# Supplementary material for: Normalization of low-density microarray using external spike-in controls: analysis of macrophage cell lines expression profile
Source: BMC Genomics. 2007 Jan 17;8:17. doi: 10.1186/1471-2164-8-17 (PMC1797020; doi:10.1186/1471-2164-8-17)
Supplement: Additional File 1 — Microarray raw data of the10 pg dilution experiment. All the spike RNAs were added at the same quantity in both channels. [file 1471-2164-8-17-S1.xls]

ATF	1.0
31	56    
"Type=GenePix Results 3"
"DateTime=2005/11/03 09:56:33"
"Settings="
"GalFile=C:\Documents and Settings\Administrator\Desktop\gal\4 repl_spikes v1_all.gal"
"PixelSize=10"
"Wavelengths=635	532"
"ImageFiles=C:\Axon\Data\sp V1_dil F_03-11-05_690-540.tif 2	C:\Axon\Data\sp V1_dil F_03-11-05_690-540.tif 3"
"NormalizationMethod=None"
"NormalizationFactors=1	1"
"JpegImage=C:\Documents and Settings\Administrator\Desktop\raw data\spike ottobre 05\criterio 2SD\sp V1_dil F_03-11-05_2SD.jpg"
"StdDev=Type 1"
"RatioFormulations=W1/W2 (635/532)"
"FeatureType=Irregular Filled"
"Barcode="
"BackgroundSubtraction=LocalFeature"
"ImageOrigin=1590, 1750"
"JpegOrigin=1670, 1830"
"Creator=GenePix Pro 5.1.0.19"
"Scanner=GenePix 4000B [94065]"
"FocusPosition=0"
"Temperature=27.43"
"LinesAveraged=1"
"Comment="
"PMTGain=690	540"
"ScanPower=100	100"
"LaserPower=3.51	3.6"
"Filters=<Empty>	<Empty>"
"ScanRegion=159,175,1904,4357"
"Supplier=PerkinElmer Life Sciences"
"ArrayerSoftwareName=SpotArray"
"ArrayerSoftwareVersion=2.1"
"Block"	"Column"	"Row"	"Name"	"ID"	"X"	"Y"	"Dia."	"F635 Median"	"F635 Mean"	"F635 SD"	"F635 CV"	"B635"	"B635 Median"	"B635 Mean"	"B635 SD"	"B635 CV"	"% > B635+1SD"	"% > B635+2SD"	"F635 % Sat."	"F532 Median"	"F532 Mean"	"F532 SD"	"F532 CV"	"B532"	"B532 Median"	"B532 Mean"	"B532 SD"	"B532 CV"	"% > B532+1SD"	"% > B532+2SD"	"F532 % Sat."	"Ratio of Medians (635/532)"	"Ratio of Means (635/532)"	"Median of Ratios (635/532)"	"Mean of Ratios (635/532)"	"Ratios SD (635/532)"	"Rgn Ratio (635/532)"	"Rgn R2 (635/532)"	"F Pixels"	"B Pixels"	"Circularity"	"Sum of Medians (635/532)"	"Sum of Means (635/532)"	"Log Ratio (635/532)"	"F635 Median - B635"	"F532 Median - B532"	"F635 Mean - B635"	"F532 Mean - B532"	"F635 Total Intensity"	"F532 Total Intensity"	"SNR 635"	"SNR 532"	"Flags"	"Normalize"	"Autoflag"
1	1	1	""	"sp4"	1970	2170	150	250	322	338	104	171	171	401	1999	498	1	0	0	1321	1822	4318	236	2017	2017	2799	5331	190	1	1	0	-0.114	-0.774	0.069	0.134	10.212	0.373	0.530	156	1272	100	-617	-44	Error	79	-696	151	-195	50174	284230	-0.040	-0.183	-100	0	1
1	2	1	""	"sp4"	2370	2170	150	233	411	702	170	172	172	314	1086	345	5	1	0	1471	1815	1562	86	1816	1816	2272	4213	185	2	1	0	-0.177	-239.000	0.188	0.156	4.077	0.190	0.648	156	1272	100	-284	238	Error	61	-345	239	-1	64123	283177	0.089	-0.108	-100	0	1
1	3	1	""	"sp4"	2770	2170	150	189	222	201	90	176	176	234	441	188	1	0	0	1178	1377	694	50	1772	1772	1925	2262	117	1	0	0	-0.022	-0.116	0.077	0.098	4.746	0.133	0.614	156	1272	100	-581	-349	Error	13	-594	46	-395	34593	214743	-0.027	-0.242	-100	0	1
1	4	1	""	"sp4"	3160	2170	150	203	226	151	66	165	165	519	3048	587	0	0	0	1200	1338	1085	81	1545	1545	2608	6846	262	0	0	0	-0.110	-0.295	0.123	0.145	5.524	0.406	0.655	156	1272	100	-307	-146	Error	38	-345	61	-207	35312	208713	-0.096	-0.186	-100	0	1
1	5	1	""	"ccl4"	3560	2170	150	177	269	877	326	159	159	745	5020	673	0	0	0	1411	1665	1143	68	1482	1482	2145	4952	230	2	0	0	-0.254	0.601	0.196	0.207	6.653	6.314	0.148	156	1272	100	-53	293	Error	18	-71	110	183	41977	259770	-0.095	-0.097	-100	0	1
1	6	1	""	"ccl4"	3960	2170	150	198	216	97	44	165	165	264	982	371	0	0	0	999	1138	653	57	1392	1392	1868	4445	237	0	0	0	-0.084	-0.201	0.084	0.079	4.477	0.044	0.143	156	1272	100	-360	-203	Error	33	-393	51	-254	33746	177518	-0.049	-0.164	-100	0	1
1	7	1	""	"ccl4"	4360	2170	150	160	169	71	42	167	167	223	647	290	0	0	0	1227	1235	289	23	1301	1301	1397	1022	73	0	0	0	0.095	-0.030	0.268	0.282	3.888	0.040	0.057	156	1272	100	-81	-64	-3.396	-7	-74	2	-66	26378	192710	-0.083	-0.159	-100	0	1
1	8	1	""	"ccl4"	4760	2170	150	166	178	102	57	170	170	301	1270	421	0	0	0	1157	1217	427	35	1161	1161	1861	5151	276	0	0	0	1.000	0.143	0.229	0.205	5.076	0.131	0.334	156	1272	100	-8	64	0.000	-4	-4	8	56	27822	189778	-0.097	-0.125	-100	0	1
1	9	1	""	"fyn"	5160	2170	150	194	203	67	33	174	174	448	2523	563	0	0	0	850	893	291	32	1149	1149	1892	5333	281	0	0	0	-0.067	-0.113	0.102	0.109	3.451	0.237	0.811	156	1272	100	-279	-227	Error	20	-299	29	-256	31733	139365	-0.097	-0.187	-100	0	1
1	10	1	""	"fyn"	5560	2170	150	193	205	83	40	170	170	234	660	282	0	0	0	967	1151	1186	103	1129	1129	1481	3419	230	1	0	0	-0.142	1.591	0.108	0.146	4.202	0.072	0.369	156	1272	100	-139	57	Error	23	-162	35	22	31943	179590	-0.044	-0.097	-100	0	1
1	11	1	""	"fyn"	5960	2170	150	209	477	963	201	161	161	288	1189	412	7	5	0	1050	3710	8594	231	1117	1117	1502	3352	223	10	8	0	-0.716	0.122	0.172	0.198	3.516	0.092	0.742	156	1272	100	-19	2909	Error	48	-67	316	2593	74419	578781	0.159	0.659	-100	0	1
1	12	1	""	"fyn"	6360	2170	150	190	225	178	79	167	167	354	1500	423	0	0	0	1079	1184	613	51	1107	1107	2046	6332	309	0	0	0	-0.821	0.753	0.191	0.204	5.051	0.205	0.752	156	1272	100	-5	135	Error	23	-28	58	77	35146	184639	-0.086	-0.136	-100	0	1
1	13	1	""	"ccl6"	6760	2170	150	191	196	72	36	158	158	183	282	154	0	0	0	876	1057	1259	119	1083	1083	1214	1500	123	1	1	0	-0.159	-1.462	0.191	0.200	5.033	0.027	0.149	156	1272	100	-174	12	Error	33	-207	38	-26	30539	164926	0.046	-0.105	-100	0	1
1	14	1	""	"ccl6"	7150	2170	150	196	269	413	153	169	169	440	2977	676	0	0	0	1080	1461	3302	226	1107	1107	1697	4790	282	1	1	0	-1.000	0.282	0.211	0.284	5.235	0.107	0.257	156	1272	100	0	454	Error	27	-27	100	354	41957	227958	-0.057	-0.049	-100	0	1
1	15	1	""	"ccl6"	7550	2170	150	165	179	121	67	152	152	365	2650	726	0	0	0	939	951	290	30	980	980	1273	2472	194	0	0	0	-0.317	-0.931	0.236	0.231	4.814	0.076	0.553	156	1272	100	-28	-2	Error	13	-41	27	-29	27899	148412	-0.070	-0.130	-100	0	1
1	16	1	""	"ccl6"	7950	2170	150	181	380	975	256	148	148	203	613	301	4	4	0	960	3173	10034	316	882	882	1144	2944	257	6	5	1	0.423	0.101	0.227	0.198	4.487	0.123	0.670	156	1272	100	111	2523	-1.241	33	78	232	2291	59334	494945	0.289	0.689	-100	0	1
1	17	1	""	"sp7"	8350	2170	150	160	174	80	45	150	150	404	3001	742	0	0	0	809	912	392	42	932	932	1690	5466	323	0	0	0	-0.081	-1.200	0.150	0.140	4.620	0.051	0.455	156	1272	100	-113	4	Error	10	-123	24	-20	27114	142342	-0.077	-0.142	-100	0	1
1	18	1	""	"sp7"	8750	2170	150	174	186	89	47	146	146	210	577	274	0	0	0	846	1018	972	95	960	960	1380	3438	249	1	0	0	-0.246	0.690	0.270	0.242	4.022	0.152	0.402	156	1272	100	-86	98	Error	28	-114	40	58	29025	158773	-0.042	-0.105	-100	0	1
1	19	1	""	"sp7"	9150	2170	150	167	178	71	39	140	140	166	275	165	0	0	0	828	948	620	65	935	935	1124	2533	225	0	0	0	-0.252	2.923	0.164	0.176	3.645	0.048	0.086	156	1272	100	-80	51	Error	27	-107	38	13	27743	147962	0.044	-0.069	-100	0	1
1	20	1	""	"sp7"	9550	2170	150	175	218	218	100	144	144	422	3099	734	0	0	0	846	1195	2597	217	960	960	1677	5622	335	1	0	0	-0.272	0.315	0.175	0.237	5.313	0.834	0.557	156	1272	100	-83	309	Error	31	-114	74	235	33970	186483	-0.066	-0.086	-100	0	1
1	1	2	""	"ara"	1970	2570	150	151	161	66	40	150	150	162	81	50	12	2	0	1231	1223	367	30	1103	1103	1127	663	58	7	0	0	0.008	0.092	0.155	0.155	4.196	0.016	0.012	156	1272	100	129	131	-6.966	1	128	11	120	25173	190837	-0.012	0.145	-100	0	1
1	2	2	""	"ara"	2370	2570	150	139	143	52	36	151	151	190	259	136	0	0	0	1372	1392	238	17	1216	1216	1358	1527	112	0	0	0	-0.077	-0.045	0.229	0.239	5.407	0.052	0.111	156	1272	100	144	168	Error	-12	156	-8	176	22261	217081	-0.181	0.022	-100	0	1
1	3	2	""	"ara"	2770	2570	150	148	157	58	36	154	154	164	71	43	10	2	0	1200	1209	302	24	1187	1187	1217	503	41	5	0	0	-0.462	0.136	0.215	0.210	3.608	0.052	0.069	156	1272	100	7	25	Error	-6	13	3	22	24528	188572	-0.099	-0.016	-100	0	1
1	4	2	""	"ara"	3160	2570	150	152	167	65	38	166	166	200	494	247	0	0	0	1084	1134	332	29	1092	1092	1223	1774	145	0	0	0	1.750	0.024	0.221	0.260	4.592	0.071	0.252	156	1272	100	-22	43	0.807	-14	-8	1	42	25988	176875	-0.067	-0.050	-100	0	1
1	5	2	""	"fzd2"	3560	2570	150	198	260	447	171	157	157	167	83	49	28	11	0	981	1065	654	61	994	994	987	399	40	8	3	0	-3.154	1.451	0.309	0.353	4.341	0.208	0.110	156	1272	100	28	174	Error	41	-13	103	71	40598	166067	1.120	0.195	-100	0	1
1	6	2	""	"fzd2"	3960	2570	150	225	317	540	170	171	171	199	205	103	17	7	0	869	1207	1777	147	891	891	928	514	55	12	7	0	-2.455	0.462	0.274	0.335	4.090	0.238	0.396	156	1272	100	32	462	Error	54	-22	146	316	49450	188329	0.576	0.543	-100	0	1
1	7	2	""	"fzd2"	4360	2570	150	187	195	74	37	167	167	190	112	58	10	0	0	990	1007	307	30	990	990	1050	700	66	2	0	0	100000.000	1.647	0.259	0.258	4.696	0.086	0.010	156	1272	100	20	45	16.610	20	0	28	17	30418	157167	0.045	-0.061	-100	0	1
1	8	2	""	"fzd2"	4760	2570	150	159	160	59	36	159	159	178	171	96	1	0	0	986	1030	292	28	868	868	901	307	34	23	5	0	0.000	0.006	0.307	0.267	4.518	0.045	0.051	156	1272	100	118	163	Error	0	118	1	162	24905	160611	-0.105	0.420	-100	0	1
1	9	2	""	"ccl7"	5160	2570	150	198	214	156	72	172	172	224	282	125	2	0	0	746	986	1283	130	857	857	1005	1509	150	3	1	0	-0.234	0.326	0.210	0.200	4.476	0.121	0.282	156	1272	100	-85	171	Error	26	-111	42	129	33376	153760	-0.035	-0.013	-100	0	1
1	10	2	""	"ccl7"	5560	2570	150	177	831	4251	511	175	175	216	252	116	8	7	0	813	2180	7641	350	893	893	1542	4539	294	3	3	0	-0.025	0.510	0.210	0.239	5.316	0.215	0.296	156	1272	100	-78	1943	Error	2	-80	656	1287	129694	340118	2.440	0.141	-100	0	1
1	11	2	""	"ccl7"	5960	2570	150	195	197	66	33	167	167	268	1500	559	0	0	0	851	927	357	38	930	930	1101	1823	165	0	0	0	-0.354	-10.000	0.227	0.195	4.674	0.711	0.551	156	1272	100	-51	27	Error	28	-79	30	-3	30685	144543	-0.047	-0.095	-100	0	1
1	12	2	""	"ccl7"	6360	2570	150	167	191	134	70	156	156	316	1575	498	0	0	0	846	1525	5312	348	842	842	1535	5801	377	1	0	0	2.750	0.051	0.224	0.241	4.738	0.016	0.207	156	1272	100	15	718	1.459	11	4	35	683	29832	237832	-0.079	-0.002	-100	0	1
1	13	2	""	"g3pdh"	6750	2570	150	180	184	61	33	153	153	188	277	147	0	0	0	839	896	400	44	839	839	927	1087	117	1	0	0	100000.000	0.544	0.220	0.255	4.515	0.028	0.161	156	1272	100	27	88	16.610	27	0	31	57	28763	139826	-0.014	-0.029	-100	0	1
1	14	2	""	"g3pdh"	7150	2570	150	197	219	171	78	162	162	255	1036	406	0	0	0	798	1104	1852	167	822	822	1177	3402	289	1	0	0	-1.458	0.202	0.254	0.235	4.146	0.048	0.140	156	1272	100	11	339	Error	35	-24	57	282	34220	172252	-0.035	-0.021	-100	0	1
1	15	2	""	"g3pdh"	7550	2570	150	176	183	63	34	150	150	172	220	127	0	0	0	704	752	287	38	758	758	829	534	64	3	0	0	-0.481	-5.500	0.265	0.256	3.516	0.074	0.085	156	1272	100	-28	27	Error	26	-54	33	-6	28564	117377	0.050	-0.144	-100	0	1
1	16	2	""	"g3pdh"	7950	2570	150	190	205	98	47	166	166	205	340	165	1	0	0	809	882	314	35	767	767	857	444	51	9	2	0	0.571	0.339	0.398	0.392	5.555	0.167	0.385	156	1272	100	66	154	-0.808	24	42	39	115	31928	137622	0.000	0.056	-100	0	1
1	17	2	""	"sp2"	8350	2570	150	193	230	232	100	157	157	178	109	61	21	5	0	847	946	542	57	845	845	897	305	34	16	7	0	18.000	0.723	0.296	0.367	3.893	0.069	0.046	156	1272	100	38	174	4.170	36	2	73	101	35832	147514	0.477	0.161	-100	0	1
1	18	2	""	"sp2"	8750	2570	150	203	234	166	70	169	169	221	255	115	3	1	0	929	1191	1546	129	921	921	979	355	36	17	7	0	4.250	0.241	0.286	0.330	4.609	0.104	0.224	156	1272	100	42	335	2.087	34	8	65	270	36530	185809	0.051	0.597	-100	0	1
1	19	2	""	"sp2"	9150	2570	150	223	264	201	76	165	165	184	116	63	28	8	0	933	1190	1140	95	924	924	980	378	38	17	10	0	6.444	0.372	0.319	0.302	4.439	0.124	0.285	156	1272	100	67	365	2.688	58	9	99	266	41188	185639	0.690	0.556	-100	0	1
1	20	2	""	"sp2"	9550	2570	150	320	408	348	85	184	184	303	606	200	7	2	0	1157	1373	1137	82	924	924	1107	1221	110	10	1	0	0.584	0.499	0.497	0.473	3.999	0.428	0.552	156	1272	100	369	673	-0.776	136	233	224	449	63707	214182	0.173	0.218	-100	0	1
1	1	3	""	"ccl9"	1980	2970	120	1088	5761	13758	238	135	135	350	504	144	84	50	0	1568	8449	17120	202	113	113	415	680	163	86	52	6	0.655	0.675	0.593	0.568	2.551	0.773	0.901	44	838	40	2408	13962	-0.610	953	1455	5626	8336	253493	371774	10.736	11.815	-100	0	0
1	2	3	""	"ccl9"	2370	2970	150	432	609	510	83	128	128	409	1350	330	5	0	0	523	785	734	93	118	118	663	3219	485	0	0	0	0.751	0.721	0.754	0.783	2.329	0.366	0.716	156	1272	100	709	1148	-0.413	304	405	481	667	95067	122467	0.148	0.038	-100	0	1
1	3	3	""	"ccl9"	2780	3010	170	1180	1208	424	35	103	103	119	91	76	100	100	0	1601	1688	607	35	88	88	122	158	129	100	99	0	0.712	0.691	0.683	0.687	1.468	0.659	0.815	285	1460	76	2590	2705	-0.490	1077	1513	1105	1600	344344	481167	11.967	9.911	0	0	0
1	4	3	""	"ccl9"	3110	2990	160	992	1045	409	39	102	102	121	126	104	99	97	0	1379	1566	1079	68	88	88	132	366	277	98	87	0	0.689	0.638	0.693	0.661	1.646	0.447	0.560	273	1285	42	2181	2421	-0.537	890	1291	943	1478	285210	427501	7.333	3.918	0	0	0
1	5	3	""	"gadd45a"	3590	2980	190	1513	1658	1908	115	105	105	121	87	71	100	99	0	1305	1385	799	57	91	91	159	329	206	96	83	0	1.160	1.200	1.207	1.205	1.724	1.819	0.539	355	1848	74	2622	2847	0.214	1408	1214	1553	1294	588523	491709	17.667	3.726	0	0	0
1	6	3	""	"gadd45a"	3950	3000	220	1503	1595	667	41	106	106	123	98	79	100	99	0	1350	1403	586	41	91	91	186	807	433	78	29	0	1.110	1.135	1.122	1.147	1.642	1.141	0.765	373	2494	95	2656	2801	0.151	1397	1259	1489	1312	594833	523480	15.020	1.508	0	0	0
1	7	3	""	"gadd45a"	4370	3000	200	1483	1556	540	34	109	109	228	2147	941	10	0	0	1342	1422	576	40	94	94	370	2946	796	1	0	0	1.101	1.090	1.099	1.118	1.577	0.706	0.634	351	2143	83	2622	2775	0.139	1374	1248	1447	1328	546033	499044	0.619	0.357	-100	0	1
1	8	3	""	"gadd45a"	4740	2980	160	1339	1390	636	45	106	106	129	126	97	100	98	0	1099	1191	632	53	92	92	178	717	402	65	27	0	1.224	1.168	1.228	1.227	1.656	1.126	0.776	296	1340	54	2240	2383	0.292	1233	1007	1284	1099	411515	352606	10.008	1.413	0	0	0
1	9	3	""	"ccnd1"	5220	2980	180	1122	2119	5325	251	108	108	147	269	182	96	89	0	1834	2260	3787	167	89	89	226	1125	497	77	24	0	0.581	0.926	0.596	0.686	2.360	1.433	0.612	262	1760	58	2759	4182	-0.783	1014	1745	2011	2171	555090	592240	7.331	1.808	-100	0	1
1	10	3	""	"ccnd1"	5540	3010	170	1018	1027	316	30	101	101	115	74	64	100	100	0	1831	1852	660	35	81	81	118	134	113	100	99	0	0.524	0.523	0.521	0.531	1.587	0.488	0.802	269	1468	75	2667	2697	-0.932	917	1750	926	1771	276376	498199	12.324	12.940	0	0	0
1	11	3	""	"ccnd1"	5980	3000	200	959	973	314	32	103	103	127	114	89	99	99	0	1697	1745	603	34	88	88	201	812	403	94	48	0	0.532	0.525	0.544	0.521	1.665	0.495	0.787	324	2164	92	2465	2527	-0.911	856	1609	870	1657	315288	565229	7.421	1.901	0	0	0
1	12	3	""	"ccnd1"	6310	2980	150	728	798	355	44	102	102	118	81	68	97	97	0	1310	1412	623	44	90	90	148	208	140	99	93	0	0.513	0.526	0.534	0.515	1.904	0.493	0.730	217	1119	34	1846	2018	-0.963	626	1220	696	1322	173242	306512	8.395	6.077	0	0	0
1	13	3	""	"gadd45b"	6780	2990	160	1023	1110	546	49	105	105	119	104	87	100	99	0	721	825	422	51	88	88	214	1487	694	5	0	0	1.450	1.364	1.355	1.394	1.743	1.402	0.745	207	1432	13	1551	1742	0.536	918	633	1005	737	229763	170685	9.529	0.411	0	0	0
1	14	3	""	"gadd45b"	7160	3010	160	1070	1114	427	38	98	98	113	103	91	100	99	0	782	845	379	44	82	82	198	1498	756	4	0	0	1.389	1.332	1.359	1.382	1.649	1.321	0.758	245	1406	65	1672	1779	0.474	972	700	1016	763	272989	206998	9.718	0.432	0	0	0
1	15	3	""	"gadd45b"	7540	3040	130	1180	1192	376	31	104	104	122	73	59	100	100	0	848	900	339	37	80	80	111	90	81	100	98	0	1.401	1.327	1.340	1.362	1.587	0.096	0.050	185	797	31	1844	1908	0.486	1076	768	1088	820	220467	166525	14.658	8.767	0	0	0
1	16	3	""	"gadd45b"	7930	3010	120	1182	1168	513	43	104	104	441	3885	880	0	0	0	847	1194	2705	226	81	81	853	6089	713	1	1	0	1.407	0.956	1.265	1.240	2.038	0.112	0.084	168	697	0	1844	2177	0.493	1078	766	1064	1113	196232	200551	0.187	0.056	-100	0	1
1	17	3	""	"ccnd2"	8400	2990	100	348	371	133	35	103	103	114	60	52	98	89	0	526	538	179	33	81	81	119	290	243	81	22	0	0.551	0.586	0.544	0.561	1.993	0.542	0.477	111	475	39	690	725	-0.860	245	445	268	457	41186	59763	4.283	1.445	-100	0	1
1	18	3	""	"ccnd2"	8730	3010	130	330	356	139	39	97	97	102	44	43	99	92	0	485	500	179	35	74	74	90	60	66	99	97	0	0.567	0.608	0.588	0.588	2.174	0.583	0.344	153	842	36	644	685	-0.819	233	411	259	426	54537	76516	5.773	6.833	0	0	0
1	19	3	""	"ccnd2"	9170	3010	130	339	369	142	38	99	99	107	53	49	95	91	0	518	529	220	41	77	77	91	61	67	98	95	0	0.544	0.597	0.634	0.602	2.249	0.509	0.464	171	835	57	681	722	-0.878	240	441	270	452	63161	90411	4.943	7.180	0	0	0
1	20	3	""	"ccnd2"	9490	2990	80	374	403	185	45	112	112	134	105	78	85	57	0	530	552	204	36	85	85	120	114	95	98	85	0	0.589	0.623	0.547	0.555	2.344	0.723	0.329	71	288	38	707	758	-0.764	262	445	291	467	28647	39213	2.562	3.789	0	0	0
1	1	4	""	"gna13"	2010	3390	180	3131	3726	2931	78	472	472	903	1786	197	79	26	0	1840	2215	1727	77	169	169	468	996	212	65	36	0	1.591	1.590	1.637	1.906	2.637	3.049	0.249	87	1940	0	4330	5300	0.670	2659	1671	3254	2046	324163	192700	1.581	1.754	-100	0	1
1	2	4	""	"gna13"	2380	3360	100	2217	3650	4368	119	249	249	526	969	184	93	53	0	824	2902	7549	260	130	130	342	983	287	40	20	0	2.836	1.227	3.690	3.281	3.402	0.648	0.635	15	566	15	2662	6173	1.504	1968	694	3401	2772	54748	43527	3.224	2.604	-100	0	1
1	3	4	""	"gna13"	2730	3370	200	643	666	250	37	111	111	180	295	163	85	42	0	276	316	167	52	81	81	140	320	228	25	3	0	2.728	2.362	2.578	2.819	2.971	1.285	0.379	343	2248	95	727	790	1.448	532	195	555	235	228430	108320	1.647	0.550	-100	0	1
1	4	4	""	"gna13"	3150	3340	220	632	682	303	44	100	100	110	85	77	98	95	0	274	316	226	71	75	75	86	163	189	59	23	0	2.673	2.415	2.782	2.729	2.730	1.464	0.232	381	2591	91	731	823	1.418	532	199	582	241	259817	120443	6.729	1.411	0	0	0
1	5	4	""	"ccnd3"	3580	3380	210	674	689	224	32	99	99	113	88	77	99	97	0	782	837	312	37	76	76	104	702	675	50	3	0	0.814	0.775	0.780	0.776	1.755	0.719	0.672	308	2363	74	1281	1351	-0.297	575	706	590	761	212211	257761	6.545	1.044	0	0	0
1	6	4	""	"ccnd3"	3970	3370	190	667	692	303	43	96	96	111	103	92	99	96	0	796	874	734	83	72	72	101	772	764	41	1	0	0.789	0.743	0.799	0.763	1.727	0.514	0.573	290	1926	96	1295	1398	-0.342	571	724	596	802	200693	253506	5.641	1.001	0	0	0
1	7	4	""	"ccnd3"	4350	3380	200	675	690	223	32	98	98	207	2102	1015	0	0	0	810	815	287	35	75	75	267	2741	1026	0	0	0	0.785	0.800	0.832	0.813	1.789	0.449	0.415	294	2234	95	1312	1332	-0.349	577	735	592	740	202900	239642	0.230	0.200	-100	0	1
1	8	4	""	"ccnd3"	4740	3350	200	645	659	204	30	98	98	111	105	94	99	96	0	795	808	277	34	74	74	112	718	641	50	1	0	0.759	0.764	0.773	0.765	1.688	0.196	0.210	307	2259	93	1268	1295	-0.398	547	721	561	734	202277	247921	5.219	0.969	0	0	0
1	9	4	""	"gpd2"	5220	3370	190	438	451	204	45	94	94	104	106	101	95	78	0	568	599	244	40	70	70	81	144	177	96	84	0	0.691	0.675	0.676	0.666	2.114	0.510	0.388	297	1825	88	842	886	-0.533	344	498	357	529	134081	177911	3.274	3.597	0	0	0
1	10	4	""	"gpd2"	5520	3370	190	407	419	161	38	96	96	103	53	51	98	93	0	492	516	212	41	72	72	79	127	160	98	81	0	0.740	0.727	0.700	0.706	2.105	0.668	0.522	316	1802	88	731	767	-0.434	311	420	323	444	132367	163162	5.962	3.441	0	0	0
1	11	4	""	"gpd2"	5990	3380	190	350	377	145	38	96	96	106	83	78	95	78	0	433	472	194	41	72	72	92	590	641	15	0	0	0.704	0.702	0.708	0.683	2.113	0.649	0.541	314	1827	93	615	681	-0.506	254	361	281	400	118382	148248	3.265	0.644	-100	0	1
1	12	4	""	"gpd2"	6310	3360	190	342	365	140	38	97	97	107	84	78	95	75	0	453	469	184	39	73	73	81	56	69	99	97	0	0.645	0.677	0.657	0.659	2.041	0.717	0.411	320	1836	88	625	664	-0.633	245	380	268	396	116666	149931	3.071	6.929	0	0	0
1	13	4	""	"ccr5"	6790	3360	200	285	309	135	43	95	95	102	52	50	91	77	0	296	317	143	45	73	73	97	847	873	0	0	0	0.852	0.877	0.894	0.848	2.381	0.862	0.467	299	2178	90	413	458	-0.231	190	223	214	244	92242	94778	3.981	0.260	-100	0	1
1	14	4	""	"ccr5"	7140	3370	200	336	358	150	41	94	94	100	47	47	98	90	0	367	383	184	48	70	70	90	715	794	3	0	0	0.815	0.843	0.827	0.855	2.416	0.757	0.458	303	2196	94	539	577	-0.295	242	297	264	313	108604	116118	5.489	0.410	-100	0	1
1	15	4	""	"ccr5"	7580	3370	210	286	318	145	45	95	95	103	50	48	94	81	0	324	353	164	46	71	71	78	40	51	98	93	0	0.755	0.791	0.801	0.787	2.388	0.759	0.396	322	2348	89	444	505	-0.405	191	253	223	282	102415	113791	4.300	6.875	0	0	0
1	16	4	""	"ccr5"	7960	3360	200	292	322	141	43	95	95	101	43	42	94	86	0	352	385	182	47	69	69	75	38	50	98	96	0	0.696	0.718	0.718	0.699	2.605	0.655	0.411	327	2181	95	480	543	-0.523	197	283	227	316	105231	125799	5.140	8.158	0	0	0
1	17	4	""	"gpx2"	8380	3350	180	184	201	91	45	96	96	103	43	41	73	51	0	224	238	104	43	69	69	78	152	194	51	11	0	0.568	0.621	0.610	0.596	3.326	0.602	0.206	231	1875	55	243	274	-0.816	88	155	105	169	46379	55084	2.279	1.053	-100	0	1
1	18	4	""	"gpx2"	8740	3370	190	204	218	95	43	94	94	100	52	52	78	53	0	251	261	113	43	68	68	72	30	41	98	89	0	0.601	0.642	0.613	0.610	2.931	0.728	0.213	273	2017	96	293	317	-0.735	110	183	124	193	59494	71125	2.269	6.300	0	0	0
1	19	4	""	"gpx2"	9140	3360	190	182	194	85	43	94	94	101	41	40	72	51	0	201	232	109	46	68	68	72	36	50	91	80	0	0.662	0.610	0.656	0.642	3.205	0.550	0.230	277	2020	86	221	264	-0.595	88	133	100	164	53708	64346	2.268	4.444	0	0	0
1	20	4	""	"gpx2"	9560	3310	150	180	198	88	44	97	97	111	128	115	30	6	0	220	236	116	49	69	69	87	177	203	40	7	0	0.550	0.605	0.585	0.615	3.475	0.642	0.345	203	1141	27	234	268	-0.862	83	151	101	167	40168	47899	0.680	0.842	-100	0	1
1	1	5	""	"cct3"	1980	3690	70	2051	3646	3856	105	1173	1173	1685	2112	125	42	14	0	2936	3849	4262	110	933	933	1237	2154	174	42	14	0	0.438	0.848	0.866	1.646	5.679	0.791	0.516	7	259	69	2881	5389	-1.191	878	2003	2473	2916	25523	26940	0.929	1.213	-100	0	1
1	2	5	""	"cct3"	2410	3760	100	6190	7706	4622	59	1336	1336	2612	4411	168	51	37	0	3611	6180	5543	89	1078	1078	1715	2501	145	51	37	0	1.916	1.249	1.418	1.393	2.102	1.482	0.533	27	562	6	7387	11472	0.938	4854	2533	6370	5102	208059	166867	1.155	1.785	-100	0	1
1	3	5	""	"cct3"	2800	3790	190	1005	1073	494	46	124	124	647	1901	293	4	0	0	1876	1918	696	36	88	88	387	1517	391	65	3	0	0.493	0.519	0.515	0.496	1.664	0.524	0.205	290	1869	90	2669	2779	-1.020	881	1788	949	1830	311214	556208	0.224	1.009	-100	0	1
1	4	5	""	"cct3"	3120	3760	200	976	1223	2757	225	100	100	109	53	48	99	99	0	1853	2242	4280	190	74	74	81	46	56	100	100	0	0.492	0.518	0.498	0.493	1.867	0.608	0.885	300	2188	85	2655	3291	-1.023	876	1779	1123	2168	366955	672563	21.019	46.978	0	0	0
1	5	5	""	"gspt1"	3580	3760	210	546	611	407	66	103	103	119	84	70	99	95	0	1486	1513	554	36	76	76	106	685	646	93	52	0	0.314	0.354	0.334	0.321	1.835	0.371	0.596	321	2440	96	1853	1945	-1.671	443	1410	508	1437	196234	485822	5.857	2.054	0	0	0
1	6	5	""	"gspt1"	3990	3780	200	423	461	215	46	101	101	115	83	72	95	82	0	1056	1153	500	43	74	74	93	87	93	99	98	0	0.328	0.334	0.323	0.305	1.882	0.314	0.621	318	2221	96	1304	1439	-1.608	322	982	360	1079	146589	366557	4.169	12.184	0	0	0
1	7	5	""	"gspt1"	4350	3790	200	540	573	235	41	100	100	117	78	66	98	93	0	1414	1436	477	33	75	75	90	60	66	99	99	0	0.329	0.348	0.333	0.325	1.889	0.314	0.632	324	2193	93	1779	1834	-1.604	440	1339	473	1361	185715	465265	5.846	22.433	0	0	0
1	8	5	""	"gspt1"	4740	3750	210	530	576	260	45	105	105	123	79	64	97	92	0	1382	1442	543	37	78	78	98	84	85	100	100	0	0.326	0.345	0.324	0.318	1.991	0.313	0.614	338	2386	89	1729	1835	-1.617	425	1304	471	1364	194805	487459	5.734	16.000	0	0	0
1	9	5	""	"sp1"	5250	3770	160	3694	3628	587	16	96	96	104	61	58	100	100	0	2187	2217	409	18	69	69	75	41	54	100	100	0	1.699	1.644	1.679	1.649	1.296	1.657	0.935	258	1288	81	5716	5680	0.765	3598	2118	3532	2148	936070	571979	57.770	52.244	0	0	0
1	10	5	""	"sp1"	5530	3770	180	3546	3461	664	19	96	96	103	57	55	100	100	0	2136	2074	419	20	69	69	75	44	58	100	100	0	1.669	1.678	1.694	1.688	1.310	1.693	0.944	285	1711	89	5517	5370	0.739	3450	2067	3365	2005	986484	591218	58.912	45.432	0	0	0
1	11	5	""	"sp1"	5960	3770	150	132	230	390	169	116	116	795	1340	168	3	0	0	85	136	195	143	79	79	439	719	163	3	0	0	2.667	2.000	1.652	1.751	4.165	1.892	0.919	156	1272	100	22	171	1.415	16	6	114	57	35919	21146	-0.422	-0.421	-100	0	1
1	12	5	""	"sp1"	6360	3770	150	327	989	1139	115	112	112	718	1264	176	27	14	0	151	529	621	117	82	82	404	675	167	25	15	0	3.116	1.962	1.940	1.968	2.132	1.905	0.937	156	1272	100	284	1324	1.640	215	69	877	447	154339	82507	0.214	0.185	-100	0	1
1	13	5	""	"cct5"	6790	3750	210	1807	1827	447	24	98	98	103	43	41	100	100	0	2069	2163	602	27	74	74	80	60	75	100	99	0	0.857	0.828	0.827	0.835	1.395	0.808	0.893	339	2356	91	3704	3818	-0.223	1709	1995	1729	2089	619204	733395	40.093	34.717	0	0	0
1	14	5	""	"cct5"	7160	3780	190	1537	1587	428	26	95	95	104	71	68	100	100	0	1679	1717	453	26	72	72	94	758	806	98	60	0	0.897	0.907	0.936	0.898	1.459	0.403	0.346	309	1945	98	3049	3137	-0.157	1442	1607	1492	1645	490406	530477	20.887	2.141	0	0	0
1	15	5	""	"cct5"	7550	3780	200	2159	2183	614	28	94	94	102	67	65	100	100	0	2708	2787	778	27	69	69	75	36	48	100	99	0	0.782	0.769	0.776	0.773	1.467	0.759	0.910	323	2225	94	4704	4807	-0.355	2065	2639	2089	2718	704974	900334	31.060	75.333	0	0	0
1	16	5	""	"cct5"	7950	3740	210	2809	2851	768	26	95	95	113	226	200	99	99	0	3813	3898	1101	28	68	68	81	135	166	100	99	0	0.725	0.720	0.720	0.722	1.387	0.706	0.915	344	2386	95	6459	6586	-0.464	2714	3745	2756	3830	980597	1340985	12.115	28.274	0	0	0
1	17	5	""	"gstm2"	8390	3750	190	2525	2496	657	26	94	94	116	250	215	100	99	0	1623	1617	464	28	67	67	80	145	181	99	98	0	1.562	1.550	1.566	1.566	1.493	1.588	0.879	290	1938	94	3987	3952	0.643	2431	1556	2402	1550	723748	468841	9.520	10.600	0	0	0
1	18	5	""	"gstm2"	8740	3760	190	2491	2444	572	23	93	93	100	53	53	100	100	0	1623	1604	459	28	68	68	72	30	41	100	100	0	1.542	1.531	1.553	1.560	1.453	1.534	0.894	284	1954	93	3953	3887	0.625	2398	1555	2351	1536	693964	455444	44.226	51.067	0	0	0
1	19	5	""	"gstm2"	9190	3760	190	2609	2576	624	24	98	98	105	49	46	100	100	0	1616	1618	470	29	69	69	74	33	44	99	99	0	1.623	1.600	1.620	1.648	1.557	1.610	0.893	296	1921	89	4058	4027	0.699	2511	1547	2478	1549	762575	478838	50.429	46.788	0	0	0
1	20	5	""	"gstm2"	9530	3740	190	2343	2327	631	27	98	98	110	86	78	100	100	0	1568	1561	491	31	69	69	75	47	62	100	100	0	1.498	1.494	1.478	1.532	1.499	1.499	0.885	298	1905	91	3744	3721	0.583	2245	1499	2229	1492	693507	465140	25.779	31.617	0	0	0
1	1	6	""	"cct6a"	2030	4170	220	3459	5339	5246	98	347	347	1027	2251	219	60	38	0	2719	3680	3090	83	125	125	499	1266	253	87	52	0	1.200	1.404	1.156	1.222	2.285	1.955	0.542	396	2270	58	5706	8547	0.263	3112	2594	4992	3555	2114301	1457300	1.916	2.513	-100	0	1
1	2	6	""	"cct6a"	2340	4110	320	2349	4501	5281	117	370	370	1210	2738	226	41	22	0	2070	2967	3039	102	143	143	692	1672	241	58	22	0	1.027	1.463	1.059	1.134	2.586	1.909	0.705	587	4452	7	3906	6955	0.038	1979	1927	4131	2824	2642322	1741361	1.202	1.361	-100	0	1
1	3	6	""	"cct6a"	2810	4180	180	1753	1744	546	31	112	112	220	485	220	97	88	0	2844	2898	914	31	81	81	163	540	331	99	96	0	0.594	0.579	0.570	0.577	1.427	0.558	0.802	297	1694	90	4404	4449	-0.751	1641	2763	1632	2817	517960	860582	3.142	5.065	0	0	0
1	4	6	""	"cct6a"	3110	4160	180	1750	1768	504	28	98	98	111	60	54	100	100	0	3011	3015	880	29	75	75	88	75	85	100	100	0	0.563	0.568	0.572	0.567	1.466	0.543	0.856	303	1675	86	4588	4610	-0.829	1652	2936	1670	2940	535554	913627	27.617	39.027	0	0	0
1	5	6	""	"h2dmb1"	3610	4180	180	349	372	127	34	99	99	132	788	596	0	0	0	387	405	166	40	72	72	86	247	287	65	13	0	0.794	0.820	0.796	0.815	2.161	3.225	0.827	234	1828	91	565	606	-0.333	250	315	273	333	87018	94720	0.305	1.291	-100	0	1
1	6	6	""	"h2dmb1"	3920	4180	180	353	379	160	42	96	96	107	66	61	97	85	0	391	405	153	37	72	72	79	49	62	100	97	0	0.806	0.850	0.797	0.791	2.112	0.881	0.505	231	1817	96	576	616	-0.311	257	319	283	333	87603	93669	4.121	6.653	0	0	0
1	7	6	""	"h2dmb1"	4350	4190	170	387	398	138	34	100	100	111	78	70	98	82	0	370	399	164	41	72	72	78	40	51	100	97	0	0.963	0.911	0.971	0.923	2.171	0.937	0.422	241	1575	94	585	625	-0.054	287	298	298	327	95919	96162	3.679	8.025	0	0	0
1	8	6	""	"h2dmb1"	4720	4160	180	358	379	161	42	101	101	114	80	70	92	75	0	367	378	147	38	73	73	86	107	124	93	68	0	0.874	0.911	0.868	0.857	2.521	0.750	0.485	259	1889	93	551	583	-0.194	257	294	278	305	98096	97828	3.313	2.729	0	0	0
1	9	6	""	"cct7"	5190	4160	210	3147	3160	1346	42	103	103	125	98	78	100	99	0	3909	3979	2159	54	73	73	94	83	88	98	97	0	0.794	0.783	0.786	0.833	1.741	0.716	0.814	328	2434	93	6880	6963	-0.333	3044	3836	3057	3906	1036428	1305258	30.969	46.807	0	0	0
1	10	6	""	"cct7"	5570	4190	200	3473	3506	1052	30	96	96	103	47	45	100	100	0	4366	4462	1301	29	70	70	76	47	61	100	100	0	0.786	0.776	0.779	0.773	1.370	0.772	0.933	312	2293	97	7673	7802	-0.347	3377	4296	3410	4392	1093836	1392075	72.404	93.319	0	0	0
1	11	6	""	"cct7"	5990	4180	200	2801	2730	1091	39	99	99	105	50	47	100	100	0	3087	3084	1242	40	72	72	79	49	62	100	100	0	0.896	0.874	0.873	0.865	1.472	0.869	0.920	312	2075	36	5717	5643	-0.158	2702	3015	2631	3012	851693	962344	52.500	61.327	0	0	0
1	12	6	""	"cct7"	6300	4160	180	1900	1857	712	38	99	99	105	47	44	100	100	0	1921	1951	750	38	75	75	82	42	51	100	100	0	0.976	0.937	0.954	0.928	1.473	0.933	0.886	326	1634	8	3647	3634	-0.035	1801	1846	1758	1876	605526	636106	37.277	44.500	0	0	0
1	13	6	""	"hck"	6790	4150	200	221	228	82	35	97	97	101	40	39	86	70	0	218	242	136	56	73	73	77	27	35	96	92	0	0.855	0.775	0.909	0.800	3.061	0.586	0.248	290	2196	93	269	300	-0.226	124	145	131	169	65998	70101	3.175	6.111	0	0	0
1	14	6	""	"hck"	7140	4170	190	207	217	82	37	95	95	100	47	47	82	58	0	182	194	83	42	71	71	76	28	36	93	81	0	1.009	0.992	0.992	1.080	2.695	1.281	0.260	282	1931	92	223	245	0.013	112	111	122	123	61240	54806	2.489	4.214	0	0	0
1	15	6	""	"hck"	7540	4170	200	233	243	95	39	95	95	101	43	42	87	70	0	237	253	112	44	69	69	76	38	50	95	85	0	0.821	0.804	0.843	0.763	2.630	0.792	0.352	299	2209	89	306	332	-0.285	138	168	148	184	72552	75661	3.302	4.658	0	0	0
1	16	6	""	"hck"	7940	4160	200	249	265	107	40	94	94	101	59	58	83	65	0	278	283	118	41	68	68	75	64	85	90	75	0	0.738	0.795	0.838	0.770	2.651	0.819	0.314	304	2258	90	365	386	-0.438	155	210	171	215	80409	85984	2.780	3.250	0	0	0
1	17	6	""	"mmel"	8370	4150	240	309	331	146	44	92	92	100	60	60	92	78	0	190	218	130	59	67	67	73	56	76	73	53	0	1.764	1.583	1.784	1.813	3.295	1.592	0.283	401	3093	95	340	390	0.819	217	123	239	151	132751	87288	3.850	2.589	0	0	0
1	18	6	""	"mmel"	8780	4170	220	307	326	134	41	92	92	98	39	39	95	91	0	205	239	133	55	66	66	73	97	132	70	33	0	1.547	1.353	1.413	1.517	2.647	0.589	0.156	385	2472	96	354	407	0.629	215	139	234	173	125632	92027	5.846	1.711	-100	0	1
1	19	6	""	"mmel"	9140	4150	220	313	332	147	44	96	96	103	46	44	94	84	0	187	216	121	56	68	68	77	99	128	59	24	0	1.824	1.595	1.736	1.788	3.016	0.727	0.125	396	2466	97	336	384	0.867	217	119	236	148	131415	85493	4.978	1.404	-100	0	1
1	20	6	""	"mmel"	9560	4140	240	283	311	154	49	98	98	107	64	59	86	66	0	165	201	126	62	69	69	75	48	64	70	49	0	1.927	1.614	1.927	1.869	3.374	0.937	0.197	431	3048	94	281	345	0.946	185	96	213	132	133844	86449	3.188	2.625	-100	0	1
1	1	7	""	"tnc"	2010	4560	200	313	393	489	124	118	118	237	1038	437	2	0	0	272	315	214	67	78	78	128	353	275	20	1	0	1.005	1.160	1.067	1.058	3.795	2.469	0.146	306	2252	93	389	512	0.007	195	194	275	237	120133	96380	0.150	0.530	-100	0	1
1	2	7	""	"tnc"	2410	4560	220	395	473	353	74	113	113	245	1018	415	2	0	0	350	447	625	139	81	81	137	380	277	29	6	0	1.048	0.984	1.057	1.071	3.413	1.328	0.278	307	2452	70	551	726	0.068	282	269	360	366	145277	137147	0.224	0.816	-100	0	1
1	3	7	""	"tnc"	2730	4580	190	370	395	160	40	96	96	129	279	216	49	6	0	359	395	193	48	74	74	94	121	128	87	58	0	0.961	0.931	0.938	0.956	2.601	1.378	0.346	299	1828	90	559	620	-0.057	274	285	299	321	118163	118067	0.953	2.488	-100	0	1
1	4	7	""	"tnc"	3100	4570	190	384	408	176	43	93	93	99	47	47	97	94	0	369	389	183	47	71	71	77	53	68	97	90	0	0.977	0.991	0.992	0.995	2.575	0.988	0.458	302	1967	91	589	633	-0.034	291	298	315	318	123331	117352	6.574	5.887	0	0	0
1	5	7	""	"n-myc"	3640	4580	180	1118	1121	331	29	103	103	163	234	143	99	95	0	1200	1266	376	29	73	73	134	256	191	100	98	0	0.901	0.853	0.850	0.844	1.582	0.840	0.747	361	1730	41	2142	2211	-0.150	1015	1127	1018	1193	404583	456851	4.094	4.422	0	0	0
1	6	7	""	"n-myc"	3940	4540	60	429	439	239	54	142	142	218	201	92	59	29	0	476	500	252	50	101	101	177	222	125	74	37	0	0.765	0.744	0.717	0.697	3.369	0.699	0.184	27	153	61	662	696	-0.386	287	375	297	399	11860	13496	1.100	1.455	-100	0	1
1	7	7	""	"n-myc"	4380	4580	190	1079	1120	331	29	98	98	108	68	62	100	100	0	1205	1230	384	31	73	73	78	45	57	100	100	0	0.867	0.883	0.871	0.884	1.585	0.868	0.797	279	1949	92	2113	2179	-0.206	981	1132	1022	1157	312343	343125	14.882	25.600	0	0	0
1	8	7	""	"n-myc"	4720	4560	180	1046	1090	322	29	96	96	138	848	614	63	2	0	1220	1242	396	31	72	72	103	797	773	84	12	0	0.828	0.850	0.855	0.869	1.792	0.825	0.796	269	1813	90	2098	2164	-0.272	950	1148	994	1170	293154	334154	1.123	1.429	-100	0	1
1	9	7	""	"sp8"	5250	4550	130	1183	1193	354	29	101	101	113	70	61	99	98	0	1351	1368	455	33	71	71	81	50	61	99	99	0	0.845	0.842	0.854	0.861	1.778	0.817	0.831	184	793	84	2362	2389	-0.243	1082	1280	1092	1297	219420	251638	15.429	25.740	0	0	0
1	10	7	""	"sp8"	5500	4580	140	1081	1072	244	22	98	98	107	63	58	100	100	0	1229	1243	375	30	71	71	80	67	83	100	100	0	0.849	0.831	0.818	0.849	1.526	0.791	0.808	188	966	85	2141	2146	-0.236	983	1158	974	1172	201591	233733	15.317	17.358	0	0	0
1	11	7	""	"sp8"	5960	4560	150	94	112	92	82	102	102	246	353	143	1	0	0	70	86	83	96	74	74	236	396	167	1	0	0	2.000	0.833	1.833	1.646	3.384	0.824	0.842	156	1272	100	-12	22	1.000	-8	-4	10	12	17462	13400	-0.380	-0.379	-100	0	1
1	12	7	""	"sp8"	6360	4560	150	121	204	193	94	107	107	261	360	137	10	3	0	79	189	265	140	77	77	241	385	159	11	5	0	7.000	0.866	1.154	1.249	3.954	0.900	0.734	156	1272	100	16	209	2.807	14	2	97	112	31759	29484	-0.158	-0.135	-100	0	1
1	13	7	""	"ifnabr1"	6780	4540	230	324	339	136	40	96	96	101	40	39	97	91	0	276	320	404	126	72	72	75	27	36	96	93	0	1.118	0.980	1.140	1.127	2.470	0.305	0.171	403	2734	93	432	491	0.161	228	204	243	248	136627	128877	5.950	9.074	0	0	0
1	14	7	""	"ifnabr1"	7160	4560	230	434	458	163	35	94	94	100	46	46	100	98	0	399	426	187	43	70	70	73	28	38	100	98	0	1.033	1.022	1.041	1.065	1.977	0.987	0.617	393	2639	96	669	720	0.047	340	329	364	356	180037	167356	7.783	12.607	0	0	0
1	15	7	""	"ifnabr1"	7550	4550	220	489	515	192	37	94	94	99	47	47	100	98	0	442	483	211	43	70	70	75	38	50	99	97	0	1.062	1.019	1.032	1.050	2.056	0.994	0.584	391	2517	94	767	834	0.087	395	372	421	413	201288	188961	8.851	10.737	0	0	0
1	16	7	""	"ifnabr1"	7950	4550	220	528	537	178	33	93	93	99	48	48	99	99	0	502	534	237	44	67	67	73	35	47	99	99	0	1.000	0.951	0.954	0.995	2.005	0.887	0.602	412	2572	93	870	911	0.000	435	435	444	467	221060	220081	9.125	13.171	0	0	0
1	17	7	""	"prph1"	8350	4580	140	153	159	57	35	93	93	100	50	50	54	11	0	147	157	61	38	68	68	73	30	41	88	66	0	0.759	0.742	0.575	0.675	3.337	1.736	0.044	51	1094	0	139	155	-0.398	60	79	66	89	8085	8026	1.180	2.800	-100	0	1
1	18	7	""	"prph1"	8780	4540	120	155	161	69	42	98	98	106	52	49	52	26	0	144	168	76	45	72	72	79	39	49	79	44	0	0.792	0.656	1.160	1.144	2.754	1.415	0.026	34	819	0	129	159	-0.336	57	72	63	96	5463	5721	1.058	2.282	-100	0	1
1	19	7	""	"prph1"	9160	4540	160	158	162	62	38	93	93	99	43	43	69	27	0	146	157	66	42	70	70	79	46	58	72	38	0	0.855	0.793	0.872	0.876	4.589	0.414	0.055	72	1489	15	141	156	-0.226	65	76	69	87	11695	11268	1.465	1.696	-100	0	1
1	20	7	""	"prph1"	9560	4540	200	158	172	78	45	96	96	103	45	43	63	36	0	133	150	70	46	68	68	73	38	52	73	41	0	0.954	0.927	0.948	0.871	4.173	3.384	0.032	155	2290	16	127	158	-0.068	62	65	76	82	26659	23260	1.533	2.026	-100	0	1
1	1	8	""	"lgals9"	1950	4910	110	154	156	61	39	98	98	106	64	60	46	11	0	159	167	72	43	76	76	86	56	65	69	38	0	0.675	0.637	0.743	0.540	4.445	0.962	0.122	26	628	0	139	149	-0.567	56	83	58	91	4065	4354	0.781	1.446	-100	0	1
1	2	8	""	"lgals9"	2380	4970	190	164	177	94	53	91	91	98	48	48	60	36	0	145	169	99	58	74	74	77	31	40	80	57	0	1.028	0.905	1.164	1.108	4.855	2.072	0.062	108	2068	51	144	181	0.040	73	71	86	95	19118	18293	1.646	2.968	-100	0	1
1	3	8	""	"lgals9"	2770	4970	130	175	186	69	37	97	97	105	50	47	72	35	0	148	158	64	40	76	76	85	41	48	70	39	0	1.083	1.085	1.331	1.091	3.895	2.570	0.039	48	912	28	150	171	0.115	78	72	89	82	8927	7604	1.620	1.780	-100	0	1
1	4	8	""	"lgals9"	3170	4980	160	163	175	71	40	95	95	102	53	51	58	34	0	143	167	80	47	72	72	77	36	46	79	49	0	0.958	0.842	0.914	1.043	3.625	3.249	0.016	63	1559	55	139	175	-0.062	68	71	80	95	11004	10550	1.377	2.500	-100	0	1
1	5	8	""	"spp1"	3660	4990	220	2070	2692	2493	92	104	104	788	2629	333	35	11	0	1363	1797	1653	91	76	76	559	1865	333	32	10	0	1.528	1.504	1.492	1.537	1.769	1.454	0.954	483	2470	61	3253	4309	0.612	1966	1287	2588	1721	1300419	868075	0.724	0.664	-100	0	1
1	6	8	""	"spp1"	3960	4960	150	1375	3369	3854	114	111	111	1566	3700	236	29	18	0	860	2363	2756	116	80	80	1108	2625	236	30	19	0	1.621	1.427	1.500	1.616	2.009	1.433	0.957	156	1152	100	2044	5541	0.697	1264	780	3258	2283	525584	368590	0.487	0.478	-100	0	1
1	7	8	""	"spp1"	4400	4990	160	8348	8868	3485	39	101	101	122	113	92	100	100	0	5788	6295	2620	41	72	72	84	65	77	100	100	0	1.443	1.409	1.435	1.446	1.492	1.403	0.946	205	1281	91	13963	14990	0.529	8247	5716	8767	6223	1818022	1290543	77.398	95.554	0	0	0
1	8	8	""	"spp1"	4670	4960	190	3839	5398	4072	75	100	100	119	87	73	100	100	0	2927	3984	3046	76	74	74	90	80	88	100	99	0	1.311	1.355	1.348	1.383	1.499	1.355	0.954	348	1749	70	6592	9208	0.391	3739	2853	5298	3910	1878604	1386428	60.678	48.675	0	0	0
1	9	8	""	"mmp7"	5200	4960	210	493	526	236	44	98	98	109	74	67	97	93	0	496	532	258	48	70	70	79	72	91	98	93	0	0.927	0.926	0.912	0.930	2.141	0.883	0.553	348	2310	94	821	890	-0.109	395	426	428	462	183036	185166	5.635	6.292	0	0	0
1	10	8	""	"mmp7"	5530	4960	190	450	473	195	41	96	96	104	58	55	97	94	0	470	485	210	43	69	69	75	51	68	99	96	0	0.883	0.906	0.883	0.899	2.359	0.893	0.561	335	1843	92	755	793	-0.180	354	401	377	416	158382	162544	6.362	8.039	0	0	0
1	11	8	""	"mmp7"	5990	4980	210	418	445	190	42	94	94	100	44	44	97	94	0	404	433	185	42	69	69	73	32	43	100	98	0	0.967	0.964	0.951	0.917	2.442	0.983	0.514	343	2356	96	659	715	-0.048	324	335	351	364	152507	148641	7.841	11.250	0	0	0
1	12	8	""	"mmp7"	6340	4940	210	363	406	197	48	93	93	98	43	43	98	95	0	345	381	171	44	70	70	74	33	44	98	97	0	0.982	1.006	0.965	0.991	2.345	1.079	0.482	360	2328	94	545	624	-0.026	270	275	313	311	146312	137328	7.163	9.303	0	0	0
1	13	8	""	"vegfa"	6830	4980	190	359	373	152	40	93	93	99	51	51	98	89	0	123	155	103	66	71	71	75	30	40	61	45	0	5.115	3.333	3.786	4.200	3.944	4.074	0.232	258	1849	88	318	364	2.355	266	52	280	84	96131	39968	5.373	2.667	-100	0	1
1	14	8	""	"vegfa"	7120	5000	180	363	394	171	43	94	94	99	43	43	98	93	0	119	154	103	66	68	68	71	26	36	64	47	0	5.275	3.488	4.032	4.324	3.955	4.867	0.171	277	1716	76	320	386	2.399	269	51	300	86	109162	42616	6.860	3.192	-100	0	1
1	15	8	""	"vegfa"	7590	4990	190	353	376	176	46	90	90	97	48	49	94	86	0	125	157	103	65	68	68	72	30	41	65	47	0	4.614	3.213	3.652	3.695	4.165	4.474	0.189	290	1903	95	320	375	2.206	263	57	286	89	109054	45443	5.813	2.833	-100	0	1
1	16	8	""	"vegfa"	7910	4950	170	381	419	179	42	90	90	98	48	48	98	94	0	121	152	99	65	67	67	71	27	38	66	49	0	5.389	3.871	4.382	5.133	3.891	5.197	0.203	278	1473	86	345	414	2.430	291	54	329	85	116555	42223	6.688	3.000	-100	0	1
1	17	8	""	"odc"	8410	4960	320	264	300	159	53	106	106	177	240	135	28	6	0	279	404	370	91	76	76	157	272	173	39	15	0	0.778	0.591	0.674	0.729	3.079	0.735	0.336	378	4906	0	361	522	-0.362	158	203	194	328	113287	152536	0.513	0.908	-100	0	1
1	18	8	""	"odc"	8750	4960	150	111	142	113	79	139	139	192	260	135	3	1	0	94	138	188	136	99	99	181	301	166	3	1	0	5.600	0.077	1.571	1.313	4.126	0.777	0.312	156	1208	100	-33	42	2.485	-28	-5	3	39	22155	21524	-0.192	-0.143	-100	0	1
1	19	8	""	"odc"	9180	4970	190	889	941	454	48	93	93	102	99	97	100	97	0	1812	1818	646	35	66	66	72	37	51	100	100	0	0.456	0.484	0.460	0.452	1.749	0.475	0.686	291	1998	89	2542	2600	-1.133	796	1746	848	1752	273695	529152	8.475	47.189	0	0	0
1	20	8	""	"odc"	9550	4950	190	872	893	379	42	96	96	105	82	78	100	96	0	1609	1703	730	42	67	67	73	56	76	100	100	0	0.503	0.487	0.480	0.476	1.758	0.460	0.747	310	1961	93	2318	2433	-0.991	776	1542	797	1636	276867	527856	9.610	29.107	0	0	0
1	1	9	""	"il13ra1"	2010	5370	190	301	326	162	49	89	89	96	48	50	92	81	0	237	280	186	66	69	69	75	110	146	67	36	0	1.262	1.123	1.201	1.279	3.476	1.030	0.299	271	1957	93	380	448	0.336	212	168	237	211	88376	75985	4.792	1.864	-100	0	1
1	2	9	""	"il13ra1"	2370	5390	190	342	380	186	48	91	91	96	47	48	94	88	0	252	284	171	60	72	72	77	110	142	71	39	0	1.394	1.363	1.333	1.476	3.370	0.723	0.252	270	1944	95	431	501	0.479	251	180	289	212	102497	76786	6.043	1.882	-100	0	1
1	3	9	""	"il13ra1"	2730	5380	180	320	363	198	54	91	91	96	44	45	94	87	0	232	278	161	57	73	73	76	26	34	95	89	0	1.440	1.327	1.494	1.376	2.998	1.608	0.283	278	1834	95	388	477	0.526	229	159	272	205	100794	77307	6.068	7.769	0	0	0
1	4	9	""	"il13ra1"	3140	5380	190	288	327	168	51	89	89	94	41	43	93	83	0	227	259	160	61	69	69	72	25	34	92	82	0	1.259	1.253	1.321	1.344	3.655	1.316	0.290	299	1953	86	357	428	0.332	199	158	238	190	97664	77501	5.683	7.480	0	0	0
1	5	9	""	"rbl1"	3570	5360	150	96	112	60	53	95	95	107	57	53	17	7	0	87	131	125	95	74	74	100	96	96	19	10	0	0.077	0.298	1.038	1.018	3.705	0.154	0.034	156	1272	100	14	74	-3.699	1	13	17	57	17413	20440	0.088	0.323	-100	0	1
1	6	9	""	"rbl1"	3960	5360	150	100	109	51	46	99	99	111	79	71	8	1	0	79	112	99	88	75	75	105	99	94	14	7	0	0.250	0.270	1.151	1.023	5.769	0.170	0.064	156	1272	100	5	47	-2.000	1	4	10	37	16929	17532	-0.025	0.071	-100	0	1
1	7	9	""	"rbl1"	4360	5360	150	97	110	95	86	97	97	106	54	50	12	4	0	75	89	125	140	72	72	93	81	87	5	1	0	0.000	0.765	1.741	1.819	4.242	0.517	0.237	156	1198	100	3	30	Error	0	3	13	17	17139	13846	0.074	-0.049	-100	0	1
1	8	9	""	"rbl1"	4680	5360	180	144	162	88	54	97	97	107	55	51	47	22	0	188	239	160	66	75	75	96	86	89	58	37	0	0.416	0.396	0.437	0.476	5.617	0.168	0.050	185	1869	0	160	229	-1.265	47	113	65	164	29937	44155	1.000	1.663	-100	0	1
1	9	9	""	"mad"	5230	5390	180	621	660	242	36	94	94	132	399	302	72	15	0	490	522	235	45	70	70	141	1043	739	1	0	0	1.255	1.252	1.260	1.317	1.759	2.367	0.359	264	1851	88	947	1018	0.328	527	420	566	452	174119	137892	1.323	0.365	-100	0	1
1	10	9	""	"mad"	5580	5370	180	583	602	242	40	94	94	126	331	262	75	25	0	460	529	794	150	69	69	147	1088	740	1	0	0	1.251	1.104	1.237	1.257	1.936	0.268	0.615	257	1862	96	880	968	0.323	489	391	508	460	154663	135884	1.438	0.351	-100	0	1
1	11	9	""	"mad"	5980	5390	190	559	567	219	38	93	93	99	44	44	99	98	0	425	462	234	50	69	69	72	29	40	99	98	0	1.309	1.206	1.298	1.287	1.913	1.157	0.667	264	1959	91	822	867	0.388	466	356	474	393	149779	122058	10.636	13.448	0	0	0
1	12	9	""	"mad"	6320	5370	180	279	378	937	247	93	93	99	47	47	90	80	0	218	551	3933	713	69	69	73	29	39	95	86	0	1.248	0.591	1.493	1.340	2.771	0.240	0.943	166	1819	39	335	767	0.320	186	149	285	482	62801	91516	5.936	16.483	0	0	0
1	13	9	""	"tcn2"	6790	5360	200	319	329	137	41	94	94	101	54	53	92	82	0	251	271	126	46	71	71	76	43	56	94	82	0	1.250	1.175	1.221	1.230	2.638	1.256	0.397	315	2246	90	405	435	0.322	225	180	235	200	103612	85431	4.222	4.535	0	0	0
1	14	9	""	"tcn2"	7180	5380	190	319	338	141	41	92	92	97	39	40	98	90	0	280	301	153	50	68	68	73	42	57	96	88	0	1.071	1.056	1.108	1.092	2.448	0.961	0.454	307	1882	96	439	479	0.099	227	212	246	233	103729	92426	6.179	5.429	0	0	0
1	15	9	""	"tcn2"	7540	5380	200	344	345	142	41	93	93	99	43	43	94	87	0	272	281	128	45	67	67	75	219	292	45	5	0	1.224	1.178	1.249	1.203	2.518	1.237	0.547	319	2166	95	456	466	0.292	251	205	252	214	110109	89728	5.721	0.941	-100	0	1
1	16	9	""	"tcn2"	7940	5340	210	298	321	159	49	92	92	101	70	69	85	69	0	225	270	235	87	66	66	71	42	59	85	71	0	1.296	1.123	1.190	1.251	3.382	0.827	0.379	344	2405	86	365	433	0.374	206	159	229	204	110314	92789	3.143	4.738	0	0	0
1	17	9	""	"mupar1"	8350	5360	150	142	180	132	73	106	106	206	285	138	7	1	0	103	150	142	94	71	71	195	344	176	4	1	0	1.125	0.937	1.175	1.231	3.673	0.808	0.718	156	1272	100	68	153	0.170	36	32	74	79	28121	23409	-0.091	-0.131	-100	0	1
1	18	9	""	"mupar1"	8750	5360	150	268	457	387	84	114	114	296	345	116	44	24	0	356	567	558	98	78	78	297	406	136	48	31	0	0.554	0.701	0.836	0.934	2.774	0.738	0.685	156	1272	100	432	832	-0.852	154	278	343	489	71306	88496	0.467	0.665	-100	0	1
1	19	9	""	"mupar1"	9150	5350	150	101	110	64	58	105	105	255	323	126	0	0	0	77	94	53	56	74	74	253	382	150	0	0	0	-1.333	0.250	1.600	1.546	5.189	0.782	0.796	156	1272	100	-1	25	Error	-4	3	5	20	17144	14690	-0.449	-0.416	-100	0	1
1	20	9	""	"mupar1"	9540	5350	150	121	176	178	101	112	112	269	309	114	6	3	0	110	181	276	152	80	80	273	370	135	6	3	0	0.300	0.634	1.031	1.166	4.600	0.780	0.742	156	1272	100	39	165	-1.737	9	30	64	101	27402	28177	-0.301	-0.249	-100	0	1
1	1	10	""	"sp6"	1990	5750	230	2375	2388	617	25	90	90	96	44	45	100	100	0	2104	2133	622	29	70	70	77	149	193	100	99	0	1.123	1.114	1.135	1.127	1.412	1.087	0.851	379	2642	94	4319	4361	0.167	2285	2034	2298	2063	904980	808342	52.091	13.799	0	0	0
1	2	10	""	"sp6"	2350	5790	220	2590	2589	718	27	91	91	98	46	46	100	100	0	2269	2263	614	27	72	72	79	154	194	100	99	0	1.137	1.140	1.122	1.149	1.408	1.134	0.861	382	2500	96	4696	4689	0.185	2499	2197	2498	2191	989039	864443	54.152	14.182	0	0	0
1	3	10	""	"sp6"	2780	5770	220	2587	2616	640	24	92	92	99	51	51	100	100	0	2255	2253	594	26	73	73	77	37	48	100	100	0	1.143	1.158	1.184	1.167	1.379	1.160	0.887	391	2539	93	4677	4704	0.193	2495	2182	2524	2180	1022952	880758	49.353	58.811	0	0	0
1	4	10	""	"sp6"	3150	5760	220	2696	2672	626	23	91	91	98	43	43	100	100	0	2233	2264	612	27	68	68	73	41	56	99	99	0	1.203	1.175	1.166	1.197	1.477	1.171	0.872	419	2449	94	4770	4777	0.267	2605	2165	2581	2196	1119493	948682	59.860	53.439	0	0	0
1	5	10	""	"wdr12"	3570	5760	150	140	165	110	66	105	105	171	195	114	8	2	0	182	232	236	101	80	80	228	392	171	6	1	0	0.343	0.395	0.603	0.597	4.040	0.326	0.313	156	1272	100	137	212	-1.544	35	102	60	152	25803	36190	-0.031	0.010	-100	0	1
1	6	10	""	"wdr12"	3960	5760	150	171	213	208	97	110	110	221	257	116	10	3	0	241	340	351	103	79	79	333	534	160	12	3	0	0.377	0.395	0.492	0.604	3.543	0.437	0.736	156	1272	100	223	364	-1.407	61	162	103	261	33224	53000	-0.031	0.013	-100	0	1
1	7	10	""	"wdr12"	4410	5770	170	445	510	267	52	97	97	108	138	127	89	61	0	951	1067	501	46	72	72	79	68	86	100	100	0	0.396	0.415	0.417	0.368	2.083	0.468	0.586	255	1520	91	1227	1408	-1.336	348	879	413	995	130118	272020	2.913	14.529	0	0	0
1	8	10	""	"wdr12"	4740	5780	190	349	415	255	61	97	97	101	43	42	95	86	0	682	848	546	64	73	73	78	32	41	100	99	0	0.414	0.410	0.390	0.387	2.086	0.401	0.758	271	1895	65	861	1093	-1.272	252	609	318	775	112559	229852	7.302	24.063	0	0	0
1	9	10	""	"phdla3"	5210	5770	180	14365	13931	3061	21	98	98	108	58	53	100	100	0	15628	15340	3285	21	71	71	76	35	46	100	100	0	0.917	0.906	0.916	0.907	1.355	0.903	0.952	301	1725	91	29824	29102	-0.125	14267	15557	13833	15269	4193344	4617439	238.328	436.114	0	0	0
1	10	10	""	"phdla3"	5530	5760	190	13235	12296	4483	36	94	94	102	53	51	100	100	0	14054	13214	4649	35	70	70	75	40	53	100	100	0	0.940	0.928	0.930	0.930	1.429	0.931	0.961	316	1831	91	27125	25346	-0.089	13141	13984	12202	13144	3885406	4175560	230.075	328.475	0	0	0
1	11	10	""	"phdla3"	5990	5780	200	13008	12553	3169	25	95	95	101	43	42	100	100	0	13959	13566	4177	30	68	68	73	28	38	100	100	0	0.930	0.923	0.915	0.970	1.573	0.902	0.958	330	2124	95	26804	25956	-0.105	12913	13891	12458	13498	4142416	4476894	289.581	481.893	0	0	0
1	12	10	""	"phdla3"	6320	5760	200	13370	12957	3242	25	93	93	100	44	44	100	100	0	14681	13918	3801	27	69	69	72	25	34	100	100	0	0.909	0.929	0.932	0.955	1.447	0.919	0.958	330	2129	91	27889	26713	-0.138	13277	14612	12864	13849	4275971	4592854	292.205	553.840	0	0	0
1	13	10	""	"il7r"	6800	5750	210	447	479	211	44	92	92	99	44	44	98	96	0	242	288	187	64	70	70	75	90	120	71	47	0	2.064	1.775	1.887	2.165	3.081	1.724	0.513	302	2347	68	527	605	1.045	355	172	387	218	144803	87019	8.636	2.367	0	0	0
1	14	10	""	"il7r"	7160	5740	190	488	557	422	75	90	90	96	42	43	99	96	0	266	375	787	209	67	67	71	41	57	91	83	0	2.000	1.516	1.939	1.952	2.892	0.360	0.090	304	1879	89	597	775	1.000	398	199	467	308	169418	114074	10.976	7.415	0	0	0
1	15	10	""	"il7r"	7590	5770	190	474	513	229	44	94	94	101	51	50	99	95	0	280	322	197	61	68	68	83	290	349	35	7	0	1.792	1.650	1.890	1.913	2.464	0.326	0.099	301	1865	94	592	673	0.842	380	212	419	254	154503	97015	8.078	0.824	0	0	0
1	16	10	""	"il7r"	7930	5740	190	445	482	237	49	91	91	98	43	43	98	94	0	262	300	194	64	66	66	71	31	43	92	84	0	1.806	1.671	1.772	1.893	3.207	1.818	0.366	306	1841	76	550	625	0.853	354	196	391	234	147583	91846	8.930	7.387	0	0	0
1	17	10	""	"buffer"	8350	5750	150	92	98	37	37	92	92	99	41	41	17	3	0	69	72	24	33	66	66	71	39	54	7	2	0	0.000	1.000	1.742	1.366	4.696	11.957	0.004	156	1272	100	3	12	Error	0	3	6	6	15306	11293	-0.024	0.026	-100	0	1
1	18	10	""	"buffer"	8750	5750	150	92	98	39	39	94	94	101	49	48	12	1	0	65	71	48	67	66	66	68	25	36	14	3	0	2.000	0.800	1.186	1.236	4.306	9.938	0.006	156	1272	100	-3	9	1.000	-2	-1	4	5	15357	11037	-0.061	0.120	-100	0	1
1	19	10	""	"buffer"	9140	5750	150	91	96	39	40	93	93	99	44	44	12	2	0	68	68	20	29	66	66	69	34	49	5	0	0	-1.000	1.500	1.448	1.496	3.656	1.385	0.010	156	1272	100	0	5	Error	-2	2	3	2	14953	10652	-0.068	-0.029	-100	0	1
1	20	10	""	"buffer"	9540	5750	150	91	101	48	47	95	95	99	39	39	16	4	0	64	66	19	28	66	66	70	34	48	3	0	0	2.000	100000.000	1.401	1.381	3.824	30.394	0.002	156	1272	100	-6	6	1.000	-4	-2	6	0	15682	10304	0.051	-0.118	-100	0	1
1	1	11	""	"sp3"	1990	6150	190	319	331	127	38	91	91	97	46	47	97	87	0	335	373	177	47	72	72	75	31	41	99	98	0	0.867	0.797	0.830	0.798	2.357	0.712	0.473	290	2000	87	491	541	-0.206	228	263	240	301	95940	108061	5.087	9.613	0	0	0
1	2	11	""	"sp3"	2430	6160	180	322	334	139	41	93	93	97	41	42	96	89	0	372	395	160	40	73	73	77	30	38	99	98	0	0.766	0.748	0.697	0.695	2.361	0.727	0.493	258	1668	84	528	563	-0.385	229	299	241	322	86246	101787	5.780	10.600	0	0	0
1	3	11	""	"sp3"	2720	6180	180	326	362	221	61	91	91	97	50	51	97	89	0	373	495	947	191	73	73	76	30	39	99	98	0	0.783	0.642	0.792	0.776	2.425	0.245	0.529	267	1718	68	535	693	-0.353	235	300	271	422	96770	132213	5.300	13.967	0	0	0
1	4	11	""	"sp3"	3140	6150	200	319	338	140	41	90	90	96	44	45	98	93	0	367	389	170	43	68	68	75	117	156	91	69	0	0.766	0.773	0.806	0.760	2.357	0.726	0.482	305	2276	90	528	569	-0.385	229	299	248	321	103160	118626	5.500	2.684	0	0	0
1	5	11	""	"rrm2"	3610	6150	190	187	203	88	43	92	92	100	49	49	74	48	0	542	553	206	37	68	68	78	76	97	99	96	0	0.200	0.229	0.210	0.207	2.500	0.171	0.273	309	1870	93	569	596	-2.322	95	474	111	485	62631	170756	2.102	6.250	0	0	0
1	6	11	""	"rrm2"	3930	6170	190	197	222	113	50	94	94	100	45	45	77	54	0	538	556	204	36	68	68	93	757	813	11	0	0	0.219	0.262	0.251	0.218	2.923	0.228	0.336	322	1828	92	573	616	-2.191	103	470	128	488	71331	179011	2.711	0.612	-100	0	1
1	7	11	""	"rrm2"	4390	6170	200	193	210	97	46	92	92	98	41	41	76	57	0	509	538	226	42	69	69	72	31	43	99	99	0	0.230	0.252	0.225	0.220	2.951	0.193	0.267	308	2153	92	541	587	-2.120	101	440	118	469	64531	165736	2.732	15.032	0	0	0
1	8	11	""	"rrm2"	4700	6150	190	203	223	103	46	93	93	100	41	41	83	63	0	541	564	225	39	72	72	78	36	46	99	99	0	0.235	0.264	0.267	0.231	2.584	0.217	0.345	303	1820	87	579	622	-2.089	110	469	130	492	67542	170965	3.000	13.500	0	0	0
1	9	11	""	"myd116"	5190	6160	200	848	873	282	32	95	95	104	53	50	100	100	0	985	1008	349	34	69	69	73	31	42	100	99	0	0.822	0.829	0.797	0.844	1.769	0.800	0.729	336	2223	92	1669	1717	-0.283	753	916	778	939	293385	338717	14.509	30.161	0	0	0
1	10	11	""	"myd116"	5560	6190	210	823	855	290	33	91	91	100	46	46	100	100	0	1012	1032	353	34	69	69	74	39	52	100	99	0	0.776	0.793	0.765	0.800	1.705	0.770	0.744	322	2396	97	1675	1727	-0.366	732	943	764	963	275466	332457	16.413	24.564	0	0	0
1	11	11	""	"myd116"	5970	6180	200	847	881	306	34	95	95	100	42	42	99	99	0	1002	1055	384	36	67	67	72	33	45	100	100	0	0.804	0.796	0.796	0.783	1.835	0.768	0.733	318	2208	93	1687	1774	-0.315	752	935	786	988	280185	335334	18.595	29.788	0	0	0
1	12	11	""	"myd116"	6320	6150	190	864	909	320	35	95	95	102	45	44	100	100	0	986	1014	359	35	68	68	74	69	93	100	99	0	0.838	0.860	0.851	0.854	1.768	0.842	0.712	337	1879	91	1687	1760	-0.255	769	918	814	946	306384	341751	17.933	13.623	0	0	0
1	13	11	""	"selenbp1"	6790	6160	210	526	547	200	36	95	95	101	44	43	100	99	0	223	243	114	46	69	69	76	94	123	72	39	0	2.799	2.598	2.759	2.983	2.457	2.955	0.474	356	2304	93	585	626	1.485	431	154	452	174	194908	86391	10.136	1.777	0	0	0
1	14	11	""	"selenbp1"	7140	6170	210	594	609	190	31	92	92	99	45	45	100	100	0	223	242	114	47	68	68	75	95	126	70	38	0	3.239	2.971	3.133	3.570	2.433	3.209	0.496	360	2294	88	657	691	1.696	502	155	517	174	219197	87032	11.333	1.758	0	0	0
1	15	11	""	"selenbp1"	7570	6160	220	543	564	191	33	95	95	101	47	46	99	98	0	223	248	266	107	68	68	77	147	190	53	13	0	2.890	2.606	2.850	3.332	2.659	0.773	0.103	367	2598	92	603	649	1.531	448	155	469	180	207086	90895	9.851	1.163	0	0	0
1	16	11	""	"selenbp1"	7940	6130	220	574	585	211	36	94	94	102	56	54	99	98	0	210	239	130	54	67	67	73	45	61	89	70	0	3.357	2.855	3.259	3.372	2.557	3.174	0.455	378	2613	92	623	663	1.747	480	143	491	172	220946	90322	8.625	3.689	0	0	0
1	17	11	""	"sp5"	8440	6180	150	5981	6063	1991	32	95	95	107	70	65	100	100	0	3940	4020	1510	37	68	68	74	52	70	100	100	0	1.520	1.510	1.508	1.522	1.445	1.525	0.840	220	1079	69	9758	9920	0.604	5886	3872	5968	3952	1333885	884497	85.086	75.885	0	0	0
1	18	11	""	"sp5"	8710	6180	170	5620	5674	2458	43	95	95	101	48	47	100	100	0	3598	3660	1329	36	68	68	73	52	71	100	100	0	1.565	1.553	1.524	1.540	1.539	1.690	0.788	236	1441	92	9055	9171	0.646	5525	3530	5579	3592	1339078	863707	116.104	68.981	0	0	0
1	19	11	""	"sp5"	9140	6170	180	5981	6177	1788	28	93	93	99	46	46	100	100	0	3807	3983	1371	34	66	66	71	53	74	100	100	0	1.574	1.553	1.563	1.576	1.485	1.571	0.847	250	1819	94	9629	10001	0.654	5888	3741	6084	3917	1544350	995677	132.130	73.811	0	0	0
1	20	11	""	"sp5"	9460	6160	160	6099	6425	2322	36	97	97	130	315	242	99	99	0	3849	4030	1515	37	69	69	87	176	202	98	98	0	1.588	1.598	1.579	1.632	1.636	1.665	0.797	267	1341	52	9782	10289	0.667	6002	3780	6328	3961	1715573	1075959	19.984	22.403	0	0	0
2	1	1	""	"sp4"	10940	2150	150	160	218	348	159	149	149	250	1049	419	1	0	0	938	1482	4441	299	1005	1005	1440	3399	236	2	1	0	-0.164	0.145	0.204	0.218	4.379	0.113	0.196	156	1272	100	-56	546	Error	11	-67	69	477	33948	231211	-0.031	0.012	-100	0	1
2	2	1	""	"sp4"	11340	2150	150	151	158	59	37	150	150	170	183	107	1	0	0	946	1070	462	43	949	949	1064	893	83	5	1	0	-0.333	0.066	0.234	0.159	4.915	0.036	0.056	156	1272	100	-2	129	Error	1	-3	8	121	24622	166936	-0.066	0.007	-100	0	1
2	3	1	""	"sp4"	11740	2140	150	161	163	57	34	142	142	160	111	69	6	0	0	690	787	727	92	856	856	1016	1844	181	0	0	0	-0.114	-0.304	0.161	0.182	4.468	0.037	0.137	156	1272	100	-147	-48	Error	19	-166	21	-69	25424	122720	0.027	-0.124	-100	0	1
2	4	1	""	"sp4"	12140	2140	150	170	177	79	44	145	145	217	808	372	0	0	0	756	871	542	62	784	784	1290	3924	304	0	0	0	-0.893	0.368	0.260	0.269	4.536	0.005	0.005	156	1272	100	-3	119	Error	25	-28	32	87	27563	135925	-0.050	-0.107	-100	0	1
2	5	1	""	"cd37"	12540	2140	150	146	156	60	38	155	155	586	3590	612	0	0	0	648	867	1423	164	846	846	2572	8780	341	0	0	0	0.045	0.048	0.129	0.114	3.720	0.022	0.573	156	1272	100	-207	22	-4.474	-9	-198	1	21	24293	135235	-0.120	-0.194	-100	0	1
2	6	1	""	"cd37"	12940	2140	150	147	153	57	37	157	157	605	3313	547	0	0	0	899	1045	994	95	1029	1029	2220	7846	353	0	0	0	0.077	-0.250	0.142	0.139	5.254	0.023	0.051	156	1272	100	-140	12	-3.699	-10	-130	-4	16	23868	163087	-0.136	-0.150	-100	0	1
2	7	1	""	"cd37"	13310	2170	80	2431	2284	1279	55	160	160	183	117	63	100	88	0	28048	27706	16351	59	1010	1010	1161	1064	91	100	88	0	0.084	0.080	0.078	0.087	2.666	0.074	0.845	9	407	67	29309	28820	-3.573	2271	27038	2124	26696	20560	249350	17.957	24.948	-100	0	0
2	8	1	""	"cd37"	13740	2140	150	154	165	93	56	155	155	385	1381	358	0	0	0	1123	1192	364	30	1131	1131	2584	8502	329	0	0	0	0.125	0.164	0.240	0.260	5.295	0.211	0.301	156	1272	100	-9	71	-3.000	-1	-8	10	61	25800	185924	-0.159	-0.164	-100	0	1
2	9	1	""	"hif1a"	14140	2140	150	148	157	59	37	149	149	288	1915	664	0	0	0	1018	1099	324	29	1188	1188	1536	3645	237	0	0	0	0.006	-0.090	0.142	0.153	5.222	0.155	0.687	156	1272	100	-171	-81	-7.381	-1	-170	8	-89	24533	171390	-0.068	-0.120	-100	0	1
2	10	1	""	"hif1a"	14540	2140	150	169	180	74	41	156	156	214	583	272	0	0	0	928	1007	423	42	1011	1011	1228	1755	142	0	0	0	-0.157	-6.000	0.172	0.197	4.105	0.276	0.417	156	1272	100	-70	20	Error	13	-83	24	-4	28066	157116	-0.058	-0.126	-100	0	1
2	11	1	""	"hif1a"	14980	2130	60	594	4845	16201	334	176	176	197	109	55	81	68	6	4497	5413	3882	71	864	864	1396	2845	203	56	37	0	0.115	1.026	0.080	0.111	4.515	-92.058	0.001	16	176	59	4051	9218	-3.120	418	3633	4669	4549	77523	86606	42.642	1.412	-100	0	1
2	12	1	""	"hif1a"	15340	2130	150	179	199	124	62	175	175	269	664	246	0	0	0	764	918	545	59	865	865	1296	3696	285	0	0	0	-0.040	0.453	0.255	0.218	4.518	0.198	0.139	156	1272	100	-97	77	Error	4	-101	24	53	31021	143143	-0.105	-0.102	-100	0	1
2	13	1	""	"cd47"	15700	2150	120	1591	1837	1313	71	191	191	236	243	102	87	82	0	9348	11484	10309	89	1013	1013	1243	1204	96	87	72	0	0.168	0.157	0.138	0.189	3.544	0.088	0.367	47	856	39	9735	12117	-2.573	1400	8335	1646	10471	86361	539737	6.588	8.506	-100	0	0
2	14	1	""	"cd47"	16140	2130	150	171	183	78	42	161	161	200	339	169	0	0	0	1011	1232	1683	136	993	993	1120	1131	100	3	2	0	0.556	0.092	0.195	0.202	4.051	0.030	0.004	156	1272	100	28	261	-0.847	10	18	22	239	28556	192256	-0.050	0.099	-100	0	1
2	15	1	""	"cd47"	16540	2130	150	176	1333	5288	396	149	149	209	856	409	8	5	0	947	1542	2651	171	853	853	1508	5360	355	4	2	0	0.287	1.718	0.445	0.414	6.178	1.474	0.351	156	1272	100	121	1873	-1.801	27	94	1184	689	207950	240561	1.313	0.006	-100	0	1
2	16	1	""	"cd47"	16940	2130	150	130	143	75	52	132	132	140	66	47	14	2	0	543	664	702	105	635	635	682	342	50	7	3	0	0.022	0.379	0.213	0.227	4.873	0.097	0.720	156	1272	100	-94	40	-5.506	-2	-92	11	29	22308	103656	0.045	-0.053	-100	0	1
2	17	1	""	"sp7"	17340	2130	150	127	141	64	45	142	142	228	1233	540	0	0	0	1010	1065	458	43	808	808	951	1738	182	0	0	0	-0.074	-0.004	0.172	0.167	5.634	0.075	0.003	156	1272	100	187	256	Error	-15	202	-1	257	22050	166106	-0.071	0.066	-100	0	1
2	18	1	""	"sp7"	17740	2130	150	131	144	88	61	139	139	166	221	133	0	0	0	1469	1451	385	26	1516	1516	1501	1109	73	0	0	0	0.170	-0.077	0.120	0.130	3.625	0.080	0.274	156	1272	100	-55	-60	-2.556	-8	-47	5	-65	22442	226408	-0.100	-0.045	-100	0	1
2	19	1	""	"sp7"	18140	2130	150	147	155	69	44	141	141	401	3293	821	0	0	0	672	843	814	96	1086	1086	1759	4985	283	0	0	0	-0.014	-0.058	0.073	0.078	3.964	0.059	0.385	156	1272	100	-408	-229	Error	6	-414	14	-243	24247	131445	-0.075	-0.184	-100	0	1
2	20	1	""	"sp7"	18540	2130	150	197	429	1287	300	171	171	652	3326	510	1	1	0	1126	2100	4688	223	1217	1217	2742	8137	296	3	2	0	-0.286	0.292	0.174	0.200	4.039	0.306	0.578	156	1272	100	-65	1141	Error	26	-91	258	883	66883	327609	-0.067	-0.079	-100	0	1
2	1	2	""	"ara"	10940	2540	150	175	184	67	36	194	194	310	1005	324	0	0	0	816	845	270	31	993	993	1218	2552	209	0	0	0	0.107	0.068	0.216	0.202	3.335	0.687	0.227	156	1272	100	-196	-158	-3.224	-19	-177	-10	-148	28746	131874	-0.125	-0.146	-100	0	1
2	2	2	""	"ara"	11340	2540	150	167	174	74	42	169	169	189	116	61	3	0	0	811	852	409	48	956	956	1019	457	44	7	1	0	0.014	-0.048	0.160	0.171	4.273	0.049	0.046	156	1272	100	-147	-99	-6.158	-2	-145	5	-104	27190	132900	-0.129	-0.365	-100	0	1
2	3	2	""	"ara"	11740	2540	150	185	2108	9860	467	188	188	790	4898	620	5	3	0	734	3598	11494	319	906	906	2252	7572	336	7	5	1	0.017	0.713	0.210	0.225	4.783	0.583	0.536	156	1272	100	-175	4612	-5.878	-3	-172	1920	2692	328858	561288	0.269	0.178	-100	0	1
2	4	2	""	"ara"	12140	2540	150	153	173	118	68	186	186	2679	11555	431	0	0	0	837	1046	679	64	917	917	3882	12607	324	0	0	0	0.412	-0.101	0.306	0.240	3.968	0.872	0.897	156	1272	100	-113	116	-1.279	-33	-80	-13	129	26920	163114	-0.217	-0.225	-100	0	1
2	5	2	""	"hmga1"	12600	2580	110	3536	8669	10817	124	233	233	517	2649	512	57	38	0	5202	11083	13433	121	1012	1012	1802	5041	279	40	28	0	0.788	0.838	0.715	0.898	2.546	0.658	0.583	76	606	48	7493	18507	-0.344	3303	4190	8436	10071	658849	842324	3.077	1.841	-100	0	1
2	6	2	""	"hmga1"	12940	2540	150	172	223	461	206	175	175	213	239	112	2	1	0	716	880	1116	126	891	891	1285	3210	249	1	1	0	0.017	-4.364	0.217	0.206	3.543	0.023	0.095	156	1272	100	-178	37	-5.878	-3	-175	48	-11	34798	137253	0.042	-0.126	-100	0	1
2	7	2	""	"hmga1"	13340	2540	150	168	182	88	48	163	163	200	272	136	2	0	0	716	1089	1949	178	805	805	1024	1973	192	1	1	0	-0.056	0.067	0.166	0.171	4.108	0.024	0.272	156	1272	100	-84	303	Error	5	-89	19	284	28390	169868	-0.066	0.033	-100	0	1
2	8	2	""	"hmga1"	13740	2540	150	216	382	695	181	173	173	200	172	86	21	9	0	917	1517	4362	287	820	820	906	530	58	11	5	0	0.443	0.300	0.375	0.373	4.518	0.288	0.639	156	1272	100	140	906	-1.175	43	97	209	697	59525	236607	1.058	1.153	-100	0	1
2	9	2	""	"cdkn1a"	14140	2530	150	201	267	683	255	180	180	3168	12170	384	0	0	0	1051	1196	972	81	1026	1026	5100	14645	287	0	0	0	0.840	0.512	0.250	0.308	4.579	0.129	0.471	156	1272	100	46	257	-0.252	21	25	87	170	41629	186616	-0.238	-0.267	-100	0	1
2	10	2	""	"cdkn1a"	14470	2520	50	28151	27008	18558	68	246	246	242	97	40	100	100	3	65535	62051	9576	15	1127	1127	1317	693	52	100	100	83	0.433	0.439	0.433	0.295	2.777	0.493	0.602	30	56	61	92313	87686	-1.208	27905	64408	26762	60924	810228	1861528	275.938	87.639	-100	0	0
2	11	2	""	"cdkn1a"	14940	2530	150	187	616	3121	506	193	193	306	564	184	5	2	0	932	1426	3876	271	917	917	1568	3916	249	1	1	0	-0.400	0.831	0.429	0.509	3.986	0.254	0.433	156	1272	100	9	932	Error	-6	15	423	509	96126	222393	0.550	-0.036	-100	0	1
2	12	2	""	"cdkn1a"	15340	2530	150	149	163	66	40	184	184	286	911	318	0	0	0	777	840	305	36	825	825	1043	1706	163	0	0	0	0.729	-1.400	0.345	0.375	4.052	0.082	0.150	156	1272	100	-83	-6	-0.456	-35	-48	-21	15	25457	131037	-0.135	-0.119	-100	0	1
2	13	2	""	"hmga2"	15740	2530	150	175	199	104	52	189	189	355	1196	336	0	0	0	713	829	943	113	884	884	1339	3877	289	0	0	0	0.082	-0.182	0.241	0.242	3.276	0.221	0.303	156	1272	100	-185	-45	-3.608	-14	-171	10	-55	30978	129343	-0.130	-0.132	-100	0	1
2	14	2	""	"hmga2"	16160	2550	80	6062	8249	7559	91	219	219	737	2516	341	73	61	0	8080	10839	8863	81	901	901	1894	5722	302	58	26	0	0.814	0.808	0.856	0.732	2.325	0.584	0.555	34	333	13	13022	17968	-0.297	5843	7179	8030	9938	280467	368538	2.986	1.563	-100	0	1
2	15	2	""	"hmga2"	16540	2530	150	158	168	66	39	177	177	354	1495	422	0	0	0	1072	1123	462	41	1079	1079	1320	2780	210	0	0	0	2.714	-0.205	0.115	0.132	4.114	0.382	0.779	156	1272	100	-26	35	1.440	-19	-7	-9	44	26239	175131	-0.124	-0.071	-100	0	1
2	16	2	""	"hmga2"	16940	2530	150	159	166	74	44	177	177	289	1010	349	0	0	0	778	836	305	36	1040	1040	1105	716	64	0	0	0	0.069	0.054	0.129	0.116	3.541	0.063	0.088	156	1272	100	-280	-215	-3.857	-18	-262	-11	-204	25854	130395	-0.122	-0.376	-100	0	1
2	17	2	""	"sp2"	17430	2510	120	2651	4373	4290	98	186	186	263	233	88	100	98	0	3554	5847	6392	109	1232	1232	1259	518	41	93	86	0	1.062	0.907	0.836	1.022	2.935	0.575	0.286	75	794	0	4787	8802	0.087	2465	2322	4187	4615	328002	438550	17.639	8.857	-100	0	0
2	18	2	""	"sp2"	17780	2550	60	3164	3910	2903	74	265	265	484	639	132	86	86	0	5852	8738	11383	130	1114	1114	1512	2450	162	73	46	0	0.612	0.478	0.722	0.771	3.690	0.191	0.286	15	185	79	7637	11269	-0.708	2899	4738	3645	7624	58653	131070	5.362	2.949	-100	0	1
2	19	2	""	"sp2"	18100	2530	90	2283	2855	1892	66	172	172	274	437	159	90	85	0	4121	4940	2878	58	1144	1144	1271	815	64	100	85	0	0.709	0.707	0.667	0.642	2.453	0.584	0.585	20	444	32	5088	6479	-0.496	2111	2977	2683	3796	57103	98804	5.906	4.502	-100	0	0
2	20	2	""	"sp2"	18540	2520	150	177	240	436	181	159	159	189	156	82	8	3	0	1545	2067	3494	169	1178	1178	1328	1033	77	13	4	0	0.049	0.091	0.165	0.154	5.672	0.038	0.105	156	1272	100	385	970	-4.351	18	367	81	889	37362	322463	0.327	0.715	-100	0	1
2	1	3	""	"cenpb"	10960	3000	80	2532	2522	915	36	133	133	217	289	133	100	96	0	3492	3347	1395	41	113	113	184	185	100	100	100	0	0.710	0.739	0.811	0.760	1.807	0.657	0.718	89	257	34	5778	5623	-0.494	2399	3379	2389	3234	224495	297860	7.976	17.097	-100	0	0
2	2	3	""	"cenpb"	11340	3010	70	2975	3056	1077	35	144	144	268	408	152	98	98	0	3861	4133	1735	41	102	102	265	677	255	100	98	0	0.753	0.722	0.834	0.726	1.779	0.604	0.574	70	142	24	6590	6943	-0.409	2831	3759	2912	4031	213916	289299	6.833	5.713	-100	0	0
2	3	3	""	"cenpb"	11710	2990	120	2653	2799	1091	38	115	115	208	394	189	98	96	0	3605	3740	1787	47	89	89	248	1203	485	95	75	0	0.722	0.735	0.769	0.748	1.676	0.682	0.764	93	786	23	6054	6335	-0.470	2538	3516	2684	3651	260288	347806	6.576	2.903	-100	0	0
2	4	3	""	"cenpb"	12110	3000	80	2334	2485	1080	43	116	116	173	281	162	98	96	0	3373	3301	1400	42	88	88	145	180	124	100	100	0	0.675	0.737	0.814	0.724	1.715	0.704	0.786	80	268	44	5503	5582	-0.567	2218	3285	2369	3213	198800	264079	8.228	17.533	-100	0	0
2	5	3	""	"hmgn1"	12550	2980	80	1224	1371	1411	102	114	114	140	91	65	98	96	0	1886	1930	821	42	89	89	125	107	85	100	98	0	0.618	0.683	0.618	0.597	2.644	1.028	0.186	62	283	30	2907	3098	-0.694	1110	1797	1257	1841	84986	119642	13.527	16.869	-100	0	0
2	6	3	""	"hmgn1"	12940	2940	150	217	382	424	110	114	114	143	145	101	42	23	0	209	521	725	139	100	100	294	985	335	15	6	0	0.945	0.637	0.858	0.837	3.885	0.289	0.287	156	1272	100	212	689	-0.082	103	109	268	421	59627	81207	1.648	0.230	-100	0	1
2	7	3	""	"hmgn1"	13320	2960	50	744	910	544	59	122	122	132	74	56	96	89	0	1061	1281	824	64	93	93	144	162	112	89	86	0	0.643	0.663	0.710	0.703	2.643	0.618	0.490	29	60	59	1590	1976	-0.637	622	968	788	1188	26377	37148	10.514	7.019	-100	0	0
2	8	3	""	"hmgn1"	13770	2950	50	1076	1243	558	44	123	123	139	86	61	100	100	0	1756	1617	846	52	121	121	142	85	59	100	100	0	0.583	0.749	0.776	0.813	1.718	0.590	0.667	36	46	69	2588	2616	-0.778	953	1635	1120	1496	44749	58196	12.837	17.353	-100	0	0
2	9	3	""	"chi3l3"	14140	2930	150	109	112	44	39	120	120	1365	7295	534	0	0	0	95	111	56	50	106	106	3208	12863	400	0	0	0	1.000	-1.600	0.926	0.853	3.778	0.191	0.057	156	1272	100	-22	-3	0.000	-11	-11	-8	5	17512	17360	-0.172	-0.241	-100	0	1
2	10	3	""	"chi3l3"	14540	2930	150	105	139	212	152	117	117	145	124	85	5	2	0	100	144	185	128	105	105	319	663	207	1	0	0	2.400	0.564	1.074	0.829	3.835	0.089	0.223	156	1272	100	-17	61	1.263	-12	-5	22	39	21747	22511	-0.048	-0.264	-100	0	1
2	11	3	""	"chi3l3"	14940	2930	150	118	143	129	90	110	110	124	76	61	13	6	0	87	140	166	118	99	99	216	243	112	6	3	0	-0.667	0.805	0.854	0.814	4.263	0.586	0.117	156	1272	100	-4	74	Error	8	-12	33	41	22237	21796	0.250	-0.313	-100	0	1
2	12	3	""	"chi3l3"	15340	2930	150	109	134	122	91	106	106	119	69	57	16	5	0	95	112	77	68	93	93	207	231	111	0	0	0	1.500	1.474	1.038	1.041	4.831	0.187	0.049	156	1272	100	5	47	0.585	3	2	28	19	20941	17450	0.217	-0.411	-100	0	1
2	13	3	""	"hmgp"	15800	2970	120	4570	4362	1904	43	110	110	144	118	81	100	100	0	4597	4430	2207	49	86	86	141	145	102	100	100	0	0.989	0.979	0.982	1.027	1.594	0.940	0.882	156	720	21	8971	8596	-0.016	4460	4511	4252	4344	680509	691045	35.746	29.579	-100	0	0
2	14	3	""	"hmgp"	16180	2950	170	4141	4101	1907	46	109	109	146	201	137	100	98	0	4355	4234	2191	51	91	91	207	415	200	99	95	0	0.946	0.964	1.018	0.993	1.586	0.919	0.855	194	1600	51	8296	8135	-0.080	4032	4264	3992	4143	795501	821370	19.677	9.704	-100	0	0
2	15	3	""	"hmgp"	16540	2980	120	4882	4556	1961	43	110	110	155	167	107	100	100	0	4766	4539	2038	44	83	83	152	167	109	100	100	0	1.019	0.998	1.020	1.005	1.460	0.990	0.895	160	710	25	9455	8902	0.027	4772	4683	4446	4456	729011	726294	26.353	26.269	-100	0	0
2	16	3	""	"hmgp"	16880	2970	90	4570	4679	1572	33	128	128	343	702	204	100	99	0	5116	5036	1925	38	92	92	314	759	241	100	98	0	0.884	0.921	0.976	0.939	1.407	0.884	0.840	107	313	29	9466	9495	-0.178	4442	5024	4551	4944	500639	538818	6.177	6.221	-100	0	0
2	17	3	""	"chop10"	17380	2970	170	7380	7127	2086	29	111	111	162	257	158	100	100	0	5782	5582	1853	33	90	90	214	365	170	100	100	0	1.277	1.277	1.318	1.296	1.272	1.230	0.907	192	1569	26	12961	12508	0.353	7269	5692	7016	5492	1368324	1071736	27.101	14.707	-100	0	0
2	18	3	""	"chop10"	17730	2990	130	7482	7392	1991	26	105	105	158	179	113	100	100	0	5880	5721	1591	27	77	77	143	289	202	100	100	0	1.271	1.291	1.322	1.290	1.335	1.297	0.923	218	766	60	13180	12931	0.346	7377	5803	7287	5644	1611423	1247179	40.413	19.301	-100	0	0
2	19	3	""	"chop10"	18140	2970	110	6909	6370	1998	31	123	123	296	509	171	100	99	0	5334	5161	1465	28	92	92	251	388	154	100	100	0	1.295	1.232	1.282	1.205	1.440	1.265	0.904	164	502	54	12028	11316	0.373	6786	5242	6247	5069	1044671	846408	11.933	12.655	-100	0	0
2	20	3	""	"chop10"	18520	2950	80	7004	6984	2159	30	195	195	420	882	210	100	99	0	5781	5472	1858	33	159	159	326	774	237	99	95	0	1.211	1.278	1.303	1.314	1.431	1.261	0.887	101	245	46	12431	12102	0.276	6809	5622	6789	5313	705380	552667	7.442	6.649	-100	0	0
2	1	4	""	"hmox1"	10970	3320	210	2444	2961	1638	55	103	103	116	71	61	100	100	0	1710	2282	1526	66	75	75	88	76	86	99	98	0	1.432	1.295	1.348	1.465	1.809	1.220	0.897	349	2303	91	3976	5065	0.518	2341	1635	2858	2207	1033508	796512	40.070	28.868	0	0	0
2	2	4	""	"hmox1"	11330	3340	200	2834	3054	1420	46	102	102	203	828	407	97	80	0	1950	2315	1267	54	74	74	275	1864	677	50	18	0	1.456	1.317	1.329	1.397	1.617	0.607	0.419	322	2223	94	4608	5193	0.542	2732	1876	2952	2241	983520	745503	3.443	1.094	-100	0	1
2	3	4	""	"hmox1"	11760	3320	200	3163	3465	1384	39	100	100	133	273	205	100	100	0	2352	2618	1154	44	72	72	166	1255	756	91	44	0	1.343	1.322	1.327	1.357	1.465	0.986	0.543	317	2236	96	5343	5911	0.425	3063	2280	3365	2546	1098384	830020	12.205	1.954	0	0	0
2	4	4	""	"hmox1"	12130	3310	210	2431	2919	1700	58	102	102	122	209	171	100	99	0	1665	2232	1677	75	72	72	88	192	218	96	94	0	1.462	1.304	1.354	1.461	1.658	1.199	0.834	369	2263	87	3922	4977	0.548	2329	1593	2817	2160	1077167	823642	13.383	11.167	0	0	0
2	5	4	""	"ckm"	12540	3330	200	1098	1114	413	37	102	102	124	205	165	98	94	0	1594	1619	553	34	72	72	90	189	210	100	100	0	0.654	0.654	0.663	0.633	1.579	0.650	0.810	306	2315	94	2518	2559	-0.613	996	1522	1012	1547	340992	495497	4.829	8.090	0	0	0
2	6	4	""	"ckm"	12950	3300	190	1002	1023	443	43	100	100	114	89	78	99	98	0	1394	1439	609	42	72	72	85	108	127	99	98	0	0.682	0.675	0.678	0.663	1.776	0.653	0.719	283	2017	91	2224	2290	-0.552	902	1322	923	1367	289369	407152	10.213	12.537	0	0	0
2	7	4	""	"ckm"	13350	3300	180	955	1011	408	40	101	101	122	241	197	98	85	0	1311	1384	604	43	72	72	117	817	698	77	28	0	0.689	0.694	0.682	0.698	1.785	0.503	0.601	253	1903	92	2093	2222	-0.537	854	1239	910	1312	255706	350107	3.689	1.551	-100	0	1
2	8	4	""	"ckm"	13750	3300	180	927	980	392	40	101	101	113	127	112	99	95	0	1317	1383	594	42	71	71	91	389	427	97	80	0	0.663	0.670	0.676	0.662	1.688	0.336	0.617	245	1910	93	2072	2191	-0.593	826	1246	879	1312	240056	338819	6.827	3.321	0	0	0
2	9	4	""	"hspa4"	14150	3300	170	2258	2256	726	32	99	99	122	212	173	100	99	0	3449	3561	1212	34	71	71	142	1173	826	98	81	0	0.639	0.618	0.628	0.630	1.670	0.433	0.692	233	1591	89	5537	5647	-0.646	2159	3378	2157	3490	525761	829721	10.066	2.915	0	0	0
2	10	4	""	"hspa4"	14550	3300	170	2018	2159	791	36	102	102	112	62	55	100	100	0	3312	3401	1229	36	74	74	107	502	469	98	97	0	0.592	0.618	0.611	0.620	1.605	0.542	0.751	243	1577	92	5154	5384	-0.756	1916	3238	2057	3327	524756	826438	33.016	6.562	0	0	0
2	11	4	""	"hspa4"	14950	3300	190	1891	2019	843	41	101	101	112	63	56	100	99	0	3041	3213	1299	40	71	71	86	120	139	100	98	0	0.603	0.610	0.621	0.603	1.750	0.594	0.846	278	2026	92	4760	5060	-0.730	1790	2970	1918	3142	561334	893309	30.270	26.058	0	0	0
2	12	4	""	"hspa4"	15350	3290	210	2094	2196	799	36	99	99	189	1769	935	62	6	0	3358	3492	1228	35	71	71	240	2801	1167	67	5	0	0.607	0.613	0.608	0.615	1.665	0.597	0.862	373	2341	91	5282	5518	-0.720	1995	3287	2097	3421	819160	1302338	1.135	1.161	-100	0	1
2	13	4	""	"clca1"	15780	3320	190	195	239	233	97	98	98	114	149	130	27	8	0	145	182	134	73	73	73	87	154	177	21	5	0	1.347	1.294	1.265	1.287	4.771	3.888	0.026	162	1992	0	169	250	0.430	97	72	141	109	38797	29551	0.839	0.617	-100	0	1
2	14	4	""	"clca1"	16130	3350	190	167	300	889	296	100	100	129	511	396	4	2	0	178	244	317	129	71	71	86	140	162	35	9	0	0.626	1.156	0.655	0.712	3.848	10.432	0.095	137	1989	14	174	373	-0.676	67	107	200	173	41058	33454	0.335	1.129	-100	0	1
2	15	4	""	"clca1"	16530	3270	110	263	438	481	109	99	99	113	69	61	78	62	0	162	239	262	109	72	72	81	54	66	56	43	0	1.822	2.030	2.178	2.093	8.385	3.343	0.129	32	640	27	254	506	0.866	164	90	339	167	14020	7632	4.710	2.926	-100	0	1
2	16	4	""	"clca1"	16860	3330	180	177	213	161	75	102	102	118	148	125	24	5	0	161	201	152	75	73	73	81	46	56	73	46	0	0.852	0.867	0.946	0.946	3.891	13.767	0.019	182	1889	0	163	239	-0.231	75	88	111	128	38754	36653	0.642	2.609	-100	0	1
2	17	4	""	"hyp prot loc"	17360	3330	220	34792	33938	9856	29	108	108	148	248	167	100	100	0	21900	21316	6961	32	73	73	104	353	339	99	98	0	1.589	1.593	1.606	1.697	1.735	1.589	0.947	381	2617	92	56511	55073	0.668	34684	21827	33830	21243	12930299	8121464	136.250	60.091	0	0	0
2	18	4	""	"hyp prot loc"	17740	3340	210	35153	34731	7698	22	106	106	165	592	358	100	100	0	22489	22378	5550	24	72	72	99	295	297	100	100	0	1.563	1.552	1.573	1.583	1.430	1.555	0.948	356	2299	89	57464	56931	0.644	35047	22417	34625	22306	12364392	7966699	58.389	75.522	0	0	0
2	19	4	""	"hyp prot loc"	18170	3330	210	35569	34547	10102	29	103	103	160	670	418	100	100	0	22094	21547	6777	31	72	72	100	498	498	98	98	0	1.610	1.604	1.605	1.689	1.803	1.603	0.957	357	2289	96	57488	55919	0.687	35466	22022	34444	21475	12333345	7692121	51.324	43.066	0	0	0
2	20	4	""	"hyp prot loc"	18530	3300	210	33787	33901	7790	22	101	101	168	748	445	100	100	0	21062	21370	5874	27	71	71	105	502	478	100	99	0	1.605	1.587	1.580	1.643	1.476	1.579	0.951	370	2326	96	54677	55099	0.683	33686	20991	33800	21299	12543215	7906880	45.098	42.361	0	0	0
2	1	5	""	"col4a1"	10980	3730	190	353	373	142	38	101	101	112	67	59	95	82	0	387	420	186	44	73	73	86	69	80	98	88	0	0.803	0.784	0.782	0.775	2.482	0.724	0.477	272	1990	94	566	619	-0.317	252	314	272	347	101372	114229	3.896	4.841	0	0	0
2	2	5	""	"col4a1"	11340	3750	180	368	396	156	39	95	95	102	52	50	97	92	0	363	406	189	46	70	70	74	26	35	99	98	0	0.932	0.896	0.902	0.898	2.535	0.835	0.451	257	1874	90	566	637	-0.102	273	293	301	336	101718	104417	5.654	12.769	0	0	0
2	3	5	""	"col4a1"	11730	3740	180	345	363	139	38	96	96	101	44	43	98	93	0	376	397	180	45	70	70	103	1297	1259	0	0	0	0.814	0.817	0.868	0.840	2.248	0.010	0.016	250	1906	95	555	594	-0.297	249	306	267	327	90859	99131	5.955	0.227	-100	0	1
2	4	5	""	"col4a1"	12120	3720	180	337	354	132	37	97	97	102	41	40	95	94	0	356	386	177	45	70	70	76	87	114	96	76	0	0.839	0.813	0.879	0.840	2.399	0.728	0.463	265	1887	96	526	573	-0.253	240	286	257	316	93712	102386	6.146	3.563	0	0	0
2	5	5	""	"icsbp1"	12570	3730	190	1541	1534	439	28	96	96	102	43	42	100	100	0	1939	2002	644	32	71	71	77	49	63	99	98	0	0.774	0.745	0.736	0.757	1.732	0.712	0.821	301	1859	92	3313	3369	-0.370	1445	1868	1438	1931	461875	602638	33.302	39.286	0	0	0
2	6	5	""	"icsbp1"	12910	3740	180	1565	1605	505	31	97	97	103	46	44	100	100	0	2024	2090	622	29	70	70	77	88	114	99	99	0	0.751	0.747	0.736	0.752	1.513	0.736	0.850	276	1792	97	3422	3528	-0.413	1468	1954	1508	2020	443062	576853	32.652	22.875	0	0	0
2	7	5	""	"icsbp1"	13350	3710	170	1487	1532	416	27	100	100	105	63	60	100	100	0	1974	2048	586	28	71	71	78	72	92	100	99	0	0.729	0.724	0.724	0.736	1.583	0.699	0.810	241	1579	92	3290	3409	-0.456	1387	1903	1432	1977	369121	493665	22.651	27.361	0	0	0
2	8	5	""	"icsbp1"	13750	3700	180	1462	1486	493	33	96	96	105	50	47	100	99	0	1790	1857	684	36	70	70	83	214	257	98	98	0	0.794	0.778	0.796	0.797	1.684	0.742	0.793	243	1913	92	3086	3177	-0.333	1366	1720	1390	1787	361086	451352	27.620	8.290	0	0	0
2	9	5	""	"sp1"	14150	3700	160	3385	3362	643	19	97	97	117	200	170	100	100	0	2033	1981	508	25	72	72	134	940	701	95	57	0	1.677	1.710	1.673	1.806	1.678	1.676	0.835	217	1463	95	5249	5174	0.746	3288	1961	3265	1909	729533	429973	16.225	1.965	0	0	0
2	10	5	""	"sp1"	14550	3700	160	3473	3441	605	17	99	99	112	97	86	100	100	0	2062	2026	418	20	72	72	92	280	304	99	98	0	1.695	1.710	1.711	1.740	1.427	1.720	0.935	217	1463	95	5364	5296	0.761	3374	1990	3342	1954	746768	439745	34.320	6.907	0	0	0
2	11	5	""	"sp1"	14950	3700	180	1274	1435	742	51	100	100	111	69	62	99	99	0	889	949	446	46	72	72	79	44	55	98	97	0	1.437	1.522	1.487	1.509	1.987	1.630	0.808	236	1920	96	1991	2212	0.523	1174	817	1335	877	338704	224081	19.188	19.773	0	0	0
2	12	5	""	"sp1"	15350	3700	200	1098	1130	412	36	96	96	182	1775	975	3	0	0	835	872	321	36	68	68	230	2810	1221	0	0	0	1.306	1.286	1.335	1.308	1.764	0.539	0.492	286	2324	91	1769	1838	0.385	1002	767	1034	804	323044	249361	0.534	0.228	-100	0	1
2	13	5	""	"col4a3"	15780	3710	190	173	176	75	42	97	97	104	49	47	64	36	0	164	176	78	44	70	70	76	46	60	78	51	0	0.809	0.745	0.977	0.815	4.411	0.930	0.037	123	1989	50	170	185	-0.306	76	94	79	106	21694	21630	1.469	2.174	-100	0	1
2	14	5	""	"col4a3"	16130	3730	180	171	171	64	37	97	97	104	48	46	59	34	0	157	173	84	48	69	69	74	36	48	81	55	0	0.841	0.712	0.554	0.682	3.976	1.242	0.047	98	1832	61	162	178	-0.250	74	88	74	104	16724	16911	1.396	2.750	-100	0	1
2	15	5	""	"col4a3"	16510	3710	110	151	151	57	37	106	106	112	58	51	31	15	0	160	209	112	53	77	77	87	42	48	78	47	0	0.542	0.341	0.735	0.626	6.015	3.763	0.006	19	651	56	128	177	-0.884	45	83	45	132	2878	3973	0.672	2.905	-100	0	1
2	16	5	""	"col4a3"	16980	3720	100	198	216	103	47	104	104	118	70	59	62	30	0	189	204	115	56	79	79	91	49	53	71	53	0	0.855	0.896	0.887	0.864	3.718	0.877	0.162	83	487	42	204	237	-0.226	94	110	112	125	17958	16927	1.400	2.306	-100	0	1
2	17	5	""	"idb2"	17390	3730	170	316	381	620	162	109	109	142	206	145	50	11	0	180	219	180	82	74	74	101	364	360	6	1	0	1.953	1.876	1.847	1.772	4.069	8.543	0.076	181	1613	27	313	417	0.966	207	106	272	145	68904	39647	1.160	0.324	-100	0	1
2	18	5	""	"idb2"	17750	3740	170	295	308	135	43	98	98	114	106	92	74	44	0	168	209	163	77	69	69	81	89	109	55	27	0	1.990	1.500	1.496	1.558	3.533	1.384	0.284	193	1588	21	296	350	0.993	197	99	210	140	59482	40388	1.830	1.438	-100	0	1
2	19	5	""	"idb2"	18180	3730	180	281	307	141	45	96	96	106	57	53	89	71	0	174	203	124	61	67	67	74	50	67	75	53	0	1.729	1.551	1.591	1.728	3.121	1.979	0.219	248	1863	92	292	347	0.790	185	107	211	136	76245	50394	3.526	2.580	0	0	0
2	20	5	""	"idb2"	18510	3700	160	273	292	124	42	98	98	108	62	57	87	75	0	204	230	132	57	70	70	76	38	50	88	74	0	1.306	1.212	1.362	1.414	3.146	1.337	0.247	164	1483	69	309	354	0.385	175	134	194	160	47886	37706	2.968	4.053	0	0	0
2	1	6	""	"cox6a2"	10990	4130	220	532	589	294	49	99	99	106	47	44	99	96	0	365	414	232	56	71	71	75	30	40	98	95	0	1.473	1.429	1.487	1.494	2.137	1.437	0.658	467	2431	41	727	833	0.559	433	294	490	343	274838	193378	10.277	11.300	0	0	0
2	2	6	""	"cox6a2"	11330	4160	190	687	709	234	33	96	96	103	44	42	100	99	0	430	477	233	48	71	71	74	26	35	98	98	0	1.646	1.510	1.576	1.690	2.017	1.455	0.689	275	1770	95	950	1019	0.719	591	359	613	406	195048	131177	13.773	15.500	0	0	0
2	3	6	""	"cox6a2"	11750	4150	180	696	724	231	31	99	99	106	54	50	100	100	0	467	497	216	43	69	69	106	1309	1234	0	0	0	1.500	1.460	1.526	1.551	1.774	1.454	0.675	270	1875	94	995	1053	0.585	597	398	625	428	195378	134101	11.444	0.299	0	0	0
2	4	6	""	"cox6a2"	12130	4120	190	632	664	272	40	97	97	106	51	48	99	98	0	392	444	235	52	69	69	77	90	116	95	80	0	1.656	1.512	1.604	1.623	2.047	1.491	0.662	311	1973	88	858	942	0.728	535	323	567	375	206498	138135	10.941	4.078	0	0	0
2	5	6	""	"ido"	12550	4090	220	156	166	70	42	96	96	104	46	44	57	30	0	151	175	94	53	69	69	74	42	56	76	46	0	0.732	0.660	0.779	0.778	3.652	0.644	0.043	271	2585	17	142	176	-0.450	60	82	70	106	45100	47337	1.348	2.405	-100	0	1
2	6	6	""	"ido"	12960	4130	230	148	167	103	61	96	96	102	44	43	54	31	0	140	172	268	155	70	70	75	45	60	65	38	0	0.743	0.696	0.876	0.862	4.614	0.102	0.027	372	2629	90	122	173	-0.429	52	70	71	102	62091	64143	1.477	2.156	-100	0	1
2	7	6	""	"ido"	13320	4130	210	154	173	92	53	98	98	110	163	148	13	2	0	160	178	92	51	70	70	105	761	724	0	0	0	0.622	0.694	0.790	0.792	4.119	0.906	0.055	246	2320	27	146	183	-0.685	56	90	75	108	42558	43848	0.387	0.096	-100	0	1
2	8	6	""	"ido"	13750	4100	180	165	195	210	107	96	96	114	204	178	6	0	0	135	164	97	59	70	70	127	1088	856	0	0	0	1.062	1.053	0.892	0.957	3.105	0.192	0.758	104	1943	28	134	193	0.087	69	65	99	94	20257	17030	0.397	0.034	-100	0	1
2	9	6	""	"ctsd"	14150	4100	170	2250	2526	979	38	97	97	110	160	145	100	100	0	1136	1215	574	47	70	70	93	388	417	93	72	0	2.020	2.121	2.127	2.314	1.855	2.113	0.868	225	1599	96	3219	3574	1.014	2153	1066	2429	1145	568264	273273	15.100	2.892	0	0	0
2	10	6	""	"ctsd"	14550	4100	160	2288	2474	1110	44	94	94	104	75	72	99	99	0	1208	1501	1565	104	70	70	91	405	445	95	73	0	1.928	1.663	1.905	1.857	1.923	1.143	0.358	232	1422	72	3332	3811	0.947	2194	1138	2380	1431	573942	348148	31.600	3.481	0	0	0
2	11	6	""	"ctsd"	14950	4100	170	2358	2433	890	36	97	97	108	71	65	100	100	0	1068	1283	1651	128	70	70	78	46	58	97	97	0	2.266	1.926	2.117	2.256	1.822	1.210	0.389	228	1596	94	3259	3549	1.180	2261	998	2336	1213	554659	292422	32.746	26.196	0	0	0
2	12	6	""	"ctsd"	15360	4100	190	1968	2285	968	42	97	97	105	58	55	100	100	0	1051	1165	551	47	69	69	76	49	64	99	99	0	1.905	1.996	2.084	2.115	1.660	2.024	0.859	292	2010	93	2853	3284	0.930	1871	982	2188	1096	667303	340208	37.586	22.224	0	0	0
2	13	6	""	"ifi1"	15750	4090	210	849	904	450	49	100	100	113	116	102	97	90	0	879	917	448	48	70	70	80	54	67	98	98	0	0.926	0.949	0.926	0.941	2.089	0.961	0.741	368	2310	90	1558	1651	-0.111	749	809	804	847	332806	337498	6.819	15.500	0	0	0
2	14	6	""	"ifi1"	16150	4120	210	922	956	430	44	98	98	117	200	170	95	85	0	884	979	516	52	68	68	86	388	451	86	54	0	1.010	0.942	0.965	0.979	1.857	0.896	0.744	353	2257	86	1640	1769	0.014	824	816	858	911	337463	345563	4.195	2.302	0	0	0
2	15	6	""	"ifi1"	16540	4110	210	940	956	458	47	99	99	116	191	164	94	83	0	895	945	529	55	70	70	87	381	437	80	54	0	1.019	0.979	1.022	1.050	2.142	0.933	0.730	356	2344	94	1666	1732	0.027	841	825	857	875	340473	336596	4.398	2.252	0	0	0
2	16	6	""	"ifi1"	16950	4090	230	642	825	659	79	110	110	151	239	158	77	54	0	706	828	670	80	75	75	102	207	202	85	65	0	0.843	0.950	0.877	0.885	2.178	0.976	0.513	414	2807	89	1163	1468	-0.246	532	631	715	753	341514	342891	2.820	3.507	0	0	0
2	17	6	""	"nars"	17410	4160	300	1568	3886	5347	137	136	136	599	2342	390	38	23	0	878	1998	3305	165	85	85	338	1491	441	28	16	0	1.806	1.960	1.890	2.230	3.431	2.068	0.393	513	4347	31	2225	5663	0.853	1432	793	3750	1913	1993755	1025002	1.404	1.113	-100	0	1
2	18	6	""	"nars"	17790	4120	180	913	1127	1470	130	119	119	587	2375	404	2	0	0	798	902	557	61	78	78	359	1727	481	4	0	0	1.103	1.223	1.036	1.226	2.516	2.002	0.374	249	1674	95	1514	1832	0.141	794	720	1008	824	280657	224650	0.227	0.314	-100	0	1
2	19	6	""	"nars"	18090	4120	160	1229	1315	516	39	94	94	102	51	50	100	100	0	1205	1257	508	40	68	68	73	35	47	99	99	0	0.998	1.027	0.988	1.033	1.638	1.025	0.780	241	1368	93	2272	2410	-0.003	1135	1137	1221	1189	317015	302982	23.784	33.829	0	0	0
2	20	6	""	"nars"	18510	4080	190	1340	1388	576	41	96	96	110	81	73	100	99	0	1180	1238	524	42	70	70	81	66	81	99	98	0	1.121	1.106	1.073	1.106	1.775	1.121	0.729	281	2025	92	2354	2460	0.165	1244	1110	1292	1168	390110	347945	15.778	17.530	0	0	0
2	1	7	""	"ifi47"	10990	4530	200	152	168	80	47	97	97	103	46	44	56	30	0	241	258	124	48	70	70	75	35	46	93	84	0	0.322	0.378	0.361	0.363	3.706	0.324	0.115	259	2296	85	226	259	-1.635	55	171	71	188	43507	66870	1.413	5.229	-100	0	1
2	2	7	""	"ifi47"	11350	4560	190	152	176	88	50	97	97	106	79	74	42	15	0	251	258	119	46	70	70	75	43	57	91	79	0	0.304	0.420	0.458	0.364	4.025	0.940	0.180	259	1980	95	236	267	-1.718	55	181	79	188	45706	66829	0.886	4.256	-100	0	1
2	3	7	""	"ifi47"	11730	4550	190	158	176	98	55	96	96	105	60	57	50	25	0	240	259	132	50	69	69	75	44	58	90	76	0	0.363	0.421	0.458	0.454	3.556	0.431	0.092	262	2011	92	233	270	-1.462	62	171	80	190	46070	67848	1.183	4.182	-100	0	1
2	4	7	""	"ifi47"	12120	4520	200	145	166	84	50	95	95	101	45	44	54	30	0	223	253	159	62	69	69	74	36	48	89	76	0	0.325	0.386	0.415	0.399	4.199	0.272	0.131	261	2287	73	204	255	-1.621	50	154	71	184	43432	65979	1.444	4.972	-100	0	1
2	5	7	""	"procr"	12570	4530	210	706	724	249	34	99	99	106	49	46	99	99	0	722	767	318	41	70	70	76	45	59	99	98	0	0.931	0.897	0.876	0.932	1.935	0.850	0.692	326	2403	97	1259	1322	-0.103	607	652	625	697	236152	250043	12.612	15.356	0	0	0
2	6	7	""	"procr"	12950	4550	190	706	728	247	33	99	99	108	55	50	100	99	0	722	766	304	39	70	70	79	63	79	100	99	0	0.931	0.904	0.931	0.921	1.818	0.862	0.654	313	1913	96	1259	1325	-0.103	607	652	629	696	227998	239827	11.273	10.905	0	0	0
2	7	7	""	"procr"	13320	4530	200	726	762	288	37	98	98	105	49	46	99	98	0	710	765	340	44	69	69	78	155	198	98	87	0	0.980	0.954	0.993	0.982	1.818	0.913	0.722	315	2186	96	1269	1360	-0.029	628	641	664	696	240045	240834	13.408	4.432	0	0	0
2	8	7	""	"procr"	13720	4530	190	592	634	272	42	95	95	102	48	47	98	98	0	612	651	322	49	69	69	73	29	39	99	99	0	0.915	0.926	0.932	0.981	2.070	0.887	0.672	283	2009	96	1040	1121	-0.128	497	543	539	582	179547	184251	11.083	19.931	0	0	0
2	9	7	""	"sp8"	14150	4500	150	965	963	242	25	99	99	105	50	47	100	100	0	1097	1093	355	32	70	70	79	165	208	98	98	0	0.843	0.845	0.868	0.874	1.705	0.805	0.804	178	1214	93	1893	1887	-0.246	866	1027	864	1023	171331	194543	17.160	6.145	0	0	0
2	10	7	""	"sp8"	14550	4510	150	945	949	283	29	98	98	105	46	43	100	99	0	1088	1099	374	34	72	72	83	175	210	99	97	0	0.834	0.829	0.834	0.835	1.725	0.692	0.621	174	1218	97	1863	1878	-0.262	847	1016	851	1027	165107	191212	18.348	5.806	0	0	0
2	11	7	""	"sp8"	14950	4500	150	1101	1108	361	32	101	101	115	84	73	99	98	0	1163	1200	460	38	73	73	87	116	133	99	98	0	0.917	0.894	0.924	0.914	1.697	0.857	0.795	179	1205	90	2090	2134	-0.125	1000	1090	1007	1127	198361	214739	11.821	9.595	0	0	0
2	12	7	""	"sp8"	15360	4510	170	540	583	245	42	102	102	122	217	177	88	50	0	764	819	344	42	70	70	80	63	78	99	98	0	0.631	0.642	0.664	0.620	2.016	0.977	0.254	212	1608	94	1132	1230	-0.664	438	694	481	749	123509	173557	2.124	11.730	0	0	0
2	13	7	""	"krt2-6a"	15760	4520	170	214	239	141	58	103	103	124	150	120	34	9	0	147	184	119	64	71	71	88	111	126	38	16	0	1.461	1.204	1.490	1.465	4.986	8.013	0.016	128	1547	70	187	249	0.547	111	76	136	113	30535	23533	0.767	0.865	-100	0	1
2	14	7	""	"krt2-6a"	16160	4550	380	231	301	278	92	98	98	115	156	135	41	18	0	131	213	432	202	70	70	84	258	307	11	4	0	2.180	1.420	1.667	1.698	5.581	0.368	0.255	280	5465	0	194	346	1.124	133	61	203	143	84341	59554	1.192	0.500	-100	0	1
2	15	7	""	"krt2-6a"	16520	4460	150	221	243	244	100	100	100	119	94	78	58	19	0	116	214	650	303	70	70	82	69	84	35	15	0	2.630	0.993	1.945	1.650	6.195	0.385	0.513	82	1154	17	167	287	1.395	121	46	143	144	19953	17573	1.319	1.913	-100	0	1
2	16	7	""	"krt2-6a"	16990	4560	150	260	343	349	101	109	109	150	235	156	34	9	0	132	220	245	111	75	75	98	108	110	36	20	0	2.649	1.614	3.221	2.473	6.782	5.697	0.012	82	1205	1	208	379	1.405	151	57	234	145	28110	18005	0.821	1.130	-100	0	1
2	17	7	""	"spi"	17340	4510	150	214	669	2233	333	149	149	736	2910	395	2	1	0	144	484	1566	323	99	99	400	1455	363	4	1	0	1.444	1.351	1.193	1.357	4.880	2.176	0.462	156	1187	100	110	905	0.530	65	45	520	385	104423	75472	-0.023	0.058	-100	0	1
2	18	7	""	"spi"	17680	4500	80	584	3512	9965	283	206	206	957	2782	290	10	10	0	285	1005	3109	309	141	141	442	1329	300	7	3	0	2.625	3.826	1.277	2.713	7.040	10.307	0.082	28	333	27	522	4170	1.392	378	144	3306	864	98340	28143	0.918	0.424	-100	0	1
2	19	7	""	"spi"	18210	4460	100	197	236	135	57	106	106	126	88	69	53	25	0	193	227	158	69	75	75	94	67	71	63	48	0	0.771	0.855	0.892	0.818	4.665	0.938	0.180	66	521	28	209	282	-0.375	91	118	130	152	15585	14972	1.250	1.985	-100	0	1
2	20	7	""	"spi"	18550	4500	150	92	102	48	47	93	93	103	67	65	8	1	0	69	78	56	71	65	65	71	38	53	13	3	0	-0.250	0.692	1.318	1.337	4.382	3.124	0.022	156	1272	100	3	22	Error	-1	4	9	13	15893	12226	-0.015	0.184	-100	0	1
2	1	8	""	"mmp2"	10980	4940	220	213	228	100	43	99	99	106	48	45	80	56	0	202	229	120	52	72	72	76	36	47	88	73	0	0.877	0.822	0.795	0.827	3.259	0.729	0.231	379	2614	95	244	286	-0.189	114	130	129	157	86265	86667	2.542	4.250	0	0	0
2	2	8	""	"mmp2"	11360	4950	210	214	230	97	42	103	103	116	88	75	61	24	0	200	219	106	48	73	73	79	49	62	81	62	0	0.874	0.870	0.947	0.939	3.697	1.370	0.263	343	2179	91	238	273	-0.194	111	127	127	146	78912	75067	1.295	2.857	-100	0	1
2	3	8	""	"mmp2"	11730	4940	210	220	239	103	43	103	103	119	117	98	49	16	0	203	228	118	51	72	72	81	130	160	50	14	0	0.893	0.872	0.869	0.913	3.203	0.293	0.022	358	2265	95	248	292	-0.163	117	131	136	156	85528	81685	1.026	1.131	-100	0	1
2	4	8	""	"mmp2"	12120	4910	230	200	220	100	45	100	100	109	95	87	51	18	0	190	213	112	52	70	70	78	117	150	51	16	0	0.833	0.839	0.906	0.883	3.399	3.958	0.059	379	2793	91	220	263	-0.264	100	120	120	143	83485	80784	1.168	1.154	-100	0	1
2	5	8	""	"trfr"	12580	4920	200	242	267	134	50	103	103	113	56	49	79	57	0	518	546	258	47	71	71	79	53	67	99	95	0	0.311	0.345	0.325	0.311	3.298	0.268	0.273	308	2226	94	586	639	-1.685	139	447	164	475	82292	168076	2.750	8.811	0	0	0
2	6	8	""	"trfr"	12940	4930	190	258	269	124	46	104	104	116	65	56	79	55	0	500	554	277	50	71	71	82	92	112	98	89	0	0.359	0.342	0.364	0.314	3.039	0.255	0.300	283	1942	92	583	648	-1.478	154	429	165	483	76234	156856	2.354	5.130	0	0	0
2	7	8	""	"trfr"	13370	4920	190	255	273	125	45	98	98	105	49	46	85	68	0	494	536	409	76	68	68	76	161	211	88	63	0	0.369	0.374	0.375	0.360	3.181	0.181	0.212	308	1907	85	583	643	-1.438	157	426	175	468	83935	164990	3.429	2.857	0	0	0
2	8	8	""	"trfr"	13720	4920	200	226	256	128	50	98	98	105	48	45	79	64	0	434	502	296	58	69	69	74	34	45	97	93	0	0.351	0.365	0.370	0.348	3.789	0.249	0.271	307	2183	97	493	591	-1.510	128	365	158	433	78493	154100	3.146	12.588	0	0	0
2	9	8	""	"nup21"	14150	4910	180	174	179	81	45	96	96	104	54	51	61	32	0	167	200	121	60	70	70	76	44	57	73	51	0	0.804	0.638	0.849	0.835	5.380	0.632	0.040	149	1950	42	175	213	-0.315	78	97	83	130	26671	29850	1.389	2.818	-100	0	1
2	10	8	""	"nup21"	14550	4910	160	179	197	107	54	100	100	108	54	50	62	35	0	179	212	128	60	71	71	78	49	62	70	51	0	0.731	0.688	0.711	0.794	4.856	0.541	0.082	140	1470	45	187	238	-0.452	79	108	97	141	27531	29659	1.648	2.735	-100	0	1
2	11	8	""	"nup21"	14950	4890	150	174	248	362	145	101	101	109	54	49	62	35	0	169	274	517	188	71	71	81	101	124	49	24	0	0.745	0.724	0.882	1.039	5.264	0.531	0.259	158	1182	2	171	350	-0.425	73	98	147	203	39150	43322	2.574	1.911	-100	0	1
2	12	8	""	"nup21"	15360	4900	160	183	219	132	60	99	99	109	67	61	56	35	0	203	230	140	60	71	71	83	115	138	54	25	0	0.636	0.755	0.752	0.840	5.527	0.706	0.087	174	1437	4	216	279	-0.653	84	132	120	159	38055	40089	1.642	1.278	-100	0	1
2	13	8	""	"igh4"	15710	4930	90	151	170	62	36	104	104	114	54	47	37	25	0	138	147	58	39	73	73	80	38	47	68	43	0	0.723	0.892	0.731	0.830	9.336	5.518	0.014	16	412	53	112	140	-0.468	47	65	66	74	2724	2348	1.037	1.763	-100	0	1
2	14	8	""	"igh4"	16130	4790	120	236	457	1125	246	96	96	106	53	50	87	70	0	122	249	600	240	70	70	79	51	64	50	32	0	2.692	2.017	2.463	2.679	4.501	5.536	0.062	55	772	0	192	540	1.429	140	52	361	179	25131	13670	6.623	3.333	-100	0	1
2	15	8	""	"igh4"	16550	4910	150	98	111	96	86	92	92	97	39	40	22	5	0	77	85	38	44	68	68	72	34	47	24	8	0	0.667	1.118	1.356	1.267	4.304	11.215	0.013	156	1272	100	15	36	-0.584	6	9	19	17	17365	13209	0.359	0.382	-100	0	1
2	16	8	""	"igh4"	16950	4910	150	104	114	56	49	93	93	98	40	40	24	9	0	74	80	34	42	69	69	72	25	34	24	12	0	2.200	1.909	1.267	1.441	4.011	4.993	0.030	156	1272	100	16	32	1.138	11	5	21	11	17749	12551	0.400	0.320	-100	0	1
2	17	8	""	"rb1"	17380	4930	180	702	747	286	38	91	91	97	44	45	100	99	0	856	887	310	34	75	75	82	35	42	100	99	0	0.782	0.808	0.774	0.788	1.816	0.802	0.724	261	1859	97	1392	1468	-0.355	611	781	656	812	194891	231514	14.773	23.000	0	0	0
2	18	8	""	"rb1"	17730	4900	180	594	630	245	38	97	97	133	280	210	87	38	0	803	839	315	37	82	82	369	2635	714	0	0	0	0.689	0.704	0.685	0.697	1.922	0.681	0.686	258	1863	92	1218	1290	-0.537	497	721	533	757	162598	216582	1.775	0.178	-100	0	1
2	19	8	""	"rb1"	18340	4960	310	595	838	2242	267	98	98	135	560	414	42	4	0	615	1297	5649	435	71	71	176	2119	1203	2	1	0	0.914	0.604	0.917	0.940	2.167	0.277	0.636	531	4902	61	1041	1966	-0.130	497	544	740	1226	444844	688491	1.255	0.529	-100	0	1
2	20	8	""	"rb1"	18550	4900	150	145	415	431	103	93	93	108	70	64	47	40	0	110	435	525	120	69	69	81	75	92	44	37	0	1.268	0.880	0.938	1.122	3.055	0.811	0.706	156	996	100	93	688	0.343	52	41	322	366	64700	67898	4.386	4.720	-100	0	1
2	1	9	""	"ly6a"	11000	5340	170	624	648	242	37	100	100	108	57	52	99	98	0	628	647	286	44	72	72	88	283	321	83	47	0	0.942	0.953	0.957	0.986	2.070	0.909	0.597	285	1470	87	1080	1123	-0.086	524	556	548	575	184728	184265	9.474	1.975	0	0	0
2	2	9	""	"ly6a"	11330	5340	200	599	634	241	38	103	103	123	219	178	92	62	0	609	661	281	42	72	72	118	660	559	38	0	0	0.924	0.902	0.939	0.913	2.050	0.367	0.535	311	2109	95	1033	1120	-0.114	496	537	531	589	197165	205691	2.333	0.823	-100	0	1
2	3	9	""	"ly6a"	11780	5350	190	646	679	268	39	100	100	115	138	120	97	88	0	597	645	291	45	70	70	92	361	392	74	25	0	1.036	1.007	1.010	1.022	2.114	0.988	0.591	306	1847	92	1073	1154	0.051	546	527	579	575	207882	197478	4.087	1.532	-100	0	1
2	4	9	""	"ly6a"	12090	5330	180	611	643	270	41	98	98	106	45	42	99	97	0	566	606	271	44	70	70	78	94	120	98	92	0	1.034	1.017	1.002	1.006	1.931	1.015	0.624	298	1666	89	1009	1081	0.048	513	496	545	536	191542	180591	11.933	5.617	0	0	0
2	5	9	""	"styx"	12560	5330	190	192	208	110	52	105	105	117	57	48	60	38	0	161	204	130	63	72	72	80	55	68	71	43	0	0.978	0.780	0.967	0.946	4.277	0.609	0.059	202	1994	28	176	235	-0.032	87	89	103	132	42082	41146	1.596	2.255	-100	0	1
2	6	9	""	"styx"	12950	5340	200	191	222	118	53	113	113	134	152	113	24	5	0	154	185	117	63	73	73	87	95	109	44	14	0	0.963	0.973	1.088	1.174	4.023	1.456	0.076	188	2312	4	159	221	-0.054	78	81	109	112	41729	34713	0.579	1.032	-100	0	1
2	7	9	""	"styx"	13350	5330	190	147	171	98	57	100	100	108	54	50	45	25	0	133	162	107	66	68	68	74	44	59	62	36	0	0.723	0.755	0.871	0.954	4.438	1.061	0.081	263	2004	90	112	165	-0.468	47	65	71	94	44982	42675	1.167	2.000	-100	0	1
2	8	9	""	"styx"	13720	5310	200	145	168	91	54	98	98	152	489	321	0	0	0	127	155	94	60	69	69	221	1592	720	0	0	0	0.810	0.814	1.182	1.073	5.180	0.331	0.476	270	2271	40	105	156	-0.304	47	58	70	86	45362	41816	0.033	-0.041	-100	0	1
2	9	9	""	"ms4a1"	14160	5330	200	173	184	80	43	99	99	140	382	272	0	0	0	145	182	115	63	69	69	184	1243	675	0	0	0	0.974	0.752	0.874	0.858	4.088	0.674	0.095	298	2301	80	150	198	-0.038	74	76	85	113	54960	54218	0.115	-0.002	-100	0	1
2	10	9	""	"ms4a1"	14530	5330	180	169	182	94	51	100	100	107	59	55	54	25	0	155	178	95	53	71	71	76	51	67	65	42	0	0.821	0.766	0.868	0.880	4.745	0.257	0.128	231	1889	24	153	189	-0.285	69	84	82	107	42113	41040	1.271	2.000	-100	0	1
2	11	9	""	"ms4a1"	14960	5310	180	147	163	85	52	98	98	109	79	72	31	12	0	135	158	97	61	71	71	85	223	262	8	1	0	0.766	0.747	0.810	0.790	4.522	0.957	0.036	237	1893	81	113	152	-0.385	49	64	65	87	38704	37394	0.684	0.327	-100	0	1
2	12	9	""	"ms4a1"	15350	5310	220	156	172	86	50	96	96	106	71	66	43	16	0	139	167	98	58	70	70	82	186	226	14	2	0	0.870	0.784	0.907	0.914	4.376	0.245	0.339	303	2736	92	129	173	-0.201	60	69	76	97	52099	50550	0.930	0.457	-100	0	1
2	13	9	""	"wbscr22"	15760	5300	170	218	250	135	54	98	98	104	46	44	77	61	0	241	271	159	58	69	69	74	32	43	88	79	0	0.698	0.752	0.817	0.870	4.107	0.703	0.206	179	1571	50	292	354	-0.519	120	172	152	202	44716	48535	3.174	6.156	0	0	0
2	14	9	""	"wbscr22"	16150	5310	180	204	223	111	49	95	95	100	45	45	72	57	0	226	253	146	57	68	68	72	43	59	83	72	0	0.690	0.692	0.696	0.682	3.984	0.603	0.198	206	1917	25	267	313	-0.535	109	158	128	185	45888	52128	2.733	4.209	0	0	0
2	15	9	""	"wbscr22"	16550	5320	180	187	204	95	46	91	91	97	39	40	74	56	0	210	242	132	54	68	68	72	47	65	83	66	0	0.676	0.649	0.648	0.648	3.369	0.372	0.129	216	1920	57	238	287	-0.565	96	142	113	174	43959	52312	2.744	3.617	0	0	0
2	16	9	""	"wbscr22"	16960	5280	190	155	170	87	51	90	90	96	38	39	67	45	0	186	205	116	56	67	67	69	23	33	86	78	0	0.546	0.580	0.663	0.667	3.713	0.507	0.115	188	2072	16	184	218	-0.873	65	119	80	138	31913	38483	1.947	5.913	-100	0	1
2	17	9	""	"pdk4"	17380	5310	190	646	659	242	36	92	92	96	39	40	99	99	0	790	807	297	36	66	66	69	24	34	99	99	0	0.765	0.765	0.730	0.752	1.890	0.743	0.710	294	2003	91	1278	1308	-0.386	554	724	567	741	193747	237332	14.436	30.750	0	0	0
2	18	9	""	"pdk4"	17750	5300	150	102	108	45	41	93	93	97	41	42	20	6	0	70	78	37	47	68	68	76	66	86	3	2	0	4.500	1.500	1.550	1.471	4.182	7.476	0.002	156	1008	100	11	25	2.170	9	2	15	10	16890	12181	0.268	0.030	-100	0	1
2	19	9	""	"pdk4"	17980	5350	270	658	679	236	34	94	94	122	548	449	53	2	0	826	842	283	33	69	69	154	1899	1233	0	0	0	0.745	0.757	0.753	0.747	1.923	0.729	0.694	516	3724	89	1321	1358	-0.425	564	757	585	773	350278	434619	1.016	0.362	-100	0	1
2	20	9	""	"pdk4"	18520	5400	280	553	653	901	137	91	91	117	516	441	38	5	0	623	1077	4298	399	67	67	146	1814	1242	2	1	0	0.831	0.556	0.824	0.844	2.412	0.176	0.598	390	4340	40	1018	1572	-0.267	462	556	562	1010	254731	419842	1.039	0.513	-100	0	1
2	1	10	""	"sp6"	10970	5730	230	2757	2740	591	21	97	97	103	49	47	100	100	0	2285	2304	559	24	70	70	75	39	52	100	99	0	1.201	1.183	1.208	1.195	1.414	1.184	0.891	421	2710	97	4875	4877	0.264	2660	2215	2643	2234	1153529	969792	53.816	57.154	0	0	0
2	2	10	""	"sp6"	11350	5740	230	2780	2789	613	21	100	100	108	81	75	100	100	0	2396	2376	641	26	71	71	86	330	383	99	97	0	1.153	1.167	1.170	1.195	1.500	1.090	0.784	409	2473	91	5005	4994	0.205	2680	2325	2689	2305	1140615	971727	33.099	6.939	0	0	0
2	3	10	""	"sp6"	11720	5740	220	2709	2713	544	20	98	98	109	83	76	100	100	0	2327	2362	609	25	70	70	85	331	389	99	99	0	1.157	1.141	1.132	1.156	1.419	1.126	0.888	407	2450	97	4868	4907	0.210	2611	2257	2615	2292	1104385	961286	31.373	6.879	0	0	0
2	4	10	""	"sp6"	12130	5700	240	2772	2740	672	24	99	99	107	54	50	100	100	0	2383	2337	612	26	70	70	76	78	102	99	99	0	1.156	1.165	1.177	1.174	1.551	1.167	0.872	451	2980	95	4986	4908	0.209	2673	2313	2641	2267	1235877	1053776	48.759	28.987	0	0	0
2	5	10	""	"il4r"	12580	5710	200	541	570	227	39	103	103	113	83	73	98	93	0	596	627	266	42	69	69	76	49	64	99	97	0	0.831	0.837	0.867	0.838	2.189	0.804	0.637	300	2192	94	965	1025	-0.267	438	527	467	558	171089	188154	5.506	11.245	0	0	0
2	6	10	""	"il4r"	12920	5730	190	558	578	216	37	101	101	115	152	132	96	75	0	592	642	278	43	70	70	75	36	48	99	99	0	0.875	0.834	0.837	0.839	2.016	1.079	0.402	273	1952	93	979	1049	-0.193	457	522	477	572	157826	175382	3.046	15.750	0	0	0
2	7	10	""	"il4r"	13370	5720	190	545	569	207	36	97	97	106	51	48	98	98	0	564	610	259	42	68	68	73	39	53	100	99	0	0.903	0.871	0.853	0.880	1.934	0.833	0.671	273	1980	92	944	1014	-0.147	448	496	472	542	155248	166449	9.078	13.769	0	0	0
2	8	10	""	"il4r"	13740	5710	200	503	507	181	35	95	95	120	367	305	60	6	0	535	592	274	46	69	69	148	1386	936	0	0	0	0.876	0.788	0.815	0.809	2.033	0.708	0.627	310	2258	92	874	935	-0.191	408	466	412	523	157193	183449	1.054	0.320	-100	0	1
2	9	10	""	"r-ras"	14170	5720	170	376	412	191	46	96	96	105	90	85	91	73	0	249	281	171	60	68	68	73	58	79	79	61	0	1.547	1.484	1.726	1.749	2.896	1.482	0.518	231	1585	94	461	529	0.629	280	181	316	213	95272	64900	3.411	3.586	0	0	0
2	10	10	""	"r-ras"	14550	5730	170	372	411	202	49	95	95	110	112	101	86	62	0	227	258	142	55	69	69	80	136	170	57	23	0	1.753	1.672	1.850	1.925	2.699	1.032	0.364	222	1595	91	435	505	0.810	277	158	316	189	91140	57344	2.688	1.309	-100	0	1
2	11	10	""	"r-ras"	14940	5710	170	361	409	215	52	97	97	104	48	46	94	86	0	199	256	171	66	69	69	75	38	50	86	65	0	2.031	1.668	1.955	1.927	2.961	1.733	0.427	218	1601	95	394	499	1.022	264	130	312	187	89269	55742	6.354	4.763	0	0	0
2	12	10	""	"r-ras"	15360	5700	170	345	393	210	53	95	95	103	46	44	94	82	0	217	261	170	65	68	68	75	53	70	77	62	0	1.678	1.544	1.389	1.658	3.141	1.628	0.473	210	1586	17	399	491	0.747	250	149	298	193	82477	54858	6.304	3.509	0	0	0
2	13	10	""	"mic1"	15760	5710	210	604	628	265	42	95	95	101	43	42	99	99	0	471	506	251	49	67	67	72	31	43	99	98	0	1.260	1.214	1.197	1.284	2.133	1.231	0.593	320	2432	92	913	972	0.333	509	404	533	439	200965	161837	12.256	14.000	0	0	0
2	14	10	""	"mic1"	16150	5730	190	599	637	257	40	94	94	104	76	73	99	96	0	511	536	240	44	67	67	77	142	184	94	76	0	1.137	1.158	1.203	1.184	2.144	0.910	0.445	286	2008	93	949	1012	0.185	505	444	543	469	182211	153431	7.013	3.232	0	0	0
2	15	10	""	"mic1"	16600	5720	190	653	698	268	38	92	92	96	39	40	99	99	0	576	614	264	42	67	67	72	53	73	99	98	0	1.102	1.108	1.117	1.143	1.891	1.106	0.623	306	1828	95	1070	1153	0.140	561	509	606	547	213597	187849	15.436	10.226	0	0	0
2	16	10	""	"mic1"	16900	5700	200	632	672	256	38	90	90	94	36	38	99	99	0	566	601	262	43	66	66	69	21	30	99	99	0	1.084	1.088	1.109	1.134	2.157	1.079	0.594	313	2121	93	1042	1117	0.116	542	500	582	535	210286	188178	16.056	25.333	0	0	0
2	17	10	""	"buffer"	17350	5700	150	94	97	38	39	92	92	99	51	51	7	1	0	68	69	18	26	66	66	70	34	48	5	0	0	1.000	1.667	1.500	1.618	3.414	2.359	0.144	156	1272	100	4	8	0.000	2	2	5	3	15160	10719	-0.039	-0.029	-100	0	1
2	18	10	""	"buffer"	17750	5700	150	90	97	40	41	92	92	97	39	40	17	4	0	66	71	26	36	65	65	69	28	40	15	1	0	-2.000	0.833	1.778	1.826	3.711	43.828	0.000	156	1272	100	-1	11	Error	-2	1	5	6	15098	11009	0.000	0.071	-100	0	1
2	19	10	""	"buffer"	18150	5700	150	88	91	34	37	91	91	96	41	42	14	1	0	68	73	25	34	66	66	71	39	54	6	2	0	-1.500	0.000	2.409	2.355	4.528	0.124	0.003	156	1269	100	-1	7	Error	-3	2	0	7	14138	11369	-0.122	0.051	-100	0	1
2	20	10	""	"buffer"	18550	5690	150	91	94	36	38	91	91	100	103	103	0	0	0	69	71	25	35	65	65	72	115	159	0	0	0	0.000	0.500	1.857	1.939	3.305	17.484	0.002	156	1195	100	4	9	Error	0	4	3	6	14599	11110	-0.058	-0.009	-100	0	1
2	1	11	""	"sp3"	10990	6130	170	314	332	133	40	97	97	103	51	49	96	88	0	342	380	168	44	70	70	75	48	64	98	94	0	0.798	0.758	0.801	0.743	2.232	0.696	0.465	260	1515	82	489	545	-0.326	217	272	235	310	86243	98884	4.490	6.354	0	0	0
2	2	11	""	"sp3"	11320	6140	190	331	347	134	38	98	98	136	477	350	3	0	0	345	376	179	47	70	70	182	1781	978	0	0	0	0.847	0.814	0.839	0.810	2.284	0.202	0.528	267	1922	93	508	555	-0.240	233	275	249	306	92681	100320	0.442	0.109	-100	0	1
2	3	11	""	"sp3"	11770	6150	180	324	335	119	35	99	99	106	49	46	96	88	0	375	390	158	40	68	68	73	43	58	97	94	0	0.733	0.733	0.757	0.720	2.425	0.669	0.475	266	1795	95	532	558	-0.448	225	307	236	322	89169	103679	4.673	7.372	0	0	0
2	4	11	""	"sp3"	12100	6120	200	342	360	155	43	97	97	105	54	51	95	88	0	356	381	180	47	67	67	72	41	56	98	94	0	0.848	0.838	0.860	0.828	2.776	0.802	0.457	288	2208	82	534	577	-0.238	245	289	263	314	103784	109817	4.722	7.537	0	0	0
2	5	11	""	"tgfb1"	12590	6110	190	562	578	246	42	99	99	108	59	54	98	95	0	815	842	377	44	69	69	78	129	165	98	92	0	0.621	0.620	0.620	0.605	1.883	0.584	0.673	279	1935	90	1209	1252	-0.687	463	746	479	773	161248	234783	7.966	5.922	0	0	0
2	6	11	""	"tgfb1"	12920	6140	180	591	627	249	39	96	96	104	51	49	99	98	0	833	858	328	38	67	67	73	39	53	100	100	0	0.646	0.671	0.654	0.657	1.717	0.647	0.706	285	1783	94	1261	1322	-0.630	495	766	531	791	178799	244603	10.255	20.128	0	0	0
2	7	11	""	"tgfb1"	13340	6100	190	540	586	462	78	96	96	103	48	46	98	94	0	693	1067	2602	243	69	69	81	337	416	78	45	0	0.712	0.491	0.616	0.595	2.156	0.171	0.536	308	1967	74	1068	1488	-0.490	444	624	490	998	180616	328778	10.063	2.926	-100	0	1
2	8	11	""	"tgfb1"	13740	6120	180	402	472	275	58	96	96	102	45	44	94	89	0	522	622	370	59	68	68	73	42	57	98	97	0	0.674	0.679	0.700	0.636	2.491	0.649	0.623	291	1857	93	760	930	-0.569	306	454	376	554	137476	181019	8.222	13.071	0	0	0
2	9	11	""	"pnp"	14170	6130	200	1621	1656	618	37	98	98	106	57	53	100	99	0	1332	1375	587	42	68	68	76	63	82	99	98	0	1.205	1.192	1.227	1.227	1.621	1.176	0.854	314	2302	96	2787	2865	0.269	1523	1264	1558	1307	519890	431795	27.193	20.619	0	0	0
2	10	11	""	"pnp"	14560	6140	200	1724	1714	508	29	95	95	103	48	46	100	100	0	1507	1467	529	36	68	68	73	39	53	100	99	0	1.132	1.157	1.167	1.191	1.547	1.136	0.854	300	2323	98	3068	3018	0.179	1629	1439	1619	1399	514253	440151	33.563	35.744	0	0	0
2	11	11	""	"pnp"	14960	6130	180	1606	1665	581	34	98	98	118	185	156	100	99	0	1427	1381	559	40	68	68	97	352	362	95	84	0	1.110	1.193	1.209	1.241	1.619	0.996	0.701	292	1837	95	2867	2880	0.151	1508	1359	1567	1313	486163	403223	8.362	3.648	0	0	0
2	12	11	""	"pnp"	15330	6100	200	1429	1478	582	39	97	97	114	167	146	100	99	0	1182	1213	590	48	68	68	91	315	346	95	74	0	1.196	1.206	1.261	1.305	1.812	1.168	0.841	312	2283	94	2446	2526	0.258	1332	1114	1381	1145	461147	378364	8.168	3.562	0	0	0
2	13	11	""	"timp2"	15760	6110	190	352	378	168	44	95	95	100	40	40	97	91	0	342	383	202	52	67	67	69	24	34	96	94	0	0.935	0.896	0.933	0.958	2.584	0.841	0.501	283	2022	96	532	599	-0.097	257	275	283	316	107112	108402	6.950	13.083	0	0	0
2	14	11	""	"timp2"	16170	6120	190	385	407	187	45	93	93	99	46	46	96	91	0	333	373	185	49	66	66	71	68	95	94	84	0	1.094	1.023	1.070	1.054	2.671	1.036	0.495	279	2018	94	559	621	0.130	292	267	314	307	113479	104074	6.696	4.441	0	0	0
2	15	11	""	"timp2"	16550	6100	150	102	114	57	50	94	94	102	54	52	21	7	0	74	81	36	44	67	67	76	98	128	1	0	0	1.143	1.429	1.948	1.994	4.681	1.223	0.301	156	944	100	15	34	0.193	8	7	20	14	17788	12661	0.222	0.051	-100	0	1
2	16	11	""	"timp2"	16760	6130	270	378	399	166	41	93	93	99	45	45	97	92	0	377	408	184	45	67	67	72	55	76	97	93	0	0.919	0.897	0.894	0.892	2.245	0.890	0.555	528	3799	93	595	647	-0.122	285	310	306	341	210597	215250	6.667	6.109	0	0	0
2	17	11	""	"sp5"	17330	6130	110	317	747	970	129	92	92	111	128	115	72	45	0	225	542	745	137	67	67	86	151	175	50	33	0	1.424	1.379	1.245	1.649	5.394	1.498	0.252	59	597	0	383	1130	0.510	225	158	655	475	44073	31981	4.969	3.020	-100	0	1
2	18	11	""	"sp5"	17880	6140	160	852	2477	2840	114	98	98	136	263	193	75	59	0	508	1747	2242	128	68	68	100	220	220	60	49	0	1.714	1.417	1.527	1.823	3.764	1.406	0.820	223	934	0	1194	4058	0.777	754	440	2379	1679	552262	389676	8.901	7.486	-100	0	1
2	19	11	""	"sp5"	18100	6140	350	6212	6433	1918	29	92	92	117	234	200	99	99	0	4064	4272	1418	33	67	67	84	173	205	99	99	0	1.531	1.508	1.510	1.528	1.513	1.539	0.839	801	5046	76	10117	10546	0.614	6120	3997	6341	4205	5152515	3422137	26.991	24.208	-100	0	0
2	20	11	""	"sp5"	18540	6130	130	255	480	584	121	94	94	125	215	172	41	24	0	195	369	763	206	66	66	87	129	148	50	32	0	1.248	1.274	1.422	1.437	5.132	0.660	0.181	102	878	0	290	689	0.320	161	129	386	303	48924	37688	1.651	2.186	-100	0	1
3	1	1	""	"sp4"	2000	11110	180	430	465	169	36	92	92	99	51	51	100	97	0	451	479	207	43	73	73	78	41	52	99	99	0	0.894	0.919	0.945	0.947	2.045	0.865	0.555	253	1899	90	716	779	-0.162	338	378	373	406	117647	121099	7.176	9.780	0	0	0
3	2	1	""	"sp4"	2400	11130	170	444	472	165	34	95	95	111	128	115	97	77	0	446	490	202	41	80	80	112	347	309	54	10	0	0.954	0.920	0.959	0.940	1.839	0.657	0.576	237	1583	92	715	787	-0.068	349	366	377	410	111862	116117	2.820	1.089	-100	0	1
3	3	1	""	"sp4"	2750	11160	160	443	464	157	33	92	92	102	74	72	99	94	0	444	480	185	38	76	76	83	91	109	100	94	0	0.954	0.921	0.943	0.922	1.921	0.880	0.577	217	1463	91	719	776	-0.068	351	368	372	404	100696	104212	4.892	4.363	0	0	0
3	4	1	""	"sp4"	3160	11100	180	422	433	146	33	91	91	97	39	40	99	98	0	425	449	201	44	73	73	78	37	47	99	98	0	0.940	0.910	0.901	0.932	1.998	0.833	0.604	255	1889	94	683	718	-0.089	331	352	342	376	110518	114421	8.615	10.027	0	0	0
3	5	1	""	"abp1"	3590	11120	200	157	174	90	51	92	92	98	43	43	62	40	0	136	161	96	59	69	69	72	26	36	74	58	0	0.970	0.891	0.916	1.036	4.262	1.057	0.080	281	2310	87	132	174	-0.044	65	67	82	92	48996	45329	1.767	3.423	-100	0	1
3	6	1	""	"abp1"	3990	11120	190	148	173	94	54	91	91	98	47	47	56	34	0	149	173	94	54	68	68	73	40	54	71	50	0	0.704	0.781	0.725	0.777	4.018	0.858	0.143	250	2047	84	138	187	-0.506	57	81	82	105	43240	43313	1.596	2.500	-100	0	1
3	7	1	""	"abp1"	4370	11110	190	161	189	110	58	97	97	104	53	50	54	32	0	137	162	89	54	74	74	80	38	47	65	42	0	1.016	1.045	1.283	1.130	4.981	1.750	0.067	258	2024	86	127	180	0.023	64	63	92	88	48838	41714	1.604	2.158	-100	0	1
3	8	1	""	"abp1"	4760	11100	190	154	178	104	58	91	91	98	48	48	60	33	0	132	172	125	72	70	70	76	76	100	42	21	0	1.016	0.853	1.191	1.050	4.820	0.912	0.036	256	2039	91	125	189	0.023	63	62	87	102	45635	44147	1.667	1.263	-100	0	1
3	9	1	""	"ctss"	5190	11110	190	726	988	704	71	95	95	103	49	47	100	98	0	590	792	567	71	68	68	73	41	56	99	97	0	1.209	1.233	1.239	1.235	1.780	1.255	0.852	282	2028	89	1153	1617	0.274	631	522	893	724	278702	223225	18.061	17.537	0	0	0
3	10	1	""	"ctss"	5610	11120	180	934	1084	595	54	95	95	102	45	44	100	100	0	736	905	552	60	68	68	71	27	38	100	100	0	1.256	1.182	1.161	1.237	1.761	1.158	0.836	254	1890	94	1507	1826	0.329	839	668	989	837	275270	229906	21.822	30.889	0	0	0
3	11	1	""	"ctss"	5980	11140	180	1235	1376	701	50	97	97	104	48	46	100	100	0	943	1138	635	55	69	69	73	33	45	99	99	0	1.302	1.196	1.197	1.228	1.730	1.179	0.858	279	1848	97	2012	2348	0.381	1138	874	1279	1069	383798	317577	26.500	32.273	0	0	0
3	12	1	""	"ctss"	6350	11090	200	636	822	550	66	98	98	107	54	50	98	94	0	502	683	513	75	69	69	75	38	50	98	96	0	1.242	1.179	1.205	1.245	2.175	1.144	0.794	337	2198	24	971	1338	0.313	538	433	724	614	277044	230053	13.241	16.000	0	0	0
3	13	1	""	"actin"	6800	11110	220	12826	9861	6843	69	97	97	107	55	51	100	100	0	22899	17155	12197	71	71	71	79	45	56	100	100	0	0.558	0.572	0.571	0.611	1.531	0.563	0.971	414	2602	93	35557	26848	-0.842	12729	22828	9764	17084	4082587	7102301	177.345	379.467	0	0	0
3	14	1	""	"actin"	7210	11100	250	14197	10094	7469	73	97	97	105	50	47	99	99	0	25053	17551	13194	75	70	70	76	45	59	100	99	0	0.564	0.572	0.569	0.609	1.721	0.563	0.959	405	2977	40	39083	27478	-0.826	14100	24983	9997	17481	4088073	7108122	199.780	388.333	0	0	0
3	15	1	""	"actin"	7550	11110	250	12709	9547	7019	73	98	98	108	74	68	98	97	0	23825	17193	12869	74	70	70	80	70	87	100	99	0	0.531	0.552	0.565	0.588	1.801	0.544	0.967	418	3004	85	36366	26572	-0.913	12611	23755	9449	17123	3990513	7186856	127.554	244.471	0	0	0
3	16	1	""	"actin"	7970	11120	240	11158	9208	6687	72	97	97	109	90	82	99	98	0	20907	16188	11934	73	71	71	85	101	118	99	98	0	0.531	0.565	0.578	0.647	1.775	0.557	0.958	441	3094	87	31897	25228	-0.913	11061	20836	9111	16117	4060534	7138854	101.100	159.436	0	0	0
3	17	1	""	"sp7"	8420	11100	170	341	356	148	41	97	97	102	44	43	96	92	0	337	377	191	50	68	68	74	54	72	97	92	0	0.907	0.838	0.840	0.854	2.605	0.746	0.426	242	1578	90	513	568	-0.141	244	269	259	309	86209	91207	5.773	5.611	0	0	0
3	18	1	""	"sp7"	8800	11140	170	334	359	145	40	95	95	107	82	76	91	74	0	338	375	171	45	67	67	84	203	241	72	22	0	0.882	0.857	0.861	0.867	2.524	0.821	0.463	240	1553	95	510	572	-0.181	239	271	264	308	86162	89945	3.073	1.433	-100	0	1
3	19	1	""	"sp7"	9130	11110	170	294	316	124	39	96	96	101	41	40	95	89	0	319	344	130	37	68	68	72	42	58	100	95	0	0.789	0.797	0.791	0.751	2.330	0.791	0.477	249	1540	94	449	496	-0.342	198	251	220	276	78773	85733	5.244	6.476	0	0	0
3	20	1	""	"sp7"	9530	11090	170	315	333	132	39	96	96	101	44	43	96	90	0	321	353	156	44	68	68	72	27	37	99	98	0	0.866	0.832	0.794	0.816	2.399	0.786	0.420	264	1544	92	472	522	-0.208	219	253	237	285	87985	93261	5.273	10.407	0	0	0
3	1	2	""	"ara"	1950	11510	70	116	132	67	50	96	96	102	48	47	34	15	0	78	122	143	117	77	77	88	81	92	15	9	0	20.000	0.800	1.200	0.839	8.956	0.063	0.009	32	236	100	21	81	4.322	20	1	36	45	4222	3913	0.625	0.420	-100	0	1
3	2	2	""	"ara"	2380	11510	150	105	108	41	37	94	94	103	103	100	2	0	0	92	102	48	47	80	80	91	222	243	0	0	0	0.917	0.636	1.256	1.206	3.895	0.420	0.863	156	1272	100	23	36	-0.125	11	12	14	22	16883	15834	0.049	0.050	-100	0	1
3	3	2	""	"ara"	2760	11490	100	179	170	54	31	95	95	104	56	53	60	30	0	140	147	58	39	77	77	82	29	35	70	50	0	1.333	1.071	1.571	1.422	5.166	8.839	0.008	10	606	46	147	145	0.415	84	63	75	70	1697	1469	1.179	2.241	-100	0	1
3	4	2	""	"ara"	3180	11510	150	95	102	40	39	93	93	97	41	42	21	3	0	74	84	37	44	73	73	78	48	61	13	3	0	2.000	0.818	1.454	1.221	4.807	-20.117	0.001	156	1272	100	3	20	1.000	2	1	9	11	15921	13166	0.122	0.125	-100	0	1
3	5	2	""	"cxcl10"	3610	11500	200	387	408	155	37	92	92	101	50	49	98	92	0	310	334	163	48	68	68	73	34	46	96	92	0	1.219	1.188	1.228	1.270	2.440	1.174	0.480	327	2187	91	537	582	0.286	295	242	316	266	133487	109163	6.140	7.676	0	0	0
3	6	2	""	"cxcl10"	3970	11540	200	405	410	143	34	91	91	97	45	46	99	97	0	331	346	147	42	67	67	71	39	54	98	94	0	1.189	1.143	1.152	1.201	2.265	1.135	0.557	331	2181	92	578	598	0.250	314	264	319	279	135555	114690	6.956	7.051	0	0	0
3	7	2	""	"cxcl10"	4360	11530	200	369	411	191	46	98	98	108	69	63	96	84	0	325	351	176	50	71	71	78	39	50	96	91	0	1.067	1.118	1.037	1.142	2.314	1.255	0.438	326	2267	91	525	593	0.094	271	254	313	280	134117	114402	4.391	7.000	0	0	0
3	8	2	""	"cxcl10"	4770	11510	210	350	382	166	43	93	93	99	48	48	96	91	0	265	294	154	52	69	69	74	75	101	85	62	0	1.311	1.284	1.277	1.399	2.737	1.353	0.481	341	2447	91	453	514	0.391	257	196	289	225	130191	100098	5.896	2.933	0	0	0
3	9	2	""	"anxa4"	5190	11510	190	599	665	286	43	96	96	101	45	44	99	98	0	255	282	160	56	67	67	73	82	112	78	55	0	2.676	2.647	2.883	3.273	2.803	2.918	0.525	290	2022	91	691	784	1.420	503	188	569	215	192787	81873	12.533	2.549	0	0	0
3	10	2	""	"anxa4"	5610	11540	190	727	752	284	37	94	94	100	45	45	100	100	0	290	315	173	54	67	67	70	26	37	96	90	0	2.839	2.653	2.823	3.199	2.432	2.891	0.527	277	1970	92	856	906	1.505	633	223	658	248	208202	87348	14.489	9.423	0	0	0
3	11	2	""	"anxa4"	5960	11530	200	787	816	303	37	94	94	100	43	43	99	99	0	291	311	168	54	67	67	71	33	46	92	84	0	3.094	2.959	3.221	3.580	2.596	3.196	0.561	292	2217	93	917	966	1.629	693	224	722	244	238281	90780	16.651	7.273	0	0	0
3	12	2	""	"anxa4"	6350	11480	200	525	540	229	42	101	101	110	63	57	99	95	0	303	330	175	53	69	69	81	310	382	29	2	0	1.812	1.682	1.760	1.791	2.409	0.249	0.157	291	2301	94	658	700	0.858	424	234	439	261	156999	96036	6.825	0.803	0	0	0
3	13	2	""	"cxcl10-bis"	6800	11480	180	357	374	138	36	96	96	105	57	54	97	90	0	257	278	132	47	70	70	75	33	44	94	91	0	1.396	1.337	1.316	1.419	2.297	1.361	0.449	235	1865	80	448	486	0.481	261	187	278	208	87932	65403	4.719	6.152	0	0	0
3	14	2	""	"cxcl10-bis"	7180	11500	180	366	381	143	37	94	94	99	39	39	99	96	0	278	286	113	39	69	69	73	43	58	97	88	0	1.301	1.323	1.278	1.342	2.186	1.406	0.489	252	1892	96	481	504	0.380	272	209	287	217	96069	72059	7.231	4.953	0	0	0
3	15	2	""	"cxcl10-bis"	7610	11500	180	372	386	147	38	92	92	100	49	49	98	94	0	274	292	120	41	68	68	72	53	73	95	86	0	1.359	1.313	1.335	1.361	2.394	1.449	0.485	269	1814	95	486	518	0.443	280	206	294	224	103880	78414	5.837	4.151	0	0	0
3	16	2	""	"cxcl10-bis"	7960	11500	190	350	384	161	41	94	94	107	92	85	95	73	0	266	289	132	45	69	69	77	87	112	84	56	0	1.299	1.318	1.272	1.382	2.634	1.494	0.423	271	1890	96	453	510	0.377	256	197	290	220	104043	78360	3.011	2.437	0	0	0
3	17	2	""	"sp2"	8410	11500	170	1240	1240	339	27	97	97	114	229	200	99	96	0	1724	1749	463	26	67	67	121	1518	1254	64	0	0	0.690	0.680	0.659	0.671	1.520	0.660	0.833	261	1528	68	2800	2825	-0.535	1143	1657	1143	1682	323732	456521	4.917	1.072	0	0	0
3	18	2	""	"sp2"	8780	11530	180	1207	1203	316	26	94	94	100	44	44	100	100	0	1686	1654	408	24	67	67	71	30	42	100	100	0	0.687	0.699	0.697	0.697	1.493	0.683	0.848	250	1887	88	2732	2696	-0.542	1113	1619	1109	1587	300849	413464	25.068	52.767	0	0	0
3	19	2	""	"sp2"	9170	11520	180	1182	1190	302	25	96	96	101	45	44	100	100	0	1624	1638	435	26	68	68	73	46	63	100	100	0	0.698	0.697	0.694	0.696	1.393	0.680	0.870	255	1901	91	2642	2664	-0.519	1086	1556	1094	1570	303409	417566	24.200	34.022	0	0	0
3	20	2	""	"sp2"	9550	11500	190	1205	1231	315	25	97	97	104	48	46	99	99	0	1654	1681	481	28	68	68	74	37	50	99	99	0	0.699	0.703	0.715	0.715	1.518	0.676	0.852	274	2026	91	2694	2747	-0.517	1108	1586	1134	1613	337304	460684	23.479	43.432	0	0	0
3	1	3	""	"apc"	2000	11920	200	525	541	235	43	94	94	99	43	43	99	97	0	568	585	382	65	72	72	81	139	171	93	76	0	0.869	0.871	0.877	0.929	2.046	0.725	0.580	313	2201	96	927	960	-0.203	431	496	447	513	169250	183107	10.279	3.626	0	0	0
3	2	3	""	"apc"	2350	11930	190	548	564	215	38	94	94	101	48	47	99	98	0	578	603	260	43	79	79	84	43	51	98	98	0	0.910	0.897	0.930	0.924	1.992	0.850	0.645	303	1915	95	953	994	-0.136	454	499	470	524	170853	182712	9.646	12.070	0	0	0
3	3	3	""	"apc"	2780	11940	190	506	561	417	74	94	94	103	97	94	97	86	0	535	775	2010	259	79	79	91	184	202	89	61	0	0.904	0.671	0.911	0.900	2.178	0.158	0.270	306	1933	91	868	1163	-0.146	412	456	467	696	171691	237023	4.722	3.717	0	0	0
3	4	3	""	"apc"	3180	11920	200	488	501	205	40	93	93	98	44	44	97	95	0	536	565	256	45	72	72	77	41	53	99	97	0	0.851	0.828	0.830	0.837	1.993	0.788	0.652	333	2249	95	859	901	-0.233	395	464	408	493	166791	188045	9.159	11.902	0	0	0
3	5	3	""	"cxcl11"	3580	11940	150	167	188	126	67	94	94	102	49	48	58	35	0	137	158	97	61	69	69	76	35	46	61	48	0	1.074	1.056	1.099	1.317	5.854	5.196	0.009	62	1211	7	141	183	0.103	73	68	94	89	11653	9770	1.755	2.343	-100	0	1
3	6	3	""	"cxcl11"	4000	11910	190	158	172	67	38	91	91	99	54	54	65	25	0	146	163	89	54	68	68	77	195	253	9	2	0	0.859	0.853	0.975	0.995	3.954	2.078	0.032	76	2081	17	145	176	-0.219	67	78	81	95	13100	12394	1.352	0.441	-100	0	1
3	7	3	""	"cxcl11"	4400	11910	130	154	181	140	77	94	94	100	47	47	59	33	0	126	140	69	49	69	69	77	38	49	63	39	0	1.053	1.225	0.899	0.927	6.369	3.006	0.012	66	881	20	117	158	0.075	60	57	87	71	11956	9253	1.723	1.658	-100	0	1
3	8	3	""	"cxcl11"	4780	11920	180	161	169	78	46	91	91	97	41	42	69	43	0	131	140	64	45	70	70	73	26	35	71	54	0	1.148	1.114	1.220	1.350	5.008	4.189	0.016	123	1938	13	131	148	0.199	70	61	78	70	20831	17280	1.756	2.577	-100	0	1
3	9	3	""	"arg2"	5160	11890	130	153	166	77	46	94	94	100	41	41	64	44	0	153	165	87	52	70	70	75	33	44	72	52	0	0.711	0.758	1.050	1.285	6.394	1.240	0.004	25	938	18	142	167	-0.492	59	83	72	95	4144	4114	1.610	2.727	-100	0	1
3	10	3	""	"arg2"	5600	11920	160	164	175	66	37	93	93	101	43	42	65	36	0	151	143	46	32	70	70	75	35	46	81	60	0	0.877	1.123	0.960	1.163	4.049	3.493	0.017	38	1587	20	152	155	-0.189	71	81	82	73	6650	5447	1.721	1.943	-100	0	1
3	11	3	""	"arg2"	5960	11910	140	153	168	100	59	94	94	98	41	41	64	32	0	133	150	67	44	68	68	73	31	42	78	52	0	0.908	0.902	0.945	1.025	4.142	1.912	0.098	50	1150	61	124	156	-0.139	59	65	74	82	8415	7483	1.707	2.484	-100	0	1
3	12	3	""	"arg2"	6400	11910	110	187	201	102	50	97	97	102	42	41	65	53	0	140	154	93	60	75	75	82	38	46	71	46	0	1.385	1.316	1.449	1.159	6.579	8.471	0.001	32	591	0	155	183	0.470	90	65	104	79	6434	4940	2.357	1.895	-100	0	1
3	13	3	""	"cxcl5"	6790	11910	190	253	288	159	55	97	97	114	217	190	34	4	0	210	236	131	55	72	72	80	78	97	68	43	0	1.130	1.165	1.114	1.199	3.478	1.501	0.248	297	1926	90	294	355	0.176	156	138	191	164	85425	70202	0.802	2.000	-100	0	1
3	14	3	""	"cxcl5"	7160	11910	190	239	262	125	47	101	101	116	211	181	27	4	0	173	218	171	78	72	72	82	86	104	57	32	0	1.366	1.103	1.279	1.191	3.705	2.836	0.366	245	2030	84	239	307	0.450	138	101	161	146	64078	53458	0.692	1.581	-100	0	1
3	15	3	""	"cxcl5"	7570	11910	200	251	275	142	51	98	98	111	86	77	70	42	0	209	232	128	55	71	71	78	47	60	83	66	0	1.109	1.099	1.147	1.159	3.122	1.408	0.295	289	2354	93	291	338	0.149	153	138	177	161	79445	67081	1.907	3.277	-100	0	1
3	16	3	""	"cxcl5"	7970	11890	200	224	266	186	69	95	95	104	79	75	67	41	0	189	236	219	92	69	69	76	61	80	73	49	0	1.075	1.024	1.105	1.123	3.784	1.103	0.451	315	2297	90	249	338	0.104	129	120	171	167	83650	74280	2.051	2.623	-100	0	1
3	17	3	""	"arhgef1"	8410	11890	190	661	684	227	33	94	94	101	43	42	100	100	0	895	903	313	34	67	67	72	38	52	100	100	0	0.685	0.706	0.719	0.704	1.744	0.672	0.736	283	1961	89	1395	1426	-0.546	567	828	590	836	193438	255551	13.558	21.868	0	0	0
3	18	3	""	"arhgef1"	8750	11930	190	590	606	219	36	95	95	112	184	164	97	71	0	822	855	334	39	67	67	96	534	556	76	20	0	0.656	0.648	0.656	0.651	1.809	0.364	0.641	285	1931	97	1250	1299	-0.608	495	755	511	788	172760	243549	2.685	1.421	-100	0	1
3	19	3	""	"arhgef1"	9210	11920	190	618	639	210	32	95	95	101	44	43	100	100	0	805	845	289	34	67	67	71	34	47	99	99	0	0.709	0.699	0.700	0.693	1.659	0.661	0.714	290	1921	94	1261	1322	-0.496	523	738	544	778	185168	245056	12.227	22.765	0	0	0
3	20	3	""	"arhgef1"	9540	11890	180	612	642	217	33	97	97	103	43	41	100	100	0	859	867	278	32	68	68	73	37	50	100	100	0	0.651	0.682	0.671	0.667	1.679	0.656	0.707	294	1774	90	1306	1344	-0.619	515	791	545	799	188648	255016	12.535	21.459	0	0	0
3	1	4	""	"cxcl9"	1980	12310	220	220	242	113	46	91	91	97	44	45	85	70	0	230	257	145	56	71	71	76	37	48	89	78	0	0.811	0.812	0.814	0.837	3.211	0.698	0.289	306	2684	85	288	337	-0.302	129	159	151	186	73912	78494	3.295	4.892	0	0	0
3	2	4	""	"cxcl9"	2380	12310	200	237	257	110	42	93	93	100	58	58	83	61	0	233	265	141	53	78	78	84	62	73	84	61	0	0.929	0.877	0.908	0.981	3.339	0.882	0.275	262	2280	63	299	351	-0.106	144	155	164	187	67320	69401	2.707	2.919	0	0	0
3	3	4	""	"cxcl9"	2790	12300	220	198	213	97	45	93	93	100	63	63	66	40	0	203	230	127	55	78	78	85	108	127	55	22	0	0.840	0.789	0.778	0.815	3.433	0.474	0.173	326	2578	91	230	272	-0.252	105	125	120	152	69328	74924	1.794	1.343	-100	0	1
3	4	4	""	"cxcl9"	3200	12310	230	229	244	115	47	93	93	99	46	46	79	64	0	246	267	144	53	72	72	76	30	39	90	82	0	0.782	0.774	0.812	0.844	3.667	0.743	0.247	252	2704	0	310	346	-0.355	136	174	151	195	61572	67241	3.152	6.367	0	0	0
3	5	4	""	"arhj"	3600	12320	190	291	311	142	45	94	94	104	73	70	88	64	0	316	351	165	47	70	70	77	69	89	96	82	0	0.801	0.772	0.814	0.751	2.490	0.747	0.434	296	1988	94	443	498	-0.320	197	246	217	281	92117	103881	2.836	3.971	0	0	0
3	6	4	""	"arhj"	3970	12350	190	277	310	147	47	92	92	114	207	181	43	9	0	325	356	167	46	68	68	125	1015	812	0	0	0	0.720	0.757	0.748	0.715	2.527	0.757	0.452	271	1978	89	442	506	-0.474	185	257	218	288	83959	96437	0.947	0.228	-100	0	1
3	7	4	""	"arhj"	4380	12340	190	290	330	286	86	90	90	98	46	46	94	83	0	336	389	363	93	68	68	72	33	45	99	97	0	0.746	0.748	0.748	0.680	2.604	0.742	0.658	287	1988	93	468	561	-0.423	200	268	240	321	94574	111773	5.043	9.606	0	0	0
3	8	4	""	"arhj"	4760	12320	200	290	306	133	43	94	94	99	44	44	92	82	0	332	362	197	54	70	70	74	33	44	98	95	0	0.748	0.726	0.796	0.715	2.930	0.630	0.441	298	2295	95	458	504	-0.419	196	262	212	292	91320	107750	4.705	8.727	0	0	0
3	9	4	""	"cxcr4"	5210	12290	170	287	302	110	36	95	95	100	48	48	95	85	0	163	192	119	61	67	67	71	32	45	80	63	0	2.000	1.656	2.170	2.012	3.441	1.785	0.215	224	1594	91	288	332	1.000	192	96	207	125	67749	42898	4.208	3.781	0	0	0
3	10	4	""	"cxcr4"	5580	12330	180	292	314	136	43	94	94	99	43	43	97	85	0	161	187	98	52	67	67	71	30	42	85	70	0	2.106	1.833	1.972	2.060	2.890	2.257	0.332	236	1906	88	292	340	1.075	198	94	220	120	74148	44068	5.000	3.867	0	0	0
3	11	4	""	"cxcr4"	5970	12340	180	309	320	128	40	93	93	98	44	44	95	88	0	170	201	110	54	67	67	70	29	41	87	76	0	2.097	1.694	1.826	1.877	3.504	2.053	0.258	247	1897	89	319	361	1.068	216	103	227	134	79117	49542	5.045	4.517	0	0	0
3	12	4	""	"cxcr4"	6360	12300	180	266	291	139	47	93	93	100	51	51	86	72	0	153	175	99	56	69	69	72	40	55	69	51	0	2.060	1.868	1.894	2.058	4.030	2.395	0.245	259	1873	89	257	304	1.043	173	84	198	106	75398	45227	3.745	2.575	0	0	0
3	13	4	""	"atp2a3"	6740	12280	200	280	325	197	60	98	98	106	53	50	83	66	0	277	315	198	62	72	72	77	37	48	84	79	0	0.888	0.934	0.997	1.056	3.235	1.013	0.422	207	2227	0	387	470	-0.171	182	205	227	243	67305	65120	4.132	6.432	0	0	0
3	14	4	""	"atp2a3"	7200	12320	190	300	372	235	63	101	101	111	55	49	86	70	0	271	348	233	66	72	72	82	79	96	79	59	0	1.000	0.982	0.954	1.030	3.316	0.867	0.380	207	2017	14	398	547	0.000	199	199	271	276	76904	71954	4.745	3.367	0	0	0
3	15	4	""	"atp2a3"	7580	12340	180	307	389	256	65	102	102	116	73	62	82	66	0	289	358	242	67	72	72	83	82	98	79	63	0	0.945	1.003	1.007	1.036	3.866	1.134	0.401	200	1872	16	422	573	-0.082	205	217	287	286	77834	71534	3.740	3.354	0	0	0
3	16	4	""	"atp2a3"	7990	12310	180	359	419	241	57	99	99	108	59	54	90	79	0	362	397	251	63	70	70	80	71	88	85	72	0	0.890	0.979	1.103	1.041	2.453	0.947	0.589	170	1886	16	552	647	-0.168	260	292	320	327	71289	67529	5.271	4.465	0	0	0
3	17	4	""	"cyp1a1"	8390	12290	180	217	283	391	138	98	98	107	57	53	75	51	0	189	256	302	117	68	68	94	831	884	1	0	0	0.983	0.984	0.975	1.004	3.685	1.330	0.548	228	1915	88	240	373	-0.025	119	121	185	188	64615	58380	3.088	0.195	-100	0	1
3	18	4	""	"cyp1a1"	8810	12310	190	222	245	141	57	97	97	117	189	161	27	4	0	221	254	164	64	68	68	119	979	822	0	0	0	0.817	0.796	0.885	0.820	3.428	0.606	0.311	283	1957	88	278	334	-0.292	125	153	148	186	69301	72020	0.677	0.138	-100	0	1
3	19	4	""	"cyp1a1"	9170	12330	180	218	239	103	43	93	93	98	40	40	91	71	0	227	252	123	48	66	66	70	38	54	94	83	0	0.776	0.785	0.799	0.782	2.904	0.738	0.310	256	1845	94	286	332	-0.366	125	161	146	186	61214	64576	3.525	4.789	0	0	0
3	20	4	""	"cyp1a1"	9550	12300	180	210	226	103	45	94	94	98	38	38	84	65	0	233	254	116	45	67	67	70	27	38	97	90	0	0.699	0.706	0.681	0.680	2.944	0.701	0.264	264	1869	91	282	319	-0.517	116	166	132	187	59604	66955	3.368	6.815	0	0	0
3	1	5	""	"auh"	1990	12710	210	2493	2484	733	29	91	91	98	47	47	100	100	0	2517	2513	853	33	71	71	75	38	50	100	100	0	0.982	0.980	0.984	0.998	1.363	0.962	0.912	334	2385	88	4848	4835	-0.026	2402	2446	2393	2442	829646	839282	50.766	64.158	0	0	0
3	2	5	""	"auh"	2380	12720	190	2757	2729	825	30	92	92	101	69	68	100	100	0	2734	2715	917	33	77	77	84	91	108	100	100	0	1.003	1.000	0.991	1.014	1.360	0.984	0.915	312	1987	95	5322	5275	0.004	2665	2657	2637	2638	851494	847187	38.087	28.912	0	0	0
3	3	5	""	"auh"	2780	12690	200	2454	2421	738	30	93	93	101	71	70	100	100	0	2430	2474	880	35	77	77	84	131	155	100	100	0	1.003	0.971	0.975	0.994	1.417	0.940	0.888	317	2257	92	4714	4725	0.004	2361	2353	2328	2397	767323	784110	32.676	18.244	0	0	0
3	4	5	""	"auh"	3180	12710	210	2360	2371	759	32	95	95	101	49	48	100	100	0	2386	2388	878	36	74	74	78	34	43	100	99	0	0.980	0.984	1.019	1.010	1.437	0.962	0.891	369	2305	90	4577	4590	-0.029	2265	2312	2276	2314	874803	881256	46.327	67.941	0	0	0
3	5	5	""	"cyp1b1"	3620	12710	180	182	192	80	41	97	97	105	56	53	64	34	0	162	191	110	57	71	71	76	41	53	80	56	0	0.934	0.792	0.938	0.863	3.855	0.722	0.174	262	1807	96	176	215	-0.099	85	91	95	120	50373	49979	1.554	2.805	-100	0	1
3	6	5	""	"cyp1b1"	3950	12710	180	196	213	98	46	95	95	102	48	47	78	53	0	164	185	102	55	68	68	71	25	35	90	75	0	1.052	1.009	1.154	1.049	3.725	1.173	0.185	252	1800	83	197	235	0.073	101	96	118	117	53617	46715	2.313	4.560	0	0	0
3	7	5	""	"cyp1b1"	4350	12720	190	206	224	108	48	93	93	100	43	43	79	59	0	170	192	99	51	68	68	72	37	51	81	67	0	1.108	1.056	1.103	1.072	3.784	1.021	0.161	271	2027	87	215	255	0.148	113	102	131	124	60634	51932	2.884	3.243	0	0	0
3	8	5	""	"cyp1b1"	4770	12720	200	191	207	94	45	92	92	99	47	47	78	51	0	159	181	96	53	69	69	75	39	52	79	55	0	1.100	1.027	1.075	1.113	3.613	1.127	0.174	292	2317	93	189	227	0.138	99	90	115	112	60453	52954	2.298	2.718	0	0	0
3	9	5	""	"sp1"	5190	12730	200	3749	3658	722	19	93	93	101	47	46	100	100	0	2244	2222	440	19	67	67	73	45	61	100	100	0	1.679	1.654	1.663	1.649	1.295	1.673	0.946	312	2185	91	5833	5720	0.748	3656	2177	3565	2155	1141389	693338	75.681	47.756	0	0	0
3	10	5	""	"sp1"	5580	12740	180	3831	3747	701	18	94	94	101	48	47	100	100	0	2274	2248	429	19	68	68	73	31	42	100	100	0	1.694	1.676	1.666	1.681	1.275	1.694	0.946	277	1854	94	5943	5833	0.760	3737	2206	3653	2180	1037995	622683	75.958	70.161	0	0	0
3	11	5	""	"sp1"	5950	12730	190	3863	3799	708	18	94	94	102	64	62	100	100	0	2298	2241	458	20	68	68	74	75	101	99	99	0	1.690	1.705	1.702	1.721	1.361	1.714	0.945	281	1995	90	5999	5878	0.757	3769	2230	3705	2173	1067471	629603	57.766	28.893	0	0	0
3	12	5	""	"sp1"	6350	12710	210	3971	3892	758	19	96	96	102	45	44	100	100	0	2265	2257	473	20	70	70	75	38	50	100	100	0	1.765	1.736	1.752	1.743	1.307	1.752	0.944	313	2441	95	6070	5983	0.820	3875	2195	3796	2187	1218175	706412	84.222	57.421	0	0	0
3	13	5	""	"bhlhb2"	6820	12670	170	482	519	244	47	104	104	116	65	56	96	90	0	288	324	180	55	77	77	84	44	52	91	79	0	1.791	1.680	1.823	1.965	2.575	1.737	0.542	271	1503	82	589	662	0.841	378	211	415	247	140655	87780	6.200	5.455	0	0	0
3	14	5	""	"bhlhb2"	7150	12720	180	493	528	243	46	100	100	109	57	52	98	92	0	350	370	208	56	72	72	81	45	55	94	85	0	1.414	1.436	1.498	1.573	2.377	1.470	0.543	260	1813	75	671	726	0.500	393	278	428	298	137234	96298	7.351	6.422	0	0	0
3	15	5	""	"bhlhb2"	7610	12690	170	610	644	277	43	100	100	111	69	62	98	95	0	367	401	200	49	69	69	79	63	79	94	85	0	1.711	1.639	1.676	1.712	2.265	1.678	0.528	221	1596	91	808	876	0.775	510	298	544	332	142303	88694	7.725	5.111	0	0	0
3	16	5	""	"bhlhb2"	7990	12680	170	550	595	326	54	97	97	105	48	45	95	90	0	327	383	273	71	71	71	77	43	55	86	78	0	1.770	1.596	1.759	1.848	2.561	1.532	0.583	242	1554	66	709	810	0.824	453	256	498	312	144094	92676	10.208	7.116	0	0	0
3	17	5	""	"dbl"	8380	12720	230	395	418	178	42	96	96	104	45	43	97	92	0	357	387	196	50	69	69	74	37	50	96	91	0	1.038	1.013	1.022	1.043	2.543	0.978	0.497	409	2727	94	587	640	0.054	299	288	322	318	171142	158430	6.978	8.459	0	0	0
3	18	5	""	"dbl"	8790	12720	230	409	453	212	46	96	96	105	59	56	98	91	0	390	413	204	49	68	68	77	81	105	91	81	0	0.972	1.035	1.053	1.082	2.434	0.962	0.459	410	2571	95	635	702	-0.041	313	322	357	345	185688	169380	5.898	4.148	0	0	0
3	19	5	""	"dbl"	9160	12710	220	378	398	169	42	96	96	102	50	49	95	91	0	335	367	185	50	67	67	75	76	101	92	78	0	1.052	1.007	1.020	1.012	2.376	0.972	0.510	407	2423	96	550	602	0.073	282	268	302	300	162019	149309	5.920	3.842	0	0	0
3	20	5	""	"dbl"	9590	12690	230	401	423	225	53	93	93	105	116	110	88	62	0	331	385	240	62	67	67	90	427	474	23	2	0	1.167	1.038	1.010	1.080	2.622	0.992	0.403	423	2791	92	572	648	0.223	308	264	330	318	178895	162874	2.741	0.691	-100	0	1
3	1	6	""	"blnk"	2000	13110	190	216	237	112	47	91	91	97	50	51	81	57	0	192	219	155	70	72	72	76	45	59	79	61	0	1.042	0.993	1.128	1.038	3.297	0.751	0.264	256	2017	94	245	293	0.059	125	120	146	147	60741	56045	2.800	3.178	0	0	0
3	2	6	""	"blnk"	2380	13130	190	210	241	124	51	93	93	98	43	43	80	64	0	177	200	105	52	75	75	80	43	53	75	57	0	1.147	1.184	1.144	1.164	4.099	1.125	0.196	265	2032	83	219	273	0.198	117	102	148	125	63765	53031	3.326	2.791	0	0	0
3	3	6	""	"blnk"	2780	13130	180	211	231	112	48	92	92	97	42	43	81	65	0	192	217	121	55	74	74	79	50	63	75	59	0	1.008	0.972	0.970	1.003	3.482	0.957	0.286	235	1918	92	237	282	0.011	119	118	139	143	54170	51096	3.190	2.760	0	0	0
3	4	6	""	"blnk"	3160	13090	190	231	248	114	45	96	96	104	66	63	76	51	0	181	204	102	50	74	74	97	752	775	0	0	0	1.262	1.169	1.173	1.201	3.478	1.378	0.255	277	1993	87	242	282	0.336	135	107	152	130	68735	56429	2.182	0.142	-100	0	1
3	5	6	""	"dck"	3600	13100	170	230	261	144	55	92	92	98	48	48	83	62	0	267	312	167	53	70	70	75	44	58	94	82	0	0.701	0.698	0.623	0.643	3.360	0.654	0.255	235	1580	94	335	411	-0.513	138	197	169	242	61419	73229	3.396	5.386	0	0	0
3	6	6	""	"dck"	3960	13130	180	254	277	139	50	93	93	98	44	44	86	71	0	336	363	195	53	68	68	75	106	141	83	62	0	0.601	0.624	0.572	0.617	3.646	0.485	0.271	232	1900	95	429	479	-0.735	161	268	184	295	64263	84217	4.068	2.717	0	0	0
3	7	6	""	"dck"	4350	13120	180	247	265	123	46	91	91	99	46	46	86	72	0	296	334	196	58	69	69	74	40	54	94	84	0	0.687	0.657	0.706	0.681	3.469	0.490	0.280	239	1916	93	383	439	-0.542	156	227	174	265	63345	79894	3.609	6.500	0	0	0
3	8	6	""	"dck"	4770	13100	180	238	281	158	56	93	93	100	48	48	81	64	0	285	320	182	56	71	71	75	33	44	93	86	0	0.678	0.755	0.744	0.730	3.619	0.701	0.282	259	1887	94	359	437	-0.561	145	214	188	249	72742	82776	3.771	7.424	0	0	0
3	9	6	""	"bnip3l"	5180	13080	220	213	254	154	60	94	94	102	47	46	85	61	0	150	196	207	105	68	68	74	52	70	70	39	0	1.451	1.250	1.481	1.397	3.180	0.857	0.197	328	2654	43	201	288	0.537	119	82	160	128	83376	64285	3.234	2.346	-100	0	1
3	10	6	""	"bnip3l"	5620	13130	170	413	565	383	67	93	93	98	41	41	95	88	0	207	273	193	70	68	68	72	31	43	85	74	0	2.302	2.302	2.516	2.591	2.770	2.504	0.593	269	1525	93	459	677	1.203	320	139	472	205	151895	73377	11.390	6.484	0	0	0
3	11	6	""	"bnip3l"	5960	13140	180	564	670	421	62	92	92	101	56	55	98	94	0	245	340	279	82	69	69	73	45	61	85	71	0	2.682	2.133	2.483	2.534	2.625	2.093	0.574	256	1834	93	648	849	1.423	472	176	578	271	171613	87023	10.161	5.933	0	0	0
3	12	6	""	"bnip3l"	6350	13100	190	610	717	443	61	95	95	101	46	45	99	95	0	248	337	254	75	68	68	73	30	41	85	79	0	2.861	2.312	2.490	2.900	3.244	2.359	0.615	269	2009	82	695	891	1.517	515	180	622	269	192969	90585	13.391	8.800	0	0	0
3	13	6	""	"ddx21"	6800	13110	200	4282	4173	1538	36	95	95	103	51	49	100	100	0	6767	6524	2346	35	71	71	79	100	126	100	100	0	0.625	0.632	0.626	0.630	1.450	0.624	0.922	320	2260	92	10883	10531	-0.678	4187	6696	4078	6453	1335259	2087766	79.804	64.450	0	0	0
3	14	6	""	"ddx21"	7170	13130	200	4448	4330	1379	31	96	96	104	57	54	100	100	0	6543	6457	2246	34	70	70	77	99	128	100	100	0	0.672	0.663	0.664	0.669	1.310	0.648	0.939	316	2235	93	10825	10621	-0.573	4352	6473	4234	6387	1368421	2040445	74.140	64.444	0	0	0
3	15	6	""	"ddx21"	7610	13110	200	4309	4057	1592	39	98	98	107	60	56	100	100	0	6413	6066	2514	41	70	70	77	40	51	100	100	0	0.664	0.660	0.671	0.668	1.326	0.645	0.932	300	2182	91	10554	9955	-0.591	4211	6343	3959	5996	1217120	1819699	65.833	149.725	0	0	0
3	16	6	""	"ddx21"	7960	13110	200	3152	3320	1309	39	97	97	104	47	45	100	100	0	4873	5040	2023	40	70	70	77	48	62	100	100	0	0.636	0.648	0.632	0.657	1.470	0.638	0.932	317	2186	95	7858	8193	-0.653	3055	4803	3223	4970	1052323	1597667	68.426	103.396	0	0	0
3	17	6	""	"ifi204"	8400	13110	190	553	554	194	35	95	95	101	49	48	99	98	0	299	320	156	48	68	68	73	62	84	92	76	0	1.983	1.821	1.923	2.079	2.440	1.696	0.515	307	1946	94	689	711	0.988	458	231	459	252	170101	98309	9.245	3.984	0	0	0
3	18	6	""	"ifi204"	8780	13130	190	653	668	224	33	97	97	103	46	44	100	100	0	326	349	169	48	70	70	76	50	65	93	86	0	2.172	2.047	2.167	2.381	2.394	2.177	0.536	302	1965	94	812	850	1.119	556	256	571	279	201762	105529	12.283	5.460	0	0	0
3	19	6	""	"ifi204"	9160	13100	190	470	486	186	38	93	93	98	39	39	99	98	0	273	286	136	47	68	68	71	28	39	95	90	0	1.839	1.803	1.850	1.993	2.338	1.936	0.532	297	1961	87	582	611	0.879	377	205	393	218	144419	84816	9.949	7.679	0	0	0
3	20	6	""	"ifi204"	9570	13090	210	522	560	220	39	94	94	99	40	40	100	98	0	292	313	157	50	68	68	72	37	51	96	88	0	1.911	1.902	2.112	2.133	2.474	2.092	0.524	327	2415	92	652	711	0.934	428	224	466	245	183196	102199	11.525	6.514	0	0	0
3	1	7	""	"poh1"	2010	13520	180	1163	1199	372	31	91	91	98	46	46	100	100	0	1327	1404	462	32	72	72	77	46	59	100	100	0	0.854	0.832	0.850	0.825	1.501	0.808	0.808	252	1900	95	2327	2440	-0.228	1072	1255	1108	1332	302203	353922	23.935	28.848	0	0	0
3	2	7	""	"poh1"	2400	13550	180	1238	1269	372	29	93	93	99	45	45	100	100	0	1375	1403	460	32	75	75	80	45	56	100	100	0	0.881	0.886	0.890	0.898	1.525	0.865	0.847	247	1898	96	2445	2504	-0.183	1145	1300	1176	1328	313441	346600	26.000	29.400	0	0	0
3	3	7	""	"poh1"	2780	13540	180	1205	1213	362	29	92	92	98	47	47	100	100	0	1324	1392	432	31	75	75	80	49	61	99	99	0	0.891	0.851	0.861	0.856	1.604	0.834	0.830	248	1893	95	2362	2438	-0.167	1113	1249	1121	1317	300871	345215	23.723	26.776	0	0	0
3	4	7	""	"poh1"	3170	13520	180	1144	1178	389	33	95	95	106	70	66	100	99	0	1285	1326	442	33	74	74	100	771	771	88	25	0	0.866	0.865	0.870	0.872	1.743	0.232	0.222	260	1896	94	2260	2335	-0.208	1049	1211	1083	1252	306171	344797	15.314	1.590	0	0	0
3	5	7	""	"krt2-4"	3620	13530	170	11144	11156	2438	21	91	91	99	47	47	100	100	0	13935	14301	3462	24	70	70	77	68	88	100	100	0	0.797	0.778	0.791	0.783	1.243	0.766	0.954	239	1555	94	24918	25296	-0.327	11053	13865	11065	14231	2666281	3417913	235.255	209.176	0	0	0
3	6	7	""	"krt2-4"	3950	13540	170	11893	11825	2682	22	92	92	99	42	42	100	100	0	14644	14306	3451	24	69	69	78	125	160	100	100	0	0.810	0.824	0.834	0.830	1.289	0.816	0.957	237	1557	86	26376	25970	-0.304	11801	14575	11733	14237	2802414	3390542	279.190	113.824	0	0	0
3	7	7	""	"krt2-4"	4390	13530	170	9622	9230	3291	35	92	92	100	47	47	100	100	0	12105	11635	4509	38	69	69	74	35	47	100	100	0	0.792	0.790	0.805	0.803	1.342	0.772	0.929	247	1573	93	21566	20704	-0.336	9530	12036	9138	11566	2279695	2873959	194.255	330.314	0	0	0
3	8	7	""	"krt2-4"	4760	13510	170	9262	8897	3791	42	93	93	99	42	42	100	100	0	11687	10916	5171	47	69	69	74	31	41	100	100	0	0.789	0.812	0.821	0.837	1.424	0.784	0.924	253	1567	90	20787	19651	-0.342	9169	11618	8804	10847	2250833	2761766	209.476	349.742	0	0	0
3	9	7	""	"sp8"	5210	13510	170	1037	1052	254	24	95	95	101	44	43	100	100	0	1123	1150	352	30	68	68	74	49	66	100	99	0	0.893	0.884	0.893	0.905	1.597	0.852	0.818	236	1584	94	1997	2039	-0.163	942	1055	957	1082	248272	271302	21.614	21.959	0	0	0
3	10	7	""	"sp8"	5610	13520	170	998	1033	303	29	96	96	101	42	41	99	99	0	1174	1186	346	29	68	68	71	26	36	100	100	0	0.816	0.838	0.836	0.837	1.554	0.828	0.829	230	1584	93	2008	2055	-0.293	902	1106	937	1118	237568	272822	22.190	42.885	0	0	0
3	11	7	""	"sp8"	5950	13520	160	1091	1094	255	23	95	95	102	58	56	100	100	0	1238	1242	362	29	69	69	73	50	68	100	100	0	0.852	0.852	0.858	0.869	1.483	0.820	0.839	209	1475	94	2165	2172	-0.231	996	1169	999	1173	228625	259591	17.103	23.380	0	0	0
3	12	7	""	"sp8"	6350	13510	160	1084	1094	270	24	93	93	99	44	44	100	100	0	1178	1206	354	29	69	69	75	96	128	100	100	0	0.894	0.880	0.893	0.889	1.515	0.850	0.805	233	1443	94	2100	2138	-0.162	991	1109	1001	1137	254970	280928	22.614	11.781	0	0	0
3	13	7	""	"snk"	6810	13510	190	442	468	190	40	97	97	107	58	54	98	94	0	313	332	178	53	72	72	79	108	136	82	56	0	1.432	1.427	1.539	1.597	2.653	1.458	0.480	304	1868	94	586	631	0.518	345	241	371	260	142216	100817	6.224	2.343	0	0	0
3	14	7	""	"snk"	7150	13530	220	446	466	196	42	98	98	110	110	100	90	78	0	319	359	190	52	70	70	90	519	576	10	0	0	1.398	1.273	1.365	1.395	2.801	1.345	0.389	322	2455	27	597	657	0.483	348	249	368	289	150180	115499	3.236	0.518	-100	0	1
3	15	7	""	"snk"	7590	13480	200	487	530	261	49	98	98	107	57	53	99	98	0	307	334	161	48	70	70	76	43	56	95	89	0	1.641	1.636	1.692	1.778	2.272	1.934	0.478	311	2225	86	626	696	0.715	389	237	432	264	164741	103860	7.421	6.000	0	0	0
3	16	7	""	"snk"	7960	13480	190	461	480	187	38	98	98	106	54	50	97	94	0	276	314	247	78	71	71	77	50	64	88	77	0	1.771	1.572	1.681	1.923	2.962	1.262	0.331	279	1955	94	568	625	0.825	363	205	382	243	133834	87741	6.926	4.740	0	0	0
3	17	7	""	"mmp13"	8390	13530	90	185	193	65	33	105	105	109	47	43	78	35	0	121	137	67	48	78	78	89	44	49	50	21	0	1.860	1.492	1.388	1.744	4.666	2.079	0.007	14	412	49	123	147	0.895	80	43	88	59	2708	1922	1.787	1.091	-100	0	1
3	18	7	""	"mmp13"	8780	13490	130	182	186	80	43	100	100	109	54	49	63	31	0	153	167	84	50	77	77	87	52	59	62	33	0	1.079	0.956	1.091	0.918	4.686	1.292	0.057	69	869	29	158	176	0.110	82	76	86	90	12842	11547	1.426	1.538	-100	0	1
3	19	7	""	"mmp13"	9170	13520	180	158	169	72	42	94	94	101	48	47	61	34	0	137	156	75	48	69	69	72	29	40	78	53	0	0.941	0.862	1.033	0.984	3.867	1.521	0.121	131	1878	47	132	162	-0.088	64	68	75	87	22170	20445	1.417	2.897	-100	0	1
3	20	7	""	"mmp13"	9580	13500	160	153	177	92	51	97	97	102	48	47	52	35	0	116	134	67	50	69	69	75	39	52	54	29	0	1.191	1.231	1.469	1.172	6.178	2.854	0.028	92	1507	0	103	145	0.252	56	47	80	65	16295	12356	1.563	1.513	-100	0	1
3	1	8	""	"tnf rsf19"	2000	13910	200	300	345	191	55	92	92	97	47	48	90	79	0	303	348	219	62	71	71	78	105	134	75	53	0	0.897	0.913	1.013	1.000	2.736	0.868	0.485	315	2274	94	440	530	-0.157	208	232	253	277	108711	109698	5.277	2.571	0	0	0
3	2	8	""	"tnf rsf19"	2390	13930	200	403	422	195	46	92	92	98	42	42	95	92	0	377	404	217	53	75	75	81	48	59	95	87	0	1.030	1.003	0.966	1.039	2.563	0.936	0.493	304	2220	95	613	659	0.043	311	302	330	329	128399	122951	7.714	6.729	0	0	0
3	3	8	""	"tnf rsf19"	2760	13910	200	328	364	194	53	91	91	98	42	42	91	81	0	324	374	215	57	75	75	80	52	65	92	80	0	0.952	0.913	0.950	0.932	2.669	0.882	0.488	305	2237	90	486	572	-0.071	237	249	273	299	111101	113971	6.333	5.654	0	0	0
3	4	8	""	"tnf rsf19"	3180	13900	190	284	321	160	49	93	93	101	50	49	88	78	0	264	319	205	64	74	74	80	57	71	84	69	0	1.005	0.931	1.080	1.011	3.444	0.817	0.364	333	1948	90	381	473	0.007	191	190	228	245	107015	106287	4.400	4.193	0	0	0
3	5	8	""	"nqo1"	3590	13930	190	2789	2793	885	31	94	94	102	69	67	100	100	0	3522	3527	1388	39	70	70	77	60	77	100	100	0	0.781	0.781	0.812	0.791	1.343	0.745	0.896	297	1996	97	6147	6156	-0.357	2695	3452	2699	3457	829621	1047487	39.000	57.500	0	0	0
3	6	8	""	"nqo1"	4020	13930	180	2860	2818	793	28	96	96	106	52	49	100	100	0	3602	3650	1041	28	71	71	78	40	51	100	100	0	0.783	0.761	0.770	0.753	1.371	0.748	0.911	267	1815	96	6295	6301	-0.353	2764	3531	2722	3579	752386	974622	52.154	89.300	0	0	0
3	7	8	""	"nqo1"	4350	13940	190	2940	2970	816	27	95	95	102	44	43	100	100	0	3595	3669	1126	30	69	69	73	36	49	100	100	0	0.807	0.799	0.814	0.805	1.389	0.779	0.906	284	1934	95	6371	6475	-0.309	2845	3526	2875	3600	843580	1041908	65.182	99.889	0	0	0
3	8	8	""	"nqo1"	4750	13910	200	2670	2621	1047	39	93	93	99	41	41	100	100	0	3237	3119	1241	39	69	69	72	30	41	100	100	0	0.813	0.829	0.839	0.826	1.408	0.822	0.907	300	2318	89	5745	5578	-0.299	2577	3168	2528	3050	786423	935614	61.512	101.567	0	0	0
3	9	8	""	"ifnar2c_2"	5200	13910	180	651	661	210	31	95	95	100	46	46	100	100	0	602	612	203	33	67	67	71	36	50	100	100	0	1.039	1.039	1.014	1.040	1.652	1.043	0.741	276	1876	91	1091	1111	0.055	556	535	566	545	182472	168822	12.196	15.028	0	0	0
3	10	8	""	"ifnar2c_2"	5580	13930	180	641	663	197	29	98	98	103	47	45	100	99	0	566	592	207	34	67	67	78	319	408	86	26	0	1.088	1.076	1.077	1.092	1.696	0.335	0.246	267	1889	95	1042	1090	0.122	543	499	565	525	176911	158096	11.915	1.611	0	0	0
3	11	8	""	"ifnar2c_2"	6000	13920	180	601	605	196	32	99	99	105	48	45	100	99	0	542	560	208	37	72	72	81	57	70	100	98	0	1.068	1.037	1.028	1.049	1.697	1.005	0.683	262	1816	94	972	994	0.095	502	470	506	488	158429	146630	10.417	8.404	0	0	0
3	12	8	""	"ifnar2c_2"	6350	13920	210	615	638	211	33	96	96	103	51	49	100	99	0	556	571	228	39	69	69	77	50	64	98	97	0	1.066	1.080	1.075	1.120	1.888	1.061	0.667	321	2343	89	1006	1044	0.092	519	487	542	502	204718	183417	10.490	9.880	0	0	0
3	13	8	""	"radixin"	6790	13900	220	464	493	201	40	93	93	101	49	48	99	99	0	604	639	284	44	69	69	75	39	52	100	98	0	0.693	0.702	0.685	0.707	2.002	0.635	0.563	409	2479	94	906	970	-0.529	371	535	400	570	201513	261281	8.000	14.462	0	0	0
3	14	8	""	"radixin"	7170	13910	220	471	504	198	39	95	95	107	108	100	96	83	0	634	664	253	38	68	68	87	517	594	57	6	0	0.664	0.686	0.660	0.660	1.931	0.212	0.351	387	2420	90	942	1005	-0.591	376	566	409	596	195031	256865	3.676	1.116	-100	0	1
3	15	8	""	"radixin"	7580	13940	220	476	493	192	38	94	94	105	103	98	97	85	0	631	659	259	39	68	68	84	499	594	57	8	0	0.679	0.675	0.658	0.665	2.033	0.615	0.595	364	2576	95	945	990	-0.559	382	563	399	591	179511	239934	3.767	1.152	-100	0	1
3	16	8	""	"radixin"	7980	13890	230	457	476	191	40	92	92	98	43	43	98	96	0	585	624	272	43	68	68	74	50	67	99	98	0	0.706	0.691	0.693	0.696	2.113	0.625	0.587	431	2596	93	882	940	-0.502	365	517	384	556	205288	268759	8.791	11.000	0	0	0
3	17	8	""	"lrp1"	8380	13890	240	1373	1404	479	34	94	94	100	46	46	100	100	0	1601	1675	659	39	68	68	73	42	57	100	100	0	0.834	0.815	0.839	0.834	1.549	0.782	0.834	450	2872	95	2812	2917	-0.262	1279	1533	1310	1607	632021	753580	28.348	38.143	0	0	0
3	18	8	""	"lrp1"	8780	13890	220	1361	1365	511	37	96	96	103	49	47	100	99	0	1602	1618	622	38	69	69	75	43	57	100	99	0	0.825	0.819	0.827	0.813	1.570	0.803	0.852	441	2526	94	2798	2818	-0.278	1265	1533	1269	1549	601849	713434	25.755	35.884	0	0	0
3	19	8	""	"lrp1"	9180	13890	230	1368	1398	436	31	96	96	105	66	62	100	100	0	1615	1615	563	34	69	69	75	104	138	100	99	0	0.823	0.842	0.862	0.854	1.498	0.818	0.840	425	2608	89	2818	2848	-0.281	1272	1546	1302	1546	594290	686187	19.591	14.808	0	0	0
3	20	8	""	"lrp1"	9590	13890	230	1240	1288	515	39	97	97	106	70	66	100	100	0	1424	1492	635	42	70	70	78	109	139	99	99	0	0.844	0.838	0.845	0.851	1.616	0.805	0.817	434	2718	80	2497	2613	-0.245	1143	1354	1191	1422	558951	647311	16.886	12.972	0	0	0
3	1	9	""	"star"	2010	14310	200	261	291	137	47	91	91	98	56	57	91	69	0	237	314	695	221	72	72	79	106	134	70	37	0	1.030	0.826	1.000	1.049	3.266	0.124	0.124	282	2248	77	335	442	0.043	170	165	200	242	82063	88619	3.446	2.217	-100	0	1
3	2	9	""	"star"	2380	14330	190	279	289	123	42	93	93	100	45	45	91	79	0	259	295	152	51	80	80	86	43	50	91	79	0	1.039	0.912	0.978	1.006	2.664	0.791	0.356	283	1971	89	365	411	0.055	186	179	196	215	81899	83369	4.200	4.860	0	0	0
3	3	9	""	"star"	2770	14330	200	268	294	128	43	94	94	100	43	43	93	78	0	241	269	148	55	80	80	85	52	61	84	66	0	1.081	1.058	1.147	1.098	2.857	0.881	0.342	284	2281	86	335	389	0.112	174	161	200	189	83412	76427	4.512	3.538	0	0	0
3	4	9	""	"star"	3180	14310	210	258	281	134	47	96	96	102	47	46	88	74	0	226	259	143	55	77	77	84	46	54	86	68	0	1.087	1.016	1.112	1.108	3.021	0.982	0.340	308	2430	91	311	367	0.120	162	149	185	182	86694	79863	3.809	3.804	0	0	0
3	5	9	""	"mnt"	3610	14320	190	1385	1410	368	26	96	96	105	72	68	100	100	0	1722	1759	531	30	74	74	84	53	63	100	100	0	0.782	0.780	0.782	0.787	1.476	0.755	0.821	296	1858	94	2937	2999	-0.355	1289	1648	1314	1685	417232	520525	18.125	31.604	0	0	0
3	6	9	""	"mnt"	3960	14340	190	1426	1447	426	29	94	94	105	73	69	100	100	0	1857	1871	493	26	71	71	79	41	51	100	100	0	0.746	0.752	0.768	0.737	1.514	0.742	0.826	287	1821	91	3118	3153	-0.423	1332	1786	1353	1800	415277	536843	18.384	43.707	0	0	0
3	7	9	""	"mnt"	4390	14340	190	1356	1371	373	27	95	95	103	47	45	100	100	0	1747	1764	474	26	71	71	77	38	49	100	100	0	0.752	0.754	0.766	0.749	1.474	0.737	0.835	285	1852	96	2937	2969	-0.411	1261	1676	1276	1693	390855	502682	26.979	44.395	0	0	0
3	8	9	""	"mnt"	4750	14300	190	1381	1373	461	33	94	94	100	44	44	100	100	0	1600	1634	572	35	71	71	76	34	44	100	100	0	0.842	0.818	0.832	0.819	1.565	0.801	0.833	290	1950	88	2816	2842	-0.248	1287	1529	1279	1563	398145	473863	28.932	45.824	0	0	0
3	9	9	""	"vig1"	5190	14310	190	2750	2746	913	33	93	93	100	50	50	100	100	0	2751	2664	990	37	68	68	72	30	41	100	100	0	0.990	1.022	1.055	1.039	1.423	1.005	0.876	291	2001	97	5340	5249	-0.014	2657	2683	2653	2596	798970	775177	52.920	86.400	0	0	0
3	10	9	""	"vig1"	5590	14310	190	3112	3053	720	23	95	95	102	49	48	100	100	0	2921	2961	873	29	67	67	78	309	396	99	98	0	1.057	1.022	1.031	1.048	1.494	1.000	0.901	285	2017	89	5871	5852	0.080	3017	2854	2958	2894	869994	843884	60.224	9.330	0	0	0
3	11	9	""	"vig1"	5980	14320	190	3024	2970	766	25	94	94	101	45	44	100	100	0	2861	2886	805	27	69	69	74	36	48	100	100	0	1.049	1.021	1.041	1.024	1.385	1.013	0.903	279	1975	96	5722	5693	0.069	2930	2792	2876	2817	828748	805158	63.756	78.111	0	0	0
3	12	9	""	"vig1"	6370	14310	200	2818	2801	1047	37	94	94	102	50	49	100	100	0	2638	2646	1047	39	68	68	73	34	46	99	99	0	1.060	1.050	1.051	1.085	1.686	1.041	0.885	304	2258	95	5294	5285	0.084	2724	2570	2707	2578	851404	804464	53.980	75.676	0	0	0
3	13	9	""	"pdcd2"	6800	14300	200	1226	1248	351	28	95	95	102	47	46	100	100	0	822	811	269	33	70	70	76	41	53	99	99	0	1.504	1.556	1.578	1.615	1.670	1.572	0.833	343	2207	88	1883	1894	0.589	1131	752	1153	741	427898	278166	24.383	17.927	0	0	0
3	14	9	""	"pdcd2"	7180	14330	210	1320	1328	332	25	96	96	103	51	49	100	100	0	821	823	255	30	68	68	75	58	77	99	99	0	1.625	1.632	1.626	1.663	1.524	1.646	0.815	329	2343	96	1977	1987	0.700	1224	753	1232	755	436827	270845	24.020	12.897	0	0	0
3	15	9	""	"pdcd2"	7580	14330	200	1279	1289	292	22	95	95	100	44	44	100	100	0	846	856	234	27	68	68	72	29	40	99	99	0	1.522	1.515	1.520	1.547	1.518	1.534	0.846	331	2187	96	1962	1982	0.606	1184	778	1194	788	426774	283395	27.023	27.034	0	0	0
3	16	9	""	"pdcd2"	7970	14300	220	1110	1128	352	31	94	94	100	42	42	100	100	0	727	732	271	37	68	68	73	43	58	99	99	0	1.542	1.557	1.549	1.612	1.583	1.574	0.816	370	2591	93	1675	1698	0.625	1016	659	1034	664	417518	270742	24.476	15.326	0	0	0
3	17	9	""	"il17r"	8400	14300	200	11660	11336	2915	25	97	97	115	289	251	100	100	0	13943	13673	4088	29	69	69	88	266	302	100	100	0	0.833	0.826	0.838	0.839	1.323	0.809	0.947	349	2167	96	25437	24843	-0.264	11563	13874	11239	13604	3956220	4771801	38.827	51.071	0	0	0
3	18	9	""	"il17r"	8760	14310	210	11262	11168	2897	25	98	98	117	282	241	100	100	0	13392	13467	3488	25	69	69	87	260	298	100	100	0	0.838	0.826	0.847	0.821	1.319	0.821	0.953	342	2274	90	24487	24468	-0.255	11164	13323	11070	13398	3819476	4605768	39.188	51.462	0	0	0
3	19	9	""	"il17r"	9170	14310	210	10236	10279	2843	27	97	97	104	56	53	100	100	0	12227	12463	4305	34	69	69	73	30	41	100	100	0	0.834	0.822	0.837	0.860	1.556	0.794	0.930	344	2392	96	22297	22576	-0.262	10139	12158	10182	12394	3535807	4287130	181.696	413.000	0	0	0
3	20	9	""	"il17r"	9590	14290	210	9887	9856	3269	33	97	97	104	50	48	100	100	0	11065	11558	4090	35	70	70	75	31	41	100	100	0	0.890	0.849	0.872	0.854	1.338	0.836	0.941	354	2372	97	20785	21247	-0.168	9790	10995	9759	11488	3488950	4091566	195.040	370.419	0	0	0
3	1	10	""	"sp6"	2000	14710	220	1569	1646	1104	67	93	93	103	67	65	99	96	0	1535	1540	894	58	72	72	79	51	64	99	98	0	1.009	1.058	0.991	0.931	1.962	1.127	0.861	360	2638	82	2939	3021	0.013	1476	1463	1553	1468	592571	554480	23.030	28.647	0	0	0
3	2	10	""	"sp6"	2390	14730	220	2825	2831	637	22	95	95	102	46	45	100	100	0	2433	2434	640	26	80	80	86	41	47	100	100	0	1.160	1.162	1.190	1.175	1.367	1.155	0.897	386	2459	96	5083	5090	0.214	2730	2353	2736	2354	1092895	939414	59.326	57.268	0	0	0
3	3	10	""	"sp6"	2780	14720	230	2822	2814	694	24	93	93	99	44	44	100	100	0	2389	2420	710	29	81	81	86	39	45	100	100	0	1.182	1.163	1.208	1.174	1.404	1.154	0.880	387	2611	97	5037	5060	0.241	2729	2308	2721	2339	1089051	936405	61.705	59.846	0	0	0
3	4	10	""	"sp6"	3180	14710	230	2724	2692	697	25	95	95	102	51	50	100	100	0	2313	2314	653	28	78	78	85	92	108	100	99	0	1.176	1.161	1.163	1.176	1.511	1.162	0.865	406	2620	95	4864	4833	0.234	2629	2235	2597	2236	1092815	939517	50.784	24.228	0	0	0
3	5	10	""	"rpl44"	3590	14700	250	24095	24596	6248	25	96	96	108	83	76	100	100	0	18767	19233	5429	28	74	74	83	94	113	100	100	0	1.284	1.279	1.294	1.291	1.207	1.270	0.971	505	2833	91	42692	43659	0.361	23999	18693	24500	19159	12421054	9712641	295.036	203.723	0	0	0
3	6	10	""	"rpl44"	3990	14710	250	24020	24144	5874	24	99	99	115	107	93	100	100	0	19057	18887	5159	27	72	72	82	69	84	100	100	0	1.260	1.278	1.286	1.299	1.267	1.268	0.976	540	2731	92	42906	42860	0.333	23921	18985	24045	18815	13037541	10198759	224.570	272.536	0	0	0
3	7	10	""	"rpl44"	4380	14700	270	23709	23911	5853	24	99	99	113	98	86	100	100	0	18562	18590	5060	27	72	72	82	91	110	100	100	0	1.277	1.286	1.287	1.306	1.315	1.278	0.971	532	3059	95	42100	42330	0.353	23610	18490	23812	18518	12720893	9889752	242.837	203.385	0	0	0
3	8	10	""	"rpl44"	4770	14720	270	23084	23537	6383	27	99	99	107	55	51	100	100	0	17766	18195	5476	30	71	71	79	76	96	100	100	0	1.299	1.293	1.303	1.321	1.437	1.287	0.954	533	3270	95	40680	41562	0.377	22985	17695	23438	18124	12545112	9698109	426.000	238.368	0	0	0
3	9	10	""	"mdm2"	5180	14720	210	174	194	95	48	96	96	103	48	46	67	42	0	244	261	124	47	69	69	75	42	56	93	81	0	0.446	0.510	0.511	0.481	3.282	0.464	0.202	370	2311	85	253	290	-1.165	78	175	98	192	71858	96715	1.896	4.429	-100	0	1
3	10	10	""	"mdm2"	5580	14720	210	194	211	91	43	95	95	101	45	44	78	54	0	260	290	143	49	68	68	72	28	38	97	92	0	0.516	0.523	0.564	0.515	2.886	0.444	0.248	329	2412	92	291	338	-0.955	99	192	116	222	69362	95272	2.444	7.786	0	0	0
3	11	10	""	"mdm2"	5990	14700	210	184	204	93	45	94	94	100	43	43	74	51	0	240	258	118	45	67	67	71	28	39	95	88	0	0.520	0.576	0.526	0.544	3.186	0.520	0.245	345	2373	96	263	301	-0.943	90	173	110	191	70382	89044	2.419	6.679	0	0	0
3	12	10	""	"mdm2"	6400	14700	220	191	203	89	43	96	96	104	56	53	68	40	0	231	250	121	48	69	69	74	46	62	89	74	0	0.586	0.591	0.602	0.607	3.177	0.641	0.199	364	2675	86	257	288	-0.771	95	162	107	181	73957	90891	1.768	3.826	-100	0	1
3	13	10	""	"tdo"	6810	14720	200	617	640	236	36	95	95	103	55	53	98	97	0	612	632	258	40	71	71	76	38	50	98	98	0	0.965	0.971	1.021	0.979	2.021	0.955	0.692	287	2251	94	1063	1106	-0.051	522	541	545	561	183684	181378	9.764	14.632	0	0	0
3	14	10	""	"tdo"	7170	14740	190	608	631	225	35	94	94	101	46	45	99	99	0	602	645	256	39	68	68	72	27	37	100	99	0	0.963	0.931	0.964	0.932	1.861	0.902	0.665	285	1982	96	1048	1114	-0.054	514	534	537	577	179758	183855	11.522	21.222	0	0	0
3	15	10	""	"tdo"	7610	14720	180	578	609	221	36	94	94	100	42	42	99	99	0	608	632	269	42	68	68	73	28	38	99	99	0	0.896	0.913	0.887	0.934	1.908	0.872	0.669	289	1807	92	1024	1079	-0.158	484	540	515	564	175940	182669	12.119	19.964	0	0	0
3	16	10	""	"tdo"	7960	14700	190	596	606	224	36	95	95	103	64	62	99	97	0	571	613	274	44	68	68	76	83	109	99	95	0	0.996	0.938	0.958	0.976	1.987	0.885	0.636	293	1933	94	1004	1056	-0.006	501	503	511	545	177558	179733	7.859	6.470	0	0	0
3	17	10	""	"buffer"	8370	14700	150	95	105	52	49	97	97	106	76	71	7	1	0	66	74	33	44	69	69	79	100	126	1	0	0	0.667	1.600	1.500	1.458	3.928	-195.906	0.000	156	1272	100	-5	13	-0.584	-2	-3	8	5	16313	11557	-0.013	-0.050	-100	0	1
3	18	10	""	"buffer"	8770	14700	150	94	111	80	72	98	98	104	47	45	16	6	0	70	75	27	36	69	69	75	36	48	9	3	0	-4.000	2.167	1.861	1.728	4.710	11.242	0.006	156	1272	100	-3	19	Error	-4	1	13	6	17296	11718	0.149	0.000	-100	0	1
3	19	10	""	"buffer"	9170	14700	150	100	111	60	54	98	98	104	51	49	16	5	0	68	82	124	151	70	70	74	30	40	11	3	0	-1.000	1.083	1.310	1.529	4.098	0.396	0.065	156	1272	100	0	25	Error	2	-2	13	12	17312	12851	0.137	0.267	-100	0	1
3	20	10	""	"buffer"	9570	14700	150	110	120	75	62	97	97	107	64	59	15	2	0	72	80	39	48	69	69	77	62	80	7	1	0	4.333	2.091	2.122	2.084	4.924	1.365	0.206	156	1272	100	16	34	2.115	13	3	23	11	18774	12436	0.203	0.048	-100	0	1
3	1	11	""	"sp3"	2000	15130	200	271	294	134	45	93	93	102	68	66	87	65	0	288	320	166	51	72	72	78	41	52	93	88	0	0.824	0.810	0.824	0.829	2.759	0.880	0.277	302	2323	94	394	449	-0.279	178	216	201	248	88668	96582	2.824	5.902	0	0	0
3	2	11	""	"sp3"	2390	15130	190	342	362	143	39	94	94	100	45	45	98	92	0	371	400	170	42	79	79	84	39	46	98	97	0	0.849	0.835	0.831	0.828	2.433	0.777	0.489	280	1999	96	540	589	-0.236	248	292	268	321	101321	111968	5.822	8.103	0	0	0
3	3	11	""	"sp3"	2770	15130	190	354	390	196	50	90	90	98	45	45	98	95	0	372	394	151	38	79	79	84	39	46	99	97	0	0.901	0.952	0.913	0.923	2.037	1.066	0.540	284	2006	97	557	615	-0.150	264	293	300	315	110625	111971	6.489	7.949	0	0	0
3	4	11	""	"sp3"	3170	15110	190	313	335	134	40	93	93	99	49	49	97	88	0	347	368	170	46	78	78	82	33	40	97	92	0	0.818	0.834	0.836	0.892	2.646	0.773	0.420	299	1993	94	489	532	-0.290	220	269	242	290	100285	110132	4.816	8.667	0	0	0
3	5	11	""	"mxi1"	3600	15120	180	1444	1498	545	36	95	95	104	58	55	100	100	0	1275	1300	627	48	71	71	75	31	41	100	98	0	1.120	1.142	1.196	1.221	1.739	1.083	0.802	284	1860	91	2553	2632	0.163	1349	1204	1403	1229	425379	369137	24.034	39.516	0	0	0
3	6	11	""	"mxi1"	3990	15140	190	1495	1491	514	34	94	94	107	63	58	100	100	0	1199	1205	491	40	68	68	74	39	52	99	98	0	1.239	1.229	1.209	1.301	1.731	1.211	0.829	283	2006	90	2532	2534	0.309	1401	1131	1397	1137	422067	341019	21.968	29.000	0	0	0
3	7	11	""	"mxi1"	4360	15120	180	1644	1663	424	25	98	98	110	72	65	100	100	0	1395	1406	431	30	71	71	77	40	51	100	99	0	1.168	1.172	1.190	1.205	1.539	1.161	0.844	255	1875	93	2870	2900	0.224	1546	1324	1565	1335	424013	358600	21.569	33.225	0	0	0
3	8	11	""	"mxi1"	4780	15120	180	1351	1378	442	32	97	97	104	48	46	100	100	0	1162	1201	483	40	70	70	74	31	41	99	99	0	1.148	1.133	1.148	1.175	1.717	1.103	0.807	272	1860	95	2346	2412	0.199	1254	1092	1281	1131	374798	326620	26.542	36.355	0	0	0
3	9	11	""	"itgb1"	5230	15110	130	309	372	236	63	96	96	104	50	48	93	86	0	190	235	139	59	69	69	72	27	37	89	80	0	1.760	1.663	1.816	1.622	3.992	2.284	0.349	66	954	0	334	442	0.816	213	121	276	166	24552	15534	5.360	6.037	0	0	0
3	10	11	""	"itgb1"	5570	15150	90	363	390	213	54	102	102	108	48	44	90	80	0	213	241	122	50	69	69	74	30	40	92	79	0	1.813	1.674	1.734	1.668	3.181	2.019	0.542	63	385	83	405	460	0.858	261	144	288	172	24559	15173	5.875	5.567	0	0	0
3	11	11	""	"itgb1"	6030	15080	110	285	365	214	58	93	93	102	69	67	89	68	0	221	269	187	69	68	68	72	26	36	87	76	0	1.255	1.353	1.375	1.513	3.025	1.577	0.452	82	622	76	345	473	0.328	192	153	272	201	29946	22078	3.812	7.577	0	0	0
3	12	11	""	"itgb1"	6320	15110	90	311	382	222	58	99	99	107	58	54	98	84	0	189	236	133	56	71	71	76	27	35	92	82	0	1.797	1.715	1.813	1.932	2.734	1.926	0.635	64	382	84	330	448	0.846	212	118	283	165	24433	15129	4.741	5.926	0	0	0
3	13	11	""	"empty"	6780	15110	150	552	555	206	37	111	111	189	222	117	87	48	0	1410	1420	490	34	77	77	172	394	229	94	89	0	0.331	0.331	0.334	0.336	1.957	0.286	0.475	156	1272	100	1774	1787	-1.595	441	1333	444	1343	86613	221505	1.649	3.168	-100	0	1
3	14	11	""	"empty"	7180	15110	150	583	605	207	34	98	98	112	84	75	100	98	0	1559	1581	399	25	69	69	119	300	252	99	99	0	0.326	0.335	0.330	0.321	1.585	0.281	0.691	156	1272	100	1975	2019	-1.617	485	1490	507	1512	94441	246567	5.869	4.873	-50	0	0
3	15	11	""	"empty"	7580	15100	150	522	546	175	32	96	96	116	184	158	96	62	0	1490	1523	403	26	70	70	115	259	225	100	98	0	0.300	0.310	0.305	0.297	1.607	0.294	0.712	156	1272	100	1846	1903	-1.737	426	1420	450	1453	85120	237662	2.337	5.436	-50	0	0
3	16	11	""	"empty"	7970	15100	150	454	549	545	99	99	99	129	201	155	84	40	0	1203	1582	2524	159	73	73	140	324	231	100	94	0	0.314	0.298	0.285	0.294	1.665	0.227	0.786	156	1272	100	1485	1959	-1.671	355	1130	450	1509	85603	246759	2.090	4.451	-100	0	1
3	17	11	""	"sp5"	8390	15100	190	5878	5966	1832	30	94	94	102	51	50	100	100	0	3665	3780	1368	36	68	68	74	42	56	99	99	0	1.608	1.582	1.581	1.643	1.595	1.598	0.851	287	2000	89	9381	9584	0.685	5784	3597	5872	3712	1712345	1084824	114.980	88.238	0	0	0
3	18	11	""	"sp5"	8760	15110	180	5608	5772	1963	34	97	97	105	48	45	100	100	0	3886	4009	1437	35	70	70	75	61	81	100	100	0	1.444	1.441	1.456	1.467	1.510	1.479	0.820	275	1852	81	9327	9614	0.530	5511	3816	5675	3939	1587414	1102474	118.063	64.492	0	0	0
3	19	11	""	"sp5"	9180	15110	190	5845	6176	2078	33	100	100	107	63	58	100	100	0	3682	3891	1519	39	68	68	76	73	96	100	100	0	1.590	1.589	1.614	1.619	1.574	1.621	0.814	284	2014	92	9359	9899	0.669	5745	3614	6076	3823	1754028	1105182	96.333	52.260	0	0	0
3	20	11	""	"sp5"	9570	15110	200	5226	5430	1933	35	99	99	106	49	46	100	100	0	3543	3679	1455	39	70	70	77	57	74	99	99	0	1.476	1.477	1.460	1.488	1.478	1.493	0.852	320	2310	92	8600	8940	0.562	5127	3473	5331	3609	1737600	1177230	108.653	63.193	0	0	0
4	1	1	""	"sp4"	11000	11130	180	426	448	163	36	99	99	110	77	70	97	90	0	419	448	174	38	72	72	77	60	77	99	96	0	0.942	0.928	0.931	0.924	1.999	0.911	0.561	242	1822	76	674	725	-0.086	327	347	349	376	108404	108499	4.390	6.183	0	0	0
4	2	1	""	"sp4"	11320	11140	180	437	470	161	34	100	100	107	49	45	99	97	0	439	466	205	43	70	70	76	41	53	98	97	0	0.913	0.934	0.959	0.942	1.916	0.871	0.559	233	1822	89	706	766	-0.131	337	369	370	396	109617	108672	7.408	9.512	0	0	0
4	3	1	""	"sp4"	11740	11120	180	436	450	156	34	102	102	111	59	53	99	93	0	438	463	196	42	70	70	79	58	73	96	95	0	0.908	0.885	0.860	0.920	2.040	0.847	0.581	233	1923	93	702	741	-0.139	334	368	348	393	104929	107866	5.746	6.621	0	0	0
4	4	1	""	"sp4"	12150	11100	170	410	431	166	38	102	102	122	393	322	31	1	0	423	450	191	42	70	70	91	476	523	24	1	0	0.873	0.866	0.860	0.862	2.106	0.905	0.463	241	1571	93	661	709	-0.196	308	353	329	380	103821	108441	0.786	0.754	-100	0	1
4	5	1	""	"bsg"	12570	11110	200	3401	3369	781	23	102	102	118	322	272	100	99	0	1399	1391	442	31	71	71	91	405	445	96	89	0	2.484	2.475	2.482	2.640	1.723	2.355	0.493	310	2320	94	4627	4587	1.313	3299	1328	3267	1320	1044481	431224	10.096	3.210	0	0	0
4	6	1	""	"bsg"	12960	11110	200	3513	3520	1015	28	101	101	110	55	50	100	100	0	1459	1472	477	32	70	70	77	42	54	99	99	0	2.456	2.439	2.453	2.528	1.588	2.508	0.882	306	2301	94	4801	4821	1.296	3412	1389	3419	1402	1077151	450459	62.000	33.214	0	0	0
4	7	1	""	"bsg"	13360	11110	210	3220	3042	1351	44	111	111	138	113	81	98	94	0	1325	1267	572	45	73	73	91	70	76	93	90	0	2.483	2.455	2.499	2.575	1.998	2.547	0.884	350	2406	87	4361	4125	1.312	3109	1252	2931	1194	1064598	443314	25.699	16.800	0	0	0
4	8	1	""	"bsg"	13760	11100	200	3105	3103	690	22	97	97	108	92	85	100	100	0	1366	1356	387	28	69	69	83	227	273	98	97	0	2.319	2.336	2.381	2.396	1.497	2.378	0.883	301	2330	93	4305	4293	1.214	3008	1297	3006	1287	934003	408268	32.554	5.608	0	0	0
4	9	1	""	"dncic"	14170	11110	180	376	392	162	41	94	94	101	46	45	97	90	0	387	409	210	51	68	68	72	34	47	97	93	0	0.884	0.874	0.887	0.923	2.857	0.787	0.388	262	1890	94	601	639	-0.178	282	319	298	341	102636	107033	6.326	9.912	0	0	0
4	10	1	""	"dncic"	14570	11110	180	379	438	333	76	97	97	105	63	60	95	84	0	380	587	1362	232	69	69	76	70	92	95	85	0	0.907	0.658	0.908	0.845	2.601	0.218	0.427	267	1881	93	593	859	-0.141	282	311	341	518	116856	156757	5.286	7.300	0	0	0
4	11	1	""	"dncic"	14950	11120	170	396	435	193	44	96	96	102	45	44	98	95	0	416	467	238	50	69	69	72	26	36	100	98	0	0.865	0.852	0.879	0.854	2.595	0.771	0.423	252	1568	96	647	737	-0.209	300	347	339	398	109561	117643	7.400	15.192	0	0	0
4	12	1	""	"dncic"	15370	11090	180	374	418	328	78	97	97	105	54	51	94	85	0	349	414	245	59	69	69	75	48	64	97	88	0	0.989	0.930	0.949	0.926	2.793	1.191	0.297	263	1887	95	557	666	-0.016	277	280	321	345	110053	108975	5.796	7.063	0	0	0
4	13	1	""	"btg1"	15760	11090	210	1173	1221	435	35	100	100	109	58	53	100	100	0	625	650	313	48	69	69	77	42	54	98	96	0	1.930	1.929	1.965	2.164	2.226	1.967	0.709	332	2449	94	1629	1702	0.949	1073	556	1121	581	405306	215906	19.172	13.643	0	0	0
4	14	1	""	"btg1"	16150	11090	190	1168	1170	357	30	98	98	107	73	68	100	99	0	618	630	258	40	68	68	75	42	56	99	97	0	1.945	1.907	1.984	2.044	1.906	2.013	0.688	306	1982	96	1620	1634	0.960	1070	550	1072	562	358073	192931	14.562	13.214	0	0	0
4	15	1	""	"btg1"	16570	11090	190	1173	1190	389	32	97	97	106	52	49	100	100	0	672	674	266	39	69	69	76	49	64	99	97	0	1.784	1.807	1.816	1.879	1.819	1.872	0.726	307	1997	96	1679	1698	0.835	1076	603	1093	605	365212	206812	20.846	12.204	0	0	0
4	16	1	""	"btg1"	16970	11100	200	935	996	469	47	100	100	108	55	50	100	99	0	512	558	280	50	71	71	79	49	62	98	95	0	1.893	1.840	1.936	1.910	2.053	2.002	0.667	312	2328	92	1276	1383	0.921	835	441	896	487	310706	173990	16.145	9.776	0	0	0
4	17	1	""	"sp7"	17380	11100	170	312	332	145	43	98	98	110	93	84	80	58	0	308	333	161	48	70	70	81	98	120	87	58	0	0.899	0.890	0.884	0.862	2.904	0.701	0.212	221	1599	92	452	497	-0.154	214	238	234	263	73407	73532	2.387	2.571	0	0	0
4	18	1	""	"sp7"	17770	11090	170	242	272	142	52	96	96	100	41	41	90	76	0	230	253	131	51	67	67	71	27	38	96	88	0	0.896	0.946	0.924	0.897	3.067	1.091	0.298	217	1598	87	309	362	-0.158	146	163	176	186	58969	54957	4.195	6.741	0	0	0
4	19	1	""	"sp7"	18170	11090	160	238	261	103	39	95	95	102	51	50	90	70	0	263	284	131	46	68	68	71	28	39	97	93	0	0.733	0.769	0.754	0.756	2.827	0.723	0.367	215	1462	93	338	382	-0.448	143	195	166	216	56142	61014	3.118	7.607	0	0	0
4	20	1	""	"sp7"	18560	11090	180	293	315	146	46	96	96	106	59	55	90	77	0	317	344	158	45	66	66	74	57	77	95	88	0	0.785	0.788	0.774	0.752	2.778	0.681	0.293	241	1907	92	448	497	-0.349	197	251	219	278	75863	83004	3.542	4.737	0	0	0
4	1	2	""	"ara"	10950	11520	150	101	105	46	43	98	98	108	70	64	7	1	0	70	75	24	32	71	71	77	47	61	4	1	0	-3.000	1.750	1.892	1.848	4.154	1.708	0.407	156	1272	100	2	11	Error	3	-1	7	4	16431	11655	-0.043	-0.043	-100	0	1
4	2	2	""	"ara"	11350	11520	150	106	118	72	61	99	99	105	45	42	21	8	0	76	84	40	47	71	71	78	50	64	8	3	0	1.400	1.462	2.268	1.899	4.654	0.604	0.027	156	1272	100	12	32	0.485	7	5	19	13	18420	13079	0.289	0.120	-100	0	1
4	3	2	""	"ara"	11750	11520	150	91	104	69	66	101	101	108	50	46	12	2	0	72	75	24	32	71	71	79	74	93	1	0	0	-10.000	0.750	1.727	1.864	4.551	18.167	0.004	156	1272	100	-9	7	Error	-10	1	3	4	16172	11664	-0.080	-0.054	-100	0	1
4	4	2	""	"ara"	12150	11520	150	107	112	44	39	102	102	112	65	58	8	3	0	75	86	47	54	70	70	77	39	50	12	7	0	1.000	0.625	1.450	1.723	4.920	17.961	0.002	156	1272	100	10	26	0.000	5	5	10	16	17437	13480	0.000	0.231	-100	0	1
4	5	2	""	"dntt"	12550	11510	150	111	114	45	39	100	100	110	61	55	12	2	0	91	103	65	63	71	71	78	37	47	33	11	0	0.550	0.438	0.886	1.049	4.217	5.480	0.003	156	1272	100	31	46	-0.862	11	20	14	32	17751	16061	0.066	0.676	-100	0	1
4	6	2	""	"dntt"	12920	11480	70	130	126	56	44	111	111	119	54	45	18	6	0	103	125	83	66	81	81	96	64	66	21	9	0	0.864	0.341	0.712	0.665	5.037	0.112	0.018	32	236	100	41	59	-0.211	19	22	15	44	4038	4002	0.130	0.453	-100	0	1
4	7	2	""	"dntt"	13360	11510	150	115	129	62	48	108	108	132	91	68	8	1	0	85	96	45	46	75	75	94	81	86	6	2	0	0.700	1.000	1.923	1.309	4.377	0.189	0.011	156	1272	100	17	42	-0.515	7	10	21	21	20089	15043	-0.033	0.025	-100	0	1
4	8	2	""	"dntt"	13730	11540	50	232	261	128	49	97	97	110	59	53	78	50	0	125	199	198	99	80	80	82	27	32	57	50	0	3.000	1.378	3.722	2.010	4.061	0.666	0.113	14	82	53	180	283	1.585	135	45	164	119	3655	2782	2.559	4.333	0	0	0
4	9	2	""	"capn3"	14170	11500	190	12473	11878	5471	46	97	97	132	308	233	100	100	0	18012	17569	8584	48	70	70	176	1162	660	99	99	0	0.690	0.673	0.674	0.683	1.513	0.649	0.911	283	2029	90	30318	29280	-0.535	12376	17942	11781	17499	3361473	4972104	38.136	14.968	0	0	0
4	10	2	""	"capn3"	14570	11520	180	14435	14094	5469	38	101	101	130	249	191	100	100	0	21395	20090	7916	39	71	71	144	930	645	99	99	0	0.672	0.699	0.702	0.713	1.514	0.689	0.942	264	1884	96	35658	34012	-0.573	14334	21324	13993	20019	3720759	5303870	56.080	21.447	0	0	0
4	11	2	""	"capn3"	14960	11510	190	15878	15594	5001	32	97	97	103	45	43	100	100	0	22804	22630	7453	32	71	71	75	33	44	100	100	0	0.694	0.687	0.690	0.686	1.423	0.677	0.944	274	2027	91	38514	38056	-0.527	15781	22733	15497	22559	4272777	6200598	344.244	683.485	0	0	0
4	12	2	""	"capn3"	15360	11510	190	13362	13078	5806	44	100	100	109	62	56	100	100	0	19716	18933	8786	46	72	72	79	56	70	100	100	0	0.675	0.688	0.692	0.698	1.571	0.673	0.935	290	1995	92	32906	31839	-0.567	13262	19644	12978	18861	3792528	5490439	209.177	336.679	0	0	0
4	13	2	""	"ebf1"	15800	11510	180	796	816	313	38	99	99	106	48	45	99	98	0	799	838	325	38	69	69	75	43	57	99	99	0	0.955	0.932	0.930	0.948	1.958	0.923	0.711	273	1859	96	1427	1486	-0.066	697	730	717	769	222687	228758	14.792	17.744	0	0	0
4	14	2	""	"ebf1"	16160	11500	180	695	715	276	38	98	98	118	310	262	88	45	0	699	737	341	46	69	69	104	761	731	36	1	0	0.948	0.924	0.992	0.942	1.959	0.434	0.796	242	1892	95	1227	1285	-0.077	597	630	617	668	173121	178367	1.926	0.832	-100	0	1
4	15	2	""	"ebf1"	16570	11500	180	710	727	323	44	96	96	105	52	49	99	96	0	750	779	374	48	70	70	75	33	44	99	98	0	0.903	0.890	0.878	0.875	2.017	0.857	0.646	249	1903	92	1294	1340	-0.147	614	680	631	709	180946	193885	11.962	21.333	0	0	0
4	16	2	""	"ebf1"	16960	11500	190	504	532	274	51	98	98	108	60	55	98	89	0	501	562	332	59	69	69	77	61	79	95	88	0	0.940	0.880	0.918	0.972	2.638	0.832	0.492	269	2038	90	838	927	-0.089	406	432	434	493	143157	151184	7.067	7.951	0	0	0
4	17	2	""	"sp2"	17380	11500	180	1148	1160	307	26	96	96	107	64	59	100	100	0	1566	1562	447	28	68	68	75	37	49	99	99	0	0.702	0.712	0.717	0.724	1.634	0.691	0.841	251	1905	92	2550	2558	-0.510	1052	1498	1064	1494	291285	392030	16.453	40.189	0	0	0
4	18	2	""	"sp2"	17760	11510	170	1036	1043	269	25	96	96	102	47	46	100	99	0	1409	1435	397	27	68	68	72	31	43	100	100	0	0.701	0.693	0.696	0.691	1.489	0.671	0.847	243	1573	97	2281	2314	-0.513	940	1341	947	1367	253454	348639	20.021	43.968	0	0	0
4	19	2	""	"sp2"	18160	11490	170	911	926	285	30	97	97	107	60	56	99	98	0	1274	1296	447	34	69	69	76	51	67	98	98	0	0.676	0.676	0.678	0.688	1.849	0.639	0.790	243	1573	95	2019	2056	-0.565	814	1205	829	1227	224963	314848	13.650	23.922	0	0	0
4	20	2	""	"sp2"	18560	11490	170	789	796	236	29	101	101	117	108	92	99	99	0	1028	1063	340	31	70	70	84	142	169	99	99	0	0.718	0.700	0.699	0.701	1.649	0.653	0.751	256	1560	89	1646	1688	-0.478	688	958	695	993	203711	272155	6.287	6.894	0	0	0
4	1	3	""	"casp1"	10990	11920	210	620	621	204	32	97	97	104	47	45	99	99	0	631	657	252	38	70	70	75	31	41	99	99	0	0.932	0.893	0.883	0.905	1.869	0.857	0.711	344	2383	91	1084	1111	-0.102	523	561	524	587	213530	226139	11.000	18.774	0	0	0
4	2	3	""	"casp1"	11350	11940	200	610	624	218	34	100	100	109	87	79	99	97	0	649	691	242	35	70	70	77	77	100	99	99	0	0.881	0.844	0.829	0.829	1.814	0.803	0.671	340	2161	93	1089	1145	-0.183	510	579	524	621	212098	234997	5.920	7.974	0	0	0
4	3	3	""	"casp1"	11730	11930	200	639	662	231	34	100	100	107	47	43	99	99	0	660	679	278	40	70	70	75	58	77	99	99	0	0.914	0.923	0.980	0.949	1.864	0.886	0.688	326	2279	96	1129	1171	-0.130	539	590	562	609	215720	221305	11.809	10.414	0	0	0
4	4	3	""	"casp1"	12160	11910	200	570	588	212	36	100	100	109	55	50	99	99	0	586	597	254	42	70	70	76	64	84	98	96	0	0.911	0.926	0.946	0.974	2.038	0.891	0.678	348	2316	95	986	1015	-0.134	470	516	488	527	204764	207769	8.709	8.141	0	0	0
4	5	3	""	"ecm1"	12580	11910	190	1423	1460	417	28	99	99	106	46	43	100	100	0	859	897	408	45	69	69	76	69	90	98	98	0	1.676	1.644	1.730	1.791	1.820	1.607	0.746	285	2021	95	2114	2189	0.745	1324	790	1361	828	415963	255586	29.435	11.899	0	0	0
4	6	3	""	"ecm1"	12970	11910	190	1440	1431	462	32	99	99	107	60	56	100	100	0	854	857	358	41	69	69	82	286	348	91	70	0	1.708	1.690	1.695	1.829	1.877	1.695	0.808	279	2027	93	2126	2120	0.772	1341	785	1332	788	399184	238977	22.067	2.710	0	0	0
4	7	3	""	"ecm1"	13360	11920	190	1412	1419	394	27	100	100	109	55	50	100	100	0	847	896	366	40	70	70	75	42	56	98	98	0	1.689	1.597	1.666	1.726	1.822	1.574	0.783	273	2039	97	2089	2145	0.756	1312	777	1319	826	387258	244561	23.818	19.548	0	0	0
4	8	3	""	"ecm1"	13770	11900	180	1147	1782	2221	124	98	98	105	48	45	100	99	0	682	3727	9870	264	69	69	79	152	192	92	79	0	1.711	0.460	1.614	1.422	2.561	0.219	0.706	265	1873	76	1662	5342	0.775	1049	613	1684	3658	472210	987751	34.938	24.000	0	0	0
4	9	3	""	"casp7"	14170	11910	190	197	224	111	49	98	98	115	194	168	21	3	0	242	259	120	46	71	71	112	719	641	0	0	0	0.579	0.670	0.633	0.632	3.526	0.679	0.182	276	2009	86	270	314	-0.788	99	171	126	188	61754	71522	0.562	0.204	-100	0	1
4	10	3	""	"casp7"	14570	11920	200	236	258	116	44	103	103	112	57	50	80	61	0	281	299	140	46	72	72	80	46	57	93	83	0	0.636	0.683	0.708	0.690	2.954	0.634	0.242	283	2249	91	342	382	-0.653	133	209	155	227	72981	84586	2.561	4.761	0	0	0
4	11	3	""	"casp7"	14960	11890	190	227	247	129	52	100	100	107	50	46	79	58	0	264	286	146	51	70	70	75	34	45	92	87	0	0.655	0.681	0.609	0.601	3.405	0.682	0.246	293	1987	94	321	363	-0.610	127	194	147	216	72255	83718	2.800	6.206	0	0	0
4	12	3	""	"casp7"	15370	11890	200	227	245	116	47	100	100	111	66	59	72	47	0	266	291	154	52	72	72	80	57	71	88	71	0	0.655	0.662	0.633	0.661	3.157	0.626	0.260	292	2269	95	321	364	-0.610	127	194	145	219	71410	84985	2.030	3.702	-100	0	1
4	13	3	""	"ela2"	15770	11900	190	316	344	142	41	97	97	106	58	54	94	81	0	292	306	153	50	69	69	76	41	53	93	84	0	0.982	1.042	1.080	1.057	2.324	1.065	0.455	253	2058	91	442	484	-0.026	219	223	247	237	86975	77314	4.103	5.610	0	0	0
4	14	3	""	"ela2"	16170	11910	180	377	388	133	34	97	97	116	306	263	41	1	0	315	341	156	45	69	69	104	764	734	0	0	0	1.138	1.070	1.104	1.114	2.338	1.032	0.526	263	1877	92	526	563	0.187	280	246	291	272	102053	89761	0.889	0.310	-100	0	1
4	15	3	""	"ela2"	16570	11900	180	361	424	547	129	98	98	110	97	88	91	71	0	342	354	254	71	70	70	80	114	142	89	59	0	0.967	1.148	1.073	1.042	2.195	3.084	0.207	256	1890	94	535	610	-0.048	263	272	326	284	108505	90510	3.237	2.404	0	0	0
4	16	3	""	"ela2"	16970	11880	180	263	284	128	45	101	101	111	61	54	83	68	0	229	265	204	76	71	71	79	63	79	82	62	0	1.025	0.943	0.950	1.003	2.695	0.598	0.317	258	1878	93	320	377	0.036	162	158	183	194	73352	68310	2.836	2.952	0	0	0
4	17	3	""	"casp9"	17370	11890	170	240	266	139	52	100	100	108	53	49	80	61	0	252	289	160	55	70	70	78	50	64	91	76	0	0.769	0.758	0.769	0.753	3.134	0.727	0.300	235	1580	95	322	385	-0.379	140	182	166	219	62538	67962	2.981	4.220	0	0	0
4	18	3	""	"casp9"	17760	11910	170	217	240	111	46	96	96	101	47	46	81	59	0	256	275	125	45	68	68	74	36	48	95	87	0	0.644	0.696	0.657	0.665	2.923	0.697	0.239	213	1605	92	309	351	-0.635	121	188	144	207	51084	58483	2.957	5.583	0	0	0
4	19	3	""	"casp9"	18180	11900	170	206	242	190	78	101	101	114	105	92	50	20	0	190	234	192	82	71	71	84	144	171	43	13	0	0.882	0.865	0.879	0.890	4.189	0.657	0.426	232	1563	85	224	304	-0.181	105	119	141	163	56073	54259	1.219	1.042	-100	0	1
4	20	3	""	"casp9"	18560	11890	180	175	194	96	49	106	106	129	133	103	25	2	0	192	210	104	49	73	73	102	193	189	23	1	0	0.580	0.642	0.657	0.689	3.978	0.448	0.188	223	1925	89	188	225	-0.786	69	119	88	137	43179	46856	0.489	0.560	-100	0	1
4	1	4	""	"es10"	11000	12330	180	4049	4042	1022	25	100	100	110	53	48	100	100	0	2477	2421	614	25	72	72	78	35	44	99	99	0	1.642	1.678	1.679	1.704	1.470	1.699	0.934	241	1843	89	6354	6291	0.715	3949	2405	3942	2349	974082	583579	74.189	66.943	0	0	0
4	2	4	""	"es10"	11330	12350	170	4050	4115	1071	26	102	102	112	99	88	100	100	0	2466	2508	679	27	71	71	78	87	111	99	99	0	1.648	1.647	1.648	1.686	1.548	1.673	0.911	239	1544	96	6343	6450	0.721	3948	2395	4013	2437	983487	599388	40.434	27.931	0	0	0
4	3	4	""	"es10"	11770	12350	170	4196	4237	847	19	100	100	109	54	49	100	100	0	2537	2521	553	21	71	71	76	35	46	100	100	0	1.661	1.689	1.728	1.704	1.422	1.707	0.920	242	1574	94	6562	6587	0.732	4096	2466	4137	2450	1025279	609983	76.444	69.857	0	0	0
4	4	4	""	"es10"	12120	12320	170	4288	4274	968	22	99	99	109	56	51	100	100	0	2510	2508	720	28	70	70	78	42	53	100	100	0	1.717	1.712	1.706	1.794	1.602	1.719	0.899	245	1568	94	6629	6613	0.780	4189	2440	4175	2438	1047104	614348	74.375	57.857	0	0	0
4	5	4	""	"cat"	12570	12310	180	439	472	224	47	97	97	104	44	42	96	94	0	388	424	233	54	69	69	75	41	54	95	91	0	1.072	1.056	1.097	1.074	2.649	1.038	0.502	270	1877	96	661	730	0.100	342	319	375	355	127538	114348	8.364	8.512	0	0	0
4	6	4	""	"cat"	12980	12320	180	450	480	218	45	98	98	102	42	41	97	94	0	409	445	217	48	68	68	74	66	89	95	90	0	1.032	1.013	1.034	1.023	2.605	1.017	0.503	254	1898	97	693	759	0.045	352	341	382	377	122002	113148	9.000	5.621	0	0	0
4	7	4	""	"cat"	13370	12310	190	456	482	203	42	97	97	103	46	44	98	95	0	399	430	226	52	68	68	72	27	37	98	96	0	1.085	1.064	1.105	1.114	2.477	1.026	0.506	259	2048	93	690	747	0.118	359	331	385	362	124909	111373	8.239	13.259	0	0	0
4	8	4	""	"cat"	13760	12300	180	416	455	227	49	96	96	103	45	43	96	91	0	357	390	226	57	69	69	81	309	381	47	8	0	1.111	1.118	1.186	1.245	2.590	1.110	0.493	265	1887	90	608	680	0.152	320	288	359	321	120593	103383	7.822	1.000	-100	0	1
4	9	4	""	"ezrin"	14170	12300	220	22832	22702	9527	41	102	102	113	59	52	100	100	0	31930	31472	13981	44	72	72	81	74	91	100	100	0	0.713	0.720	0.718	0.747	1.574	0.703	0.936	395	2580	96	54588	54000	-0.488	22730	31858	22600	31400	8967429	12431330	382.864	424.203	0	0	0
4	10	4	""	"ezrin"	14560	12300	220	23785	23324	9514	40	103	103	113	65	57	100	100	0	32880	32780	13931	42	73	73	81	49	60	100	100	0	0.722	0.710	0.726	0.722	1.509	0.696	0.935	373	2528	93	56489	55928	-0.470	23682	32807	23221	32707	8699990	12227060	357.092	667.327	0	0	0
4	11	4	""	"ezrin"	14970	12290	210	23024	22996	10140	44	104	104	111	62	55	100	100	0	32644	32628	14644	44	73	73	81	84	103	100	100	0	0.704	0.703	0.720	0.705	1.358	0.693	0.945	362	2366	93	55491	55447	-0.506	22920	32571	22892	32555	8324667	11811257	369.113	387.464	0	0	0
4	12	4	""	"ezrin"	15380	12290	210	22791	22558	10346	45	103	103	113	81	71	100	100	0	31863	31525	16080	51	74	74	100	702	702	99	98	0	0.714	0.714	0.722	0.769	1.796	0.687	0.933	342	2353	96	54477	53906	-0.486	22688	31789	22455	31451	7714989	10781387	277.099	44.765	0	0	0
4	13	4	""	"catnb"	15760	12300	200	1464	1489	618	41	99	99	107	57	53	100	100	0	1497	1611	713	44	71	71	95	714	751	88	50	0	0.957	0.903	0.900	0.933	1.875	0.882	0.790	326	2245	93	2791	2930	-0.063	1365	1426	1390	1540	485360	525293	24.246	2.123	0	0	0
4	14	4	""	"catnb"	16170	12300	200	1441	1499	641	42	97	97	104	49	47	99	99	0	1636	1669	718	43	70	70	76	39	51	99	99	0	0.858	0.877	0.888	0.891	1.797	0.867	0.808	314	2252	95	2910	3001	-0.221	1344	1566	1402	1599	470790	523918	28.469	40.846	0	0	0
4	15	4	""	"catnb"	16560	12290	200	1468	1502	596	39	96	96	108	82	75	100	99	0	1623	1611	690	42	71	71	80	104	130	99	99	0	0.884	0.913	0.973	0.936	1.653	0.891	0.810	304	2285	95	2924	2946	-0.178	1372	1552	1406	1540	456693	489607	17.000	14.721	0	0	0
4	16	4	""	"catnb"	16970	12290	200	1481	1524	594	38	101	101	119	160	134	100	97	0	1496	1587	693	43	73	73	87	106	121	99	98	0	0.970	0.940	0.914	0.969	1.892	0.919	0.739	322	2319	96	2803	2937	-0.044	1380	1423	1423	1514	490639	511052	8.781	14.151	0	0	0
4	17	4	""	"f2r"	17360	12280	150	289	334	174	52	102	102	127	181	142	51	22	0	194	226	134	59	73	73	87	105	120	53	27	0	1.545	1.516	1.613	1.597	3.489	1.914	0.262	90	1272	0	308	385	0.628	187	121	232	153	30055	20376	1.144	1.324	-100	0	1
4	18	4	""	"f2r"	17770	12300	170	213	241	118	48	94	94	102	49	48	78	56	0	159	168	77	45	69	69	74	37	50	76	55	0	1.322	1.485	1.522	1.538	3.364	2.165	0.154	147	1602	29	209	246	0.403	119	90	147	99	35354	24639	2.837	2.541	0	0	0
4	19	4	""	"f2r"	18170	12310	170	215	241	115	47	103	103	114	63	55	69	43	0	161	175	98	56	72	72	82	52	63	66	42	0	1.258	1.340	1.560	1.417	3.372	1.446	0.164	161	1618	39	201	241	0.331	112	89	138	103	38741	28164	2.016	1.788	-100	0	1
4	20	4	""	"f2r"	18580	12290	150	286	316	143	45	114	114	136	100	73	75	43	0	169	192	81	42	73	73	90	143	158	31	4	0	1.792	1.697	1.664	1.680	3.469	4.195	0.063	85	1233	59	268	321	0.842	172	96	202	119	26855	16309	1.800	0.713	-100	0	1
4	1	5	""	"ccl12"	10980	12740	200	429	499	386	77	95	95	100	39	39	99	96	0	375	554	1224	220	70	70	74	28	37	98	97	0	1.095	0.835	1.000	1.056	2.662	0.310	0.504	328	2280	84	639	888	0.131	334	305	404	484	163675	181865	10.231	17.143	0	0	0
4	2	5	""	"ccl12"	11380	12740	200	428	455	180	39	96	96	101	43	42	99	98	0	435	479	228	47	70	70	74	33	44	99	99	0	0.910	0.878	0.892	0.904	2.266	0.806	0.514	305	2215	92	697	768	-0.136	332	365	359	409	138794	146019	8.233	12.273	0	0	0
4	3	5	""	"ccl12"	11740	12740	200	432	460	188	40	96	96	101	41	40	100	96	0	414	452	212	46	69	69	72	31	43	99	98	0	0.974	0.950	1.052	0.963	2.208	0.908	0.499	303	2226	91	681	747	-0.038	336	345	364	383	139504	137083	8.756	12.258	0	0	0
4	4	5	""	"ccl12"	12140	12720	190	436	475	209	44	95	95	100	42	42	98	96	0	417	452	231	51	68	68	73	36	49	97	95	0	0.977	0.990	1.011	1.009	2.499	0.950	0.489	299	2009	88	690	764	-0.034	341	349	380	384	141949	135145	8.929	10.528	0	0	0
4	5	5	""	"f7"	12580	12700	200	290	332	182	54	97	97	107	141	131	60	32	0	231	279	180	64	69	69	75	49	65	82	68	0	1.191	1.119	1.122	1.153	3.603	1.141	0.427	253	2344	0	355	445	0.252	193	162	235	210	83872	70462	1.596	4.163	-100	0	1
4	6	5	""	"f7"	12980	12700	190	309	359	210	58	98	98	108	153	141	61	31	0	250	297	203	68	69	69	76	57	75	81	63	0	1.166	1.145	1.270	1.256	2.958	0.587	0.201	231	2001	62	392	489	0.222	211	181	261	228	82912	68652	1.641	3.877	-100	0	1
4	7	5	""	"f7"	13360	12700	210	232	492	1182	240	96	96	104	53	50	79	60	0	178	434	1085	250	68	68	73	38	52	76	62	0	1.236	1.082	1.176	1.286	4.008	1.098	0.828	305	2423	80	246	762	0.306	136	110	396	366	150002	132248	7.321	9.500	0	0	0
4	8	5	""	"f7"	13770	12700	180	271	333	210	63	96	96	101	44	43	86	74	0	231	274	183	66	68	68	71	30	42	89	78	0	1.074	1.150	1.109	1.192	3.175	1.238	0.465	253	1873	6	338	443	0.103	175	163	237	206	84234	69303	5.273	6.767	0	0	0
4	9	5	""	"sp1"	14180	12710	200	3825	3752	718	19	102	102	111	56	50	100	100	0	2201	2194	469	21	71	71	79	74	93	100	99	0	1.748	1.719	1.742	1.731	1.382	1.736	0.928	304	2257	89	5853	5773	0.806	3723	2130	3650	2123	1140744	666894	65.018	28.581	0	0	0
4	10	5	""	"sp1"	14560	12700	190	3669	3584	665	18	101	101	109	57	52	100	100	0	2222	2172	441	20	72	72	78	40	51	100	100	0	1.660	1.659	1.671	1.676	1.371	1.676	0.930	282	1994	91	5718	5583	0.731	3568	2150	3483	2100	1010697	612442	60.965	52.350	0	0	0
4	11	5	""	"sp1"	14960	12700	190	3702	3624	717	19	103	103	113	61	53	100	100	0	2187	2147	486	22	71	71	83	92	110	99	99	0	1.701	1.696	1.710	1.737	1.543	1.713	0.927	299	2009	87	5715	5597	0.766	3599	2116	3521	2076	1083487	641917	57.557	22.435	0	0	0
4	12	5	""	"sp1"	15360	12700	200	3839	3783	696	18	101	101	137	783	571	100	98	0	2204	2180	451	20	72	72	105	738	702	97	94	0	1.753	1.747	1.733	1.772	1.408	1.760	0.926	293	2304	94	5870	5790	0.810	3738	2132	3682	2108	1108473	638795	4.656	2.812	0	0	0
4	13	5	""	"ccl2"	15770	12700	190	221	250	131	52	102	102	135	824	610	0	0	0	305	342	183	53	71	71	82	95	115	82	61	0	0.509	0.546	0.546	0.539	2.974	0.469	0.263	205	2058	46	353	419	-0.974	119	234	148	271	51308	70172	0.140	2.737	-100	0	1
4	14	5	""	"ccl2"	16160	12690	190	212	228	102	44	99	99	113	127	112	42	10	0	297	324	173	53	69	69	101	512	506	7	0	0	0.496	0.506	0.506	0.521	2.795	0.187	0.513	224	2072	83	341	384	-1.012	113	228	129	255	51069	72587	0.906	0.436	-100	0	1
4	15	5	""	"ccl2"	16570	12690	170	196	228	132	57	99	99	108	56	51	69	44	0	284	322	174	54	71	71	91	396	435	16	1	0	0.455	0.514	0.504	0.484	3.148	0.494	0.285	197	1593	68	310	380	-1.136	97	213	129	251	44954	63364	2.143	0.583	-100	0	1
4	16	5	""	"ccl2"	16980	12690	170	254	268	146	54	103	103	116	74	63	68	51	0	330	357	181	50	72	72	86	98	113	89	61	0	0.585	0.579	0.599	0.537	3.447	0.505	0.351	186	1578	37	409	450	-0.773	151	258	165	285	49917	66387	2.054	2.765	0	0	0
4	17	5	""	"fcgr3"	17370	12690	190	3500	3661	1305	35	106	106	119	71	59	100	100	0	2935	3027	1180	38	73	73	88	101	114	100	100	0	1.186	1.203	1.191	1.227	1.449	1.195	0.910	270	2042	91	6256	6509	0.246	3394	2862	3555	2954	988538	817414	49.887	29.099	0	0	0
4	18	5	""	"fcgr3"	17770	12690	180	2917	2903	855	29	97	97	106	55	51	100	100	0	2467	2532	908	35	69	69	74	35	47	100	100	0	1.176	1.139	1.143	1.178	1.464	1.118	0.902	243	1913	93	5218	5269	0.234	2820	2398	2806	2463	705470	615248	50.855	70.229	0	0	0
4	19	5	""	"fcgr3"	18170	12690	180	2335	2419	711	29	103	103	113	95	84	100	100	0	1970	2058	726	35	70	70	84	213	253	99	98	0	1.175	1.165	1.159	1.202	1.526	1.147	0.892	253	1899	93	4132	4304	0.233	2232	1900	2316	1988	612010	520607	24.274	9.268	0	0	0
4	20	5	""	"fcgr3"	18570	12690	180	1487	1521	517	33	116	116	139	133	95	100	99	0	1175	1244	509	40	78	78	99	91	91	99	98	0	1.250	1.205	1.198	1.254	1.643	1.194	0.811	267	1885	91	2468	2571	0.322	1371	1097	1405	1166	406176	332252	10.391	12.582	0	0	0
4	1	6	""	"ccl20"	11020	13130	180	984	995	346	34	97	97	102	44	43	100	99	0	1614	1637	567	34	70	70	74	26	35	100	100	0	0.574	0.573	0.577	0.562	1.902	0.523	0.688	269	1766	89	2431	2465	-0.801	887	1544	898	1567	267569	440412	20.295	60.115	0	0	0
4	2	6	""	"ccl20"	11330	13140	180	932	953	336	35	94	94	100	42	42	100	100	0	1591	1675	578	34	70	70	73	24	32	100	100	0	0.551	0.535	0.550	0.526	1.762	0.494	0.728	275	1770	94	2359	2464	-0.860	838	1521	859	1605	262106	460668	20.310	66.750	0	0	0
4	3	6	""	"ccl20"	11780	13140	180	936	1038	593	57	99	99	110	73	66	99	98	0	1546	1809	1713	94	70	70	80	137	171	100	100	0	0.567	0.540	0.580	0.543	1.930	0.389	0.716	274	1817	85	2313	2678	-0.819	837	1476	939	1739	284349	495634	12.712	12.620	0	0	0
4	4	6	""	"ccl20"	12110	13110	170	946	1002	364	36	105	105	120	82	68	100	99	0	1736	1748	585	33	71	71	85	154	181	100	100	0	0.505	0.535	0.529	0.522	1.719	0.496	0.712	263	1519	89	2506	2574	-0.986	841	1665	897	1677	263644	459612	10.756	10.799	0	0	0
4	5	6	""	"foxg1"	12550	13110	50	486	764	767	100	92	92	103	40	38	95	90	0	456	2789	6926	248	86	86	88	28	31	85	75	0	1.065	0.249	0.997	1.143	5.541	0.071	0.283	20	76	69	764	3375	0.091	394	370	672	2703	15282	55787	16.525	96.464	0	0	0
4	6	6	""	"foxg1"	12960	13110	150	105	190	563	296	97	97	101	43	42	26	8	0	86	236	1044	442	70	70	78	121	155	5	2	0	0.500	0.560	1.275	1.152	3.390	0.488	0.688	156	1272	100	24	259	-1.000	8	16	93	166	29662	36816	2.070	1.306	-100	0	1
4	7	6	""	"foxg1"	13340	13120	50	217	333	408	122	108	108	110	42	38	66	55	0	115	205	269	131	81	81	88	57	64	44	11	0	3.206	1.815	1.471	0.953	14.533	8.603	0.007	9	92	13	143	349	1.681	109	34	225	124	2993	1847	5.310	2.053	-100	0	1
4	8	6	""	"foxg1"	13760	13110	150	105	119	121	101	98	98	105	54	51	12	4	0	77	90	112	124	69	69	77	88	114	3	1	0	0.875	1.000	1.783	1.495	5.380	0.122	0.023	156	1272	100	15	42	-0.193	7	8	21	21	18641	13974	0.259	0.148	-100	0	1
4	9	6	""	"ccl3"	14170	13100	200	2295	2445	875	35	99	99	107	54	50	99	99	0	2470	2677	1229	45	71	71	76	35	46	100	100	0	0.915	0.900	0.906	0.950	1.753	0.850	0.870	318	2314	94	4595	4952	-0.128	2196	2399	2346	2606	777664	851161	43.296	74.314	0	0	0
4	10	6	""	"ccl3"	14580	13090	200	2628	2674	841	31	101	101	121	215	177	100	100	0	3020	3011	1214	40	72	72	107	458	428	98	97	0	0.857	0.875	0.892	0.919	1.576	0.834	0.877	293	2301	92	5475	5512	-0.223	2527	2948	2573	2939	783381	882136	11.874	6.341	0	0	0
4	11	6	""	"ccl3"	14980	13100	190	2842	2840	957	33	100	100	110	66	60	100	100	0	3129	3225	1407	43	71	71	80	95	118	99	99	0	0.897	0.869	0.873	0.928	1.628	0.818	0.852	293	2015	94	5800	5894	-0.157	2742	3058	2740	3154	832075	944919	41.364	33.105	0	0	0
4	12	6	""	"ccl3"	15380	13100	200	2426	2602	1047	40	98	98	108	78	72	100	100	0	2506	2820	1386	49	71	71	85	200	235	99	99	0	0.956	0.911	0.930	0.952	1.579	0.866	0.879	303	2305	97	4763	5253	-0.065	2328	2435	2504	2749	788284	854385	31.974	13.675	0	0	0
4	13	6	""	"fxyd2"	15780	13090	200	330	357	170	47	105	105	112	52	46	90	78	0	244	286	209	73	73	73	86	102	118	67	40	0	1.316	1.183	1.330	1.308	3.194	0.881	0.260	299	2306	96	396	465	0.396	225	171	252	213	106769	85559	4.712	1.961	-100	0	1
4	14	6	""	"fxyd2"	16170	13100	190	348	380	177	46	100	100	114	176	154	68	28	0	244	283	177	62	71	71	83	218	262	35	9	0	1.434	1.321	1.413	1.450	3.292	1.360	0.288	277	2028	93	421	492	0.520	248	173	280	212	105309	78297	1.511	0.917	-100	0	1
4	15	6	""	"fxyd2"	16570	13100	190	327	362	166	45	100	100	108	48	44	95	85	0	233	275	182	66	70	70	77	64	83	79	61	0	1.393	1.278	1.349	1.448	3.164	0.998	0.313	276	2036	96	390	467	0.478	227	163	262	205	99797	76019	5.292	3.094	0	0	0
4	16	6	""	"fxyd2"	16980	13100	190	303	344	186	54	97	97	107	55	51	89	74	0	213	252	162	64	70	70	78	45	57	81	64	0	1.441	1.357	1.497	1.425	3.094	1.472	0.317	295	2013	93	349	429	0.527	206	143	247	182	101382	74395	4.309	3.867	0	0	0
4	17	6	""	"krt1-13"	17360	13080	160	293	316	174	55	99	99	109	56	51	81	71	0	209	274	194	70	70	70	78	42	53	79	66	0	1.396	1.064	1.137	1.220	4.424	1.083	0.319	103	1485	31	333	421	0.481	194	139	217	204	32597	28186	3.696	4.667	0	0	0
4	18	6	""	"krt1-13"	17770	13100	170	234	261	131	50	98	98	108	62	57	74	52	0	231	263	180	68	69	69	76	44	57	83	67	0	0.840	0.840	0.847	1.001	4.606	0.828	0.133	110	1616	63	298	357	-0.252	136	162	163	194	28718	28948	2.468	4.250	0	0	0
4	19	6	""	"krt1-13"	18190	13030	130	236	221	81	36	104	104	120	140	116	42	0	0	139	178	92	51	71	71	89	287	322	7	0	0	1.941	1.093	1.533	1.335	3.595	9.595	0.013	26	1029	0	200	224	0.957	132	68	117	107	5744	4628	0.721	0.310	-100	0	1
4	20	6	""	"krt1-13"	18580	13070	150	171	208	98	47	114	114	129	84	65	42	23	0	193	215	150	69	74	74	92	100	108	54	23	0	0.479	0.667	1.032	0.987	7.219	2.180	0.009	42	1314	0	176	235	-1.062	57	119	94	141	8756	9016	0.940	1.230	-100	0	1
4	1	7	""	"slc2a1"	11000	13520	170	249	279	146	52	98	98	105	52	49	85	69	0	175	208	123	59	71	71	76	30	39	83	70	0	1.452	1.321	1.428	1.449	4.320	1.670	0.189	237	1578	87	255	318	0.538	151	104	181	137	66045	49348	3.346	4.400	0	0	0
4	2	7	""	"slc2a1"	11350	13530	170	281	313	158	50	99	99	108	81	75	85	56	0	161	219	296	135	71	71	84	267	317	12	2	0	2.022	1.446	1.873	1.935	3.843	0.585	0.216	227	1581	85	272	362	1.016	182	90	214	148	70988	49743	2.531	0.506	-100	0	1
4	3	7	""	"slc2a1"	11750	13530	190	255	279	151	54	95	95	104	46	44	88	75	0	158	219	246	112	70	70	74	30	40	80	63	0	1.818	1.235	1.555	1.605	3.929	0.577	0.105	244	2047	82	248	333	0.862	160	88	184	149	68173	53338	3.804	4.833	0	0	0
4	4	7	""	"slc2a1"	12150	13510	170	248	281	161	57	99	99	107	52	48	78	60	0	155	188	128	68	72	72	77	34	44	69	54	0	1.795	1.569	1.786	1.716	4.135	2.142	0.166	216	1598	76	232	298	0.844	149	83	182	116	60736	40603	3.346	3.265	0	0	0
4	5	7	""	"mmp12"	12560	13510	190	304	316	141	44	98	98	105	49	46	89	79	0	164	196	115	58	70	70	76	53	69	68	46	0	2.191	1.730	2.006	1.837	3.189	1.549	0.225	293	1999	92	300	344	1.132	206	94	218	126	92683	57550	4.306	2.264	-100	0	1
4	6	7	""	"mmp12"	12960	13530	190	307	323	126	39	96	96	102	44	43	96	87	0	191	233	140	60	69	69	73	30	41	94	82	0	1.730	1.384	1.643	1.573	2.731	1.355	0.313	272	2033	94	333	391	0.791	211	122	227	164	87756	63506	5.023	5.333	0	0	0
4	7	7	""	"mmp12"	13370	13510	200	288	320	149	46	97	97	104	46	44	93	83	0	168	206	144	69	69	69	73	32	43	89	68	0	1.929	1.628	1.704	1.756	3.061	1.675	0.259	283	2356	94	290	360	0.948	191	99	223	137	90508	58359	4.696	4.156	0	0	0
4	8	7	""	"mmp12"	13780	13510	200	263	283	130	45	96	96	102	48	47	90	75	0	142	171	107	62	69	69	73	33	45	79	53	0	2.288	1.833	2.045	2.026	3.472	2.198	0.234	300	2308	95	240	289	1.194	167	73	187	102	84985	51212	3.771	2.970	0	0	0
4	9	7	""	"sp8"	14180	13510	160	1065	1062	282	26	100	100	108	59	54	100	99	0	1172	1216	384	31	71	71	80	56	70	99	99	0	0.876	0.840	0.848	0.856	1.690	0.807	0.788	219	1461	94	2066	2107	-0.191	965	1101	962	1145	232637	266286	16.169	20.286	0	0	0
4	10	7	""	"sp8"	14580	13500	160	1053	1089	499	45	106	106	115	77	66	100	100	0	1183	1257	751	59	72	72	94	263	279	98	95	0	0.852	0.830	0.870	0.858	1.698	0.753	0.803	220	1456	87	2058	2168	-0.231	947	1111	983	1185	239505	276581	12.649	4.422	0	0	0
4	11	7	""	"sp8"	14960	13510	160	1107	1111	285	25	98	98	107	52	48	100	100	0	1276	1289	463	35	70	70	82	191	232	99	97	0	0.837	0.831	0.828	0.856	1.617	0.694	0.686	206	1474	91	2215	2232	-0.257	1009	1206	1013	1219	228873	265524	19.308	6.319	0	0	0
4	12	7	""	"sp8"	15360	13500	170	1072	1072	276	25	95	95	103	51	49	100	100	0	1194	1225	394	32	70	70	77	57	74	99	99	0	0.869	0.846	0.869	0.877	1.714	0.809	0.812	220	1600	95	2101	2132	-0.203	977	1124	977	1155	235922	269537	19.000	20.140	0	0	0
4	13	7	""	"tnf"	15780	13500	160	580	677	428	63	104	104	114	64	56	94	90	0	505	580	441	76	72	72	82	85	103	84	73	0	1.099	1.128	1.288	1.373	3.392	1.077	0.630	160	1496	64	909	1081	0.136	476	433	573	508	108350	92732	8.797	5.859	0	0	0
4	14	7	""	"tnf"	16170	13510	160	546	705	513	72	100	100	112	196	175	77	53	0	454	587	401	68	70	70	97	526	542	37	13	0	1.161	1.170	1.190	1.086	2.239	1.272	0.653	153	1498	54	830	1122	0.215	446	384	605	517	107849	89795	3.026	0.932	-100	0	1
4	15	7	""	"tnf"	16570	13500	150	452	559	406	72	100	100	111	80	72	84	73	0	395	491	405	82	70	70	78	52	66	87	78	0	1.083	1.090	1.062	1.092	3.026	1.059	0.647	179	1206	93	677	880	0.115	352	325	459	421	100089	87856	5.600	7.942	0	0	0
4	16	7	""	"tnf"	16960	13500	170	394	554	490	88	104	104	115	66	57	80	71	0	361	493	426	86	72	72	81	57	70	80	71	0	1.003	1.069	1.203	1.080	3.204	1.133	0.659	189	1626	92	579	871	0.004	290	289	450	421	104791	93184	6.652	7.228	0	0	0
4	17	7	""	"nos"	17350	13500	170	178	190	91	47	103	103	115	69	60	55	20	0	177	207	117	56	71	71	83	80	96	55	35	0	0.708	0.640	0.816	0.762	4.915	0.457	0.063	94	1575	38	181	223	-0.498	75	106	87	136	17889	19493	1.087	1.550	-100	0	1
4	18	7	""	"nos"	17850	13500	60	139	146	71	48	104	104	117	61	52	31	12	0	163	180	106	58	77	77	95	59	62	62	43	0	0.407	0.408	1.076	0.676	3.471	-0.224	0.040	16	165	47	121	145	-1.297	35	86	42	103	2328	2886	0.475	1.441	-100	0	1
4	19	7	""	"nos"	18180	13560	130	235	257	150	58	108	108	196	662	337	1	0	0	253	326	208	63	75	75	309	2390	773	0	0	0	0.713	0.594	0.578	0.813	4.348	0.438	0.137	51	924	0	305	400	-0.488	127	178	149	251	13093	16606	0.092	0.007	-100	0	1
4	20	7	""	"nos"	18570	13490	150	130	155	132	85	127	127	156	115	73	10	3	0	90	119	186	156	79	79	102	134	131	5	1	0	0.273	0.700	2.519	1.515	5.520	0.904	0.179	156	1272	100	14	68	-1.873	3	11	28	40	24204	18530	-0.009	0.127	-100	0	1
4	1	8	""	"ifnar2c_1"	10990	13930	200	761	784	254	32	100	100	108	62	57	99	98	0	679	715	287	40	73	73	80	57	71	99	98	0	1.091	1.065	1.100	1.091	1.724	1.044	0.732	322	2211	94	1267	1326	0.126	661	606	684	642	252308	230300	10.903	11.140	0	0	0
4	2	8	""	"ifnar2c_1"	11380	13940	200	901	914	291	31	102	102	119	219	184	98	94	0	787	811	250	30	72	72	90	248	275	99	84	0	1.117	1.099	1.113	1.088	1.596	1.388	0.564	322	2176	94	1514	1551	0.160	799	715	812	739	294324	261270	3.630	2.907	0	0	0
4	3	8	""	"ifnar2c_1"	11770	13930	210	850	858	260	30	101	101	115	105	91	98	97	0	783	808	332	41	73	73	82	71	86	98	98	0	1.055	1.030	1.051	1.050	1.833	0.979	0.727	336	2269	86	1459	1492	0.077	749	710	757	735	288324	271403	7.076	10.225	0	0	0
4	4	8	""	"ifnar2c_1"	12160	13920	210	736	773	355	45	106	106	116	59	50	100	98	0	663	725	400	55	74	74	82	52	63	98	97	0	1.070	1.025	0.991	1.076	1.899	0.982	0.672	350	2323	92	1219	1318	0.098	630	589	667	651	270610	253618	11.136	12.365	0	0	0
4	5	8	""	"pxmp3"	12580	13900	180	368	397	170	42	98	98	105	49	46	98	91	0	376	429	204	47	71	71	77	41	53	98	96	0	0.885	0.835	0.827	0.824	2.262	0.780	0.515	287	1857	91	575	657	-0.176	270	305	299	358	113973	123230	5.959	8.585	0	0	0
4	6	8	""	"pxmp3"	12970	13920	190	354	375	157	41	96	96	104	46	44	96	90	0	377	407	164	40	70	70	75	35	46	98	97	0	0.840	0.828	0.918	0.809	2.324	0.832	0.534	280	2020	97	565	616	-0.252	258	307	279	337	104966	113927	5.891	9.486	0	0	0
4	7	8	""	"pxmp3"	13370	13910	190	343	372	187	50	98	98	108	64	59	93	85	0	407	422	196	46	70	70	76	58	76	96	90	0	0.727	0.778	0.791	0.777	2.621	0.782	0.466	276	2036	89	582	626	-0.460	245	337	274	352	102552	116533	4.125	5.966	0	0	0
4	8	8	""	"pxmp3"	13780	13900	200	320	343	160	46	95	95	108	202	187	57	15	0	374	392	182	46	69	69	107	1044	975	0	0	0	0.738	0.768	0.751	0.744	2.722	0.180	0.743	298	2279	95	530	571	-0.438	225	305	248	323	102317	116891	1.163	0.273	-100	0	1
4	9	8	""	"l-myc"	14170	13900	190	8095	8224	2238	27	99	99	110	77	70	100	100	0	6430	6639	2111	31	71	71	83	172	207	100	99	0	1.257	1.237	1.239	1.259	1.374	1.223	0.918	301	1998	93	14355	14693	0.330	7996	6359	8125	6568	2475519	1998317	105.377	38.116	0	0	0
4	10	8	""	"l-myc"	14570	13900	200	8645	8674	2346	27	101	101	109	52	47	100	100	0	6728	6854	2250	32	70	70	80	64	80	100	100	0	1.283	1.264	1.267	1.292	1.398	1.249	0.911	300	2307	90	15202	15357	0.360	8544	6658	8573	6784	2602333	2056155	164.712	105.844	0	0	0
4	11	8	""	"l-myc"	14970	13910	180	8372	8419	2828	33	99	99	107	53	49	100	100	0	6740	6788	2376	35	70	70	78	60	76	100	100	0	1.240	1.238	1.252	1.248	1.463	1.240	0.915	283	1869	96	14943	15038	0.310	8273	6670	8320	6718	2382540	1921113	156.830	111.833	0	0	0
4	12	8	""	"l-myc"	15370	13900	200	8390	8730	3125	35	97	97	104	49	47	100	100	0	6549	6726	2449	36	69	69	78	74	94	100	99	0	1.280	1.297	1.277	1.320	1.539	1.312	0.887	312	2323	96	14773	15290	0.356	8293	6480	8633	6657	2723711	2098625	176.041	89.838	0	0	0
4	13	8	""	"spry4"	15770	13910	190	220	253	164	64	100	100	110	67	60	63	43	0	180	226	160	70	71	71	79	52	65	64	51	0	1.101	0.987	1.102	1.056	3.894	1.098	0.247	253	2049	95	229	308	0.139	120	109	153	155	63989	57221	2.134	2.827	-100	0	1
4	14	8	""	"spry4"	16170	13900	180	242	278	164	58	97	97	107	63	58	76	57	0	195	249	180	72	69	69	85	414	487	11	0	0	1.151	1.006	1.000	1.091	4.618	0.020	0.008	252	1895	88	271	361	0.203	145	126	181	180	69964	62836	2.714	0.396	-100	0	1
4	15	8	""	"spry4"	16560	13910	170	222	256	154	60	99	99	107	60	56	71	51	0	211	252	168	66	69	69	75	37	49	84	72	0	0.866	0.858	0.843	0.753	4.170	0.828	0.224	235	1574	95	265	340	-0.208	123	142	157	183	60268	59300	2.483	4.784	0	0	0
4	16	8	""	"spry4"	16970	13890	180	219	261	154	59	97	97	106	55	51	77	53	0	194	239	175	73	70	70	77	42	54	80	60	0	0.984	0.970	1.154	1.019	3.886	0.905	0.186	243	1907	93	246	333	-0.023	122	124	164	169	63543	58027	2.818	3.857	0	0	0
4	17	8	""	"mmp9"	17370	13900	170	246	282	159	56	97	97	107	65	60	76	56	0	275	327	271	82	68	68	82	183	223	55	22	0	0.720	0.714	0.750	0.758	2.763	0.592	0.372	242	1576	96	356	444	-0.474	149	207	185	259	68256	79156	2.692	1.339	-100	0	1
4	18	8	""	"mmp9"	17770	13890	170	243	267	130	48	104	104	127	178	140	40	9	0	257	292	190	65	78	78	139	940	676	0	0	0	0.777	0.762	0.764	0.885	4.035	0.634	0.264	206	1591	63	318	377	-0.364	139	179	163	214	55052	60088	0.787	0.163	-100	0	1
4	19	8	""	"mmp9"	18150	13970	50	403	361	119	32	109	109	118	55	46	100	77	0	328	328	154	46	76	76	122	292	239	44	0	0	1.167	1.000	0.953	1.173	2.809	0.876	0.400	9	99	70	546	504	0.223	294	252	252	252	3250	2954	4.418	0.705	-100	0	1
4	20	8	""	"mmp9"	18600	13860	160	238	298	220	73	123	123	155	159	102	42	14	0	186	240	233	97	79	79	117	581	496	8	2	0	1.075	1.087	0.755	1.226	6.189	1.984	0.019	49	1624	0	222	336	0.104	115	107	175	161	14581	11747	0.899	0.212	-100	0	1
4	1	9	""	"vegfb"	10970	14300	210	4737	5623	3811	67	99	99	107	62	57	100	100	0	5156	6177	4323	69	72	72	79	51	64	100	100	0	0.912	0.905	0.919	0.930	1.581	0.891	0.936	371	2295	91	9722	11629	-0.133	4638	5084	5524	6105	2086167	2291744	88.968	119.569	0	0	0
4	2	9	""	"vegfb"	11380	14310	210	5861	6608	3319	50	101	101	114	192	168	100	100	0	6549	7243	3852	53	73	73	84	104	123	100	100	0	0.889	0.908	0.916	0.947	1.684	0.890	0.915	342	2225	91	12236	13677	-0.170	5760	6476	6507	7170	2260001	2477080	33.823	68.837	0	0	0
4	3	9	""	"vegfb"	11750	14320	210	6337	7155	2966	41	102	102	111	56	50	100	100	0	6949	7782	3689	47	73	73	80	57	71	100	100	0	0.907	0.915	0.909	0.977	1.713	0.883	0.906	351	2232	95	13111	14762	-0.141	6235	6876	7053	7709	2511322	2731477	125.786	135.123	0	0	0
4	4	9	""	"vegfb"	12160	14300	210	4338	5529	4054	73	106	106	123	118	95	100	100	0	4164	5823	4673	80	74	74	95	334	351	98	94	0	1.035	0.943	0.945	1.038	1.761	0.904	0.932	354	2341	91	8322	11172	0.050	4232	4090	5423	5749	1957111	2061167	45.814	17.150	0	0	0
4	5	9	""	"p4hb"	12580	14300	180	2827	2853	845	29	98	98	109	87	79	100	100	0	1264	1361	526	38	71	71	78	62	79	99	99	0	2.288	2.136	2.194	2.230	1.550	2.149	0.856	261	1891	93	3922	4045	1.194	2729	1193	2755	1290	744685	355112	31.540	20.694	0	0	0
4	6	9	""	"p4hb"	12980	14310	180	2848	2896	777	26	97	97	106	55	51	100	100	0	1409	1399	452	32	70	70	83	187	225	98	98	0	2.055	2.106	2.135	2.169	1.616	2.173	0.835	259	1888	92	4090	4128	1.039	2751	1339	2799	1329	750167	362427	50.727	7.037	0	0	0
4	7	9	""	"p4hb"	13360	14310	190	3032	3018	857	28	95	95	104	62	59	100	100	0	1417	1424	476	33	68	68	76	80	105	98	98	0	2.177	2.156	2.149	2.218	1.675	2.224	0.822	266	2034	97	4286	4279	1.122	2937	1349	2923	1356	802813	378816	47.000	16.850	0	0	0
4	8	9	""	"p4hb"	13770	14300	200	2599	2634	842	31	94	94	106	193	182	100	100	0	1257	1302	553	42	69	69	103	1016	986	62	7	0	2.109	2.060	2.150	2.219	1.743	2.075	0.823	286	2360	93	3693	3773	1.077	2505	1188	2540	1233	753234	372396	13.098	1.180	0	0	0
4	9	9	""	"il15"	14180	14310	180	718	747	249	33	98	98	106	52	49	100	100	0	369	411	251	61	71	71	78	47	60	98	93	0	2.081	1.909	2.044	2.141	2.078	1.801	0.505	260	1875	94	918	989	1.057	620	298	649	340	194328	106752	12.327	7.085	0	0	0
4	10	9	""	"il15"	14570	14290	180	745	785	341	43	102	102	115	116	100	100	94	0	350	458	786	171	71	71	82	52	63	92	88	0	2.305	1.765	2.235	2.436	2.499	0.650	0.276	249	1872	44	922	1070	1.205	643	279	683	387	195363	114003	5.776	7.231	0	0	0
4	11	9	""	"il15"	14970	14310	180	716	743	261	35	102	102	115	116	100	98	94	0	361	407	292	71	74	74	87	88	101	94	77	0	2.139	1.925	2.137	2.187	2.359	1.834	0.403	258	1894	94	901	974	1.097	614	287	641	333	191704	104954	5.414	3.636	0	0	0
4	12	9	""	"il15"	15380	14300	180	776	775	281	36	99	99	106	54	50	100	100	0	307	353	193	54	71	71	79	71	89	92	76	0	2.869	2.397	2.585	2.783	2.190	2.447	0.429	267	1885	96	913	958	1.521	677	236	676	282	206809	94147	12.389	3.859	0	0	0
4	13	9	""	"rbms2"	15780	14300	170	315	350	192	54	99	99	108	54	50	88	76	0	329	361	226	62	70	70	81	159	196	65	40	0	0.834	0.863	0.892	0.948	2.915	0.817	0.396	220	1604	93	475	542	-0.262	216	259	251	291	76998	79470	4.481	1.761	-100	0	1
4	14	9	""	"rbms2"	16170	14310	170	325	376	179	47	98	98	108	65	60	94	78	0	353	388	224	57	69	69	83	161	193	71	43	0	0.799	0.871	0.855	0.926	2.957	0.749	0.368	207	1617	90	511	597	-0.324	227	284	278	319	77838	80218	4.123	1.894	-100	0	1
4	15	9	""	"rbms2"	16570	14310	160	339	378	197	52	98	98	106	53	50	91	81	0	307	379	249	65	68	68	76	50	65	90	78	0	1.008	0.900	0.963	0.995	3.003	0.812	0.421	207	1462	90	480	591	0.011	241	239	280	311	78260	78361	5.132	6.060	0	0	0
4	16	9	""	"rbms2"	16970	14300	170	309	356	192	53	97	97	104	47	45	92	79	0	323	387	236	60	71	71	79	62	78	91	78	0	0.841	0.820	0.852	0.812	2.884	0.759	0.427	222	1600	85	464	575	-0.250	212	252	259	316	79108	85868	5.362	4.968	0	0	0
4	17	9	""	"mcl1"	17370	14290	200	13982	14013	3931	28	97	97	107	63	58	100	100	0	10038	9845	3227	32	69	69	77	57	74	100	100	0	1.393	1.423	1.438	1.474	1.482	1.409	0.948	319	2312	95	23854	23692	0.478	13885	9969	13916	9776	4470175	3140400	220.730	171.368	0	0	0
4	18	9	""	"mcl1"	17770	14290	190	12295	12230	4390	35	101	101	126	354	280	100	100	0	8883	8889	3207	36	71	71	110	814	740	99	98	0	1.384	1.375	1.379	1.392	1.499	1.387	0.934	291	2017	95	21006	20947	0.469	12194	8812	12129	8818	3558828	2586616	34.192	10.785	0	0	0
4	19	9	""	"mcl1"	18170	14290	190	7135	7053	1807	25	110	110	136	334	245	100	100	0	4944	4972	1645	33	76	76	93	189	203	99	99	0	1.443	1.418	1.424	1.468	1.505	1.412	0.877	292	2016	89	11893	11839	0.529	7025	4868	6943	4896	2059581	1451898	20.710	25.815	0	0	0
4	20	9	""	"mcl1"	18570	14290	200	6583	6617	2153	32	118	118	140	122	87	100	100	0	4363	4363	1816	41	81	81	97	83	85	99	99	0	1.510	1.518	1.556	1.632	1.772	1.484	0.909	303	2343	96	10747	10781	0.595	6465	4282	6499	4282	2004861	1321871	53.090	51.398	0	0	0
4	1	10	""	"sp6"	10980	14710	230	2604	2626	621	23	100	100	108	58	53	100	100	0	2234	2268	621	27	73	73	80	67	83	100	99	0	1.159	1.151	1.167	1.164	1.472	1.142	0.878	407	2758	96	4665	4721	0.213	2504	2161	2526	2195	1068688	923085	43.414	32.657	0	0	0
4	2	10	""	"sp6"	11370	14720	220	2656	2639	661	25	100	100	109	53	48	100	100	0	2237	2266	598	26	73	73	81	74	91	100	100	0	1.181	1.158	1.152	1.161	1.422	1.160	0.875	389	2530	96	4720	4732	0.240	2556	2164	2539	2193	1026592	881478	47.736	29.527	0	0	0
4	3	10	""	"sp6"	11770	14710	230	2741	2728	675	24	101	101	111	58	52	100	100	0	2372	2356	623	26	73	73	82	72	87	99	99	0	1.148	1.151	1.142	1.175	1.651	1.153	0.874	386	2638	97	4939	4910	0.199	2640	2299	2627	2283	1053077	909531	45.121	31.583	0	0	0
4	4	10	""	"sp6"	12170	14710	220	2468	2437	851	34	103	103	124	103	83	100	100	0	2054	2051	638	31	75	75	97	317	326	99	98	0	1.195	1.181	1.171	1.172	1.572	1.122	0.743	379	2580	96	4344	4310	0.257	2365	1979	2334	1976	923644	777437	22.456	6.164	0	0	0
4	5	10	""	"tcof1"	12580	14710	180	996	1163	755	64	99	99	108	55	50	99	98	0	1129	1340	878	65	72	72	79	49	62	99	98	0	0.849	0.839	0.793	0.821	2.211	0.830	0.795	264	1892	93	1954	2332	-0.236	897	1057	1064	1268	307141	353648	19.182	25.735	0	0	0
4	6	10	""	"tcof1"	12970	14710	180	944	1086	702	64	97	97	106	55	51	99	97	0	1162	1397	1060	75	71	71	83	187	225	95	87	0	0.776	0.746	0.717	0.759	2.234	0.667	0.730	261	1895	94	1938	2315	-0.366	847	1091	989	1326	283323	364660	17.818	7.027	0	0	0
4	7	10	""	"tcof1"	13380	14720	190	914	1222	885	72	97	97	104	46	44	99	97	0	1055	1391	965	69	69	69	75	45	60	99	99	0	0.829	0.851	0.841	0.790	2.194	0.866	0.823	268	2036	97	1803	2447	-0.271	817	986	1125	1322	327514	372827	24.304	29.244	0	0	0
4	8	10	""	"tcof1"	13760	14710	190	848	1115	810	72	94	94	100	43	43	99	97	0	1130	1393	944	67	68	68	73	56	76	98	98	0	0.710	0.771	0.727	0.736	2.287	0.776	0.737	276	2017	92	1816	2346	-0.494	754	1062	1021	1325	307735	384602	23.605	23.571	0	0	0
4	9	10	""	"mut"	14180	14700	190	235	267	149	55	99	99	109	50	45	77	60	0	267	300	191	63	71	71	82	52	63	83	71	0	0.694	0.734	0.818	0.768	4.198	0.598	0.231	266	2041	94	332	397	-0.527	136	196	168	229	71018	79803	3.160	4.192	0	0	0
4	10	10	""	"mut"	14570	14710	170	228	245	113	46	102	102	111	58	52	74	52	0	287	323	186	57	72	72	86	140	162	73	32	0	0.586	0.570	0.652	0.596	3.384	0.441	0.215	210	1598	89	341	394	-0.771	126	215	143	251	51346	67919	2.310	1.693	-100	0	1
4	11	10	""	"mut"	14970	14720	180	216	254	145	57	102	102	111	58	52	74	48	0	289	320	174	54	72	72	84	86	102	83	62	0	0.525	0.613	0.562	0.610	4.091	0.520	0.207	237	1903	84	331	400	-0.930	114	217	152	248	60126	75907	2.466	2.744	-100	0	1
4	12	10	""	"mut"	15360	14700	180	235	262	153	58	100	100	110	58	52	77	56	0	261	311	187	60	72	72	83	51	61	89	76	0	0.714	0.678	0.693	0.769	3.239	0.586	0.199	248	1894	93	324	401	-0.486	135	189	162	239	64884	77037	2.621	4.471	0	0	0
4	13	10	""	"zyx"	15780	14700	180	1056	1195	653	54	95	95	103	46	44	99	99	0	1121	1356	869	64	69	69	73	40	54	98	98	0	0.913	0.855	0.856	0.936	2.147	0.798	0.819	252	1904	92	2013	2387	-0.131	961	1052	1100	1287	301100	341764	23.739	32.075	0	0	0
4	14	10	""	"zyx"	16170	14700	180	1033	1144	590	51	98	98	110	107	97	99	96	0	1169	1254	715	57	69	69	77	56	72	98	98	0	0.850	0.883	0.867	0.926	2.002	0.867	0.758	246	1910	93	2035	2231	-0.234	935	1100	1046	1185	281398	308380	9.664	21.018	0	0	0
4	15	10	""	"zyx"	16570	14710	180	1150	1263	671	53	98	98	105	49	46	100	100	0	1188	1362	800	58	69	69	74	33	44	99	99	0	0.940	0.901	0.902	0.947	2.017	0.868	0.830	250	1902	96	2171	2458	-0.089	1052	1119	1165	1293	315740	340406	23.633	39.030	0	0	0
4	16	10	""	"zyx"	16970	14700	190	980	1130	606	53	97	97	105	49	46	99	98	0	1070	1258	818	65	71	71	78	80	102	98	96	0	0.884	0.870	0.915	0.963	2.133	0.801	0.776	266	2046	95	1882	2220	-0.178	883	999	1033	1187	300670	334655	20.918	14.750	0	0	0
4	17	10	""	"buffer"	17370	14690	150	93	103	40	38	96	96	104	51	49	15	1	0	72	79	41	51	71	71	79	96	121	2	1	0	-3.000	0.875	1.377	1.369	4.146	4.968	0.016	156	1272	100	-2	15	Error	-3	1	7	8	16035	12252	-0.020	0.000	-100	0	1
4	18	10	""	"buffer"	17770	14690	150	95	106	58	54	99	99	108	59	54	9	1	0	79	83	30	36	72	72	78	47	60	10	1	0	-0.571	0.636	1.290	1.548	4.214	15.184	0.009	156	1272	100	3	18	Error	-4	7	7	11	16532	12871	-0.034	0.106	-100	0	1
4	19	10	""	"buffer"	18170	14690	150	112	127	85	66	111	111	145	214	147	1	1	0	82	94	72	76	79	79	96	121	126	5	1	0	0.333	1.067	1.599	1.820	4.437	28.350	0.001	156	1272	100	4	31	-1.586	1	3	16	15	19783	14723	-0.084	-0.017	-100	0	1
4	20	10	""	"buffer"	18570	14690	150	111	131	89	67	110	110	128	89	69	10	5	0	82	283	2330	823	80	80	94	74	78	7	5	0	0.500	0.103	2.684	2.283	5.188	0.003	0.001	156	1272	100	3	224	-1.000	1	2	21	203	20412	44089	0.034	2.554	-100	0	1
4	1	11	""	"sp3"	10980	15120	190	316	332	139	41	103	103	114	90	78	84	58	0	342	370	166	44	74	74	90	211	234	65	20	0	0.795	0.774	0.779	0.789	2.453	0.760	0.439	273	2035	91	481	525	-0.331	213	268	229	296	90719	100932	2.422	1.327	-100	0	1
4	2	11	""	"sp3"	11370	15130	190	317	338	134	39	102	102	112	130	116	79	37	0	350	381	169	44	72	72	83	66	79	97	88	0	0.773	0.764	0.778	0.762	2.455	0.673	0.381	262	2043	91	493	545	-0.371	215	278	236	309	88638	99806	1.738	4.515	-100	0	1
4	3	11	""	"sp3"	11770	15110	190	333	354	140	39	104	104	139	348	250	21	1	0	339	372	176	47	74	74	151	1002	663	0	0	0	0.864	0.839	0.835	0.846	2.645	0.763	0.351	258	2023	87	494	548	-0.211	229	265	250	298	91434	95955	0.618	0.221	-100	0	1
4	4	11	""	"sp3"	12170	15100	190	329	357	195	54	102	102	115	65	56	94	77	0	346	434	614	141	75	75	86	59	68	94	82	0	0.838	0.710	0.796	0.873	3.004	0.321	0.430	291	1980	78	498	614	-0.255	227	271	255	359	103830	126433	3.723	5.898	0	0	0
4	5	11	""	"plxn1"	12580	15110	210	575	605	246	40	99	99	106	62	58	98	96	0	589	640	331	51	71	71	77	39	50	99	98	0	0.919	0.889	0.946	0.926	2.164	0.812	0.596	349	2405	87	994	1075	-0.122	476	518	506	569	211255	223371	8.048	14.436	0	0	0
4	6	11	""	"plxn1"	12970	15110	210	585	617	255	41	97	97	108	93	86	97	92	0	623	668	323	48	70	70	82	207	252	92	68	0	0.882	0.870	0.890	0.868	1.997	0.811	0.624	346	2380	92	1041	1118	-0.181	488	553	520	598	213443	231272	5.473	2.831	0	0	0
4	7	11	""	"plxn1"	13370	15130	200	626	661	266	40	99	99	110	96	87	99	93	0	661	718	363	50	69	69	82	213	259	91	70	0	0.890	0.866	0.885	0.901	2.138	0.794	0.619	326	2280	97	1119	1211	-0.168	527	592	562	649	215559	233912	5.740	2.986	0	0	0
4	8	11	""	"plxn1"	13770	15100	210	574	615	302	49	96	96	104	48	46	98	97	0	597	649	346	53	68	68	74	55	74	99	95	0	0.904	0.893	0.894	0.903	2.303	0.863	0.623	346	2396	92	1007	1100	-0.146	478	529	519	581	212920	224381	10.646	10.455	0	0	0
4	9	11	""	"mid1"	14170	15110	180	1635	1673	536	32	99	99	108	58	53	100	99	0	1662	1702	574	33	70	70	77	40	51	100	100	0	0.965	0.964	0.981	0.959	1.670	0.952	0.782	276	1876	92	3128	3206	-0.051	1536	1592	1574	1632	461852	469825	26.983	40.625	0	0	0
4	10	11	""	"mid1"	14580	15110	180	1670	1725	517	29	98	98	106	57	53	100	100	0	1725	1740	540	31	70	70	85	230	270	99	98	0	0.950	0.974	0.991	0.978	1.712	0.967	0.777	262	1890	96	3227	3297	-0.074	1572	1655	1627	1670	451855	455918	28.404	7.196	0	0	0
4	11	11	""	"mid1"	14970	15110	180	1633	1681	523	31	98	98	109	63	57	100	100	0	1611	1647	537	32	72	72	85	199	234	99	99	0	0.997	1.005	1.013	1.008	1.598	0.941	0.717	266	1886	96	3074	3158	-0.004	1535	1539	1583	1575	447047	437998	24.952	7.849	0	0	0
4	12	11	""	"mid1"	15370	15090	180	1502	1591	517	32	99	99	110	57	51	100	100	0	1575	1631	630	38	72	72	80	46	57	98	98	0	0.933	0.957	0.975	1.014	1.957	0.922	0.772	259	1893	95	2906	3051	-0.100	1403	1503	1492	1559	412167	422404	25.982	33.717	0	0	0
4	13	11	""	"empty"	15770	15100	150	92	103	63	61	96	96	105	54	51	12	1	0	71	74	30	40	71	71	76	36	47	10	2	0	100000.000	2.333	1.591	1.585	3.077	6.298	0.039	156	1272	100	-4	10	16.610	-4	0	7	3	16088	11574	-0.037	-0.056	-100	0	1
4	14	11	""	"empty"	16170	15100	150	97	106	49	46	100	100	109	56	51	11	3	0	72	80	46	57	70	70	79	54	68	5	2	0	-1.500	0.600	1.813	1.964	4.027	3.646	0.024	156	1272	100	-1	16	Error	-3	2	6	10	16547	12432	-0.054	0.019	-100	0	1
4	15	11	""	"empty"	16570	15100	150	104	109	47	43	99	99	105	50	47	17	4	0	71	81	49	60	70	70	77	36	46	14	8	0	5.000	0.909	1.394	1.323	4.598	1.319	0.032	156	1272	100	6	21	2.322	5	1	10	11	16948	12661	0.080	0.111	-100	0	1
4	16	11	""	"empty"	16970	15090	150	102	122	117	95	102	102	269	1498	556	0	0	0	71	81	42	51	73	73	205	1467	715	0	0	0	0.000	2.500	2.001	2.265	4.201	0.360	0.653	156	1272	100	-2	28	Error	0	-2	20	8	19068	12558	-0.098	-0.085	-100	0	1
4	17	11	""	"sp5"	17370	15100	180	4748	5004	1903	38	98	98	108	92	85	100	100	0	3251	3307	1209	36	71	71	79	60	75	100	99	0	1.462	1.516	1.486	1.549	1.597	1.580	0.839	259	1893	91	7830	8142	0.548	4650	3180	4906	3236	1296019	856564	53.217	53.800	0	0	0
4	18	11	""	"sp5"	17780	15100	180	4936	5041	2245	44	98	98	112	88	78	100	100	0	3290	3633	2043	56	73	73	91	259	284	99	98	0	1.504	1.388	1.401	1.446	1.737	1.346	0.724	257	1899	93	8055	8503	0.589	4838	3217	4943	3560	1295602	933561	56.011	13.676	0	0	0
4	19	11	""	"sp5"	18170	15100	180	10173	13049	10251	78	105	105	123	93	75	100	100	0	5793	6727	4783	71	75	75	90	163	181	99	98	0	1.761	1.946	1.739	1.948	2.130	2.444	0.567	261	1887	94	15786	19596	0.816	10068	5718	12944	6652	3405900	1755867	138.989	40.718	0	0	0
4	20	11	""	"sp5"	18570	15090	180	4934	6315	4525	71	110	110	134	123	91	100	100	0	3106	4234	3480	82	75	75	94	98	104	98	97	0	1.592	1.492	1.477	1.669	2.234	1.520	0.636	273	1875	92	7855	10364	0.671	4824	3031	6205	4159	1723866	1155855	50.252	42.245	0	0	0
5	1	1	""	"sp4"	1960	16140	260	449	471	167	35	94	94	101	51	50	99	97	0	439	458	184	40	72	72	80	75	93	97	92	0	0.967	0.977	0.982	0.994	1.920	0.872	0.564	424	3691	43	722	763	-0.048	355	367	377	386	199679	194223	7.255	5.040	0	0	0
5	2	1	""	"sp4"	2340	16170	200	480	497	170	34	96	96	106	68	64	99	96	0	485	532	547	102	82	82	91	97	106	100	93	0	0.953	0.891	0.944	0.928	1.921	0.374	0.236	348	2192	90	787	851	-0.069	384	403	401	450	173020	184984	5.750	4.546	0	0	0
5	3	1	""	"sp4"	2780	16160	210	461	477	164	34	97	97	105	56	53	99	96	0	463	477	165	34	82	82	88	54	61	100	99	0	0.955	0.962	0.946	0.946	1.934	0.969	0.602	347	2440	95	745	775	-0.066	364	381	380	395	165351	165567	6.643	7.204	0	0	0
5	4	1	""	"sp4"	3180	16150	220	425	453	161	35	95	95	101	46	45	98	97	0	455	483	181	37	77	77	81	30	37	99	99	0	0.873	0.882	0.850	0.878	2.038	0.865	0.591	358	2756	94	708	764	-0.196	330	378	358	406	162058	172768	7.652	13.400	0	0	0
5	5	1	""	"ccl4"	3600	16140	180	754	833	473	56	95	95	100	45	45	98	97	0	578	686	458	66	71	71	76	30	39	99	97	0	1.300	1.200	1.263	1.264	2.087	1.150	0.796	263	1859	86	1166	1353	0.379	659	507	738	615	219127	180388	16.289	20.333	0	0	0
5	6	1	""	"ccl4"	3960	16170	200	677	794	419	52	95	95	102	45	44	99	98	0	540	652	405	62	70	70	76	37	48	97	95	0	1.238	1.201	1.220	1.314	1.987	1.155	0.787	289	2292	89	1052	1281	0.308	582	470	699	582	229520	188512	15.378	15.568	0	0	0
5	7	1	""	"ccl4"	4380	16150	180	737	801	400	49	96	96	103	47	45	100	99	0	511	619	365	58	70	70	77	42	54	97	95	0	1.454	1.284	1.330	1.386	2.065	1.246	0.762	264	1888	96	1082	1254	0.540	641	441	705	549	211352	163455	14.851	12.905	0	0	0
5	8	1	""	"ccl4"	4770	16150	190	652	784	438	55	97	97	105	50	47	99	97	0	486	627	410	65	69	69	77	76	98	96	88	0	1.331	1.231	1.295	1.336	2.002	1.182	0.756	287	2025	93	972	1245	0.413	555	417	687	558	224997	180025	13.580	7.237	0	0	0
5	9	1	""	"fyn"	5180	16140	200	356	395	182	46	98	98	108	53	49	97	90	0	384	421	229	54	70	70	74	34	45	98	94	0	0.822	0.846	0.855	0.902	2.470	0.782	0.462	325	2304	94	572	648	-0.283	258	314	297	351	128314	136907	5.415	10.206	0	0	0
5	10	1	""	"fyn"	5580	16150	190	354	373	170	45	93	93	100	51	51	93	86	0	363	392	202	51	68	68	70	25	35	97	94	0	0.885	0.864	0.887	0.860	2.852	0.798	0.442	314	1986	95	556	604	-0.176	261	295	280	324	117067	123165	5.353	12.880	0	0	0
5	11	1	""	"fyn"	5990	16160	210	313	349	162	46	93	93	99	44	44	96	87	0	396	410	176	42	68	68	72	36	50	99	96	0	0.671	0.749	0.721	0.699	2.492	0.740	0.438	310	2419	97	548	598	-0.576	220	328	256	342	108098	127002	5.682	9.389	0	0	0
5	12	1	""	"fyn"	6390	16140	220	301	335	169	50	94	94	99	44	44	90	80	0	349	386	218	56	68	68	73	35	47	95	89	0	0.737	0.758	0.768	0.778	3.038	0.692	0.472	347	2727	93	488	559	-0.440	207	281	241	318	116156	133855	5.364	8.943	0	0	0
5	13	1	""	"ccl6"	6800	16140	200	162	170	74	43	94	94	102	55	53	58	24	0	168	180	82	45	70	70	75	39	52	82	59	0	0.694	0.691	0.718	0.809	3.542	2.090	0.063	275	2200	81	166	186	-0.527	68	98	76	110	46789	49554	1.236	2.692	-100	0	1
5	14	1	""	"ccl6"	7160	16130	190	153	167	75	44	94	94	102	46	45	58	34	0	176	189	86	45	68	68	73	41	56	83	62	0	0.546	0.603	0.738	0.639	3.887	0.693	0.124	295	1966	85	167	194	-0.873	59	108	73	121	49387	55895	1.413	2.829	-100	0	1
5	15	1	""	"ccl6"	7590	16150	200	165	192	154	80	96	96	106	75	70	46	20	0	160	193	162	83	69	69	74	37	50	81	60	0	0.758	0.774	0.826	0.781	3.899	0.911	0.425	295	2317	94	160	220	-0.400	69	91	96	124	56686	56943	1.147	3.216	-100	0	1
5	16	1	""	"ccl6"	7990	16150	200	154	174	90	51	98	98	139	417	300	0	0	0	168	188	100	53	71	71	91	377	414	1	0	0	0.577	0.650	0.623	0.654	4.059	0.783	0.089	313	2243	77	153	193	-0.793	56	97	76	117	54398	58960	0.084	0.257	-100	0	1
5	17	1	""	"sp7"	8430	16150	190	308	320	118	36	94	94	102	101	99	87	54	0	338	362	153	42	67	67	81	401	495	21	1	0	0.790	0.766	0.783	0.741	2.421	0.703	0.458	289	1895	94	485	521	-0.340	214	271	226	295	92587	104741	2.158	0.701	-100	0	1
5	18	1	""	"sp7"	8750	16160	190	324	344	137	39	94	94	99	41	41	98	93	0	336	369	162	43	67	67	71	37	52	100	98	0	0.855	0.828	0.812	0.795	2.248	0.772	0.468	294	1904	89	499	552	-0.226	230	269	250	302	101067	108436	5.976	8.054	0	0	0
5	19	1	""	"sp7"	9180	16160	200	323	345	139	40	93	93	99	43	43	97	92	0	340	364	157	43	68	68	72	30	41	100	98	0	0.846	0.851	0.889	0.843	2.272	0.824	0.482	313	2265	92	502	548	-0.241	230	272	252	296	107863	113994	5.721	9.733	0	0	0
5	20	1	""	"sp7"	9550	16140	200	301	330	142	43	94	94	100	41	41	97	90	0	332	356	148	41	68	68	75	117	156	90	60	0	0.784	0.819	0.838	0.782	2.388	0.816	0.434	320	2253	93	471	524	-0.351	207	264	236	288	105606	113976	5.610	2.402	0	0	0
5	1	2	""	"ara"	1980	16550	150	104	115	57	49	96	96	103	52	50	18	7	0	79	97	102	105	75	75	84	66	78	5	3	0	2.000	0.864	1.570	1.550	3.889	0.519	0.031	156	1272	100	12	41	1.000	8	4	19	22	17877	15106	0.231	0.197	-100	0	1
5	2	2	""	"ara"	2380	16550	150	100	110	65	59	98	98	105	60	57	12	3	0	93	98	43	43	86	86	92	59	64	6	2	0	0.286	1.000	1.353	1.469	4.491	0.099	0.014	156	1272	100	9	24	-1.806	2	7	12	12	17235	15352	0.083	0.102	-100	0	1
5	3	2	""	"ara"	2780	16550	150	94	102	49	48	95	95	102	49	48	14	3	0	75	81	27	33	81	81	87	48	55	5	0	0	0.167	100000.000	1.429	1.328	4.196	5.618	0.020	156	1272	100	-7	7	-2.582	-1	-6	7	0	15943	12673	0.000	-0.125	-100	0	1
5	4	2	""	"ara"	3180	16550	150	94	103	43	41	96	96	129	880	682	0	0	0	80	85	35	41	79	79	104	711	683	0	0	0	-2.000	1.167	1.364	1.461	5.003	1.238	0.995	156	1272	100	-1	13	Error	-2	1	7	6	16062	13280	-0.030	-0.027	-100	0	1
5	5	2	""	"fzd2"	3590	16540	190	497	521	247	47	93	93	100	50	50	97	93	0	460	501	282	56	72	72	77	35	45	97	96	0	1.041	0.998	1.011	1.043	2.192	0.953	0.652	235	2029	58	792	857	0.058	404	388	428	429	122513	117850	8.420	12.114	0	0	0
5	6	2	""	"fzd2"	3980	16570	190	465	506	205	40	96	96	109	149	136	92	67	0	498	524	250	47	69	69	77	54	70	97	94	0	0.860	0.901	0.945	0.945	2.181	0.841	0.598	270	1964	92	798	865	-0.218	369	429	410	455	136646	141589	2.664	8.278	0	0	0
5	7	2	""	"fzd2"	4380	16560	180	426	463	207	44	93	93	105	150	142	86	55	0	437	466	241	51	69	69	76	51	67	97	91	0	0.905	0.932	0.938	0.982	2.232	1.467	0.380	246	1880	92	701	767	-0.144	333	368	370	397	113798	114733	2.387	7.647	0	0	0
5	8	2	""	"fzd2"	4780	16540	180	437	461	238	51	94	94	102	48	47	97	91	0	395	426	233	54	68	68	74	74	100	92	78	0	1.049	1.025	1.042	1.086	2.404	1.038	0.638	251	1894	79	670	725	0.069	343	327	367	358	115700	106894	7.479	4.757	0	0	0
5	9	2	""	"ccl7"	5190	16550	210	192	203	88	43	96	96	105	48	45	75	49	0	146	175	120	68	69	69	75	36	48	68	51	0	1.247	1.009	1.244	1.112	4.557	1.111	0.079	197	2413	9	173	213	0.318	96	77	107	106	39941	34562	2.042	2.778	-100	0	1
5	10	2	""	"ccl7"	5590	16560	200	138	156	73	46	93	93	101	58	57	45	19	0	129	143	75	52	68	68	72	40	55	63	33	0	0.738	0.840	1.107	0.956	4.298	1.124	0.057	278	2263	91	106	138	-0.438	45	61	63	75	43308	39769	0.948	1.775	-100	0	1
5	11	2	""	"ccl7"	5980	16560	200	160	177	84	47	93	93	100	43	43	63	42	0	143	160	73	45	69	69	74	39	52	76	46	0	0.905	0.923	1.044	0.777	4.041	0.774	0.063	157	2244	42	141	175	-0.144	67	74	84	91	27753	25167	1.791	2.205	-100	0	1
5	12	2	""	"ccl7"	6430	16540	180	167	214	191	89	95	95	102	51	50	62	35	0	153	183	111	60	70	70	74	33	44	87	58	0	0.867	1.053	0.924	0.956	3.826	2.067	0.227	151	1787	0	155	232	-0.206	72	83	119	113	32386	27667	2.196	3.303	-100	0	1
5	13	2	""	"g3pdh"	6760	16510	220	58796	54900	11614	21	99	99	152	718	472	100	100	29	24804	24110	7126	29	72	72	89	126	141	100	100	0	2.373	2.280	2.331	2.376	1.417	2.252	0.954	373	2486	92	83429	78839	1.247	58697	24732	54801	24038	20477796	8993198	76.251	190.643	0	0	0
5	14	2	""	"g3pdh"	7200	16550	210	63394	58190	10305	17	102	102	170	504	296	100	100	38	26533	25227	6789	26	73	73	94	113	120	100	100	0	2.392	2.309	2.361	2.402	1.357	2.275	0.965	321	2428	90	89752	83242	1.258	63292	26460	58088	25154	18679138	8097836	115.119	222.416	0	0	0
5	15	2	""	"g3pdh"	7600	16570	200	61016	56590	12425	21	103	103	167	505	302	100	100	34	25396	24838	7553	30	73	73	92	95	103	100	100	0	2.405	2.281	2.353	2.374	1.344	2.247	0.956	344	2072	93	86236	81252	1.266	60913	25323	56487	24765	19466794	8544175	111.729	260.484	0	0	0
5	16	2	""	"g3pdh"	7960	16540	240	58335	50225	19327	38	105	105	196	515	262	100	100	25	24468	22042	10418	47	72	72	106	177	166	100	99	0	2.387	2.281	2.394	2.511	1.488	2.227	0.950	420	2815	91	82626	72090	1.255	58230	24396	50120	21970	21094391	9257456	97.144	123.932	0	0	0
5	17	2	""	"sp2"	8400	16560	210	1124	1146	289	25	98	98	143	303	211	99	94	0	1614	1648	427	25	69	69	90	135	150	100	100	0	0.664	0.664	0.670	0.660	1.407	0.646	0.859	338	2394	88	2571	2627	-0.591	1026	1545	1048	1579	387411	557092	3.310	11.541	0	0	0
5	18	2	""	"sp2"	8800	16560	190	1200	1185	294	24	95	95	100	42	42	100	100	0	1635	1644	391	23	67	67	72	31	43	100	100	0	0.705	0.691	0.686	0.688	1.455	0.677	0.868	310	1939	96	2673	2667	-0.504	1105	1568	1090	1577	367378	509611	25.833	50.710	0	0	0
5	19	2	""	"sp2"	9170	16570	200	1248	1243	270	21	96	96	101	43	42	100	100	0	1748	1716	426	24	69	69	73	27	36	100	100	0	0.686	0.696	0.689	0.701	1.403	0.671	0.857	348	2188	95	2831	2794	-0.544	1152	1679	1147	1647	432610	597163	26.558	60.852	0	0	0
5	20	2	""	"sp2"	9570	16540	210	1139	1163	297	25	96	96	106	161	151	99	99	0	1615	1611	420	26	69	69	93	458	492	99	93	0	0.675	0.692	0.701	0.692	1.414	0.548	0.786	365	2364	88	2589	2609	-0.567	1043	1546	1067	1542	424496	588021	6.565	3.314	0	0	0
5	1	3	""	"ccl9"	1990	16940	230	1500	1506	489	32	96	96	105	69	65	100	100	0	1987	2027	652	32	76	76	83	69	83	100	100	0	0.735	0.723	0.716	0.719	1.487	0.707	0.854	374	2780	92	3315	3361	-0.444	1404	1911	1410	1951	563117	757970	20.304	28.174	0	0	0
5	2	3	""	"ccl9"	2360	16950	210	1321	1384	417	30	97	97	107	66	61	100	99	0	1932	2021	596	29	88	88	95	61	64	99	99	0	0.664	0.666	0.678	0.662	1.546	0.644	0.834	351	2321	92	3068	3220	-0.591	1224	1844	1287	1933	485698	709204	19.348	31.574	0	0	0
5	3	3	""	"ccl9"	2780	16950	220	1399	1429	409	28	95	95	105	55	52	100	100	0	1896	1960	619	31	85	85	90	38	42	100	99	0	0.720	0.711	0.715	0.721	1.506	0.684	0.854	362	2628	94	3115	3209	-0.474	1304	1811	1334	1875	517234	709667	24.073	49.211	0	0	0
5	4	3	""	"ccl9"	3180	16950	220	1194	1248	421	33	95	95	104	55	52	100	99	0	1687	1752	616	35	80	80	86	40	46	100	100	0	0.684	0.690	0.691	0.689	1.502	0.669	0.859	369	2528	94	2706	2825	-0.548	1099	1607	1153	1672	460695	646646	20.800	41.650	0	0	0
5	5	3	""	"gadd45a"	3580	16940	240	1925	2006	593	29	94	94	102	49	48	100	100	0	1687	1736	607	34	72	72	79	119	150	99	99	0	1.134	1.149	1.174	1.183	1.496	1.133	0.867	456	2848	92	3446	3576	0.181	1831	1615	1912	1664	914670	791422	38.857	13.924	0	0	0
5	6	3	""	"gadd45a"	3990	16940	230	1954	1999	612	30	98	98	106	55	51	100	100	0	1693	1711	594	34	69	69	77	58	75	99	99	0	1.143	1.158	1.172	1.183	1.551	1.150	0.845	443	2540	92	3480	3543	0.193	1856	1624	1901	1642	885764	757900	34.418	28.172	0	0	0
5	7	3	""	"gadd45a"	4380	16950	240	1869	1920	602	31	95	95	103	49	47	100	100	0	1639	1670	623	37	70	70	77	55	71	99	98	0	1.131	1.141	1.194	1.182	1.559	1.121	0.858	439	2847	96	3343	3425	0.178	1774	1569	1825	1600	843043	733148	37.082	28.964	0	0	0
5	8	3	""	"gadd45a"	4790	16940	240	1791	1865	563	30	95	95	103	49	47	100	100	0	1547	1567	568	36	69	69	73	31	42	100	99	0	1.147	1.182	1.207	1.222	1.557	1.165	0.859	437	2869	93	3174	3268	0.198	1696	1478	1770	1498	815087	684658	35.959	48.194	0	0	0
5	9	3	""	"ccnd1"	5190	16940	220	1107	1126	353	31	98	98	105	48	45	100	99	0	2177	2203	623	28	70	70	76	49	64	100	100	0	0.479	0.482	0.484	0.471	1.474	0.466	0.845	371	2507	96	3116	3161	-1.062	1009	2107	1028	2133	417679	817180	21.271	43.408	0	0	0
5	10	3	""	"ccnd1"	5600	16980	230	1155	1172	354	30	97	97	103	53	51	100	100	0	2192	2208	620	28	69	69	74	40	54	100	100	0	0.498	0.503	0.494	0.495	1.413	0.490	0.871	415	2349	81	3181	3214	-1.006	1058	2123	1075	2139	486222	916397	20.170	53.350	0	0	0
5	11	3	""	"ccnd1"	5960	16930	240	1005	1019	337	33	96	96	102	47	46	99	99	0	2010	2003	589	29	69	69	74	38	51	100	100	0	0.468	0.477	0.465	0.467	1.597	0.462	0.833	423	2693	85	2850	2857	-1.095	909	1941	923	1934	431213	847447	19.511	50.763	0	0	0
5	12	3	""	"ccnd1"	6380	16930	230	857	869	554	63	95	95	102	50	49	94	87	0	1751	1708	1050	61	69	69	75	45	60	98	96	0	0.453	0.472	0.463	0.444	1.993	0.468	0.846	402	2701	87	2444	2413	-1.142	762	1682	774	1639	349314	686816	15.340	36.289	0	0	0
5	13	3	""	"gadd45b"	6790	16930	230	1261	1371	599	43	93	93	129	669	518	83	43	0	848	954	518	54	70	70	82	107	130	99	95	0	1.501	1.446	1.535	1.556	1.709	1.402	0.813	406	2727	94	1946	2162	0.586	1168	778	1278	884	556475	387495	1.857	8.150	0	0	0
5	14	3	""	"gadd45b"	7210	16960	230	1300	1385	543	39	93	93	100	55	55	100	99	0	955	1026	521	50	68	68	72	37	51	99	98	0	1.361	1.349	1.364	1.471	1.811	1.295	0.828	417	2593	96	2094	2250	0.445	1207	887	1292	958	577682	427675	23.364	25.784	0	0	0
5	15	3	""	"gadd45b"	7580	16960	230	1564	1590	577	36	96	96	102	47	46	100	100	0	1141	1160	496	42	67	67	72	35	48	100	100	0	1.367	1.367	1.389	1.429	1.585	1.358	0.829	410	2416	92	2542	2587	0.451	1468	1074	1494	1093	651722	475753	31.660	31.086	0	0	0
5	16	3	""	"gadd45b"	7970	16950	250	1335	1403	628	44	97	97	114	151	132	99	97	0	889	982	514	52	68	68	78	70	89	98	97	0	1.508	1.429	1.471	1.536	1.844	1.414	0.811	463	2948	95	2059	2220	0.593	1238	821	1306	914	649670	454798	8.536	12.914	0	0	0
5	17	3	""	"ccnd2"	8430	16940	180	374	375	144	38	94	94	102	52	50	97	91	0	582	599	198	33	68	68	72	31	43	100	99	0	0.545	0.529	0.518	0.492	2.073	0.504	0.578	264	1794	91	794	812	-0.876	280	514	281	531	99115	158245	5.250	17.000	0	0	0
5	18	3	""	"ccnd2"	8750	16970	190	356	369	135	36	96	96	102	47	46	99	93	0	573	590	220	37	67	67	72	37	51	99	99	0	0.514	0.522	0.511	0.494	1.888	0.480	0.604	274	1907	90	766	796	-0.960	260	506	273	523	101185	161542	5.681	14.000	0	0	0
5	19	3	""	"ccnd2"	9170	16970	180	366	393	145	36	95	95	100	48	48	100	96	0	605	619	211	34	68	68	73	34	46	100	100	0	0.505	0.541	0.521	0.520	1.892	0.496	0.547	280	1867	95	808	849	-0.986	271	537	298	551	110013	173423	6.104	16.059	0	0	0
5	20	3	""	"ccnd2"	9550	16940	180	363	386	148	38	96	96	109	181	166	75	28	0	576	590	194	32	69	69	99	513	518	49	1	0	0.527	0.557	0.541	0.518	2.064	0.506	0.542	275	1877	96	774	811	-0.924	267	507	290	521	106256	162125	1.530	0.957	-100	0	1
5	1	4	""	"gna13"	2000	17360	220	767	779	281	36	93	93	101	57	56	100	100	0	275	315	174	55	77	77	83	54	65	90	75	0	3.404	2.882	3.159	3.464	2.478	3.159	0.483	376	2590	95	872	924	1.767	674	198	686	238	292967	118548	11.895	4.296	0	0	0
5	2	4	""	"gna13"	2380	17370	210	729	749	249	33	96	96	104	58	55	100	100	0	323	367	424	115	92	92	98	43	43	94	87	0	2.740	2.375	2.785	2.947	2.387	1.639	0.203	364	2281	92	864	928	1.454	633	231	653	275	272649	133566	11.121	6.256	0	0	0
5	3	4	""	"gna13"	2780	17360	220	714	739	258	34	95	95	106	103	97	99	98	0	275	303	160	52	87	87	94	64	68	82	66	0	3.293	2.981	3.188	3.688	2.662	3.183	0.496	366	2579	94	807	860	1.719	619	188	644	216	270639	110874	6.146	3.266	0	0	0
5	4	4	""	"gna13"	3190	17340	220	567	607	250	41	95	95	102	50	49	99	97	0	242	276	151	54	80	80	84	38	45	88	77	0	2.914	2.612	2.813	3.074	3.018	2.991	0.426	386	2566	95	634	708	1.543	472	162	512	196	234308	106655	10.100	5.053	0	0	0
5	5	4	""	"ccnd3"	3600	17350	200	689	714	236	33	95	95	103	51	49	99	99	0	832	848	285	33	72	72	80	132	165	98	97	0	0.782	0.798	0.808	0.800	1.832	0.662	0.580	288	2227	96	1354	1395	-0.355	594	760	619	776	205737	244326	11.980	5.818	0	0	0
5	6	4	""	"ccnd3"	3980	17370	190	675	689	229	33	96	96	105	54	51	100	100	0	800	847	274	32	71	71	77	36	46	100	100	0	0.794	0.764	0.734	0.754	1.663	0.746	0.728	286	1980	95	1308	1369	-0.333	579	729	593	776	196993	242146	10.815	21.389	0	0	0
5	7	4	""	"ccnd3"	4370	17370	200	672	699	236	33	96	96	104	49	47	100	100	0	808	833	284	34	71	71	77	51	66	100	99	0	0.782	0.791	0.789	0.791	1.748	0.767	0.702	291	2286	93	1313	1365	-0.355	576	737	603	762	203547	242475	12.143	14.824	0	0	0
5	8	4	""	"ccnd3"	4790	17340	190	711	704	239	33	96	96	103	48	46	99	99	0	778	812	294	36	71	71	76	37	48	99	99	0	0.870	0.821	0.848	0.818	1.853	0.786	0.673	298	1968	90	1322	1349	-0.201	615	707	608	741	209856	242010	12.521	19.892	0	0	0
5	9	4	""	"gpd2"	5190	17340	210	414	440	195	44	98	98	105	50	47	98	93	0	554	583	251	43	69	69	75	52	69	99	98	0	0.652	0.665	0.664	0.631	2.279	0.609	0.513	353	2186	93	801	856	-0.617	316	485	342	514	155462	205729	6.700	9.769	0	0	0
5	10	4	""	"gpd2"	5550	17310	220	394	415	181	43	96	96	101	42	41	96	93	0	497	532	234	43	69	69	74	46	62	100	97	0	0.696	0.689	0.707	0.644	2.387	0.630	0.526	389	2306	91	726	782	-0.523	298	428	319	463	161611	206770	7.476	9.957	0	0	0
5	11	4	""	"gpd2"	5960	17330	210	411	440	178	40	93	93	99	47	47	98	95	0	509	546	236	43	67	67	71	31	43	99	99	0	0.719	0.724	0.713	0.706	2.078	0.689	0.597	338	2373	93	760	826	-0.476	318	442	347	479	148597	184686	7.255	15.323	0	0	0
5	12	4	""	"gpd2"	6390	17350	210	385	399	165	41	93	93	98	43	43	96	93	0	472	496	224	45	69	69	72	29	40	98	96	0	0.725	0.717	0.707	0.718	2.326	0.662	0.567	365	2342	97	695	733	-0.464	292	403	306	427	145614	181001	7.000	14.621	0	0	0
5	13	4	""	"ccr5"	6800	17340	200	309	347	160	46	92	92	99	45	45	94	86	0	388	404	176	43	70	70	73	32	43	99	97	0	0.682	0.763	0.711	0.713	2.693	0.754	0.466	313	2232	95	535	589	-0.552	217	318	255	334	108547	126368	5.511	10.344	0	0	0
5	14	4	""	"ccr5"	7190	17370	200	353	377	145	38	94	94	101	46	45	98	93	0	434	467	204	43	68	68	72	33	45	100	99	0	0.708	0.709	0.762	0.705	2.186	0.637	0.511	313	2225	92	625	682	-0.498	259	366	283	399	118032	146184	6.000	11.970	0	0	0
5	15	4	""	"ccr5"	7570	17360	200	329	366	153	41	97	97	104	57	54	95	89	0	430	452	199	44	68	68	75	42	56	99	97	0	0.641	0.701	0.672	0.659	2.306	0.642	0.469	315	2215	93	594	653	-0.642	232	362	269	384	115149	142261	4.596	8.976	0	0	0
5	16	4	""	"ccr5"	7970	17320	210	317	340	167	49	97	97	104	52	50	91	78	0	389	440	242	55	69	69	77	82	106	92	79	0	0.688	0.655	0.694	0.646	2.664	0.569	0.411	357	2296	88	540	614	-0.540	220	320	243	371	121304	156948	4.538	4.427	0	0	0
5	17	4	""	"gpx2"	8390	17350	200	185	194	82	42	93	93	100	45	45	69	50	0	234	251	115	45	68	68	73	31	42	96	86	0	0.554	0.552	0.533	0.548	2.874	0.471	0.204	280	2301	82	258	284	-0.852	92	166	101	183	54304	70261	2.089	5.742	0	0	0
5	18	4	""	"gpx2"	8790	17340	190	193	209	83	39	95	95	102	45	44	78	53	0	239	259	125	48	67	67	72	34	47	95	88	0	0.570	0.594	0.589	0.610	3.075	0.498	0.258	276	1984	95	270	306	-0.811	98	172	114	192	57672	71514	2.378	5.500	0	0	0
5	19	4	""	"gpx2"	9160	17350	190	204	218	100	45	96	96	107	116	108	45	9	0	257	285	165	57	68	68	77	71	92	90	66	0	0.571	0.562	0.581	0.566	3.195	0.221	0.131	280	1987	90	297	339	-0.808	108	189	122	217	60999	79878	0.957	2.930	-100	0	1
5	20	4	""	"gpx2"	9580	17330	200	222	299	924	309	98	98	106	88	83	62	31	0	226	274	415	151	69	69	78	98	125	72	35	0	0.790	0.980	0.819	0.738	3.820	2.177	0.829	251	2367	51	281	406	-0.340	124	157	201	205	75166	68744	2.193	2.000	-100	0	1
5	1	5	""	"cct3"	2000	17750	200	902	933	337	36	95	95	107	136	127	99	97	0	1805	1816	608	33	80	80	85	38	44	100	100	0	0.468	0.483	0.481	0.474	1.707	0.466	0.731	315	2244	94	2532	2574	-1.095	807	1725	838	1736	294009	572142	6.074	45.553	0	0	0
5	2	5	""	"cct3"	2370	17780	190	913	930	309	33	96	96	104	55	52	100	99	0	1844	1844	618	33	91	91	97	51	52	100	100	0	0.466	0.476	0.466	0.478	1.711	0.441	0.774	304	1950	95	2570	2587	-1.102	817	1753	834	1753	282854	560598	15.018	34.255	0	0	0
5	3	5	""	"cct3"	2780	17760	190	807	842	353	41	95	95	106	113	106	98	94	0	1709	1704	713	41	83	83	90	71	78	99	99	0	0.438	0.461	0.447	0.445	1.746	0.431	0.783	295	1987	98	2338	2368	-1.191	712	1626	747	1621	248376	502701	6.513	22.732	0	0	0
5	4	5	""	"cct3"	3170	17750	210	855	893	329	36	95	95	101	46	45	100	99	0	1707	1762	593	33	77	77	82	35	42	99	99	0	0.466	0.474	0.445	0.467	1.741	0.451	0.792	326	2373	89	2390	2483	-1.102	760	1630	798	1685	291080	574511	17.217	48.000	0	0	0
5	5	5	""	"gspt1"	3590	17750	210	523	563	242	42	95	95	102	47	46	99	97	0	1401	1452	558	38	72	72	77	32	41	100	100	0	0.322	0.339	0.319	0.319	1.908	0.313	0.700	348	2374	92	1757	1848	-1.635	428	1329	468	1380	196079	505255	9.809	42.969	0	0	0
5	6	5	""	"gspt1"	3990	17760	210	530	559	221	39	96	96	103	46	44	99	97	0	1438	1499	485	32	70	70	75	33	44	100	100	0	0.317	0.324	0.316	0.300	1.917	0.295	0.674	338	2343	92	1802	1892	-1.657	434	1368	463	1429	188895	506584	9.913	43.152	0	0	0
5	7	5	""	"gspt1"	4390	17760	210	554	588	258	43	97	97	107	65	60	98	96	0	1458	1615	2393	148	71	71	77	61	79	100	100	0	0.329	0.318	0.332	0.320	1.877	0.113	0.371	348	2339	84	1844	2035	-1.604	457	1387	491	1544	204507	562149	7.400	25.213	0	0	0
5	8	5	""	"gspt1"	4780	17740	210	499	532	230	43	96	96	109	145	133	91	71	0	1263	1314	471	35	71	71	102	936	917	72	10	0	0.338	0.351	0.330	0.325	1.936	0.321	0.659	360	2339	90	1595	1679	-1.565	403	1192	436	1243	191427	473201	2.917	1.295	-100	0	1
5	9	5	""	"sp1"	5190	17740	230	3896	3845	667	17	96	96	104	50	48	100	100	0	2317	2309	454	19	69	69	74	35	47	100	100	0	1.690	1.674	1.692	1.687	1.291	1.682	0.951	414	2591	92	6048	5989	0.757	3800	2248	3749	2240	1591777	956072	74.820	63.857	0	0	0
5	10	5	""	"sp1"	5580	17740	220	3909	3847	635	16	96	96	103	51	49	100	100	0	2335	2326	450	19	68	68	75	43	57	100	100	0	1.682	1.661	1.667	1.689	1.321	1.665	0.952	398	2532	94	6080	6009	0.750	3813	2267	3751	2258	1531199	925637	73.412	52.349	0	0	0
5	11	5	""	"sp1"	5990	17750	220	3932	3852	661	17	95	95	103	60	58	100	100	0	2295	2307	440	19	69	69	74	36	48	100	100	0	1.724	1.679	1.704	1.691	1.300	1.689	0.951	390	2553	97	6063	5995	0.786	3837	2226	3757	2238	1502379	899585	62.483	62.028	0	0	0
5	12	5	""	"sp1"	6380	17740	220	3812	3844	664	17	95	95	101	53	52	100	100	0	2304	2281	434	19	69	69	72	29	40	100	100	0	1.663	1.695	1.698	1.701	1.221	1.707	0.946	408	2509	94	5952	5961	0.734	3717	2235	3749	2212	1568200	930662	70.623	76.172	0	0	0
5	13	5	""	"cct5"	6810	17740	210	3292	3261	853	26	95	95	100	41	41	100	100	0	4427	4425	1109	25	69	69	74	30	40	100	100	0	0.734	0.727	0.728	0.722	1.352	0.720	0.923	336	2323	96	7555	7522	-0.446	3197	4358	3166	4356	1095758	1486728	77.098	145.033	0	0	0
5	14	5	""	"cct5"	7170	17770	210	3346	3485	1001	28	95	95	101	45	44	100	100	0	4445	4659	1329	28	68	68	74	36	48	100	100	0	0.743	0.738	0.745	0.733	1.356	0.729	0.913	347	2308	98	7628	7981	-0.429	3251	4377	3390	4591	1209439	1616582	75.200	127.361	0	0	0
5	15	5	""	"cct5"	7590	17760	210	3215	3168	776	24	96	96	103	56	54	100	100	0	4248	4217	974	23	68	68	75	42	56	100	100	0	0.746	0.740	0.748	0.736	1.419	0.734	0.920	346	2323	97	7299	7221	-0.423	3119	4180	3072	4149	1095995	1458984	54.732	98.619	0	0	0
5	16	5	""	"cct5"	7960	17740	210	3269	3317	908	27	98	98	106	52	49	100	100	0	4362	4368	1140	26	69	69	80	87	108	100	100	0	0.739	0.749	0.747	0.746	1.376	0.744	0.927	370	2334	92	7464	7518	-0.436	3171	4293	3219	4299	1227152	1616063	61.750	49.287	0	0	0
5	17	5	""	"gstm2"	8390	17740	190	2549	2500	647	25	99	99	107	50	46	100	100	0	1646	1636	470	28	70	70	77	47	61	100	100	0	1.555	1.533	1.531	1.551	1.391	1.550	0.896	313	1946	96	4026	3967	0.637	2450	1576	2401	1566	782557	512200	47.860	33.170	0	0	0
5	18	5	""	"gstm2"	8760	17750	190	2249	2279	592	25	99	99	107	51	47	100	100	0	1510	1529	470	30	69	69	75	57	76	100	100	0	1.492	1.493	1.521	1.520	1.433	1.499	0.876	300	1938	95	3591	3640	0.577	2150	1441	2180	1460	683644	458833	42.588	25.509	0	0	0
5	19	5	""	"gstm2"	9210	17750	200	2658	2650	603	22	98	98	108	113	104	100	100	0	1726	1720	502	29	69	69	77	91	118	99	99	0	1.545	1.546	1.570	1.608	1.560	1.548	0.884	302	2152	93	4217	4203	0.628	2560	1657	2552	1651	800201	519333	22.496	18.055	0	0	0
5	20	5	""	"gstm2"	9560	17740	200	2486	2484	666	26	99	99	111	138	124	100	100	0	1650	1639	518	31	69	69	80	116	145	100	99	0	1.510	1.519	1.512	1.544	1.461	1.533	0.859	328	2144	95	3968	3955	0.595	2387	1581	2385	1570	814605	537508	17.196	13.440	0	0	0
5	1	6	""	"cct6a"	1990	18180	210	1764	1793	483	26	94	94	101	52	51	100	100	0	2947	3007	766	25	79	79	87	62	71	100	100	0	0.582	0.580	0.581	0.577	1.400	0.565	0.874	361	2366	89	4538	4627	-0.781	1670	2868	1699	2928	647304	1085623	32.538	47.097	0	0	0
5	2	6	""	"cct6a"	2390	18170	200	1664	1694	480	28	98	98	106	57	53	100	100	0	2780	2809	867	30	95	95	115	86	74	99	99	0	0.583	0.588	0.586	0.596	1.563	0.562	0.855	338	2186	97	4251	4310	-0.778	1566	2685	1596	2714	572501	949351	27.860	31.326	0	0	0
5	3	6	""	"cct6a"	2770	18160	200	1637	1682	482	28	97	97	106	61	57	100	100	0	2751	2838	852	30	84	84	96	94	97	100	99	0	0.577	0.576	0.574	0.578	1.446	0.550	0.855	340	2209	90	4207	4339	-0.793	1540	2667	1585	2754	571834	964773	25.836	29.170	0	0	0
5	4	6	""	"cct6a"	3180	18150	210	1556	1572	577	36	96	96	105	63	60	100	100	0	2578	2616	848	32	76	76	85	88	103	100	99	0	0.584	0.581	0.580	0.567	1.498	0.571	0.849	359	2368	93	3962	4016	-0.776	1460	2502	1476	2540	564194	939242	23.286	28.761	0	0	0
5	5	6	""	"h2dmb1"	3600	18150	180	347	362	142	39	94	94	103	53	51	98	90	0	349	368	153	41	72	72	78	42	53	97	93	0	0.913	0.905	0.946	0.905	2.192	0.882	0.480	244	1911	94	530	564	-0.131	253	277	268	296	88353	89766	4.887	6.905	0	0	0
5	6	6	""	"h2dmb1"	3980	18170	170	343	368	135	36	96	96	102	42	41	98	95	0	376	391	159	40	71	71	76	53	69	98	93	0	0.810	0.850	0.847	0.851	2.231	0.819	0.533	237	1583	90	552	592	-0.304	247	305	272	320	87306	92676	6.333	5.943	0	0	0
5	7	6	""	"h2dmb1"	4360	18180	180	378	392	144	36	99	99	109	69	63	97	85	0	390	406	163	40	72	72	79	68	86	97	91	0	0.877	0.877	0.832	0.867	2.239	0.867	0.475	243	1885	93	597	627	-0.189	279	318	293	334	95138	98590	4.101	4.809	0	0	0
5	8	6	""	"h2dmb1"	4780	18150	180	313	346	132	38	97	97	112	161	143	74	25	0	331	343	144	41	71	71	109	1040	954	0	0	0	0.831	0.915	0.961	0.943	2.249	0.131	0.577	251	1894	89	476	521	-0.267	216	260	249	272	86731	86108	1.453	0.225	-100	0	1
5	9	6	""	"cct7"	5190	18150	210	2925	2959	1392	47	96	96	102	49	48	100	100	0	3811	3832	1830	47	70	70	75	34	45	100	100	0	0.756	0.761	0.760	0.762	1.491	0.750	0.903	335	2373	92	6570	6625	-0.404	2829	3741	2863	3762	991103	1283741	58.306	110.500	0	0	0
5	10	6	""	"cct7"	5590	18150	190	3093	3005	1064	35	95	95	102	50	49	100	100	0	4108	3929	1436	36	68	68	75	42	56	100	100	0	0.742	0.754	0.780	0.758	1.386	0.739	0.907	315	1987	96	7038	6771	-0.431	2998	4040	2910	3861	946484	1237693	58.060	91.762	0	0	0
5	11	6	""	"cct7"	5990	18160	200	3356	3357	1057	31	93	93	99	42	42	100	100	0	4239	4288	1371	31	68	68	73	31	42	100	100	0	0.782	0.773	0.772	0.778	1.432	0.764	0.921	318	2236	92	7434	7484	-0.355	3263	4171	3264	4220	1067382	1363509	77.571	135.968	0	0	0
5	12	6	""	"cct7"	6370	18140	200	2801	2856	1271	44	93	93	98	40	40	100	100	0	3730	3649	1674	45	68	68	71	27	38	100	100	0	0.739	0.772	0.768	0.776	1.473	0.759	0.920	325	2230	95	6370	6344	-0.436	2708	3662	2763	3581	928276	1185854	68.950	132.519	0	0	0
5	13	6	""	"hck"	6820	18160	190	287	297	120	40	93	93	99	45	45	94	82	0	290	307	124	40	68	68	73	32	43	98	95	0	0.874	0.854	0.799	0.825	2.474	0.877	0.420	293	1887	92	416	443	-0.194	194	222	204	239	86952	89978	4.400	7.313	0	0	0
5	14	6	""	"hck"	7160	18180	190	273	291	106	36	95	95	100	42	42	95	87	0	291	331	150	45	67	67	71	31	43	98	97	0	0.795	0.742	0.779	0.746	2.556	0.669	0.418	284	1892	92	402	460	-0.331	178	224	196	264	82521	94133	4.548	8.387	0	0	0
5	15	6	""	"hck"	7580	18180	210	275	292	107	36	95	95	101	58	57	94	74	0	291	311	129	41	68	68	73	40	54	96	92	0	0.807	0.811	0.817	0.791	2.567	0.859	0.422	311	2342	95	403	440	-0.309	180	223	197	243	90702	96656	3.293	5.950	0	0	0
5	16	6	""	"hck"	7960	18150	200	273	283	104	36	95	95	102	47	46	93	82	0	279	299	127	42	68	68	72	32	44	98	94	0	0.844	0.814	0.837	0.834	2.410	0.789	0.382	315	2161	95	389	419	-0.245	178	211	188	231	89235	94114	3.851	7.094	0	0	0
5	17	6	""	"mmel"	8380	18150	240	275	302	148	49	94	94	101	43	42	92	81	0	199	230	137	59	68	68	72	34	47	87	73	0	1.382	1.284	1.446	1.361	3.062	1.369	0.337	455	2853	92	312	370	0.467	181	131	208	162	137459	104640	4.674	4.647	0	0	0
5	18	6	""	"mmel"	8780	18150	230	291	315	135	42	98	98	105	49	46	93	82	0	191	217	121	55	69	69	75	54	72	80	55	0	1.582	1.466	1.645	1.673	2.980	1.601	0.279	422	2612	92	315	365	0.662	193	122	217	148	132778	91459	4.286	2.630	0	0	0
5	19	6	""	"mmel"	9190	18140	220	291	318	145	45	97	97	104	57	54	90	79	0	200	224	124	55	69	69	75	56	74	82	57	0	1.481	1.426	1.543	1.568	3.007	1.756	0.293	411	2454	92	325	376	0.567	194	131	221	155	130595	91918	3.754	2.661	0	0	0
5	20	6	""	"mmel"	9580	18130	240	275	310	160	51	97	97	104	54	51	90	73	0	192	222	128	57	69	69	74	52	70	79	58	0	1.447	1.392	1.513	1.448	3.403	1.725	0.318	458	2925	79	301	366	0.533	178	123	213	153	141954	101458	3.815	2.846	0	0	0
5	1	7	""	"tnc"	2020	18560	200	391	415	186	44	92	92	98	43	43	98	92	0	392	414	198	47	79	79	83	33	39	99	97	0	0.955	0.964	1.000	0.972	2.403	0.950	0.472	327	2096	90	612	658	-0.066	299	313	323	335	135859	135317	7.372	10.030	0	0	0
5	2	7	""	"tnc"	2360	18580	200	392	432	259	59	95	95	104	61	58	98	91	0	394	472	681	144	93	93	110	77	70	95	83	0	0.987	0.889	1.019	1.014	2.575	0.428	0.533	322	2160	94	598	716	-0.019	297	301	337	379	139228	152076	5.377	4.701	0	0	0
5	3	7	""	"tnc"	2780	18560	190	378	407	176	43	95	95	103	63	61	96	87	0	405	440	212	48	85	85	93	106	113	92	72	0	0.884	0.879	0.858	0.897	2.348	0.819	0.505	318	1959	83	603	667	-0.178	283	320	312	355	129439	139857	4.825	3.274	0	0	0
5	4	7	""	"tnc"	3180	18550	210	353	377	163	43	95	95	101	44	43	97	93	0	340	379	197	51	76	76	82	35	42	98	95	0	0.977	0.931	0.989	0.996	2.616	0.861	0.441	329	2404	93	522	585	-0.034	258	264	282	303	124034	124758	6.273	8.486	0	0	0
5	5	7	""	"n-myc"	3600	18550	200	1066	1074	393	36	95	95	105	51	48	100	99	0	1151	1194	512	42	72	72	78	49	62	100	100	0	0.900	0.873	0.901	0.892	1.660	0.831	0.787	304	2292	94	2050	2101	-0.152	971	1079	979	1122	326511	362887	19.000	22.776	0	0	0
5	6	7	""	"n-myc"	3970	18560	190	1007	1025	311	30	94	94	104	53	50	100	100	0	1126	1149	389	33	69	69	75	48	64	100	100	0	0.864	0.862	0.906	0.867	1.653	0.829	0.778	294	1985	88	1970	2011	-0.211	913	1057	931	1080	301262	337779	17.377	22.375	0	0	0
5	7	7	""	"n-myc"	4400	18540	200	950	967	368	38	94	94	101	48	47	100	99	0	1015	1076	493	45	71	71	76	43	56	99	99	0	0.907	0.869	0.882	0.900	1.787	0.818	0.742	308	2220	95	1800	1878	-0.141	856	944	873	1005	297869	331347	18.042	23.256	0	0	0
5	8	7	""	"n-myc"	4760	18540	190	1007	1047	364	34	93	93	100	46	46	100	100	0	1123	1153	443	38	70	70	75	41	54	100	100	0	0.868	0.881	0.911	0.892	1.626	0.852	0.772	305	1951	95	1967	2037	-0.204	914	1053	954	1083	319188	351560	20.587	26.293	0	0	0
5	9	7	""	"sp8"	5200	18550	200	1009	1022	245	23	96	96	103	52	50	100	100	0	1172	1201	341	28	69	69	77	61	79	99	99	0	0.828	0.818	0.828	0.842	1.673	0.792	0.826	315	2209	95	2016	2058	-0.272	913	1103	926	1132	321878	378175	17.673	18.426	0	0	0
5	10	7	""	"sp8"	5590	18560	190	1082	1081	253	23	95	95	102	47	46	100	99	0	1176	1217	351	28	67	67	72	35	48	100	100	0	0.890	0.857	0.853	0.863	1.551	0.827	0.819	290	1968	92	2096	2136	-0.168	987	1109	986	1150	313415	353061	20.830	32.714	0	0	0
5	11	7	""	"sp8"	5990	18560	190	1077	1089	264	24	94	94	101	46	45	100	100	0	1181	1206	338	28	69	69	74	45	60	100	100	0	0.884	0.875	0.874	0.889	1.510	0.849	0.829	302	1967	95	2095	2132	-0.178	983	1112	995	1137	328900	364093	21.478	25.156	0	0	0
5	12	7	""	"sp8"	6380	18540	200	1028	1036	263	25	94	94	101	45	44	100	100	0	1133	1165	351	30	69	69	74	32	43	99	99	0	0.878	0.859	0.840	0.882	1.746	0.829	0.785	312	2259	88	1998	2038	-0.188	934	1064	942	1096	323216	363414	20.778	34.094	0	0	0
5	13	7	""	"ifnabr1"	6800	18540	230	595	631	231	36	96	96	104	50	48	99	99	0	612	642	267	41	69	69	74	33	44	99	99	0	0.919	0.934	0.950	0.948	1.906	0.901	0.646	411	2632	92	1042	1108	-0.122	499	543	535	573	259211	263786	10.540	17.212	0	0	0
5	14	7	""	"ifnabr1"	7180	18560	220	644	663	226	34	96	96	103	46	44	99	99	0	666	687	257	37	68	68	73	35	47	99	98	0	0.916	0.916	0.892	0.931	1.889	0.893	0.688	389	2426	90	1146	1186	-0.127	548	598	567	619	257851	267149	12.174	17.543	0	0	0
5	15	7	""	"ifnabr1"	7580	18560	230	646	681	248	36	95	95	102	57	55	100	99	0	667	696	276	39	67	67	74	77	104	100	97	0	0.918	0.932	0.933	0.953	1.794	0.878	0.656	391	2565	97	1151	1215	-0.123	551	600	586	629	266297	272132	10.158	8.078	0	0	0
5	16	7	""	"ifnabr1"	7970	18550	230	626	646	233	36	96	96	104	56	53	98	97	0	616	649	282	43	68	68	73	51	69	98	97	0	0.967	0.947	0.995	0.971	2.078	0.890	0.620	431	2639	90	1078	1131	-0.048	530	548	550	581	278291	279900	9.679	11.294	0	0	0
5	17	7	""	"prph1"	8380	18520	160	167	172	64	37	94	94	99	41	41	67	42	0	134	147	58	39	69	69	74	30	40	84	54	0	1.123	1.000	1.116	1.003	3.604	1.099	0.037	71	1553	0	138	156	0.167	73	65	78	78	12178	10454	1.780	2.433	-100	0	1
5	18	7	""	"prph1"	8750	18560	190	166	180	89	49	95	95	103	50	48	65	29	0	143	151	64	42	69	69	74	31	41	79	56	0	0.959	1.037	1.038	0.869	3.658	2.592	0.049	140	2017	8	145	167	-0.060	71	74	85	82	25202	21181	1.540	2.484	-100	0	1
5	19	7	""	"prph1"	9210	18550	200	169	202	306	151	96	96	103	50	48	62	30	0	149	187	267	142	69	69	76	54	71	69	34	0	0.913	0.898	1.032	0.937	3.708	1.550	0.053	120	2309	69	153	224	-0.131	73	80	106	118	24255	22482	1.980	2.056	-100	0	1
5	20	7	""	"prph1"	9580	18530	200	156	166	65	39	96	96	104	50	48	56	25	0	137	156	88	56	69	69	75	55	73	62	23	0	0.882	0.805	1.146	0.927	4.489	0.273	0.036	113	2312	16	128	157	-0.181	60	68	70	87	18713	17597	1.240	1.473	-100	0	1
5	1	8	""	"lgals9"	1980	18910	160	189	204	101	49	95	95	101	43	42	73	53	0	178	186	89	47	84	84	89	45	50	70	52	0	1.000	1.069	1.000	1.195	5.041	0.614	0.013	65	1524	0	188	211	0.000	94	94	109	102	13258	12063	2.395	2.156	0	0	0
5	2	8	""	"lgals9"	2380	18930	140	165	175	81	46	95	95	104	46	44	62	34	0	194	195	74	37	92	92	98	42	42	75	54	0	0.686	0.777	0.756	0.932	4.561	0.733	0.025	70	1093	29	172	183	-0.544	70	102	80	103	12232	13641	1.543	2.310	-100	0	1
5	3	8	""	"lgals9"	2800	18930	170	160	165	70	42	94	94	103	59	57	54	20	0	152	171	81	47	80	80	88	115	130	25	8	0	0.917	0.780	0.927	0.934	3.959	1.099	0.046	104	1603	14	138	162	-0.125	66	72	71	91	17181	17803	1.051	0.722	-100	0	1
5	4	8	""	"lgals9"	3180	18950	150	102	116	56	48	96	96	106	54	50	25	6	0	81	89	42	47	76	76	83	40	48	14	6	0	1.200	1.538	1.447	1.504	3.447	1.890	0.039	156	1272	100	11	33	0.263	6	5	20	13	18028	13948	0.185	0.150	-100	0	1
5	5	8	""	"spp1"	3610	18950	180	5642	7304	4649	63	96	96	105	53	50	100	100	0	3966	5174	3578	69	72	72	80	44	55	100	99	0	1.424	1.413	1.424	1.548	1.692	1.381	0.938	250	1898	96	9440	12310	0.510	5546	3894	7208	5102	1826058	1293599	135.830	115.773	0	0	0
5	6	8	""	"spp1"	4000	18960	200	4943	5992	4513	75	96	96	105	59	56	100	100	0	3531	4359	3486	79	70	70	84	373	444	88	78	0	1.400	1.375	1.397	1.507	1.670	1.329	0.921	284	2268	94	8308	10185	0.485	4847	3461	5896	4289	1701671	1237975	99.780	11.461	0	0	0
5	7	8	""	"spp1"	4370	18970	200	5260	6248	4916	78	96	96	105	59	56	100	100	0	3723	4402	3613	82	71	71	85	376	442	90	75	0	1.414	1.420	1.434	1.505	1.575	1.401	0.961	306	2246	92	8816	10483	0.500	5164	3652	6152	4331	1911837	1347079	104.119	11.481	0	0	0
5	8	8	""	"spp1"	4760	18950	190	5123	6523	4582	70	99	99	109	59	54	100	100	0	3400	4671	3518	75	71	71	83	141	169	99	97	0	1.509	1.397	1.432	1.484	1.656	1.370	0.930	294	1982	93	8353	11024	0.594	5024	3329	6424	4600	1917680	1373410	108.712	32.539	0	0	0
5	9	8	""	"mmp7"	5170	18930	240	447	497	255	51	96	96	105	58	55	97	92	0	484	527	272	51	69	69	82	124	151	94	79	0	0.846	0.876	0.856	0.855	2.396	0.659	0.379	406	2994	88	766	859	-0.241	351	415	401	458	201722	213785	6.759	3.589	0	0	0
5	10	8	""	"mmp7"	5590	18940	210	441	480	206	42	94	94	99	43	43	99	97	0	485	533	241	45	67	67	70	30	42	99	99	0	0.830	0.828	0.817	0.818	2.202	0.799	0.584	355	2337	94	765	852	-0.269	347	418	386	466	170407	189207	8.860	15.433	0	0	0
5	11	8	""	"mmp7"	5980	18950	220	450	470	190	40	93	93	99	45	45	98	96	0	465	498	219	43	67	67	72	40	55	99	98	0	0.897	0.875	0.934	0.869	2.054	0.852	0.598	354	2605	92	755	808	-0.157	357	398	377	431	166263	176138	8.244	10.650	0	0	0
5	12	8	""	"mmp7"	6390	18940	220	404	434	187	43	94	94	100	49	49	99	93	0	423	479	310	64	69	69	74	35	47	98	97	0	0.876	0.829	0.860	0.855	2.423	0.627	0.376	371	2646	94	664	750	-0.191	310	354	340	410	161074	177729	6.816	11.571	0	0	0
5	13	8	""	"vegfa"	6820	18940	190	408	447	240	53	94	94	102	54	52	98	92	0	142	236	927	392	70	70	76	106	139	35	15	0	4.361	2.127	3.994	4.135	3.551	0.178	0.144	280	1966	93	386	519	2.125	314	72	353	166	125222	65968	6.389	1.509	-100	0	1
5	14	8	""	"vegfa"	7180	18970	190	423	463	188	40	94	94	100	45	45	98	96	0	138	182	116	63	69	69	76	114	150	36	15	0	4.768	3.265	4.060	4.289	3.568	3.867	0.283	285	1951	88	398	482	2.253	329	69	369	113	131934	51818	8.067	0.930	0	0	0
5	15	8	""	"vegfa"	7550	18960	190	396	406	173	42	94	94	98	39	39	97	92	0	129	169	109	64	66	66	71	80	112	46	22	0	4.794	3.029	3.603	3.849	3.833	3.723	0.275	284	1970	93	365	415	2.261	302	63	312	103	115276	47987	7.897	1.225	-100	0	1
5	16	8	""	"vegfa"	7960	18940	200	319	362	191	52	92	92	100	58	58	91	79	0	113	153	113	73	66	66	72	55	76	43	26	0	4.830	3.103	3.742	3.694	4.618	4.136	0.190	284	2249	20	274	357	2.272	227	47	270	87	102917	43397	4.517	1.473	-100	0	1
5	17	8	""	"odc"	8410	18950	200	800	865	472	54	96	96	106	124	116	95	85	0	1554	1647	843	51	68	68	74	45	60	99	99	0	0.474	0.487	0.468	0.459	2.028	0.467	0.760	327	2237	93	2190	2348	-1.077	704	1486	769	1579	282718	538481	6.121	34.956	0	0	0
5	18	8	""	"odc"	8780	18970	200	1052	1062	345	32	97	97	108	90	83	100	99	0	1959	2029	665	32	70	70	78	98	125	100	100	0	0.506	0.493	0.501	0.485	1.545	0.461	0.804	305	2220	91	2844	2924	-0.983	955	1889	965	1959	323873	618986	10.600	19.908	0	0	0
5	19	8	""	"odc"	9180	18960	200	936	952	466	48	96	96	106	85	80	99	96	0	1886	1846	889	48	70	70	81	101	124	99	99	0	0.463	0.482	0.487	0.473	1.877	0.462	0.767	315	2274	97	2656	2632	-1.111	840	1816	856	1776	299988	581335	9.953	17.475	0	0	0
5	20	8	""	"odc"	9570	18940	210	816	865	450	52	97	97	105	56	53	99	97	0	1598	1665	849	50	70	70	78	51	65	99	99	0	0.471	0.482	0.467	0.465	1.970	0.453	0.746	344	2417	87	2247	2363	-1.086	719	1528	768	1595	297639	572831	13.571	31.118	0	0	0
5	1	9	""	"il13ra1"	2010	19380	190	377	407	187	45	95	95	102	48	47	95	90	0	282	321	188	58	83	83	92	102	110	73	49	0	1.417	1.311	1.555	1.470	3.284	1.224	0.319	297	1913	96	481	550	0.503	282	199	312	238	120778	95432	6.354	2.245	-100	0	1
5	2	9	""	"il13ra1"	2380	19390	180	329	366	189	51	95	95	101	45	44	95	84	0	281	339	210	61	87	87	91	34	37	91	86	0	1.206	1.075	1.181	1.160	3.287	1.002	0.223	283	1785	94	428	523	0.270	234	194	271	252	103587	95981	5.889	7.294	0	0	0
5	3	9	""	"il13ra1"	2780	19380	190	360	379	183	48	95	95	101	43	42	96	87	0	272	313	166	53	77	77	82	33	40	94	88	0	1.359	1.203	1.321	1.252	3.097	1.317	0.329	280	1976	95	460	520	0.443	265	195	284	236	106157	87604	6.465	7.000	0	0	0
5	4	9	""	"il13ra1"	3180	19360	200	295	331	167	50	96	96	102	52	50	90	76	0	256	281	158	56	74	74	80	46	57	88	74	0	1.093	1.135	1.164	1.093	3.614	1.159	0.248	284	2296	63	381	442	0.128	199	182	235	207	94018	79819	4.404	4.370	0	0	0
5	5	9	""	"rbl1"	3590	19360	180	162	185	103	55	96	96	101	43	42	61	39	0	211	257	165	64	71	71	75	42	56	83	64	0	0.471	0.478	0.576	0.610	4.655	0.304	0.115	232	1892	64	206	275	-1.086	66	140	89	186	43024	59561	1.953	4.333	-100	0	1
5	6	9	""	"rbl1"	3980	19370	180	134	148	74	50	94	94	100	46	46	45	21	0	194	223	122	54	69	69	75	93	124	62	33	0	0.320	0.351	0.500	0.451	4.419	0.233	0.227	229	1909	34	165	208	-1.644	40	125	54	154	33828	51176	1.043	1.591	-100	0	1
5	7	9	""	"rbl1"	4390	19370	180	145	170	96	56	95	95	101	44	43	53	35	0	193	228	142	62	69	69	74	35	47	83	66	0	0.403	0.472	0.564	0.566	5.317	0.280	0.043	249	1895	93	174	234	-1.311	50	124	75	159	42343	56877	1.568	4.400	-100	0	1
5	8	9	""	"rbl1"	4780	19350	190	137	160	87	54	96	96	104	49	47	44	25	0	177	213	134	62	69	69	73	31	42	81	66	0	0.380	0.444	0.615	0.622	4.635	0.282	0.040	256	2042	88	149	208	-1.396	41	108	64	144	40838	54520	1.143	4.516	-100	0	1
5	9	9	""	"mad"	5190	19360	200	515	538	212	39	94	94	99	42	42	99	99	0	415	433	217	50	67	67	71	31	43	98	96	0	1.210	1.213	1.258	1.304	2.005	1.175	0.693	311	2286	90	769	810	0.275	421	348	444	366	167292	134802	10.452	11.677	0	0	0
5	10	9	""	"mad"	5590	19370	190	568	572	236	41	95	95	100	50	50	98	96	0	425	457	220	48	67	67	71	36	50	98	95	0	1.321	1.223	1.234	1.277	2.053	1.220	0.694	287	2008	93	831	867	0.402	473	358	477	390	164067	131078	9.440	10.722	0	0	0
5	11	9	""	"mad"	5990	19370	190	499	525	230	43	94	94	100	44	44	99	97	0	362	391	213	54	67	67	73	81	110	90	76	0	1.373	1.330	1.349	1.453	2.250	1.302	0.611	300	1932	92	700	755	0.457	405	295	431	324	157485	117343	9.659	3.926	0	0	0
5	12	9	""	"mad"	6390	19360	200	342	414	233	56	97	97	103	44	42	95	87	0	276	337	214	63	69	69	76	81	106	81	62	0	1.184	1.183	1.229	1.179	2.708	1.195	0.574	237	2250	0	452	585	0.244	245	207	317	268	98217	79806	7.068	3.222	0	0	0
5	13	9	""	"tcn2"	6820	19340	200	306	335	147	43	96	96	103	63	61	91	77	0	257	279	143	51	70	70	73	31	42	96	87	0	1.123	1.144	1.190	1.182	2.694	1.177	0.472	309	2207	89	397	448	0.167	210	187	239	209	103630	86209	3.683	6.645	0	0	0
5	14	9	""	"tcn2"	7180	19370	210	319	349	150	42	95	95	103	63	61	94	81	0	305	328	160	48	69	69	74	51	68	95	85	0	0.949	0.981	1.013	1.041	2.602	1.007	0.367	325	2318	90	460	513	-0.076	224	236	254	259	113412	106516	3.905	4.980	0	0	0
5	15	9	""	"tcn2"	7600	19370	200	387	397	145	36	95	95	102	57	55	98	94	0	322	342	162	47	67	67	73	50	68	94	88	0	1.145	1.098	1.104	1.181	2.589	1.039	0.544	326	2220	91	547	577	0.195	292	255	302	275	129577	111497	5.175	5.380	0	0	0
5	16	9	""	"tcn2"	7970	19340	210	304	327	147	44	94	94	101	47	46	92	82	0	239	280	168	60	67	67	71	29	40	94	84	0	1.221	1.094	1.229	1.167	2.943	1.042	0.471	350	2338	93	382	446	0.288	210	172	233	213	114303	98014	4.809	7.207	0	0	0
5	17	9	""	"mupar1"	8420	19350	200	863	891	323	36	95	95	103	120	116	100	99	0	1029	1054	315	29	67	67	72	32	44	100	100	0	0.798	0.806	0.802	0.798	1.606	0.862	0.628	332	2133	94	1730	1783	-0.326	768	962	796	987	295815	349784	6.567	30.688	0	0	0
5	18	9	""	"mupar1"	8750	19360	210	869	888	257	28	95	95	103	52	50	99	99	0	948	994	343	34	68	68	73	32	43	99	99	0	0.880	0.856	0.862	0.879	1.641	0.818	0.752	355	2221	89	1654	1719	-0.184	774	880	793	926	315259	352985	15.096	28.781	0	0	0
5	19	9	""	"mupar1"	9200	19370	200	820	866	250	28	97	97	103	48	46	99	99	0	961	990	307	31	69	69	75	35	46	100	100	0	0.811	0.835	0.840	0.841	1.564	0.812	0.762	341	2161	92	1615	1690	-0.302	723	892	769	921	295291	337587	15.896	26.143	0	0	0
5	20	9	""	"mupar1"	9540	19360	210	808	840	251	29	96	96	103	54	52	100	100	0	963	998	323	32	70	70	75	49	65	99	99	0	0.797	0.802	0.790	0.814	1.652	0.774	0.760	363	2272	96	1605	1672	-0.327	712	893	744	928	304854	362106	13.648	18.837	0	0	0
5	1	10	""	"sp6"	1980	19760	250	2993	2978	609	20	92	92	97	46	47	100	100	0	2553	2579	665	25	79	79	85	60	70	100	100	0	1.173	1.154	1.171	1.174	1.386	1.144	0.890	499	3020	94	5375	5386	0.230	2901	2474	2886	2500	1485912	1286896	62.630	41.567	0	0	0
5	2	10	""	"sp6"	2380	19760	240	2948	2952	1027	34	94	94	101	53	52	100	100	0	2496	2588	1352	52	83	83	91	77	84	100	100	0	1.183	1.141	1.150	1.150	1.365	1.049	0.871	487	2681	96	5267	5363	0.242	2854	2413	2858	2505	1437497	1260586	53.792	32.429	0	0	0
5	3	10	""	"sp6"	2790	19760	240	2862	2872	611	21	96	96	102	48	47	100	100	0	2438	2506	633	25	76	76	81	34	41	100	100	0	1.171	1.142	1.150	1.150	1.331	1.136	0.901	453	2768	93	5128	5206	0.228	2766	2362	2776	2430	1301001	1135257	57.708	71.324	0	0	0
5	4	10	""	"sp6"	3190	19760	240	2700	2737	671	24	97	97	110	134	121	100	99	0	2406	2416	599	24	74	74	80	51	63	100	100	0	1.116	1.127	1.117	1.127	1.378	1.132	0.898	479	2805	97	4935	4982	0.158	2603	2332	2640	2342	1311094	1157453	19.604	45.804	0	0	0
5	5	10	""	"wdr12"	3600	19760	190	428	494	301	60	96	96	111	154	138	76	51	0	793	1004	620	61	72	72	79	61	77	99	98	0	0.460	0.427	0.414	0.407	2.027	0.459	0.575	271	2017	94	1053	1330	-1.120	332	721	398	932	133971	272028	2.487	15.164	0	0	0
5	6	10	""	"wdr12"	3990	19770	190	382	459	269	58	94	94	100	46	46	96	89	0	792	985	605	61	69	69	74	38	51	100	99	0	0.398	0.398	0.389	0.368	2.244	0.379	0.739	264	2041	94	1011	1281	-1.329	288	723	365	916	121128	259946	7.804	23.974	0	0	0
5	7	10	""	"wdr12"	4380	19760	180	447	519	269	51	96	96	102	48	47	97	95	0	823	1000	588	58	70	70	73	27	36	100	99	0	0.466	0.455	0.449	0.456	1.870	0.414	0.739	279	1869	95	1104	1353	-1.102	351	753	423	930	144885	278920	8.688	34.333	0	0	0
5	8	10	""	"wdr12"	4780	19760	200	371	431	262	60	96	96	103	46	44	90	81	0	738	901	552	61	70	70	76	32	42	100	99	0	0.412	0.403	0.389	0.370	2.159	0.393	0.742	304	2272	96	943	1166	-1.279	275	668	335	831	131161	273874	7.130	25.781	0	0	0
5	9	10	""	"phdla3"	5190	19760	210	11615	10752	4681	43	94	94	101	45	44	100	100	0	13127	11769	5320	45	69	69	76	79	103	100	100	0	0.882	0.911	0.927	0.923	1.340	0.901	0.949	361	2320	94	24579	22358	-0.181	11521	13058	10658	11700	3881420	4248520	236.689	148.013	0	0	0
5	10	10	""	"phdla3"	5600	19770	210	12361	12353	2396	19	96	96	105	72	68	100	100	0	13525	13637	3280	24	69	69	78	106	135	100	100	0	0.911	0.903	0.913	0.921	1.352	0.888	0.949	336	2330	98	25721	25825	-0.134	12265	13456	12257	13568	4150471	4581902	170.111	127.915	0	0	0
5	11	10	""	"phdla3"	6000	19740	210	9867	9709	4408	45	98	98	111	102	91	100	100	0	10568	10543	4848	45	69	69	81	103	127	100	99	0	0.930	0.918	0.914	0.924	1.447	0.913	0.955	375	2251	82	20268	20085	-0.105	9769	10499	9611	10474	3640976	3953472	94.098	101.573	0	0	0
5	12	10	""	"phdla3"	6400	19740	220	5550	6927	3811	55	98	98	108	76	70	100	100	0	5946	7518	4420	58	68	68	81	160	197	100	99	0	0.928	0.917	0.915	0.957	1.592	0.895	0.921	400	2441	92	11330	14279	-0.108	5452	5878	6829	7450	2770640	3007315	89.724	46.481	0	0	0
5	13	10	""	"il7r"	6800	19750	210	413	462	274	59	96	96	107	87	81	88	73	0	235	308	281	91	68	68	80	162	202	50	24	0	1.898	1.525	1.912	1.887	3.059	0.743	0.347	294	2345	68	484	606	0.924	317	167	366	240	135837	90528	4.080	1.407	-100	0	1
5	14	10	""	"il7r"	7200	19750	190	452	489	229	46	94	94	102	47	46	98	94	0	272	316	226	71	68	68	72	37	51	86	77	0	1.755	1.593	1.838	2.048	3.170	1.487	0.453	294	1915	95	562	643	0.811	358	204	395	248	143866	92832	8.234	6.595	0	0	0
5	15	10	""	"il7r"	7550	19760	180	488	534	241	45	94	94	101	44	43	99	96	0	299	350	223	63	67	67	72	30	41	94	90	0	1.698	1.555	1.728	1.763	2.614	1.552	0.475	264	1818	92	626	723	0.764	394	232	440	283	140961	92342	9.841	9.267	0	0	0
5	16	10	""	"il7r"	7980	19760	200	426	493	267	54	96	96	102	44	43	96	93	0	248	305	215	70	69	69	74	31	41	86	79	0	1.844	1.682	1.750	1.922	3.219	1.716	0.463	319	2239	42	509	633	0.883	330	179	397	236	157320	97339	8.886	7.452	0	0	0
5	17	10	""	"buffer"	8380	19750	150	94	104	45	43	96	96	101	40	39	18	4	0	65	72	35	48	68	68	73	29	39	10	3	0	0.667	2.000	1.789	1.760	3.923	-53.696	0.000	156	1272	100	-5	12	-0.584	-2	-3	8	4	16173	11176	0.075	-0.034	-100	0	1
5	18	10	""	"buffer"	8780	19750	150	99	105	41	39	95	95	104	54	51	10	3	0	74	80	35	43	69	69	74	34	45	12	6	0	0.800	0.909	1.151	1.049	4.531	56.862	0.001	156	1272	100	9	21	-0.322	4	5	10	11	16386	12428	0.019	0.176	-100	0	1
5	19	10	""	"buffer"	9180	19750	150	108	132	77	58	116	116	156	111	71	11	1	0	83	85	26	30	72	72	78	33	42	23	2	0	-0.727	1.231	2.832	2.737	4.118	13.809	0.043	156	1272	100	3	29	Error	-8	11	16	13	20608	13318	-0.216	0.212	-100	0	1
5	20	10	""	"buffer"	9570	19750	150	100	103	38	36	97	97	104	49	47	10	1	0	72	74	25	33	68	68	73	49	67	3	1	0	0.750	1.000	1.143	1.255	4.130	14.911	0.006	156	1272	100	7	12	-0.415	3	4	6	6	16027	11485	-0.020	0.020	-100	0	1
5	1	11	""	"sp3"	2000	20160	190	362	378	138	36	90	90	96	43	44	98	94	0	394	411	165	40	81	81	89	93	104	94	79	0	0.869	0.873	0.936	0.883	2.202	0.796	0.520	297	1928	89	585	618	-0.203	272	313	288	330	112216	121960	6.558	3.462	0	0	0
5	2	11	""	"sp3"	2360	20170	190	330	349	139	39	92	92	101	64	63	95	83	0	387	410	167	40	84	84	92	93	101	96	81	0	0.785	0.788	0.791	0.780	2.341	0.653	0.417	286	1956	91	541	583	-0.349	238	303	257	326	99783	117397	3.875	3.419	0	0	0
5	3	11	""	"sp3"	2800	20180	200	338	354	135	38	94	94	101	51	50	97	91	0	391	400	169	42	75	75	80	38	47	98	95	0	0.772	0.800	0.813	0.809	2.365	0.745	0.461	292	2269	94	560	585	-0.373	244	316	260	325	103500	116822	4.961	8.421	0	0	0
5	4	11	""	"sp3"	3170	20150	210	311	320	124	38	96	96	104	54	51	93	80	0	340	376	179	47	72	72	77	33	42	99	95	0	0.802	0.737	0.757	0.731	2.620	0.651	0.432	320	2332	89	483	528	-0.318	215	268	224	304	102266	120315	4.000	9.061	0	0	0
5	5	11	""	"rrm2"	3600	20160	200	200	225	112	49	96	96	104	49	47	79	52	0	538	588	344	58	73	73	78	37	47	100	100	0	0.224	0.250	0.237	0.223	2.578	0.199	0.378	334	2275	94	569	644	-2.158	104	465	129	515	75163	196361	2.469	13.784	0	0	0
5	6	11	""	"rrm2"	3990	20170	210	211	235	101	42	94	94	102	54	52	81	55	0	536	577	232	40	69	69	75	61	81	99	98	0	0.251	0.278	0.255	0.241	2.598	0.223	0.355	331	2377	94	584	649	-1.994	117	467	141	508	77838	191132	2.463	8.230	0	0	0
5	7	11	""	"rrm2"	4390	20170	220	197	222	114	51	94	94	102	52	50	72	49	0	512	540	226	41	70	70	74	37	50	98	98	0	0.233	0.272	0.244	0.226	2.915	0.234	0.285	351	2642	87	545	598	-2.102	103	442	128	470	78058	189711	2.308	12.595	0	0	0
5	8	11	""	"rrm2"	4780	20150	220	200	216	94	43	95	95	105	52	49	76	50	0	528	559	215	38	71	71	77	35	45	100	99	0	0.230	0.248	0.236	0.210	2.726	0.199	0.281	353	2622	92	562	609	-2.120	105	457	121	488	76411	197433	2.135	13.771	0	0	0
5	9	11	""	"myd116"	5200	20150	210	730	767	318	41	95	95	105	51	48	99	99	0	906	931	395	42	70	70	76	33	43	99	99	0	0.760	0.780	0.764	0.778	1.821	0.751	0.710	371	2340	92	1471	1533	-0.396	635	836	672	861	284410	345318	12.980	25.909	0	0	0
5	10	11	""	"myd116"	5590	20160	200	813	823	287	34	95	95	104	62	59	100	100	0	956	983	346	35	68	68	74	55	74	99	99	0	0.809	0.796	0.827	0.803	1.783	0.775	0.738	335	2224	95	1606	1643	-0.306	718	888	728	915	275595	329200	11.597	16.527	0	0	0
5	11	11	""	"myd116"	5990	20160	210	716	743	273	36	96	96	107	96	89	99	97	0	948	977	346	35	67	67	77	86	111	100	99	0	0.704	0.711	0.674	0.693	1.815	0.688	0.724	336	2367	90	1501	1557	-0.506	620	881	647	910	249684	328381	6.625	10.465	0	0	0
5	12	11	""	"myd116"	6380	20130	210	700	738	304	41	96	96	101	45	44	99	99	0	914	938	394	42	68	68	71	28	39	100	99	0	0.714	0.738	0.738	0.733	1.787	0.710	0.725	361	2292	91	1450	1512	-0.486	604	846	642	870	266367	338498	14.156	30.964	0	0	0
5	13	11	""	"selenbp1"	6790	20140	220	496	527	204	38	94	94	101	58	57	98	97	0	199	217	125	57	69	69	73	43	58	81	62	0	3.092	2.926	3.187	3.581	2.733	3.284	0.413	372	2614	93	532	581	1.629	402	130	433	148	196044	80552	7.345	3.349	0	0	0
5	14	11	""	"selenbp1"	7170	20150	200	493	518	196	37	95	95	101	45	44	100	97	0	197	233	133	57	69	69	73	42	57	87	66	0	3.109	2.579	2.843	3.068	2.567	2.715	0.390	328	2234	93	526	587	1.636	398	128	423	164	170060	76294	9.267	3.810	0	0	0
5	15	11	""	"selenbp1"	7610	20150	210	539	549	194	35	96	96	103	48	46	100	98	0	212	227	116	51	68	68	76	94	123	68	31	0	3.076	2.849	3.051	3.434	2.685	3.134	0.425	362	2308	93	587	612	1.621	443	144	453	159	198895	82335	9.292	1.606	0	0	0
5	16	11	""	"selenbp1"	7960	20140	210	555	566	182	32	97	97	104	50	48	100	98	0	216	248	131	52	69	69	75	39	52	92	81	0	3.116	2.620	2.836	3.047	2.284	2.825	0.449	363	2225	94	605	648	1.640	458	147	469	179	205344	90069	9.240	4.436	0	0	0
5	17	11	""	"sp5"	8420	20160	190	6245	6402	1813	28	99	99	119	186	156	100	100	0	4158	4421	1599	36	69	69	88	180	204	100	100	0	1.503	1.448	1.475	1.462	1.547	1.450	0.827	284	2017	86	10235	10655	0.588	6146	4089	6303	4352	1818292	1255433	33.780	24.072	0	0	0
5	18	11	""	"sp5"	8810	20170	180	6704	7116	2470	34	99	99	116	196	168	100	100	0	4342	4810	2014	41	69	69	80	105	131	100	99	0	1.546	1.480	1.503	1.550	1.627	1.493	0.798	264	1884	93	10878	11758	0.629	6605	4273	7017	4741	1878598	1269713	35.714	45.048	0	0	0
5	19	11	""	"sp5"	9190	20170	180	6014	6324	2298	36	102	102	123	121	98	100	100	0	4121	4359	1614	37	70	70	74	39	52	99	99	0	1.459	1.451	1.444	1.474	1.647	1.500	0.817	262	1816	95	9963	10511	0.545	5912	4051	6222	4289	1656872	1141975	51.248	109.872	0	0	0
5	20	11	""	"sp5"	9520	20150	170	6147	6251	1712	27	100	100	128	258	201	100	100	0	4137	4329	1545	35	71	71	98	236	240	99	99	0	1.487	1.445	1.450	1.473	1.499	1.442	0.827	265	1500	88	10113	10409	0.572	6047	4066	6151	4258	1656632	1147279	23.733	17.928	0	0	0
6	1	1	""	"sp4"	10980	16120	220	460	501	246	49	100	100	108	56	51	99	95	0	461	510	367	71	73	73	79	45	56	99	99	0	0.928	0.918	0.966	0.917	2.112	0.762	0.512	340	2834	91	748	838	-0.108	360	388	401	437	170480	173257	7.018	9.578	0	0	0
6	2	1	""	"sp4"	11390	16140	190	473	488	167	34	98	98	106	56	52	99	97	0	456	483	196	40	71	71	79	67	84	98	96	0	0.974	0.947	0.942	0.968	1.898	0.904	0.598	293	1921	88	760	802	-0.038	375	385	390	412	143051	141441	6.821	6.030	0	0	0
6	3	1	""	"sp4"	11730	16120	200	471	519	452	87	101	101	114	80	70	99	95	0	452	552	1117	202	72	72	90	208	231	90	40	0	0.974	0.871	0.950	0.954	1.912	0.454	0.793	315	2222	86	750	898	-0.038	370	380	418	480	163331	173889	5.063	2.221	0	0	0
6	4	1	""	"sp4"	12160	16100	210	454	464	167	35	106	106	212	1155	544	0	0	0	454	479	191	39	75	75	359	3647	1015	0	0	0	0.918	0.886	0.874	0.868	2.259	0.368	0.526	351	2468	92	727	762	-0.123	348	379	358	404	162918	167997	0.218	0.033	-100	0	1
6	5	1	""	"cd37"	12570	16130	220	333	356	165	46	100	100	109	56	51	91	83	0	231	254	139	54	71	71	79	127	160	59	28	0	1.456	1.399	1.430	1.500	3.466	1.543	0.342	320	2695	90	393	439	0.542	233	160	256	183	113897	81343	4.411	1.378	-100	0	1
6	6	1	""	"cd37"	12970	16110	200	311	326	147	45	99	99	117	207	176	51	10	0	225	260	140	53	70	70	99	482	486	3	0	0	1.368	1.195	1.218	1.237	3.254	1.187	0.234	283	2313	94	367	417	0.452	212	155	227	190	92196	73495	1.010	0.334	-100	0	1
6	7	1	""	"cd37"	13360	16120	190	309	339	154	45	99	99	108	63	58	94	73	0	233	267	156	58	70	70	78	63	80	82	58	0	1.288	1.218	1.230	1.336	2.649	1.151	0.397	270	2008	79	373	437	0.365	210	163	240	197	91593	72145	3.667	3.000	0	0	0
6	8	1	""	"cd37"	13770	16110	200	300	336	168	50	99	99	110	67	60	87	71	0	229	276	313	113	71	71	83	127	153	55	26	0	1.272	1.156	1.392	1.464	3.146	0.493	0.349	282	2325	82	359	442	0.347	201	158	237	205	94668	77792	3.373	1.520	-100	0	1
6	9	1	""	"hif1a"	14170	16100	190	430	479	243	50	98	98	108	78	72	95	82	0	557	616	342	55	72	72	79	44	55	98	96	0	0.685	0.700	0.691	0.711	2.623	0.600	0.402	276	2022	93	817	925	-0.546	332	485	381	544	132082	169990	4.756	12.205	0	0	0
6	10	1	""	"hif1a"	14570	16100	190	418	460	213	46	99	99	105	45	42	98	93	0	519	595	343	57	70	70	76	40	52	98	96	0	0.710	0.688	0.675	0.724	2.741	0.470	0.468	262	2048	94	768	886	-0.494	319	449	361	525	120472	155835	7.889	12.975	0	0	0
6	11	1	""	"hif1a"	14960	16100	180	423	474	231	48	99	99	107	47	43	96	93	0	565	614	321	52	72	72	79	46	58	99	93	0	0.657	0.692	0.677	0.706	2.682	0.625	0.449	245	1910	92	817	917	-0.606	324	493	375	542	116228	150385	7.809	11.630	0	0	0
6	12	1	""	"hif1a"	15370	16100	190	425	457	239	52	101	101	109	52	47	94	87	0	524	606	350	57	72	72	81	48	59	97	93	0	0.717	0.667	0.728	0.674	3.178	0.560	0.407	277	2023	95	776	890	-0.480	324	452	356	534	126701	167760	6.692	10.938	0	0	0
6	13	1	""	"cd47"	15770	16090	200	984	1015	395	38	100	100	109	52	47	100	99	0	965	1014	459	45	72	72	81	50	61	99	98	0	0.990	0.971	1.012	1.013	1.877	0.937	0.741	342	2280	92	1777	1857	-0.014	884	893	915	942	347003	346671	17.423	18.660	0	0	0
6	14	1	""	"cd47"	16170	16100	200	980	1034	409	39	100	100	114	103	90	99	97	0	929	991	452	45	72	72	82	71	86	99	97	0	1.027	1.016	1.065	1.064	1.916	0.986	0.748	316	2289	96	1737	1853	0.038	880	857	934	919	326846	313233	8.932	12.803	0	0	0
6	15	1	""	"cd47"	16560	16100	200	863	897	377	42	102	102	120	126	105	98	95	0	820	873	421	48	73	73	108	436	403	80	36	0	1.019	0.994	1.009	1.027	1.910	0.527	0.495	322	2292	96	1508	1595	0.027	761	747	795	800	288870	281146	6.167	1.755	0	0	0
6	16	1	""	"cd47"	16970	16090	210	1014	1015	376	37	100	100	114	113	99	100	97	0	902	937	425	45	73	73	104	424	407	82	49	0	1.103	1.059	1.119	1.127	1.821	1.023	0.808	335	2459	97	1743	1779	0.141	914	829	915	864	340094	313788	7.973	1.965	0	0	0
6	17	1	""	"sp7"	17380	16100	180	321	341	130	38	96	96	103	49	47	95	89	0	354	377	174	46	69	69	75	34	45	99	97	0	0.789	0.795	0.839	0.824	2.266	0.731	0.483	273	1877	93	510	553	-0.342	225	285	245	308	93091	102789	4.857	8.882	0	0	0
6	18	1	""	"sp7"	17770	16110	190	325	343	133	38	96	96	205	2050	1000	0	0	0	378	413	181	43	70	70	240	2736	1140	0	0	0	0.744	0.720	0.723	0.718	2.343	0.679	0.481	286	2021	91	537	590	-0.427	229	308	247	343	98057	118131	0.067	0.063	-100	0	1
6	19	1	""	"sp7"	18190	16110	200	292	314	143	45	101	101	191	1906	997	0	0	0	311	351	267	76	72	72	179	2161	1207	0	0	0	0.799	0.763	0.750	0.768	2.873	0.526	0.223	304	2207	94	430	492	-0.324	191	239	213	279	95499	106801	0.065	0.080	-100	0	1
6	20	1	""	"sp7"	18540	16100	200	288	304	169	55	105	105	126	119	94	73	29	0	287	308	141	45	72	72	84	65	77	92	75	0	0.851	0.843	0.839	0.814	2.902	1.011	0.252	288	2212	90	398	435	-0.233	183	215	199	236	87610	88751	1.496	3.446	-100	0	1
6	1	2	""	"ara"	10960	16520	150	99	109	46	42	101	101	109	58	53	14	1	0	75	78	28	35	73	73	80	49	61	5	0	0	-1.000	1.600	1.886	1.902	4.785	9.463	0.023	156	1272	100	0	13	Error	-2	2	8	5	16966	12154	0.000	-0.041	-100	0	1
6	2	2	""	"ara"	11360	16520	150	100	108	52	48	101	101	118	134	113	1	0	0	72	76	35	46	74	74	86	137	159	1	0	0	0.500	3.500	1.875	2.074	4.385	0.867	0.755	156	1272	100	-3	9	-1.000	-1	-2	7	2	16917	11855	-0.075	-0.073	-100	0	1
6	3	2	""	"ara"	11760	16520	150	102	110	45	40	101	101	117	153	130	1	0	0	77	82	30	36	72	72	85	180	211	0	0	0	0.200	0.900	1.412	1.776	4.617	0.392	0.045	156	1272	100	6	19	-2.322	1	5	9	10	17094	12819	-0.046	-0.017	-100	0	1
6	4	2	""	"ara"	12160	16520	150	103	108	47	43	100	100	108	49	45	14	3	0	70	83	59	71	72	72	78	49	62	9	3	0	-1.500	0.727	1.529	1.369	4.415	1.562	0.023	156	1272	100	1	19	Error	3	-2	8	11	16866	13024	0.000	0.102	-100	0	1
6	5	2	""	"hmga1"	12560	16530	220	9910	9543	2874	30	102	102	120	139	115	100	100	0	10941	10545	3468	32	72	72	107	634	592	99	98	0	0.902	0.901	0.919	0.929	1.572	0.876	0.904	346	2563	95	20677	19914	-0.149	9808	10869	9441	10473	3301858	3648670	67.791	16.464	0	0	0
6	6	2	""	"hmga1"	12960	16530	210	9529	9570	2467	25	100	100	117	204	174	100	100	0	10721	10853	3130	28	70	70	98	478	487	100	100	0	0.885	0.878	0.889	0.885	1.355	0.860	0.938	306	2346	91	20080	20253	-0.176	9429	10651	9470	10783	2928276	3320910	46.338	22.500	0	0	0
6	7	2	""	"hmga1"	13370	16500	190	9062	8322	3312	39	100	100	107	51	47	100	100	0	10034	9579	4311	45	71	71	77	41	53	100	100	0	0.900	0.865	0.886	0.905	1.569	0.837	0.918	289	2010	93	18925	17730	-0.152	8962	9963	8222	9508	2405147	2768352	161.078	231.756	0	0	0
6	8	2	""	"hmga1"	13770	16500	200	8008	7614	3323	43	101	101	111	59	53	100	100	0	8631	8569	4073	47	72	72	81	57	70	100	100	0	0.924	0.884	0.901	0.908	1.445	0.863	0.937	311	2250	96	16466	16010	-0.114	7907	8559	7513	8497	2367836	2664858	127.169	148.912	0	0	0
6	9	2	""	"cdkn1a"	14160	16500	210	2558	2557	1063	41	101	101	110	72	65	100	100	0	1354	1407	692	49	73	73	79	40	50	99	98	0	1.918	1.841	1.877	1.940	1.816	1.849	0.837	353	2379	94	3738	3790	0.940	2457	1281	2456	1334	902537	496624	33.986	33.200	0	0	0
6	10	2	""	"cdkn1a"	14570	16510	210	2390	2455	827	33	100	100	107	51	47	100	100	0	1363	1418	630	44	71	71	78	46	58	99	99	0	1.772	1.748	1.792	1.879	1.663	1.732	0.836	348	2384	97	3582	3702	0.825	2290	1292	2355	1347	854383	493592	46.039	29.130	0	0	0
6	11	2	""	"cdkn1a"	14970	16500	220	2513	2538	925	36	98	98	107	50	46	100	100	0	1360	1389	599	43	71	71	81	89	109	99	99	0	1.874	1.851	1.830	1.924	1.561	1.864	0.858	377	2640	95	3704	3758	0.906	2415	1289	2440	1318	956907	523515	48.620	14.697	0	0	0
6	12	2	""	"cdkn1a"	15370	16500	220	2344	2545	1089	42	99	99	113	96	84	100	100	0	1301	1416	732	51	72	72	90	265	294	97	89	0	1.827	1.820	1.886	1.979	1.848	1.803	0.846	388	2607	92	3474	3790	0.869	2245	1229	2446	1344	987575	549317	25.333	5.004	0	0	0
6	13	2	""	"hmga2"	15770	16500	190	997	1036	503	48	98	98	111	76	68	98	97	0	1103	1154	621	53	72	72	83	62	74	97	97	0	0.872	0.867	0.867	0.910	2.032	0.827	0.749	325	1897	22	1930	2020	-0.198	899	1031	938	1082	336696	374929	12.171	17.274	0	0	0
6	14	2	""	"hmga2"	16160	16510	190	1114	1160	429	36	97	97	106	76	71	100	99	0	1260	1327	587	44	70	70	78	73	93	99	98	0	0.855	0.846	0.892	0.876	1.956	0.800	0.779	275	2018	90	2207	2320	-0.226	1017	1190	1063	1257	318941	364917	13.868	17.110	0	0	0
6	15	2	""	"hmga2"	16560	16510	180	1145	1190	433	36	101	101	135	594	440	87	37	0	1283	1368	562	41	71	71	106	908	856	71	18	0	0.861	0.840	0.841	0.846	1.600	0.808	0.793	269	1880	93	2256	2386	-0.216	1044	1212	1089	1297	320159	367964	1.776	1.390	-100	0	1
6	16	2	""	"hmga2"	16960	16500	190	931	1002	478	47	97	97	107	59	55	99	99	0	1093	1175	633	53	72	72	82	56	68	99	99	0	0.817	0.820	0.839	0.851	1.987	0.775	0.750	300	1999	94	1855	2008	-0.292	834	1021	905	1103	300655	352641	15.169	19.518	0	0	0
6	17	2	""	"sp2"	17380	16500	200	1266	1249	297	23	95	95	104	55	52	100	99	0	1694	1712	434	25	70	70	77	63	81	100	100	0	0.721	0.703	0.708	0.702	1.465	0.679	0.858	333	2244	96	2795	2796	-0.472	1171	1624	1154	1642	415864	570090	20.818	25.952	0	0	0
6	18	2	""	"sp2"	17780	16510	200	1313	1327	299	22	96	96	194	1953	1006	1	0	0	1843	1847	441	23	71	71	224	2606	1163	3	0	0	0.687	0.693	0.682	0.692	1.440	0.672	0.857	330	2227	95	2989	3007	-0.542	1217	1772	1231	1776	437952	609604	0.580	0.623	-100	0	1
6	19	2	""	"sp2"	18180	16510	210	866	875	250	28	99	99	140	1051	750	11	0	0	1241	1261	370	29	72	72	151	1851	1225	5	0	0	0.656	0.653	0.660	0.644	1.648	0.623	0.761	347	2278	91	1936	1965	-0.608	767	1169	776	1189	303655	437453	0.699	0.600	-100	0	1
6	20	2	""	"sp2"	18560	16490	200	890	909	253	27	100	100	117	107	91	99	99	0	1147	1159	332	28	72	72	85	81	95	99	99	0	0.735	0.744	0.736	0.745	1.607	0.728	0.726	352	2180	97	1865	1896	-0.444	790	1075	809	1087	319941	407850	7.402	13.259	0	0	0
6	1	3	""	"cenpb"	10970	16920	240	2967	3076	1372	44	101	101	113	74	65	100	100	0	4108	4160	1876	45	74	74	86	99	115	99	99	0	0.710	0.728	0.728	0.732	1.558	0.715	0.902	446	3037	91	6900	7061	-0.494	2866	4034	2975	4086	1371760	1855461	40.041	41.152	0	0	0
6	2	3	""	"cenpb"	11380	16940	230	3276	3323	1218	36	103	103	115	100	86	100	100	0	4678	4631	1704	36	72	72	85	131	154	100	100	0	0.689	0.706	0.702	0.707	1.400	0.696	0.908	414	2567	95	7779	7779	-0.537	3173	4606	3220	4559	1375781	1917344	32.080	34.702	0	0	0
6	3	3	""	"cenpb"	11740	16930	230	3313	3400	1262	37	102	102	112	61	54	100	100	0	4612	4599	1803	39	72	72	80	63	78	99	99	0	0.707	0.729	0.726	0.751	1.648	0.712	0.904	415	2543	97	7751	7825	-0.500	3211	4540	3298	4527	1411067	1908718	53.902	71.730	0	0	0
6	4	3	""	"cenpb"	12140	16910	220	3194	3194	1150	36	103	103	116	68	58	100	100	0	4263	4315	1760	40	71	71	87	83	95	99	99	0	0.737	0.728	0.739	0.753	1.632	0.698	0.884	438	2551	95	7283	7335	-0.440	3091	4192	3091	4244	1398842	1890086	45.265	50.940	0	0	0
6	5	3	""	"hmgn1"	12590	16920	230	1517	1544	505	32	104	104	122	130	106	99	98	0	2485	2573	752	29	73	73	92	144	156	99	99	0	0.586	0.576	0.586	0.572	1.539	0.565	0.861	428	2534	82	3825	3940	-0.771	1413	2412	1440	2500	660985	1101154	10.938	17.229	0	0	0
6	6	3	""	"hmgn1"	12950	16910	240	1530	1568	494	31	99	99	110	87	79	100	99	0	2581	2660	869	32	71	71	83	176	212	99	98	0	0.570	0.567	0.576	0.566	1.539	0.537	0.841	418	2823	92	3941	4058	-0.811	1431	2510	1469	2589	655576	1111850	16.759	14.642	0	0	0
6	7	3	""	"hmgn1"	13370	16900	200	1451	1497	486	32	99	99	110	91	82	100	99	0	2455	2513	819	32	71	71	97	535	551	99	97	0	0.567	0.572	0.577	0.568	1.450	0.554	0.874	325	2260	92	3736	3840	-0.819	1352	2384	1398	2442	486665	816787	15.242	4.516	0	0	0
6	8	3	""	"hmgn1"	13770	16900	210	1360	1370	545	39	101	101	112	68	60	99	99	0	2273	2334	919	39	73	73	83	73	87	100	100	0	0.572	0.561	0.568	0.550	1.589	0.543	0.849	345	2395	97	3459	3530	-0.806	1259	2200	1269	2261	472505	805365	18.500	30.836	0	0	0
6	9	3	""	"chi3l3"	14160	16860	110	177	185	87	47	103	103	111	60	54	58	29	0	156	168	74	44	74	74	80	42	52	70	50	0	0.902	0.872	0.959	1.279	4.458	6.879	0.006	24	654	0	156	176	-0.149	74	82	82	94	4446	4033	1.233	2.095	-100	0	1
6	10	3	""	"chi3l3"	14560	16890	130	200	208	113	54	100	100	109	54	49	68	45	0	112	152	89	58	74	74	80	44	55	45	27	0	2.632	1.385	3.330	2.586	7.548	3.402	0.006	22	959	57	138	186	1.396	100	38	108	78	4572	3338	1.833	1.636	-100	0	1
6	11	3	""	"chi3l3"	15010	16880	110	182	194	89	45	101	101	110	53	48	64	41	0	143	178	81	45	73	73	89	155	174	23	5	0	1.157	0.886	1.286	1.399	8.533	0.004	0.000	17	682	14	151	198	0.210	81	70	93	105	3296	3020	1.585	0.574	-100	0	1
6	12	3	""	"chi3l3"	15390	16890	150	248	290	182	62	101	101	109	52	47	90	66	0	136	224	231	103	73	73	80	41	51	71	47	0	2.333	1.252	1.490	1.589	3.330	1.137	0.195	21	1358	36	210	340	1.222	147	63	189	151	6100	4698	3.481	3.512	-100	0	1
6	13	3	""	"hmgp"	15770	16890	210	4126	4142	1770	42	101	101	115	96	83	100	100	0	4187	4226	2019	47	72	72	81	53	65	100	99	0	0.978	0.973	0.992	1.012	1.734	0.945	0.870	361	2300	94	8140	8195	-0.032	4025	4115	4041	4154	1495442	1525459	41.948	78.208	0	0	0
6	14	3	""	"hmgp"	16170	16900	200	4817	4848	1333	27	98	98	109	60	55	100	100	0	4903	4935	1472	29	70	70	79	82	103	99	99	0	0.976	0.976	0.979	0.983	1.431	0.967	0.926	331	2233	94	9552	9615	-0.035	4719	4833	4750	4865	1604774	1633390	78.983	59.220	0	0	0
6	15	3	""	"hmgp"	16560	16900	200	5130	5098	1340	26	101	101	134	561	418	100	99	0	5256	5184	1638	31	71	71	102	830	813	99	98	0	0.970	0.977	0.978	0.996	1.389	0.875	0.840	324	2258	94	10214	10110	-0.044	5029	5185	4997	5113	1651669	1679693	8.848	6.123	0	0	0
6	16	3	""	"hmgp"	16970	16900	210	4328	4426	1557	35	99	99	111	154	138	100	100	0	4218	4289	1691	39	71	71	81	56	69	99	99	0	1.020	1.026	1.026	1.058	1.534	1.007	0.917	366	2331	95	8376	8545	0.029	4229	4147	4327	4218	1619744	1569820	28.019	75.143	0	0	0
6	17	3	""	"chop10"	17370	16900	220	8713	8401	1723	20	95	95	102	47	46	100	100	0	6099	6018	1446	24	69	69	76	60	78	100	100	0	1.429	1.396	1.404	1.421	1.403	1.391	0.948	397	2462	97	14648	14255	0.515	8618	6030	8306	5949	3335190	2389189	176.574	99.033	0	0	0
6	18	3	""	"chop10"	17770	16910	220	9511	9239	1588	17	95	95	102	50	49	100	100	0	6635	6541	1252	19	70	70	75	40	53	100	100	0	1.434	1.413	1.433	1.416	1.286	1.416	0.950	369	2455	93	15981	15615	0.520	9416	6565	9144	6471	3409237	2413693	182.740	161.650	0	0	0
6	19	3	""	"chop10"	18160	16900	210	6030	5976	1477	24	100	100	115	121	105	100	100	0	4324	4236	1162	27	72	72	81	55	67	100	99	0	1.395	1.411	1.408	1.446	1.442	1.411	0.933	379	2253	91	10182	10040	0.480	5930	4252	5876	4164	2264887	1605341	48.438	75.545	0	0	0
6	20	3	""	"chop10"	18570	16890	220	4729	4660	1378	29	100	100	113	114	100	100	100	0	3137	3094	1031	33	72	72	80	50	62	100	99	0	1.510	1.509	1.505	1.554	1.527	1.526	0.870	393	2584	93	7694	7582	0.595	4629	3065	4560	3022	1831419	1216116	39.886	60.280	0	0	0
6	1	4	""	"hmox1"	10990	17330	250	1777	2626	1923	73	101	101	114	77	67	100	99	0	1453	2056	1729	84	73	73	85	106	124	96	93	0	1.214	1.273	1.354	1.489	1.889	1.207	0.881	443	3069	70	3056	4508	0.280	1676	1380	2525	1983	1163354	910680	32.623	18.594	0	0	0
6	2	4	""	"hmox1"	11370	17340	220	3311	3483	1803	51	102	102	111	57	51	100	99	0	2372	2721	1748	64	71	71	78	41	52	99	99	0	1.395	1.276	1.312	1.394	1.596	1.199	0.908	363	2387	91	5510	6031	0.480	3209	2301	3381	2650	1264397	987846	59.158	64.463	0	0	0
6	3	4	""	"hmox1"	11730	17330	230	2674	3317	1928	58	101	101	112	65	58	100	100	0	1956	2552	1662	65	72	72	81	63	77	99	98	0	1.366	1.297	1.383	1.435	1.649	1.260	0.896	381	2558	90	4457	5696	0.450	2573	1884	3216	2480	1263670	972290	49.308	39.222	0	0	0
6	4	4	""	"hmox1"	12160	17320	240	2009	2933	2130	72	102	102	118	109	92	99	98	0	1530	2297	1843	80	71	71	87	118	135	97	94	0	1.307	1.272	1.301	1.405	1.862	1.227	0.912	411	2861	87	3366	5057	0.386	1907	1459	2831	2226	1205381	943950	25.826	18.729	0	0	0
6	5	4	""	"ckm"	12580	17330	210	1497	1504	444	29	103	103	122	153	125	99	98	0	2164	2220	656	29	72	72	89	117	131	100	99	0	0.666	0.652	0.652	0.645	1.553	0.638	0.844	363	2215	84	3486	3549	-0.586	1394	2092	1401	2148	545980	805778	9.033	18.214	0	0	0
6	6	4	""	"ckm"	12940	17340	210	1481	1497	436	29	100	100	117	137	117	100	99	0	2159	2132	591	27	71	71	96	345	359	99	98	0	0.661	0.678	0.677	0.677	1.566	0.666	0.858	359	2278	96	3469	3458	-0.597	1381	2088	1397	2061	537300	765362	10.073	5.901	0	0	0
6	7	4	""	"ckm"	13340	17330	210	1458	1485	554	37	98	98	111	112	100	99	99	0	2059	2211	1507	68	71	71	104	579	556	99	94	0	0.684	0.648	0.659	0.657	1.500	0.491	0.734	329	2414	95	3348	3527	-0.548	1360	1988	1387	2140	488568	727265	12.268	3.639	0	0	0
6	8	4	""	"ckm"	13760	17310	200	1255	1288	434	33	99	99	108	63	58	100	100	0	1802	1834	575	31	73	73	80	41	51	100	100	0	0.669	0.675	0.662	0.662	1.446	0.666	0.866	337	2236	92	2885	2950	-0.580	1156	1729	1189	1761	433924	618198	18.730	42.780	0	0	0
6	9	4	""	"hspa4"	14170	17310	220	2526	2554	751	29	100	100	108	50	46	100	100	0	3932	3998	1305	32	72	72	82	53	64	99	99	0	0.628	0.625	0.640	0.642	1.609	0.601	0.885	370	2608	95	6286	6380	-0.671	2426	3860	2454	3926	944879	1479274	48.920	73.887	0	0	0
6	10	4	""	"hspa4"	14570	17320	210	2553	2597	779	29	100	100	107	49	45	100	100	0	4119	4205	1310	31	70	70	77	37	48	100	100	0	0.606	0.604	0.608	0.604	1.437	0.585	0.889	357	2325	91	6502	6632	-0.723	2453	4049	2497	4135	927175	1501077	50.816	111.568	0	0	0
6	11	4	""	"hspa4"	14970	17310	210	2726	2773	672	24	100	100	109	56	51	100	100	0	4346	4376	1089	24	69	69	81	191	235	100	100	0	0.614	0.621	0.621	0.622	1.364	0.606	0.909	343	2341	98	6903	6980	-0.704	2626	4277	2673	4307	951080	1501020	47.571	22.487	0	0	0
6	12	4	""	"hspa4"	15370	17300	210	2666	2650	792	29	99	99	108	51	47	100	100	0	4098	4154	1242	29	70	70	78	44	56	100	100	0	0.637	0.625	0.630	0.623	1.428	0.611	0.905	369	2360	94	6595	6635	-0.651	2567	4028	2551	4084	977986	1532926	49.843	92.636	0	0	0
6	13	4	""	"clca1"	15770	17300	190	278	317	173	54	100	100	111	72	64	80	59	0	275	303	177	58	71	71	82	65	79	80	65	0	0.873	0.935	0.871	0.957	2.771	0.917	0.439	292	1984	90	382	449	-0.196	178	204	217	232	92430	88573	2.861	3.400	0	0	0
6	14	4	""	"clca1"	16170	17310	180	252	277	133	48	97	97	109	69	63	84	55	0	269	287	183	63	70	70	78	86	110	83	58	0	0.779	0.829	0.783	0.839	2.948	0.753	0.414	208	1912	71	354	397	-0.360	155	199	180	217	57552	59767	2.435	2.430	0	0	0
6	15	4	""	"clca1"	16570	17320	190	304	329	146	44	97	97	107	62	57	89	73	0	317	331	160	48	70	70	78	55	70	92	80	0	0.838	0.889	0.886	0.893	2.529	0.852	0.435	283	1982	94	454	493	-0.255	207	247	232	261	93159	93715	3.581	4.600	0	0	0
6	16	4	""	"clca1"	16960	17300	200	291	313	138	44	99	99	113	306	270	21	1	0	296	329	185	56	70	70	80	132	165	73	43	0	0.850	0.826	0.794	0.859	2.873	0.314	0.194	276	2273	73	418	473	-0.234	192	226	214	259	86255	90890	0.654	1.886	-100	0	1
6	17	4	""	"hyp prot loc"	17370	17300	210	38300	37271	8980	24	100	100	107	66	61	100	100	0	23500	22986	6387	27	70	70	77	51	66	100	100	0	1.630	1.622	1.622	1.692	1.650	1.622	0.944	382	2307	95	61630	60087	0.705	38200	23430	37171	22916	14237686	8780572	563.091	449.196	0	0	0
6	18	4	""	"hyp prot loc"	17760	17290	210	41534	41180	9188	22	97	97	104	51	49	100	100	0	25409	25415	6460	25	71	71	75	39	52	100	100	0	1.635	1.621	1.626	1.668	1.489	1.617	0.963	357	2270	97	66775	66427	0.709	41437	25338	41083	25344	14701181	9073123	805.412	649.744	0	0	0
6	19	4	""	"hyp prot loc"	18170	17300	220	37391	36317	8115	22	101	101	116	111	95	100	100	0	23394	23227	5489	23	71	71	82	79	96	100	100	0	1.599	1.564	1.572	1.589	1.486	1.571	0.958	361	2588	97	60613	59372	0.677	37290	23323	36216	23156	13110440	8385124	326.135	292.975	0	0	0
6	20	4	""	"hyp prot loc"	18570	17290	220	26816	26475	8467	31	102	102	116	96	82	100	100	0	16489	16860	5574	33	72	72	83	78	93	100	100	0	1.627	1.571	1.567	1.609	1.564	1.586	0.935	385	2608	94	43131	43161	0.702	26714	16417	26373	16788	10192770	6490996	274.573	215.090	0	0	0
6	1	5	""	"col4a1"	11000	17730	200	324	362	166	45	99	99	110	67	60	93	77	0	357	398	178	44	73	73	80	67	83	98	90	0	0.792	0.809	0.795	0.754	2.727	0.781	0.424	301	2226	97	509	588	-0.336	225	284	263	325	108944	119797	3.761	4.746	0	0	0
6	2	5	""	"col4a1"	11390	17760	210	336	356	167	46	99	99	110	89	80	87	63	0	352	392	190	48	70	70	80	98	122	92	73	0	0.840	0.798	0.813	0.779	2.774	0.747	0.375	340	2252	97	519	579	-0.252	237	282	257	322	121045	133211	2.764	3.184	0	0	0
6	3	5	""	"col4a1"	11740	17740	210	344	358	161	44	101	101	111	137	123	75	42	0	390	424	211	49	71	71	82	204	248	74	28	0	0.762	0.728	0.743	0.681	2.631	0.685	0.456	319	2234	86	562	610	-0.392	243	319	257	353	114121	135112	1.803	1.676	-100	0	1
6	4	5	""	"col4a1"	12130	17720	210	324	348	155	44	99	99	109	60	55	94	82	0	347	383	174	45	71	71	79	78	98	94	81	0	0.815	0.798	0.824	0.782	2.611	0.763	0.400	360	2297	92	501	561	-0.295	225	276	249	312	125392	137890	3.983	3.897	0	0	0
6	5	5	""	"icsbp1"	12600	17730	220	1665	1722	539	31	101	101	138	361	261	98	97	0	2217	2288	726	31	72	72	138	1109	803	96	44	0	0.729	0.731	0.723	0.743	1.638	0.714	0.832	364	2491	89	3709	3837	-0.456	1564	2145	1621	2216	626880	832668	4.388	1.939	0	0	0
6	6	5	""	"icsbp1"	12940	17740	210	1661	1678	449	26	103	103	139	378	271	98	96	0	2130	2196	647	29	71	71	142	1191	838	97	30	0	0.757	0.741	0.739	0.746	1.657	0.714	0.827	351	2137	89	3617	3700	-0.402	1558	2059	1575	2125	588977	770903	4.071	1.725	0	0	0
6	7	5	""	"icsbp1"	13330	17730	200	1570	1627	491	30	99	99	109	76	69	100	100	0	2104	2141	645	30	71	71	79	60	75	99	99	0	0.724	0.738	0.751	0.750	1.739	0.718	0.813	329	2229	92	3504	3598	-0.466	1471	2033	1528	2070	535227	704234	19.974	34.367	0	0	0
6	8	5	""	"icsbp1"	13770	17710	210	1589	1660	567	34	100	100	108	52	48	100	99	0	2033	2105	644	30	72	72	78	40	51	99	99	0	0.759	0.767	0.761	0.774	1.627	0.758	0.804	359	2356	97	3450	3593	-0.398	1489	1961	1560	2033	595896	755707	29.846	50.675	0	0	0
6	9	5	""	"sp1"	14170	17700	220	3717	3686	664	18	99	99	107	52	48	100	100	0	2257	2240	507	22	71	71	78	45	57	99	99	0	1.655	1.654	1.672	1.721	1.528	1.654	0.937	389	2489	95	5804	5756	0.727	3618	2186	3587	2169	1433954	871519	68.827	48.044	0	0	0
6	10	5	""	"sp1"	14560	17710	220	3777	3724	647	17	100	100	108	54	50	100	100	0	2247	2221	424	19	70	70	78	50	64	100	99	0	1.689	1.685	1.692	1.702	1.364	1.701	0.940	364	2516	90	5854	5775	0.756	3677	2177	3624	2151	1355666	808539	66.963	42.860	0	0	0
6	11	5	""	"sp1"	14970	17710	220	3686	3653	637	17	100	100	110	56	50	100	100	0	2231	2227	429	19	70	70	79	56	70	99	99	0	1.659	1.647	1.673	1.668	1.423	1.641	0.897	375	2545	97	5747	5710	0.730	3586	2161	3553	2157	1369878	834979	63.268	38.357	0	0	0
6	12	5	""	"sp1"	15370	17700	220	3945	3857	618	16	99	99	107	52	48	100	100	0	2253	2174	442	20	69	69	79	54	68	99	99	0	1.761	1.785	1.802	1.843	1.472	1.792	0.947	390	2506	94	6030	5863	0.816	3846	2184	3758	2105	1504104	847889	72.115	38.796	0	0	0
6	13	5	""	"col4a3"	15770	17700	210	177	193	92	47	102	102	112	58	51	58	32	0	164	193	111	57	71	71	81	63	77	63	36	0	0.806	0.746	0.837	0.788	4.215	0.484	0.089	324	2328	93	168	213	-0.311	75	93	91	122	62447	62432	1.397	1.778	-100	0	1
6	14	5	""	"col4a3"	16160	17700	210	173	196	115	58	99	99	125	178	142	18	1	0	189	221	150	67	71	71	117	629	537	0	0	0	0.627	0.647	0.695	0.661	4.026	0.213	0.254	221	2402	0	192	247	-0.673	74	118	97	150	43412	48900	0.399	0.165	-100	0	1
6	15	5	""	"col4a3"	16570	17700	200	164	183	91	49	97	97	114	316	277	1	0	0	150	186	109	58	69	69	86	472	548	1	0	0	0.827	0.735	0.968	0.906	4.365	0.111	0.397	317	2214	64	148	203	-0.274	67	81	86	117	57954	59071	0.218	0.212	-100	0	1
6	16	5	""	"col4a3"	16970	17700	220	168	221	446	201	95	95	108	290	268	4	0	0	167	297	1908	642	69	69	77	155	201	25	4	0	0.745	0.553	0.890	0.864	3.995	0.244	0.211	369	2538	87	171	354	-0.425	73	98	126	228	81542	109553	0.390	1.419	-100	0	1
6	17	5	""	"idb2"	17350	17710	170	343	358	150	41	96	96	106	59	55	92	85	0	198	225	124	55	69	69	74	39	52	83	68	0	1.915	1.679	1.667	1.911	3.266	1.846	0.369	141	1628	6	376	418	0.937	247	129	262	156	50473	31772	4.271	3.872	0	0	0
6	18	5	""	"idb2"	17760	17710	170	283	316	140	44	94	94	129	398	308	12	0	0	180	203	115	56	69	69	141	1173	831	0	0	0	1.703	1.657	1.829	1.691	2.770	1.882	0.322	180	1623	65	300	356	0.768	189	111	222	134	56922	36482	0.470	0.053	-100	0	1
6	19	5	""	"idb2"	18170	17710	190	285	301	146	48	97	97	114	135	118	67	23	0	168	207	156	75	70	70	79	67	84	64	36	0	1.918	1.489	1.954	1.967	4.161	4.040	0.072	166	2051	62	286	341	0.940	188	98	204	137	49932	34382	1.385	1.910	-100	0	1
6	20	5	""	"idb2"	18560	17690	180	277	306	158	51	98	98	134	364	271	16	0	0	155	183	137	74	70	70	114	496	435	0	0	0	2.106	1.841	2.086	1.940	3.456	0.209	0.233	101	1957	52	264	321	1.075	179	85	208	113	30913	18450	0.473	0.139	-100	0	1
6	1	6	""	"cox6a2"	11010	18140	230	591	620	292	47	101	101	113	62	54	98	94	0	366	416	233	56	75	75	83	49	59	94	85	0	1.684	1.522	1.524	1.691	2.418	1.524	0.637	349	2669	84	781	860	0.752	490	291	519	341	216281	145214	8.177	6.796	0	0	0
6	2	6	""	"cox6a2"	11350	18140	190	641	673	254	37	102	102	116	100	86	99	95	0	416	467	233	49	72	72	87	129	148	91	66	0	1.567	1.446	1.497	1.564	1.857	1.341	0.577	306	1872	96	883	966	0.648	539	344	571	395	205916	143035	5.570	2.946	0	0	0
6	3	6	""	"cox6a2"	11760	18140	200	563	609	246	40	101	101	112	137	122	96	85	0	366	411	231	56	71	71	84	211	251	64	31	0	1.566	1.494	1.614	1.676	2.063	1.438	0.648	326	2225	88	757	848	0.647	462	295	508	340	198384	133974	3.628	1.550	-100	0	1
6	4	6	""	"cox6a2"	12150	18120	220	540	599	321	53	101	101	114	131	114	92	73	0	321	384	245	63	73	73	87	205	235	58	27	0	1.770	1.601	1.710	1.766	2.226	1.555	0.641	377	2544	92	687	809	0.824	439	248	498	311	225899	144746	3.702	1.449	-100	0	1
6	5	6	""	"ido"	12570	18140	220	177	188	77	40	101	101	132	339	256	0	0	0	166	187	97	51	73	73	130	1094	841	0	0	0	0.817	0.763	0.821	0.800	3.779	0.904	0.076	267	2512	28	169	201	-0.292	76	93	87	114	50266	49812	0.165	0.052	-100	0	1
6	6	6	""	"ido"	12970	18150	240	144	162	99	61	101	101	129	326	252	0	0	0	163	178	91	51	71	71	124	1052	848	0	0	0	0.467	0.570	0.634	0.582	4.445	0.861	0.035	404	2720	85	135	168	-1.099	43	92	61	107	65644	71868	0.101	0.051	-100	0	1
6	7	6	""	"ido"	13350	18140	230	154	166	88	53	99	99	108	72	66	37	12	0	143	174	151	86	70	70	79	64	81	56	26	0	0.753	0.644	0.757	0.761	4.153	0.537	0.162	386	2634	88	128	171	-0.409	55	73	67	104	64192	67137	0.806	1.484	-100	0	1
6	8	6	""	"ido"	13800	18110	190	173	178	76	42	101	101	108	52	48	55	28	0	168	193	122	63	72	72	79	39	49	77	60	0	0.750	0.636	0.780	0.823	5.551	0.387	0.040	122	2003	27	168	198	-0.415	72	96	77	121	21773	23603	1.346	2.923	-100	0	1
6	9	6	""	"ctsd"	14180	18110	200	2874	2947	978	33	99	99	107	56	52	100	100	0	1445	1553	596	38	70	70	76	41	53	100	100	0	2.018	1.920	1.920	1.973	1.505	1.944	0.878	323	2256	97	4150	4331	1.013	2775	1375	2848	1483	951822	501670	50.714	36.024	0	0	0
6	10	6	""	"ctsd"	14560	18110	190	3149	3199	1009	31	99	99	105	45	42	100	100	0	1641	1694	661	39	70	70	78	52	66	100	99	0	1.941	1.909	1.954	1.957	1.510	1.926	0.857	302	1977	93	4621	4724	0.957	3050	1571	3100	1624	966062	511496	68.756	31.077	0	0	0
6	11	6	""	"ctsd"	14970	18120	200	3031	3162	1306	41	100	100	113	173	153	100	99	0	1558	1707	1018	59	71	71	84	182	216	98	98	0	1.971	1.872	1.983	2.006	1.819	1.791	0.799	318	2272	93	4418	4698	0.979	2931	1487	3062	1636	1005381	542784	17.624	8.918	0	0	0
6	12	6	""	"ctsd"	15360	18100	200	2790	3169	1287	40	97	97	110	82	74	100	100	0	1512	1616	718	44	71	71	81	72	88	98	98	0	1.869	1.988	2.034	2.084	1.643	2.020	0.875	329	2223	96	4134	4617	0.902	2693	1441	3072	1545	1042501	531727	37.305	21.319	0	0	0
6	13	6	""	"ifi1"	15770	18100	220	1057	1133	596	52	99	99	110	59	53	100	99	0	1075	1160	647	55	71	71	83	94	113	98	95	0	0.954	0.949	0.953	0.992	1.998	0.924	0.730	375	2578	95	1962	2123	-0.068	958	1004	1034	1089	425041	435040	17.339	11.457	0	0	0
6	14	6	""	"ifi1"	16180	18100	210	1163	1258	636	50	98	98	124	192	154	99	91	0	1199	1316	793	60	70	70	108	450	416	86	60	0	0.943	0.931	0.921	0.987	1.981	0.777	0.671	360	2341	96	2194	2406	-0.085	1065	1129	1160	1246	452812	473653	5.906	2.684	0	0	0
6	15	6	""	"ifi1"	16570	18110	210	954	1087	620	57	96	96	105	48	45	99	99	0	986	1120	654	58	68	68	74	42	56	99	98	0	0.935	0.942	0.940	0.952	1.922	0.936	0.791	360	2298	94	1776	2043	-0.097	858	918	991	1052	391297	403351	20.458	24.905	0	0	0
6	16	6	""	"ifi1"	16970	18090	220	1167	1214	619	50	96	96	104	66	63	99	98	0	1132	1197	659	55	69	69	81	189	233	96	86	0	1.008	0.991	0.975	1.031	2.076	0.972	0.788	388	2508	94	2134	2246	0.011	1071	1063	1118	1128	471212	464431	16.818	5.905	0	0	0
6	17	6	""	"nars"	17370	18110	190	1113	1305	809	61	96	96	102	46	45	100	99	0	993	1223	812	66	67	67	73	39	53	98	97	0	1.098	1.046	1.081	1.087	2.164	1.031	0.748	290	1997	85	1943	2365	0.135	1017	926	1209	1156	378408	354529	26.152	29.487	0	0	0
6	18	6	""	"nars"	17780	18120	170	1279	1317	635	48	98	98	113	242	214	98	87	0	1184	1262	698	55	69	69	86	238	276	93	81	0	1.059	1.022	1.049	1.088	1.976	0.986	0.764	252	1561	86	2296	2412	0.083	1181	1115	1219	1193	331926	318147	4.975	4.941	0	0	0
6	19	6	""	"nars"	18160	18110	180	935	1053	611	58	99	99	110	75	68	98	95	0	865	1024	666	65	70	70	79	62	78	98	95	0	1.052	1.000	1.019	1.050	2.405	0.959	0.707	270	1882	91	1631	1908	0.073	836	795	954	954	284216	276546	12.573	15.242	0	0	0
6	20	6	""	"nars"	18560	18100	200	574	708	477	67	96	96	128	397	310	57	32	0	562	728	535	73	70	70	105	461	439	51	29	0	0.972	0.930	0.889	0.921	2.888	0.854	0.602	289	2340	94	970	1270	-0.041	478	492	612	658	204697	210329	1.461	1.351	-100	0	1
6	1	7	""	"ifi47"	10980	18520	190	149	167	86	51	100	100	106	44	41	52	28	0	231	283	388	137	73	73	78	35	44	90	79	0	0.310	0.319	0.371	0.379	4.395	0.078	0.051	267	1958	92	207	277	-1.690	49	158	67	210	44503	75484	1.386	5.857	-100	0	1
6	2	7	""	"ifi47"	11360	18540	190	147	163	77	47	99	99	110	96	87	22	6	0	238	261	134	51	72	72	80	77	96	80	54	0	0.289	0.339	0.360	0.353	3.874	0.218	0.079	272	1981	94	214	253	-1.791	48	166	64	189	44428	70896	0.552	2.351	-100	0	1
6	3	7	""	"ifi47"	11770	18530	190	162	177	82	46	100	100	107	54	50	54	28	0	239	260	127	48	71	71	77	39	50	90	82	0	0.369	0.407	0.495	0.425	4.236	0.298	0.074	251	2028	86	230	266	-1.438	62	168	77	189	44341	65156	1.296	4.692	-100	0	1
6	4	7	""	"ifi47"	12160	18520	180	167	199	125	62	100	100	110	59	53	55	31	0	241	267	149	55	72	72	80	78	97	78	54	0	0.396	0.508	0.505	0.512	3.601	0.528	0.144	250	1855	55	236	294	-1.336	67	169	99	195	49859	66748	1.508	2.397	-100	0	1
6	5	7	""	"procr"	12620	18520	210	759	763	238	31	101	101	111	57	51	99	99	0	784	835	306	36	71	71	79	47	59	100	99	0	0.923	0.866	0.900	0.881	1.721	0.826	0.696	331	2175	91	1371	1426	-0.116	658	713	662	764	252643	276249	11.439	16.085	0	0	0
6	6	7	""	"procr"	12930	18540	200	727	755	250	33	99	99	108	53	49	100	100	0	770	798	325	40	70	70	78	49	62	99	98	0	0.897	0.901	0.903	0.937	1.862	0.780	0.642	338	2032	93	1328	1384	-0.157	628	700	656	728	255154	269787	12.208	14.694	0	0	0
6	7	7	""	"procr"	13360	18540	210	754	777	244	31	100	100	110	61	55	100	99	0	758	800	309	38	71	71	80	70	87	100	100	0	0.952	0.929	0.962	0.949	1.654	0.887	0.712	357	2284	94	1341	1406	-0.071	654	687	677	729	277473	285621	10.934	10.286	0	0	0
6	8	7	""	"procr"	13730	18510	220	669	686	275	40	99	99	108	60	55	99	99	0	674	707	316	44	71	71	79	67	84	98	97	0	0.945	0.923	0.909	0.940	1.881	0.890	0.660	347	2595	86	1173	1223	-0.082	570	603	587	636	237927	245291	9.633	9.373	0	0	0
6	9	7	""	"sp8"	14190	18510	190	1062	1086	312	28	101	101	119	171	143	98	97	0	1180	1243	377	30	70	70	131	1070	816	55	1	0	0.866	0.840	0.861	0.827	1.716	0.812	0.774	284	2018	95	2071	2158	-0.208	961	1110	985	1173	308528	352958	5.655	1.039	0	0	0
6	10	7	""	"sp8"	14570	18520	180	1073	1086	263	24	99	99	108	57	52	100	99	0	1245	1287	400	31	71	71	85	162	190	99	99	0	0.830	0.812	0.827	0.814	1.564	0.767	0.773	269	1883	92	2148	2203	-0.269	974	1174	987	1216	292042	346271	17.158	7.420	0	0	0
6	11	7	""	"sp8"	14960	18520	190	1087	1075	261	24	100	100	117	187	159	99	98	0	1231	1270	415	32	71	71	91	241	264	99	98	0	0.851	0.813	0.833	0.837	1.672	0.754	0.771	276	2024	97	2147	2174	-0.233	987	1160	975	1199	296655	350417	5.123	4.892	0	0	0
6	12	7	""	"sp8"	15360	18500	200	1121	1149	358	31	98	98	115	117	101	100	98	0	1200	1252	449	35	71	71	88	153	173	99	99	0	0.906	0.890	0.888	0.898	1.623	0.845	0.726	298	2312	93	2152	2232	-0.142	1023	1129	1051	1181	342293	372987	8.838	7.608	0	0	0
6	13	7	""	"krt2-6a"	15780	18490	200	199	218	95	43	99	99	111	103	92	48	13	0	148	201	206	102	72	72	89	158	177	25	6	0	1.316	0.922	1.176	1.110	4.490	0.592	0.321	140	2300	57	176	248	0.396	100	76	119	129	30545	28090	1.039	0.709	-100	0	1
6	14	7	""	"krt2-6a"	16170	18510	180	186	199	98	49	97	97	106	61	57	62	34	0	141	164	106	64	70	70	80	95	118	36	10	0	1.254	1.085	1.326	1.241	4.620	0.783	0.525	177	1895	28	160	196	0.327	89	71	102	94	35280	28967	1.525	0.884	-100	0	1
6	15	7	""	"krt2-6a"	16560	18510	200	174	193	99	51	95	95	105	59	56	59	34	0	122	147	84	57	68	68	76	63	82	44	20	0	1.463	1.241	1.368	1.340	4.235	1.914	0.083	281	2320	85	133	177	0.549	79	54	98	79	54220	41242	1.492	1.127	-100	0	1
6	16	7	""	"krt2-6a"	16970	18480	190	177	201	121	60	96	96	107	81	75	50	22	0	153	193	260	134	68	68	81	144	177	28	6	0	0.953	0.840	1.095	1.124	4.786	0.448	0.531	158	1990	58	166	230	-0.069	81	85	105	125	31709	30438	1.160	0.778	-100	0	1
6	17	7	""	"spi"	17380	18490	160	181	186	110	59	95	95	102	47	46	67	41	0	133	174	117	67	68	68	76	64	84	50	28	0	1.323	0.858	1.390	1.244	5.043	2.104	0.024	87	1557	0	151	197	0.404	86	65	91	106	16186	15136	1.787	1.531	-100	0	1
6	18	7	""	"spi"	17780	18550	210	619	716	461	64	96	96	104	63	60	96	90	0	291	388	445	114	70	70	77	52	67	90	79	0	2.367	1.950	2.347	2.265	2.713	1.559	0.479	165	2528	0	744	938	1.243	523	221	620	318	118125	64043	9.714	5.981	-100	0	0
6	19	7	""	"spi"	18170	18520	180	190	332	691	208	98	98	114	124	108	46	17	0	145	184	130	70	71	71	84	103	122	36	16	0	1.243	2.071	1.317	1.527	7.101	28.130	0.024	84	2004	9	166	347	0.314	92	74	234	113	27863	15463	1.758	0.971	-100	0	1
6	20	7	""	"spi"	18590	18530	130	183	262	342	130	100	100	126	195	154	23	6	0	172	229	297	129	68	68	94	207	220	20	4	0	0.798	1.006	1.198	1.168	5.170	0.455	0.095	65	880	24	187	323	-0.326	83	104	162	161	17005	14873	0.697	0.652	-100	0	1
6	1	8	""	"mmp2"	10980	18920	240	221	234	104	44	101	101	108	52	48	78	55	0	197	216	103	47	73	73	78	37	47	89	70	0	0.968	0.930	0.970	0.919	3.048	1.184	0.211	396	2978	84	244	276	-0.047	120	124	133	143	92707	85446	2.423	3.730	0	0	0
6	2	8	""	"mmp2"	11370	18930	220	212	229	103	44	99	99	108	92	85	59	21	0	202	228	111	48	71	71	77	58	75	83	58	0	0.863	0.828	0.836	0.856	2.946	1.005	0.233	383	2457	95	244	287	-0.213	113	131	130	157	87755	87413	1.315	2.603	-100	0	1
6	3	8	""	"mmp2"	11760	18940	220	214	235	108	45	100	100	115	280	243	8	0	0	216	260	517	198	72	72	81	102	125	64	28	0	0.792	0.718	0.876	0.859	3.370	0.061	0.031	388	2498	97	258	323	-0.336	114	144	135	188	91284	100741	0.429	1.755	-100	0	1
6	4	8	""	"mmp2"	12150	18920	240	204	220	98	44	99	99	108	68	62	68	36	0	176	202	112	55	71	71	77	43	55	78	57	0	1.000	0.924	1.055	1.048	3.450	0.931	0.180	414	2907	92	210	252	0.000	105	105	121	131	90985	83504	1.647	2.907	-100	0	1
6	5	8	""	"trfr"	12610	18930	190	256	290	147	50	101	101	109	54	49	84	70	0	524	572	283	49	71	71	78	40	51	99	98	0	0.342	0.377	0.374	0.342	2.952	0.281	0.301	309	1919	91	608	690	-1.548	155	453	189	501	89658	176783	3.352	12.350	0	0	0
6	6	8	""	"trfr"	12970	18950	200	237	261	123	47	98	98	105	51	48	84	64	0	450	498	245	49	69	69	76	43	56	98	96	0	0.365	0.380	0.385	0.353	3.015	0.308	0.352	298	2115	88	520	592	-1.454	139	381	163	429	77908	148390	3.059	9.814	0	0	0
6	7	8	""	"trfr"	13320	18930	200	249	276	134	48	96	96	104	51	49	86	70	0	449	501	263	52	70	70	76	44	57	99	96	0	0.404	0.418	0.390	0.387	3.113	0.314	0.337	314	2189	94	532	611	-1.308	153	379	180	431	86775	157449	3.373	9.659	0	0	0
6	8	8	""	"trfr"	13740	18910	200	232	253	123	48	98	98	107	57	53	77	54	0	409	451	255	56	70	70	79	63	79	94	84	0	0.395	0.407	0.438	0.396	3.454	0.277	0.252	351	2236	93	473	536	-1.340	134	339	155	381	88684	158216	2.561	5.905	0	0	0
6	9	8	""	"nup21"	14160	18900	140	171	193	103	53	101	101	122	227	186	8	0	0	232	279	161	57	71	71	179	1462	816	0	0	0	0.435	0.442	0.444	0.513	3.564	0.155	0.057	145	1077	29	231	300	-1.201	70	161	92	208	27972	40439	0.313	0.068	-100	0	1
6	10	8	""	"nup21"	14570	18920	170	176	191	89	46	100	100	108	55	50	58	32	0	223	256	157	61	71	71	82	91	110	70	39	0	0.500	0.492	0.632	0.534	4.082	0.256	0.132	173	1630	74	228	276	-1.000	76	152	91	185	32961	44267	1.509	1.912	-100	0	1
6	11	8	""	"nup21"	14960	18930	170	195	221	126	57	104	104	115	70	60	61	31	0	234	266	163	61	71	71	83	115	138	63	33	0	0.558	0.600	0.646	0.605	4.109	0.328	0.154	165	1629	69	254	312	-0.842	91	163	117	195	36427	43972	1.514	1.591	-100	0	1
6	12	8	""	"nup21"	15370	18910	170	200	224	118	52	100	100	110	61	55	63	41	0	214	271	194	71	70	70	81	141	174	51	21	0	0.694	0.617	0.664	0.611	4.655	0.484	0.156	158	1637	17	244	325	-0.527	100	144	124	201	35468	42751	1.869	1.348	-100	0	1
6	13	8	""	"igh4"	15740	18880	130	191	203	103	50	104	104	117	122	104	25	7	0	128	156	76	48	71	71	79	41	51	62	40	0	1.526	1.165	1.605	1.071	5.314	2.122	0.012	27	952	0	144	184	0.610	87	57	99	85	5482	4205	0.705	1.878	-100	0	1
6	14	8	""	"igh4"	16140	18900	120	164	196	122	62	98	98	106	57	53	59	25	0	159	177	91	51	70	70	77	34	44	81	70	0	0.742	0.916	0.925	1.002	3.905	9.884	0.007	27	861	37	155	205	-0.431	66	89	98	107	5296	4789	1.579	2.941	-100	0	1
6	15	8	""	"igh4"	16560	18900	140	186	201	86	42	96	96	103	49	47	67	49	0	120	185	195	105	69	69	75	45	60	52	40	0	1.765	0.905	1.258	1.184	5.931	0.202	0.032	55	1159	0	141	221	0.820	90	51	105	116	11076	10165	2.000	2.444	-100	0	1
6	16	8	""	"igh4"	16980	18890	120	143	189	137	72	96	96	101	45	44	50	28	0	154	184	128	69	70	70	78	62	79	59	31	0	0.560	0.816	0.743	1.010	4.882	0.331	0.017	32	809	38	131	207	-0.837	47	84	93	114	6053	5899	1.956	1.710	-100	0	1
6	17	8	""	"rb1"	17370	18910	200	956	997	406	40	96	96	105	61	58	99	99	0	955	970	399	41	69	69	77	64	83	99	98	0	0.971	1.000	0.984	1.003	1.937	0.999	0.713	309	2324	93	1746	1802	-0.042	860	886	901	901	307950	299681	14.623	13.953	0	0	0
6	18	8	""	"rb1"	17780	18910	180	1029	1070	314	29	97	97	105	49	46	100	100	0	1021	1066	382	35	71	71	78	45	57	100	100	0	0.981	0.978	0.973	0.998	1.624	0.980	0.726	279	1847	94	1882	1968	-0.028	932	950	973	995	298523	297507	19.694	21.956	0	0	0
6	19	8	""	"rb1"	18180	18920	190	850	877	544	62	100	100	112	84	75	97	94	0	895	894	455	50	71	71	83	86	103	98	93	0	0.910	0.944	0.915	0.936	2.041	1.019	0.599	295	1981	91	1574	1600	-0.136	750	824	777	823	258723	263730	9.107	9.430	0	0	0
6	20	8	""	"rb1"	18550	18910	200	313	375	401	106	103	103	138	221	160	47	14	0	203	285	708	248	72	72	95	174	183	38	12	0	1.603	1.277	1.458	1.573	3.271	0.601	0.569	314	2244	83	341	485	0.681	210	131	272	213	117624	89598	1.072	1.092	-100	0	1
6	1	9	""	"ly6a"	10990	19310	200	606	649	247	38	102	102	111	59	53	99	98	0	622	704	651	92	73	73	80	51	63	98	97	0	0.918	0.867	0.993	0.951	2.238	0.459	0.316	326	2187	94	1053	1178	-0.123	504	549	547	631	211666	229559	9.119	12.235	0	0	0
6	2	9	""	"ly6a"	11390	19340	200	672	688	236	34	101	101	110	54	49	99	99	0	670	706	303	42	73	73	79	46	58	100	100	0	0.956	0.927	0.946	0.944	1.850	0.872	0.670	313	2082	90	1168	1220	-0.065	571	597	587	633	215242	221056	10.704	13.630	0	0	0
6	3	9	""	"ly6a"	11740	19340	200	665	686	260	37	101	101	117	301	257	86	41	0	645	710	295	41	73	73	82	98	119	99	97	0	0.986	0.918	0.930	0.916	1.849	1.630	0.513	312	2047	96	1136	1222	-0.020	564	572	585	637	214032	221398	1.890	6.408	0	0	0
6	4	9	""	"ly6a"	12130	19300	210	630	658	253	38	98	98	108	74	68	100	98	0	617	651	285	43	70	70	77	46	59	99	97	0	0.973	0.964	0.965	1.002	2.123	0.954	0.626	346	2267	90	1079	1141	-0.039	532	547	560	581	227755	225244	7.432	12.478	0	0	0
6	5	9	""	"styx"	12580	19320	200	173	206	147	71	98	98	105	44	41	67	42	0	158	199	147	73	70	70	76	40	52	74	54	0	0.852	0.837	0.917	0.827	4.400	0.860	0.212	229	2276	12	163	237	-0.231	75	88	108	129	47080	45469	2.295	3.075	-100	0	1
6	6	9	""	"styx"	12960	19340	200	155	178	97	54	95	95	103	67	65	45	21	0	145	184	129	70	68	68	75	56	74	58	33	0	0.779	0.716	0.884	0.883	4.701	0.685	0.130	290	2217	92	137	199	-0.360	60	77	83	116	51725	53238	1.119	1.946	-100	0	1
6	7	9	""	"styx"	13340	19330	190	176	193	93	48	95	95	102	50	49	66	39	0	150	180	115	63	66	66	71	54	76	68	35	0	0.964	0.860	1.143	1.042	3.648	0.749	0.101	238	2009	1	165	212	-0.053	81	84	98	114	45871	42797	1.820	2.019	-100	0	1
6	8	9	""	"styx"	13750	19310	210	174	197	116	58	98	98	106	54	50	59	35	0	147	173	95	54	69	69	75	37	49	76	52	0	0.974	0.952	0.934	0.928	4.842	1.969	0.053	198	2391	35	154	203	-0.038	76	78	99	104	38955	34320	1.685	2.649	-100	0	1
6	9	9	""	"ms4a1"	14170	19310	200	166	188	97	51	99	99	107	56	52	56	32	0	156	185	105	56	69	69	76	44	57	76	49	0	0.770	0.767	0.885	0.809	4.053	1.091	0.109	312	2301	94	154	205	-0.377	67	87	89	116	58722	57767	1.446	2.477	-100	0	1
6	10	9	""	"ms4a1"	14580	19310	190	187	205	93	45	101	101	107	48	44	71	46	0	166	197	114	57	70	70	79	58	73	70	41	0	0.896	0.819	0.832	1.005	4.028	0.477	0.136	274	2012	74	182	231	-0.158	86	96	104	127	56222	53976	2.042	2.034	-100	0	1
6	11	9	""	"ms4a1"	14970	19310	190	171	181	82	45	100	100	109	56	51	57	28	0	162	194	121	62	70	70	77	43	55	76	54	0	0.772	0.653	0.789	0.801	3.730	0.509	0.142	307	1999	90	163	205	-0.373	71	92	81	124	55545	59559	1.286	2.721	-100	0	1
6	12	9	""	"ms4a1"	15370	19300	210	181	191	90	47	98	98	108	60	55	60	30	0	158	184	112	60	71	71	80	89	111	49	20	0	0.954	0.823	1.023	1.015	4.428	0.747	0.069	309	2445	87	170	206	-0.068	83	87	93	113	58889	56950	1.383	1.169	-100	0	1
6	13	9	""	"wbscr22"	15770	19300	190	212	244	178	72	97	97	107	71	66	65	43	0	264	299	182	60	70	70	78	49	62	86	75	0	0.593	0.642	0.638	0.638	3.793	1.043	0.113	189	2047	7	309	376	-0.754	115	194	147	229	46133	56514	1.930	4.510	-100	0	1
6	14	9	""	"wbscr22"	16170	19310	160	201	223	120	53	93	93	100	45	45	73	55	0	223	252	143	56	68	68	73	34	46	86	79	0	0.697	0.707	0.762	0.722	3.884	0.864	0.153	172	1487	77	263	314	-0.521	108	155	130	184	38440	43340	2.733	5.265	0	0	0
6	15	9	""	"wbscr22"	16580	19300	160	238	267	129	48	94	94	101	43	42	83	73	0	301	315	159	50	69	69	74	33	44	94	87	0	0.621	0.703	0.677	0.692	3.301	0.640	0.330	187	1489	93	376	419	-0.687	144	232	173	246	49904	58868	3.860	7.303	0	0	0
6	16	9	""	"wbscr22"	16970	19300	180	235	255	119	46	94	94	106	87	82	69	39	0	300	314	153	48	69	69	82	123	150	77	43	0	0.610	0.657	0.710	0.634	3.242	0.517	0.275	172	1905	43	372	406	-0.713	141	231	161	245	43874	54012	1.713	1.886	-100	0	1
6	17	9	""	"pdk4"	17380	19300	200	727	736	294	39	96	96	109	105	96	97	92	0	848	841	354	42	69	69	77	93	120	98	97	0	0.810	0.829	0.803	0.817	2.097	0.804	0.742	293	2335	95	1410	1412	-0.304	631	779	640	772	215676	246350	5.971	8.215	0	0	0
6	18	9	""	"pdk4"	17780	19320	190	767	771	234	30	99	99	110	111	100	99	98	0	905	933	302	32	70	70	82	117	142	99	99	0	0.800	0.779	0.777	0.772	1.682	0.775	0.710	259	2053	89	1503	1535	-0.322	668	835	672	863	199681	241539	5.955	7.274	0	0	0
6	19	9	""	"pdk4"	18190	19330	190	753	762	236	30	101	101	124	222	179	98	78	0	919	940	313	33	71	71	88	116	131	100	99	0	0.769	0.761	0.789	0.754	1.636	0.780	0.639	278	1978	93	1500	1530	-0.379	652	848	661	869	211924	261307	2.874	7.345	0	0	0
6	20	9	""	"pdk4"	18540	19310	190	686	868	933	107	105	105	150	277	184	90	54	0	786	916	1027	112	71	71	110	316	287	92	62	0	0.813	0.903	0.820	0.858	2.135	0.832	0.518	303	1931	88	1296	1608	-0.299	581	715	763	845	262877	277556	2.592	2.551	0	0	0
6	1	10	""	"sp6"	10970	19710	250	2863	2861	676	23	99	99	108	56	51	100	100	0	2407	2406	704	29	73	73	79	49	62	99	99	0	1.184	1.184	1.180	1.222	1.636	1.171	0.884	500	3089	94	5098	5095	0.244	2764	2334	2762	2333	1430608	1203036	49.161	47.490	0	0	0
6	2	10	""	"sp6"	11360	19720	250	2863	2829	637	22	101	101	110	67	60	100	100	0	2430	2445	656	26	74	74	84	108	128	99	99	0	1.172	1.151	1.168	1.172	1.499	1.137	0.877	492	2778	93	5118	5099	0.229	2762	2356	2728	2371	1391661	1202953	40.582	21.861	0	0	0
6	3	10	""	"sp6"	11760	19710	250	2811	2817	652	23	102	102	113	74	65	100	100	0	2484	2497	740	29	73	73	84	112	133	99	99	0	1.124	1.120	1.135	1.144	1.635	1.100	0.842	482	2618	94	5120	5139	0.169	2709	2411	2715	2424	1357701	1203332	36.541	21.545	0	0	0
6	4	10	""	"sp6"	12160	19710	250	2665	2694	624	23	99	99	107	50	46	100	100	0	2271	2322	640	27	70	70	76	43	56	99	99	0	1.166	1.152	1.174	1.180	1.549	1.144	0.872	494	2963	95	4767	4847	0.222	2566	2201	2595	2252	1330991	1146970	51.740	52.233	0	0	0
6	5	10	""	"il4r"	12570	19710	210	520	546	205	37	97	97	106	52	49	98	97	0	575	605	282	46	71	71	78	52	66	98	96	0	0.839	0.841	0.865	0.906	2.140	0.755	0.583	313	2366	88	927	983	-0.253	423	504	449	534	171035	189270	8.462	10.135	0	0	0
6	6	10	""	"il4r"	12990	19730	190	582	598	220	36	96	96	105	72	68	98	95	0	678	694	279	40	70	70	77	66	85	99	98	0	0.799	0.804	0.811	0.802	2.015	0.766	0.627	288	2011	93	1094	1126	-0.324	486	608	502	624	172309	199896	6.847	9.348	0	0	0
6	7	10	""	"il4r"	13380	19740	190	580	600	214	35	96	96	102	45	44	98	98	0	667	717	300	41	67	67	73	54	73	99	99	0	0.807	0.775	0.786	0.776	1.946	0.696	0.608	299	1989	92	1084	1154	-0.309	484	600	504	650	179349	214488	11.067	11.926	0	0	0
6	8	10	""	"il4r"	13760	19710	210	546	586	246	41	98	98	106	58	54	98	97	0	602	639	258	40	70	70	75	42	56	99	99	0	0.842	0.858	0.895	0.834	2.035	0.861	0.636	309	2358	93	980	1057	-0.248	448	532	488	569	181210	197405	8.276	13.429	0	0	0
6	9	10	""	"r-ras"	14170	19710	170	377	431	275	63	98	98	107	56	52	94	80	0	246	325	283	87	70	70	79	87	110	73	50	0	1.585	1.306	1.482	1.587	3.665	0.986	0.268	253	1524	66	455	588	0.664	279	176	333	255	109036	82108	5.786	2.828	0	0	0
6	10	10	""	"r-ras"	14570	19720	180	371	418	208	49	97	97	104	48	46	94	90	0	236	288	203	70	70	70	77	53	68	84	67	0	1.651	1.472	1.657	1.733	2.878	1.375	0.424	216	1931	80	440	539	0.723	274	166	321	218	90240	62148	6.542	3.981	0	0	0
6	11	10	""	"r-ras"	14980	19710	170	368	446	253	56	100	100	115	128	111	83	54	0	226	256	155	60	70	70	85	182	214	41	12	0	1.718	1.860	1.831	1.987	2.711	2.140	0.507	237	1577	83	424	532	0.781	268	156	346	186	105752	60689	2.586	0.940	-100	0	1
6	12	10	""	"r-ras"	15370	19710	170	372	442	267	60	99	99	111	124	111	78	56	0	212	284	298	104	72	72	87	198	227	37	14	0	1.950	1.618	1.787	2.032	3.071	1.040	0.240	231	1580	82	413	555	0.963	273	140	343	212	102105	65611	2.669	0.995	-100	0	1
6	13	10	""	"mic1"	15770	19700	210	602	620	255	41	97	97	106	65	61	99	97	0	464	515	289	56	68	68	77	108	140	93	76	0	1.275	1.170	1.224	1.280	2.271	1.131	0.538	339	2387	91	901	970	0.350	505	396	523	447	210231	174529	7.908	4.056	0	0	0
6	14	10	""	"mic1"	16170	19710	200	617	641	280	43	97	97	105	51	48	99	97	0	480	523	277	52	69	69	77	113	146	91	78	0	1.265	1.198	1.233	1.300	2.277	0.990	0.493	328	2268	93	931	998	0.339	520	411	544	454	210250	171435	10.510	3.947	0	0	0
6	15	10	""	"mic1"	16580	19710	210	672	714	322	45	98	98	107	81	75	100	97	0	522	619	638	103	70	70	80	121	151	93	77	0	1.270	1.122	1.222	1.293	2.098	0.674	0.368	344	2398	94	1026	1165	0.345	574	452	616	549	245601	212865	7.494	4.455	0	0	0
6	16	10	""	"mic1"	16980	19700	220	591	658	344	52	98	98	119	151	126	94	75	0	459	510	317	62	71	71	116	777	669	10	0	0	1.271	1.276	1.297	1.381	2.290	1.249	0.604	366	2630	96	881	999	0.346	493	388	560	439	240803	186712	3.570	0.507	-100	0	1
6	17	10	""	"buffer"	17370	19710	150	91	101	52	51	96	96	102	45	44	17	6	0	70	74	27	36	69	69	73	32	43	11	2	0	-5.000	1.000	2.000	1.978	3.272	24.220	0.001	156	1272	100	-4	10	Error	-5	1	5	5	15721	11471	-0.022	0.031	-100	0	1
6	18	10	""	"buffer"	17770	19710	150	92	111	130	117	97	97	105	61	58	8	3	0	75	77	23	29	71	71	77	38	49	8	0	0	-1.250	2.333	1.667	1.575	3.693	30.626	0.006	156	1272	100	-1	20	Error	-5	4	14	6	17293	11954	0.098	0.000	-100	0	1
6	19	10	""	"buffer"	18170	19710	150	96	103	61	59	93	93	103	69	66	5	3	0	70	79	55	69	71	71	75	39	52	11	4	0	-3.000	1.250	1.264	1.422	4.067	7.454	0.009	156	1272	100	2	18	Error	3	-1	10	8	16117	12364	0.000	0.103	-100	0	1
6	20	10	""	"buffer"	18590	19750	70	99	115	61	53	97	97	125	190	152	3	0	0	81	98	89	90	70	70	80	69	86	9	6	0	0.182	0.643	1.548	0.981	6.067	102.337	0.001	32	236	100	13	46	-2.458	2	11	18	28	3670	3125	-0.053	0.261	-100	0	1
6	1	11	""	"sp3"	11010	20120	180	350	366	141	38	99	99	107	54	50	96	87	0	395	415	156	37	72	72	78	39	50	98	97	0	0.777	0.778	0.744	0.753	2.353	0.778	0.448	272	1767	84	574	610	-0.364	251	323	267	343	99545	112782	4.796	8.641	0	0	0
6	2	11	""	"sp3"	11330	20130	200	339	364	162	44	97	97	105	58	55	98	89	0	383	399	158	39	72	72	77	41	53	99	97	0	0.778	0.817	0.786	0.810	2.176	0.848	0.478	278	2165	93	553	594	-0.362	242	311	267	327	101174	110900	4.466	7.854	0	0	0
6	3	11	""	"sp3"	11740	20070	190	323	991	4849	489	99	99	108	55	50	93	82	0	353	987	4796	485	72	72	80	52	65	95	90	0	0.797	0.975	0.804	0.835	2.704	1.010	0.934	314	1842	63	505	1807	-0.327	224	281	892	915	311042	309905	16.055	17.442	0	0	0
6	4	11	""	"sp3"	12130	20120	190	328	335	124	37	97	97	105	52	49	96	87	0	378	408	198	48	70	70	75	39	52	98	96	0	0.750	0.704	0.735	0.715	2.525	0.593	0.440	317	1968	91	539	576	-0.415	231	308	238	338	106302	129245	4.423	8.538	0	0	0
6	5	11	""	"tgfb1"	12590	20110	210	465	532	307	57	97	97	105	51	48	94	90	0	654	736	439	59	71	71	77	40	51	98	96	0	0.631	0.654	0.653	0.640	2.210	0.628	0.710	298	2491	89	951	1100	-0.664	368	583	435	665	158413	219287	8.373	16.475	0	0	0
6	6	11	""	"tgfb1"	13000	20150	180	614	622	248	39	97	97	103	44	42	99	98	0	892	926	362	39	70	70	73	27	36	99	99	0	0.629	0.613	0.603	0.605	1.870	0.581	0.720	255	1796	93	1339	1381	-0.669	517	822	525	856	158509	236235	11.795	31.593	0	0	0
6	7	11	""	"tgfb1"	13320	20140	180	648	659	253	38	97	97	105	50	47	99	97	0	919	943	386	40	69	69	74	37	50	100	100	0	0.648	0.643	0.631	0.632	1.907	0.604	0.709	259	1797	92	1401	1436	-0.626	551	850	562	874	170646	244322	11.080	23.486	0	0	0
6	8	11	""	"tgfb1"	13740	20110	190	462	518	306	59	99	99	108	62	57	94	83	0	634	712	451	63	70	70	79	57	72	97	93	0	0.644	0.653	0.640	0.648	2.544	0.589	0.563	311	1989	84	927	1061	-0.635	363	564	419	642	161094	221494	6.613	11.105	0	0	0
6	9	11	""	"pnp"	14180	20130	200	1607	1586	632	39	98	98	107	52	48	100	100	0	1350	1305	628	48	70	70	76	47	61	98	97	0	1.179	1.205	1.199	1.323	1.828	1.166	0.825	335	2256	89	2789	2723	0.238	1509	1280	1488	1235	531311	437246	28.442	26.149	0	0	0
6	10	11	""	"pnp"	14560	20120	180	1578	1597	564	35	97	97	104	47	45	100	100	0	1320	1332	601	45	69	69	76	46	60	99	99	0	1.184	1.188	1.216	1.253	1.617	1.142	0.835	276	1866	96	2732	2763	0.244	1481	1251	1500	1263	440753	367658	31.766	27.304	0	0	0
6	11	11	""	"pnp"	14970	20110	190	1605	1599	564	35	95	95	102	48	47	100	100	0	1353	1309	527	40	68	68	73	33	45	100	100	0	1.175	1.212	1.284	1.236	1.590	1.196	0.857	290	2022	91	2795	2745	0.233	1510	1285	1504	1241	463752	379531	31.188	37.455	0	0	0
6	12	11	""	"pnp"	15370	20100	200	1009	1131	545	48	94	94	100	43	43	100	99	0	860	960	540	56	68	68	72	31	43	99	98	0	1.155	1.163	1.177	1.259	1.965	1.125	0.794	314	2305	94	1707	1929	0.208	915	792	1037	892	355033	301572	23.977	28.645	0	0	0
6	13	11	""	"timp2"	15780	20110	190	368	397	198	49	98	98	105	52	49	91	82	0	377	389	220	56	70	70	75	43	57	93	84	0	0.879	0.937	0.883	0.975	3.193	0.921	0.496	291	2017	94	577	618	-0.186	270	307	299	319	115508	113299	5.615	7.302	0	0	0
6	14	11	""	"timp2"	16180	20120	190	369	409	197	48	97	97	112	76	67	94	78	0	365	400	217	54	70	70	80	56	70	92	85	0	0.922	0.945	0.964	0.990	2.906	0.951	0.456	270	2026	94	567	642	-0.117	272	295	312	330	110551	108054	3.908	5.714	0	0	0
6	15	11	""	"timp2"	16560	20120	190	448	472	192	40	95	95	104	69	66	96	91	0	440	471	226	47	68	68	74	51	68	97	93	0	0.949	0.935	0.981	0.977	2.548	0.886	0.536	272	2021	95	725	780	-0.076	353	372	377	403	128403	128168	5.333	7.784	0	0	0
6	16	11	""	"timp2"	16970	20110	210	367	393	194	49	97	97	115	140	121	77	48	0	341	383	225	58	71	71	113	789	698	4	0	0	1.000	0.949	0.923	1.017	2.716	1.001	0.492	304	2500	91	540	608	0.000	270	270	296	312	119559	116538	1.986	0.342	-100	0	1
6	17	11	""	"sp5"	17440	20130	180	6582	6692	2102	31	97	97	112	114	101	100	100	0	4202	4377	1400	31	69	69	77	65	84	100	100	0	1.569	1.531	1.563	1.521	1.506	1.583	0.831	250	1718	79	10618	10903	0.650	6485	4133	6595	4308	1673096	1094205	57.719	66.154	0	0	0
6	18	11	""	"sp5"	17720	20130	170	6232	6296	1834	29	100	100	128	233	182	100	100	0	4073	4143	1336	32	71	71	87	151	173	98	98	0	1.532	1.522	1.537	1.565	1.709	1.553	0.840	257	1315	84	10134	10268	0.615	6132	4002	6196	4072	1617985	1064833	26.472	26.861	0	0	0
6	19	11	""	"sp5"	17970	20110	150	95	100	37	37	106	106	255	692	271	0	0	0	70	75	24	32	76	76	178	476	267	0	0	0	1.833	6.000	1.765	1.406	4.207	1.224	0.656	156	1093	100	-17	-7	0.874	-11	-6	-6	-1	15579	11707	-0.224	-0.216	-100	0	1
6	20	11	""	"sp5"	18370	20130	250	6078	6382	2788	43	99	99	167	419	250	99	98	0	4132	4323	1734	40	71	71	117	292	249	98	98	0	1.472	1.478	1.467	1.501	1.828	1.596	0.755	560	3365	1	10040	10535	0.558	5979	4061	6283	4252	3573980	2420650	14.833	14.404	-50	0	0
7	1	1	""	"sp4"	2020	25120	210	403	423	154	36	92	92	98	50	51	99	95	0	416	443	173	39	74	74	78	34	43	99	99	0	0.909	0.897	0.900	0.889	1.996	0.883	0.583	357	2338	77	653	700	-0.138	311	342	331	369	150990	158284	6.500	10.735	0	0	0
7	2	1	""	"sp4"	2380	25140	210	452	476	170	35	93	93	100	48	48	99	98	0	480	502	173	34	77	77	82	38	46	100	100	0	0.891	0.901	0.876	0.886	1.894	0.911	0.605	351	2323	93	762	808	-0.167	359	403	383	425	166933	176078	7.833	11.053	0	0	0
7	3	1	""	"sp4"	2790	25140	210	456	477	177	37	95	95	102	58	56	98	95	0	467	504	194	38	74	74	81	46	56	100	100	0	0.919	0.888	0.938	0.858	2.030	0.874	0.541	351	2370	89	754	812	-0.122	361	393	382	430	167440	176886	6.466	9.196	0	0	0
7	4	1	""	"sp4"	3180	25120	220	430	455	171	37	94	94	100	46	46	99	98	0	456	488	196	40	73	73	79	44	55	100	99	0	0.877	0.870	0.850	0.858	2.037	0.837	0.584	375	2727	96	719	776	-0.189	336	383	361	415	170650	183089	7.717	9.295	0	0	0
7	5	1	""	"abp1"	3620	25110	190	155	178	98	55	93	93	99	44	44	63	37	0	153	192	113	58	69	69	74	34	45	81	58	0	0.738	0.691	0.754	0.786	4.655	0.659	0.093	272	1978	82	146	208	-0.438	62	84	85	123	48410	52272	1.795	3.471	-100	0	1
7	6	1	""	"abp1"	3980	25130	190	170	189	97	51	95	95	104	70	67	52	26	0	155	188	126	67	67	67	73	35	47	80	59	0	0.852	0.777	1.036	0.903	4.516	0.632	0.101	273	2001	88	163	215	-0.231	75	88	94	121	51613	51256	1.214	3.286	-100	0	1
7	7	1	""	"abp1"	4400	25130	190	161	177	91	51	96	96	102	48	47	60	33	0	147	185	136	73	67	67	72	30	41	79	59	0	0.813	0.686	0.931	0.866	4.364	0.507	0.107	269	2009	90	145	199	-0.299	65	80	81	118	47731	49705	1.563	3.767	-100	0	1
7	8	1	""	"abp1"	4780	25100	190	180	200	98	49	97	97	104	49	47	67	41	0	156	187	116	62	69	69	72	26	36	82	69	0	0.954	0.873	0.905	0.930	4.695	1.003	0.083	196	2008	30	170	221	-0.068	83	87	103	118	39141	36697	1.959	4.423	-100	0	1
7	9	1	""	"ctss"	5200	25110	200	858	1083	665	61	99	99	107	106	99	99	96	0	698	914	639	69	69	69	76	134	176	94	83	0	1.207	1.164	1.200	1.271	1.991	1.075	0.839	292	2340	93	1388	1829	0.271	759	629	984	845	316219	266994	9.208	6.254	0	0	0
7	10	1	""	"ctss"	5590	25130	180	856	1042	616	59	97	97	103	47	45	100	100	0	717	902	602	66	69	69	74	36	48	100	99	0	1.171	1.134	1.137	1.201	1.792	1.095	0.854	266	1882	93	1407	1778	0.228	759	648	945	833	277224	240039	19.979	23.000	0	0	0
7	11	1	""	"ctss"	6010	25110	190	884	1117	699	62	98	98	103	47	45	100	99	0	676	894	643	71	69	69	75	42	56	99	97	0	1.295	1.235	1.231	1.347	1.891	1.189	0.836	291	1998	88	1393	1844	0.373	786	607	1019	825	325148	260235	21.574	19.500	0	0	0
7	12	1	""	"ctss"	6390	25100	200	828	1071	705	65	100	100	111	75	67	99	97	0	712	907	634	69	71	71	87	99	113	97	90	0	1.136	1.161	1.187	1.191	2.019	1.153	0.835	306	2289	96	1369	1807	0.184	728	641	971	836	327679	277582	12.800	8.283	0	0	0
7	13	1	""	"actin"	6810	25100	200	14227	13702	3135	22	100	100	116	88	75	100	100	0	25483	24386	6573	26	72	72	95	137	144	100	100	0	0.556	0.559	0.551	0.579	1.463	0.545	0.961	318	2307	94	39538	37916	-0.847	14127	25411	13602	24314	4357353	7754874	154.386	177.307	0	0	0
7	14	1	""	"actin"	7220	25130	240	12750	9861	6260	63	99	99	110	65	59	99	99	0	24577	18384	11874	64	72	72	83	61	73	100	100	0	0.516	0.533	0.545	0.570	1.647	0.525	0.965	429	2793	89	37156	28074	-0.955	12651	24505	9762	18312	4230500	7886660	150.015	300.016	0	0	0
7	15	1	""	"actin"	7560	25140	230	13302	10266	6734	65	98	98	108	66	61	99	99	0	24360	18477	12361	66	71	71	80	50	62	100	99	0	0.544	0.552	0.564	0.584	1.535	0.543	0.960	412	2553	89	37493	28574	-0.878	13204	24289	10168	18406	4229605	7612592	153.909	367.940	0	0	0
7	16	1	""	"actin"	8000	25110	200	13900	14234	4409	30	96	96	106	77	72	100	100	0	24879	24973	7237	28	70	70	81	114	140	100	100	0	0.556	0.568	0.577	0.567	1.361	0.565	0.957	316	2304	97	38613	39041	-0.847	13804	24809	14138	24903	4497947	7891366	183.481	218.351	0	0	0
7	17	1	""	"sp7"	8400	25100	190	292	322	141	43	97	97	105	50	47	93	85	0	335	372	190	51	71	71	81	89	109	92	72	0	0.739	0.748	0.719	0.737	2.510	0.674	0.390	265	2039	93	459	526	-0.436	195	264	225	301	85260	98496	4.340	3.270	0	0	0
7	18	1	""	"sp7"	8790	25080	160	307	330	144	43	94	94	103	57	55	94	81	0	297	324	170	52	71	71	86	183	212	59	22	0	0.942	0.933	1.016	0.980	2.726	0.882	0.367	216	1463	89	439	489	-0.086	213	226	236	253	71277	69913	3.982	1.301	-100	0	1
7	19	1	""	"sp7"	9220	25100	200	283	300	113	37	95	95	102	46	45	94	85	0	307	343	166	48	70	70	74	36	48	97	95	0	0.793	0.751	0.751	0.762	2.546	0.630	0.405	320	2233	95	425	478	-0.335	188	237	205	273	95973	109881	4.304	7.472	0	0	0
7	20	1	""	"sp7"	9580	25090	200	294	314	121	38	98	98	106	68	64	92	73	0	326	353	152	43	69	69	74	34	45	98	95	0	0.763	0.761	0.756	0.750	2.370	0.782	0.376	324	2220	94	453	500	-0.390	196	257	216	284	101887	114430	3.059	8.206	0	0	0
7	1	2	""	"ara"	1990	25530	150	107	116	55	47	92	92	97	45	46	26	9	0	90	98	56	57	81	81	85	37	43	21	4	0	1.667	1.412	1.173	1.307	4.240	3.553	0.029	156	1272	100	24	41	0.737	15	9	24	17	18029	15331	0.422	0.351	-100	0	1
7	2	2	""	"ara"	2390	25510	80	194	209	84	40	96	96	107	68	63	50	50	0	170	173	84	48	79	79	91	66	72	66	16	0	1.077	1.202	0.657	1.705	8.051	0.890	0.031	6	366	87	189	207	0.107	98	91	113	94	1255	1037	1.500	1.242	-100	0	1
7	3	2	""	"ara"	2790	25520	150	104	112	51	45	96	96	103	65	63	12	3	0	80	85	35	41	72	72	77	39	50	14	6	0	1.000	1.231	1.456	1.348	3.819	1.375	0.004	156	1272	100	16	29	0.000	8	8	16	13	17522	13244	0.138	0.205	-100	0	1
7	4	2	""	"ara"	3190	25520	150	113	118	45	38	94	94	102	69	67	16	1	0	80	92	53	57	73	73	78	40	51	16	6	0	2.714	1.263	1.304	1.477	4.603	49.829	0.001	156	1272	100	26	43	1.440	19	7	24	19	18401	14323	0.232	0.350	-100	0	1
7	5	2	""	"cxcl10"	3610	25520	220	372	399	154	38	93	93	100	48	48	99	95	0	324	353	169	47	71	71	79	173	218	74	27	0	1.103	1.085	1.083	1.134	2.324	0.984	0.416	362	2645	96	532	588	0.141	279	253	306	282	144272	127820	6.229	1.584	0	0	0
7	6	2	""	"cxcl10"	3990	25530	200	381	405	158	39	96	96	104	68	65	95	88	0	329	360	175	48	67	67	73	46	63	98	95	0	1.088	1.055	1.077	1.048	2.325	0.975	0.455	336	2214	93	547	602	0.122	285	262	309	293	135953	121086	4.426	6.239	0	0	0
7	7	2	""	"cxcl10"	4400	25510	210	377	394	156	39	96	96	104	70	67	94	83	0	333	356	162	45	68	68	74	34	45	99	97	0	1.060	1.035	1.049	1.028	2.397	1.059	0.472	349	2336	94	546	586	0.084	281	265	298	288	137656	124308	4.143	8.294	0	0	0
7	8	2	""	"cxcl10"	4790	25490	210	352	376	162	43	96	96	103	51	49	95	86	0	309	335	171	51	68	68	73	34	46	97	92	0	1.062	1.049	1.100	1.081	2.567	1.047	0.473	368	2360	93	497	547	0.087	256	241	280	267	138518	123460	5.353	7.706	0	0	0
7	9	2	""	"anxa4"	5210	25510	190	633	665	286	43	95	95	102	47	46	100	98	0	225	263	161	61	69	69	74	39	52	82	74	0	3.449	2.938	3.131	3.772	3.256	3.077	0.469	289	1997	94	694	764	1.786	538	156	570	194	192307	76084	11.979	4.846	0	0	0
7	10	2	""	"anxa4"	5590	25520	190	672	694	292	42	97	97	105	52	49	100	97	0	266	289	169	58	71	71	76	34	44	88	79	0	2.949	2.739	2.815	3.252	2.848	3.080	0.477	281	2001	87	770	815	1.560	575	195	597	218	195041	81216	11.327	6.265	0	0	0
7	11	2	""	"anxa4"	6000	25530	190	695	722	292	40	98	98	105	54	51	99	99	0	277	297	165	55	69	69	75	43	57	87	76	0	2.870	2.737	2.694	3.236	2.640	3.045	0.470	283	2022	90	805	852	1.521	597	208	624	228	204215	84090	11.426	5.163	0	0	0
7	12	2	""	"anxa4"	6380	25500	200	719	757	290	38	99	99	106	53	50	100	99	0	274	304	175	57	70	70	77	68	88	82	67	0	3.039	2.812	3.148	3.320	2.428	2.987	0.536	289	2310	81	824	892	1.604	620	204	658	234	218630	87882	12.283	3.338	0	0	0
7	13	2	""	"cxcl10-bis"	6810	25510	190	358	380	148	38	98	98	104	47	45	98	92	0	283	298	125	41	70	70	74	31	41	97	94	0	1.221	1.237	1.240	1.221	2.397	1.372	0.444	280	2009	94	473	510	0.288	260	213	282	228	106427	83464	5.872	7.226	0	0	0
7	14	2	""	"cxcl10-bis"	7240	25490	180	372	385	134	34	95	95	102	42	41	97	94	0	283	309	145	46	70	70	75	35	46	98	92	0	1.300	1.213	1.264	1.284	2.315	1.201	0.486	246	1728	87	490	529	0.379	277	213	290	239	94665	75945	6.738	6.686	0	0	0
7	15	2	""	"cxcl10-bis"	7550	25500	180	379	401	144	35	96	96	104	55	52	99	95	0	270	293	125	42	71	71	75	33	44	97	93	0	1.422	1.374	1.400	1.468	2.303	1.444	0.491	262	1718	91	482	527	0.508	283	199	305	222	105113	76759	5.400	6.606	0	0	0
7	16	2	""	"cxcl10-bis"	7990	25500	190	351	357	127	35	96	96	102	46	45	98	93	0	268	305	148	48	70	70	74	32	43	97	94	0	1.288	1.111	1.157	1.194	2.332	1.074	0.447	279	1994	96	453	496	0.365	255	198	261	235	99485	85077	5.543	7.219	0	0	0
7	17	2	""	"sp2"	8380	25500	180	1096	1115	306	27	96	96	102	65	63	100	99	0	1588	1577	402	25	70	70	77	86	111	100	100	0	0.659	0.676	0.673	0.667	1.457	0.662	0.849	301	1843	91	2518	2526	-0.602	1000	1518	1019	1507	335514	474774	15.585	17.442	0	0	0
7	18	2	""	"sp2"	8810	25500	180	1062	1088	293	26	97	97	106	62	58	100	99	0	1518	1520	425	27	71	71	85	127	149	100	99	0	0.667	0.684	0.696	0.681	1.475	0.628	0.785	272	1867	94	2412	2440	-0.584	965	1447	991	1449	296031	413493	15.839	11.299	0	0	0
7	19	2	""	"sp2"	9190	25510	200	1116	1112	281	25	97	97	102	44	43	100	100	0	1570	1559	406	26	69	69	74	53	71	100	100	0	0.679	0.681	0.700	0.679	1.479	0.661	0.858	313	2232	96	2520	2505	-0.559	1019	1501	1015	1490	348052	488112	22.955	28.019	0	0	0
7	20	2	""	"sp2"	9570	25500	200	1118	1131	291	25	100	100	109	64	58	99	99	0	1510	1565	439	28	73	73	81	45	55	100	100	0	0.708	0.691	0.696	0.687	1.523	0.664	0.828	317	2278	91	2455	2523	-0.498	1018	1437	1031	1492	358440	495970	15.969	32.978	0	0	0
7	1	3	""	"apc"	2020	25930	200	473	514	221	42	94	94	98	46	46	99	96	0	557	584	284	48	79	79	84	56	66	97	93	0	0.793	0.832	0.801	0.870	2.131	0.783	0.650	335	2222	95	857	925	-0.335	379	478	420	505	172268	195776	9.043	8.929	0	0	0
7	2	3	""	"apc"	2390	25950	200	580	597	209	35	95	95	101	45	44	100	99	0	633	677	242	35	80	80	88	142	161	98	95	0	0.877	0.841	0.843	0.839	1.817	0.803	0.658	309	2192	97	1038	1099	-0.189	485	553	502	597	184624	209289	11.022	4.148	0	0	0
7	3	3	""	"apc"	2780	25950	200	539	560	235	41	96	96	106	65	61	98	95	0	590	613	272	44	75	75	82	67	81	97	93	0	0.860	0.862	0.840	0.885	2.029	0.821	0.620	322	2220	90	958	1002	-0.218	443	515	464	538	180363	197496	6.985	7.925	0	0	0
7	4	3	""	"apc"	3180	25910	210	506	541	249	46	96	96	104	59	56	97	93	0	564	592	290	48	73	73	83	183	220	87	64	0	0.835	0.857	0.861	0.860	2.149	0.824	0.630	347	2399	93	901	964	-0.260	410	491	445	519	187890	205256	7.407	2.781	0	0	0
7	5	3	""	"cxcl11"	3610	25920	190	150	165	86	52	93	93	100	46	46	55	30	0	158	175	85	48	74	74	79	35	44	78	55	0	0.679	0.713	0.714	0.693	4.589	0.966	0.042	142	2041	38	141	173	-0.559	57	84	72	101	23465	24797	1.413	2.743	-100	0	1
7	6	3	""	"cxcl11"	3990	25960	160	188	195	78	40	93	93	100	45	45	78	53	0	146	172	88	51	71	71	77	35	45	74	53	0	1.267	1.010	0.982	1.207	4.350	2.431	0.051	90	1454	6	170	203	0.341	95	75	102	101	17525	15471	2.111	2.714	0	0	0
7	7	3	""	"cxcl11"	4370	25940	170	162	170	77	45	94	94	102	58	56	56	23	0	133	143	73	51	68	68	73	59	80	54	17	0	1.046	1.013	1.078	1.299	5.066	2.563	0.026	91	1606	39	133	151	0.065	68	65	76	75	15474	12973	1.172	1.186	-100	0	1
7	8	3	""	"cxcl11"	4800	25920	170	175	177	67	37	93	93	101	51	50	68	32	0	124	141	64	45	68	68	73	34	46	68	43	0	1.464	1.151	1.433	1.491	4.617	2.976	0.026	82	1624	41	138	157	0.550	82	56	84	73	14499	11538	1.490	2.000	-100	0	1
7	9	3	""	"arg2"	5180	25900	150	149	154	57	37	96	96	102	42	41	62	24	0	137	153	60	39	71	71	76	34	44	86	46	0	0.803	0.707	0.867	0.764	3.543	2.755	0.015	58	1240	20	119	140	-0.317	53	66	58	82	8944	8855	1.238	2.265	-100	0	1
7	10	3	""	"arg2"	5590	25890	140	155	188	79	42	98	98	107	52	48	53	36	0	157	157	44	28	71	71	77	41	53	80	56	0	0.663	1.047	1.144	0.921	3.781	2.430	0.009	30	1189	33	143	176	-0.593	57	86	90	86	5638	4720	1.558	1.951	-100	0	1
7	11	3	""	"arg2"	5960	25910	110	156	167	86	51	101	101	109	50	45	51	25	0	137	178	179	100	73	73	84	42	50	67	40	0	0.859	0.629	0.947	0.972	4.759	0.414	0.091	52	600	11	119	171	-0.219	55	64	66	105	8696	9237	1.160	2.238	-100	0	1
7	12	3	""	"arg2"	6370	25960	120	177	169	66	39	98	98	106	47	44	66	33	0	139	242	377	155	74	74	81	36	44	83	44	0	1.215	0.423	1.349	0.867	7.648	0.120	0.027	18	870	2	144	239	0.281	79	65	71	168	3047	4364	1.340	4.472	-100	0	1
7	13	3	""	"cxcl5"	6800	25890	210	282	302	145	48	95	95	102	48	47	92	74	0	251	285	217	76	70	70	75	46	61	91	76	0	1.033	0.963	0.984	0.993	2.954	0.697	0.261	328	2404	92	368	422	0.047	187	181	207	215	99101	93447	4.167	4.565	0	0	0
7	14	3	""	"cxcl5"	7200	25910	190	246	270	131	48	97	97	101	43	42	86	70	0	234	263	167	63	68	68	72	29	40	94	85	0	0.898	0.887	0.932	0.945	3.404	0.791	0.277	287	1983	95	315	368	-0.155	149	166	173	195	77624	75419	3.930	6.586	0	0	0
7	15	3	""	"cxcl5"	7580	25890	200	252	270	127	47	96	96	104	50	48	88	72	0	230	245	169	68	69	69	74	42	56	85	72	0	0.969	0.989	1.055	1.147	3.765	0.746	0.208	308	2293	95	317	350	-0.045	156	161	174	176	83310	75412	3.320	4.071	0	0	0
7	16	3	""	"cxcl5"	8000	25890	200	243	267	134	50	94	94	100	45	45	86	70	0	193	224	133	59	69	69	73	33	45	85	73	0	1.202	1.116	1.146	1.197	3.486	1.167	0.264	334	2258	89	273	328	0.265	149	124	173	155	89277	74807	3.711	4.576	0	0	0
7	17	3	""	"arhgef1"	8400	25900	180	553	556	230	41	94	94	102	56	54	98	94	0	743	763	385	50	69	69	76	59	77	99	99	0	0.681	0.666	0.688	0.680	2.027	0.591	0.666	285	1863	96	1133	1156	-0.554	459	674	462	694	158549	217433	8.107	11.644	0	0	0
7	18	3	""	"arhgef1"	8830	25900	170	544	556	240	43	95	95	102	44	43	98	97	0	760	778	345	44	70	70	78	54	69	98	97	0	0.651	0.651	0.695	0.653	2.113	0.606	0.676	243	1538	93	1139	1169	-0.619	449	690	461	708	135025	188991	10.318	12.963	0	0	0
7	19	3	""	"arhgef1"	9180	25900	190	524	543	262	48	97	97	103	43	41	98	95	0	713	711	354	49	70	70	75	35	46	99	96	0	0.664	0.696	0.675	0.703	2.111	0.659	0.655	306	1935	84	1070	1087	-0.591	427	643	446	641	166084	217699	10.233	18.171	0	0	0
7	20	3	""	"arhgef1"	9570	25900	180	581	593	222	37	98	98	105	46	43	99	98	0	780	828	379	45	73	73	80	42	52	100	99	0	0.683	0.656	0.654	0.671	1.905	0.592	0.700	274	1874	95	1190	1250	-0.550	483	707	495	755	162493	226839	10.609	17.810	0	0	0
7	1	4	""	"cxcl9"	2000	26300	180	251	270	131	48	92	92	99	48	48	83	70	0	291	300	148	49	75	75	86	203	236	51	8	0	0.736	0.791	0.815	0.765	3.253	0.754	0.277	237	1832	76	375	403	-0.442	159	216	178	225	63941	71025	3.563	1.054	-100	0	1
7	2	4	""	"cxcl9"	2380	26330	200	249	267	126	47	96	96	104	55	52	83	67	0	298	323	164	50	78	78	88	148	168	71	29	0	0.695	0.698	0.689	0.645	3.281	0.170	0.093	289	2236	84	373	416	-0.525	153	220	171	245	77157	93299	2.964	1.588	-100	0	1
7	3	4	""	"cxcl9"	2810	26320	200	248	269	125	46	96	96	106	58	54	83	62	0	277	308	161	52	75	75	82	46	56	93	83	0	0.752	0.742	0.765	0.724	3.588	0.595	0.225	291	2243	86	354	406	-0.411	152	202	173	233	78272	89625	2.810	4.913	0	0	0
7	4	4	""	"cxcl9"	3200	26290	200	238	268	132	49	97	97	105	57	54	81	62	0	255	273	137	50	73	73	80	53	66	86	75	0	0.775	0.855	0.901	0.802	3.250	0.795	0.280	236	2309	70	323	371	-0.368	141	182	171	200	63276	64489	2.860	3.642	0	0	0
7	5	4	""	"arhj"	3610	26310	190	283	310	138	44	95	95	103	53	51	92	78	0	356	405	289	71	71	71	78	41	52	99	96	0	0.660	0.644	0.681	0.635	2.702	0.392	0.275	305	1982	98	473	549	-0.599	188	285	215	334	94452	123543	3.906	7.976	0	0	0
7	6	4	""	"arhj"	3990	26330	190	310	333	146	43	95	95	103	46	44	94	85	0	357	399	183	45	70	70	75	38	50	100	98	0	0.749	0.723	0.784	0.690	2.453	0.671	0.433	285	1993	90	502	567	-0.417	215	287	238	329	94893	113647	5.000	8.526	0	0	0
7	7	4	""	"arhj"	4390	26330	190	293	314	134	42	94	94	103	57	55	93	77	0	351	377	172	45	68	68	74	55	74	98	92	0	0.703	0.712	0.737	0.689	2.406	0.661	0.435	297	1999	92	482	529	-0.508	199	283	220	309	93305	112091	3.702	5.509	0	0	0
7	8	4	""	"arhj"	4780	26310	200	278	299	148	49	94	94	99	42	42	92	81	0	340	372	190	51	68	68	71	29	40	98	95	0	0.676	0.674	0.653	0.659	2.932	0.614	0.375	304	2284	87	456	509	-0.565	184	272	205	304	91042	112941	4.762	10.379	0	0	0
7	9	4	""	"cxcr4"	5190	26300	170	278	296	127	42	96	96	103	46	44	88	79	0	178	197	119	60	69	69	74	41	55	75	59	0	1.670	1.563	1.991	1.789	3.457	1.837	0.230	181	1628	78	291	328	0.740	182	109	200	128	53640	35739	4.196	3.000	0	0	0
7	10	4	""	"cxcr4"	5580	26320	170	292	309	134	43	94	94	103	56	54	91	75	0	182	221	208	94	68	68	75	47	62	80	57	0	1.737	1.405	1.748	1.665	3.428	0.969	0.128	222	1591	92	312	368	0.797	198	114	215	153	68626	49161	3.679	3.106	0	0	0
7	11	4	""	"cxcr4"	6020	26340	180	297	324	160	49	98	98	106	51	48	94	81	0	184	213	123	57	70	70	75	36	48	87	69	0	1.746	1.580	1.721	1.720	3.006	2.071	0.242	238	1853	93	313	369	0.804	199	114	226	143	77104	50674	4.275	3.833	0	0	0
7	12	4	""	"cxcr4"	6390	26310	180	270	296	142	47	97	97	106	49	46	89	78	0	175	218	138	63	70	70	76	43	56	79	56	0	1.648	1.345	1.596	1.564	3.340	1.484	0.205	228	1897	90	278	347	0.721	173	105	199	148	67374	49733	3.878	3.302	0	0	0
7	13	4	""	"atp2a3"	6800	26300	200	419	464	245	52	97	97	106	54	50	92	84	0	414	478	321	67	71	71	78	60	76	86	77	0	0.939	0.902	0.875	1.021	3.135	0.748	0.506	181	2404	0	665	774	-0.091	322	343	367	407	83945	86444	6.630	6.667	0	0	0
7	14	4	""	"atp2a3"	7190	26300	200	220	310	255	82	100	100	111	64	57	65	46	0	188	260	196	75	71	71	82	78	95	59	41	0	1.026	1.111	1.129	1.087	4.285	1.386	0.433	231	2335	22	237	399	0.037	120	117	210	189	71520	59985	3.109	2.282	-100	0	1
7	15	4	""	"atp2a3"	7620	26310	170	290	349	199	57	96	96	103	49	47	88	74	0	274	347	236	68	71	71	78	47	60	84	72	0	0.956	0.917	0.968	0.976	3.348	0.843	0.484	195	1586	67	397	529	-0.065	194	203	253	276	68066	67753	5.020	5.723	0	0	0
7	16	4	""	"atp2a3"	8020	26290	170	408	455	221	48	96	96	104	55	52	92	88	0	411	439	254	57	69	69	76	39	51	91	87	0	0.912	0.970	0.902	1.040	3.289	0.925	0.476	154	1624	15	654	729	-0.133	312	342	359	370	70094	67589	6.382	9.308	0	0	0
7	17	4	""	"cyp1a1"	8410	26300	170	191	217	107	49	97	97	105	62	59	67	38	0	188	219	144	65	69	69	79	79	100	67	36	0	0.790	0.800	0.894	0.840	3.366	0.709	0.157	231	1585	86	213	270	-0.340	94	119	120	150	50198	50503	1.806	1.772	-100	0	1
7	18	4	""	"cyp1a1"	8830	26320	170	203	224	102	45	98	98	104	50	48	78	53	0	216	236	122	51	70	70	75	65	86	82	58	0	0.719	0.759	0.819	0.725	3.412	0.740	0.263	226	1581	92	251	292	-0.476	105	146	126	166	50674	53374	2.400	2.477	0	0	0
7	19	4	""	"cyp1a1"	9180	26300	180	207	231	112	48	96	96	103	47	45	78	56	0	228	257	127	49	70	70	74	33	44	93	85	0	0.703	0.722	0.709	0.705	3.556	0.677	0.227	264	1851	91	269	322	-0.508	111	158	135	187	61042	67839	2.723	5.545	0	0	0
7	20	4	""	"cyp1a1"	9580	26290	180	207	225	110	48	98	98	105	46	43	74	55	0	197	228	127	55	71	71	77	52	67	80	55	0	0.865	0.809	0.909	0.829	3.675	0.758	0.203	281	1865	95	235	284	-0.209	109	126	127	157	63327	64106	2.609	2.904	0	0	0
7	1	5	""	"auh"	2020	26730	210	2885	2881	682	23	92	92	102	88	86	100	100	0	3028	3040	792	26	71	71	78	70	89	100	100	0	0.945	0.939	0.945	0.945	1.383	0.928	0.911	362	2324	92	5750	5758	-0.082	2793	2957	2789	2969	1042975	1100391	31.580	42.314	0	0	0
7	2	5	""	"auh"	2380	26750	200	2880	2874	700	24	96	96	103	53	51	100	100	0	3036	3053	858	28	71	71	78	62	79	100	100	0	0.939	0.932	0.938	0.944	1.373	0.913	0.897	346	2202	95	5749	5760	-0.091	2784	2965	2778	2982	994457	1056469	52.283	47.984	0	0	0
7	3	5	""	"auh"	2830	26730	210	2755	2810	705	25	96	96	103	47	45	100	100	0	3154	3145	850	27	75	75	81	53	65	100	100	0	0.864	0.884	0.894	0.897	1.419	0.872	0.908	348	2314	97	5738	5784	-0.211	2659	3079	2714	3070	977785	1094331	57.596	57.811	0	0	0
7	4	5	""	"auh"	3180	26720	220	2553	2554	678	26	96	96	103	46	44	100	100	0	2747	2710	858	31	75	75	82	57	69	100	100	0	0.920	0.933	0.942	0.948	1.404	0.909	0.888	373	2621	94	5129	5093	-0.120	2457	2672	2458	2635	952739	1010964	53.283	46.105	0	0	0
7	5	5	""	"cyp1b1"	3620	26720	190	186	197	84	42	96	96	103	51	49	70	45	0	177	201	126	62	71	71	78	65	83	73	37	0	0.849	0.777	0.953	0.959	3.362	0.399	0.101	278	1988	91	196	231	-0.236	90	106	101	130	54733	55925	1.843	1.892	-100	0	1
7	6	5	""	"cyp1b1"	3990	26750	190	195	209	95	45	93	93	101	46	45	76	53	0	171	197	96	48	68	68	73	30	41	89	77	0	0.990	0.899	0.981	0.953	3.207	1.119	0.151	262	1988	93	205	245	-0.014	102	103	116	129	54686	51617	2.348	4.133	0	0	0
7	7	5	""	"cyp1b1"	4370	26730	200	192	225	130	57	93	93	102	51	50	74	48	0	173	214	271	126	68	68	73	29	39	90	74	0	0.943	0.904	0.989	0.930	3.536	0.386	0.145	270	2326	83	204	278	-0.085	99	105	132	146	60619	57908	2.412	4.862	-100	0	1
7	8	5	""	"cyp1b1"	4780	26710	180	183	197	90	45	96	96	101	44	43	70	48	0	156	178	87	48	69	69	73	35	47	83	59	0	1.000	0.927	0.995	1.042	3.516	1.084	0.157	264	1880	87	174	210	0.000	87	87	101	109	52050	46939	2.182	3.000	-100	0	1
7	9	5	""	"sp1"	5200	26710	220	3866	3823	620	16	96	96	102	47	46	100	100	0	2349	2319	429	18	69	69	73	33	45	99	99	0	1.654	1.656	1.669	1.698	1.493	1.665	0.948	395	2639	96	6050	5977	0.726	3770	2280	3727	2250	1510162	915855	79.170	68.061	0	0	0
7	10	5	""	"sp1"	5600	26710	220	3965	3924	655	16	96	96	103	48	46	100	100	0	2385	2383	415	17	69	69	75	40	53	100	100	0	1.671	1.654	1.651	1.655	1.221	1.668	0.956	402	2589	95	6185	6142	0.741	3869	2316	3828	2314	1577360	958022	79.604	57.700	0	0	0
7	11	5	""	"sp1"	6020	26700	220	3978	3901	647	16	97	97	106	53	50	100	100	0	2411	2384	446	18	70	70	78	47	60	100	100	0	1.658	1.644	1.660	1.657	1.301	1.656	0.949	401	2429	93	6222	6118	0.729	3881	2341	3804	2314	1564154	955828	71.604	49.064	0	0	0
7	12	5	""	"sp1"	6380	26710	240	3841	3781	677	17	97	97	105	46	43	100	100	0	2359	2331	537	23	70	70	77	45	58	99	99	0	1.636	1.629	1.657	1.655	1.358	1.628	0.941	440	2772	95	6033	5945	0.710	3744	2289	3684	2261	1663835	1025476	79.913	50.089	0	0	0
7	13	5	""	"bhlhb2"	6810	26710	180	675	685	310	45	100	100	108	50	46	98	96	0	405	446	238	53	71	71	78	44	56	96	89	0	1.722	1.560	1.559	1.650	2.350	1.609	0.641	260	1892	89	909	960	0.784	575	334	585	375	178101	115989	11.540	8.364	0	0	0
7	14	5	""	"bhlhb2"	7210	26710	170	601	620	286	46	98	98	112	67	59	97	94	0	365	405	232	57	71	71	83	73	87	89	77	0	1.711	1.563	1.639	1.688	2.545	1.615	0.558	229	1590	93	797	856	0.775	503	294	522	334	142046	92820	7.582	4.411	0	0	0
7	15	5	""	"bhlhb2"	7600	26650	150	559	578	314	54	93	93	104	71	68	91	84	0	313	361	229	63	72	72	87	188	216	59	29	0	1.934	1.678	1.752	1.752	2.648	1.004	0.411	196	1182	84	707	774	0.952	466	241	485	289	113236	70746	6.676	1.457	-100	0	1
7	16	5	""	"bhlhb2"	8000	26690	180	570	598	296	49	95	95	101	49	48	98	97	0	358	410	253	61	70	70	80	220	275	61	31	0	1.649	1.479	1.467	1.662	2.268	1.462	0.638	260	1889	95	763	843	0.722	475	288	503	340	155549	106616	10.143	1.500	0	0	0
7	17	5	""	"dbl"	8410	26680	210	331	366	188	51	95	95	102	54	52	92	80	0	291	336	200	59	70	70	80	93	116	79	55	0	1.068	1.019	1.036	1.092	3.243	0.966	0.415	318	2434	88	457	537	0.095	236	221	271	266	116363	106742	4.889	2.753	0	0	0
7	18	5	""	"dbl"	8810	26700	210	371	396	177	44	95	95	101	46	45	96	89	0	353	395	212	53	70	70	74	33	44	96	91	0	0.975	0.926	0.917	0.973	2.522	0.876	0.491	368	2238	88	559	626	-0.037	276	283	301	325	145846	145373	6.413	9.727	0	0	0
7	19	5	""	"dbl"	9200	26700	220	393	435	203	46	98	98	104	47	45	97	92	0	373	409	196	47	70	70	75	42	56	97	94	0	0.974	0.994	0.962	0.991	2.405	1.024	0.516	377	2534	96	598	676	-0.038	295	303	337	339	164061	154030	7.043	7.952	0	0	0
7	20	5	""	"dbl"	9610	26690	220	382	408	206	50	100	100	106	46	43	94	86	0	332	370	215	58	70	70	76	47	61	92	83	0	1.076	1.027	1.116	1.117	2.589	0.974	0.445	407	2640	93	544	608	0.106	282	262	308	300	165921	150425	6.565	6.255	0	0	0
7	1	6	""	"blnk"	2030	27120	180	223	241	122	50	90	90	101	93	92	70	29	0	220	229	105	45	70	70	75	61	81	81	58	0	0.887	0.950	1.041	0.982	2.958	1.140	0.297	236	1862	91	283	310	-0.173	133	150	151	159	56832	54038	1.505	2.525	-100	0	1
7	2	6	""	"blnk"	2370	27160	190	234	261	121	46	91	91	98	46	46	89	70	0	208	226	106	46	69	69	75	36	48	89	81	0	1.029	1.083	1.102	1.137	3.140	1.241	0.290	266	1918	90	282	327	0.041	143	139	170	157	69304	60163	3.543	4.194	0	0	0
7	3	6	""	"blnk"	2760	27140	180	243	264	125	47	92	92	100	54	54	82	65	0	222	240	123	51	76	76	81	43	53	88	71	0	1.034	1.049	1.070	1.042	3.083	1.196	0.234	267	1881	94	297	336	0.048	151	146	172	164	70579	63957	3.037	3.698	0	0	0
7	4	6	""	"blnk"	3170	27130	170	231	257	126	49	93	93	100	52	52	82	64	0	212	233	117	50	75	75	86	231	268	25	0	0	1.007	1.038	1.118	1.086	3.468	1.172	0.262	231	1584	90	275	322	0.010	138	137	164	158	59467	53915	3.019	0.636	-100	0	1
7	5	6	""	"dck"	3630	27100	160	245	261	125	47	95	95	103	56	54	82	63	0	304	324	163	50	71	71	79	71	89	89	68	0	0.644	0.656	0.568	0.625	3.090	0.551	0.278	237	1438	93	383	419	-0.635	150	233	166	253	61832	76782	2.821	3.451	0	0	0
7	6	6	""	"dck"	4010	27150	180	242	257	122	47	95	95	104	62	59	77	54	0	319	341	182	53	70	70	77	50	64	96	86	0	0.590	0.598	0.621	0.605	2.975	0.481	0.263	260	1865	93	396	433	-0.761	147	249	162	271	66875	88581	2.468	5.280	0	0	0
7	7	6	""	"dck"	4370	27150	180	241	279	149	53	95	95	106	63	59	77	55	0	332	349	183	52	69	69	75	49	65	92	82	0	0.555	0.657	0.661	0.601	3.557	0.761	0.188	242	1874	91	409	464	-0.849	146	263	184	280	67426	84467	2.746	5.592	0	0	0
7	8	6	""	"dck"	4780	27140	190	233	264	142	53	95	95	100	44	44	80	67	0	270	329	202	61	69	69	74	33	44	95	87	0	0.687	0.650	0.713	0.673	3.691	0.547	0.320	270	1990	89	339	429	-0.542	138	201	169	260	71346	88907	3.727	7.727	0	0	0
7	9	6	""	"bnip3l"	5210	27120	180	608	796	504	63	96	96	102	49	48	98	96	0	334	400	289	72	69	69	74	56	75	85	74	0	1.932	2.115	2.318	2.354	2.674	2.220	0.635	240	1893	50	777	1031	0.950	512	265	700	331	190969	96078	14.163	5.821	0	0	0
7	10	6	""	"bnip3l"	5630	27130	180	743	824	466	56	94	94	102	45	44	98	97	0	392	455	307	67	69	69	74	35	47	94	89	0	2.009	1.891	2.006	2.154	2.772	1.951	0.616	234	1874	91	972	1116	1.006	649	323	730	386	192816	106468	16.044	10.886	0	0	0
7	11	6	""	"bnip3l"	5970	27120	180	726	860	509	59	98	98	106	54	50	99	98	0	344	415	280	67	70	70	75	40	53	90	82	0	2.292	2.209	2.413	2.624	2.592	2.313	0.657	235	1869	92	902	1107	1.197	628	274	762	345	202074	97573	13.963	8.500	0	0	0
7	12	6	""	"bnip3l"	6390	27070	190	596	743	472	63	97	97	104	46	44	99	96	0	298	372	283	76	70	70	76	37	48	89	79	0	2.189	2.139	2.524	2.578	2.880	2.206	0.597	287	1912	85	727	948	1.130	499	228	646	302	213220	106813	13.891	8.000	0	0	0
7	13	6	""	"ddx21"	6810	27110	200	4157	4408	1738	39	99	99	106	53	50	100	100	0	6298	6678	2796	41	71	71	77	39	50	100	100	0	0.652	0.652	0.665	0.661	1.398	0.635	0.923	305	2255	92	10285	10916	-0.617	4058	6227	4309	6607	1344447	2036924	81.170	169.256	0	0	0
7	14	6	""	"ddx21"	7170	27120	190	3948	3996	1890	47	97	97	105	57	54	100	100	0	6090	6211	3275	52	70	70	77	45	58	100	100	0	0.640	0.635	0.635	0.667	1.499	0.610	0.936	263	1992	93	9871	10040	-0.644	3851	6020	3899	6141	1050927	1633523	68.263	136.311	0	0	0
7	15	6	""	"ddx21"	7600	27100	170	2050	2547	1764	69	97	97	104	52	50	100	100	0	3135	3873	2762	71	71	71	84	83	98	99	99	0	0.637	0.644	0.631	0.656	1.887	0.619	0.848	234	1582	91	5017	6252	-0.651	1953	3064	2450	3802	595902	906311	46.981	45.651	0	0	0
7	16	6	""	"ddx21"	8010	27100	170	2236	2629	1830	69	98	98	121	204	168	100	98	0	3496	4125	2990	72	72	72	92	202	219	99	98	0	0.624	0.624	0.637	0.652	1.770	0.603	0.873	257	1552	88	5562	6584	-0.680	2138	3424	2531	4053	675721	1060035	12.294	19.965	0	0	0
7	17	6	""	"ifi204"	8410	27090	180	410	467	249	53	99	99	111	71	63	91	83	0	235	285	186	65	73	73	91	128	140	60	31	0	1.920	1.736	1.992	1.962	3.225	1.998	0.299	230	1920	88	473	580	0.941	311	162	368	212	107332	65472	5.014	1.516	-100	0	1
7	18	6	""	"ifi204"	8800	27070	180	532	549	224	40	98	98	106	54	50	98	97	0	256	290	157	54	71	71	79	54	68	87	74	0	2.346	2.059	2.177	2.496	2.841	2.244	0.500	271	1839	92	619	670	1.230	434	185	451	219	148682	78517	8.204	3.907	0	0	0
7	19	6	""	"ifi204"	9200	27100	200	517	558	248	44	99	99	105	45	42	99	97	0	251	290	173	59	71	71	76	35	46	90	79	0	2.322	2.096	2.423	2.477	2.998	2.429	0.398	301	2287	91	598	678	1.215	418	180	459	219	167958	87251	10.067	6.114	0	0	0
7	20	6	""	"ifi204"	9600	27100	200	549	554	226	40	98	98	105	48	45	99	97	0	273	304	173	56	70	70	76	45	59	89	77	0	2.222	1.949	2.135	2.280	2.736	2.030	0.485	301	2280	87	654	690	1.152	451	203	456	234	166810	91582	9.354	5.067	0	0	0
7	1	7	""	"poh1"	2110	27540	180	1036	1054	345	32	91	91	105	96	91	100	99	0	1234	1238	411	33	68	68	83	114	137	100	99	0	0.810	0.823	0.801	0.826	1.518	0.794	0.772	359	1459	61	2111	2133	-0.304	945	1166	963	1170	378225	444303	9.885	10.132	0	0	0
7	2	7	""	"poh1"	2370	27540	240	162	308	350	113	92	92	102	76	74	48	32	0	129	324	429	132	70	70	80	84	105	44	32	0	1.186	0.850	0.892	0.970	3.373	0.820	0.838	460	2705	100	129	470	0.246	70	59	216	254	141833	149213	2.711	2.905	-100	0	1
7	3	7	""	"poh1"	2830	27520	180	1153	1168	361	30	98	98	105	54	51	100	100	0	1439	1444	469	32	80	80	88	51	57	100	99	0	0.776	0.784	0.773	0.793	1.607	0.765	0.813	269	1743	96	2414	2434	-0.366	1055	1359	1070	1364	314290	388561	19.685	26.588	0	0	0
7	4	7	""	"poh1"	3150	27500	190	1009	1039	388	37	96	96	105	61	58	100	99	0	1287	1270	481	37	79	79	93	217	233	98	93	0	0.756	0.792	0.797	0.801	1.616	0.672	0.667	283	1873	73	2121	2134	-0.404	913	1208	943	1191	294060	359304	15.311	5.424	0	0	0
7	5	7	""	"krt2-4"	3590	27520	150	1158	3601	4484	124	113	113	1623	3329	205	35	25	0	987	4672	6237	133	82	82	2051	4415	215	33	24	0	1.155	0.760	0.773	0.933	3.164	0.729	0.933	156	1272	100	1950	8078	0.208	1045	905	3488	4590	561772	728786	0.594	0.594	-100	0	1
7	6	7	""	"krt2-4"	4020	27510	80	893	1011	566	55	133	133	245	299	122	85	62	0	1326	1540	1065	69	86	86	252	460	182	82	65	0	0.613	0.604	0.577	0.797	2.919	0.444	0.418	40	314	40	2000	2332	-0.706	760	1240	878	1454	40426	61581	2.562	2.800	-100	0	0
7	7	7	""	"krt2-4"	4390	27550	180	9850	10150	3384	33	95	95	104	50	48	100	100	0	12449	12996	5154	39	70	70	76	54	71	100	100	0	0.788	0.778	0.797	0.807	1.435	0.749	0.931	257	1899	94	22134	22981	-0.344	9755	12379	10055	12926	2608579	3340038	200.920	239.259	0	0	0
7	8	7	""	"krt2-4"	4770	27490	190	7510	7636	3241	42	98	98	109	59	54	100	100	0	9667	10019	4839	48	70	70	79	62	78	100	100	0	0.772	0.758	0.747	0.803	1.696	0.729	0.933	272	1981	95	17009	17487	-0.373	7412	9597	7538	9949	2077076	2725293	127.576	160.323	0	0	0
7	9	7	""	"sp8"	5240	27520	200	1053	1051	284	27	95	95	102	49	48	99	99	0	1157	1181	369	31	69	69	75	55	73	99	98	0	0.881	0.860	0.886	0.884	1.817	0.826	0.777	301	2257	91	2046	2068	-0.183	958	1088	956	1112	316428	355372	19.367	20.109	0	0	0
7	10	7	""	"sp8"	5600	27540	200	1013	1037	266	25	97	97	105	49	46	100	100	0	1130	1165	318	27	69	69	74	48	64	100	100	0	0.863	0.858	0.860	0.855	1.485	0.841	0.831	297	2182	96	1977	2036	-0.213	916	1061	940	1096	308073	345891	19.020	22.729	0	0	0
7	11	7	""	"sp8"	5970	27520	190	1085	1086	262	24	98	98	108	55	50	100	100	0	1193	1229	368	29	69	69	74	37	50	100	99	0	0.878	0.852	0.841	0.867	1.540	0.817	0.820	292	1986	92	2111	2148	-0.188	987	1124	988	1160	317256	358842	17.782	31.216	0	0	0
7	12	7	""	"sp8"	6390	27510	210	1057	1069	317	29	98	98	107	54	50	100	100	0	1222	1292	519	40	71	71	77	40	51	100	100	0	0.833	0.795	0.787	0.806	1.536	0.739	0.792	326	2465	97	2110	2192	-0.264	959	1151	971	1221	348394	421068	17.815	30.375	0	0	0
7	13	7	""	"snk"	6810	27520	210	460	483	194	40	102	102	109	53	48	98	94	0	293	319	175	54	72	72	76	31	40	95	86	0	1.620	1.543	1.660	1.790	2.638	1.621	0.455	337	2309	89	579	628	0.696	358	221	381	247	162815	107598	7.057	7.839	0	0	0
7	14	7	""	"snk"	7210	27530	210	468	508	236	46	99	99	105	50	47	98	94	0	319	342	178	52	70	70	76	41	53	94	88	0	1.482	1.504	1.488	1.587	2.434	1.679	0.463	295	2362	93	618	681	0.568	369	249	409	272	149779	100823	8.060	6.488	0	0	0
7	15	7	""	"snk"	7580	27510	180	414	441	181	41	96	96	106	60	56	96	90	0	266	308	176	57	70	70	79	67	84	85	67	0	1.622	1.450	1.538	1.680	2.949	1.494	0.395	277	1850	92	514	583	0.698	318	196	345	238	122144	85254	5.583	3.418	0	0	0
7	16	7	""	"snk"	8000	27500	160	412	450	216	48	102	102	115	72	62	95	82	0	276	317	218	68	74	74	86	79	91	79	60	0	1.535	1.432	1.525	1.671	3.016	1.554	0.327	222	1446	82	512	591	0.618	310	202	348	243	99967	70263	4.653	2.924	0	0	0
7	17	7	""	"mmp13"	8440	27470	110	224	229	116	50	112	112	125	64	51	64	40	0	164	193	107	55	80	80	95	62	65	59	29	0	1.333	1.035	1.260	1.337	4.776	1.386	0.062	37	614	62	196	230	0.415	112	84	117	113	8475	7135	1.625	1.581	-100	0	1
7	18	7	""	"mmp13"	8770	27460	110	200	233	150	64	105	105	119	82	68	55	27	0	169	233	195	83	74	74	94	144	153	27	16	0	1.000	0.805	1.649	1.498	4.147	0.458	0.281	18	639	66	190	287	0.000	95	95	128	159	4191	4201	1.390	0.965	-100	0	1
7	19	7	""	"mmp13"	9240	27480	150	173	178	89	50	98	98	107	54	50	59	31	0	132	153	84	54	70	70	76	37	48	65	40	0	1.210	0.964	1.651	1.478	4.629	2.900	0.030	76	1213	20	137	163	0.275	75	62	80	83	13513	11637	1.315	2.081	-100	0	1
7	20	7	""	"mmp13"	9590	27450	110	180	197	90	45	101	101	108	48	44	62	42	0	133	190	278	146	74	74	82	40	48	58	44	0	1.339	0.828	0.975	1.010	7.031	0.124	0.024	50	576	6	138	212	0.421	79	59	96	116	9827	9481	1.854	2.700	-100	0	1
7	1	8	""	"tnf rsf19"	2010	27930	230	374	399	191	47	91	91	98	61	62	92	83	0	367	408	243	59	69	69	73	36	49	93	88	0	0.950	0.909	1.000	0.996	2.820	0.875	0.509	360	2846	79	581	647	-0.074	283	298	308	339	143683	146934	4.934	9.306	0	0	0
7	2	8	""	"tnf rsf19"	2410	27950	200	425	449	189	42	92	92	99	48	48	99	95	0	445	498	242	48	73	73	77	38	49	99	97	0	0.895	0.840	0.854	0.853	2.157	0.792	0.573	320	2175	96	705	782	-0.160	333	372	357	425	143540	159383	7.292	11.079	0	0	0
7	3	8	""	"tnf rsf19"	2790	27960	210	412	457	237	51	93	93	100	48	48	97	95	0	460	521	482	92	79	79	84	36	42	99	98	0	0.837	0.824	0.898	0.859	2.228	0.543	0.474	337	2306	89	700	806	-0.257	319	381	364	442	153940	175474	7.438	12.139	0	0	0
7	4	8	""	"tnf rsf19"	3180	27920	210	379	387	190	49	94	94	103	54	52	90	82	0	357	403	231	57	79	79	85	41	48	95	89	0	1.025	0.904	0.917	0.905	2.754	0.839	0.502	303	2405	6	563	617	0.036	285	278	293	324	117290	122033	5.259	7.756	0	0	0
7	5	8	""	"nqo1"	3650	27900	180	2957	2968	789	26	98	98	192	595	309	99	96	0	3761	3848	1024	26	75	75	194	787	405	99	97	0	0.776	0.761	0.775	0.757	1.349	0.750	0.908	301	1742	82	6545	6643	-0.366	2859	3686	2870	3773	893386	1158123	4.666	4.643	0	0	0
7	6	8	""	"nqo1"	3970	27950	190	2924	2944	729	24	97	97	107	63	58	100	100	0	3774	3863	1058	27	70	70	80	110	137	100	100	0	0.763	0.751	0.751	0.755	1.353	0.733	0.911	308	1850	93	6531	6640	-0.390	2827	3704	2847	3793	906879	1189667	45.032	34.391	0	0	0
7	7	8	""	"nqo1"	4410	27950	180	3106	3068	721	23	96	96	107	70	65	100	100	0	3836	3916	1094	27	69	69	79	102	129	99	99	0	0.799	0.773	0.778	0.805	1.677	0.747	0.900	312	1750	94	6777	6819	-0.324	3010	3767	2972	3847	957244	1221752	42.300	37.618	0	0	0
7	8	8	""	"nqo1"	4750	27950	200	2756	2766	808	29	99	99	122	176	144	100	100	0	3607	3557	1098	30	71	71	99	261	263	99	99	0	0.751	0.765	0.769	0.780	1.446	0.746	0.901	306	2171	75	6193	6153	-0.413	2657	3536	2667	3486	846426	1088409	15.023	13.249	0	0	0
7	9	8	""	"ifnar2c_2"	5200	27930	190	551	594	198	33	98	98	107	49	45	100	100	0	527	550	220	40	70	70	74	32	43	98	98	0	0.991	1.033	1.057	1.079	1.892	1.004	0.683	293	2015	90	910	976	-0.013	453	457	496	480	173920	161242	9.939	14.875	0	0	0
7	10	8	""	"ifnar2c_2"	5600	27920	180	575	568	189	33	99	99	109	54	49	99	98	0	508	540	200	37	68	68	73	29	39	100	99	0	1.082	0.994	0.992	0.999	1.755	0.987	0.702	256	1890	89	916	941	0.114	476	440	469	472	145450	138348	8.500	16.103	0	0	0
7	11	8	""	"ifnar2c_2"	5990	27920	190	527	547	201	36	99	99	106	51	48	99	99	0	480	509	194	38	69	69	73	27	36	100	100	0	1.041	1.018	0.982	1.014	1.793	1.037	0.705	269	2037	91	839	888	0.058	428	411	448	440	147018	137047	8.647	16.148	0	0	0
7	12	8	""	"ifnar2c_2"	6390	27910	190	609	637	213	33	98	98	106	49	46	100	100	0	537	576	232	40	72	72	76	30	39	100	100	0	1.099	1.069	1.062	1.101	1.746	1.047	0.697	286	2012	93	976	1043	0.136	511	465	539	504	182199	164785	10.837	16.667	0	0	0
7	13	8	""	"radixin"	6820	27890	230	481	502	188	37	101	101	107	50	46	98	97	0	663	680	276	40	72	72	76	33	43	99	98	0	0.643	0.660	0.680	0.652	1.986	0.601	0.612	380	2524	92	971	1009	-0.637	380	591	401	608	190775	258584	7.900	18.303	0	0	0
7	14	8	""	"radixin"	7170	27940	230	490	514	201	39	100	100	106	47	44	99	96	0	690	739	284	38	70	70	76	38	50	100	100	0	0.629	0.619	0.618	0.596	1.982	0.576	0.621	377	2445	93	1010	1083	-0.669	390	620	414	669	193682	278451	8.681	17.447	0	0	0
7	15	8	""	"radixin"	7590	27900	210	473	493	198	40	97	97	105	51	48	99	97	0	632	669	279	41	70	70	76	40	52	99	99	0	0.669	0.661	0.635	0.640	1.999	0.595	0.537	359	2397	95	938	995	-0.580	376	562	396	599	177159	240148	7.608	14.825	0	0	0
7	16	8	""	"radixin"	8010	27900	160	447	479	202	42	105	105	117	69	58	97	88	0	578	636	309	48	75	75	93	154	165	93	77	0	0.680	0.667	0.665	0.660	2.428	0.546	0.480	240	1425	84	845	935	-0.556	342	503	374	561	114907	152617	5.246	3.526	0	0	0
7	17	8	""	"lrp1"	8380	27880	170	1073	1102	439	39	106	106	117	63	53	100	99	0	1289	1311	624	47	74	74	88	71	80	99	98	0	0.796	0.805	0.815	0.846	1.754	0.758	0.790	229	1591	88	2182	2233	-0.329	967	1215	996	1237	252266	300124	15.635	17.225	0	0	0
7	18	8	""	"lrp1"	8800	27890	160	1004	1048	449	42	105	105	115	66	57	100	99	0	1169	1243	632	50	75	75	90	72	80	100	99	0	0.822	0.807	0.826	0.828	1.711	0.755	0.775	206	1468	89	1993	2111	-0.283	899	1094	943	1168	215983	256137	14.136	16.014	0	0	0
7	19	8	""	"lrp1"	9210	27890	160	959	1020	466	45	105	105	126	100	79	98	96	0	1211	1257	637	50	74	74	99	143	144	98	91	0	0.751	0.773	0.745	0.802	1.877	0.724	0.766	266	1402	86	1991	2098	-0.413	854	1137	915	1183	271259	334309	8.940	8.098	0	0	0
7	20	8	""	"lrp1"	9570	27880	200	1277	1275	469	36	98	98	109	64	58	100	99	0	1497	1484	590	39	71	71	81	76	93	99	99	0	0.827	0.833	0.847	0.842	1.549	0.805	0.822	383	2152	84	2605	2590	-0.274	1179	1426	1177	1413	488217	568278	18.219	18.461	0	0	0
7	1	9	""	"star"	2040	28340	180	324	342	161	47	93	93	98	43	43	92	85	0	286	338	318	94	67	67	71	28	39	96	91	0	1.055	0.919	1.010	0.965	2.741	0.513	0.287	257	1731	88	450	520	0.077	231	219	249	271	87796	86963	5.674	9.536	0	0	0
7	2	9	""	"star"	2370	28340	190	319	331	141	42	96	96	104	54	51	92	80	0	284	312	155	49	71	71	76	41	53	95	87	0	1.047	0.975	1.032	1.019	2.717	0.979	0.435	281	1862	0	436	476	0.066	223	213	235	241	92997	87690	4.204	5.756	0	0	0
7	3	9	""	"star"	2820	28330	190	342	353	141	39	96	96	104	52	50	96	88	0	331	358	160	44	73	73	81	51	62	98	90	0	0.953	0.902	0.904	0.887	2.407	0.854	0.480	286	1888	92	504	542	-0.069	246	258	257	285	100868	102505	4.788	5.431	0	0	0
7	4	9	""	"star"	3160	28320	180	336	360	160	44	97	97	106	52	49	93	84	0	350	366	175	47	79	79	85	43	50	93	87	0	0.882	0.916	0.877	0.932	2.415	0.903	0.450	233	1809	16	510	550	-0.181	239	271	263	287	83843	85165	4.885	6.535	0	0	0
7	5	9	""	"mnt"	3640	28340	190	1299	1315	385	29	96	96	107	82	76	100	100	0	1770	1779	502	28	76	76	84	53	63	100	100	0	0.710	0.716	0.725	0.711	1.484	0.699	0.844	297	1890	94	2897	2922	-0.494	1203	1694	1219	1703	390490	528292	14.732	31.981	0	0	0
7	6	9	""	"mnt"	4030	28330	200	1298	1319	372	28	98	98	142	366	257	98	92	0	1806	1784	508	28	71	71	103	321	311	99	97	0	0.692	0.713	0.715	0.710	1.491	0.693	0.832	300	2114	95	2935	2934	-0.531	1200	1735	1221	1713	395625	535244	3.216	5.237	0	0	0
7	7	9	""	"mnt"	4380	28330	190	1369	1384	351	25	99	99	114	151	132	99	99	0	1857	1850	480	25	70	70	80	101	126	99	99	0	0.711	0.722	0.704	0.728	1.581	0.705	0.865	324	1770	88	3057	3065	-0.492	1270	1787	1285	1780	448332	599345	8.411	17.525	0	0	0
7	8	9	""	"mnt"	4750	28330	200	1296	1267	528	41	101	101	121	161	133	99	94	0	1618	1602	694	43	72	72	95	226	237	98	94	0	0.773	0.762	0.773	0.763	1.676	0.741	0.829	310	2017	64	2741	2696	-0.371	1195	1546	1166	1530	392790	496535	7.118	6.668	0	0	0
7	9	9	""	"vig1"	5250	28330	200	3884	3915	989	25	100	100	107	52	48	100	100	0	3856	3895	1050	26	70	70	77	55	71	100	100	0	0.999	0.997	0.995	1.003	1.415	0.990	0.907	321	2054	95	7570	7640	-0.001	3784	3786	3815	3825	1256623	1250355	73.231	69.418	0	0	0
7	10	9	""	"vig1"	5570	28340	200	3468	3430	982	28	97	97	106	51	48	100	100	0	3448	3474	1081	31	70	70	77	50	64	100	100	0	0.998	0.979	0.988	0.987	1.400	0.969	0.912	312	2143	96	6749	6737	-0.003	3371	3378	3333	3404	1070306	1083800	65.176	67.940	0	0	0
7	11	9	""	"vig1"	6010	28320	200	2830	2854	1077	37	100	100	107	51	47	100	100	0	2752	2800	1167	41	70	70	75	40	53	100	100	0	1.018	1.009	1.019	1.031	1.528	0.991	0.872	314	2290	96	5412	5484	0.026	2730	2682	2754	2730	896149	879204	53.863	68.125	0	0	0
7	12	9	""	"vig1"	6390	28300	190	2908	2970	1035	34	100	100	107	51	47	100	100	0	2876	2937	1132	38	70	70	76	47	61	99	99	0	1.001	1.001	1.030	1.031	1.635	0.985	0.875	319	1960	88	5614	5737	0.001	2808	2806	2870	2867	947479	936903	56.137	60.872	0	0	0
7	13	9	""	"pdcd2"	6800	28290	200	1054	1089	354	32	103	103	110	55	50	100	100	0	680	706	278	39	73	73	78	52	66	99	98	0	1.567	1.558	1.591	1.642	1.681	1.574	0.792	325	2241	93	1558	1619	0.648	951	607	986	633	354001	229366	17.800	12.077	0	0	0
7	14	9	""	"pdcd2"	7180	28260	190	1245	1263	296	23	99	99	107	55	51	100	100	0	811	812	263	32	71	71	76	34	44	99	99	0	1.549	1.571	1.576	1.642	1.601	1.571	0.815	299	1814	95	1886	1905	0.631	1146	740	1164	741	377780	242914	21.018	21.647	0	0	0
7	15	9	""	"pdcd2"	7560	28320	220	1234	1225	353	28	100	100	110	59	53	99	99	0	774	788	274	34	70	70	77	48	62	99	98	0	1.611	1.567	1.565	1.619	1.622	1.583	0.813	370	2664	93	1838	1843	0.688	1134	704	1125	718	453227	291472	18.898	14.813	0	0	0
7	16	9	""	"pdcd2"	8010	28300	180	1019	1058	399	37	102	102	116	67	57	100	100	0	679	710	311	43	75	75	94	182	193	95	79	0	1.518	1.506	1.525	1.597	1.737	1.497	0.747	263	1877	83	1521	1591	0.602	917	604	956	635	278227	186778	14.060	3.385	0	0	0
7	17	9	""	"il17r"	8400	28300	170	8020	8363	4195	50	109	109	128	89	69	100	99	0	9571	9866	6149	62	78	78	99	91	91	99	98	0	0.833	0.843	0.848	0.997	1.994	0.782	0.904	211	1609	75	17404	18042	-0.264	7911	9493	8254	9788	1764572	2081665	92.528	107.330	0	0	0
7	18	9	""	"il17r"	8800	28300	170	8069	8076	4173	51	119	119	161	529	328	99	97	0	9028	9467	5837	61	87	87	134	344	256	99	98	0	0.889	0.848	0.859	0.945	1.811	0.799	0.925	214	1606	87	16891	17337	-0.170	7950	8941	7957	9380	1728158	2026014	14.962	27.131	0	0	0
7	19	9	""	"il17r"	9210	28300	220	5803	6130	4537	74	108	108	149	429	287	84	78	0	6575	6961	5671	81	78	78	122	316	259	83	76	0	0.877	0.875	0.908	1.066	2.319	0.838	0.931	229	2890	35	12192	12905	-0.189	5695	6497	6022	6883	1403669	1594053	13.942	21.642	0	0	0
7	20	9	""	"il17r"	9600	28280	150	7849	7799	3838	49	114	114	148	183	123	100	100	0	9283	9279	5276	56	84	84	124	359	289	98	97	0	0.841	0.836	0.853	0.932	1.792	0.791	0.907	216	1152	85	16934	16880	-0.250	7735	9199	7685	9195	1684505	2004280	41.809	25.501	0	0	0
7	1	10	""	"sp6"	2010	28720	250	2699	2691	665	24	94	94	101	58	57	100	100	0	2423	2414	631	26	66	66	72	41	56	100	100	0	1.105	1.106	1.096	1.113	1.406	1.107	0.890	487	3083	94	4962	4945	0.144	2605	2357	2597	2348	1310712	1175470	44.655	57.122	0	0	0
7	2	10	""	"sp6"	2390	28740	240	2861	2865	641	22	96	96	105	65	61	100	100	0	2468	2487	593	23	67	67	74	48	64	100	100	0	1.152	1.144	1.142	1.147	1.371	1.147	0.888	479	2698	97	5166	5189	0.204	2765	2401	2769	2420	1372157	1191110	42.462	50.271	0	0	0
7	3	10	""	"sp6"	2780	28730	240	2953	2954	643	21	95	95	103	49	47	100	100	0	2577	2556	573	22	69	69	76	48	63	100	100	0	1.140	1.150	1.126	1.152	1.419	1.157	0.887	481	2744	97	5366	5346	0.189	2858	2508	2859	2487	1420691	1229589	58.184	51.667	0	0	0
7	4	10	""	"sp6"	3180	28710	250	2879	2907	590	20	96	96	118	175	148	100	100	0	2567	2575	609	23	75	75	89	115	129	100	100	0	1.117	1.124	1.141	1.138	1.356	1.118	0.903	504	2907	97	5275	5311	0.160	2783	2492	2811	2500	1464914	1297857	15.937	21.617	0	0	0
7	5	10	""	"rpl44"	3610	28710	260	21957	22331	5548	24	100	100	142	305	214	100	100	0	18837	18821	4976	26	78	78	105	238	226	100	100	0	1.165	1.186	1.191	1.205	1.294	1.181	0.973	533	3085	90	40616	40974	0.220	21857	18759	22231	18743	11902376	10031623	72.751	78.639	0	0	0
7	6	10	""	"rpl44"	3990	28730	250	22437	22694	5933	26	100	100	146	338	231	100	100	0	19220	19275	5125	26	72	72	105	284	270	100	99	0	1.167	1.177	1.184	1.190	1.336	1.175	0.967	491	2714	91	41485	41797	0.223	22337	19148	22594	19203	11142884	9463866	66.710	67.500	0	0	0
7	7	10	""	"rpl44"	4390	28730	250	23593	24221	6127	25	98	98	154	635	412	100	100	0	19776	20324	5528	27	70	70	110	557	506	100	99	0	1.192	1.191	1.197	1.205	1.302	1.185	0.966	500	2896	88	43201	44377	0.253	23495	19706	24123	20254	12110489	10162089	37.901	36.291	0	0	0
7	8	10	""	"rpl44"	4820	28700	270	23497	24009	6030	25	99	99	150	591	394	100	100	0	19804	19960	5533	27	71	71	109	519	476	99	99	0	1.186	1.202	1.206	1.225	1.379	1.195	0.956	568	3397	94	43131	43799	0.246	23398	19733	23910	19889	13637301	11337024	40.371	38.249	0	0	0
7	9	10	""	"mdm2"	5250	28700	220	198	212	85	40	98	98	116	124	106	40	5	0	286	308	135	43	71	71	85	104	122	85	51	0	0.465	0.481	0.502	0.477	2.969	0.405	0.234	317	2364	5	315	351	-1.105	100	215	114	237	67203	97479	0.774	2.144	-100	0	1
7	10	10	""	"mdm2"	5580	28740	220	204	222	102	45	99	99	108	51	47	74	51	0	279	304	143	47	71	71	77	40	51	97	91	0	0.505	0.528	0.574	0.520	3.283	0.465	0.204	357	2448	94	313	356	-0.986	105	208	123	233	79373	108471	2.235	5.675	0	0	0
7	11	10	""	"mdm2"	5980	28750	220	202	223	101	45	104	104	113	60	53	67	40	0	275	288	128	44	71	71	76	35	46	95	88	0	0.480	0.548	0.561	0.510	3.166	0.515	0.245	383	2625	85	302	336	-1.059	98	204	119	217	85287	110201	1.833	6.057	-100	0	1
7	12	10	""	"mdm2"	6400	28720	200	189	202	97	48	101	101	109	51	46	67	42	0	273	294	146	49	72	72	77	47	61	93	82	0	0.438	0.455	0.491	0.462	3.376	0.372	0.208	356	2271	90	289	323	-1.191	88	201	101	222	71904	104594	1.824	4.617	-100	0	1
7	13	10	""	"tdo"	6800	28710	200	531	547	221	40	102	102	113	59	52	98	95	0	509	537	279	51	73	73	81	126	155	92	76	0	0.984	0.959	0.995	1.009	2.057	0.873	0.623	306	2314	90	865	909	-0.023	429	436	445	464	167244	164312	7.356	3.619	0	0	0
7	14	10	""	"tdo"	7190	28730	190	585	599	242	40	102	102	110	54	49	99	97	0	558	606	292	48	71	71	76	33	43	100	99	0	0.992	0.929	0.951	0.962	2.018	0.882	0.637	305	1988	96	970	1032	-0.012	483	487	497	535	182713	184723	9.056	16.061	0	0	0
7	15	10	""	"tdo"	7610	28730	180	546	565	238	42	102	102	110	55	50	98	95	0	537	589	283	48	72	72	82	77	93	98	95	0	0.955	0.896	0.893	0.891	2.071	0.822	0.572	293	1851	87	909	980	-0.066	444	465	463	517	165644	172665	8.273	6.584	0	0	0
7	16	10	""	"tdo"	8000	28690	180	535	545	245	44	108	108	123	90	73	95	83	0	498	538	286	53	78	78	117	414	353	50	11	0	1.017	0.950	0.979	0.991	2.309	0.725	0.432	261	1891	92	847	897	0.024	427	420	437	460	142289	140467	4.689	1.017	-100	0	1
7	17	10	""	"buffer"	8410	28710	80	279	308	169	54	113	113	157	218	138	42	5	0	149	225	192	85	81	81	105	169	160	31	15	0	2.441	1.354	1.765	1.377	9.738	0.843	0.193	19	328	49	234	339	1.287	166	68	195	144	5850	4282	0.693	0.710	-100	0	1
7	18	10	""	"buffer"	8790	28690	150	113	134	98	73	116	116	132	82	62	9	5	0	87	97	56	57	80	80	99	79	79	7	2	0	-0.429	1.059	1.286	1.566	5.201	2.672	0.036	156	1272	100	4	35	Error	-3	7	18	17	20930	15100	0.024	-0.025	-100	0	1
7	19	10	""	"buffer"	9240	28680	70	255	482	420	87	115	115	124	61	49	72	55	0	188	312	428	137	84	84	95	48	50	61	55	0	1.346	1.610	2.077	1.569	8.777	1.640	0.097	18	218	52	244	595	0.429	140	104	367	228	8674	5617	5.869	4.521	0	0	0
7	20	10	""	"buffer"	9550	28700	70	138	166	144	86	120	120	142	76	53	28	6	0	103	160	205	128	86	86	112	180	160	9	3	0	1.059	0.622	1.866	1.629	4.297	0.750	0.500	32	236	100	35	120	0.083	18	17	46	74	5318	5126	0.316	0.267	-100	0	1
7	1	11	""	"sp3"	2050	29150	180	318	343	136	39	95	95	100	45	45	96	92	0	352	360	147	40	67	67	73	41	56	98	94	0	0.782	0.846	0.849	0.824	2.568	0.814	0.462	301	1686	71	508	541	-0.355	223	285	248	293	103101	108461	5.400	7.000	0	0	0
7	2	11	""	"sp3"	2350	29160	180	325	343	135	39	95	95	103	54	52	97	88	0	362	372	152	40	67	67	75	46	61	99	95	0	0.780	0.813	0.827	0.803	2.234	0.781	0.457	286	1687	85	525	553	-0.358	230	295	248	305	98126	106364	4.444	6.457	0	0	0
7	3	11	""	"sp3"	2830	29150	190	350	367	139	37	94	94	102	67	65	95	86	0	386	400	165	41	68	68	83	256	308	65	13	0	0.805	0.822	0.820	0.815	2.712	0.825	0.413	303	1845	88	574	605	-0.313	256	318	273	332	111147	121334	3.955	1.238	-100	0	1
7	4	11	""	"sp3"	3140	29120	170	339	351	138	39	95	95	99	42	42	96	90	0	392	410	169	41	73	73	79	39	49	99	98	0	0.765	0.760	0.757	0.717	2.416	0.720	0.505	307	1396	72	563	593	-0.386	244	319	256	337	107851	125877	6.000	8.487	0	0	0
7	5	11	""	"mxi1"	3660	29130	150	1557	1554	428	27	100	100	136	202	148	100	99	0	1436	1467	470	32	78	78	116	207	178	100	99	0	1.073	1.047	1.028	1.063	1.452	1.022	0.819	269	1049	60	2815	2843	0.102	1457	1358	1454	1389	417966	394491	7.020	6.527	0	0	0
7	6	11	""	"mxi1"	3970	29130	220	222	545	584	107	96	96	117	141	120	47	39	0	154	519	619	119	70	70	89	141	158	45	37	0	1.500	1.000	1.002	1.173	3.550	0.958	0.830	392	2432	100	210	898	0.585	126	84	449	449	213675	203298	3.035	3.050	-100	0	1
7	7	11	""	"mxi1"	4430	29140	180	1584	1592	451	28	95	95	103	51	49	100	100	0	1530	1542	458	29	68	68	72	30	41	99	99	0	1.018	1.016	1.045	1.026	1.660	1.010	0.826	246	1798	95	2951	2971	0.026	1489	1462	1497	1474	391725	379442	29.196	49.000	0	0	0
7	8	11	""	"mxi1"	4730	29130	160	1575	1595	457	28	93	93	102	51	50	100	100	0	1535	1546	467	30	69	69	75	33	44	100	100	0	1.011	1.017	1.029	1.022	1.501	1.009	0.828	227	1390	95	2948	2979	0.016	1482	1466	1502	1477	362086	350955	29.275	44.576	0	0	0
7	9	11	""	"itgb1"	5320	29090	150	315	404	326	80	99	99	108	63	58	92	75	0	227	285	225	78	68	68	75	42	56	89	72	0	1.358	1.406	1.443	1.458	2.303	1.531	0.717	177	1161	48	375	522	0.441	216	159	305	217	71545	50426	4.698	5.000	0	0	0
7	10	11	""	"itgb1"	5600	29190	140	432	495	322	65	103	103	112	53	47	96	90	0	260	324	225	69	71	71	76	37	48	95	84	0	1.741	1.549	1.677	1.669	2.420	1.605	0.697	132	1106	69	518	645	0.800	329	189	392	253	65310	42798	7.226	6.703	0	0	0
7	11	11	""	"itgb1"	5910	29120	140	369	476	369	77	104	104	114	56	49	95	83	0	270	324	234	72	70	70	76	35	46	96	88	0	1.325	1.465	1.341	1.378	2.338	1.644	0.710	136	1110	77	465	626	0.406	265	200	372	254	64685	44116	6.464	7.086	0	0	0
7	12	11	""	"itgb1"	6300	29130	150	388	468	300	64	104	104	113	54	47	96	93	0	240	299	218	72	72	72	79	44	55	91	74	0	1.690	1.604	1.575	1.841	2.253	1.584	0.715	151	1227	75	452	591	0.757	284	168	364	227	70681	45133	6.574	5.000	0	0	0
7	13	11	""	"empty"	6790	29110	150	531	537	227	42	116	116	159	140	88	87	77	0	1508	1415	618	43	81	81	213	456	214	87	78	0	0.291	0.316	0.296	0.325	1.979	0.282	0.681	156	1272	100	1842	1755	-1.781	415	1427	421	1334	83833	220796	2.700	2.636	-50	0	0
7	14	11	""	"empty"	7190	29100	150	505	517	239	46	117	117	160	161	100	83	66	0	1394	1329	658	49	77	77	216	477	220	85	69	0	0.295	0.319	0.304	0.324	2.024	0.285	0.709	156	1272	100	1705	1652	-1.761	388	1317	400	1252	80692	207398	2.217	2.333	-50	0	0
7	15	11	""	"empty"	7590	29100	150	532	568	248	43	106	106	141	138	97	92	73	0	1320	1388	591	42	77	77	195	427	218	95	73	0	0.343	0.352	0.346	0.338	1.892	0.293	0.651	156	1272	100	1669	1773	-1.544	426	1243	462	1311	88657	216472	3.094	2.794	-50	0	0
7	16	11	""	"empty"	7990	29100	150	312	361	208	57	112	112	147	152	103	60	31	0	723	896	595	66	79	79	170	389	228	73	41	0	0.311	0.305	0.289	0.295	2.594	0.288	0.641	156	1272	100	844	1066	-1.685	200	644	249	817	56256	139758	1.408	1.866	-100	0	1
7	17	11	""	"sp5"	8410	29100	180	2763	3037	1968	64	105	105	137	182	132	99	97	0	1853	2221	1787	80	76	76	107	176	164	95	92	0	1.496	1.367	1.408	1.525	2.418	1.313	0.663	229	1921	87	4435	5077	0.581	2658	1777	2932	2145	695577	508664	15.934	12.011	0	0	0
7	18	11	""	"sp5"	8800	29090	170	2895	3482	2406	69	103	103	119	93	78	100	100	0	1901	2233	1584	70	75	75	90	103	114	98	96	0	1.529	1.566	1.602	1.614	1.954	1.660	0.721	225	1595	88	4618	5537	0.613	2792	1826	3379	2158	783488	502446	36.161	20.806	0	0	0
7	19	11	""	"sp5"	9210	29110	180	4248	4420	2280	51	104	104	119	91	76	100	100	0	2921	3209	2109	65	76	76	90	80	88	99	99	0	1.457	1.378	1.474	1.480	1.789	1.338	0.673	257	1899	95	6989	7449	0.543	4144	2845	4316	3133	1136056	824704	47.264	38.988	0	0	0
7	20	11	""	"sp5"	9600	29100	150	2848	3126	1551	49	116	116	138	116	84	100	100	0	2068	2268	1202	52	84	84	104	91	87	99	99	0	1.377	1.378	1.446	1.403	1.818	1.415	0.755	210	1174	90	4716	5194	0.462	2732	1984	3010	2184	656421	476318	25.759	23.780	0	0	0
8	1	1	""	"sp4"	10990	25110	210	438	452	148	32	100	100	105	44	41	99	97	0	447	471	166	35	72	72	78	48	61	100	99	0	0.901	0.882	0.877	0.868	1.879	0.846	0.602	319	2474	96	713	751	-0.150	338	375	352	399	144061	150163	7.886	8.188	0	0	0
8	2	1	""	"sp4"	11380	25120	190	441	461	149	32	103	103	109	47	43	100	97	0	434	453	174	38	73	73	78	59	75	98	95	0	0.936	0.942	0.949	0.967	2.043	0.908	0.617	307	1974	91	699	738	-0.095	338	361	358	380	141415	138965	7.489	6.356	0	0	0
8	3	1	""	"sp4"	11770	25120	190	423	434	149	34	99	99	108	55	50	98	94	0	432	465	169	36	71	71	77	56	72	99	98	0	0.898	0.850	0.854	0.833	2.050	0.851	0.564	299	1994	92	685	729	-0.155	324	361	335	394	129772	139122	5.927	6.929	0	0	0
8	4	1	""	"sp4"	12180	25110	200	401	429	153	35	102	102	109	53	48	99	98	0	420	446	170	38	71	71	78	80	102	98	93	0	0.857	0.872	0.845	0.880	1.971	0.844	0.536	317	2338	96	648	702	-0.223	299	349	327	375	135981	141452	6.038	4.600	0	0	0
8	5	1	""	"bsg"	12590	25110	190	3297	3305	623	18	99	99	109	164	150	100	100	0	1450	1442	400	27	69	69	75	38	50	99	99	0	2.316	2.335	2.333	2.475	1.659	2.354	0.890	307	1979	96	4579	4579	1.212	3198	1381	3206	1373	1014670	442752	19.488	35.974	0	0	0
8	6	1	""	"bsg"	12970	25120	200	3287	3266	776	23	97	97	109	155	142	100	100	0	1408	1626	2324	142	68	68	73	35	47	99	98	0	2.381	2.034	2.289	2.403	1.883	1.126	0.295	311	2293	93	4530	4727	1.252	3190	1340	3169	1558	1015772	505561	20.368	44.371	0	0	0
8	7	1	""	"bsg"	13380	25120	190	3286	3229	886	27	96	96	102	43	42	100	100	0	1433	1398	470	33	69	69	73	31	42	99	99	0	2.339	2.357	2.387	2.480	1.626	2.385	0.885	304	1992	93	4554	4462	1.226	3190	1364	3133	1329	981704	424960	72.721	42.742	0	0	0
8	8	1	""	"bsg"	13770	25100	200	3263	3257	931	28	97	97	102	43	42	100	100	0	1384	1388	435	31	69	69	74	33	44	100	99	0	2.408	2.396	2.365	2.476	1.570	2.477	0.879	314	2312	92	4481	4479	1.268	3166	1315	3160	1319	1022703	435726	73.372	39.818	0	0	0
8	9	1	""	"dncic"	14190	25110	190	415	438	177	40	99	99	106	56	52	96	93	0	471	513	280	54	70	70	76	34	44	98	97	0	0.788	0.765	0.781	0.814	2.434	0.643	0.493	277	2031	94	717	782	-0.344	316	401	339	443	121213	142098	5.929	12.853	0	0	0
8	10	1	""	"dncic"	14580	25120	190	387	409	171	41	97	97	106	58	54	96	88	0	442	495	247	49	72	72	78	43	55	98	96	0	0.784	0.738	0.764	0.733	2.488	0.627	0.445	267	2027	93	660	735	-0.351	290	370	312	423	109182	132294	5.224	9.698	0	0	0
8	11	1	""	"dncic"	14980	25120	180	377	409	182	44	97	97	104	56	53	96	87	0	470	499	232	46	70	70	80	223	278	80	42	0	0.700	0.727	0.714	0.690	2.556	0.651	0.424	268	1880	95	680	741	-0.515	280	400	312	429	109686	133701	5.446	1.879	-100	0	1
8	12	1	""	"dncic"	15380	25100	190	403	419	186	44	97	97	104	54	51	95	89	0	393	449	239	53	69	69	80	216	270	72	35	0	0.944	0.847	0.875	0.857	2.716	0.772	0.456	284	2022	94	630	702	-0.083	306	324	322	380	119103	127417	5.833	1.708	-100	0	1
8	13	1	""	"btg1"	15780	25100	210	1136	1167	367	31	98	98	114	196	171	100	98	0	613	657	268	40	70	70	114	1104	968	5	0	0	1.912	1.821	1.828	1.931	1.703	1.857	0.742	358	2389	93	1581	1656	0.935	1038	543	1069	587	417774	235318	5.372	0.492	0	0	0
8	14	1	""	"btg1"	16180	25100	200	1144	1160	313	26	97	97	104	50	48	100	100	0	641	670	272	40	69	69	74	33	44	99	99	0	1.830	1.769	1.823	1.922	1.860	1.773	0.746	343	2254	92	1619	1664	0.872	1047	572	1063	601	398024	229813	21.120	18.061	0	0	0
8	15	1	""	"btg1"	16580	25100	210	1115	1160	373	32	99	99	107	53	49	100	100	0	642	658	256	38	71	71	76	37	48	99	98	0	1.779	1.807	1.817	1.926	1.920	1.899	0.722	343	2415	96	1587	1648	0.831	1016	571	1061	587	397885	225528	19.868	15.730	0	0	0
8	16	1	""	"btg1"	16990	25090	210	1183	1193	381	31	98	98	105	53	50	100	100	0	647	662	265	40	70	70	74	30	40	99	98	0	1.880	1.850	1.892	1.959	1.776	1.898	0.771	361	2425	97	1662	1687	0.911	1085	577	1095	592	430821	238940	20.528	19.600	0	0	0
8	17	1	""	"sp7"	17390	25110	190	302	314	117	37	97	97	102	46	45	95	86	0	315	341	142	41	69	69	73	30	41	99	98	0	0.833	0.798	0.760	0.772	2.326	0.778	0.491	282	2008	88	451	489	-0.264	205	246	217	272	88497	96111	4.609	8.933	0	0	0
8	18	1	""	"sp7"	17770	25090	180	303	325	137	42	96	96	100	42	42	95	87	0	318	347	158	45	70	70	75	47	62	98	92	0	0.835	0.827	0.891	0.795	2.562	0.788	0.419	256	1888	92	455	506	-0.260	207	248	229	277	83102	88928	5.357	5.787	0	0	0
8	19	1	""	"sp7"	18190	25100	200	279	303	118	38	95	95	101	43	42	94	87	0	304	337	163	48	69	69	82	424	517	13	1	0	0.783	0.776	0.769	0.796	2.781	0.659	0.397	277	2327	90	419	476	-0.353	184	235	208	268	83837	93312	4.698	0.601	-100	0	1
8	20	1	""	"sp7"	18560	25090	180	255	284	186	65	92	92	100	46	46	89	73	0	285	307	155	50	68	68	84	479	570	6	0	0	0.751	0.803	0.719	0.743	3.452	0.927	0.243	290	1829	88	380	431	-0.413	163	217	192	239	82446	89105	4.000	0.466	-100	0	1
8	1	2	""	"ara"	10970	25470	70	204	214	174	81	102	102	113	51	45	69	46	0	112	127	79	62	76	76	86	49	56	38	23	0	2.833	2.196	0.859	0.906	4.022	4.502	0.076	13	234	69	138	163	1.502	102	36	112	51	2781	1646	1.980	0.837	-100	0	1
8	2	2	""	"ara"	11380	25520	60	99	118	75	63	95	95	106	52	49	25	12	0	83	86	37	43	74	74	82	49	59	3	3	0	0.444	1.917	1.762	1.800	6.540	0.082	0.000	32	176	100	13	35	-1.171	4	9	23	12	3770	2762	0.231	0.082	-100	0	1
8	3	2	""	"ara"	11770	25500	150	107	115	59	51	99	99	107	49	45	16	3	0	77	80	28	35	71	71	76	35	46	12	3	0	1.333	1.778	1.603	1.780	4.015	2.762	0.077	156	1272	100	14	25	0.415	8	6	16	9	18007	12524	0.163	0.114	-100	0	1
8	4	2	""	"ara"	12170	25500	150	110	122	57	46	100	100	109	52	47	19	8	0	74	153	869	567	72	72	78	43	55	12	4	0	5.000	0.272	1.573	1.710	4.630	0.014	0.011	156	1272	100	12	103	2.322	10	2	22	81	19102	23870	0.250	1.744	-100	0	1
8	5	2	""	"dntt"	12540	25520	70	182	175	70	40	104	104	111	53	47	72	18	0	136	172	87	50	80	80	93	81	87	36	27	0	1.393	0.772	2.975	2.371	2.598	0.075	0.001	11	211	64	134	163	0.478	78	56	71	92	1920	1889	1.208	0.975	-100	0	1
8	6	2	""	"dntt"	12930	25520	170	194	237	189	79	98	98	105	50	47	78	50	0	116	150	106	70	70	70	76	36	47	60	32	0	2.087	1.737	1.900	2.929	9.414	8.610	0.006	28	1740	31	142	219	1.061	96	46	139	80	6628	4200	2.640	2.056	-100	0	1
8	7	2	""	"dntt"	13410	25480	50	123	125	26	20	100	100	105	44	41	16	0	0	169	162	47	29	81	81	88	45	51	66	33	0	0.261	0.309	0.368	0.476	2.957	-0.002	0.000	6	101	46	111	106	-1.938	23	88	25	81	747	970	0.455	1.644	-100	0	1
8	8	2	""	"dntt"	13780	25500	150	111	121	62	51	99	99	107	47	43	26	9	0	94	100	41	41	72	72	77	37	48	28	9	0	0.545	0.786	1.091	1.324	5.325	8.705	0.006	156	1272	100	34	50	-0.876	12	22	22	28	18908	15621	0.298	0.622	-100	0	1
8	9	2	""	"capn3"	14190	25500	190	14467	13296	6263	47	100	100	108	50	46	100	100	0	21597	19809	9968	50	72	72	78	43	55	100	100	0	0.667	0.669	0.670	0.697	1.690	0.647	0.922	292	2016	98	35892	32933	-0.584	14367	21525	13196	19737	3882369	5784227	263.760	458.860	0	0	0
8	10	2	""	"capn3"	14580	25520	180	14256	14642	3842	26	101	101	109	51	46	100	100	0	21492	21842	7150	32	71	71	79	43	54	100	100	0	0.661	0.668	0.663	0.701	1.567	0.642	0.929	278	1865	91	35576	36312	-0.597	14155	21421	14541	21771	4070341	6072210	284.961	506.116	0	0	0
8	11	2	""	"capn3"	14980	25540	190	15498	15843	5382	33	101	101	109	53	48	100	100	0	22751	23402	8249	35	71	71	79	56	70	100	100	0	0.679	0.675	0.672	0.692	1.738	0.659	0.915	273	2015	92	38077	39073	-0.559	15397	22680	15742	23331	4325075	6388800	296.868	416.482	0	0	0
8	12	2	""	"capn3"	15390	25510	200	12972	12202	6776	55	100	100	111	88	79	100	100	0	20679	18213	10512	57	70	70	81	119	146	100	100	0	0.625	0.667	0.679	0.687	1.618	0.646	0.899	306	2297	94	33481	30245	-0.678	12872	20609	12102	18143	3733679	5573029	137.398	152.370	0	0	0
8	13	2	""	"ebf1"	15790	25490	180	666	711	288	40	101	101	129	248	192	91	61	0	772	773	360	46	71	71	120	640	533	55	5	0	0.806	0.869	0.894	0.899	1.902	0.755	0.578	278	1859	95	1266	1312	-0.311	565	701	610	702	197781	214803	2.347	1.020	-100	0	1
8	14	2	""	"ebf1"	16190	25510	180	755	787	265	33	98	98	112	117	104	99	98	0	763	818	335	40	70	70	91	345	379	91	50	0	0.948	0.921	0.958	0.948	1.872	0.513	0.540	262	1894	95	1350	1437	-0.077	657	693	689	748	206227	214205	5.769	2.107	0	0	0
8	15	2	""	"ebf1"	16580	25510	180	764	782	267	34	99	99	107	62	57	100	99	0	851	850	332	39	70	70	76	41	53	99	99	0	0.851	0.876	0.864	0.889	1.871	0.844	0.681	262	1884	93	1446	1463	-0.233	665	781	683	780	204953	222691	10.887	18.878	0	0	0
8	16	2	""	"ebf1"	16970	25510	200	584	609	336	55	96	96	102	48	47	93	87	0	646	713	442	61	71	71	77	45	58	92	89	0	0.849	0.799	0.860	0.794	2.435	0.735	0.626	347	2218	43	1063	1155	-0.236	488	575	513	642	211311	247552	10.563	14.133	0	0	0
8	17	2	""	"sp2"	17390	25500	200	1096	1108	291	26	93	93	99	43	43	100	100	0	1550	1566	390	24	69	69	72	27	37	100	100	0	0.677	0.678	0.658	0.672	1.431	0.663	0.849	333	2261	92	2484	2512	-0.563	1003	1481	1015	1497	368983	521422	23.465	55.333	0	0	0
8	18	2	""	"sp2"	17780	25520	210	1105	1182	982	83	96	96	103	48	46	99	99	0	1469	1610	2301	142	70	70	77	65	84	99	99	0	0.721	0.705	0.714	0.730	1.561	0.387	0.437	351	2313	91	2408	2626	-0.472	1009	1399	1086	1540	414808	565045	22.479	23.585	0	0	0
8	19	2	""	"sp2"	18180	25510	200	1087	1094	296	27	95	95	103	49	47	100	100	0	1544	1559	587	37	69	69	78	73	93	100	99	0	0.673	0.670	0.674	0.675	1.595	0.607	0.756	329	2197	78	2467	2489	-0.571	992	1475	999	1490	359764	513003	20.224	20.288	0	0	0
8	20	2	""	"sp2"	18580	25500	210	1043	1071	344	32	92	92	100	49	49	100	100	0	1450	1495	462	30	67	67	73	47	64	100	100	0	0.688	0.686	0.672	0.678	1.485	0.671	0.839	355	2407	91	2334	2407	-0.540	951	1383	979	1428	380326	530747	19.816	30.255	0	0	0
8	1	3	""	"casp1"	10980	25910	200	552	577	236	40	101	101	109	48	44	99	97	0	587	618	291	47	74	74	79	37	46	98	97	0	0.879	0.875	0.890	0.907	2.195	0.830	0.673	318	2307	95	964	1020	-0.186	451	513	476	544	183399	196567	9.750	14.568	0	0	0
8	2	3	""	"casp1"	11370	25910	200	565	598	241	40	99	99	106	50	47	99	97	0	590	624	289	46	71	71	77	38	49	99	98	0	0.898	0.902	0.912	0.924	1.989	0.870	0.685	327	2297	87	985	1052	-0.155	466	519	499	553	195629	203959	9.840	14.395	0	0	0
8	3	3	""	"casp1"	11780	25890	190	552	582	228	39	99	99	105	45	42	99	97	0	562	628	305	48	71	71	77	46	59	98	98	0	0.923	0.867	0.833	0.898	2.055	0.801	0.649	302	2002	89	944	1040	-0.116	453	491	483	557	175786	189516	10.600	11.978	0	0	0
8	4	3	""	"casp1"	12200	25910	210	520	560	232	41	101	101	108	47	43	99	98	0	565	605	283	46	73	73	81	73	90	99	95	0	0.852	0.863	0.872	0.871	1.963	0.823	0.672	356	2389	96	911	991	-0.231	419	492	459	532	199311	215244	9.617	7.178	0	0	0
8	5	3	""	"ecm1"	12590	25910	190	1410	1420	432	30	100	100	109	55	50	100	100	0	895	917	367	40	72	72	79	44	55	99	98	0	1.592	1.562	1.578	1.655	1.731	1.549	0.812	303	1994	94	2133	2165	0.671	1310	823	1320	845	430305	277719	23.836	19.045	0	0	0
8	6	3	""	"ecm1"	13000	25900	180	1377	1421	406	28	99	99	106	53	50	100	100	0	885	911	341	37	71	71	75	54	72	100	99	0	1.570	1.574	1.641	1.644	1.605	1.569	0.779	272	1870	96	2092	2162	0.651	1278	814	1322	840	386430	247846	24.811	15.481	0	0	0
8	7	3	""	"ecm1"	13380	25910	190	1522	1540	402	26	98	98	104	57	54	100	100	0	954	994	361	36	70	70	75	58	77	99	98	0	1.611	1.561	1.552	1.636	1.618	1.549	0.812	292	1996	98	2308	2366	0.688	1424	884	1442	924	449623	290359	25.193	15.845	0	0	0
8	8	3	""	"ecm1"	13780	25880	200	1231	1262	496	39	104	104	122	108	88	99	97	0	711	763	406	53	73	73	86	113	131	94	89	0	1.766	1.678	1.764	1.852	1.953	1.626	0.743	333	2285	82	1765	1848	0.820	1127	638	1158	690	420321	254082	10.556	5.991	0	0	0
8	9	3	""	"casp7"	14180	25910	200	229	247	113	45	103	103	119	91	76	60	31	0	258	287	154	53	74	74	87	84	96	80	54	0	0.685	0.676	0.652	0.664	3.269	0.809	0.366	317	2231	87	310	357	-0.546	126	184	144	213	78435	91077	1.407	2.381	-100	0	1
8	10	3	""	"casp7"	14590	25910	200	231	256	119	46	101	101	112	68	60	78	46	0	303	322	150	46	72	72	80	59	73	95	83	0	0.563	0.620	0.610	0.580	2.948	0.646	0.331	314	2218	93	361	405	-0.829	130	231	155	250	80328	101082	2.118	4.102	-100	0	1
8	11	3	""	"casp7"	14980	25920	200	239	253	98	38	101	101	110	63	57	80	54	0	283	315	146	46	71	71	78	52	66	95	85	0	0.651	0.623	0.668	0.601	2.724	0.539	0.285	300	2164	95	350	396	-0.619	138	212	152	244	75854	94621	2.270	4.558	0	0	0
8	12	3	""	"casp7"	15380	25910	200	227	241	113	46	98	98	107	63	58	76	51	0	259	295	205	69	70	70	77	79	102	84	58	0	0.683	0.636	0.698	0.694	2.985	0.397	0.195	326	2216	95	318	368	-0.550	129	189	143	225	78409	96321	2.127	2.759	0	0	0
8	13	3	""	"ela2"	15790	25900	190	392	406	155	38	99	99	120	218	181	69	19	0	364	389	171	43	70	70	111	601	541	6	0	0	0.997	0.962	0.986	0.964	2.054	0.944	0.565	278	2016	90	587	626	-0.004	293	294	307	319	112918	108167	1.312	0.463	-100	0	1
8	14	3	""	"ela2"	16180	25910	180	423	429	152	35	99	99	109	73	66	98	89	0	393	415	163	39	70	70	80	79	98	98	90	0	1.003	0.957	0.929	0.937	1.943	0.904	0.584	260	1887	95	647	675	0.004	324	323	330	345	111499	107933	4.384	4.241	0	0	0
8	15	3	""	"ela2"	16600	25880	180	351	367	152	41	102	102	110	54	49	94	86	0	304	328	150	45	70	70	77	36	46	99	93	0	1.064	1.027	1.016	1.025	2.208	1.075	0.514	253	1890	94	483	523	0.089	249	234	265	258	92764	82901	4.759	6.972	0	0	0
8	16	3	""	"ela2"	16990	25890	200	379	394	167	42	99	99	106	48	45	96	89	0	370	378	152	40	71	71	80	56	70	97	90	0	0.936	0.961	0.962	0.954	2.093	0.936	0.521	173	2247	47	579	602	-0.095	280	299	295	307	68084	65465	6.000	5.321	0	0	0
8	17	3	""	"casp9"	17390	25920	170	253	275	119	43	98	98	112	133	118	56	24	0	287	316	146	46	68	68	79	109	137	87	50	0	0.708	0.714	0.733	0.677	3.284	1.211	0.356	233	1581	87	374	425	-0.498	155	219	177	248	64168	73647	1.226	2.174	-100	0	1
8	18	3	""	"casp9"	17790	25920	180	212	244	120	49	94	94	107	122	114	47	20	0	252	278	132	47	70	70	78	95	121	83	46	0	0.648	0.721	0.646	0.646	3.112	0.743	0.289	251	1892	91	300	358	-0.626	118	182	150	208	61164	69766	1.123	2.105	-100	0	1
8	19	3	""	"casp9"	18180	25910	180	241	265	119	44	94	94	101	49	48	90	70	0	301	325	141	43	70	70	74	32	43	98	93	0	0.636	0.671	0.606	0.641	2.455	0.669	0.378	232	1920	94	378	426	-0.653	147	231	171	255	61368	75353	3.347	7.844	0	0	0
8	20	3	""	"casp9"	18570	25900	180	209	226	106	46	96	96	105	73	69	65	36	0	285	297	137	46	67	67	73	66	90	90	71	0	0.518	0.565	0.564	0.536	3.155	0.561	0.154	250	1898	92	331	360	-0.949	113	218	130	230	56459	74319	1.658	3.394	-100	0	1
8	1	4	""	"es10"	11000	26320	170	3652	3708	1033	27	101	101	110	52	47	100	100	0	2177	2220	717	32	76	76	81	43	53	100	100	0	1.690	1.682	1.700	1.712	1.356	1.678	0.918	227	1597	97	5652	5751	0.757	3551	2101	3607	2144	841692	503967	69.192	49.744	0	0	0
8	2	4	""	"es10"	11380	26330	160	3945	3916	965	24	100	100	108	54	50	100	100	0	2414	2434	724	29	72	72	78	32	41	99	99	0	1.642	1.616	1.631	1.697	1.631	1.613	0.911	220	1460	97	6187	6178	0.715	3845	2342	3816	2362	861509	535513	70.519	73.625	0	0	0
8	3	4	""	"es10"	11800	26310	160	4099	3989	1207	30	100	100	109	58	53	100	100	0	2454	2359	813	34	71	71	78	53	67	100	99	0	1.678	1.700	1.726	1.761	1.610	1.718	0.882	201	1479	96	6382	6177	0.747	3999	2383	3889	2288	801762	474235	66.897	43.038	0	0	0
8	4	4	""	"es10"	12190	26290	180	3947	3967	1037	26	99	99	110	82	74	100	100	0	2299	2327	794	34	73	73	79	48	60	100	100	0	1.729	1.716	1.734	1.764	1.569	1.719	0.865	249	1881	94	6074	6122	0.790	3848	2226	3868	2254	987827	579330	47.037	46.833	0	0	0
8	5	4	""	"cat"	12580	26310	190	415	457	240	52	98	98	106	47	44	94	89	0	384	439	291	66	71	71	77	34	44	93	88	0	1.013	0.976	0.990	1.055	3.075	0.882	0.530	268	2029	68	630	727	0.019	317	313	359	368	122512	117672	7.468	10.647	0	0	0
8	6	4	""	"cat"	12980	26320	180	489	515	227	44	99	99	108	61	56	97	92	0	417	454	244	53	69	69	75	42	56	96	93	0	1.121	1.081	1.126	1.146	2.553	1.057	0.515	262	1890	96	738	801	0.165	390	348	416	385	134835	118938	6.672	9.024	0	0	0
8	7	4	""	"cat"	13380	26310	180	497	518	191	36	96	96	102	44	43	98	98	0	479	510	222	43	70	70	73	26	35	99	98	0	0.980	0.959	1.059	0.992	2.196	0.903	0.561	255	1896	88	810	862	-0.029	401	409	422	440	132116	130109	9.455	16.808	0	0	0
8	8	4	""	"cat"	13780	26300	180	415	467	242	51	97	97	109	86	78	91	77	0	380	439	253	57	72	72	79	91	115	87	71	0	1.032	1.008	1.043	1.032	2.494	0.997	0.514	276	1876	96	626	737	0.045	318	308	370	367	128799	121133	4.163	3.956	0	0	0
8	9	4	""	"ezrin"	14180	26300	230	22362	23207	9274	39	103	103	113	63	55	100	100	0	31462	33256	14410	43	75	75	84	55	65	100	100	0	0.709	0.696	0.701	0.724	1.714	0.673	0.906	424	2564	94	53646	56285	-0.496	22259	31387	23104	33181	9839936	14100715	366.571	603.127	0	0	0
8	10	4	""	"ezrin"	14580	26300	220	25167	25199	8431	33	103	103	114	69	60	100	100	0	35322	35411	11974	33	74	74	85	68	80	100	100	0	0.711	0.710	0.711	0.717	1.469	0.702	0.946	404	2429	94	60312	60433	-0.492	25064	35248	25096	35337	10180424	14306111	363.551	519.500	0	0	0
8	11	4	""	"ezrin"	14980	26290	220	24477	24301	8648	35	100	100	111	65	58	100	100	0	33163	34011	13561	39	72	72	79	51	64	100	100	0	0.737	0.713	0.709	0.744	1.636	0.690	0.925	405	2455	95	57468	58140	-0.440	24377	33091	24201	33939	9841977	13774432	372.154	665.333	0	0	0
8	12	4	""	"ezrin"	15390	26310	230	24031	23580	9664	40	100	100	107	53	49	100	100	0	33354	33872	14667	43	71	71	78	74	94	100	99	0	0.719	0.695	0.707	0.715	1.648	0.678	0.929	409	2571	93	57214	57281	-0.476	23931	33283	23480	33801	9644108	13853561	442.887	456.676	0	0	0
8	13	4	""	"catnb"	15790	26300	220	1459	1489	491	32	99	99	107	100	93	99	99	0	1662	1728	619	35	71	71	77	40	51	99	99	0	0.855	0.839	0.852	0.847	1.723	0.825	0.785	361	2549	97	2951	3047	-0.226	1360	1591	1390	1657	537613	623836	13.820	41.275	0	0	0
8	14	4	""	"catnb"	16180	26300	210	1495	1517	509	33	99	99	104	45	43	100	100	0	1700	1778	601	33	70	70	77	48	62	100	100	0	0.856	0.830	0.829	0.822	1.555	0.816	0.818	355	2312	92	3026	3126	-0.224	1396	1630	1418	1708	538463	631213	31.400	35.438	0	0	0
8	15	4	""	"catnb"	16580	26310	230	1284	1341	511	38	101	101	109	54	49	99	99	0	1496	1528	654	42	72	72	80	54	67	99	98	0	0.831	0.852	0.867	0.880	1.916	0.816	0.772	355	2706	87	2607	2696	-0.267	1183	1424	1240	1456	475897	542553	22.815	26.815	0	0	0
8	16	4	""	"catnb"	16990	26310	230	1164	1222	501	40	104	104	114	64	56	99	98	0	1324	1364	643	47	74	74	81	47	58	99	98	0	0.848	0.867	0.880	0.907	2.084	0.825	0.744	375	2860	90	2310	2408	-0.238	1060	1250	1118	1290	458181	511343	17.313	27.298	0	0	0
8	17	4	""	"f2r"	17410	26310	160	224	255	137	53	97	97	107	50	46	86	64	0	152	182	147	80	70	70	74	30	40	79	65	0	1.549	1.411	1.551	1.668	3.428	1.255	0.384	118	1473	13	209	270	0.631	127	82	158	112	30096	21526	2.960	3.600	0	0	0
8	18	4	""	"f2r"	17780	26330	120	284	280	97	34	96	96	106	54	50	93	77	0	204	216	96	44	71	71	77	34	44	91	78	0	1.414	1.269	1.342	1.374	2.868	1.596	0.218	104	807	78	321	329	0.500	188	133	184	145	29159	22469	3.222	4.088	0	0	0
8	19	4	""	"f2r"	18200	26330	150	330	343	137	39	98	98	106	54	50	94	86	0	233	240	102	42	69	69	80	213	266	29	2	0	1.415	1.433	1.534	1.460	2.423	0.131	0.068	145	1219	12	396	416	0.501	232	164	245	171	49790	34818	4.389	0.751	-100	0	1
8	20	4	""	"f2r"	18570	26290	170	216	236	102	43	101	101	113	66	58	76	39	0	147	162	74	45	70	70	83	194	233	12	0	0	1.494	1.467	1.497	1.388	3.553	2.265	0.091	138	1595	8	192	227	0.579	115	77	135	92	32570	22330	1.864	0.407	-100	0	1
8	1	5	""	"ccl12"	10980	26710	200	385	411	179	43	99	99	106	49	46	97	89	0	363	398	210	52	75	75	82	65	79	93	82	0	0.993	0.966	0.935	1.027	2.537	0.805	0.422	316	2328	91	574	635	-0.010	286	288	312	323	129973	125799	6.224	4.862	0	0	0
8	2	5	""	"ccl12"	11400	26700	190	377	402	171	42	99	99	105	54	51	95	91	0	387	421	214	50	72	72	76	29	38	98	96	0	0.883	0.868	0.976	0.905	2.676	0.800	0.456	290	1990	96	593	652	-0.180	278	315	303	349	116472	122170	5.500	11.897	0	0	0
8	3	5	""	"ccl12"	11770	26700	180	376	399	177	44	97	97	105	54	51	95	87	0	378	411	211	51	71	71	77	49	63	96	92	0	0.909	0.888	0.916	0.917	2.532	0.828	0.470	251	1875	90	586	642	-0.138	279	307	302	340	100054	103041	5.444	6.816	0	0	0
8	4	5	""	"ccl12"	12190	26710	200	361	384	173	45	101	101	110	51	46	95	86	0	375	398	203	51	72	72	79	48	60	96	90	0	0.858	0.868	0.873	0.858	2.605	0.819	0.399	336	2275	91	563	609	-0.221	260	303	283	326	129097	133894	5.373	6.646	0	0	0
8	5	5	""	"f7"	12580	26710	200	293	334	180	53	100	100	108	48	44	87	77	0	261	333	257	77	72	72	78	49	62	82	70	0	1.021	0.897	1.036	1.065	3.724	0.655	0.303	259	2326	69	382	495	0.030	193	189	234	261	86454	86325	4.708	5.204	0	0	0
8	6	5	""	"f7"	12970	26700	170	354	416	236	56	100	100	111	68	61	90	77	0	303	357	232	64	72	72	82	72	87	84	69	0	1.100	1.109	1.172	1.223	4.091	1.073	0.344	188	1609	65	485	601	0.138	254	231	316	285	78208	67184	4.485	3.819	0	0	0
8	7	5	""	"f7"	13380	26710	190	321	371	199	53	97	97	103	62	60	88	75	0	255	322	239	74	71	71	78	201	257	46	22	0	1.217	1.092	1.242	1.289	3.304	0.376	0.349	260	2029	68	408	525	0.283	224	184	274	251	96555	83821	4.323	1.214	-100	0	1
8	8	5	""	"f7"	13780	26710	190	309	344	217	63	99	99	110	98	89	68	52	0	248	318	240	75	72	72	94	503	535	14	0	0	1.193	0.996	1.042	1.055	3.505	0.385	0.338	285	2002	80	386	491	0.255	210	176	245	246	97964	90506	2.388	0.445	-100	0	1
8	9	5	""	"sp1"	14180	26700	230	3796	3697	723	19	103	103	115	88	76	100	100	0	2244	2200	474	21	75	75	92	408	443	99	98	0	1.703	1.691	1.695	1.710	1.364	1.706	0.942	406	2612	94	5862	5719	0.768	3693	2169	3594	2125	1501041	893169	40.705	5.167	0	0	0
8	10	5	""	"sp1"	14580	26700	220	3823	3738	686	18	102	102	111	55	49	100	100	0	2272	2262	441	19	74	74	84	62	73	100	100	0	1.693	1.662	1.718	1.667	1.297	1.680	0.940	383	2492	96	5919	5824	0.760	3721	2198	3636	2188	1431581	866372	65.945	35.129	0	0	0
8	11	5	""	"sp1"	14980	26700	220	3598	3551	684	19	99	99	106	52	49	100	100	0	2146	2142	456	21	70	70	78	57	73	99	99	0	1.685	1.666	1.699	1.692	1.469	1.682	0.931	386	2501	91	5575	5524	0.753	3499	2076	3452	2072	1370839	826925	66.250	36.211	0	0	0
8	12	5	""	"sp1"	15390	26700	230	3544	3476	708	20	97	97	103	46	44	100	100	0	2154	2129	470	22	69	69	74	40	54	100	99	0	1.653	1.640	1.665	1.662	1.372	1.655	0.942	407	2645	97	5532	5439	0.725	3447	2085	3379	2060	1414866	866360	73.326	51.375	0	0	0
8	13	5	""	"ccl2"	15790	26700	180	214	239	118	49	98	98	104	45	43	78	61	0	312	339	171	50	68	68	74	39	52	97	91	0	0.475	0.520	0.532	0.451	2.968	0.472	0.356	207	1916	33	360	412	-1.074	116	244	141	271	49427	70213	3.000	6.795	0	0	0
8	14	5	""	"ccl2"	16180	26710	180	182	204	100	49	98	98	105	47	44	68	45	0	261	294	156	53	69	69	74	35	47	94	85	0	0.438	0.471	0.469	0.487	3.098	0.450	0.288	239	1903	92	276	331	-1.191	84	192	106	225	48770	70319	2.106	6.286	-100	0	1
8	15	5	""	"ccl2"	16580	26670	160	229	241	113	46	101	101	112	58	51	75	53	0	329	338	138	40	73	73	85	64	75	96	81	0	0.500	0.528	0.498	0.485	2.765	0.483	0.275	208	1430	67	384	405	-1.000	128	256	140	265	50068	70295	2.224	3.953	0	0	0
8	16	5	""	"ccl2"	16970	26730	180	227	247	129	52	101	101	111	56	50	78	53	0	303	331	178	53	72	72	80	46	57	93	83	0	0.545	0.564	0.561	0.566	3.038	0.517	0.296	214	1846	37	357	405	-0.876	126	231	146	259	52771	70813	2.429	5.457	0	0	0
8	17	5	""	"fcgr3"	17390	26710	220	3290	3134	1013	32	97	97	109	72	66	100	99	0	2933	2799	961	34	71	71	79	54	68	100	99	0	1.116	1.113	1.104	1.125	1.603	1.109	0.902	339	2696	77	6055	5765	0.158	3193	2862	3037	2728	1062503	948764	42.014	50.370	0	0	0
8	18	5	""	"fcgr3"	17780	26730	190	3542	3442	817	23	98	98	117	145	123	100	100	0	3137	3095	797	25	72	72	88	163	185	100	99	0	1.124	1.106	1.092	1.114	1.412	1.100	0.902	304	1941	91	6509	6367	0.169	3444	3065	3344	3023	1046319	940888	22.931	18.448	0	0	0
8	19	5	""	"fcgr3"	18140	26740	190	3601	3569	896	25	98	98	120	357	297	99	98	0	3220	3207	872	27	71	71	108	826	764	97	94	0	1.112	1.107	1.099	1.134	1.655	1.095	0.891	303	1931	93	6652	6607	0.153	3503	3149	3471	3136	1081402	971863	9.661	3.752	0	0	0
8	20	5	""	"fcgr3"	18550	26710	210	2645	2626	961	36	99	99	111	68	61	100	100	0	2580	2555	1022	40	70	70	80	61	76	99	99	0	1.014	1.017	0.992	1.029	1.572	1.001	0.876	331	2448	88	5056	5012	0.020	2546	2510	2527	2485	869078	845718	36.985	40.574	0	0	0
8	1	6	""	"ccl20"	10970	27110	180	708	734	343	46	100	100	109	63	57	98	97	0	1141	1255	591	47	76	76	84	61	72	99	99	0	0.571	0.538	0.516	0.522	1.979	0.487	0.645	267	1885	93	1673	1813	-0.808	608	1065	634	1179	195940	335093	9.921	19.197	0	0	0
8	2	6	""	"ccl20"	11380	27110	190	755	820	383	46	99	99	105	56	53	98	98	0	1303	1366	606	44	72	72	77	40	51	100	99	0	0.533	0.557	0.540	0.539	2.060	0.525	0.705	286	2022	94	1887	2015	-0.908	656	1231	721	1294	234488	390616	12.768	32.225	0	0	0
8	3	6	""	"ccl20"	11790	27110	170	725	741	370	49	97	97	104	46	44	99	97	0	1237	1276	689	53	70	70	76	44	57	99	98	0	0.538	0.534	0.530	0.555	2.430	0.465	0.620	240	1576	95	1795	1850	-0.894	628	1167	644	1206	177911	306194	13.848	27.273	0	0	0
8	4	6	""	"ccl20"	12190	27110	200	689	734	364	49	101	101	109	50	45	99	98	0	1214	1286	685	53	72	72	85	196	230	97	90	0	0.515	0.521	0.524	0.539	2.330	0.445	0.633	306	2316	95	1730	1847	-0.957	588	1142	633	1214	224686	393422	12.500	6.128	0	0	0
8	5	6	""	"foxg1"	12580	27100	150	102	119	68	57	103	103	110	50	45	18	7	0	83	90	64	71	73	73	89	242	271	1	0	0	-0.100	0.941	1.679	1.464	5.145	0.008	0.002	156	1272	100	9	33	Error	-1	10	16	17	18524	14075	0.180	0.004	-100	0	1
8	6	6	""	"foxg1"	12980	27100	150	104	116	70	60	99	99	108	76	70	12	3	0	87	92	32	34	73	73	78	34	43	25	6	0	0.357	0.895	1.550	1.416	5.179	50.267	0.003	156	1272	100	19	36	-1.486	5	14	17	19	18062	14338	0.105	0.412	-100	0	1
8	7	6	""	"foxg1"	13380	27100	150	99	107	46	42	99	99	103	44	42	15	4	0	83	86	29	33	72	72	77	34	44	25	4	0	0.000	0.571	1.037	1.152	4.179	6.804	0.007	156	1272	100	11	22	Error	0	11	8	14	16635	13432	0.091	0.265	-100	0	1
8	8	6	""	"foxg1"	13780	27100	150	106	126	107	84	100	100	108	59	54	16	4	0	85	109	181	166	72	72	76	29	38	28	7	0	0.462	0.703	1.875	1.548	5.320	0.258	0.052	156	1272	100	19	63	-1.114	6	13	26	37	19697	17035	0.305	1.138	-100	0	1
8	9	6	""	"ccl3"	14190	27100	200	2165	2316	890	38	99	99	107	52	48	100	100	0	2523	2732	1319	48	73	73	90	563	625	97	91	0	0.843	0.834	0.826	0.892	1.761	0.639	0.634	326	2276	92	4516	4876	-0.246	2066	2450	2217	2659	754854	890713	42.481	4.693	0	0	0
8	10	6	""	"ccl3"	14590	27110	200	2350	2394	841	35	97	97	105	59	56	100	100	0	2758	2847	1253	44	70	70	76	39	51	100	100	0	0.838	0.827	0.829	0.867	1.631	0.780	0.855	308	2286	97	4941	5074	-0.255	2253	2688	2297	2777	737229	876780	38.797	71.051	0	0	0
8	11	6	""	"ccl3"	14990	27100	200	2524	2551	975	38	98	98	108	87	80	100	100	0	2957	2996	1333	44	70	70	77	51	66	100	100	0	0.840	0.838	0.818	0.873	1.578	0.803	0.856	313	2251	93	5313	5379	-0.252	2426	2887	2453	2926	798330	937627	28.080	57.235	0	0	0
8	12	6	""	"ccl3"	15380	27110	210	2266	2342	1059	45	95	95	102	74	72	99	99	0	2393	2852	1560	54	69	69	74	32	43	100	99	0	0.934	0.807	0.821	0.854	1.820	0.754	0.847	343	2350	92	4495	5030	-0.099	2171	2324	2247	2783	803264	978310	30.270	86.813	0	0	0
8	13	6	""	"fxyd2"	15790	27100	210	367	393	196	49	96	96	102	45	44	95	86	0	255	299	189	63	68	68	74	36	48	90	80	0	1.449	1.286	1.375	1.365	2.840	1.293	0.372	333	2401	95	458	528	0.535	271	187	297	231	130951	99549	6.467	6.250	0	0	0
8	14	6	""	"fxyd2"	16180	27110	200	333	369	172	46	97	97	105	49	46	94	85	0	266	300	176	58	69	69	74	37	50	91	80	0	1.198	1.177	1.331	1.309	2.982	1.179	0.443	310	2308	95	433	503	0.261	236	197	272	231	114417	92982	5.388	6.108	0	0	0
8	15	6	""	"fxyd2"	16610	27110	200	395	417	173	41	99	99	104	46	44	98	96	0	298	337	181	53	70	70	75	40	53	97	88	0	1.298	1.191	1.251	1.268	2.385	1.174	0.429	302	2231	90	524	585	0.376	296	228	318	267	125878	101773	6.804	6.550	0	0	0
8	16	6	""	"fxyd2"	16950	27100	210	393	413	186	45	94	94	99	43	43	98	93	0	321	364	193	53	69	69	84	489	582	14	0	0	1.187	1.081	1.086	1.106	2.572	1.080	0.445	330	2283	93	551	614	0.247	299	252	319	295	136317	119959	7.302	0.573	-100	0	1
8	17	6	""	"krt1-13"	17360	27100	120	280	295	126	42	100	100	118	103	87	71	39	0	259	285	159	55	72	72	89	84	94	80	53	0	0.963	0.915	0.861	0.915	3.264	1.358	0.156	108	784	27	367	408	-0.054	180	187	195	213	31806	30798	1.718	2.333	-100	0	1
8	18	6	""	"krt1-13"	17740	27120	160	302	314	132	42	96	96	110	72	65	86	70	0	283	307	147	47	70	70	83	64	77	93	75	0	0.967	0.920	0.960	0.905	2.697	0.885	0.367	153	1489	7	419	455	-0.048	206	213	218	237	48076	46997	2.833	3.500	0	0	0
8	19	6	""	"krt1-13"	18150	27100	150	241	269	119	44	98	98	144	795	552	0	0	0	233	254	123	48	72	72	104	630	605	0	0	0	0.888	0.940	0.875	0.925	3.170	0.959	0.255	156	1162	24	304	353	-0.171	143	161	171	182	41948	39564	0.157	0.238	-100	0	1
8	20	6	""	"krt1-13"	18600	27080	140	234	244	105	43	96	96	104	52	50	83	63	0	211	226	115	50	69	69	78	51	65	85	65	0	0.972	0.943	0.939	1.021	3.125	0.874	0.175	109	1134	0	280	305	-0.041	138	142	148	157	26563	24616	2.692	2.902	0	0	0
8	1	7	""	"slc2a1"	10970	27510	170	221	246	125	50	100	100	107	50	46	77	56	0	182	223	145	65	74	74	82	42	51	79	56	0	1.120	0.980	1.121	1.104	4.073	0.953	0.151	148	1605	35	229	295	0.163	121	108	146	149	36457	33039	2.780	3.357	0	0	0
8	2	7	""	"slc2a1"	11380	27530	160	228	250	143	57	99	99	103	42	40	80	64	0	155	198	149	75	72	72	76	39	51	72	50	0	1.554	1.198	1.445	1.487	4.938	1.257	0.114	166	1514	82	212	277	0.636	129	83	151	126	41535	32899	3.500	3.128	0	0	0
8	3	7	""	"slc2a1"	11800	27510	160	235	269	144	53	99	99	104	48	46	81	62	0	176	213	172	80	69	69	75	39	52	79	62	0	1.271	1.181	1.294	1.279	3.877	0.761	0.199	154	1479	17	243	314	0.346	136	107	170	144	41393	32745	3.438	3.538	0	0	0
8	4	7	""	"slc2a1"	12180	27500	170	267	287	142	49	100	100	107	49	45	84	66	0	156	196	127	64	71	71	82	204	248	18	4	0	1.965	1.496	1.613	1.528	4.390	1.846	0.175	145	1595	62	252	312	0.975	167	85	187	125	41663	28399	3.673	0.559	-100	0	1
8	5	7	""	"mmp12"	12590	27510	200	291	319	151	47	98	98	105	48	45	93	80	0	177	230	216	93	70	70	76	35	46	86	66	0	1.804	1.381	1.792	1.756	3.422	0.903	0.168	286	2346	88	300	381	0.851	193	107	221	160	91091	65651	4.458	4.400	0	0	0
8	6	7	""	"mmp12"	12990	27520	190	292	364	452	124	99	99	108	54	50	91	77	0	201	382	1218	318	70	70	77	51	66	84	61	0	1.473	0.849	1.438	1.359	3.220	0.352	0.658	285	1992	53	324	577	0.559	193	131	265	312	103873	108841	4.741	5.980	0	0	0
8	7	7	""	"mmp12"	13390	27530	190	308	324	149	45	99	99	104	43	41	92	86	0	210	231	120	51	71	71	76	42	55	87	70	0	1.504	1.406	1.537	1.562	3.274	1.646	0.293	279	2004	88	348	385	0.589	209	139	225	160	90500	64564	5.116	3.690	0	0	0
8	8	7	""	"mmp12"	13780	27510	190	273	297	139	46	99	99	106	46	43	88	78	0	182	213	124	58	71	71	74	29	39	86	74	0	1.568	1.394	1.537	1.564	3.001	1.541	0.322	295	2007	93	285	340	0.649	174	111	198	142	87667	62970	4.152	4.793	0	0	0
8	9	7	""	"sp8"	14180	27520	180	1017	1017	276	27	98	98	107	64	59	99	99	0	1120	1177	350	29	72	72	76	32	42	100	100	0	0.877	0.832	0.861	0.824	1.559	0.804	0.789	265	1877	91	1967	2024	-0.189	919	1048	919	1105	269456	311842	14.219	34.406	0	0	0
8	10	7	""	"sp8"	14580	27520	190	1099	1086	274	25	98	98	105	57	54	99	99	0	1134	1166	353	30	70	70	75	34	45	99	99	0	0.941	0.901	0.908	0.915	1.765	0.878	0.801	259	2042	91	2065	2084	-0.088	1001	1064	988	1096	281321	301888	17.211	32.088	0	0	0
8	11	7	""	"sp8"	14980	27510	180	1048	1065	269	25	100	100	107	53	49	100	100	0	1147	1163	362	31	71	71	80	56	70	99	98	0	0.881	0.884	0.891	0.907	1.685	0.851	0.790	253	1903	88	2024	2057	-0.183	948	1076	965	1092	269341	294160	18.075	19.339	0	0	0
8	12	7	""	"sp8"	15380	27500	190	997	1009	287	28	98	98	107	68	63	100	100	0	1139	1181	411	34	71	71	90	245	272	98	96	0	0.842	0.821	0.860	0.845	1.677	0.617	0.617	286	2005	93	1967	2021	-0.248	899	1068	911	1110	288526	337833	13.265	4.453	0	0	0
8	13	7	""	"tnf"	15810	27500	150	454	610	458	75	98	98	123	337	273	51	28	0	432	558	431	77	69	69	145	1362	939	3	0	0	0.981	1.047	1.149	1.025	2.801	1.072	0.629	182	1206	93	719	1001	-0.028	356	363	512	489	110978	101610	1.445	0.303	-100	0	1
8	14	7	""	"tnf"	16190	27520	160	485	608	442	72	96	96	123	325	264	53	30	0	463	572	460	80	70	70	138	1232	892	8	0	0	0.990	1.020	0.965	1.046	2.797	1.014	0.649	200	1480	96	782	1014	-0.014	389	393	512	502	121615	114363	1.492	0.352	-100	0	1
8	15	7	""	"tnf"	16610	27520	160	544	687	481	70	97	97	105	47	44	94	88	0	446	604	465	76	70	70	75	32	42	95	92	0	1.189	1.105	1.112	1.126	2.650	1.084	0.708	203	1481	96	823	1124	0.250	447	376	590	534	139386	122528	12.383	16.531	0	0	0
8	16	7	""	"tnf"	16960	27510	170	517	668	489	73	96	96	102	45	44	96	88	0	488	614	484	78	69	69	73	31	42	92	87	0	1.005	1.050	1.154	1.192	2.745	1.036	0.681	236	1580	88	840	1117	0.007	421	419	572	545	157566	144811	12.578	17.452	0	0	0
8	17	7	""	"nos"	17410	27460	180	162	184	87	47	103	103	120	83	69	41	9	0	147	165	85	51	75	75	97	84	86	43	17	0	0.819	0.900	1.159	1.074	4.972	0.151	0.008	41	2011	0	131	171	-0.288	59	72	81	90	7560	6757	0.771	0.810	-100	0	1
8	18	7	""	"nos"	17780	27510	230	176	188	105	55	99	99	112	64	57	54	23	0	174	197	105	53	73	73	86	63	73	64	42	0	0.762	0.718	0.895	0.883	4.353	0.437	0.019	150	2927	0	178	213	-0.392	77	101	89	124	28189	29494	1.188	1.762	-100	0	1
8	19	7	""	"nos"	18190	27470	200	158	168	80	47	97	97	107	79	73	35	12	0	163	190	108	56	71	71	82	59	71	66	38	0	0.663	0.597	0.642	0.690	4.581	0.393	0.045	201	2225	0	153	190	-0.593	61	92	71	119	33779	38259	0.772	1.831	-100	0	1
8	20	7	""	"nos"	18580	27490	230	165	193	99	51	95	95	105	76	72	47	23	0	160	192	132	68	68	68	80	120	150	40	11	0	0.761	0.790	0.914	0.937	5.612	0.082	0.030	117	2979	0	162	222	-0.394	70	92	98	124	22635	22499	1.158	0.933	-100	0	1
8	1	8	""	"ifnar2c_1"	10970	27900	200	648	692	278	40	101	101	108	52	48	100	99	0	604	637	300	47	75	75	83	55	66	99	97	0	1.034	1.052	1.096	1.117	1.944	1.009	0.722	301	2316	93	1076	1153	0.048	547	529	591	562	208252	191775	11.231	10.073	0	0	0
8	2	8	""	"ifnar2c_1"	11390	27920	200	765	783	267	34	98	98	105	49	46	100	100	0	729	756	287	37	71	71	77	43	55	100	100	0	1.014	1.000	1.014	1.014	1.650	0.989	0.746	311	2271	96	1325	1370	0.020	667	658	685	685	243528	235235	13.837	15.791	0	0	0
8	3	8	""	"ifnar2c_1"	11800	27910	190	760	808	304	37	97	97	102	44	43	99	99	0	696	738	328	44	71	71	75	28	37	99	98	0	1.061	1.066	1.074	1.102	1.745	1.039	0.788	295	1988	90	1288	1378	0.085	663	625	711	667	238246	217608	16.045	23.679	0	0	0
8	4	8	""	"ifnar2c_1"	12190	27910	200	707	748	301	40	101	101	108	50	46	99	98	0	673	702	317	45	71	71	77	33	42	98	98	0	1.007	1.025	1.065	1.081	2.002	1.006	0.737	332	2222	96	1208	1278	0.010	606	602	647	631	248329	233029	12.800	18.939	0	0	0
8	5	8	""	"pxmp3"	12590	27910	190	350	374	159	42	102	102	108	53	49	94	85	0	377	420	204	48	70	70	76	33	43	99	97	0	0.808	0.777	0.802	0.744	2.546	0.727	0.471	278	2034	96	555	622	-0.308	248	307	272	350	103916	116749	5.019	10.424	0	0	0
8	6	8	""	"pxmp3"	13000	27920	200	318	341	155	45	101	101	110	56	50	92	82	0	407	533	1928	361	70	70	76	35	46	98	96	0	0.644	0.518	0.666	0.638	2.509	0.047	0.103	288	2291	92	554	703	-0.635	217	337	240	463	98260	153541	4.125	13.057	0	0	0
8	7	8	""	"pxmp3"	13390	27900	190	333	361	145	40	101	101	152	711	467	0	0	0	432	454	190	41	70	70	168	1621	964	0	0	0	0.641	0.677	0.626	0.661	2.405	0.231	0.204	284	1966	90	594	644	-0.642	232	362	260	384	102580	129008	0.294	0.176	-100	0	1
8	8	8	""	"pxmp3"	13770	27910	200	318	341	171	50	101	101	146	664	454	1	0	0	397	421	185	43	71	71	153	1516	990	0	0	0	0.666	0.686	0.652	0.648	2.707	4.217	0.161	317	2248	86	543	590	-0.586	217	326	240	350	108241	133550	0.294	0.177	-100	0	1
8	9	8	""	"l-myc"	14190	27900	200	7046	7078	2322	32	99	99	107	64	59	100	100	0	5779	5807	2171	37	71	71	77	38	49	100	100	0	1.217	1.217	1.239	1.248	1.585	1.210	0.855	333	2257	91	12655	12715	0.283	6947	5708	6979	5736	2357072	1933860	108.922	150.789	0	0	0
8	10	8	""	"l-myc"	14580	27910	200	7189	7407	1942	26	99	99	108	57	52	100	100	0	5935	6141	1964	31	71	71	78	38	48	99	99	0	1.209	1.204	1.197	1.253	1.681	1.189	0.901	312	2279	92	12954	13378	0.274	7090	5864	7308	6070	2310923	1915973	128.053	159.553	0	0	0
8	11	8	""	"l-myc"	15000	27910	190	7599	7808	2224	28	99	99	107	46	42	100	100	0	6304	6465	2209	34	72	72	79	45	56	100	100	0	1.203	1.206	1.217	1.252	1.638	1.191	0.881	306	1980	91	13732	14102	0.267	7500	6232	7709	6393	2389157	1978161	167.413	141.911	0	0	0
8	12	8	""	"l-myc"	15380	27900	200	7511	7663	2788	36	97	97	104	46	44	100	100	0	5994	6040	2333	38	70	70	76	41	53	100	100	0	1.252	1.267	1.266	1.306	1.672	1.271	0.888	332	2226	93	13338	13536	0.324	7414	5924	7566	5970	2543955	2005304	164.326	145.463	0	0	0
8	13	8	""	"spry4"	15790	27900	190	254	282	162	57	98	98	104	49	47	81	66	0	231	277	176	63	70	70	75	34	45	91	79	0	0.969	0.889	0.932	0.888	3.525	0.891	0.274	303	2000	89	317	391	-0.045	156	161	184	207	85489	83945	3.633	5.941	0	0	0
8	14	8	""	"spry4"	16190	27910	190	255	288	145	50	98	98	107	59	55	83	62	0	238	285	202	70	69	69	76	45	59	84	73	0	0.929	0.880	0.938	0.956	3.434	0.699	0.234	284	2009	93	326	406	-0.106	157	169	190	216	81667	81030	3.068	4.644	0	0	0
8	15	8	""	"spry4"	16590	27910	180	294	318	179	56	96	96	102	51	50	83	71	0	248	308	226	73	68	68	72	31	43	90	79	0	1.100	0.925	1.008	0.987	3.312	0.791	0.349	276	1870	92	378	462	0.138	198	180	222	240	87683	84965	4.235	7.613	0	0	0
8	16	8	""	"spry4"	16970	27890	190	280	312	169	54	95	95	102	49	48	85	72	0	263	298	189	63	69	69	73	30	41	91	84	0	0.954	0.948	1.060	1.004	3.534	0.888	0.262	315	1963	93	379	446	-0.068	185	194	217	229	98231	93792	4.286	7.500	0	0	0
8	17	8	""	"mmp9"	17370	27910	150	338	356	137	38	94	94	102	48	47	97	91	0	442	460	185	40	68	68	76	44	57	99	97	0	0.652	0.668	0.654	0.669	2.004	0.610	0.510	184	1204	85	618	654	-0.617	244	374	262	392	65432	84563	5.292	8.727	0	0	0
8	18	8	""	"mmp9"	17760	27920	180	337	362	137	37	98	98	109	69	63	97	84	0	405	432	186	43	71	71	76	36	47	98	97	0	0.716	0.731	0.736	0.740	2.190	0.698	0.498	237	1899	80	573	625	-0.482	239	334	264	361	85855	102391	3.667	9.889	0	0	0
8	19	8	""	"mmp9"	18190	27900	190	305	345	286	82	96	96	107	71	66	83	64	0	348	368	205	55	70	70	79	93	117	87	68	0	0.752	0.836	0.778	0.772	3.067	1.150	0.423	221	2050	75	487	547	-0.411	209	278	249	298	76340	81243	3.352	3.108	0	0	0
8	20	8	""	"mmp9"	18580	27910	180	263	280	121	43	93	93	104	70	67	82	60	0	334	367	184	50	66	66	72	42	58	96	89	0	0.634	0.621	0.638	0.642	2.691	0.546	0.445	234	1854	79	438	488	-0.657	170	268	187	301	65522	85971	2.514	7.024	0	0	0
8	1	9	""	"vegfb"	10980	28290	200	3042	5112	4372	85	102	102	110	53	48	100	99	0	3068	5679	5261	92	75	75	87	171	196	96	93	0	0.982	0.894	0.935	1.043	2.079	0.855	0.931	311	2284	89	5933	10614	-0.026	2940	2993	5010	5604	1589732	1766115	94.377	32.702	0	0	0
8	2	9	""	"vegfb"	11390	28310	210	4347	5339	3265	61	100	100	107	46	42	100	100	0	4644	5863	3959	67	72	72	80	66	82	100	100	0	0.929	0.905	0.906	0.949	1.607	0.868	0.897	341	2354	96	8819	11030	-0.106	4247	4572	5239	5791	1820446	1999383	113.739	87.621	0	0	0
8	3	9	""	"vegfb"	11800	28310	210	4583	5514	3779	68	100	100	106	44	41	100	100	0	4878	6217	4590	73	71	71	77	59	76	100	100	0	0.933	0.881	0.909	0.949	1.753	0.849	0.894	330	2329	94	9290	11560	-0.100	4483	4807	5414	6146	1819607	2051700	122.909	104.068	0	0	0
8	4	9	""	"vegfb"	12190	28300	220	3742	5137	3994	77	101	101	109	48	44	100	100	0	3969	5728	4784	83	72	72	77	36	46	100	100	0	0.934	0.890	0.918	0.985	1.838	0.857	0.906	376	2494	94	7538	10692	-0.099	3641	3897	5036	5656	1931535	2153707	104.750	156.972	0	0	0
8	5	9	""	"p4hb"	12590	28310	190	2831	2823	671	23	103	103	115	78	67	100	100	0	1357	1367	481	35	73	73	82	67	81	99	99	0	2.125	2.102	2.143	2.207	1.528	2.107	0.839	289	2014	98	4012	4014	1.087	2728	1284	2720	1294	815939	394995	34.718	19.179	0	0	0
8	6	9	""	"p4hb"	12990	28300	180	2911	2896	690	23	103	103	113	58	51	100	100	0	1438	1501	483	32	71	71	79	58	73	100	100	0	2.054	1.953	1.950	2.022	1.481	1.969	0.860	275	1871	97	4175	4223	1.038	2808	1367	2793	1430	796449	412763	47.983	24.517	0	0	0
8	7	9	""	"p4hb"	13380	28310	190	2872	2919	781	26	101	101	110	61	55	100	100	0	1447	1484	503	33	70	70	76	45	59	99	99	0	2.012	1.993	2.065	2.068	1.588	2.045	0.829	284	2024	93	4148	4232	1.009	2771	1377	2818	1414	828908	421463	46.049	31.289	0	0	0
[truncated: 218,609 more chars]
