# Supplementary material for: Normalization of low-density microarray using external spike-in controls: analysis of macrophage cell lines expression profile
Source: BMC Genomics. 2007 Jan 17;8:17. doi: 10.1186/1471-2164-8-17 (PMC1797020; doi:10.1186/1471-2164-8-17)
Supplement: Additional File 2 — Microarray raw data of the 750 pg dilution experiment. All the spike RNAs were added at the same quantity in both channels. [file 1471-2164-8-17-S2.xls]

ATF	1.0
31	56    
"Type=GenePix Results 3"
"DateTime=2005/10/21 09:37:35"
"Settings="
"GalFile=C:\Documents and Settings\Administrator\Desktop\gal\4 repl_spikes v1_all.gal"
"PixelSize=10"
"Wavelengths=635	532"
"ImageFiles=C:\Axon\Data\sp V1_dil D_20-10-05_700-540.tif 2	C:\Axon\Data\sp V1_dil D_20-10-05_700-540.tif 3"
"NormalizationMethod=None"
"NormalizationFactors=1	1"
"JpegImage=C:\Documents and Settings\Administrator\Desktop\raw data\spike ottobre 05\criterio 2SD\sp V1_dil D_20-10-05_2SD.jpg"
"StdDev=Type 1"
"RatioFormulations=W1/W2 (635/532)"
"FeatureType=Irregular Filled"
"Barcode="
"BackgroundSubtraction=LocalFeature"
"ImageOrigin=1320, 1240"
"JpegOrigin=1660, 1820"
"Creator=GenePix Pro 5.1.0.19"
"Scanner=GenePix 4000B [94065]"
"FocusPosition=0"
"Temperature=26.39"
"LinesAveraged=1"
"Comment="
"PMTGain=700	540"
"ScanPower=100	100"
"LaserPower=3.52	3.59"
"Filters=<Empty>	<Empty>"
"ScanRegion=132,124,1908,4476"
"Supplier=PerkinElmer Life Sciences"
"ArrayerSoftwareName=SpotArray"
"ArrayerSoftwareVersion=2.1"
"Block"	"Column"	"Row"	"Name"	"ID"	"X"	"Y"	"Dia."	"F635 Median"	"F635 Mean"	"F635 SD"	"F635 CV"	"B635"	"B635 Median"	"B635 Mean"	"B635 SD"	"B635 CV"	"% > B635+1SD"	"% > B635+2SD"	"F635 % Sat."	"F532 Median"	"F532 Mean"	"F532 SD"	"F532 CV"	"B532"	"B532 Median"	"B532 Mean"	"B532 SD"	"B532 CV"	"% > B532+1SD"	"% > B532+2SD"	"F532 % Sat."	"Ratio of Medians (635/532)"	"Ratio of Means (635/532)"	"Median of Ratios (635/532)"	"Mean of Ratios (635/532)"	"Ratios SD (635/532)"	"Rgn Ratio (635/532)"	"Rgn R2 (635/532)"	"F Pixels"	"B Pixels"	"Circularity"	"Sum of Medians (635/532)"	"Sum of Means (635/532)"	"Log Ratio (635/532)"	"F635 Median - B635"	"F532 Median - B532"	"F635 Mean - B635"	"F532 Mean - B532"	"F635 Total Intensity"	"F532 Total Intensity"	"SNR 635"	"SNR 532"	"Flags"	"Normalize"	"Autoflag"
1	1	1	""	"sp4"	1970	2080	270	3208	6126	7718	125	243	243	691	2882	417	52	31	0	22203	27322	20833	76	867	867	2698	7861	291	75	58	9	0.139	0.222	0.181	0.201	1.980	0.242	0.691	375	3879	0	24301	32338	-2.847	2965	21336	5883	26455	2297084	10245707	1.886	3.132	-100	0	1
1	2	1	""	"sp4"	2400	2060	280	2477	5949	10141	170	251	251	551	2233	405	49	28	0	14346	21328	19139	89	899	899	2227	6037	271	73	52	7	0.166	0.279	0.192	0.210	2.209	0.355	0.608	409	3949	0	15673	26127	-2.591	2226	13447	5698	20429	2433333	8723332	2.417	3.164	-100	0	1
1	3	1	""	"sp4"	2730	2140	220	2103	5411	8613	159	271	271	512	1687	329	50	35	0	13769	21338	20215	94	945	945	2253	5637	250	62	53	7	0.143	0.252	0.192	0.198	2.138	0.292	0.645	254	2465	0	14656	25533	-2.806	1832	12824	5140	20393	1374298	5419873	2.904	3.386	-100	0	1
1	4	1	""	"sp4"	3120	2190	190	2148	5930	10650	179	238	238	472	1236	261	65	41	0	11605	19894	19346	97	808	808	2197	6117	278	62	45	8	0.177	0.298	0.214	0.221	2.373	0.353	0.592	226	1907	0	12707	24778	-2.498	1910	10797	5692	19086	1340291	4496080	4.416	2.893	-100	0	1
1	5	1	""	"ccl4"	3600	2050	200	4094	8476	11955	141	282	282	557	1368	245	77	60	1	27509	30239	21645	71	997	997	2580	6384	247	80	67	12	0.144	0.280	0.195	0.210	2.152	0.330	0.594	284	1998	0	30324	37436	-2.796	3812	26512	8194	29242	2407284	8587796	5.789	4.333	-100	0	0
1	6	1	""	"ccl4"	3860	2120	190	2373	5233	6656	127	317	317	792	2388	301	44	30	0	15022	23440	20233	86	1217	1217	3375	7875	233	68	45	7	0.149	0.221	0.181	0.189	2.192	0.242	0.691	216	1725	0	15861	27139	-2.747	2056	13805	4916	22223	1130221	5063125	1.860	2.548	-100	0	1
1	7	1	""	"ccl4"	4350	2140	150	655	1927	4089	212	389	389	1402	3344	238	10	4	0	2682	8563	13594	158	1457	1457	6530	12077	184	17	8	1	0.217	0.216	0.183	0.207	3.022	0.232	0.735	156	1231	100	1491	8644	-2.204	266	1225	1538	7106	300676	1335790	0.157	0.168	-100	0	1
1	8	1	""	"ccl4"	4700	2060	250	3421	7763	11294	145	298	298	723	2604	360	57	37	0	23511	28593	21565	75	1179	1179	3289	8078	245	75	58	13	0.140	0.272	0.192	0.206	2.316	0.353	0.600	393	3341	0	25455	34879	-2.837	3123	22332	7465	27414	3050746	11236972	2.704	3.132	-100	0	1
1	9	1	""	"fyn"	5210	2150	160	6041	8685	8853	101	287	287	574	1305	227	94	81	0	39607	39036	19178	49	1127	1127	2859	7249	253	92	83	16	0.150	0.222	0.174	0.185	1.777	0.247	0.638	212	1404	0	44234	46307	-2.737	5754	38480	8398	37909	1841167	8275565	6.215	4.991	-100	0	0
1	10	1	""	"fyn"	5670	2130	150	7054	11225	11189	99	397	397	1167	3796	325	73	43	0	46320	43479	20074	46	1609	1609	4966	10765	216	92	77	27	0.149	0.259	0.189	0.205	1.824	0.326	0.586	247	925	8	51368	52698	-2.747	6657	44711	10828	41870	2772494	10739385	2.650	3.578	-100	0	1
1	11	1	""	"fyn"	5980	2070	280	5234	8151	8843	108	387	387	1118	3348	299	64	38	0	35550	36163	20460	56	1660	1660	5039	10080	200	85	69	17	0.143	0.225	0.175	0.183	1.801	0.258	0.611	498	4130	20	38737	42267	-2.806	4847	33890	7764	34503	4059210	18008997	2.101	3.088	-100	0	1
1	12	1	""	"fyn"	6340	2140	150	934	1981	4792	241	591	591	1834	4350	237	7	2	0	3091	8915	12162	136	2250	2250	8533	13588	159	21	6	1	0.408	0.209	0.181	0.217	2.695	0.243	0.577	156	1248	100	1184	8055	-1.293	343	841	1390	6665	309010	1390721	0.034	0.028	-100	0	1
1	13	1	""	"ccl6"	6740	2140	150	2651	6618	11339	171	676	676	2284	5657	247	22	12	0	12446	22812	22103	96	2804	2804	9272	14743	159	42	28	13	0.205	0.297	0.207	0.214	3.358	0.419	0.550	156	1260	100	11617	25950	-2.286	1975	9642	5942	20008	1032437	3558737	0.766	0.918	-100	0	1
1	14	1	""	"ccl6"	7150	2110	190	2471	4051	4387	108	472	472	1216	3437	282	35	12	0	15085	21671	17802	82	1979	1979	5297	10048	189	58	38	5	0.153	0.182	0.160	0.178	2.366	0.232	0.586	197	1825	0	15105	23271	-2.708	1999	13106	3579	19692	798038	4269258	0.825	1.630	-100	0	1
1	15	1	""	"ccl6"	7500	2160	250	2444	4410	5843	132	440	440	943	2617	277	40	22	0	13744	21243	17622	82	1813	1813	4306	8284	192	65	40	3	0.168	0.204	0.168	0.183	2.041	0.218	0.617	232	3472	0	13935	23400	-2.573	2004	11931	3970	19430	1023030	4928360	1.325	2.045	-100	0	1
1	16	1	""	"ccl6"	7930	2140	150	729	1130	1443	127	508	508	1184	2497	210	7	2	0	2883	5537	7281	131	1862	1862	5731	10527	183	10	3	0	0.216	0.169	0.192	0.198	3.496	0.298	0.610	156	1245	100	1242	4297	-2.211	221	1021	622	3675	176324	863767	-0.022	-0.018	-100	0	1
1	17	1	""	"sp7"	8210	2130	150	2560	5460	9007	164	473	473	1020	2617	256	42	20	1	13691	21357	19051	89	1854	1854	4876	8815	180	61	39	6	0.176	0.256	0.181	0.197	2.860	0.283	0.549	96	1207	0	13924	24490	-2.506	2087	11837	4987	19503	524186	2050249	1.697	1.870	-100	0	1
1	18	1	""	"sp7"	8800	2140	120	1431	3161	4748	150	337	337	530	1202	226	46	20	0	9611	17002	16922	99	1223	1223	2357	4508	191	82	46	4	0.130	0.179	0.133	0.143	2.115	0.227	0.644	64	791	50	9482	18603	-2.943	1094	8388	2824	15779	202294	1088106	2.189	3.249	-100	0	1
1	19	1	""	"sp7"	9110	2130	100	1322	1669	1320	79	407	407	747	1271	170	42	7	0	7005	10530	10448	99	1637	1637	3987	7726	193	36	13	0	0.170	0.142	0.140	0.146	2.109	0.143	0.806	38	537	49	6283	10155	-2.556	915	5368	1262	8893	63409	400126	0.725	0.847	-100	0	1
1	20	1	""	"sp7"	9480	2130	100	1394	2356	2862	121	322	322	708	2053	289	25	10	0	6608	11965	13669	114	1165	1165	2996	6214	207	42	24	1	0.197	0.188	0.190	0.194	2.318	0.202	0.642	66	491	5	6515	12834	-2.344	1072	5443	2034	10800	155479	789658	0.803	1.443	-100	0	1
1	1	2	""	"ara"	1960	2540	150	172	191	81	42	183	183	329	1591	483	0	0	0	593	681	402	59	553	553	1065	3418	320	0	0	0	-0.275	0.063	0.325	0.321	3.794	0.445	0.769	156	1272	100	29	136	Error	-11	40	8	128	29770	106221	-0.087	-0.112	-100	0	1
1	2	2	""	"ara"	2360	2540	150	210	246	157	63	199	199	300	1008	336	0	0	0	661	962	1125	116	626	626	968	1852	191	7	1	0	0.314	0.140	0.267	0.285	4.155	0.128	0.779	156	1272	100	46	383	-1.671	11	35	47	336	38326	150052	-0.054	-0.003	-100	0	1
1	3	2	""	"ara"	2760	2540	150	230	296	317	107	209	209	463	2449	528	0	0	0	802	1252	2219	177	684	684	1638	5937	362	1	1	0	0.178	0.153	0.262	0.271	4.227	0.129	0.689	156	1272	100	139	655	-2.490	21	118	87	568	46151	195259	-0.068	-0.065	-100	0	1
1	4	2	""	"ara"	3140	2570	80	219	252	137	54	176	176	230	313	136	9	0	0	2435	2772	916	33	658	658	946	1427	150	72	27	0	0.024	0.036	0.061	0.038	2.999	0.072	0.488	11	377	0	1820	2190	-5.381	43	1777	76	2114	2777	30490	0.070	1.280	-100	0	1
1	5	2	""	"fzd2"	3560	2540	150	226	251	129	51	193	193	242	328	135	4	0	0	765	924	557	60	629	629	956	1838	192	2	0	0	0.243	0.197	0.293	0.283	3.876	0.124	0.693	156	1272	100	169	353	-2.041	33	136	58	295	39116	144077	0.027	-0.017	-100	0	1
1	6	2	""	"fzd2"	3950	2540	150	175	204	207	101	192	192	229	213	93	2	1	0	584	805	1878	233	602	602	856	1395	162	2	0	0	0.944	0.059	0.328	0.291	3.272	0.104	0.494	156	1272	100	-35	215	-0.083	-17	-18	12	203	31886	125652	-0.117	-0.037	-100	0	1
1	7	2	""	"fzd2"	4360	2540	120	1016	2836	3679	129	200	200	256	365	142	70	51	0	5114	10280	13121	127	664	664	981	2184	222	66	55	0	0.183	0.274	0.224	0.194	2.519	0.233	0.806	27	887	0	5266	12252	-2.450	816	4450	2636	9616	76562	277555	7.068	4.258	-100	0	0
1	8	2	""	"fzd2"	4730	2530	60	704	2477	4899	197	274	274	314	189	60	82	55	0	3983	10318	14903	144	1064	1064	1302	1008	77	93	62	3	0.147	0.238	0.174	0.151	4.136	0.282	0.796	29	149	56	3349	11457	-2.766	430	2919	2203	9254	71843	299222	11.444	8.944	-100	0	0
1	9	2	""	"ccl7"	5190	2560	50	343	383	246	64	278	278	403	461	114	8	0	0	1261	2640	2363	89	974	974	1747	3011	172	33	8	0	0.226	0.063	0.147	0.121	3.183	0.093	0.066	12	104	100	352	1771	-2.146	65	287	105	1666	4596	31682	-0.043	0.297	-100	0	1
1	10	2	""	"ccl7"	5550	2540	150	261	299	169	56	248	248	755	3524	466	0	0	0	1222	1577	1145	72	1044	1044	2810	7882	280	0	0	0	0.073	0.096	0.222	0.204	3.596	0.360	0.630	156	1272	100	191	584	-3.776	13	178	51	533	46584	246069	-0.129	-0.156	-100	0	1
1	11	2	""	"ccl7"	5930	2510	90	2429	2616	1457	55	368	368	445	408	91	90	70	0	11025	18130	13156	72	1499	1499	2408	3595	149	80	67	0	0.216	0.135	0.125	0.164	2.000	0.115	0.762	31	372	59	11587	18879	-2.211	2061	9526	2248	16631	81098	562028	5.321	4.373	-100	0	0
1	12	2	""	"ccl7"	6320	2540	70	1192	1311	736	56	378	378	497	511	102	61	38	0	5281	6522	3139	48	1599	1599	2205	2222	100	92	46	0	0.221	0.190	0.170	0.157	2.225	0.163	0.238	13	215	66	4496	5856	-2.178	814	3682	933	4923	17037	84784	1.593	1.943	-100	0	1
1	13	2	""	"g3pdh"	6720	2520	100	1184	2034	2350	115	331	331	620	2118	341	25	10	0	6392	13705	15104	110	1410	1410	2070	2671	129	75	45	2	0.171	0.139	0.147	0.158	2.928	0.135	0.856	40	546	58	5835	13998	-2.548	853	4982	1703	12295	81350	548198	0.668	4.356	-100	0	1
1	14	2	""	"g3pdh"	7140	2540	150	324	495	616	124	309	309	455	748	164	7	3	0	1296	2125	3848	181	1234	1234	2045	3895	190	4	2	0	0.242	0.209	0.248	0.263	3.913	0.158	0.794	156	1233	100	77	1077	-2.047	15	62	186	891	77156	331465	0.053	0.021	-100	0	1
1	15	2	""	"g3pdh"	7410	2570	110	1330	1998	2015	100	385	385	559	732	130	59	30	0	6836	10428	9696	92	1621	1621	2566	3622	141	67	36	0	0.181	0.183	0.162	0.177	2.207	0.155	0.724	79	605	32	6160	10420	-2.466	945	5215	1613	8807	157851	823819	1.966	2.171	-100	0	1
1	16	2	""	"g3pdh"	7960	2480	50	391	411	103	25	372	372	503	414	82	0	0	0	1709	2453	1641	66	1633	1633	2541	2950	116	16	0	0	0.250	0.048	0.091	0.153	4.678	0.085	0.189	12	104	100	95	859	-2.000	19	76	39	820	4931	29437	-0.222	-0.030	-100	0	1
1	17	2	""	"sp2"	8380	2540	150	812	990	713	72	262	262	358	869	242	29	4	0	3890	6070	7084	116	1007	1007	1574	2863	181	52	21	0	0.191	0.144	0.187	0.168	1.958	0.205	0.617	65	1254	0	3433	5791	-2.388	550	2883	728	5063	64376	394579	0.727	1.570	-100	0	1
1	18	2	""	"sp2"	8800	2530	160	761	1233	1727	140	249	249	380	898	236	23	8	0	3616	6716	9598	142	907	907	1772	5177	292	22	11	1	0.189	0.169	0.169	0.172	1.909	0.161	0.833	180	1414	6	3221	6793	-2.404	512	2709	984	5809	221865	1208796	0.950	0.955	-100	0	1
1	19	2	""	"sp2"	9120	2550	180	726	975	1060	108	228	228	325	721	221	28	7	0	3525	5493	6001	109	804	804	1477	4380	296	30	10	0	0.183	0.159	0.167	0.167	1.912	0.141	0.757	210	1799	14	3219	5436	-2.450	498	2721	747	4689	204712	1153611	0.902	0.917	-100	0	1
1	20	2	""	"sp2"	9550	2520	200	630	754	416	55	208	208	302	916	303	11	3	0	2778	3906	3583	91	710	710	1204	3384	281	24	9	0	0.204	0.171	0.185	0.188	1.817	0.097	0.544	265	2339	58	2490	3742	-2.293	422	2068	546	3196	199699	1035177	0.493	0.798	-100	0	1
1	1	3	""	"ccl9"	1960	2950	150	150	243	286	117	156	156	210	247	117	11	7	0	235	297	312	105	268	268	413	639	154	3	1	0	0.182	3.000	0.533	0.596	3.380	0.672	0.507	156	1272	100	-39	116	-2.458	-6	-33	87	29	37861	46285	0.134	-0.182	-100	0	1
1	2	3	""	"ccl9"	2360	2950	150	138	164	123	75	156	156	220	320	145	1	0	0	252	337	340	100	316	316	423	786	185	3	1	0	0.281	0.381	0.377	0.349	3.117	0.612	0.345	156	1272	100	-82	29	-1.831	-18	-64	8	21	25645	52590	-0.175	-0.109	-100	0	1
1	3	3	""	"ccl9"	2760	2950	150	165	251	339	135	156	156	392	2249	573	0	0	0	340	988	2908	294	323	323	991	4842	488	3	2	0	0.529	0.143	0.353	0.374	4.398	0.427	0.807	156	1272	100	26	760	-0.919	9	17	95	665	39196	154053	-0.063	-0.001	-100	0	1
1	4	3	""	"ccl9"	3160	2950	150	153	437	2123	485	133	133	184	220	119	6	3	0	208	967	5723	591	225	225	348	623	179	4	3	0	-1.176	0.410	0.488	0.477	3.995	0.301	0.597	156	1272	100	3	1046	Error	20	-17	304	742	68194	150833	1.150	0.994	-100	0	1
1	5	3	""	"gadd45a"	3560	2940	150	187	240	215	89	150	150	245	330	134	6	1	0	271	371	323	87	282	282	387	938	242	3	0	0	-3.364	1.011	0.475	0.478	3.744	0.103	0.081	156	1272	100	26	179	Error	37	-11	90	89	37472	57946	-0.015	-0.017	-100	0	1
1	6	3	""	"gadd45a"	3960	2940	150	226	292	214	73	154	154	242	311	128	14	2	0	331	435	318	73	281	281	418	1085	259	3	0	0	1.440	0.896	0.689	0.606	4.135	0.144	0.122	156	1272	100	122	292	0.526	72	50	138	154	45475	67789	0.161	0.016	-100	0	1
1	7	3	""	"gadd45a"	4350	2940	150	170	225	195	86	150	150	233	314	134	6	1	0	302	389	276	70	317	317	415	1440	346	0	0	0	-1.333	1.042	0.430	0.488	3.566	0.310	0.151	156	1272	100	5	147	Error	20	-15	75	72	35173	60701	-0.025	-0.018	-100	0	1
1	8	3	""	"gadd45a"	4750	2940	150	152	223	230	103	156	156	206	250	121	10	5	0	274	372	238	63	331	331	383	495	129	5	0	0	0.070	1.634	0.384	0.388	3.932	0.362	0.127	156	1272	100	-61	108	-3.837	-4	-57	67	41	34774	58072	0.068	-0.022	-100	0	1
1	9	3	""	"ccnd1"	5150	2940	150	184	263	241	91	154	154	198	258	130	14	7	0	394	516	401	77	295	295	407	478	117	15	6	0	0.303	0.493	0.531	0.547	4.126	0.249	0.208	156	1272	100	129	330	-1.723	30	99	109	221	41085	80428	0.252	0.228	-100	0	1
1	10	3	""	"ccnd1"	5550	2940	150	171	213	153	71	148	148	225	903	401	0	0	0	347	433	285	65	289	289	560	2982	532	0	0	0	0.397	0.451	0.422	0.489	4.062	0.320	0.895	156	1272	100	81	209	-1.333	23	58	65	144	33256	67477	-0.013	-0.043	-100	0	1
1	11	3	""	"ccnd1"	5950	2940	150	163	173	76	43	142	142	173	259	149	1	0	0	293	355	202	56	269	269	352	648	184	1	0	0	0.875	0.360	0.415	0.477	4.123	0.308	0.258	156	1272	100	45	117	-0.193	21	24	31	86	27013	55444	0.000	0.005	-100	0	1
1	12	3	""	"ccnd1"	6340	2940	150	164	431	2127	493	139	139	227	1313	578	2	2	0	292	1097	5589	509	286	286	549	2788	507	3	3	0	4.167	0.360	0.393	0.378	4.669	0.435	0.921	156	1272	100	31	1103	2.059	25	6	292	811	67272	171192	0.155	0.197	-100	0	1
1	13	3	""	"gadd45b"	6740	2940	150	161	303	1582	522	144	144	172	141	81	9	3	0	352	555	1695	305	293	293	408	883	216	5	0	0	0.288	0.607	0.229	0.243	3.319	0.403	0.734	156	1272	100	76	421	-1.796	17	59	159	262	47223	86588	0.929	0.166	-100	0	1
1	14	3	""	"gadd45b"	7140	2940	150	197	310	547	176	185	185	263	321	122	7	3	0	558	1062	2247	211	410	410	622	1370	220	7	4	0	0.081	0.192	0.319	0.330	2.850	0.155	0.650	156	1272	100	160	777	-3.626	12	148	125	652	48396	165689	0.146	0.321	-100	0	1
1	15	3	""	"gadd45b"	7540	2940	150	149	175	162	92	158	158	262	730	278	0	0	0	366	441	424	96	405	405	646	1566	242	1	0	0	0.231	0.472	0.328	0.347	3.099	0.439	0.742	156	1272	100	-48	53	-2.114	-9	-39	17	36	27224	68808	-0.119	-0.131	-100	0	1
1	16	3	""	"gadd45b"	7940	2940	150	179	224	169	75	154	154	190	243	127	9	3	0	456	605	510	84	344	344	518	1911	368	1	0	0	0.223	0.268	0.316	0.345	4.177	0.103	0.753	156	1272	100	137	331	-2.165	25	112	70	261	34949	94456	0.140	0.046	-100	0	1
1	17	3	""	"ccnd2"	8330	2940	150	148	155	58	37	137	137	160	194	121	1	0	0	354	373	168	45	311	311	388	805	207	0	0	0	0.256	0.290	0.347	0.339	3.972	0.230	0.844	156	1272	100	54	80	-1.966	11	43	18	62	24103	58120	-0.026	-0.019	-100	0	1
1	18	3	""	"ccnd2"	8730	2940	150	153	170	78	45	148	148	170	132	77	8	1	0	364	468	389	83	328	328	431	661	153	7	2	0	0.139	0.157	0.370	0.365	3.533	0.119	0.213	156	1272	100	41	162	-2.847	5	36	22	140	26532	72976	0.000	0.056	-100	0	1
1	19	3	""	"ccnd2"	9130	2940	150	155	170	83	48	145	145	166	113	68	12	1	0	378	448	375	83	314	314	406	653	160	2	1	0	0.156	0.187	0.287	0.300	3.965	0.104	0.430	156	1272	100	74	159	-2.680	10	64	25	134	26483	69893	0.035	0.064	-100	0	1
1	20	3	""	"ccnd2"	9530	2940	150	177	197	82	41	139	139	157	116	73	19	3	0	480	592	373	63	303	303	386	1136	294	3	0	0	0.215	0.201	0.212	0.220	4.098	0.124	0.220	156	1272	100	215	347	-2.218	38	177	58	289	30671	92325	0.345	0.181	-100	0	1
1	1	4	""	"gna13"	1980	3370	220	974	1041	591	56	113	113	147	185	125	100	96	0	283	351	307	87	83	83	118	188	159	52	15	0	4.305	3.463	4.189	4.473	2.403	3.540	0.427	387	2650	92	1061	1196	2.106	861	200	928	268	402778	135899	4.832	1.239	0	0	0
1	2	4	""	"gna13"	2360	3400	210	885	936	451	48	126	126	188	265	140	96	78	0	276	334	431	129	84	84	127	235	185	38	9	0	3.953	3.240	4.064	4.389	2.767	2.217	0.458	352	2238	91	951	1060	1.983	759	192	810	250	329487	117533	2.823	0.881	-100	0	1
1	3	4	""	"gna13"	2740	3400	230	907	1013	516	50	134	134	260	795	305	47	7	0	318	437	1046	239	90	90	237	1882	794	1	0	0	3.390	2.533	3.278	3.449	2.452	0.820	0.147	400	2696	81	1001	1226	1.761	773	228	879	347	405152	174738	0.947	0.106	-100	0	1
1	4	4	""	"gna13"	3150	3380	220	923	975	365	37	128	128	191	211	110	98	90	0	266	323	387	119	89	89	130	216	166	40	8	0	4.492	3.620	4.177	5.176	3.143	2.644	0.270	386	2652	93	972	1081	2.167	795	177	847	234	376223	124560	3.716	0.894	-100	0	1
1	5	4	""	"ccnd3"	3600	3370	200	676	846	1464	173	106	106	147	420	285	78	13	0	723	757	258	34	81	81	106	236	222	97	77	0	0.888	1.095	0.866	0.912	1.846	3.952	0.268	316	2305	96	1212	1416	-0.171	570	642	740	676	267288	239195	1.664	2.758	-100	0	1
1	6	4	""	"ccnd3"	4050	3390	200	660	658	233	35	101	101	117	99	84	98	96	0	717	750	253	33	77	77	92	98	106	99	97	0	0.873	0.828	0.849	0.826	1.726	0.826	0.716	350	1946	63	1199	1230	-0.196	559	640	557	673	230174	262553	5.465	6.714	0	0	0
1	7	4	""	"ccnd3"	4330	3380	220	522	493	309	62	102	102	145	212	146	64	49	0	496	495	354	71	76	76	111	179	161	65	56	0	1.000	0.933	1.018	1.010	2.548	0.879	0.702	392	2315	100	840	810	0.000	420	420	391	419	193396	194115	1.642	2.145	-100	0	1
1	8	4	""	"ccnd3"	4710	3380	220	604	632	215	34	99	99	118	108	91	99	95	0	665	690	228	33	75	75	91	100	109	98	98	0	0.856	0.867	0.837	0.865	1.734	0.873	0.701	330	2648	95	1095	1148	-0.224	505	590	533	615	208466	227545	4.759	5.990	0	0	0
1	9	4	""	"gpd2"	5200	3400	200	420	438	186	42	97	97	111	122	109	88	65	0	466	495	236	47	71	71	80	130	162	94	75	0	0.818	0.804	0.870	0.778	2.460	0.750	0.503	331	2104	84	718	765	-0.290	323	395	341	424	145026	163846	2.680	3.192	0	0	0
1	10	4	""	"gpd2"	5540	3410	210	346	385	183	47	100	100	107	52	48	95	85	0	399	439	197	44	72	72	77	33	42	99	99	0	0.752	0.777	0.776	0.726	2.234	0.789	0.515	336	2273	91	573	652	-0.411	246	327	285	367	129309	147381	5.346	10.970	0	0	0
1	11	4	""	"gpd2"	6010	3350	270	345	371	174	46	102	102	120	166	138	68	28	0	349	380	172	45	77	77	101	351	347	34	1	0	0.893	0.888	0.862	0.843	2.667	0.971	0.459	626	3677	93	515	572	-0.163	243	272	269	303	232178	237726	1.512	0.795	-100	0	1
1	12	4	""	"gpd2"	6350	3350	150	129	135	78	57	104	104	119	113	94	6	1	0	91	106	63	59	78	78	88	54	61	18	5	0	1.923	1.107	1.616	1.231	4.241	4.940	0.021	156	1183	100	38	59	0.943	25	13	31	28	21101	16512	0.142	0.333	-100	0	1
1	13	4	""	"ccr5"	6760	3280	70	245	265	177	66	108	108	120	65	54	70	52	0	223	243	154	63	76	76	86	42	48	76	58	0	0.932	0.940	1.087	0.955	4.744	2.017	0.082	17	227	60	284	324	-0.102	137	147	157	167	4508	4131	2.231	3.738	0	0	0
1	14	4	""	"ccr5"	7140	3340	150	319	339	162	47	135	135	220	224	101	36	6	0	284	309	175	56	91	91	179	198	110	48	14	0	0.953	0.936	0.949	0.982	2.453	0.867	0.452	156	1272	100	377	422	-0.069	184	193	204	218	52853	48256	0.531	0.657	-100	0	1
1	15	4	""	"ccr5"	7540	3340	150	116	138	96	69	110	110	151	125	82	10	4	0	81	100	66	66	76	76	125	221	176	1	0	0	1.200	1.167	1.846	1.554	4.884	1.186	0.411	156	1272	100	11	52	0.263	6	5	28	24	21549	15556	-0.104	-0.113	-100	0	1
1	16	4	""	"ccr5"	7930	3370	210	336	354	159	44	99	99	111	102	91	84	57	0	328	361	182	50	69	69	85	271	318	46	9	0	0.915	0.873	0.855	0.881	2.427	0.185	0.104	360	2383	90	496	547	-0.128	237	259	255	292	127303	129791	2.382	1.018	-100	0	1
1	17	4	""	"gpx2"	8340	3340	150	104	113	55	48	94	94	104	76	73	9	1	0	73	80	35	43	69	69	74	37	50	11	7	0	2.500	1.727	2.450	2.149	5.122	6.375	0.026	156	1272	100	14	30	1.322	10	4	19	11	17568	12459	0.118	0.162	-100	0	1
1	18	4	""	"gpx2"	8750	3340	250	202	218	90	41	98	98	107	52	48	77	49	0	237	256	112	43	72	72	81	51	62	93	75	0	0.630	0.652	0.682	0.640	2.844	0.628	0.286	510	3136	89	269	304	-0.667	104	165	120	184	111237	130778	2.135	3.431	-100	0	1
1	19	4	""	"gpx2"	9140	3360	190	202	218	100	45	96	96	104	48	46	79	53	0	220	240	107	44	70	70	75	35	46	95	83	0	0.707	0.718	0.732	0.721	3.007	0.895	0.195	255	1965	39	256	292	-0.500	106	150	122	170	55603	61189	2.375	4.714	0	0	0
1	20	4	""	"gpx2"	9530	3350	200	203	225	99	44	100	100	107	51	47	77	50	0	221	234	112	47	71	71	75	28	37	95	86	0	0.687	0.767	0.750	0.744	3.228	0.812	0.204	292	2298	47	253	288	-0.542	103	150	125	163	65660	68450	2.314	5.679	0	0	0
1	1	5	""	"cct3"	1990	3770	190	764	805	325	40	124	124	172	307	178	91	52	0	1060	1127	396	35	88	88	115	256	222	99	93	0	0.658	0.655	0.658	0.634	1.963	0.613	0.651	319	1933	93	1612	1720	-0.604	640	972	681	1039	256874	359659	2.062	3.953	0	0	0
1	2	5	""	"cct3"	2370	3810	230	1073	1747	3427	196	186	186	625	1803	288	12	5	0	1318	1643	2004	121	101	101	318	990	311	66	14	0	0.729	1.012	0.755	0.826	2.280	1.693	0.776	342	2231	45	2104	3103	-0.456	887	1217	1561	1542	597523	562046	0.622	1.338	-100	0	1
1	3	5	""	"cct3"	2790	3800	190	1141	1550	3037	195	182	182	407	868	213	57	13	0	1563	1871	2557	136	97	97	203	546	268	97	74	0	0.654	0.771	0.684	0.678	1.741	1.162	0.867	307	1561	90	2425	3142	-0.613	959	1466	1368	1774	475727	574466	1.317	3.055	-100	0	1
1	4	5	""	"cct3"	3120	3770	180	1447	1757	1480	84	182	182	382	1109	290	60	10	0	1787	1974	1019	51	100	100	194	753	388	95	60	0	0.750	0.840	0.748	0.758	1.622	1.245	0.660	291	1558	88	2952	3449	-0.415	1265	1687	1575	1874	511308	574381	1.240	2.364	-100	0	1
1	5	5	""	"gspt1"	3630	3760	200	519	564	282	50	130	130	262	621	237	19	0	0	1211	1229	462	37	89	89	155	349	225	98	82	0	0.347	0.381	0.364	0.343	2.055	0.434	0.554	316	2254	83	1511	1574	-1.527	389	1122	434	1140	178183	388366	0.486	3.077	-100	0	1
1	6	5	""	"gspt1"	4000	3780	190	538	613	422	68	101	101	111	62	55	99	96	0	1165	1217	456	37	76	76	81	34	41	100	100	0	0.401	0.449	0.413	0.403	1.991	0.479	0.553	299	1815	84	1526	1653	-1.318	437	1089	512	1141	183276	363813	8.097	33.412	0	0	0
1	7	5	""	"gspt1"	4310	3780	190	580	607	256	42	101	101	112	83	74	98	95	0	1212	1247	397	31	74	74	81	57	70	100	100	0	0.421	0.431	0.420	0.404	1.812	0.409	0.611	317	1789	96	1617	1679	-1.248	479	1138	506	1173	192335	395158	5.964	20.456	0	0	0
1	8	5	""	"gspt1"	4690	3750	190	514	556	219	39	101	101	111	63	56	99	97	0	1106	1171	419	35	76	76	89	92	103	99	99	0	0.401	0.416	0.409	0.399	1.889	0.372	0.624	355	1855	87	1443	1550	-1.318	413	1030	455	1095	197458	415651	7.063	11.761	0	0	0
1	9	5	""	"sp1"	5220	3780	230	2326	2311	1277	55	102	102	116	88	75	99	99	0	1439	1607	1164	72	72	72	83	89	107	92	87	0	1.627	1.439	1.564	1.905	1.924	1.319	0.911	221	2512	0	3591	3744	0.702	2224	1367	2209	1535	510797	355231	24.943	17.124	-100	0	0
1	10	5	""	"sp1"	5570	3800	220	3058	3062	542	17	101	101	115	95	82	100	100	0	2611	2595	478	18	73	73	82	94	114	100	100	0	1.165	1.174	1.186	1.178	1.212	1.177	0.947	484	2262	68	5495	5483	0.220	2957	2538	2961	2522	1482193	1256206	31.021	26.734	0	0	0
1	11	5	""	"sp1"	5920	3800	180	3076	2977	637	21	99	99	109	65	59	100	100	0	2547	2509	510	20	71	71	78	65	83	100	100	0	1.202	1.180	1.180	1.177	1.215	1.183	0.949	283	1734	93	5453	5316	0.265	2977	2476	2878	2438	842477	710014	44.123	37.400	0	0	0
1	12	5	""	"sp1"	6300	3760	210	2737	2721	576	21	103	103	122	221	181	100	100	0	2297	2273	543	23	74	74	90	207	230	100	98	0	1.185	1.191	1.190	1.214	1.279	1.174	0.946	316	2323	78	4857	4817	0.245	2634	2223	2618	2199	859771	718308	11.760	10.546	0	0	0
1	13	5	""	"cct5"	6790	3770	230	1582	1604	418	26	102	102	113	78	69	100	100	0	1393	1415	403	28	73	73	79	60	75	99	99	0	1.121	1.119	1.119	1.135	1.354	1.110	0.902	357	2836	90	2800	2844	0.165	1480	1320	1502	1342	572536	505186	19.115	22.267	0	0	0
1	14	5	""	"cct5"	7150	3800	210	1784	1836	751	40	103	103	118	87	73	100	100	0	1630	1662	562	33	72	72	87	162	186	99	99	0	1.079	1.090	1.085	1.104	1.382	1.106	0.848	327	2155	90	3239	3323	0.110	1681	1558	1733	1590	600444	543578	19.747	9.722	0	0	0
1	15	5	""	"cct5"	7540	3780	210	2626	2734	871	31	98	98	109	74	67	100	100	0	2868	2986	1011	33	68	68	76	72	94	100	100	0	0.903	0.903	0.902	0.907	1.314	0.891	0.922	339	2387	96	5328	5554	-0.147	2528	2800	2636	2918	926859	1012238	35.473	40.417	0	0	0
1	16	5	""	"cct5"	7940	3750	220	3538	3573	1029	28	98	98	108	85	78	100	100	0	3766	3765	1056	28	69	69	77	90	116	99	99	0	0.930	0.940	0.940	0.942	1.327	0.939	0.926	371	2586	93	7137	7171	-0.105	3440	3697	3475	3696	1325536	1396918	40.765	40.978	0	0	0
1	17	5	""	"gstm2"	8400	3760	190	2943	3009	877	29	94	94	111	182	163	100	100	0	1489	1515	490	32	68	68	79	110	139	99	99	0	2.005	2.015	2.059	2.055	1.368	2.041	0.887	420	1661	65	4270	4362	1.004	2849	1421	2915	1447	1263888	636283	15.923	13.055	0	0	0
1	18	5	""	"gstm2"	8700	3750	230	1352	1433	1320	92	98	98	111	152	136	60	58	0	565	764	727	95	69	69	77	89	115	59	55	0	2.528	1.921	1.931	2.073	2.389	1.915	0.903	392	2458	100	1750	2030	1.338	1254	496	1335	695	561865	299437	8.697	7.719	-100	0	0
1	19	5	""	"gstm2"	9160	3790	200	2835	2814	636	22	100	100	107	50	46	100	100	0	1524	1501	421	28	69	69	74	34	45	100	100	0	1.880	1.895	1.915	1.927	1.352	1.913	0.900	341	2156	96	4190	4146	0.911	2735	1455	2714	1432	959496	511800	54.140	41.971	0	0	0
1	20	5	""	"gstm2"	9520	3750	210	2720	2655	777	29	99	99	106	58	54	100	100	0	1361	1389	438	31	68	68	73	30	41	100	100	0	2.027	1.935	1.951	1.939	1.370	1.968	0.905	349	2275	94	3914	3877	1.019	2621	1293	2556	1321	926539	484817	43.948	43.867	0	0	0
1	1	6	""	"cct6a"	2000	4180	210	940	963	317	32	120	120	176	289	164	98	78	0	1404	1439	527	36	90	90	119	183	153	100	98	0	0.624	0.625	0.625	0.625	1.586	0.670	0.615	347	2148	79	2134	2192	-0.680	820	1314	843	1349	334216	499190	2.723	7.213	0	0	0
1	2	6	""	"cct6a"	2340	4120	320	1508	3033	5234	172	139	139	452	1493	330	46	23	0	1495	2097	3280	156	91	91	245	815	332	74	39	0	0.975	1.443	1.097	1.265	2.570	1.715	0.796	522	3668	40	2773	4900	-0.037	1369	1404	2894	2006	1583351	1094541	1.729	2.272	-100	0	1
1	3	6	""	"cct6a"	2770	4150	310	2098	3478	3941	113	142	142	543	1645	302	61	26	0	2090	2504	2097	83	89	89	278	897	322	83	58	0	0.978	1.381	1.126	1.332	2.227	1.824	0.773	584	3375	0	3957	5751	-0.032	1956	2001	3336	2415	2030929	1462304	1.784	2.482	-100	0	1
1	4	6	""	"cct6a"	3180	4130	340	2491	3181	2614	82	150	150	431	1065	247	93	57	0	2202	2390	1709	71	93	93	243	695	286	88	75	0	1.110	1.320	1.269	1.389	2.007	1.505	0.766	664	4099	6	4450	5328	0.151	2341	2109	3031	2297	2112354	1587235	2.582	3.089	-100	0	0
1	5	6	""	"h2dmb1"	3560	4160	150	363	530	472	89	212	212	622	1049	168	7	0	0	368	503	552	109	130	130	366	677	184	8	3	0	0.634	0.853	0.881	0.719	3.065	1.670	0.692	156	1228	100	389	691	-0.657	151	238	318	373	82657	78489	-0.088	0.202	-100	0	1
1	6	6	""	"h2dmb1"	3920	4160	180	330	350	126	36	109	109	130	147	113	76	29	0	333	352	146	41	78	78	119	772	648	0	0	0	0.867	0.880	0.858	0.874	2.550	0.886	0.476	260	1892	96	476	515	-0.206	221	255	241	274	91089	91604	1.497	0.302	-100	0	1
1	7	6	""	"h2dmb1"	4360	4160	150	167	193	110	56	110	110	154	133	86	29	7	0	119	147	95	64	79	79	124	132	106	17	4	0	1.425	1.221	1.419	1.530	4.676	1.005	0.328	156	1272	100	97	151	0.511	57	40	83	68	30131	22882	0.293	0.174	-100	0	1
1	8	6	""	"h2dmb1"	4760	4160	150	200	264	184	69	111	111	161	136	84	43	32	0	150	233	188	80	80	80	137	145	105	45	25	0	1.271	1.000	1.175	1.344	2.758	1.012	0.535	156	1272	100	159	306	0.346	89	70	153	153	41247	36407	0.757	0.662	-100	0	1
1	9	6	""	"cct7"	5210	4150	210	4409	4354	1192	27	97	97	110	78	70	100	100	0	4354	4309	1205	27	71	71	81	77	95	99	99	0	1.007	1.004	1.011	1.014	1.261	1.001	0.955	328	2224	91	8595	8495	0.010	4312	4283	4257	4238	1428247	1413404	54.410	54.909	0	0	0
1	10	6	""	"cct7"	5530	4190	200	4770	4721	1025	21	97	97	110	112	101	100	100	0	4613	4646	1066	22	72	72	82	76	92	100	100	0	1.029	1.011	1.003	1.012	1.208	1.005	0.953	340	2052	93	9214	9198	0.041	4673	4541	4624	4574	1605071	1579738	41.170	60.053	0	0	0
1	11	6	""	"cct7"	5980	4180	210	3526	3503	1002	28	100	100	110	67	60	100	100	0	3163	3277	1120	34	74	74	82	59	71	100	100	0	1.109	1.062	1.067	1.083	1.251	1.040	0.948	360	2277	95	6515	6606	0.149	3426	3089	3403	3203	1261232	1179700	50.642	54.153	0	0	0
1	12	6	""	"cct7"	6330	4130	200	2348	2384	713	29	104	104	115	94	81	100	100	0	2089	2119	689	32	78	78	83	47	56	100	100	0	1.116	1.117	1.118	1.128	1.298	1.107	0.927	353	2097	86	4255	4321	0.158	2244	2011	2280	2041	841468	748163	24.138	43.319	0	0	0
1	13	6	""	"hck"	6750	4150	150	92	101	54	53	102	102	110	52	47	9	3	0	71	78	31	39	72	72	77	41	53	8	2	0	10.000	-0.167	1.563	1.659	4.157	9.716	0.006	156	1272	100	-11	5	3.322	-10	-1	-1	6	15819	12107	-0.173	0.024	-100	0	1
1	14	6	""	"hck"	7150	4170	260	221	235	183	77	99	99	107	53	49	81	57	0	184	196	106	54	71	71	75	33	44	92	79	0	1.080	1.088	1.046	1.025	2.950	1.678	0.488	541	3097	85	235	261	0.111	122	113	136	125	127343	106253	2.415	3.667	0	0	0
1	15	6	""	"hck"	7540	4190	190	261	273	98	35	95	95	103	53	51	92	76	0	241	258	103	39	70	70	75	34	45	97	92	0	0.971	0.947	0.943	0.918	2.619	0.966	0.356	293	1843	88	337	366	-0.042	166	171	178	188	80031	75557	3.208	5.382	0	0	0
1	16	6	""	"hck"	7930	4160	200	281	292	113	38	95	95	102	48	47	92	81	0	249	272	124	45	70	70	74	51	68	95	77	0	1.039	0.975	1.088	0.998	2.579	1.002	0.449	322	2182	92	365	399	0.055	186	179	197	202	94118	87651	3.958	3.882	0	0	0
1	17	6	""	"mmel"	8390	4170	230	276	297	138	46	94	94	100	45	45	93	79	0	184	216	123	56	68	68	72	46	63	85	63	0	1.569	1.372	1.441	1.506	3.077	1.266	0.268	423	2772	97	298	351	0.650	182	116	203	148	125703	91517	4.378	3.130	0	0	0
1	18	6	""	"mmel"	8810	4170	220	317	332	133	40	96	96	101	44	43	95	87	0	201	230	115	50	67	67	71	26	36	96	88	0	1.649	1.448	1.666	1.580	2.865	1.590	0.405	379	2375	92	355	399	0.722	221	134	236	163	125880	87314	5.250	6.115	0	0	0
1	19	6	""	"mmel"	9130	4170	210	304	327	159	48	97	97	105	82	78	84	62	0	204	231	111	48	67	67	76	205	269	27	3	0	1.511	1.402	1.470	1.383	2.894	0.462	0.412	377	2057	87	344	394	0.596	207	137	230	164	123263	87071	2.707	0.756	-100	0	1
1	20	6	""	"mmel"	9540	4150	230	313	340	149	43	99	99	107	81	75	88	67	0	187	219	152	69	68	68	75	178	237	29	5	0	1.798	1.596	1.774	1.816	2.921	1.571	0.302	432	2746	93	333	392	0.846	214	119	241	151	146988	94493	2.877	0.809	-100	0	1
1	1	7	""	"tnc"	2000	4590	210	305	558	1084	194	111	111	150	560	373	13	7	0	237	420	740	176	84	84	104	306	294	25	9	0	1.268	1.330	1.342	1.241	3.424	1.529	0.750	319	2254	76	347	783	0.343	194	153	447	336	178150	134045	0.729	1.033	-100	0	1
1	2	7	""	"tnc"	2330	4590	190	308	447	575	128	116	116	175	628	358	11	3	0	295	387	386	99	83	83	113	351	310	22	6	0	0.906	1.089	0.905	0.900	3.123	1.481	0.520	279	1847	0	404	635	-0.142	192	212	331	304	124775	108094	0.433	0.781	-100	0	1
1	3	7	""	"tnc"	2780	4590	210	325	349	205	58	110	110	168	380	226	17	1	0	260	291	190	65	79	79	105	198	188	44	12	0	1.188	1.127	1.107	1.129	3.742	1.342	0.640	308	2282	88	396	451	0.249	215	181	239	212	107544	89747	0.476	0.939	-100	0	1
1	4	7	""	"tnc"	3140	4560	230	308	378	356	94	109	109	142	204	143	48	15	0	251	321	271	84	79	79	96	131	136	62	34	0	1.157	1.112	1.078	1.207	4.070	1.460	0.465	329	2717	79	371	511	0.210	199	172	269	242	124474	105626	1.157	1.718	-100	0	1
1	5	7	""	"n-myc"	3590	4570	200	784	858	446	51	108	108	125	90	72	99	99	0	865	876	356	40	80	80	89	56	62	99	99	0	0.861	0.942	0.900	0.953	1.877	1.011	0.599	300	2309	89	1461	1546	-0.216	676	785	750	796	257474	262939	8.144	14.054	0	0	0
1	6	7	""	"n-myc"	3970	4590	190	902	943	295	31	98	98	108	65	60	100	100	0	967	1010	349	34	72	72	77	32	41	100	100	0	0.898	0.901	0.905	0.909	1.563	0.877	0.774	285	2007	94	1699	1783	-0.155	804	895	845	938	268875	287766	12.846	29.156	0	0	0
1	7	7	""	"n-myc"	4350	4580	190	881	883	275	31	99	99	108	63	58	100	99	0	963	1010	523	51	73	73	77	35	45	100	100	0	0.879	0.837	0.853	0.853	1.718	0.705	0.616	277	2010	89	1672	1721	-0.186	782	890	784	937	244477	279775	12.302	26.657	0	0	0
1	8	7	""	"n-myc"	4740	4570	200	794	837	379	45	97	97	108	110	101	100	99	0	852	920	364	39	74	74	83	167	201	99	95	0	0.896	0.875	0.860	0.880	1.644	0.818	0.692	312	2318	96	1475	1586	-0.158	697	778	740	846	261202	287083	6.627	5.012	0	0	0
1	9	7	""	"sp8"	5210	4560	160	1078	1109	319	28	91	91	99	46	46	100	100	0	1256	1292	364	28	69	69	73	27	36	100	100	0	0.832	0.832	0.818	0.826	1.508	0.814	0.808	218	1462	91	2174	2241	-0.265	987	1187	1018	1223	241669	281726	21.957	45.148	0	0	0
1	10	7	""	"sp8"	5570	4580	170	1098	1110	273	24	96	96	103	64	62	100	100	0	1225	1252	364	29	73	73	82	131	159	100	100	0	0.870	0.860	0.880	0.870	1.446	0.829	0.834	226	1586	92	2154	2193	-0.201	1002	1152	1014	1179	250889	282942	15.734	8.931	0	0	0
1	11	7	""	"sp8"	5980	4580	180	1110	1154	410	35	97	97	102	45	44	100	100	0	1185	1192	370	31	73	73	76	26	34	100	100	0	0.911	0.945	0.972	0.932	1.533	0.960	0.806	240	1870	95	2125	2176	-0.134	1013	1112	1057	1119	277051	286091	23.378	42.923	0	0	0
1	12	7	""	"sp8"	6350	4560	180	872	1396	4632	331	100	100	108	80	74	100	100	0	908	1098	2914	265	77	77	83	65	78	96	96	0	0.929	1.269	0.924	1.030	2.442	1.688	0.716	264	1867	49	1603	2317	-0.106	772	831	1296	1021	368521	289935	16.100	15.615	0	0	0
1	13	7	""	"ifnabr1"	6770	4540	220	469	484	172	35	99	99	107	55	51	99	97	0	350	369	158	42	71	71	77	76	98	96	83	0	1.326	1.292	1.285	1.349	1.964	1.160	0.577	402	2724	88	649	683	0.407	370	279	385	298	194387	148498	6.855	3.842	0	0	0
1	14	7	""	"ifnabr1"	7180	4540	210	596	643	279	43	95	95	104	55	52	99	99	0	454	485	267	55	70	70	75	66	88	98	96	0	1.305	1.320	1.335	1.381	1.734	1.263	0.731	367	2153	91	885	963	0.384	501	384	548	415	235879	178000	9.800	6.212	0	0	0
1	15	7	""	"ifnabr1"	7560	4540	220	684	712	249	34	95	95	102	51	50	100	100	0	568	586	226	38	71	71	76	32	42	100	99	0	1.185	1.198	1.220	1.221	1.764	1.222	0.711	396	2384	96	1086	1132	0.245	589	497	617	515	282065	232143	11.961	15.938	0	0	0
1	16	7	""	"ifnabr1"	7950	4540	230	729	739	241	32	95	95	101	46	45	100	99	0	564	613	248	40	69	69	73	25	34	99	99	0	1.281	1.184	1.216	1.232	1.817	1.184	0.667	417	2681	96	1129	1188	0.357	634	495	644	544	308342	255603	13.870	21.600	0	0	0
1	17	7	""	"prph1"	8370	4550	150	159	165	55	33	96	96	102	44	43	63	29	0	141	147	51	34	70	70	76	31	40	85	55	0	0.887	0.896	1.046	0.854	3.961	2.010	0.050	68	1212	0	134	146	-0.173	63	71	69	77	11190	9972	1.432	2.290	-100	0	1
1	18	7	""	"prph1"	8810	4560	220	167	185	199	107	95	95	102	60	58	55	21	0	149	190	202	106	69	69	73	30	41	87	60	0	0.900	0.744	0.983	0.925	3.777	1.383	0.341	154	2575	0	152	211	-0.152	72	80	90	121	28460	29281	1.383	3.900	-100	0	1
1	19	7	""	"prph1"	9140	4550	170	171	192	150	78	97	97	105	71	67	53	14	0	148	154	56	36	67	67	72	39	54	84	51	0	0.914	1.092	1.075	0.979	3.221	4.562	0.036	92	1569	22	155	182	-0.130	74	81	95	87	17704	14210	1.225	2.103	-100	0	1
1	20	7	""	"prph1"	9530	4570	200	175	186	176	94	98	98	106	72	67	50	15	0	130	153	87	56	68	68	73	44	60	60	33	0	1.242	1.035	1.420	1.191	3.852	2.928	0.152	171	2189	46	139	173	0.313	77	62	88	85	31739	26198	1.111	1.818	-100	0	1
1	1	8	""	"lgals9"	1970	4960	160	199	230	126	54	104	104	118	107	90	49	19	0	180	200	90	45	86	86	95	92	96	52	16	0	1.011	1.105	1.301	1.077	3.729	1.681	0.155	91	1403	26	189	240	0.016	95	94	126	114	20886	18192	1.047	1.141	-100	0	1
1	2	8	""	"lgals9"	2340	4970	200	216	234	132	56	100	100	131	523	399	0	0	0	166	194	106	54	79	79	95	295	310	8	0	0	1.333	1.165	1.154	1.205	4.827	3.457	0.070	112	2350	39	203	249	0.415	116	87	134	115	26205	21771	0.197	0.336	-100	0	1
1	3	8	""	"lgals9"	2800	5000	170	210	223	107	47	100	100	143	997	697	0	0	0	171	193	100	51	77	77	86	110	127	45	16	0	1.170	1.060	1.339	1.203	4.798	0.570	0.475	61	1648	0	204	239	0.227	110	94	123	116	13620	11769	0.080	0.973	-100	0	1
1	4	8	""	"lgals9"	3140	4980	180	181	189	92	48	98	98	115	155	134	16	1	0	157	186	139	74	78	78	84	43	51	68	43	0	1.051	0.843	1.069	1.044	4.204	1.641	0.021	66	2002	68	162	199	0.072	83	79	91	108	12462	12280	0.477	2.372	-100	0	1
1	5	8	""	"spp1"	3590	4970	200	11941	10467	6273	59	102	102	115	134	116	100	100	0	5725	5413	3529	65	79	79	84	45	53	100	98	0	2.097	1.943	2.023	2.204	1.554	1.899	0.971	293	2316	90	17485	15699	1.068	11839	5646	10365	5334	3066807	1585973	77.254	118.422	0	0	0
1	6	8	""	"spp1"	4000	4980	180	12809	11648	5508	47	100	100	116	89	76	100	100	0	6319	5780	3121	53	73	73	79	38	48	100	99	0	2.035	2.023	2.077	2.262	1.482	1.972	0.965	252	1847	86	18955	17255	1.025	12709	6246	11548	5707	2935251	1456662	129.573	150.026	0	0	0
1	7	8	""	"spp1"	4350	4970	200	10989	9455	6155	65	99	99	111	89	80	100	100	0	5413	4687	3323	70	74	74	80	51	63	98	97	0	2.040	2.028	2.056	2.366	2.036	1.999	0.933	303	2223	83	16229	13969	1.029	10890	5339	9356	4613	2864825	1420033	104.989	90.333	0	0	0
1	8	8	""	"spp1"	4750	4980	190	9529	9563	5035	52	99	99	159	758	476	98	92	0	5234	5099	2816	55	75	75	112	615	549	92	86	0	1.828	1.884	1.922	1.971	1.383	1.839	0.931	267	2019	92	14589	14488	0.870	9430	5159	9464	5024	2553417	1361374	12.406	8.109	0	0	0
1	9	8	""	"mmp7"	5170	4960	230	473	513	209	40	96	96	136	635	466	14	0	0	404	449	225	50	72	72	96	513	534	21	1	0	1.136	1.106	1.145	1.204	2.396	1.087	0.563	366	2837	88	709	794	0.184	377	332	417	377	187586	164180	0.594	0.688	-100	0	1
1	10	8	""	"mmp7"	5570	4970	200	458	501	230	45	95	95	104	63	60	98	95	0	386	435	245	56	73	73	80	108	135	92	72	0	1.160	1.122	1.164	1.172	2.187	0.874	0.515	349	2227	93	676	768	0.214	363	313	406	362	174912	151938	6.302	3.287	0	0	0
1	11	8	""	"mmp7"	5980	4950	210	360	403	198	49	98	98	104	51	49	96	90	0	312	330	163	49	71	71	75	28	37	98	96	0	1.087	1.178	1.184	1.178	2.267	1.298	0.518	356	2321	95	503	564	0.120	262	241	305	259	143499	117594	5.863	9.107	0	0	0
1	12	8	""	"mmp7"	6370	4970	210	328	360	164	45	99	99	103	44	42	96	89	0	253	289	162	56	72	72	75	27	36	95	91	0	1.265	1.203	1.218	1.229	2.658	1.215	0.431	367	2377	89	410	478	0.339	229	181	261	217	131999	106060	5.841	7.926	0	0	0
1	13	8	""	"vegfa"	6800	4960	190	326	347	152	43	95	95	100	43	43	96	89	0	98	118	68	57	69	69	73	27	36	51	32	0	7.966	5.143	5.219	5.483	3.622	7.890	0.130	289	1981	95	260	301	2.994	231	29	252	49	100264	34082	5.744	1.667	-100	0	1
1	14	8	""	"vegfa"	7160	4990	190	336	367	161	43	96	96	101	46	45	95	88	0	100	124	74	59	68	68	71	25	35	55	34	0	7.500	4.839	5.242	6.188	4.308	6.935	0.156	272	1977	86	272	327	2.907	240	32	271	56	99711	33676	5.783	2.120	-100	0	1
1	15	8	""	"vegfa"	7560	4980	190	324	368	242	65	94	94	100	59	59	87	74	0	102	135	95	70	67	67	71	46	64	43	26	0	6.571	4.029	4.270	4.307	3.625	6.102	0.184	280	2008	96	265	342	2.716	230	35	274	68	102931	37920	4.542	1.391	-100	0	1
1	16	8	""	"vegfa"	7950	4960	190	421	450	214	47	93	93	101	47	46	96	91	0	97	130	95	73	68	68	72	41	56	41	26	0	11.310	5.758	7.009	6.941	3.904	6.717	0.115	288	2006	94	357	419	3.500	328	29	357	62	129501	37474	7.426	1.415	-100	0	1
1	17	8	""	"odc"	8380	4960	190	840	866	313	36	96	96	102	46	45	100	100	0	1480	1475	479	32	68	68	72	28	38	100	100	0	0.527	0.547	0.530	0.536	1.582	0.535	0.745	295	1985	95	2156	2177	-0.924	744	1412	770	1407	255455	435023	16.609	50.107	0	0	0
1	18	8	""	"odc"	8780	4950	190	791	860	330	38	96	96	100	39	39	100	100	0	1445	1491	500	33	69	69	72	25	34	100	100	0	0.505	0.537	0.524	0.523	1.594	0.521	0.783	288	2004	91	2071	2186	-0.986	695	1376	764	1422	247757	429409	19.487	56.760	0	0	0
1	19	8	""	"odc"	9190	4960	190	730	758	296	39	98	98	106	52	49	100	99	0	1309	1363	490	35	68	68	73	42	57	100	100	0	0.509	0.510	0.483	0.494	1.750	0.481	0.737	287	1967	87	1873	1955	-0.974	632	1241	660	1295	217629	391156	12.538	30.714	0	0	0
1	20	8	""	"odc"	9550	4920	190	913	958	342	35	99	99	108	77	71	100	100	0	1469	1546	523	33	70	70	75	40	53	100	100	0	0.582	0.582	0.578	0.569	1.652	0.556	0.746	313	1827	96	2213	2335	-0.781	814	1399	859	1476	299761	483820	11.039	36.775	0	0	0
1	1	9	""	"il13ra1"	1940	5330	330	399	816	2437	298	98	98	114	100	87	90	72	0	194	379	1244	328	83	83	90	56	62	73	49	0	2.712	2.426	2.810	2.802	2.781	2.055	0.878	592	4371	0	412	1014	1.439	301	111	718	296	483125	224105	7.020	5.161	-100	0	1
1	2	9	""	"il13ra1"	2330	5400	190	340	409	318	77	101	101	118	90	76	84	63	0	247	287	194	67	79	79	87	66	75	78	57	0	1.423	1.481	1.532	1.457	3.439	1.863	0.347	301	1727	88	407	516	0.509	239	168	308	208	123072	86267	3.233	3.030	0	0	0
1	3	9	""	"il13ra1"	2780	5410	190	281	424	738	174	101	101	145	947	653	3	1	0	171	231	342	148	78	78	90	155	172	30	10	0	1.935	2.111	1.882	2.007	4.226	2.452	0.566	289	1836	83	273	476	0.952	180	93	323	153	122555	66698	0.295	0.910	-100	0	1
1	4	9	""	"il13ra1"	3140	5370	190	327	416	400	96	98	98	112	84	75	86	64	0	185	232	142	61	80	80	85	36	42	82	65	0	2.181	2.092	2.021	2.052	3.963	4.338	0.246	299	1945	71	334	470	1.125	229	105	318	152	124470	69472	3.619	4.083	0	0	0
1	5	9	""	"rbl1"	3650	5380	230	420	796	2345	294	103	103	116	72	62	94	79	0	193	388	1364	351	80	80	86	44	51	75	58	0	2.805	2.250	2.798	2.778	2.924	1.777	0.926	264	2695	0	430	1001	1.488	317	113	693	308	210191	102545	9.444	6.864	-100	0	0
1	6	9	""	"rbl1"	3960	5380	170	170	201	121	60	100	100	119	119	100	33	11	0	199	243	155	63	72	72	79	60	75	70	51	0	0.551	0.591	0.723	0.758	5.393	1.475	0.201	232	1481	76	197	272	-0.860	70	127	101	171	46560	56360	0.689	2.733	-100	0	1
1	7	9	""	"rbl1"	4350	5380	180	145	170	110	64	98	98	110	100	90	26	10	0	163	206	148	71	72	72	78	52	66	61	46	0	0.516	0.537	0.729	0.737	5.547	0.534	0.060	238	1873	38	138	206	-0.955	47	91	72	134	40519	49042	0.600	2.462	-100	0	1
1	8	9	""	"rbl1"	4760	5370	150	112	134	163	121	111	111	190	439	231	1	1	0	86	114	85	74	78	78	107	162	151	8	1	0	0.125	0.639	1.540	1.501	4.853	3.961	0.722	156	1272	100	9	59	-3.000	1	8	23	36	20943	17861	-0.128	0.043	-100	0	1
1	9	9	""	"mad"	5190	5380	190	865	875	256	29	100	100	115	80	69	100	100	0	458	497	210	42	73	73	81	54	66	98	94	0	1.987	1.828	1.997	1.988	1.733	1.805	0.703	285	1970	94	1150	1199	0.991	765	385	775	424	249265	141651	9.500	7.704	0	0	0
1	10	9	""	"mad"	5550	5390	180	938	946	276	29	94	94	100	45	45	100	100	0	497	527	190	36	72	72	75	25	33	100	100	0	1.986	1.873	1.924	1.928	1.609	1.937	0.744	273	1854	97	1269	1307	0.990	844	425	852	455	258184	143968	18.800	18.080	0	0	0
1	11	9	""	"mad"	5940	5370	180	846	861	239	27	92	92	99	53	53	100	100	0	444	456	175	38	70	70	76	104	136	97	84	0	2.016	1.992	2.046	2.129	1.681	2.024	0.741	268	1888	94	1128	1155	1.011	754	374	769	386	230742	122151	14.377	3.654	0	0	0
1	12	9	""	"mad"	6370	5360	190	694	707	236	33	96	96	102	62	60	100	99	0	353	392	161	41	71	71	77	92	119	96	80	0	2.121	1.903	2.044	1.995	1.809	1.692	0.564	284	1998	95	880	932	1.085	598	282	611	321	200750	111397	9.758	3.424	0	0	0
1	13	9	""	"tcn2"	6780	5360	210	313	333	130	39	94	94	99	45	45	96	89	0	227	244	120	49	68	68	72	38	52	89	77	0	1.377	1.358	1.366	1.536	2.759	1.503	0.400	319	2366	92	378	415	0.462	219	159	239	176	106123	77982	5.200	4.526	0	0	0
1	14	9	""	"tcn2"	7160	5370	190	340	357	144	40	94	94	100	44	44	97	93	0	250	270	128	47	68	68	72	35	48	92	85	0	1.352	1.302	1.291	1.390	2.643	1.332	0.404	288	1992	93	428	465	0.435	246	182	263	202	102773	77865	5.841	5.657	0	0	0
1	15	9	""	"tcn2"	7570	5360	200	316	333	139	41	94	94	102	59	57	91	83	0	196	224	122	54	66	66	70	44	62	84	67	0	1.708	1.513	1.630	1.684	3.136	1.540	0.312	307	2226	94	352	397	0.772	222	130	239	158	102133	68660	3.915	3.500	0	0	0
1	16	9	""	"tcn2"	7950	5350	210	324	352	180	51	93	93	105	158	150	71	30	0	210	231	121	52	66	66	73	85	116	70	41	0	1.604	1.570	1.614	1.675	2.763	1.881	0.358	328	2280	90	375	424	0.682	231	144	259	165	115430	75825	1.563	1.859	-100	0	1
1	17	9	""	"mupar1"	8390	5350	190	693	725	231	31	95	95	101	52	51	100	100	0	738	761	272	35	67	67	71	37	52	100	100	0	0.891	0.908	0.894	0.917	1.720	0.874	0.694	303	1984	95	1269	1324	-0.167	598	671	630	694	219777	230710	12.000	18.649	0	0	0
1	18	9	""	"mupar1"	8770	5350	190	649	663	213	32	96	96	101	40	39	100	99	0	717	757	266	35	69	69	71	25	35	100	100	0	0.853	0.824	0.804	0.816	1.720	0.778	0.708	305	1968	92	1201	1255	-0.229	553	648	567	688	202190	230894	14.050	27.440	0	0	0
1	19	9	""	"mupar1"	9150	5350	200	657	691	236	34	101	101	113	68	60	100	99	0	690	716	259	36	69	69	74	74	100	99	98	0	0.895	0.912	0.895	0.914	1.807	0.856	0.663	309	2275	91	1177	1237	-0.160	556	621	590	647	213452	221200	8.500	8.676	0	0	0
1	20	9	""	"mupar1"	9560	5350	200	563	585	229	39	98	98	107	56	52	100	97	0	590	623	272	43	70	70	74	34	45	99	99	0	0.894	0.881	0.896	0.897	1.880	0.849	0.688	336	2312	96	985	1040	-0.162	465	520	487	553	196603	209480	8.536	16.147	0	0	0
1	1	10	""	"sp6"	1980	5780	230	2030	2114	707	33	97	97	106	59	55	100	100	0	1952	2021	603	29	82	82	86	42	48	100	100	0	1.034	1.040	1.055	1.049	1.436	1.060	0.790	408	2669	92	3803	3956	0.048	1933	1870	2017	1939	862470	824665	34.034	46.071	0	0	0
1	2	10	""	"sp6"	2370	5770	210	1960	2000	507	25	98	98	108	54	50	100	100	0	1839	1888	529	28	76	76	82	39	47	100	100	0	1.056	1.050	1.047	1.055	1.407	1.040	0.851	375	2190	95	3625	3714	0.079	1862	1763	1902	1812	749973	707878	35.037	46.308	0	0	0
1	3	10	""	"sp6"	2760	5730	200	1006	1035	370	35	101	101	121	200	165	99	93	0	655	696	314	45	76	76	84	62	73	99	98	0	1.563	1.506	1.668	1.574	1.764	1.520	0.701	300	2055	87	1484	1554	0.644	905	579	934	620	310512	208921	4.570	9.871	-100	0	0
1	4	10	""	"sp6"	3160	5770	220	2088	2075	504	24	99	99	118	180	152	100	100	0	1923	1944	525	27	83	83	89	43	48	100	100	0	1.081	1.062	1.065	1.068	1.370	1.074	0.843	408	2570	94	3829	3837	0.112	1989	1840	1976	1861	846420	793318	10.872	43.140	0	0	0
1	5	10	""	"wdr12"	3590	5770	190	616	666	282	42	98	98	108	58	53	100	98	0	1034	1061	391	36	81	81	88	43	48	99	99	0	0.544	0.580	0.569	0.557	1.758	0.563	0.733	282	1909	95	1471	1548	-0.878	518	953	568	980	187913	299196	9.621	22.628	0	0	0
1	6	10	""	"wdr12"	4000	5780	180	759	780	279	35	94	94	104	65	62	100	99	0	1126	1168	394	33	73	73	80	117	146	100	100	0	0.632	0.626	0.595	0.615	1.649	0.595	0.738	259	1860	94	1718	1781	-0.662	665	1053	686	1095	202008	302518	10.400	9.299	0	0	0
1	7	10	""	"wdr12"	4350	5760	180	661	685	265	38	94	94	103	69	66	100	99	0	1045	1098	361	32	73	73	83	137	165	100	99	0	0.583	0.577	0.574	0.549	1.636	0.567	0.770	264	1853	96	1539	1616	-0.778	567	972	591	1025	180811	289784	8.435	7.409	0	0	0
1	8	10	""	"wdr12"	4770	5740	190	652	714	346	48	99	99	148	364	245	79	25	0	1011	1054	424	40	74	74	91	131	143	98	96	0	0.590	0.628	0.595	0.608	1.975	0.616	0.605	310	1988	85	1490	1595	-0.761	553	937	615	980	221411	326651	1.555	7.351	0	0	0
1	9	10	""	"phdla3"	5200	5760	200	12950	12769	3117	24	97	97	108	66	61	100	100	0	13361	12939	3400	26	73	73	78	50	64	100	100	0	0.967	0.985	0.991	0.992	1.168	0.977	0.978	319	2244	95	26141	25538	-0.048	12853	13288	12672	12866	4073228	4127614	191.833	257.220	0	0	0
1	10	10	""	"phdla3"	5590	5790	200	14403	13827	2983	21	93	93	103	70	67	100	100	0	14352	13960	3325	23	71	71	78	123	157	100	100	0	1.002	0.989	0.997	0.991	1.158	0.981	0.980	307	2173	96	28591	27623	0.003	14310	14281	13734	13889	4244748	4285873	196.057	112.862	0	0	0
1	11	10	""	"phdla3"	5940	5780	200	13449	12977	2909	22	94	94	102	66	64	100	100	0	13917	13163	3390	25	71	71	78	123	157	100	100	0	0.965	0.984	0.985	0.994	1.163	0.972	0.979	314	2198	96	27201	25975	-0.051	13355	13846	12883	13092	4074738	4133177	195.076	106.382	0	0	0
1	12	10	""	"phdla3"	6360	5760	200	10789	10536	3844	36	96	96	103	52	50	100	100	0	10389	10466	3862	36	70	70	76	69	90	100	100	0	1.036	1.004	1.009	1.002	1.221	1.001	0.971	351	2211	95	21012	20836	0.051	10693	10319	10440	10396	3698307	3673610	200.635	150.580	0	0	0
1	13	10	""	"il7r"	6800	5760	210	566	606	319	52	94	94	100	51	51	99	98	0	297	437	1928	441	68	68	71	32	45	94	89	0	2.061	1.388	2.120	2.213	2.822	0.149	0.253	345	2283	90	701	881	1.043	472	229	512	369	209052	150766	9.922	11.438	0	0	0
1	14	10	""	"il7r"	7170	5770	200	524	562	246	43	94	94	99	49	49	99	97	0	288	322	166	51	67	67	70	25	35	98	96	0	1.946	1.835	1.913	1.946	2.601	2.110	0.472	322	2184	88	651	723	0.961	430	221	468	255	180829	103695	9.449	10.080	0	0	0
1	15	10	""	"il7r"	7570	5760	210	504	553	263	47	94	94	104	151	145	91	72	0	231	272	159	58	66	66	71	67	94	79	60	0	2.485	2.228	2.432	2.611	3.007	2.598	0.448	345	2346	95	575	665	1.313	410	165	459	206	190718	93949	2.974	3.000	0	0	0
1	16	10	""	"il7r"	7960	5730	200	464	497	288	57	95	95	104	157	150	78	56	0	225	277	203	73	66	66	71	74	104	69	51	0	2.321	1.905	2.024	2.211	3.446	2.171	0.574	357	2175	83	528	613	1.215	369	159	402	211	177433	99028	2.503	2.784	0	0	0
1	17	10	""	"buffer"	8370	5760	150	93	103	61	59	95	95	102	60	58	12	3	0	64	67	21	31	65	65	68	21	30	12	2	0	2.000	4.000	1.950	1.818	4.642	-116.143	0.000	156	1272	100	-3	10	1.000	-2	-1	8	2	16133	10390	0.017	-0.048	-100	0	1
1	18	10	""	"buffer"	8770	5760	150	103	106	51	48	98	98	104	47	45	15	3	0	66	73	27	36	68	68	71	23	32	18	10	0	-2.500	1.600	1.611	1.478	4.183	26.791	0.003	156	1272	100	3	13	Error	5	-2	8	5	16465	11351	0.043	0.087	-100	0	1
1	19	10	""	"buffer"	9170	5750	150	98	107	45	42	101	101	115	85	73	5	1	0	69	71	22	30	70	70	74	46	62	2	0	0	3.000	6.000	1.659	1.650	4.089	7.778	0.075	156	1272	100	-4	7	1.585	-3	-1	6	1	16753	11008	-0.094	-0.065	-100	0	1
1	20	10	""	"buffer"	9570	5750	150	103	108	43	39	97	97	103	42	40	22	1	0	73	75	21	28	70	70	72	22	30	17	5	0	2.000	2.200	1.727	1.749	4.297	7.673	0.015	156	1272	100	9	16	1.000	6	3	11	5	16774	11677	0.119	0.136	-100	0	1
1	1	11	""	"sp3"	1980	6170	180	874	900	260	28	101	101	121	373	308	97	54	0	678	707	235	33	81	81	90	119	132	99	97	0	1.295	1.276	1.280	1.311	1.564	1.287	0.745	302	1813	82	1370	1425	0.373	773	597	799	626	271752	213392	2.088	5.185	0	0	0
1	2	11	""	"sp3"	2380	6180	180	884	906	300	33	100	100	110	58	52	100	99	0	682	735	572	77	81	81	85	32	37	99	99	0	1.304	1.232	1.306	1.295	1.567	0.917	0.586	279	1860	92	1385	1460	0.383	784	601	806	654	252667	204945	13.724	20.313	0	0	0
1	3	11	""	"sp3"	2790	6180	190	890	929	318	34	101	101	115	72	62	100	100	0	626	651	228	35	80	80	85	36	42	98	98	0	1.445	1.450	1.408	1.532	2.000	1.541	0.655	297	1903	75	1335	1399	0.531	789	546	828	571	275962	193265	11.306	15.722	0	0	0
1	4	11	""	"sp3"	3140	6170	190	874	875	246	28	101	101	111	62	55	99	98	0	628	641	225	35	84	84	89	38	42	98	98	0	1.421	1.390	1.391	1.429	1.680	1.386	0.761	299	1883	84	1317	1331	0.507	773	544	774	557	261675	191743	12.323	14.526	0	0	0
1	5	11	""	"rrm2"	3580	6170	210	220	235	107	45	100	100	112	70	62	70	41	0	451	484	187	38	85	85	95	117	123	96	80	0	0.328	0.338	0.346	0.309	2.674	0.292	0.250	354	2444	90	486	534	-1.608	120	366	135	399	83306	171510	1.757	3.325	-100	0	1
1	6	11	""	"rrm2"	4000	6170	200	206	226	97	42	94	94	107	181	169	24	2	0	508	521	190	36	75	75	83	129	155	97	83	0	0.259	0.296	0.290	0.265	2.526	0.722	0.058	319	2147	93	545	578	-1.949	112	433	132	446	72203	166189	0.657	3.395	-100	0	1
1	7	11	""	"rrm2"	4330	6170	210	188	203	90	44	94	94	101	48	47	71	48	0	458	473	205	43	72	72	76	35	46	98	97	0	0.244	0.272	0.267	0.241	2.782	0.230	0.302	335	2300	89	480	510	-2.035	94	386	109	401	67993	158509	2.125	11.343	0	0	0
1	8	11	""	"rrm2"	4760	6160	210	192	234	259	110	96	96	104	56	53	70	44	0	445	464	193	41	73	73	82	169	206	90	57	0	0.258	0.353	0.298	0.265	3.262	0.516	0.171	361	2465	96	468	529	-1.955	96	372	138	391	84625	167677	2.321	2.260	-100	0	1
1	9	11	""	"myd116"	5210	6170	200	848	954	1044	109	96	96	103	56	54	100	100	0	931	993	424	42	70	70	75	47	62	100	100	0	0.873	0.930	0.828	0.863	1.673	1.589	0.559	335	2160	95	1613	1781	-0.196	752	861	858	923	319566	332749	15.196	19.532	0	0	0
1	10	11	""	"myd116"	5550	6190	200	861	908	355	39	93	93	102	74	72	100	100	0	985	1011	372	36	70	70	78	123	157	100	99	0	0.839	0.866	0.830	0.862	1.661	0.851	0.735	337	2120	97	1683	1756	-0.253	768	915	815	941	306098	340756	10.892	7.585	0	0	0
1	11	11	""	"myd116"	5940	6170	210	817	855	304	35	94	94	103	72	69	100	99	0	919	950	314	33	69	69	76	114	150	99	99	0	0.851	0.864	0.839	0.851	1.659	0.861	0.743	346	2365	96	1573	1642	-0.233	723	850	761	881	295662	328715	10.444	7.667	0	0	0
1	12	11	""	"myd116"	6360	6140	210	797	842	402	47	96	96	102	47	46	100	100	0	879	962	1181	122	70	70	73	28	38	100	100	0	0.867	0.836	0.873	0.882	1.652	0.452	0.568	369	2354	95	1510	1638	-0.206	701	809	746	892	310718	355138	15.745	31.750	0	0	0
1	13	11	""	"selenbp1"	6790	6160	220	627	635	197	31	95	95	99	43	43	100	99	0	203	227	117	51	68	68	70	24	34	91	82	0	3.941	3.396	3.906	4.331	2.682	3.696	0.496	373	2560	95	667	699	1.979	532	135	540	159	236796	84642	12.465	6.542	0	0	0
1	14	11	""	"selenbp1"	7150	6170	210	634	644	236	36	97	97	106	136	128	98	89	0	204	237	132	55	68	68	76	218	286	27	4	0	3.949	3.237	3.913	3.963	2.833	3.310	0.446	358	2293	96	673	716	1.981	537	136	547	169	230635	84895	3.956	0.739	-100	0	1
1	15	11	""	"selenbp1"	7570	6170	210	636	660	222	33	95	95	106	127	119	100	94	0	185	217	123	56	67	67	76	219	288	24	2	0	4.585	3.767	4.256	4.883	2.959	3.957	0.387	373	2344	94	659	715	2.197	541	118	565	150	246190	80900	4.362	0.644	-100	0	1
1	16	11	""	"selenbp1"	7970	6160	230	573	609	220	36	93	93	99	44	44	100	98	0	179	202	114	56	66	66	69	26	37	87	75	0	4.248	3.794	4.153	4.669	2.682	4.063	0.470	390	2787	92	593	652	2.087	480	113	516	136	237518	78613	11.591	5.115	0	0	0
1	17	11	""	"sp5"	8390	6150	190	3637	3577	869	24	95	95	102	49	48	100	100	0	2948	2966	753	25	66	66	70	28	40	100	100	0	1.229	1.201	1.178	1.200	1.310	1.204	0.912	286	2022	94	6424	6382	0.297	3542	2882	3482	2900	1023019	848353	70.918	103.429	0	0	0
1	18	11	""	"sp5"	8790	6160	180	3658	3753	960	25	95	95	103	68	66	100	100	0	3141	3138	856	27	68	68	70	23	32	100	100	0	1.159	1.192	1.184	1.195	1.340	1.194	0.896	271	1845	94	6636	6728	0.213	3563	3073	3658	3070	1017115	850279	53.676	133.391	0	0	0
1	19	11	""	"sp5"	9140	6160	170	3628	3632	814	22	97	97	109	87	79	100	100	0	2961	3074	938	30	68	68	71	26	36	100	100	0	1.221	1.176	1.210	1.194	1.372	1.148	0.863	259	1535	91	6424	6541	0.288	3531	2893	3535	3006	940588	796265	40.494	115.500	0	0	0
1	20	11	""	"sp5"	9550	6140	180	3737	3664	848	23	97	97	107	70	65	100	100	0	3116	3153	916	29	71	71	73	27	36	100	100	0	1.195	1.157	1.161	1.175	1.369	1.139	0.886	279	1869	96	6685	6649	0.257	3640	3045	3567	3082	1022251	879699	50.814	114.074	0	0	0
2	1	1	""	"sp4"	10960	2090	100	1248	2558	3178	124	325	325	712	1806	253	22	16	0	4979	14031	17583	125	1262	1262	2855	6132	214	38	27	5	0.248	0.175	0.197	0.186	2.030	0.203	0.360	18	595	71	4640	15002	-2.012	923	3717	2233	12769	46048	252560	1.022	1.823	-100	0	1
2	2	1	""	"sp4"	11340	2110	110	566	816	751	92	321	321	943	2840	301	2	0	0	2075	3615	6090	168	1183	1183	3966	8743	220	6	2	0	0.275	0.204	0.219	0.255	3.643	0.359	0.640	80	656	100	1137	2927	-1.862	245	892	495	2432	65268	289171	-0.045	-0.040	-100	0	1
2	3	1	""	"sp4"	11730	2100	60	1224	2615	2608	99	271	271	314	196	62	90	60	0	7971	12903	11998	92	950	950	1158	757	65	100	100	0	0.136	0.196	0.167	0.153	1.563	0.202	0.924	10	180	53	7974	14297	-2.878	953	7021	2344	11953	26151	129034	11.740	15.515	-100	0	0
2	4	1	""	"sp4"	12140	2120	150	299	341	304	89	238	238	557	1685	302	0	0	0	1131	1336	1578	118	814	814	2393	6775	283	0	0	0	0.192	0.197	0.215	0.215	3.798	0.482	0.867	156	1272	100	378	625	-2.381	61	317	103	522	53265	208432	-0.128	-0.156	-100	0	1
2	5	1	""	"cd37"	12560	2150	110	2774	5409	6808	125	243	243	643	2354	366	52	29	0	12842	25519	25215	98	878	878	2229	6336	284	76	47	17	0.212	0.210	0.170	0.186	3.297	0.259	0.681	17	707	45	14495	29807	-2.238	2531	11964	5166	24641	91952	433826	2.025	3.676	-100	0	1
2	6	1	""	"cd37"	12930	2120	150	286	579	2408	415	264	264	2786	11314	406	1	0	0	1079	1596	3195	200	959	959	4317	12575	291	1	0	0	0.183	0.495	0.256	0.285	3.997	0.756	0.856	156	1272	100	142	952	-2.450	22	120	315	637	90358	248912	-0.195	-0.216	-100	0	1
2	7	1	""	"cd37"	13330	2120	150	220	234	86	36	219	219	561	2182	388	0	0	0	767	896	476	53	746	746	1864	6074	325	0	0	0	0.048	0.100	0.292	0.278	4.091	0.346	0.711	156	1272	100	22	165	-4.381	1	21	15	150	36559	139840	-0.150	-0.159	-100	0	1
2	8	1	""	"cd37"	13730	2120	150	232	262	161	61	228	228	701	3522	502	0	0	0	840	1028	861	83	797	797	2152	7714	358	0	0	0	0.093	0.147	0.314	0.285	3.550	0.427	0.775	156	1272	100	47	265	-3.427	4	43	34	231	40923	160375	-0.125	-0.146	-100	0	1
2	9	1	""	"hif1a"	14100	2070	60	391	417	144	34	293	293	429	799	186	0	0	0	1405	1694	768	45	1189	1189	1750	2678	153	0	0	0	0.454	0.246	0.224	0.288	3.075	0.086	0.306	32	176	100	314	629	-1.139	98	216	124	505	13342	54207	-0.015	-0.021	-100	0	1
2	10	1	""	"hif1a"	14520	2120	150	233	404	743	183	226	226	368	797	216	6	3	0	729	1315	2888	219	708	708	1862	6138	329	2	1	0	0.333	0.293	0.300	0.327	4.505	0.116	0.740	156	1272	100	28	785	-1.586	7	21	178	607	63016	205088	0.045	-0.089	-100	0	1
2	11	1	""	"hif1a"	14920	2120	150	262	898	2654	295	209	209	325	700	215	10	6	0	867	4036	12324	305	642	642	1114	2663	239	8	8	3	0.236	0.203	0.256	0.330	4.237	0.202	0.857	156	1272	100	278	4083	-2.083	53	225	689	3394	140134	629552	0.819	1.097	-100	0	1
2	12	1	""	"hif1a"	15420	2180	190	6473	10646	12094	113	237	237	617	2372	384	77	60	1	16094	23263	19497	83	762	762	1815	5164	284	84	62	7	0.407	0.463	0.475	0.399	2.899	0.450	0.637	99	2040	0	21568	32910	-1.297	6236	15332	10409	22501	1053922	2303041	4.228	4.153	-100	0	0
2	13	1	""	"cd47"	15710	2120	150	270	296	155	52	232	232	289	433	149	1	0	0	1062	1205	627	52	796	796	1057	1439	136	4	1	0	0.143	0.156	0.224	0.235	3.704	0.134	0.287	156	1272	100	304	473	-2.806	38	266	64	409	46197	188012	0.016	0.103	-100	0	1
2	14	1	""	"cd47"	16110	2120	150	245	268	158	58	202	202	296	1600	540	0	0	0	832	1016	1087	106	669	669	964	2793	289	1	0	0	0.264	0.190	0.312	0.322	3.605	0.405	0.583	156	1272	100	206	413	-1.921	43	163	66	347	41834	158518	-0.017	0.019	-100	0	1
2	15	1	""	"cd47"	16500	2120	150	231	243	91	37	210	210	255	371	145	0	0	0	814	944	427	45	663	663	929	1614	173	1	0	0	0.139	0.117	0.223	0.230	4.185	0.090	0.334	156	1272	100	172	314	-2.847	21	151	33	281	37977	147257	-0.032	0.009	-100	0	1
2	16	1	""	"cd47"	16900	2120	150	208	215	90	41	203	203	292	796	272	0	0	0	705	853	794	93	654	654	996	2593	260	1	0	0	0.098	0.060	0.262	0.302	4.046	0.108	0.238	156	1272	100	56	211	-3.351	5	51	12	199	33610	133071	-0.097	-0.055	-100	0	1
2	17	1	""	"sp7"	17300	2120	150	180	199	88	44	191	191	275	755	274	0	0	0	671	802	510	63	724	724	1114	3185	285	0	0	0	0.208	0.103	0.216	0.219	3.702	0.225	0.937	156	1272	100	-64	86	-2.265	-11	-53	8	78	31089	125089	-0.101	-0.098	-100	0	1
2	18	1	""	"sp7"	17690	2120	150	301	459	768	167	199	199	225	172	76	25	10	0	1147	1860	3667	197	783	783	916	541	59	32	17	0	0.280	0.241	0.298	0.259	3.792	0.182	0.500	156	1272	100	466	1337	-1.837	102	364	260	1077	71645	290233	1.360	1.745	-100	0	1
2	19	1	""	"sp7"	18090	2120	150	140	145	53	36	176	176	259	1102	425	0	0	0	521	564	240	42	703	703	1064	3495	328	0	0	0	0.198	0.223	0.231	0.198	3.369	0.148	0.877	156	1272	100	-218	-170	-2.336	-36	-182	-31	-139	22680	88018	-0.103	-0.143	-100	0	1
2	20	1	""	"sp7"	18460	2150	140	10414	13393	10935	81	247	247	689	2121	307	88	72	0	33355	34191	22302	65	1027	1027	2393	6523	272	86	73	18	0.314	0.396	0.378	0.385	2.339	0.395	0.786	120	1075	0	42495	46310	-1.671	10167	32328	13146	33164	1607207	4102927	5.990	4.875	-100	0	0
2	1	2	""	"ara"	10940	2550	110	595	755	490	64	221	221	472	1994	422	0	0	0	2534	4554	5497	120	811	811	1701	5333	313	18	9	0	0.217	0.143	0.189	0.207	6.829	0.078	0.534	11	702	79	2097	4277	-2.204	374	1723	534	3743	8304	50095	0.142	0.535	-100	0	1
2	2	2	""	"ara"	11360	2540	60	505	502	208	41	251	251	274	144	52	64	42	0	1907	2374	1329	55	952	952	1157	1128	97	42	21	0	0.266	0.177	0.140	0.204	4.382	0.132	0.401	14	167	29	1209	1673	-1.911	254	955	251	1422	7029	33241	1.583	1.079	-100	0	1
2	3	2	""	"ara"	11740	2520	150	253	275	131	47	210	210	465	2026	435	0	0	0	944	1140	690	60	716	716	1560	4758	305	0	0	0	0.189	0.153	0.239	0.242	3.917	0.263	0.768	156	1272	100	271	489	-2.404	43	228	65	424	42850	177773	-0.094	-0.088	-100	0	1
2	4	2	""	"ara"	12090	2500	70	419	524	413	78	234	234	273	205	75	41	12	0	1976	2954	3672	124	797	797	1317	2794	212	12	8	0	0.157	0.134	0.151	0.147	2.426	0.104	0.668	24	184	24	1364	2447	-2.671	185	1179	290	2157	12582	70885	1.224	0.586	-100	0	1
2	5	2	""	"hmga1"	12460	2470	100	875	3703	6171	166	251	251	370	806	217	46	28	0	4288	17815	22076	123	864	864	1367	2379	174	60	46	8	0.182	0.204	0.191	0.171	3.047	0.229	0.765	60	532	17	4048	20403	-2.458	624	3424	3452	16951	222201	1068877	4.135	6.914	-100	0	1
2	6	2	""	"hmga1"	12960	2530	230	484	668	716	107	210	210	1118	6551	585	0	0	0	2320	3104	3291	106	713	713	2478	8943	360	4	1	0	0.171	0.192	0.171	0.175	2.304	0.172	0.762	209	2935	6	1881	2849	-2.548	274	1607	458	2391	139578	648660	-0.069	0.070	-100	0	1
2	7	2	""	"hmga1"	13330	2520	200	463	585	475	81	203	203	285	698	244	11	2	0	2185	3102	3746	120	676	676	1082	2683	247	19	8	0	0.172	0.157	0.171	0.167	2.587	0.163	0.466	221	2182	0	1769	2808	-2.540	260	1509	382	2426	129192	685630	0.430	0.753	-100	0	1
2	8	2	""	"hmga1"	13740	2500	210	483	1049	2724	259	203	203	274	747	272	16	7	0	2021	4622	8672	187	694	694	1117	3453	309	18	8	0	0.211	0.215	0.178	0.176	2.498	0.227	0.661	142	2499	0	1607	4774	-2.245	280	1327	846	3928	148921	656278	1.037	1.015	-100	0	1
2	9	2	""	"cdkn1a"	14120	2460	190	431	918	2194	238	216	216	402	1836	456	5	2	0	1939	3908	7540	192	715	715	1490	5020	336	11	5	0	0.176	0.220	0.161	0.167	3.009	0.212	0.763	118	2040	0	1439	3895	-2.506	215	1224	702	3193	108275	461199	0.281	0.482	-100	0	1
2	10	2	""	"cdkn1a"	14520	2520	150	232	302	673	222	198	198	287	489	170	1	1	0	784	903	589	65	607	607	1273	3725	292	0	0	0	0.192	0.351	0.254	0.271	3.651	0.111	0.468	156	1272	100	211	400	-2.381	34	177	104	296	47186	140852	0.031	-0.099	-100	0	1
2	11	2	""	"cdkn1a"	14970	2500	150	410	498	253	50	195	195	235	377	160	29	10	0	1817	3039	3663	120	545	545	826	2064	249	29	16	0	0.169	0.121	0.149	0.154	2.095	0.159	0.820	37	1335	0	1487	2797	-2.565	215	1272	303	2494	18409	112439	0.698	1.072	-100	0	1
2	12	2	""	"cdkn1a"	15320	2520	150	223	243	119	48	192	192	474	2367	499	0	0	0	714	858	502	58	505	505	1341	4674	348	0	0	0	0.148	0.144	0.233	0.232	3.603	0.247	0.633	156	1272	100	240	404	-2.756	31	209	51	353	37975	133803	-0.098	-0.103	-100	0	1
2	13	2	""	"hmga2"	15720	2520	150	187	204	100	49	175	175	305	1003	328	0	0	0	494	661	750	113	476	476	880	2803	318	1	0	0	0.667	0.157	0.368	0.413	5.017	0.455	0.489	156	1272	100	30	214	-0.584	12	18	29	185	31791	103118	-0.101	-0.078	-100	0	1
2	14	2	""	"hmga2"	16090	2560	140	363	531	570	107	178	178	206	136	66	60	33	0	1454	2835	4975	175	463	463	648	699	107	74	34	0	0.187	0.149	0.172	0.167	2.823	0.082	0.408	107	1029	0	1176	2725	-2.419	185	991	353	2372	56835	303317	2.390	3.129	-100	0	1
2	15	2	""	"hmga2"	16510	2520	150	205	225	134	59	199	199	296	830	280	0	0	0	530	705	864	122	600	600	1154	3541	306	0	0	0	-0.086	0.248	0.277	0.284	4.144	0.215	0.807	156	1272	100	-64	131	Error	6	-70	26	105	35042	110046	-0.086	-0.127	-100	0	1
2	16	2	""	"hmga2"	16830	2580	120	348	456	293	64	192	192	370	1236	334	3	0	0	1237	1615	1485	91	667	667	1656	6358	383	3	0	0	0.274	0.278	0.235	0.261	4.126	0.161	0.817	32	886	39	726	1212	-1.868	156	570	264	948	14593	51669	0.070	-0.006	-100	0	1
2	17	2	""	"sp2"	17370	2530	100	238	287	196	68	183	183	203	195	96	16	3	0	972	1276	771	60	628	628	850	2479	291	3	0	0	0.160	0.160	0.215	0.196	3.386	0.132	0.334	80	560	100	399	752	-2.644	55	344	104	648	22955	102063	0.431	0.172	-100	0	1
2	18	2	""	"sp2"	17700	2520	150	266	330	282	85	209	209	345	1723	499	0	0	0	1065	1258	1198	95	777	777	1373	3125	227	1	0	0	0.198	0.252	0.251	0.288	3.111	0.106	0.314	156	1272	100	345	602	-2.336	57	288	121	481	51499	196210	-0.009	-0.037	-100	0	1
2	19	2	""	"sp2"	18160	2530	80	317	367	149	40	163	163	177	103	58	69	42	0	2435	2742	1182	43	508	508	610	510	83	96	92	0	0.080	0.091	0.078	0.083	2.135	0.073	0.216	26	332	49	2081	2438	-3.644	154	1927	204	2234	9534	71292	1.845	4.180	-100	0	1
2	20	2	""	"sp2"	18510	2490	100	401	537	303	56	210	210	288	408	141	25	11	0	2480	2890	1929	66	784	784	1208	2294	189	28	8	0	0.113	0.155	0.124	0.136	2.400	0.131	0.556	35	576	62	1887	2433	-3.146	191	1696	327	2106	18796	101140	0.610	0.733	-100	0	1
2	1	3	""	"cenpb"	10950	2920	150	214	260	332	127	151	151	218	1236	566	0	0	0	607	979	3797	387	388	388	543	2197	404	0	0	0	0.288	0.184	0.305	0.332	3.236	0.425	0.671	156	1272	100	282	700	-1.796	63	219	109	591	40613	152692	0.034	0.198	-100	0	1
2	2	3	""	"cenpb"	11350	2920	150	193	299	901	301	152	152	179	230	128	6	2	0	595	1153	4022	348	364	364	416	443	106	35	13	0	0.177	0.186	0.224	0.256	3.968	0.322	0.641	156	1272	100	272	936	-2.498	41	231	147	789	46671	179794	0.522	1.664	-100	0	1
2	3	3	""	"cenpb"	11740	2920	150	200	223	131	58	151	151	240	888	370	0	0	0	569	705	574	81	366	366	528	1855	351	1	0	0	0.241	0.212	0.250	0.249	3.698	0.724	0.706	156	1272	100	252	411	-2.053	49	203	72	339	34779	109973	-0.019	0.095	-100	0	1
2	4	3	""	"cenpb"	12140	2920	150	192	212	100	47	162	162	188	172	91	11	0	0	554	693	440	63	380	380	475	531	111	23	6	0	0.172	0.160	0.234	0.274	3.700	0.113	0.115	156	1272	100	204	363	-2.540	30	174	50	313	33000	108062	0.140	0.411	-100	0	1
2	5	3	""	"hmgn1"	12540	2920	150	188	223	269	120	160	160	291	571	196	1	0	0	472	879	3139	357	383	383	806	2208	273	1	1	0	0.315	0.127	0.318	0.309	3.494	0.211	0.753	156	1272	100	117	559	-1.667	28	89	63	496	34770	137103	-0.119	0.033	-100	0	1
2	6	3	""	"hmgn1"	12940	2920	150	208	223	103	46	152	152	294	1714	582	0	0	0	628	718	601	83	378	378	764	3620	473	0	0	0	0.224	0.209	0.250	0.223	3.616	0.403	0.859	156	1272	100	306	411	-2.158	56	250	71	340	34763	111961	-0.041	-0.013	-100	0	1
2	7	3	""	"hmgn1"	13330	2920	150	178	193	77	39	151	151	379	1655	436	0	0	0	581	647	387	59	346	346	1267	6417	506	0	0	0	0.115	0.140	0.217	0.214	3.856	0.254	0.942	156	1272	100	262	343	-3.120	27	235	42	301	30150	100935	-0.112	-0.097	-100	0	1
2	8	3	""	"hmgn1"	13730	2920	150	194	242	275	113	143	143	173	213	123	8	2	0	506	778	1426	183	326	326	445	880	197	9	3	0	0.283	0.219	0.204	0.200	4.163	0.161	0.332	156	1272	100	231	551	-1.821	51	180	99	452	37681	121300	0.324	0.378	-100	0	1
2	9	3	""	"chi3l3"	14130	2920	150	173	187	119	63	140	140	312	2367	758	0	0	0	410	500	461	92	294	294	705	4392	622	0	0	0	0.284	0.228	0.359	0.307	4.113	0.348	0.466	156	1272	100	149	253	-1.816	33	116	47	206	29243	77929	-0.053	-0.047	-100	0	1
2	10	3	""	"chi3l3"	14530	2920	150	165	176	99	56	140	140	155	76	49	14	5	0	380	488	483	98	291	291	370	409	110	14	4	0	0.281	0.183	0.317	0.271	4.345	0.137	0.451	156	1272	100	114	233	-1.831	25	89	36	197	27421	76184	0.276	0.289	-100	0	1
2	11	3	""	"chi3l3"	14930	2920	150	147	164	157	95	137	137	153	84	54	11	1	0	348	411	344	83	255	255	325	390	120	7	1	0	0.108	0.173	0.313	0.324	4.609	0.162	0.417	156	1272	100	103	183	-3.211	10	93	27	156	25615	64067	0.131	0.221	-100	0	1
2	12	3	""	"chi3l3"	15320	2920	150	158	168	68	40	135	135	157	122	77	12	0	0	344	442	306	69	253	253	305	431	141	17	3	0	0.253	0.175	0.385	0.393	4.207	0.080	0.029	156	1272	100	114	222	-1.983	23	91	33	189	26135	68897	0.090	0.318	-100	0	1
2	13	3	""	"hmgp"	15740	2950	50	313	356	220	61	176	176	220	187	85	33	16	0	960	1029	738	71	345	345	543	683	125	33	8	0	0.223	0.263	0.259	0.224	1.721	0.432	0.265	12	104	100	752	864	-2.165	137	615	180	684	4277	12346	0.727	0.712	-100	0	1
2	14	3	""	"hmgp"	16120	2920	150	185	209	129	61	147	147	221	359	162	2	0	0	430	491	375	76	266	266	371	948	255	1	0	0	0.232	0.276	0.356	0.317	3.635	0.854	0.361	156	1272	100	202	287	-2.108	38	164	62	225	32602	76538	-0.033	0.127	-100	0	1
2	15	3	""	"hmgp"	16520	2920	150	203	223	107	47	154	154	209	233	111	5	1	0	495	665	533	80	342	342	399	381	95	24	14	0	0.320	0.214	0.252	0.311	4.391	0.288	0.090	156	1272	100	202	392	-1.644	49	153	69	323	34736	103698	0.060	0.698	-100	0	1
2	16	3	""	"hmgp"	16910	2920	150	195	206	85	41	136	136	163	150	92	16	2	0	475	542	335	61	327	327	442	1059	239	1	0	0	0.399	0.326	0.339	0.375	4.763	0.078	0.083	156	1272	100	207	285	-1.326	59	148	70	215	32174	84490	0.287	0.094	-100	0	1
2	17	3	""	"chop10"	17310	2920	150	187	213	142	66	158	158	204	247	121	3	0	0	438	505	336	66	383	383	425	454	106	10	2	0	0.527	0.451	0.460	0.471	3.398	0.405	0.279	156	1272	100	84	177	-0.924	29	55	55	122	33263	78854	0.036	0.176	-100	0	1
2	18	3	""	"chop10"	17710	2920	150	254	296	195	65	152	152	378	1197	316	0	0	0	579	736	670	91	372	372	715	2415	337	2	0	0	0.493	0.396	0.359	0.399	3.471	1.344	0.549	156	1272	100	309	508	-1.020	102	207	144	364	46209	114893	-0.069	0.009	-100	0	1
2	19	3	""	"chop10"	18060	2900	80	2242	2564	1283	50	195	195	246	187	76	100	100	0	1878	2533	2190	86	379	379	489	391	79	95	71	0	1.366	1.100	1.268	1.457	2.361	0.788	0.547	21	347	0	3546	4523	0.450	2047	1499	2369	2154	53849	53201	12.396	5.228	-100	0	0
2	20	3	""	"chop10"	18510	2920	150	301	352	210	59	144	144	347	2231	642	0	0	0	563	745	812	108	235	235	739	3872	523	1	0	0	0.479	0.408	0.465	0.506	3.642	0.539	0.706	156	1272	100	485	718	-1.062	157	328	208	510	54944	116237	0.002	0.002	-100	0	1
2	1	4	""	"hmox1"	10980	3340	220	4539	4530	941	20	107	107	127	95	74	100	100	0	3245	3233	796	24	71	71	87	124	142	100	100	0	1.396	1.399	1.395	1.410	1.303	1.392	0.923	368	2672	94	7606	7585	0.481	4432	3174	4423	3162	1666959	1189742	46.347	25.371	0	0	0
2	2	4	""	"hmox1"	11370	3330	200	4477	4450	873	19	107	107	127	111	87	100	100	0	3229	3244	779	24	72	72	93	208	223	100	100	0	1.384	1.369	1.370	1.386	1.274	1.353	0.927	337	2169	97	7527	7515	0.469	4370	3157	4343	3172	1499644	1093228	38.946	15.149	0	0	0
2	3	4	""	"hmox1"	11730	3340	200	4788	4735	871	18	102	102	122	116	95	100	100	0	3382	3407	775	22	71	71	87	188	216	100	100	0	1.415	1.389	1.378	1.401	1.255	1.377	0.939	344	2147	95	7997	7969	0.501	4686	3311	4633	3336	1628768	1171975	39.767	17.660	0	0	0
2	4	4	""	"hmox1"	12100	3330	220	4532	4545	990	21	107	107	128	122	95	100	100	0	3193	3202	917	28	75	75	94	146	155	99	99	0	1.419	1.419	1.429	1.460	1.360	1.395	0.928	373	2641	93	7543	7565	0.505	4425	3118	4438	3127	1695414	1194510	36.205	21.288	0	0	0
2	5	4	""	"ckm"	12560	3330	210	1699	1729	399	23	107	107	121	84	69	100	100	0	1898	1921	471	24	75	75	88	180	204	100	100	0	0.873	0.879	0.881	0.881	1.341	0.867	0.896	369	2340	92	3415	3468	-0.196	1592	1823	1622	1846	638066	708899	19.143	10.183	0	0	0
2	6	4	""	"ckm"	12940	3360	210	1639	1662	428	25	106	106	127	137	107	100	100	0	1773	1807	513	28	72	72	112	453	404	100	96	0	0.901	0.897	0.911	0.903	1.350	0.733	0.745	354	2345	97	3234	3291	-0.150	1533	1701	1556	1735	588345	639517	11.204	3.742	0	0	0
2	7	4	""	"ckm"	13370	3360	210	1719	1695	450	26	105	105	115	60	52	100	100	0	1828	1833	481	26	74	74	87	262	301	100	100	0	0.920	0.904	0.897	0.900	1.394	0.898	0.875	356	2266	97	3368	3349	-0.120	1614	1754	1590	1759	603568	652704	26.333	6.664	0	0	0
2	8	4	""	"ckm"	13720	3330	200	1570	1600	394	24	106	106	116	60	51	100	100	0	1735	1747	460	26	76	76	82	47	57	100	100	0	0.882	0.894	0.899	0.898	1.373	0.880	0.882	350	2165	94	3123	3165	-0.181	1464	1659	1494	1671	559931	611423	24.733	35.426	0	0	0
2	9	4	""	"hspa4"	14160	3330	210	2712	2722	646	23	108	108	130	226	173	100	99	0	3216	3186	813	25	77	77	92	294	319	100	99	0	0.830	0.841	0.834	0.845	1.367	0.825	0.901	375	2316	90	5743	5723	-0.269	2604	3139	2614	3109	1020703	1194789	11.469	10.524	0	0	0
2	10	4	""	"hspa4"	14520	3350	210	2896	2879	724	25	105	105	118	63	53	100	100	0	3322	3350	868	25	76	76	82	41	50	100	100	0	0.860	0.847	0.848	0.848	1.318	0.837	0.909	360	2325	94	6037	6048	-0.218	2791	3246	2774	3274	1036596	1206053	43.825	79.707	0	0	0
2	11	4	""	"hspa4"	14990	3300	210	1176	1424	895	62	109	109	124	75	60	99	98	0	1144	1547	1180	76	78	78	90	90	100	97	95	0	1.001	0.895	0.935	0.984	1.899	0.789	0.870	315	2064	57	2133	2784	0.001	1067	1066	1315	1469	448488	487392	17.333	16.189	-100	0	0
2	12	4	""	"hspa4"	15220	3320	220	2665	2650	643	24	110	110	127	85	66	100	100	0	3089	3098	753	24	85	85	99	94	94	100	99	0	0.851	0.843	0.819	0.845	1.414	0.825	0.879	544	2169	72	5559	5553	-0.233	2555	3004	2540	3013	1441408	1685221	29.682	31.904	0	0	0
2	13	4	""	"clca1"	15790	3330	160	369	411	230	55	101	101	115	111	96	87	59	0	364	390	231	59	70	70	77	61	79	97	87	0	0.912	0.969	0.930	0.960	2.482	1.242	0.387	218	1386	39	562	630	-0.133	268	294	310	320	89509	84985	2.667	5.131	0	0	0
2	14	4	""	"clca1"	16110	3310	200	395	439	270	61	104	104	127	120	94	86	60	0	379	389	184	47	69	69	84	110	130	88	66	0	0.939	1.047	1.014	1.038	2.437	1.288	0.510	245	2248	27	601	655	-0.091	291	310	335	320	107637	95401	2.600	2.773	0	0	0
2	15	4	""	"clca1"	16520	3320	150	118	128	72	56	113	113	142	117	82	6	0	0	80	104	77	74	72	72	96	98	102	12	4	0	0.625	0.469	1.735	1.599	4.748	1.191	0.359	156	1221	100	13	47	-0.678	5	8	15	32	20031	16160	-0.120	0.082	-100	0	1
2	16	4	""	"clca1"	16890	3310	170	381	408	159	38	116	116	142	126	88	88	54	0	383	415	170	40	71	71	94	140	148	93	59	0	0.849	0.849	0.891	0.816	2.144	0.868	0.433	315	1447	8	577	636	-0.236	265	312	292	344	128363	130821	2.111	2.293	0	0	0
2	17	4	""	"hyp prot loc"	17370	3350	240	53471	48637	18089	37	119	119	196	516	263	100	100	12	21440	19792	8225	41	74	74	117	432	369	99	96	0	2.497	2.461	2.486	2.679	1.411	2.428	0.981	432	3131	86	74718	68236	1.320	53352	21366	48518	19718	21011360	8550152	93.878	45.544	0	0	0
2	18	4	""	"hyp prot loc"	17770	3350	250	56628	51976	15340	29	120	120	240	729	303	100	100	8	22728	21218	7386	34	74	74	133	523	393	99	97	0	2.494	2.453	2.456	2.632	1.486	2.422	0.976	402	2887	74	79162	73000	1.318	56508	22654	51856	21144	20894294	8529529	70.968	40.315	0	0	0
2	19	4	""	"hyp prot loc"	18130	3340	210	54835	52305	14279	27	124	124	213	367	172	100	100	18	22416	21516	7149	33	73	73	113	230	203	100	99	0	2.449	2.433	2.450	2.630	1.497	2.395	0.980	386	2103	93	77054	73624	1.292	54711	22343	52181	21443	20189676	8305064	141.940	93.057	0	0	0
2	20	4	""	"hyp prot loc"	18500	3310	280	48632	39002	24497	62	115	115	171	242	141	100	100	13	19460	15945	10578	66	73	73	108	200	185	99	94	0	2.503	2.450	2.539	2.758	1.406	2.416	0.982	562	4111	81	67904	54759	1.324	48517	19387	38887	15872	21919233	8961064	160.459	79.185	0	0	0
2	1	5	""	"col4a1"	10990	3730	200	358	373	151	40	104	104	113	83	73	89	75	0	307	339	184	54	68	68	75	80	106	89	73	0	1.063	0.993	1.026	1.036	2.679	0.934	0.391	317	2133	96	493	540	0.088	254	239	269	271	118373	107414	3.133	3.300	0	0	0
2	2	5	""	"col4a1"	11330	3750	210	334	365	153	41	102	102	110	54	49	95	85	0	290	318	153	48	68	68	72	34	47	96	92	0	1.045	1.052	1.026	1.070	2.916	1.073	0.366	342	2290	97	454	513	0.064	232	222	263	250	124812	108681	4.722	7.235	0	0	0
2	3	5	""	"col4a1"	11940	3720	250	370	386	170	44	103	103	119	115	96	85	57	0	314	353	196	55	70	70	85	195	229	61	23	0	1.094	1.000	0.993	1.068	2.660	0.644	0.569	460	3081	100	511	566	0.130	267	244	283	283	177492	162171	2.322	1.374	-100	0	1
2	4	5	""	"col4a1"	12230	3730	150	102	121	75	61	106	106	121	82	67	11	4	0	71	82	66	80	73	73	85	61	71	6	1	0	2.000	1.667	1.884	2.181	4.339	1.236	0.297	156	1166	100	-6	24	1.000	-4	-2	15	9	18891	12847	0.000	-0.049	-100	0	1
2	5	5	""	"icsbp1"	12570	3720	210	1395	1465	685	46	110	110	121	65	53	100	100	0	1351	1473	693	47	75	75	83	67	80	100	100	0	1.007	0.969	0.966	0.961	1.427	0.950	0.836	357	2246	92	2561	2753	0.010	1285	1276	1355	1398	522960	525900	20.677	20.746	0	0	0
2	6	5	""	"icsbp1"	12960	3750	210	1912	2005	512	25	109	109	122	80	65	100	100	0	1969	2034	550	27	74	74	82	51	62	100	100	0	0.951	0.967	0.973	0.973	1.373	0.956	0.876	338	2312	95	3698	3856	-0.072	1803	1895	1896	1960	677736	687424	23.538	38.275	0	0	0
2	7	5	""	"icsbp1"	13380	3750	200	2029	2065	508	24	106	106	117	80	68	100	100	0	2029	2063	533	25	73	73	86	327	380	100	99	0	0.983	0.984	0.967	0.987	1.398	0.883	0.725	335	1987	96	3879	3949	-0.025	1923	1956	1959	1990	691694	691053	24.350	6.046	0	0	0
2	8	5	""	"icsbp1"	13690	3720	200	2044	2086	534	25	108	108	139	194	139	100	100	0	2020	2063	600	29	75	75	145	976	673	97	49	0	0.995	0.995	0.991	1.008	1.430	0.870	0.691	342	2001	90	3881	3966	-0.007	1936	1945	1978	1988	713359	705668	10.036	1.965	0	0	0
2	9	5	""	"sp1"	14190	3740	200	3124	3170	631	19	110	110	130	168	129	100	100	0	2553	2541	501	19	76	76	104	433	416	99	99	0	1.217	1.241	1.245	1.243	1.272	1.246	0.941	336	2191	94	5491	5525	0.283	3014	2477	3060	2465	1065050	853752	18.095	5.628	0	0	0
2	10	5	""	"sp1"	14570	3770	210	2955	2956	585	19	108	108	126	170	134	100	100	0	2155	2139	520	24	74	74	94	316	336	98	98	0	1.368	1.379	1.361	1.419	1.463	1.292	0.843	343	2200	94	4928	4913	0.452	2847	2081	2848	2065	1013925	733617	16.647	6.472	0	0	0
2	11	5	""	"sp1"	14910	3740	210	2418	2447	560	22	112	112	127	82	64	100	100	0	1524	1595	1104	69	75	75	80	51	63	99	99	0	1.591	1.536	1.618	1.616	1.430	1.287	0.597	343	2232	84	3755	3855	0.670	2306	1449	2335	1520	839418	547122	28.293	29.706	0	0	0
2	12	5	""	"sp1"	15320	3720	210	2258	2290	571	24	114	114	130	116	89	100	100	0	1540	1557	515	33	83	83	90	95	105	99	99	0	1.472	1.476	1.487	1.507	1.374	1.448	0.899	373	2341	90	3601	3650	0.558	2144	1457	2176	1474	853988	580684	18.621	15.442	0	0	0
2	13	5	""	"col4a3"	15790	3770	140	191	208	93	44	111	111	123	78	63	50	20	0	209	236	128	54	75	75	82	44	53	88	75	0	0.597	0.602	0.559	0.687	4.031	0.700	0.125	54	1129	13	214	258	-0.744	80	134	97	161	11256	12725	1.090	3.500	-100	0	1
2	14	5	""	"col4a3"	16130	3730	150	119	128	55	42	113	113	125	69	55	14	2	0	107	115	55	47	72	72	79	48	60	35	9	0	0.171	0.349	1.270	1.205	4.493	3.401	0.026	156	1272	100	41	58	-2.548	6	35	15	43	19951	17942	0.043	0.750	-100	0	1
2	15	5	""	"col4a3"	16590	3730	110	290	363	265	73	159	159	246	332	134	16	8	0	288	287	107	37	95	95	148	210	141	33	0	0	0.679	1.063	0.642	0.511	4.571	1.670	0.654	12	715	0	324	396	-0.559	131	193	204	192	4359	3448	0.352	0.662	-100	0	1
2	16	5	""	"col4a3"	16930	3730	150	142	168	110	65	160	160	262	403	153	1	0	0	104	117	70	59	83	83	139	299	215	2	0	0	-0.857	0.235	2.000	1.805	4.546	1.146	0.596	156	1272	100	3	42	Error	-18	21	8	34	26225	18280	-0.233	-0.074	-100	0	1
2	17	5	""	"idb2"	17330	3730	150	191	280	388	138	154	154	236	374	158	7	2	0	88	153	395	258	81	81	120	240	200	3	1	0	5.286	1.750	2.336	2.707	4.552	1.281	0.629	156	1272	100	44	198	2.402	37	7	126	72	43634	23900	0.118	0.138	-100	0	1
2	18	5	""	"idb2"	17740	3760	270	467	911	3597	394	121	121	178	483	271	27	7	0	196	256	500	195	73	73	94	366	389	6	0	0	2.813	4.317	2.928	3.129	3.428	7.905	0.568	505	3472	83	469	973	1.492	346	123	790	183	460224	129250	1.518	0.443	-100	0	1
2	19	5	""	"idb2"	18120	3730	150	124	232	287	123	124	124	177	155	87	24	16	0	76	115	124	107	73	73	98	84	85	15	10	0	0.000	2.571	2.053	2.350	4.242	3.100	0.471	156	1272	100	3	150	Error	0	3	108	42	36139	17904	0.355	0.202	-100	0	1
2	20	5	""	"idb2"	18540	3680	50	373	466	241	51	114	114	127	66	51	100	100	0	113	135	64	47	69	69	75	31	41	58	41	0	5.886	5.333	4.902	7.169	4.164	6.395	0.278	12	86	42	303	418	2.557	259	44	352	66	5596	1620	5.136	1.935	-100	0	0
2	1	6	""	"cox6a2"	10990	4140	190	854	863	223	25	103	103	112	62	55	100	100	0	478	504	191	37	69	69	72	34	47	99	98	0	1.836	1.747	1.786	1.857	1.684	1.751	0.728	302	1845	94	1160	1195	0.877	751	409	760	435	260482	152071	12.113	12.706	0	0	0
2	2	6	""	"cox6a2"	11290	4130	190	847	863	240	27	109	109	138	191	138	100	94	0	477	509	194	38	70	70	87	149	171	97	74	0	1.813	1.718	1.766	1.817	1.758	1.774	0.693	309	1806	93	1145	1193	0.858	738	407	754	439	266597	157239	3.796	2.832	0	0	0
2	3	6	""	"cox6a2"	11780	4120	200	823	839	231	27	105	105	125	163	130	99	97	0	460	495	186	37	69	69	85	300	352	74	18	0	1.836	1.723	1.873	1.797	1.708	1.032	0.518	327	2202	88	1109	1160	0.877	718	391	734	426	274228	161753	4.380	1.367	0	0	0
2	4	6	""	"cox6a2"	12130	4130	190	853	875	260	29	107	107	117	75	64	100	100	0	450	483	199	41	71	71	78	97	124	97	89	0	1.968	1.864	1.952	2.013	1.813	1.919	0.676	325	1907	92	1125	1180	0.977	746	379	768	412	284506	156971	10.107	4.175	0	0	0
2	5	6	""	"ido"	12570	4140	230	184	194	79	40	109	109	118	66	55	54	23	0	168	202	106	52	72	72	77	57	74	76	39	0	0.781	0.654	0.793	0.797	3.741	0.777	0.293	228	2623	47	171	215	-0.357	75	96	85	130	44318	46060	1.152	2.193	-100	0	1
2	6	6	""	"ido"	12930	4150	230	178	201	108	53	106	106	115	56	48	58	33	0	179	204	107	52	72	72	77	40	51	86	64	0	0.673	0.720	0.806	0.706	4.243	1.114	0.078	250	2518	23	179	227	-0.571	72	107	95	132	50251	51043	1.536	3.175	-100	0	1
2	7	6	""	"ido"	13350	4140	240	189	207	100	48	106	106	122	191	156	11	1	0	183	198	86	43	74	74	90	362	402	1	0	0	0.761	0.815	0.745	0.752	4.208	0.998	0.788	220	2822	62	192	225	-0.394	83	109	101	124	45644	43566	0.445	0.298	-100	0	1
2	8	6	""	"ido"	13740	4120	240	180	203	121	59	107	107	129	158	122	16	3	0	184	205	97	47	76	76	114	723	634	0	0	0	0.676	0.744	0.723	0.707	3.997	0.015	0.027	237	2887	55	181	225	-0.565	73	108	96	129	48210	48592	0.468	0.126	-100	0	1
2	9	6	""	"ctsd"	14190	4130	220	3603	3630	734	20	107	107	119	113	94	100	100	0	1426	1428	362	25	74	74	80	46	57	100	100	0	2.586	2.602	2.611	2.647	1.353	2.654	0.900	376	2628	95	4848	4877	1.371	3496	1352	3523	1354	1364867	536896	31.071	29.304	0	0	0
2	10	6	""	"ctsd"	14540	4130	150	126	182	243	133	109	109	125	118	94	16	7	0	81	101	145	143	74	74	80	53	66	8	5	0	2.429	2.704	1.653	2.056	4.155	4.159	0.256	156	1147	100	24	100	1.280	17	7	73	27	28375	15780	0.483	0.396	-100	0	1
2	11	6	""	"ctsd"	14830	4150	260	3723	3770	801	21	112	112	135	144	106	99	99	0	1403	1418	399	28	73	73	83	82	98	99	99	0	2.715	2.720	2.715	2.800	1.402	2.745	0.874	540	3172	100	4941	5003	1.441	3611	1330	3658	1345	2035820	765597	25.243	16.280	0	0	0
2	12	6	""	"ctsd"	15280	4140	210	3452	3409	781	22	111	111	129	126	97	100	100	0	1338	1327	379	28	75	75	84	81	96	99	99	0	2.645	2.634	2.637	2.708	1.409	2.672	0.888	345	2470	88	4604	4550	1.403	3341	1263	3298	1252	1176131	457751	26.032	15.346	0	0	0
2	13	6	""	"ifi1"	15780	4140	200	1342	1382	472	34	109	109	122	104	85	100	99	0	1094	1133	434	38	70	70	79	88	111	99	99	0	1.204	1.198	1.214	1.226	1.610	1.184	0.805	364	2120	90	2257	2336	0.268	1233	1024	1273	1063	502899	412460	12.115	11.977	0	0	0
2	14	6	""	"ifi1"	16120	4150	210	1223	1241	467	37	113	113	133	125	93	99	99	0	953	997	417	41	72	72	82	80	97	98	98	0	1.260	1.219	1.217	1.250	1.708	1.241	0.783	379	2250	93	1991	2053	0.333	1110	881	1128	925	470393	377825	8.864	11.438	0	0	0
2	15	6	""	"ifi1"	16580	4140	310	1442	1676	1259	75	142	142	267	1323	495	49	10	0	971	1129	882	78	79	79	155	908	585	49	13	0	1.457	1.461	1.460	1.618	2.136	1.549	0.627	573	3793	0	2192	2584	0.543	1300	892	1534	1050	960466	647106	1.065	1.073	-100	0	1
2	16	6	""	"ifi1"	16880	4100	300	1602	1929	1406	72	196	196	427	727	170	91	46	0	1080	1337	1450	108	89	89	214	487	227	84	51	0	1.419	1.389	1.452	1.582	1.919	1.283	0.690	457	3431	27	2397	2981	0.505	1406	991	1733	1248	881383	611178	2.066	2.306	-100	0	1
2	17	6	""	"nars"	17320	4150	360	1228	2356	3538	150	181	181	446	1029	230	50	33	0	499	1206	2229	184	86	86	202	518	256	46	29	0	2.535	1.942	2.311	2.605	2.935	1.835	0.699	1028	3844	100	1460	3295	1.342	1047	413	2175	1120	2421923	1239663	1.856	1.938	-100	0	1
2	18	6	""	"nars"	17690	4170	250	1082	1511	2015	133	128	128	267	957	358	49	15	0	647	798	792	99	75	75	117	346	295	70	38	0	1.668	1.913	1.772	2.158	2.747	3.808	0.332	390	2407	5	1526	2106	0.738	954	572	1383	723	589208	311053	1.300	1.968	-100	0	1
2	19	6	""	"nars"	18130	4170	200	2076	2043	800	39	110	110	124	94	75	100	100	0	1317	1327	560	42	67	67	75	42	56	100	99	0	1.573	1.534	1.599	1.559	1.626	1.575	0.820	301	2236	96	3216	3193	0.654	1966	1250	1933	1260	615005	399329	20.415	29.810	0	0	0
2	20	6	""	"nars"	18500	4120	200	2057	2118	748	35	109	109	122	71	58	100	100	0	1384	1417	562	39	67	67	73	37	50	100	100	0	1.479	1.488	1.485	1.524	1.596	1.516	0.808	309	2254	84	3265	3359	0.565	1948	1317	2009	1350	654416	437881	28.113	36.324	0	0	0
2	1	7	""	"ifi47"	10970	4540	190	172	189	95	50	100	100	117	143	122	22	2	0	224	251	130	51	69	69	92	284	308	19	2	0	0.465	0.489	0.570	0.510	3.963	0.406	0.145	296	1987	91	227	271	-1.105	72	155	89	182	55796	74313	0.503	0.560	-100	0	1
2	2	7	""	"ifi47"	11390	4560	190	173	193	98	50	100	100	122	194	159	14	1	0	221	252	139	55	68	68	99	315	318	14	0	0	0.477	0.505	0.665	0.580	4.222	0.350	0.116	268	1951	78	226	277	-1.068	73	153	93	184	51778	67615	0.366	0.486	-100	0	1
2	3	7	""	"ifi47"	11740	4560	190	184	294	1144	389	100	100	106	47	44	66	43	0	237	519	2631	506	67	67	73	106	145	67	40	0	0.494	0.429	0.506	0.502	4.091	0.421	0.905	280	1879	85	254	646	-1.017	84	170	194	452	82354	145202	4.000	4.208	-100	0	1
2	4	7	""	"ifi47"	12100	4530	200	178	212	125	58	103	103	111	57	51	60	36	0	221	241	143	59	71	71	76	80	105	70	46	0	0.500	0.641	0.615	0.626	3.965	0.312	0.122	284	2229	85	225	279	-1.000	75	150	109	170	60130	68421	1.772	2.063	-100	0	1
2	5	7	""	"procr"	12570	4530	210	722	747	262	35	107	107	115	58	50	100	99	0	657	686	274	39	72	72	79	49	62	99	99	0	1.051	1.042	1.092	1.064	1.826	1.034	0.663	348	2295	93	1200	1254	0.072	615	585	640	614	259930	238563	10.897	12.388	0	0	0
2	6	7	""	"procr"	12950	4540	210	709	744	247	33	107	107	115	57	49	100	99	0	632	690	314	45	73	73	78	32	41	100	99	0	1.077	1.032	1.023	1.078	1.751	0.973	0.703	339	2236	94	1161	1254	0.107	602	559	637	617	252325	233936	11.035	19.125	0	0	0
2	7	7	""	"procr"	13330	4540	210	718	755	260	34	106	106	125	208	166	98	83	0	619	675	284	42	75	75	118	1222	1035	2	0	0	1.125	1.082	1.114	1.135	1.865	0.612	0.637	343	2281	92	1156	1249	0.170	612	544	649	600	259129	231593	3.029	0.456	-100	0	1
2	8	7	""	"procr"	13740	4520	210	696	1424	5777	405	107	107	119	81	68	99	97	0	586	621	270	43	76	76	109	1157	1061	3	0	0	1.155	2.417	1.151	1.248	2.375	32.596	0.002	375	2303	87	1099	1862	0.208	589	510	1317	545	533978	232836	16.111	0.443	0	0	0
2	9	7	""	"sp8"	14210	4530	170	1128	1193	458	38	106	106	116	71	61	100	100	0	1304	1307	390	29	73	73	79	102	129	99	99	0	0.830	0.881	0.862	0.892	1.600	0.909	0.784	231	1589	97	2253	2321	-0.269	1022	1231	1087	1234	275681	301866	15.169	12.039	0	0	0
2	10	7	""	"sp8"	14580	4550	130	513	571	311	54	107	107	122	93	76	90	81	0	360	587	519	88	73	73	83	86	103	72	56	0	1.415	0.903	1.071	1.411	3.340	0.698	0.650	86	859	0	693	978	0.501	406	287	464	514	49098	50519	4.828	5.860	-100	0	0
2	11	7	""	"sp8"	14910	4570	280	921	957	293	30	109	109	132	140	106	100	99	0	1002	1040	364	35	73	73	91	259	284	98	92	0	0.874	0.877	0.902	0.891	1.561	0.675	0.551	595	3568	93	1741	1815	-0.194	812	929	848	967	569123	618620	5.893	3.664	0	0	0
2	12	7	""	"sp8"	15310	4550	140	220	383	363	94	106	106	126	116	92	48	37	0	114	293	359	122	74	74	89	107	120	35	28	0	2.850	1.265	1.696	1.827	3.245	1.050	0.606	156	1140	100	154	496	1.511	114	40	277	219	59736	45716	2.216	1.907	-100	0	1
2	13	7	""	"krt2-6a"	15740	4530	150	120	146	91	62	113	113	133	85	63	18	7	0	85	107	82	76	72	72	85	58	68	21	9	0	0.538	0.943	2.000	1.832	4.311	1.836	0.064	156	1272	100	20	68	-0.894	7	13	33	35	22760	16693	0.153	0.379	-100	0	1
2	14	7	""	"krt2-6a"	16140	4530	150	129	158	108	68	116	116	141	103	73	17	5	0	82	108	83	76	74	74	94	100	106	10	4	0	1.625	1.235	1.250	1.233	4.804	1.944	0.091	156	1272	100	21	76	0.700	13	8	42	34	24707	16779	0.165	0.140	-100	0	1
2	15	7	""	"krt2-6a"	16560	4530	220	281	331	230	69	117	117	221	1613	729	0	0	0	156	219	203	92	73	73	135	1102	816	0	0	0	1.976	1.466	1.469	1.551	4.378	1.446	0.885	229	2462	0	247	360	0.983	164	83	214	146	75878	50254	0.068	0.076	-100	0	1
2	16	7	""	"krt2-6a"	16880	4460	190	213	313	515	164	143	143	231	409	177	8	2	0	123	202	368	182	76	76	132	370	280	5	2	0	1.489	1.349	1.710	1.501	4.533	1.151	0.745	256	1798	100	117	296	0.574	70	47	170	126	80114	51645	0.200	0.189	-100	0	1
2	17	7	""	"spi"	17400	4550	230	418	1464	3005	205	132	132	330	1067	323	25	16	0	160	694	1527	220	75	75	155	493	318	26	15	0	3.365	2.152	2.267	2.408	3.739	2.362	0.620	392	2353	100	371	1951	1.751	286	85	1332	619	574060	272168	1.063	1.093	-100	0	1
2	18	7	""	"spi"	17700	4480	250	547	1678	3706	220	120	120	290	1088	375	25	13	0	270	663	1225	184	72	72	128	430	335	30	15	0	2.157	2.636	2.515	2.477	4.068	4.301	0.478	283	2666	0	625	2149	1.109	427	198	1558	591	474978	187510	1.276	1.244	-100	0	1
2	19	7	""	"spi"	18200	4530	200	261	283	135	47	112	112	141	307	217	11	0	0	156	209	199	95	67	67	80	86	107	52	25	0	1.674	1.204	1.395	1.522	4.032	2.425	0.266	210	2105	23	238	313	0.743	149	89	171	142	59482	43945	0.463	1.500	-100	0	1
2	20	7	""	"spi"	18520	4500	200	224	282	692	245	108	108	133	135	101	44	9	0	124	167	305	182	68	68	78	78	100	36	16	0	2.071	1.758	1.910	1.919	4.356	2.340	0.808	292	2136	80	172	273	1.050	116	56	174	99	82247	48663	1.104	1.141	-100	0	1
2	1	8	""	"mmp2"	10960	4930	220	188	207	92	44	99	99	105	47	44	73	46	0	169	215	485	225	67	67	71	24	33	90	79	0	0.873	0.730	0.897	0.863	3.478	0.052	0.025	375	2559	92	191	256	-0.196	89	102	108	148	77681	80662	2.170	6.000	-100	0	1
2	2	8	""	"mmp2"	11340	4950	210	197	217	95	43	99	99	106	55	51	71	46	0	164	184	93	50	68	68	72	54	75	73	42	0	1.021	1.017	1.089	1.037	3.732	0.722	0.190	364	2221	92	194	234	0.030	98	96	118	116	78960	67152	2.018	2.074	-100	0	1
2	3	8	""	"mmp2"	11750	4940	220	202	223	123	55	99	99	107	56	52	71	47	0	159	186	101	54	68	68	77	132	171	35	9	0	1.132	1.051	1.101	1.020	3.933	0.599	0.033	369	2420	90	194	242	0.179	103	91	124	118	82283	68686	2.071	0.826	-100	0	1
2	4	8	""	"mmp2"	12120	4930	230	198	218	106	48	103	103	147	518	352	0	0	0	169	190	100	52	70	70	161	1350	838	0	0	0	0.960	0.958	0.981	0.953	4.040	0.382	0.866	373	2634	92	194	235	-0.059	95	99	115	120	81172	71040	0.137	0.021	-100	0	1
2	5	8	""	"trfr"	12570	4930	190	233	264	139	52	107	107	165	600	363	1	0	0	380	422	236	55	73	73	194	1564	806	0	0	0	0.410	0.450	0.484	0.443	3.510	0.517	0.773	296	1953	92	433	506	-1.286	126	307	157	349	78225	125020	0.165	0.146	-100	0	1
2	6	8	""	"trfr"	12940	4940	200	262	275	143	52	105	105	115	66	57	79	55	0	353	411	250	60	74	74	81	84	103	89	72	0	0.563	0.504	0.544	0.520	3.590	0.347	0.221	302	2224	93	436	507	-0.829	157	279	170	337	83197	124123	2.424	3.929	0	0	0
2	7	8	""	"trfr"	13360	4940	200	262	286	136	47	107	107	115	57	49	82	65	0	383	428	236	55	75	75	79	36	45	97	94	0	0.503	0.507	0.515	0.498	3.339	0.368	0.256	309	2259	89	463	532	-0.991	155	308	179	353	88414	132292	3.000	9.694	0	0	0
2	8	8	""	"trfr"	13740	4920	200	242	264	125	47	106	106	115	76	66	69	42	0	379	419	235	56	74	74	83	134	161	81	56	0	0.446	0.458	0.462	0.443	3.300	0.324	0.252	328	2218	90	441	503	-1.165	136	305	158	345	86567	137556	1.961	2.507	-100	0	1
2	9	8	""	"nup21"	14180	4930	180	160	183	96	52	105	105	112	50	44	50	29	0	192	222	137	61	76	76	78	28	35	84	69	0	0.474	0.534	0.627	0.597	4.728	0.440	0.079	219	1904	57	171	224	-1.077	55	116	78	146	40155	48671	1.420	5.143	-100	0	1
2	10	8	""	"nup21"	14560	4950	170	184	196	93	47	106	106	112	54	48	62	33	0	223	248	141	56	74	74	77	26	33	90	80	0	0.523	0.517	0.635	0.624	4.063	0.434	0.105	205	1595	76	227	264	-0.935	78	149	90	174	40107	50871	1.556	6.577	-100	0	1
2	11	8	""	"nup21"	15010	4950	260	173	191	94	49	104	104	115	83	72	41	14	0	197	226	127	56	72	72	82	263	320	17	1	0	0.552	0.565	0.601	0.649	4.276	0.721	0.068	455	3042	88	194	241	-0.857	69	125	87	154	86714	102608	0.916	0.548	-100	0	1
2	12	8	""	"nup21"	15380	4980	110	288	501	630	125	104	104	122	114	93	73	42	0	117	147	119	80	74	74	80	53	66	38	26	0	4.279	5.438	5.939	4.535	6.797	9.554	0.226	42	613	9	227	470	2.097	184	43	397	73	21053	6166	3.325	1.264	-100	0	1
2	13	8	""	"igh4"	15750	4930	150	102	106	41	38	103	103	111	68	61	6	0	0	65	70	26	37	69	69	74	37	50	5	0	0	0.250	3.000	1.429	1.403	3.770	4.093	0.179	156	1272	100	-5	4	-2.000	-1	-4	3	1	16482	10898	-0.074	-0.108	-100	0	1
2	14	8	""	"igh4"	16240	4940	120	199	212	82	38	110	110	122	68	55	62	32	0	146	192	136	70	73	73	85	49	57	60	43	0	1.219	0.857	1.016	1.020	4.434	0.683	0.011	78	725	22	162	221	0.286	89	73	102	119	16504	15005	1.324	2.184	-100	0	1
2	15	8	""	"igh4"	16460	4950	70	208	219	107	48	107	107	124	74	59	62	37	0	144	154	79	51	75	75	89	58	65	51	29	0	1.464	1.418	1.091	1.658	3.212	2.465	0.134	27	211	44	170	191	0.550	101	69	112	79	5921	4149	1.284	1.121	-100	0	1
2	16	8	""	"igh4"	16920	4930	140	227	248	127	51	99	99	106	62	58	76	50	0	115	164	151	92	67	67	96	820	854	0	0	0	2.667	1.536	1.611	2.561	6.619	0.000	0.000	51	1156	21	176	246	1.415	128	48	149	97	12623	8359	2.290	0.083	-100	0	1
2	17	8	""	"rb1"	17420	4960	220	1328	1372	516	37	103	103	124	153	123	100	99	0	1073	1121	439	39	67	67	80	151	188	98	98	0	1.218	1.204	1.243	1.245	1.830	1.245	0.724	333	2659	81	2231	2323	0.285	1225	1006	1269	1054	456728	373326	8.157	6.894	0	0	0
2	18	8	""	"rb1"	17750	4930	150	169	269	270	100	102	102	113	75	66	48	34	0	95	175	193	110	67	67	72	35	48	43	35	0	2.393	1.546	1.744	1.823	3.308	1.431	0.708	156	963	100	95	275	1.259	67	28	167	108	41901	27336	2.080	2.943	-100	0	1
2	19	8	""	"rb1"	17960	4950	240	1115	1130	417	36	104	104	118	108	91	99	98	0	890	922	360	39	68	68	78	126	161	99	96	0	1.230	1.201	1.194	1.195	1.626	1.176	0.718	460	2830	100	1833	1880	0.299	1011	822	1026	854	519626	423897	9.370	6.698	-50	0	0
2	20	8	""	"rb1"	18470	4930	190	1186	1196	421	35	97	97	111	83	74	100	100	0	857	904	359	39	66	66	72	42	58	99	99	0	1.377	1.311	1.407	1.352	1.796	1.337	0.708	348	1932	76	1880	1937	0.462	1089	791	1099	838	416108	314565	13.072	19.810	0	0	0
2	1	9	""	"ly6a"	10960	5340	190	596	634	246	38	98	98	106	50	47	100	99	0	459	509	250	49	67	67	70	25	35	99	99	0	1.270	1.213	1.280	1.296	2.104	1.201	0.587	304	1932	97	890	978	0.345	498	392	536	442	192690	154831	10.560	17.560	0	0	0
2	2	9	""	"ly6a"	11350	5330	190	596	637	238	37	100	100	108	64	59	100	98	0	485	517	242	46	68	68	72	52	72	99	94	0	1.189	1.196	1.291	1.284	2.171	1.189	0.612	306	1946	96	913	986	0.250	496	417	537	449	195021	158075	8.266	8.558	0	0	0
2	3	9	""	"ly6a"	11750	5320	190	675	692	258	37	99	99	105	55	52	100	99	0	525	566	268	47	67	67	71	52	73	98	95	0	1.258	1.188	1.220	1.265	2.087	1.170	0.604	308	1934	93	1034	1092	0.331	576	458	593	499	213156	174255	10.673	9.519	0	0	0
2	4	9	""	"ly6a"	12130	5300	200	668	675	235	34	99	99	105	51	48	99	98	0	492	527	248	47	69	69	74	88	118	98	87	0	1.345	1.258	1.258	1.343	1.974	1.227	0.683	313	2183	95	992	1034	0.428	569	423	576	458	211330	164955	11.176	5.148	0	0	0
2	5	9	""	"styx"	12570	5320	200	157	174	97	55	102	102	110	65	59	43	17	0	128	164	114	69	72	72	78	72	92	41	17	0	0.982	0.783	1.000	1.069	3.980	1.148	0.074	295	2271	86	111	164	-0.026	55	56	72	92	51204	48328	0.985	1.194	-100	0	1
2	6	9	""	"styx"	12960	5340	220	160	189	117	61	104	104	120	199	165	10	2	0	142	163	92	56	72	72	94	560	595	0	0	0	0.800	0.934	1.059	1.035	4.438	0.713	0.280	284	2589	78	126	176	-0.322	56	70	85	91	53537	46373	0.347	0.123	-100	0	1
2	7	9	""	"styx"	13350	5350	200	189	211	123	58	105	105	113	56	49	59	35	0	152	192	134	69	73	73	90	582	646	1	0	0	1.063	0.891	1.244	1.032	4.679	0.002	0.000	170	2216	17	163	225	0.088	84	79	106	119	35890	32673	1.750	0.175	-100	0	1
2	8	9	""	"styx"	13740	5330	210	173	199	120	60	102	102	110	54	49	61	33	0	157	190	129	67	74	74	77	33	42	73	57	0	0.855	0.836	0.950	1.081	5.419	1.071	0.118	234	2368	12	154	213	-0.226	71	83	97	116	46495	44556	1.648	3.424	-100	0	1
2	9	9	""	"ms4a1"	14180	5330	220	187	199	107	53	102	102	110	53	48	67	39	0	152	182	115	63	76	76	78	26	33	82	65	0	1.118	0.915	1.091	1.037	4.326	1.240	0.155	326	2698	95	161	203	0.161	85	76	97	106	65016	59431	1.679	4.000	-100	0	1
2	10	9	""	"ms4a1"	14580	5350	200	177	201	107	53	102	102	110	57	51	57	36	0	160	189	107	56	74	74	77	28	36	85	69	0	0.872	0.861	0.956	0.873	3.797	1.162	0.166	302	2207	91	161	214	-0.198	75	86	99	115	60773	57215	1.596	4.000	-100	0	1
2	11	9	""	"ms4a1"	14980	5310	280	192	209	95	45	103	103	110	54	49	67	42	0	165	191	98	51	72	72	75	29	38	86	69	0	0.957	0.891	1.052	0.999	3.592	1.136	0.136	547	3586	91	182	225	-0.063	89	93	106	119	114563	104418	1.833	4.000	-100	0	1
2	12	9	""	"ms4a1"	15350	5330	150	106	114	54	47	102	102	108	51	47	17	4	0	73	76	25	32	73	73	78	57	73	3	0	0	100000.000	4.000	2.184	2.048	3.733	12.529	0.011	156	1267	100	4	15	16.610	4	0	12	3	17766	11877	0.118	-0.035	-100	0	1
2	13	9	""	"wbscr22"	15710	5330	70	161	167	50	29	105	105	117	60	51	33	16	0	143	163	88	53	78	78	82	38	46	66	33	0	0.862	0.729	0.814	0.418	8.014	-92.689	0.000	6	241	0	121	147	-0.214	56	65	62	85	1004	976	0.833	2.132	-100	0	1
2	14	9	""	"wbscr22"	16150	5330	150	114	202	711	351	118	118	193	253	131	2	1	0	72	86	52	60	77	77	146	186	127	1	0	0	0.800	9.333	2.063	2.263	4.519	11.406	0.053	156	1272	100	-9	93	-0.322	-4	-5	84	9	31460	13348	0.036	-0.323	-100	0	1
2	15	9	""	"wbscr22"	16550	5330	150	513	534	210	39	290	290	362	335	92	25	4	0	391	415	192	46	214	214	283	256	90	30	8	0	1.260	1.214	1.028	1.317	3.482	1.232	0.314	156	1272	100	400	445	0.333	223	177	244	201	83365	64662	0.513	0.516	-100	0	1
2	16	9	""	"wbscr22"	16960	5330	150	104	108	41	37	97	97	105	61	58	10	1	0	72	80	42	52	66	66	72	71	98	8	2	0	1.167	0.786	1.379	1.202	4.412	10.681	0.007	156	1272	100	13	25	0.223	7	6	11	14	16801	12495	0.049	0.113	-100	0	1
2	17	9	""	"pdk4"	17360	5330	150	98	113	78	69	101	101	109	69	63	8	1	0	69	78	55	70	67	67	71	28	39	11	5	0	-1.500	1.091	2.143	1.755	4.141	6.854	0.086	156	1272	100	-1	23	Error	-3	2	12	11	17665	12090	0.058	0.250	-100	0	1
2	18	9	""	"pdk4"	17760	5330	150	97	112	69	61	100	100	107	48	44	16	9	0	72	76	52	68	67	67	70	27	38	13	3	0	-0.600	1.333	2.875	2.445	3.312	4.742	0.062	156	1254	100	2	21	Error	-3	5	12	9	17480	11889	0.104	0.222	-100	0	1
2	19	9	""	"pdk4"	18170	5330	360	817	821	319	38	98	98	109	71	65	99	98	0	700	725	321	44	66	66	73	96	131	98	96	0	1.134	1.097	1.135	1.120	1.917	1.034	0.656	585	4784	0	1353	1382	0.181	719	634	723	659	480316	423999	10.028	6.792	-100	0	0
2	20	9	""	"pdk4"	18560	5330	150	100	108	61	56	94	94	105	68	64	11	1	0	74	81	47	58	65	65	69	30	43	21	7	0	0.667	0.875	1.630	1.565	4.253	10.410	0.012	156	1260	100	15	30	-0.584	6	9	14	16	16920	12632	0.044	0.400	-100	0	1
2	1	10	""	"sp6"	10950	5730	230	2326	2357	649	27	100	100	106	47	44	100	99	0	2009	2024	602	29	67	67	71	54	76	99	99	0	1.146	1.153	1.153	1.182	1.545	1.155	0.842	422	2728	73	4168	4214	0.197	2226	1942	2257	1957	994704	854066	47.894	36.167	0	0	0
2	2	10	""	"sp6"	11360	5740	230	2191	2203	525	23	103	103	113	84	74	100	100	0	1868	1903	535	28	68	68	74	70	94	100	100	0	1.160	1.144	1.141	1.162	1.461	1.135	0.865	394	2612	97	3888	3935	0.214	2088	1800	2100	1835	867821	749967	24.881	26.129	0	0	0
2	3	10	""	"sp6"	11750	5730	220	2392	2396	586	24	110	110	136	137	100	100	100	0	2047	2009	544	27	70	70	93	290	311	100	98	0	1.154	1.179	1.171	1.188	1.415	1.101	0.797	390	2529	94	4259	4225	0.207	2282	1977	2286	1939	934588	783558	16.496	6.607	0	0	0
2	4	10	""	"sp6"	12150	5720	220	2136	2175	575	26	102	102	116	106	91	100	100	0	1839	1879	571	30	70	70	86	284	330	100	98	0	1.150	1.146	1.156	1.165	1.400	1.139	0.881	399	2589	94	3803	3882	0.202	2034	1769	2073	1809	867993	749738	19.425	6.313	0	0	0
2	5	10	""	"il4r"	12550	5730	200	661	672	250	37	100	100	111	105	94	98	94	0	526	553	232	41	71	71	90	303	336	78	27	0	1.233	1.187	1.149	1.215	1.931	0.633	0.469	296	2302	93	1016	1054	0.302	561	455	572	482	199004	163582	5.343	1.528	-100	0	1
2	6	10	""	"il4r"	12960	5720	190	613	649	249	38	104	104	124	231	186	92	56	0	496	522	252	48	72	72	92	285	309	72	25	0	1.200	1.211	1.223	1.290	2.069	1.051	0.620	275	1999	88	933	995	0.263	509	424	545	450	178423	143486	2.273	1.509	-100	0	1
2	7	10	""	"il4r"	13350	5710	190	621	652	361	55	104	104	120	216	180	89	59	0	491	586	673	114	73	73	82	127	154	94	76	0	1.237	1.068	1.228	1.211	2.222	0.670	0.526	267	1976	93	935	1061	0.307	517	418	548	513	174102	156426	2.463	3.969	0	0	0
2	8	10	""	"il4r"	13760	5690	190	613	648	253	39	102	102	110	49	44	100	98	0	502	546	240	43	75	75	80	44	55	98	97	0	1.197	1.159	1.166	1.186	1.899	1.152	0.660	295	1949	96	938	1017	0.259	511	427	546	471	191073	161169	10.980	10.591	0	0	0
2	9	10	""	"r-ras"	14180	5710	170	518	529	193	36	101	101	110	63	57	99	97	0	252	290	157	54	73	73	76	31	40	95	88	0	2.330	1.972	2.225	2.308	2.502	2.070	0.455	242	1576	95	596	645	1.220	417	179	428	217	128099	70285	6.651	6.903	0	0	0
2	10	10	""	"r-ras"	14560	5740	180	519	549	189	34	101	101	109	64	58	100	98	0	279	317	173	54	75	75	78	34	43	97	90	0	2.049	1.851	2.074	2.173	2.298	1.882	0.499	245	1911	94	622	690	1.035	418	204	448	242	134496	77543	6.875	7.029	0	0	0
2	11	10	""	"r-ras"	14990	5740	180	553	576	208	36	103	103	108	50	46	100	99	0	258	294	148	50	74	74	77	30	38	98	92	0	2.446	2.150	2.466	2.430	2.298	2.345	0.506	253	1814	97	634	693	1.290	450	184	473	220	145787	74345	9.360	7.233	0	0	0
2	12	10	""	"r-ras"	15320	5720	180	557	580	204	35	102	102	108	50	46	99	99	0	257	283	141	49	73	73	77	31	40	96	89	0	2.473	2.276	2.587	2.627	2.348	2.446	0.507	268	1780	90	639	688	1.306	455	184	478	210	155515	75963	9.440	6.645	0	0	0
2	13	10	""	"mic1"	15760	5730	150	102	117	69	58	102	102	114	79	69	12	1	0	67	71	23	32	68	68	74	38	51	6	1	0	0.000	5.000	2.100	2.138	3.561	17.458	0.011	156	1272	100	-1	18	Error	0	-1	15	3	18294	11149	0.038	-0.079	-100	0	1
2	14	10	""	"mic1"	16160	5730	150	105	115	63	54	104	104	116	72	62	11	1	0	66	70	23	32	66	66	72	36	50	10	1	0	100000.000	2.750	2.673	2.507	3.233	8.064	0.088	156	1272	100	1	15	16.610	1	0	11	4	17991	10939	-0.014	-0.056	-100	0	1
2	15	10	""	"mic1"	16560	5730	150	146	170	106	62	164	164	259	223	86	3	1	0	84	110	88	80	92	92	172	185	107	3	3	0	2.250	0.333	2.285	1.914	4.715	2.992	0.146	156	1272	100	-26	24	1.170	-18	-8	6	18	26554	17198	-0.399	-0.335	-100	0	1
2	16	10	""	"mic1"	16970	5700	130	227	291	245	84	104	104	114	60	52	88	52	0	97	122	58	47	68	68	78	69	88	35	11	0	4.241	3.463	2.633	2.692	3.786	3.842	0.143	17	994	56	152	241	2.084	123	29	187	54	4951	2077	2.950	0.638	-100	0	1
2	17	10	""	"buffer"	17360	5730	150	99	117	101	86	99	99	107	49	45	19	7	0	70	79	53	67	67	67	70	25	35	23	7	0	0.000	1.500	2.065	1.989	3.634	3.416	0.174	156	1272	100	3	30	Error	0	3	18	12	18296	12265	0.204	0.360	-100	0	1
2	18	10	""	"buffer"	17760	5730	150	101	108	59	54	99	99	108	65	60	8	0	0	67	74	34	45	68	68	72	36	50	11	1	0	-2.000	1.500	1.601	1.291	4.221	5.442	0.070	156	1272	100	1	15	Error	2	-1	9	6	16919	11474	0.000	0.056	-100	0	1
2	19	10	""	"buffer"	18160	5730	150	94	100	45	45	97	97	103	50	48	12	3	0	63	67	27	40	64	64	68	28	41	8	3	0	3.000	1.000	1.911	1.935	4.302	14.078	0.007	156	1263	100	-4	6	1.585	-3	-1	3	3	15537	10374	-0.060	-0.036	-100	0	1
2	20	10	""	"buffer"	18570	5740	150	93	109	76	69	95	95	101	43	42	23	7	0	63	65	19	29	64	64	67	22	32	13	1	0	2.000	14.000	1.894	1.846	3.677	35.997	0.003	156	1272	100	-3	15	1.000	-2	-1	14	1	17016	10112	0.186	-0.091	-100	0	1
2	1	11	""	"sp3"	10970	6140	200	884	902	256	28	97	97	103	43	41	100	100	0	635	662	238	35	66	66	69	24	34	99	99	0	1.383	1.351	1.369	1.401	1.744	1.360	0.746	274	2297	93	1356	1401	0.468	787	569	805	596	247214	181349	18.581	24.708	0	0	0
2	2	11	""	"sp3"	11340	6140	190	917	945	285	30	104	104	181	768	424	57	2	0	637	654	257	39	69	69	107	508	474	61	5	0	1.431	1.438	1.475	1.518	1.651	1.464	0.879	296	1962	88	1381	1426	0.517	813	568	841	585	279857	193593	0.995	1.077	-100	0	1
2	3	11	""	"sp3"	11750	6130	190	901	912	255	27	111	111	140	143	102	100	99	0	628	642	210	32	71	71	87	83	95	98	98	0	1.418	1.403	1.419	1.447	1.617	1.444	0.754	272	2021	95	1347	1372	0.504	790	557	801	571	248119	174704	5.399	6.687	0	0	0
2	4	11	""	"sp3"	12140	6120	190	921	958	303	31	100	100	107	47	43	100	100	0	637	669	262	39	70	70	73	28	38	99	99	0	1.448	1.432	1.459	1.473	1.631	1.441	0.766	288	2008	95	1388	1457	0.534	821	567	858	599	275996	192658	18.106	21.286	0	0	0
2	5	11	""	"tgfb1"	12570	6130	190	768	778	240	30	100	100	107	51	47	99	99	0	788	840	329	39	72	72	76	32	42	100	100	0	0.933	0.883	0.927	0.906	1.637	0.832	0.741	300	2008	95	1384	1446	-0.100	668	716	678	768	233357	252100	13.157	23.875	0	0	0
2	6	11	""	"tgfb1"	12960	6140	190	746	772	280	36	103	103	109	53	48	99	99	0	780	832	305	36	72	72	76	47	61	100	100	0	0.908	0.880	0.885	0.863	1.809	0.869	0.728	280	1968	91	1351	1429	-0.139	643	708	669	760	216274	233027	12.509	16.085	0	0	0
2	7	11	""	"tgfb1"	13310	6150	210	709	726	319	43	102	102	110	67	60	98	98	0	696	742	350	47	75	75	81	75	92	97	96	0	0.977	0.936	0.961	0.983	1.958	0.903	0.682	312	2397	73	1228	1291	-0.034	607	621	624	667	226413	231577	9.194	8.813	0	0	0
2	8	11	""	"tgfb1"	13740	6130	200	708	728	263	36	102	102	110	51	46	99	99	0	738	772	318	41	76	76	81	52	64	99	98	0	0.915	0.899	0.884	0.901	1.798	0.821	0.667	303	2361	94	1268	1322	-0.128	606	662	626	696	220452	233943	12.118	13.288	0	0	0
2	9	11	""	"pnp"	14160	6140	200	1847	1874	448	23	104	104	110	54	49	100	100	0	1226	1241	374	30	76	76	80	50	62	100	100	0	1.516	1.519	1.560	1.559	1.434	1.524	0.861	311	2328	94	2893	2935	0.600	1743	1150	1770	1165	582754	385811	32.667	23.220	0	0	0
2	10	11	""	"pnp"	14550	6140	190	1907	1908	470	24	99	99	108	56	51	100	100	0	1214	1252	471	37	75	75	78	32	41	100	100	0	1.587	1.537	1.563	1.586	1.409	1.506	0.823	277	2019	95	2947	2986	0.666	1808	1139	1809	1177	528537	346739	32.143	36.688	0	0	0
2	11	11	""	"pnp"	14950	6120	180	1880	1856	431	23	102	102	110	54	49	100	100	0	1247	1232	341	27	74	74	78	35	44	100	100	0	1.516	1.515	1.521	1.542	1.383	1.521	0.878	284	1868	95	2951	2912	0.600	1778	1173	1754	1158	527244	349883	32.333	32.971	0	0	0
2	12	11	""	"pnp"	15340	6080	200	1851	1852	457	24	102	102	111	55	49	100	100	0	1246	1246	372	29	73	73	77	34	44	100	100	0	1.491	1.492	1.485	1.523	1.381	1.490	0.882	330	2244	91	2922	2923	0.576	1749	1173	1750	1173	611219	411242	31.655	34.382	0	0	0
2	13	11	""	"timp2"	15760	6130	150	98	106	58	54	98	98	105	51	48	8	5	0	66	70	26	37	68	68	71	27	38	10	3	0	0.000	4.000	1.846	1.539	3.593	5.769	0.071	156	1272	100	-2	10	Error	0	-2	8	2	16475	10895	0.020	-0.037	-100	0	1
2	14	11	""	"timp2"	16220	6170	320	414	432	159	36	102	102	119	91	76	96	83	0	370	396	168	42	68	68	80	63	78	97	91	0	1.033	1.006	1.023	1.027	2.061	1.024	0.510	885	4894	71	614	658	0.047	312	302	330	328	382733	350025	3.440	5.016	0	0	0
2	15	11	""	"timp2"	16570	6140	200	353	360	154	42	106	106	130	99	76	82	59	0	221	243	129	53	70	70	87	77	88	75	48	0	1.636	1.468	1.579	1.663	3.528	1.349	0.386	92	2161	0	398	427	0.710	247	151	254	173	33075	22323	2.323	2.026	-100	0	1
2	16	11	""	"timp2"	16970	6140	150	115	116	51	43	97	97	105	50	47	23	5	0	69	75	35	46	68	68	72	31	43	13	6	0	18.000	2.714	2.000	1.838	4.277	115.480	0.000	156	1272	100	19	26	4.170	18	1	19	7	18062	11643	0.220	0.097	-100	0	1
2	17	11	""	"sp5"	17420	6210	220	4115	4154	1216	29	101	101	112	70	62	100	100	0	3174	3212	860	26	68	68	73	38	52	100	100	0	1.292	1.289	1.281	1.289	1.354	1.316	0.895	342	2859	78	7120	7197	0.370	4014	3106	4053	3144	1420712	1098613	57.743	82.605	0	0	0
2	18	11	""	"sp5"	17810	6170	190	436	843	818	97	103	103	144	313	217	54	34	0	201	584	835	142	68	68	99	292	294	30	21	0	2.504	1.434	1.545	2.029	3.191	1.161	0.617	55	2206	0	466	1256	1.324	333	133	740	516	46350	32129	2.233	1.661	-100	0	1
2	19	11	""	"sp5"	18270	6150	270	4276	4308	885	20	101	101	218	700	321	99	99	0	3297	3370	842	24	66	66	157	539	343	99	99	0	1.292	1.273	1.275	1.294	1.355	1.269	0.871	540	3733	100	7406	7511	0.370	4175	3231	4207	3304	2326315	1819972	5.843	5.961	0	0	0
2	20	11	""	"sp5"	18570	6140	220	188	737	1066	144	97	97	165	586	355	27	21	0	95	496	817	164	64	64	113	376	332	25	19	0	2.935	1.481	1.837	2.082	4.031	1.285	0.811	392	2465	100	122	1072	1.553	91	31	640	432	289091	194367	0.976	1.019	-100	0	1
3	1	1	""	"sp4"	2010	11130	190	997	1055	328	31	103	103	110	58	52	100	100	0	840	856	248	28	95	95	100	43	43	100	100	0	1.200	1.251	1.243	1.260	1.480	1.286	0.816	259	2031	90	1639	1713	0.263	894	745	952	761	273220	221696	16.293	17.581	0	0	0
3	2	1	""	"sp4"	2380	11150	180	899	903	306	33	99	99	108	67	62	100	99	0	719	737	254	34	83	83	91	48	52	99	99	0	1.258	1.229	1.224	1.233	1.533	1.257	0.785	271	1825	85	1436	1458	0.331	800	636	804	654	244628	199763	11.866	13.458	0	0	0
3	3	1	""	"sp4"	2730	11160	180	868	907	301	33	98	98	114	114	100	100	99	0	756	769	216	28	84	84	93	68	73	100	100	0	1.146	1.181	1.176	1.165	1.535	1.250	0.765	254	1867	95	1442	1494	0.197	770	672	809	685	230486	195245	6.956	9.941	0	0	0
3	4	1	""	"sp4"	3160	11170	200	926	942	284	30	102	102	122	122	100	100	99	0	726	738	234	31	91	91	103	143	138	99	94	0	1.298	1.298	1.300	1.312	1.601	1.299	0.762	280	2355	87	1459	1487	0.376	824	635	840	647	263743	206569	6.721	4.441	0	0	0
3	5	1	""	"abp1"	3610	11080	220	193	224	215	95	104	104	112	64	57	65	35	0	172	253	753	297	91	91	97	46	47	71	42	0	1.099	0.741	1.167	1.135	4.297	0.277	0.561	237	2715	0	170	282	0.136	89	81	120	162	53195	59920	1.750	3.391	-100	0	1
3	6	1	""	"abp1"	3950	11120	210	173	188	86	45	98	98	109	88	80	43	13	0	156	194	125	64	79	79	82	33	40	77	54	0	0.974	0.783	0.974	0.923	4.626	0.612	0.089	320	2145	91	152	205	-0.038	75	77	90	115	60121	62068	0.898	3.394	-100	0	1
3	7	1	""	"abp1"	4350	11120	200	170	196	110	56	98	98	110	90	81	42	14	0	156	191	116	60	82	82	86	33	38	75	54	0	0.973	0.899	0.931	1.018	4.050	1.145	0.097	284	2309	61	146	207	-0.039	72	74	98	109	55572	54258	0.956	3.182	-100	0	1
3	8	1	""	"abp1"	4760	11110	200	167	186	89	47	102	102	114	68	59	48	21	0	137	175	122	69	79	79	85	41	48	62	36	0	1.121	0.875	1.172	1.121	3.918	0.985	0.071	287	2296	77	123	180	0.165	65	58	84	96	53246	50111	1.059	2.195	-100	0	1
3	9	1	""	"ctss"	5190	11120	200	1708	1803	711	39	104	104	116	70	60	100	100	0	929	1000	459	45	73	73	78	37	47	100	99	0	1.874	1.833	1.809	1.908	1.558	1.840	0.845	306	2320	78	2460	2626	0.906	1604	856	1699	927	551735	305992	24.100	24.919	0	0	0
3	10	1	""	"ctss"	5590	11120	190	1567	1690	651	38	100	100	107	53	49	100	100	0	908	979	424	43	71	71	75	39	52	99	99	0	1.753	1.751	1.771	1.808	1.556	1.789	0.819	300	2004	97	2304	2498	0.810	1467	837	1590	908	507036	293583	29.868	23.179	0	0	0
3	11	1	""	"ctss"	5980	11130	190	1571	1612	592	36	100	100	113	159	140	100	99	0	883	937	407	43	70	70	76	51	67	100	99	0	1.809	1.744	1.769	1.807	1.553	1.743	0.810	327	1909	52	2284	2379	0.855	1471	813	1512	867	527206	306531	9.428	16.882	0	0	0
3	12	1	""	"ctss"	6370	11120	230	1199	1402	873	62	99	99	111	105	94	98	97	0	688	800	507	63	71	71	81	144	177	93	78	0	1.783	1.787	1.752	1.814	1.835	1.844	0.820	389	2740	92	1717	2032	0.834	1100	617	1303	729	545207	311287	12.295	4.993	0	0	0
3	13	1	""	"actin"	6780	11110	180	17296	17704	3944	22	101	101	118	141	119	100	100	0	23378	23124	5136	22	73	73	88	179	203	100	100	0	0.738	0.764	0.757	0.767	1.161	0.760	0.977	262	1890	96	40500	40654	-0.438	17195	23305	17603	23051	4638499	6058596	124.723	128.693	0	0	0
3	14	1	""	"actin"	7190	11130	190	17750	17325	4838	27	107	107	141	192	136	100	100	0	24026	22953	6108	26	72	72	101	209	206	100	100	0	0.737	0.753	0.744	0.759	1.183	0.751	0.980	276	2036	89	41597	40099	-0.440	17643	23954	17218	22881	4781764	6334926	89.500	109.340	0	0	0
3	15	1	""	"actin"	7580	11130	180	18334	18228	3392	18	104	104	140	201	143	100	100	0	24228	23878	4563	19	73	73	105	176	167	100	100	0	0.755	0.761	0.751	0.766	1.155	0.756	0.980	259	1897	93	42385	41929	-0.405	18230	24155	18124	23805	4721005	6184411	89.990	135.074	0	0	0
3	16	1	""	"actin"	7990	11150	210	17413	16553	6263	37	105	105	147	224	152	100	100	0	23049	21367	8074	37	75	75	110	214	194	100	100	0	0.753	0.772	0.767	0.816	1.338	0.769	0.975	335	2415	84	40282	37740	-0.409	17308	22974	16448	21292	5545213	7157933	73.241	99.332	0	0	0
3	17	1	""	"sp7"	8410	11120	180	868	912	328	35	101	101	110	69	62	100	100	0	733	738	213	28	72	72	77	58	75	100	100	0	1.160	1.218	1.151	1.192	1.513	1.292	0.778	226	1918	93	1428	1477	0.214	767	661	811	666	206043	166750	11.623	11.397	0	0	0
3	18	1	""	"sp7"	8770	11140	170	944	1045	456	43	100	100	110	79	71	100	99	0	724	743	281	37	71	71	78	68	87	99	97	0	1.292	1.406	1.362	1.450	1.783	1.575	0.653	236	1576	85	1497	1617	0.370	844	653	945	672	246721	175430	11.835	9.779	0	0	0
3	19	1	""	"sp7"	9180	11120	170	1036	1049	288	27	100	100	105	46	43	100	100	0	832	849	272	32	71	71	74	28	37	100	100	0	1.230	1.220	1.238	1.244	1.549	1.226	0.776	215	1609	85	1697	1727	0.299	936	761	949	778	225536	182486	20.522	27.679	0	0	0
3	20	1	""	"sp7"	9580	11110	170	977	966	296	30	100	100	108	56	51	100	99	0	738	741	238	32	70	70	74	28	37	99	99	0	1.313	1.291	1.310	1.301	1.499	1.312	0.805	225	1593	95	1545	1537	0.393	877	668	866	671	217268	166791	15.321	23.821	0	0	0
3	1	2	""	"ara"	1970	11530	150	94	101	42	41	108	108	169	806	476	0	0	0	110	118	87	73	102	102	124	287	231	0	0	0	-1.750	-0.437	1.049	1.076	3.963	3.201	0.135	156	1272	100	-6	9	Error	-14	8	-7	16	15714	18411	-0.084	-0.021	-100	0	1
3	2	2	""	"ara"	2360	11620	130	392	424	178	41	118	118	293	1342	458	0	0	0	207	230	105	45	92	92	194	1230	634	0	0	0	2.383	2.217	2.333	2.401	2.508	2.841	0.381	117	831	0	389	444	1.253	274	115	306	138	49615	26898	0.098	0.029	-100	0	1
3	3	2	""	"ara"	2790	11550	130	220	221	87	39	109	109	120	60	50	73	42	0	121	149	73	48	91	91	100	44	44	42	21	0	3.700	1.931	2.128	1.609	10.345	9.267	0.007	19	986	44	141	170	1.888	111	30	112	58	4193	2831	1.683	1.114	-100	0	1
3	4	2	""	"ara"	3170	11530	150	97	103	49	47	100	100	112	74	66	7	0	0	83	92	69	75	89	89	102	185	181	0	0	0	0.500	1.000	1.444	1.461	3.579	0.244	0.411	156	1272	100	-9	6	-1.000	-3	-6	3	3	16135	14308	-0.122	-0.054	-100	0	1
3	5	2	""	"cxcl10"	3580	11550	90	151	170	122	71	117	117	136	97	71	19	5	0	90	95	36	37	92	92	119	445	373	0	0	0	-17.000	17.667	2.053	1.764	5.840	67.924	0.001	52	420	100	32	56	Error	34	-2	53	3	8859	4925	0.351	-0.054	-100	0	1
3	6	2	""	"cxcl10"	3970	11520	300	466	485	175	36	105	105	118	102	86	97	84	0	330	357	165	46	85	85	94	146	155	78	36	0	1.473	1.397	1.425	1.497	2.278	1.691	0.451	677	4260	80	606	652	0.559	361	245	380	272	328613	241934	3.598	1.801	-100	0	1
3	7	2	""	"cxcl10"	4340	11530	210	454	473	172	36	101	101	110	59	53	99	94	0	325	340	134	39	86	86	90	33	36	98	95	0	1.477	1.465	1.457	1.536	2.269	1.614	0.526	344	2239	92	592	626	0.563	353	239	372	254	162655	116999	6.153	7.576	0	0	0
3	8	2	""	"cxcl10"	4780	11500	220	438	453	165	36	106	106	121	79	65	97	89	0	273	302	146	48	80	80	91	59	64	92	72	0	1.720	1.563	1.677	1.710	2.397	1.749	0.453	362	2735	92	525	569	0.782	332	193	347	222	163883	109394	4.203	3.576	0	0	0
3	9	2	""	"anxa4"	5200	11520	200	1105	1104	349	31	102	102	111	61	54	100	100	0	302	317	159	50	71	71	76	34	44	93	87	0	4.342	4.073	4.168	4.863	2.563	4.530	0.532	301	2234	90	1234	1248	2.118	1003	231	1002	246	332406	95290	16.279	7.088	0	0	0
3	10	2	""	"anxa4"	5560	11550	210	937	974	323	33	101	101	108	56	51	99	99	0	274	305	157	51	70	70	74	28	37	95	89	0	4.098	3.715	4.012	4.435	2.423	4.116	0.549	327	2397	92	1040	1108	2.035	836	204	873	235	318579	99774	15.464	8.250	0	0	0
3	11	2	""	"anxa4"	6010	11550	210	968	999	315	31	98	98	108	57	52	100	100	0	253	290	168	57	70	70	74	36	48	91	82	0	4.754	4.095	4.736	5.072	2.540	4.560	0.461	345	2312	94	1053	1121	2.249	870	183	901	220	344734	100086	15.632	6.000	0	0	0
3	12	2	""	"anxa4"	6360	11510	210	916	954	343	35	100	100	113	77	68	99	99	0	246	276	156	56	70	70	77	70	90	81	62	0	4.636	4.146	4.076	5.177	2.797	4.820	0.449	346	2268	85	992	1060	2.213	816	176	854	206	330172	95459	10.922	2.843	0	0	0
3	13	2	""	"cxcl10-bis"	6800	11520	200	412	422	147	34	100	100	109	63	57	98	92	0	240	268	120	44	71	71	76	62	81	89	69	0	1.846	1.635	1.734	1.793	2.405	1.737	0.491	291	2241	94	481	519	0.884	312	169	322	197	122794	77946	4.968	3.097	0	0	0
3	14	2	""	"cxcl10-bis"	7160	11540	190	413	437	176	40	100	100	108	55	50	97	93	0	254	274	126	45	69	69	73	38	52	96	87	0	1.692	1.644	1.631	1.723	2.459	1.871	0.514	277	1991	96	498	542	0.759	313	185	337	205	121148	75764	5.982	5.289	0	0	0
3	15	2	""	"cxcl10-bis"	7580	11540	180	423	434	154	35	99	99	109	65	59	98	93	0	267	289	129	44	70	70	73	34	46	98	93	0	1.645	1.530	1.602	1.627	2.318	1.682	0.486	268	1884	96	521	554	0.718	324	197	335	219	116248	77570	5.000	6.353	0	0	0
3	16	2	""	"cxcl10-bis"	7970	11520	180	398	414	137	33	101	101	109	55	50	98	96	0	239	258	114	44	70	70	74	25	33	97	92	0	1.757	1.665	1.732	1.779	2.274	1.943	0.427	276	1840	94	466	501	0.813	297	169	313	188	114246	71078	5.545	7.360	0	0	0
3	17	2	""	"sp2"	8420	11520	170	1616	1600	376	23	102	102	110	58	52	100	100	0	1757	1770	461	26	72	72	77	38	49	100	100	0	0.899	0.882	0.871	0.885	1.336	0.866	0.900	250	1551	89	3199	3196	-0.154	1514	1685	1498	1698	399925	442378	25.690	44.553	0	0	0
3	18	2	""	"sp2"	8760	11540	180	1559	1567	342	21	102	102	110	56	50	100	100	0	1760	1758	378	21	73	73	81	111	137	100	100	0	0.864	0.869	0.867	0.866	1.340	0.862	0.894	242	1851	92	3144	3150	-0.211	1457	1687	1465	1685	379263	425387	26.018	15.108	0	0	0
3	19	2	""	"sp2"	9190	11530	190	1603	1652	486	29	102	102	107	48	44	100	100	0	1739	1699	416	24	71	71	76	37	48	100	100	0	0.900	0.952	0.936	0.947	1.363	0.965	0.869	250	2048	90	3169	3178	-0.152	1501	1668	1550	1628	412950	424830	32.188	43.865	0	0	0
3	20	2	""	"sp2"	9570	11500	170	1682	1708	416	24	104	104	115	56	48	100	100	0	1734	1726	442	25	71	71	76	33	43	99	99	0	0.949	0.969	0.967	0.973	1.330	0.956	0.894	250	1558	93	3241	3259	-0.076	1578	1663	1604	1655	426952	431550	28.446	50.000	0	0	0
3	1	3	""	"apc"	1970	11930	150	123	197	203	103	123	123	207	240	115	11	7	0	131	168	145	86	110	110	145	116	80	16	8	0	0.000	1.276	1.296	1.263	3.135	2.386	0.475	156	1272	100	21	132	Error	0	21	74	58	30758	26155	-0.042	0.198	-100	0	1
3	2	3	""	"apc"	2370	11930	150	124	186	159	85	127	127	213	208	97	16	4	0	105	176	179	101	97	97	138	118	85	19	14	0	-0.375	0.747	1.176	1.482	3.553	1.713	0.404	156	1216	100	5	138	Error	-3	8	59	79	29032	27489	-0.130	0.322	-100	0	1
3	3	3	""	"apc"	2770	11970	210	629	664	263	39	99	99	107	51	47	99	99	0	572	592	233	39	81	81	86	62	72	99	98	0	1.079	1.106	1.085	1.127	1.869	1.136	0.620	354	2302	95	1021	1076	0.110	530	491	565	511	234912	209664	10.922	8.161	0	0	0
3	4	3	""	"apc"	3160	11920	210	602	638	238	37	99	99	107	51	47	99	98	0	550	592	242	40	92	92	97	66	68	99	96	0	1.098	1.078	1.104	1.105	1.924	1.050	0.607	359	2367	96	961	1039	0.135	503	458	539	500	229078	212421	10.412	7.500	0	0	0
3	5	3	""	"cxcl11"	3600	11950	60	112	143	106	74	108	108	122	68	55	21	9	0	130	143	56	39	104	104	110	47	42	37	21	0	0.154	0.897	0.577	0.772	10.039	-15.088	0.001	32	176	100	30	74	-2.699	4	26	35	39	4573	4591	0.309	0.702	-100	0	1
3	6	3	""	"cxcl11"	3970	11930	150	124	131	60	45	105	105	117	151	129	3	0	0	104	118	88	74	83	83	90	45	50	32	12	0	0.905	0.743	1.140	1.029	4.484	1.199	0.009	156	1266	100	40	61	-0.144	19	21	26	35	20466	18390	0.093	0.622	-100	0	1
3	7	3	""	"cxcl11"	4370	11950	110	213	220	111	50	107	107	114	55	48	66	33	0	140	202	112	55	91	91	97	37	38	88	33	0	2.163	1.018	2.551	2.339	2.527	-16.335	0.001	9	675	83	155	224	1.113	106	49	113	111	1980	1815	1.927	2.838	-100	0	1
3	8	3	""	"cxcl11"	4790	11970	100	204	226	71	31	114	114	124	60	48	73	35	0	141	165	91	55	87	87	100	99	99	28	7	0	1.667	1.436	1.233	1.550	4.209	2.540	0.040	53	501	43	144	190	0.737	90	54	112	78	11952	8739	1.700	0.657	-100	0	1
3	9	3	""	"arg2"	5190	12000	100	181	179	71	39	101	101	112	56	50	67	21	0	138	152	62	40	81	81	87	32	36	75	46	0	1.404	1.099	1.145	1.207	3.795	3.749	0.018	28	594	28	137	149	0.490	80	57	78	71	5005	4247	1.196	2.031	-100	0	1
3	10	3	""	"arg2"	5580	11940	150	200	202	69	34	103	103	116	66	56	73	30	0	151	189	131	69	74	74	83	42	50	76	46	0	1.260	0.861	1.404	1.109	4.155	3.787	0.032	30	1323	55	174	214	0.333	97	77	99	115	6068	5671	1.303	2.524	-100	0	1
3	11	3	""	"arg2"	5960	11910	80	171	196	76	38	109	109	124	77	62	50	25	0	156	147	63	42	79	79	88	38	43	58	50	0	0.805	1.279	0.494	0.815	4.642	7.419	0.005	12	326	70	139	155	-0.313	62	77	87	68	2353	1760	0.935	1.553	-100	0	1
3	12	3	""	"arg2"	6320	11910	130	194	228	191	83	105	105	114	54	47	77	33	0	142	226	408	180	79	79	83	30	36	84	53	0	1.413	0.837	1.339	1.209	3.082	0.524	0.400	45	908	27	152	270	0.499	89	63	123	147	10273	10179	2.111	4.767	-100	0	1
3	13	3	""	"cxcl5"	6750	11910	230	247	268	135	50	98	98	108	86	79	71	41	0	193	214	111	51	70	70	76	54	71	77	55	0	1.211	1.181	1.189	1.239	3.772	2.668	0.197	381	2800	91	272	314	0.276	149	123	170	144	102217	81457	1.860	2.556	-100	0	1
3	14	3	""	"cxcl5"	7180	11940	200	274	292	129	44	99	99	106	49	46	91	77	0	196	222	120	54	69	69	72	23	31	93	86	0	1.378	1.261	1.492	1.347	3.429	1.468	0.270	332	2244	92	302	346	0.463	175	127	193	153	96981	73728	3.796	6.522	0	0	0
3	15	3	""	"cxcl5"	7570	11940	210	223	290	263	90	102	102	110	62	56	74	49	0	178	199	113	56	70	70	74	33	44	80	66	0	1.120	1.457	1.321	1.339	3.272	3.062	0.279	322	2377	94	229	317	0.163	121	108	188	129	93489	64095	2.903	3.788	-100	0	1
3	16	3	""	"cxcl5"	7990	11910	210	241	274	150	54	102	102	110	56	50	77	58	0	177	198	110	55	72	72	75	26	34	81	67	0	1.324	1.365	1.411	1.448	3.935	2.240	0.168	329	2398	91	244	298	0.405	139	105	172	126	90160	65049	2.929	4.731	0	0	0
3	17	3	""	"arhgef1"	8400	11910	190	755	769	268	34	100	100	108	49	45	100	100	0	817	849	306	36	72	72	75	27	36	100	100	0	0.879	0.861	0.881	0.854	1.636	0.842	0.750	290	2011	93	1400	1446	-0.186	655	745	669	777	223024	246200	13.490	28.667	0	0	0
3	18	3	""	"arhgef1"	8790	11930	190	677	695	239	34	100	100	108	51	47	100	100	0	723	744	266	35	71	71	77	104	135	100	97	0	0.885	0.884	0.878	0.881	1.751	0.776	0.591	290	2010	94	1229	1268	-0.176	577	652	595	673	201525	215745	11.510	6.413	0	0	0
3	19	3	""	"arhgef1"	9170	11930	190	715	729	242	33	98	98	104	48	46	100	100	0	776	787	294	37	70	70	74	32	43	100	100	0	0.874	0.880	0.897	0.894	1.683	0.856	0.762	261	2031	90	1323	1348	-0.194	617	706	631	717	190341	205308	13.021	22.281	0	0	0
3	20	3	""	"arhgef1"	9570	11910	190	572	607	256	42	102	102	111	56	50	98	97	0	576	609	263	43	70	70	75	38	50	99	98	0	0.929	0.937	0.898	0.939	1.960	0.932	0.659	274	2034	92	976	1044	-0.106	470	506	505	539	166233	166770	8.857	14.053	0	0	0
3	1	4	""	"cxcl9"	1990	12320	240	302	319	125	39	99	99	114	79	69	86	66	0	268	294	134	45	88	88	95	54	56	92	76	0	1.128	1.068	1.106	1.097	2.956	1.099	0.318	415	3117	91	383	426	0.174	203	180	220	206	132304	122118	2.595	3.685	0	0	0
3	2	4	""	"cxcl9"	2400	12300	210	264	283	118	41	96	96	111	86	77	82	49	0	265	290	143	49	82	82	90	56	62	90	73	0	0.918	0.899	0.925	0.962	3.023	0.843	0.288	363	2225	93	351	395	-0.123	168	183	187	208	102831	105153	2.000	3.571	-100	0	1
3	3	4	""	"cxcl9"	2750	12340	220	272	299	132	44	99	99	108	57	52	89	69	0	268	294	148	50	82	82	85	33	38	95	86	0	0.930	0.943	0.944	0.960	2.894	0.986	0.285	385	2330	89	359	412	-0.105	173	186	200	212	115049	113004	3.351	6.333	0	0	0
3	4	4	""	"cxcl9"	3210	12320	230	292	304	130	42	103	103	114	68	59	87	65	0	249	284	155	54	96	96	106	135	127	57	21	0	1.235	1.069	1.166	1.202	3.285	0.960	0.313	363	2627	0	342	389	0.305	189	153	201	188	110382	102961	2.794	1.319	-100	0	1
3	5	4	""	"arhj"	3610	12320	210	276	293	125	42	99	99	107	62	57	87	68	0	301	331	149	45	98	98	106	142	133	70	29	0	0.872	0.833	0.833	0.804	2.830	0.793	0.380	346	2241	94	380	427	-0.198	177	203	194	233	101524	114649	3.000	1.585	-100	0	1
3	6	4	""	"arhj"	3970	12330	200	278	299	148	49	100	100	106	48	45	87	76	0	301	325	161	49	86	86	90	33	36	97	92	0	0.828	0.833	0.821	0.807	3.143	0.820	0.347	308	2096	90	393	438	-0.272	178	215	199	239	92079	100170	4.021	7.121	0	0	0
3	7	4	""	"arhj"	4370	12330	200	250	272	139	51	104	104	113	61	53	77	56	0	257	291	153	52	88	88	94	43	45	92	79	0	0.864	0.828	0.850	0.842	3.625	0.878	0.243	302	2263	90	315	371	-0.211	146	169	168	203	82025	87980	2.607	4.581	0	0	0
3	8	4	""	"arhj"	4770	12320	200	257	282	137	48	103	103	119	169	142	44	10	0	245	278	141	50	81	81	106	839	791	0	0	0	0.939	0.909	0.895	0.904	3.196	0.951	0.427	314	2299	91	318	376	-0.091	154	164	179	197	88403	87248	0.964	0.205	-100	0	1
3	9	4	""	"cxcr4"	5210	12320	180	319	330	133	40	97	97	105	51	48	94	85	0	143	176	107	60	71	71	74	25	33	81	66	0	3.083	2.219	2.626	2.593	3.453	2.795	0.230	259	1838	93	294	338	1.624	222	72	233	105	85564	45685	4.412	4.080	0	0	0
3	10	4	""	"cxcr4"	5560	12350	190	324	349	148	42	101	101	115	144	125	73	35	0	164	196	122	62	72	72	81	98	120	47	20	0	2.424	2.000	2.441	2.534	3.833	2.222	0.223	278	1939	68	315	372	1.277	223	92	248	124	97142	54448	1.625	1.173	-100	0	1
3	11	4	""	"cxcr4"	5980	12370	180	295	307	134	43	104	104	117	68	58	85	65	0	158	189	109	57	70	70	75	38	50	75	56	0	2.170	1.706	1.792	1.961	3.559	2.268	0.238	280	1840	85	279	322	1.118	191	88	203	119	86088	53027	2.794	3.000	0	0	0
3	12	4	""	"cxcr4"	6350	12350	180	312	330	153	46	103	103	285	2557	897	0	0	0	141	165	94	56	73	73	378	3926	1038	0	0	0	3.074	2.467	2.596	2.625	3.653	3.290	0.206	279	1832	91	277	319	1.620	209	68	227	92	92031	46030	0.018	-0.054	-100	0	1
3	13	4	""	"atp2a3"	6750	12310	210	342	373	198	53	100	100	108	63	58	92	76	0	282	322	196	60	69	69	74	39	52	90	81	0	1.136	1.079	1.158	1.192	3.252	1.103	0.392	357	2404	92	455	526	0.184	242	213	273	253	133201	114846	4.206	6.359	0	0	0
3	14	4	""	"atp2a3"	7190	12330	200	372	417	218	52	99	99	108	59	54	94	82	0	301	357	218	61	69	69	72	26	36	95	89	0	1.177	1.104	1.127	1.231	2.865	1.113	0.536	303	2244	85	505	606	0.235	273	232	318	288	126352	108112	5.237	10.962	0	0	0
3	15	4	""	"atp2a3"	7560	12330	200	313	370	227	61	101	101	110	57	51	88	71	0	269	326	248	76	72	72	75	25	33	92	87	0	1.076	1.059	1.028	1.037	3.639	1.003	0.442	293	2259	91	409	523	0.106	212	197	269	254	108301	95527	4.561	10.040	0	0	0
3	16	4	""	"atp2a3"	7980	12310	210	320	387	250	64	102	102	109	51	46	85	76	0	252	317	233	73	71	71	74	26	35	88	81	0	1.204	1.159	1.163	1.259	3.375	1.212	0.429	288	2443	14	399	531	0.268	218	181	285	246	111558	91259	5.451	9.346	0	0	0
3	17	4	""	"cyp1a1"	8410	12310	190	242	260	115	44	100	100	107	53	49	85	64	0	196	236	129	54	71	71	75	35	46	93	78	0	1.136	0.970	1.112	0.993	3.307	1.014	0.207	251	2017	91	267	325	0.184	142	125	160	165	65314	59159	2.887	4.600	0	0	0
3	18	4	""	"cyp1a1"	8780	12330	180	206	223	111	49	99	99	107	53	49	75	50	0	180	220	134	60	70	70	75	35	46	91	72	0	0.973	0.827	0.959	0.940	3.367	0.821	0.207	246	1857	90	217	274	-0.039	107	110	124	150	54903	54100	2.189	4.143	0	0	0
3	19	4	""	"cyp1a1"	9160	12340	200	234	277	192	69	98	98	105	51	48	83	62	0	204	231	128	55	69	69	72	28	38	91	79	0	1.007	1.105	1.041	1.056	3.217	1.674	0.293	267	2242	90	271	341	0.010	136	135	179	162	74078	61681	3.373	5.679	0	0	0
3	20	4	""	"cyp1a1"	9560	12310	190	233	248	113	45	100	100	108	55	50	80	56	0	198	224	112	50	69	69	73	31	42	92	79	0	1.031	0.955	1.004	0.996	3.559	1.029	0.224	251	2022	89	262	303	0.044	133	129	148	155	62256	56179	2.545	4.871	0	0	0
3	1	5	""	"auh"	2010	12730	210	3304	3270	847	25	100	100	108	57	52	100	100	0	2782	2847	805	28	86	86	90	41	45	100	100	0	1.188	1.148	1.164	1.158	1.316	1.142	0.932	360	2279	90	5900	5931	0.249	3204	2696	3170	2761	1177206	1024924	55.474	67.244	0	0	0
3	2	5	""	"auh"	2380	12760	200	3475	3497	868	24	96	96	103	48	46	100	100	0	3078	3061	905	29	79	79	83	34	40	100	100	0	1.127	1.141	1.144	1.160	1.273	1.124	0.934	337	2130	97	6378	6383	0.172	3379	2999	3401	2982	1178531	1031686	70.708	87.588	0	0	0
3	3	5	""	"auh"	2750	12710	220	3348	3335	893	26	99	99	107	51	47	100	100	0	2780	2845	923	32	80	80	84	32	38	100	100	0	1.203	1.170	1.181	1.199	1.307	1.150	0.930	363	2545	81	5949	6001	0.267	3249	2700	3236	2765	1210748	1032807	63.294	86.281	0	0	0
3	4	5	""	"auh"	3190	12700	240	2654	2696	852	31	102	102	112	65	58	100	100	0	2244	2273	878	38	93	93	103	129	125	99	99	0	1.186	1.190	1.205	1.235	1.411	1.162	0.906	398	2764	63	4703	4774	0.246	2552	2151	2594	2180	1073007	904842	39.754	16.822	0	0	0
3	5	5	""	"cyp1b1"	3560	12690	220	207	219	100	45	102	102	111	71	63	67	31	0	171	195	107	54	96	96	105	156	148	16	5	0	1.400	1.182	1.254	1.262	3.690	1.551	0.092	222	2604	30	180	216	0.485	105	75	117	99	48680	43234	1.521	0.577	-100	0	1
3	6	5	""	"cyp1b1"	4000	12680	210	176	187	82	43	102	102	109	50	45	61	37	0	150	169	84	49	85	85	88	30	34	74	52	0	1.138	1.012	1.154	1.170	3.743	1.560	0.093	278	2288	69	139	169	0.187	74	65	85	84	52096	46940	1.560	2.700	-100	0	1
3	7	5	""	"cyp1b1"	4360	12700	200	200	205	91	44	102	102	110	52	47	66	46	0	175	195	80	41	91	91	95	35	36	82	57	0	1.167	0.990	1.188	1.096	3.882	2.055	0.064	193	2214	16	182	207	0.223	98	84	103	104	39636	37595	1.827	2.857	-100	0	1
3	8	5	""	"cyp1b1"	4800	12740	200	196	206	88	42	103	103	119	163	136	19	2	0	161	177	79	44	79	79	105	834	794	0	0	0	1.134	1.051	1.215	1.170	3.457	0.153	0.617	207	2321	35	175	201	0.181	93	82	103	98	42734	36634	0.534	0.086	-100	0	1
3	9	5	""	"sp1"	5210	12730	180	3196	3208	535	16	105	105	120	80	66	100	100	0	2653	2645	487	18	74	74	89	74	83	100	100	0	1.199	1.207	1.198	1.211	1.222	1.205	0.950	285	1813	95	5670	5674	0.262	3091	2579	3103	2571	914218	753757	38.600	34.541	0	0	0
3	10	5	""	"sp1"	5580	12750	210	3008	3070	637	20	106	106	125	148	118	100	100	0	2615	2615	545	20	74	74	87	107	122	100	100	0	1.142	1.166	1.165	1.171	1.228	1.170	0.948	322	2068	92	5443	5505	0.192	2902	2541	2964	2541	988409	841911	19.899	23.626	0	0	0
3	11	5	""	"sp1"	5970	12750	200	3066	3056	673	22	107	107	124	92	74	100	100	0	2508	2535	499	19	72	72	81	68	83	100	100	0	1.215	1.197	1.183	1.192	1.226	1.209	0.944	328	2118	92	5395	5412	0.281	2959	2436	2949	2463	1002477	831606	31.870	36.088	0	0	0
3	12	5	""	"sp1"	6340	12720	200	3160	3127	670	21	109	109	297	2469	831	83	0	0	2583	2523	597	23	74	74	369	3787	1026	0	0	0	1.216	1.232	1.220	1.251	1.301	1.220	0.941	355	1971	66	5560	5467	0.282	3051	2509	3018	2449	1110213	895556	1.146	0.569	-100	0	1
3	13	5	""	"bhlhb2"	6800	12720	190	744	764	322	42	102	102	111	60	54	99	98	0	405	448	218	48	70	70	74	29	39	98	97	0	1.916	1.751	1.736	1.825	2.083	1.867	0.646	272	2022	94	977	1040	0.938	642	335	662	378	207911	121982	10.883	12.897	0	0	0
3	14	5	""	"bhlhb2"	7190	12740	180	915	934	270	28	99	99	108	54	50	100	100	0	471	506	211	41	69	69	73	29	39	100	100	0	2.030	1.911	2.025	2.045	1.827	2.009	0.646	251	1895	97	1218	1272	1.021	816	402	835	437	234357	126910	15.296	14.931	0	0	0
3	15	5	""	"bhlhb2"	7570	12740	180	876	917	274	29	100	100	107	52	48	100	100	0	484	505	232	45	69	69	73	28	38	99	98	0	1.870	1.874	1.947	2.038	1.954	1.922	0.641	246	1910	92	1191	1253	0.903	776	415	817	436	225473	124187	15.577	15.429	0	0	0
3	16	5	""	"bhlhb2"	7960	12710	180	862	881	284	32	102	102	109	48	44	100	99	0	425	462	208	45	70	70	73	25	34	99	99	0	2.141	1.987	2.068	2.129	1.832	2.039	0.679	255	1897	92	1115	1171	1.098	760	355	779	392	224537	117698	16.083	15.560	0	0	0
3	17	5	""	"dbl"	8380	12710	240	379	403	161	39	101	101	110	65	59	97	88	0	294	329	173	52	72	72	76	35	46	96	89	0	1.252	1.175	1.254	1.287	2.643	1.235	0.410	442	2957	95	500	559	0.324	278	222	302	257	178083	145531	4.508	7.229	0	0	0
3	18	5	""	"dbl"	8790	12710	240	333	370	183	49	106	106	240	2226	927	0	0	0	252	286	161	56	72	72	88	240	272	36	7	0	1.261	1.234	1.216	1.304	2.786	1.783	0.392	460	2916	100	407	478	0.335	227	180	264	214	170152	131367	0.058	0.825	-100	0	1
3	19	5	""	"dbl"	9180	12710	240	378	401	157	39	102	102	120	103	85	93	69	0	300	324	166	51	69	69	77	52	67	95	83	0	1.195	1.173	1.240	1.256	2.382	1.161	0.488	424	2822	91	507	554	0.257	276	231	299	255	170100	137422	2.728	4.750	0	0	0
3	20	5	""	"dbl"	9590	12710	240	361	384	166	43	104	104	120	87	72	91	68	0	294	324	172	53	69	69	78	53	67	94	81	0	1.142	1.098	1.196	1.159	2.662	1.211	0.413	440	2981	91	482	535	0.192	257	225	280	255	168940	142495	3.034	4.642	0	0	0
3	1	6	""	"blnk"	1990	13130	200	287	310	146	47	97	97	105	50	47	90	77	0	212	231	106	45	86	86	90	32	35	88	75	0	1.508	1.469	1.481	1.548	3.540	1.973	0.258	318	2288	97	316	358	0.593	190	126	213	145	98701	73404	4.100	4.406	0	0	0
3	2	6	""	"blnk"	2380	13160	200	286	300	138	46	98	98	104	48	46	89	76	0	199	232	216	93	82	82	86	31	36	87	76	0	1.607	1.347	1.431	1.450	3.299	0.871	0.313	278	2256	85	305	352	0.684	188	117	202	150	83343	64403	4.083	4.710	0	0	0
3	3	6	""	"blnk"	2770	13140	200	285	308	164	53	100	100	108	56	51	84	71	0	210	239	201	84	83	83	87	34	39	85	72	0	1.457	1.333	1.596	1.430	3.261	1.102	0.366	293	2215	93	312	364	0.543	185	127	208	156	90191	69964	3.571	4.471	0	0	0
3	4	6	""	"blnk"	3200	13080	220	264	287	133	46	100	100	107	54	50	85	69	0	185	212	113	53	93	93	99	51	51	66	45	0	1.783	1.571	1.546	1.609	3.875	1.445	0.144	210	2573	51	256	306	0.834	164	92	187	119	60338	44512	3.333	2.216	-100	0	1
3	5	6	""	"dck"	3570	13130	190	273	308	167	54	103	103	111	58	52	82	67	0	269	305	166	54	97	97	105	104	99	65	42	0	0.988	0.986	0.932	1.031	3.810	0.618	0.248	300	1935	87	342	413	-0.017	170	172	205	208	92490	91445	3.397	1.923	-100	0	1
3	6	6	""	"dck"	3960	13120	200	252	287	155	54	103	103	110	59	53	78	59	0	255	290	158	54	84	84	90	91	101	72	46	0	0.871	0.893	0.942	0.892	3.957	0.970	0.219	268	2325	65	320	390	-0.199	149	171	184	206	76812	77620	3.000	2.198	-100	0	1
3	7	6	""	"dck"	4370	13120	200	201	234	134	57	105	105	122	97	79	49	23	0	186	219	121	55	92	92	105	89	84	53	24	0	1.021	1.016	1.029	1.057	3.965	1.456	0.324	257	2318	52	190	256	0.030	96	94	129	127	60224	56164	1.155	1.281	-100	0	1
3	8	6	""	"dck"	4790	13110	200	266	299	167	55	106	106	116	66	56	75	57	0	246	284	165	58	81	81	87	53	60	81	62	0	0.970	0.951	0.982	1.009	3.883	0.971	0.252	269	2320	88	325	396	-0.044	160	165	193	203	80512	76469	2.773	3.717	0	0	0
3	9	6	""	"bnip3l"	5200	13100	190	1185	1310	653	49	105	105	117	66	56	100	99	0	409	469	283	60	73	73	79	55	69	93	87	0	3.214	3.043	3.239	3.523	2.163	3.188	0.692	275	1975	87	1416	1601	1.684	1080	336	1205	396	360340	129093	18.076	7.091	0	0	0
3	10	6	""	"bnip3l"	5570	13060	210	1184	1275	539	42	104	104	116	67	57	99	99	0	399	449	241	53	72	72	77	50	64	98	91	0	3.303	3.106	3.183	3.488	1.970	3.245	0.699	336	2179	82	1407	1548	1.724	1080	327	1171	377	428565	151028	17.299	7.440	0	0	0
3	11	6	""	"bnip3l"	6020	13120	190	1383	1483	543	36	104	104	119	83	69	100	100	0	463	523	273	52	72	72	80	53	66	98	93	0	3.271	3.058	3.251	3.434	1.930	3.172	0.674	282	1884	90	1670	1830	1.710	1279	391	1379	451	418145	147506	16.434	8.358	0	0	0
3	12	6	""	"bnip3l"	6350	13100	190	1229	1251	523	41	110	110	129	85	65	99	98	0	431	472	268	56	74	74	85	62	72	97	89	0	3.134	2.867	2.953	3.170	2.145	3.107	0.565	321	1784	38	1476	1539	1.648	1119	357	1141	398	401588	151630	13.200	6.242	0	0	0
3	13	6	""	"ddx21"	6790	13120	200	5256	5182	1799	34	102	102	113	68	60	100	100	0	6669	6596	2323	35	72	72	78	48	61	100	100	0	0.781	0.779	0.773	0.781	1.276	0.771	0.947	356	2166	68	11751	11604	-0.357	5154	6597	5080	6524	1844881	2348141	74.544	135.792	0	0	0
3	14	6	""	"ddx21"	7190	13150	210	6175	5947	1639	27	101	101	109	53	48	100	100	0	7395	7185	2153	29	70	70	75	35	46	100	100	0	0.829	0.822	0.826	0.833	1.343	0.810	0.950	342	2339	97	13399	12961	-0.271	6074	7325	5846	7115	2034004	2457373	110.151	203.143	0	0	0
3	15	6	""	"ddx21"	7580	13140	200	5595	5396	1677	31	101	101	110	56	50	100	100	0	7043	6915	2220	32	69	69	75	36	48	100	100	0	0.788	0.773	0.772	0.776	1.253	0.764	0.956	331	2239	94	12468	12141	-0.344	5494	6974	5295	6846	1786024	2288940	94.393	190.000	0	0	0
3	16	6	""	"ddx21"	7960	13100	190	5575	5400	1646	30	102	102	110	53	48	100	100	0	6628	6587	2131	32	70	70	76	47	61	100	100	0	0.835	0.813	0.827	0.817	1.263	0.801	0.947	330	1943	90	12031	11815	-0.260	5473	6558	5298	6517	1782131	2173703	99.811	138.532	0	0	0
3	17	6	""	"ifi204"	8390	13110	200	624	664	281	42	101	101	109	55	50	99	97	0	261	296	148	50	71	71	74	27	36	96	93	0	2.753	2.502	2.738	2.797	2.726	2.998	0.488	313	2261	87	713	788	1.461	523	190	563	225	207784	92682	10.091	8.222	0	0	0
3	18	6	""	"ifi204"	8770	13150	180	583	623	306	49	104	104	286	2747	960	0	0	0	222	276	179	64	71	71	84	290	345	28	4	0	3.172	2.532	2.941	2.955	3.213	3.868	0.313	222	1909	88	630	724	1.665	479	151	519	205	138238	61290	0.123	0.662	-100	0	1
3	19	6	""	"ifi204"	9170	13130	190	352	415	281	67	102	102	112	67	59	86	72	0	182	217	135	62	69	69	71	25	35	87	76	0	2.212	2.115	2.126	2.102	3.156	3.320	0.305	280	2007	83	363	461	1.145	250	113	313	148	116332	60655	4.522	5.840	0	0	0
3	20	6	""	"ifi204"	9580	13100	200	640	658	287	43	105	105	119	76	63	96	92	0	255	289	165	57	70	70	77	48	62	87	72	0	2.892	2.525	2.761	2.934	3.165	3.045	0.415	328	2244	91	720	772	1.532	535	185	553	219	215737	94750	7.092	4.417	0	0	0
3	1	7	""	"poh1"	2010	13570	180	1525	1543	397	25	98	98	106	48	45	100	100	0	1365	1378	404	29	86	86	91	39	42	100	100	0	1.116	1.118	1.116	1.135	1.457	1.113	0.842	263	1760	92	2706	2737	0.158	1427	1279	1445	1292	405803	362310	29.938	33.000	0	0	0
3	2	7	""	"poh1"	2340	13550	170	1500	1509	414	27	96	96	104	47	45	100	100	0	1343	1350	400	29	81	81	86	38	44	100	100	0	1.113	1.113	1.067	1.124	1.467	1.111	0.836	256	1523	89	2666	2682	0.154	1404	1262	1413	1269	386417	345652	29.894	33.263	0	0	0
3	3	7	""	"poh1"	2780	13490	180	1389	1402	417	29	99	99	106	48	45	100	100	0	1185	1221	374	30	85	85	90	38	42	100	100	0	1.173	1.147	1.153	1.148	1.461	1.153	0.830	284	1812	84	2390	2439	0.230	1290	1100	1303	1136	398130	346814	27.000	29.763	0	0	0
3	4	7	""	"poh1"	3180	13500	190	1354	1374	455	33	99	99	107	57	53	100	100	0	1113	1129	425	37	92	92	95	36	37	100	98	0	1.229	1.230	1.210	1.288	1.691	1.221	0.807	292	2008	93	2276	2312	0.297	1255	1021	1275	1037	401207	329567	22.228	28.722	0	0	0
3	5	7	""	"krt2-4"	3590	13510	170	10939	11049	2884	26	105	105	118	75	63	100	100	0	10329	10444	3114	29	97	97	105	58	55	100	100	0	1.059	1.058	1.073	1.071	1.181	1.040	0.965	282	1526	87	21066	21291	0.083	10834	10232	10944	10347	3115906	2945093	145.747	178.259	0	0	0
3	6	7	""	"krt2-4"	3980	13540	190	10042	9858	2766	28	103	103	114	66	57	100	100	0	9666	9518	2914	30	87	87	91	38	41	100	100	0	1.038	1.034	1.035	1.048	1.241	1.023	0.966	297	1978	94	19518	19186	0.054	9939	9579	9755	9431	2927808	2826704	147.636	248.079	0	0	0
3	7	7	""	"krt2-4"	4380	13500	190	10260	10090	3302	32	107	107	130	107	82	100	100	0	9418	9241	3421	37	93	93	110	101	91	100	100	0	1.089	1.091	1.082	1.121	1.308	1.073	0.959	273	2021	83	19478	19131	0.123	10153	9325	9983	9148	2754440	2522838	93.084	90.406	0	0	0
3	8	7	""	"krt2-4"	4790	13540	200	9704	10056	3746	37	109	109	123	81	65	100	100	0	9243	9447	3668	38	80	80	91	69	75	99	99	0	1.047	1.062	1.063	1.098	1.445	1.054	0.961	273	2385	93	18758	19314	0.066	9595	9163	9947	9367	2745266	2579020	122.630	135.594	0	0	0
3	9	7	""	"sp8"	5200	13530	170	1094	1108	290	26	104	104	115	65	56	100	99	0	1221	1258	360	28	72	72	77	39	50	100	100	0	0.862	0.847	0.863	0.845	1.491	0.822	0.823	233	1577	94	2139	2190	-0.214	990	1149	1004	1186	258123	293086	15.277	30.282	0	0	0
3	10	7	""	"sp8"	5590	13530	190	1076	1094	352	32	102	102	112	67	59	100	100	0	1214	1217	386	31	72	72	78	50	64	100	100	0	0.853	0.866	0.853	0.871	1.559	0.858	0.789	259	2006	90	2116	2137	-0.229	974	1142	992	1145	283326	315075	14.657	22.780	0	0	0
3	11	7	""	"sp8"	5970	13530	170	1072	1091	278	25	103	103	110	54	49	100	99	0	1222	1262	409	32	71	71	76	36	47	99	99	0	0.842	0.830	0.833	0.853	1.519	0.786	0.802	250	1570	94	2120	2179	-0.248	969	1151	988	1191	272793	315522	18.167	32.944	0	0	0
3	12	7	""	"sp8"	6380	13490	200	1116	1160	405	34	111	111	127	79	62	100	99	0	1155	1209	453	37	75	75	85	55	64	99	98	0	0.931	0.925	0.941	0.946	1.590	0.904	0.806	277	2318	88	2085	2183	-0.103	1005	1080	1049	1134	321392	334939	13.076	20.436	0	0	0
3	13	7	""	"snk"	6820	13500	210	508	549	251	45	101	101	110	54	49	98	97	0	265	295	152	51	70	70	75	32	42	93	87	0	2.087	1.991	1.983	2.275	2.763	2.503	0.404	308	2335	68	602	673	1.061	407	195	448	225	169147	90928	8.130	6.875	0	0	0
3	14	7	""	"snk"	7190	13550	200	505	563	305	54	102	102	110	52	47	99	97	0	281	326	225	69	69	69	73	30	41	96	90	0	1.901	1.794	1.814	2.085	2.528	1.774	0.602	311	2152	84	615	718	0.927	403	212	461	257	175110	101333	8.712	8.433	0	0	0
3	15	7	""	"snk"	7580	13540	200	486	507	187	36	101	101	108	52	48	98	97	0	273	300	151	50	69	69	73	32	43	96	89	0	1.887	1.758	1.944	1.982	2.524	1.921	0.467	287	2200	90	589	637	0.916	385	204	406	231	145506	85975	7.673	7.094	0	0	0
3	16	7	""	"snk"	7960	13510	200	520	542	207	38	101	101	109	54	49	99	97	0	263	283	140	49	71	71	74	33	44	93	85	0	2.182	2.080	2.469	2.295	2.605	2.408	0.425	316	2214	92	611	653	1.126	419	192	441	212	171136	89358	8.019	6.333	0	0	0
3	17	7	""	"mmp13"	8370	13520	140	210	210	97	46	100	100	107	48	44	71	55	0	150	168	91	54	72	72	76	30	39	71	59	0	1.410	1.146	1.417	1.595	5.307	2.829	0.044	83	1076	17	188	206	0.496	110	78	110	96	17403	13928	2.146	3.067	0	0	0
3	18	7	""	"mmp13"	8800	13570	130	174	196	84	42	104	104	113	53	46	72	22	0	166	171	90	52	71	71	76	30	39	77	63	0	0.737	0.920	0.670	1.128	5.091	5.457	0.009	22	972	0	165	192	-0.440	70	95	92	100	4309	3772	1.566	3.167	-100	0	1
3	19	7	""	"mmp13"	9200	13540	190	221	276	215	77	102	102	112	59	52	68	50	0	121	143	99	69	70	70	74	36	48	57	38	0	2.333	2.384	2.061	1.972	5.754	5.236	0.066	142	2000	0	170	247	1.222	119	51	174	73	39256	20360	2.780	1.917	-100	0	1
3	20	7	""	"mmp13"	9590	13500	180	207	201	79	39	101	101	110	56	50	70	44	0	135	160	93	58	70	70	73	26	35	74	59	0	1.631	1.111	1.580	1.445	4.823	3.745	0.036	67	1964	19	171	190	0.706	106	65	100	90	13440	10701	1.625	3.346	-100	0	1
3	1	8	""	"tnf rsf19"	1990	13920	210	413	455	199	43	97	97	104	47	45	97	93	0	396	433	219	50	81	81	86	36	41	99	96	0	1.003	1.017	1.098	1.064	2.450	0.988	0.479	351	2324	93	631	710	0.004	316	315	358	352	159600	151886	7.468	9.639	0	0	0
3	2	8	""	"tnf rsf19"	2380	13960	200	437	478	199	41	96	96	103	50	48	99	96	0	417	439	197	44	79	79	83	32	38	99	97	0	1.009	1.061	1.084	1.096	2.117	1.070	0.552	325	2277	97	679	742	0.013	341	338	382	360	155412	142741	7.500	11.125	0	0	0
3	3	8	""	"tnf rsf19"	2800	13910	210	389	431	194	45	96	96	105	50	47	97	90	0	370	418	244	58	82	82	87	39	44	95	91	0	1.017	0.997	1.042	1.072	2.723	0.894	0.437	312	2514	90	581	671	0.024	293	288	335	336	134398	130402	6.520	8.487	0	0	0
3	4	8	""	"tnf rsf19"	3220	13920	190	410	442	196	44	99	99	108	51	47	97	94	0	307	363	213	58	90	90	95	41	43	92	85	0	1.433	1.256	1.357	1.411	2.645	1.172	0.443	353	1885	79	528	616	0.519	311	217	343	273	155928	128125	6.549	6.537	0	0	0
3	5	8	""	"nqo1"	3610	13910	190	3369	3356	1083	32	104	104	116	71	61	100	100	0	3099	3199	1136	35	99	99	105	49	46	100	100	0	1.088	1.049	1.075	1.061	1.364	1.034	0.903	295	1956	92	6265	6352	0.122	3265	3000	3252	3100	989969	943709	45.634	63.143	0	0	0
3	6	8	""	"nqo1"	4000	13910	200	3612	3546	1031	29	104	104	117	72	61	100	100	0	3565	3616	1155	31	90	90	96	48	50	100	100	0	1.009	0.976	0.976	0.985	1.308	0.962	0.928	294	2093	95	6983	6968	0.013	3508	3475	3442	3526	1042396	1063246	47.625	73.333	0	0	0
3	7	8	""	"nqo1"	4360	13970	200	2665	2688	951	35	105	105	121	79	65	100	100	0	2768	2852	1123	39	89	89	99	57	57	100	100	0	0.956	0.935	0.959	0.950	1.387	0.910	0.901	302	2049	83	5239	5346	-0.065	2560	2679	2583	2763	811632	861331	32.494	48.298	0	0	0
3	8	8	""	"nqo1"	4780	13950	200	2896	2958	1159	39	101	101	113	74	65	100	100	0	2793	2832	1278	45	78	78	87	76	87	99	99	0	1.029	1.037	1.056	1.076	1.444	1.008	0.911	313	2229	90	5510	5611	0.041	2795	2715	2857	2754	925700	886355	38.446	36.118	0	0	0
3	9	8	""	"ifnar2c_2"	5190	13940	210	688	711	221	31	103	103	113	61	53	99	99	0	465	485	177	36	72	72	78	59	75	98	97	0	1.489	1.472	1.474	1.539	1.785	1.497	0.696	298	2497	82	978	1021	0.574	585	393	608	413	211860	144453	9.803	6.898	0	0	0
3	10	8	""	"ifnar2c_2"	5600	13930	190	672	700	235	33	99	99	109	56	51	100	99	0	468	487	179	36	72	72	78	46	58	99	98	0	1.447	1.448	1.471	1.475	1.774	1.523	0.651	321	1958	71	969	1016	0.533	573	396	601	415	224568	156280	10.554	8.891	0	0	0
3	11	8	""	"ifnar2c_2"	6000	13980	200	653	814	1831	224	98	98	109	60	55	100	99	0	415	500	1049	209	72	72	77	34	44	99	97	0	1.618	1.673	1.649	1.693	1.858	1.779	0.910	347	1953	71	898	1144	0.694	555	343	716	428	282351	173338	11.750	12.441	0	0	0
3	12	8	""	"ifnar2c_2"	6380	13920	240	632	645	240	37	107	107	120	68	56	99	97	0	441	459	198	43	74	74	82	58	70	97	93	0	1.431	1.397	1.373	1.437	2.000	1.466	0.630	342	3013	82	892	923	0.517	525	367	538	385	220745	157130	7.721	6.500	0	0	0
3	13	8	""	"radixin"	6800	13920	230	514	536	214	39	106	106	116	63	54	98	96	0	553	589	253	42	70	70	77	38	49	99	99	0	0.845	0.829	0.809	0.815	2.100	0.804	0.556	388	2682	90	891	949	-0.243	408	483	430	519	208036	228619	6.667	13.474	0	0	0
3	14	8	""	"radixin"	7190	13920	220	498	526	197	37	101	101	109	52	47	97	97	0	568	605	256	42	70	70	74	32	43	99	99	0	0.797	0.794	0.790	0.786	2.021	0.750	0.601	390	2354	94	895	960	-0.327	397	498	425	535	205115	236042	8.019	16.594	0	0	0
3	15	8	""	"radixin"	7580	13920	220	484	516	204	39	100	100	105	48	45	99	98	0	538	583	261	44	70	70	74	32	43	99	99	0	0.821	0.811	0.801	0.815	2.064	0.761	0.587	385	2494	93	852	929	-0.285	384	468	416	513	198578	224404	8.563	15.906	0	0	0
3	16	8	""	"radixin"	7980	13910	230	466	498	209	41	100	100	107	50	46	99	97	0	523	559	251	44	69	69	72	26	36	99	99	0	0.806	0.812	0.797	0.821	2.130	0.774	0.530	409	2593	95	820	888	-0.311	366	454	398	490	203613	228768	7.820	18.731	0	0	0
3	17	8	""	"lrp1"	8390	13910	240	1842	1893	558	29	100	100	110	57	51	100	100	0	1635	1667	630	37	70	70	74	30	40	100	100	0	1.113	1.123	1.160	1.154	1.409	1.088	0.876	454	2778	95	3307	3390	0.154	1742	1565	1793	1597	859349	756636	31.281	53.100	0	0	0
3	18	8	""	"lrp1"	8790	13900	230	1876	1879	536	28	103	103	118	78	66	100	100	0	1667	1665	567	34	70	70	78	78	100	100	100	0	1.110	1.113	1.122	1.139	1.417	1.088	0.871	435	2621	97	3370	3371	0.151	1773	1597	1776	1595	817471	724459	22.577	20.346	0	0	0
3	19	8	""	"lrp1"	9190	13910	220	1897	1920	532	27	104	104	119	80	67	100	100	0	1658	1699	604	35	71	71	79	83	105	99	99	0	1.130	1.115	1.129	1.156	1.421	1.084	0.885	459	2385	86	3380	3444	0.176	1793	1587	1816	1628	881226	779850	22.513	19.518	0	0	0
3	20	8	""	"lrp1"	9610	13910	230	1871	1897	552	29	102	102	110	59	53	100	100	0	1625	1656	544	32	71	71	74	28	37	100	100	0	1.138	1.132	1.134	1.143	1.438	1.124	0.865	467	2680	86	3323	3380	0.187	1769	1554	1795	1585	885930	773156	30.288	56.500	0	0	0
3	1	9	""	"star"	2010	14340	200	339	360	155	43	102	102	112	68	60	93	77	0	266	297	140	47	81	81	86	37	43	96	90	0	1.281	1.194	1.169	1.204	2.569	1.353	0.394	309	2253	95	422	474	0.357	237	185	258	216	111391	91662	3.647	5.703	0	0	0
3	2	9	""	"star"	2410	14360	190	325	348	159	45	100	100	107	60	56	94	83	0	273	299	134	44	77	77	81	30	37	98	93	0	1.148	1.117	1.175	1.119	2.565	1.272	0.398	284	1874	94	421	470	0.199	225	196	248	222	98825	84792	4.017	7.267	0	0	0
3	3	9	""	"star"	2750	14350	190	341	385	385	100	96	96	104	60	57	93	83	0	280	330	378	114	80	80	85	35	41	96	90	0	1.225	1.156	1.230	1.182	2.638	1.094	0.748	286	1890	93	445	539	0.293	245	200	289	250	110251	94468	4.683	7.000	0	0	0
3	4	9	""	"star"	3160	14300	210	321	328	125	38	101	101	109	53	48	93	82	0	252	284	144	50	89	89	94	44	46	91	75	0	1.350	1.164	1.285	1.281	2.853	1.077	0.369	325	2321	81	383	422	0.433	220	163	227	195	106490	92426	4.132	4.318	0	0	0
3	5	9	""	"mnt"	3620	14300	200	1511	1520	412	27	105	105	116	60	51	100	100	0	1590	1599	478	29	100	100	105	48	45	99	99	0	0.944	0.944	0.945	0.966	1.512	0.923	0.855	326	2273	65	2896	2914	-0.083	1406	1490	1415	1499	495357	521140	23.400	31.125	0	0	0
3	6	9	""	"mnt"	4020	14310	190	1595	1647	493	29	106	106	153	305	199	100	97	0	1562	1516	592	39	90	90	101	100	99	98	95	0	1.012	1.081	1.036	1.195	2.078	1.058	0.700	343	1796	25	2961	2967	0.017	1489	1472	1541	1426	565032	519880	4.898	14.150	0	0	0
3	7	9	""	"mnt"	4350	14280	190	1517	1509	486	32	104	104	118	76	64	100	99	0	1538	1526	472	30	89	89	99	97	97	100	99	0	0.975	0.978	0.963	0.970	1.507	0.973	0.816	319	1700	75	2862	2842	-0.037	1413	1449	1405	1437	481442	486704	18.303	14.711	0	0	0
3	8	9	""	"mnt"	4760	14300	190	1421	1455	373	25	98	98	109	59	54	100	100	0	1554	1560	437	28	79	79	84	40	47	100	100	0	0.897	0.916	0.919	0.923	1.398	0.897	0.861	299	1932	93	2798	2838	-0.157	1323	1475	1357	1481	435118	466346	22.814	36.900	0	0	0
3	9	9	""	"vig1"	5250	14340	170	3040	3040	740	24	104	104	116	69	59	100	100	0	2607	2638	740	28	72	72	78	42	53	100	100	0	1.158	1.144	1.128	1.159	1.339	1.131	0.908	260	1437	91	5471	5502	0.212	2936	2535	2936	2566	790450	685779	42.377	60.952	0	0	0
3	10	9	""	"vig1"	5540	14340	190	3087	3089	666	21	101	101	115	75	65	100	100	0	2549	2601	769	29	71	71	77	44	57	100	100	0	1.205	1.181	1.197	1.218	1.411	1.156	0.907	281	1861	90	5464	5518	0.269	2986	2478	2988	2530	868092	731021	39.653	57.364	0	0	0
3	11	9	""	"vig1"	5990	14280	210	2204	2177	1042	47	100	100	114	77	67	100	100	0	1700	1737	911	52	72	72	80	69	86	99	99	0	1.292	1.247	1.294	1.309	1.539	1.229	0.868	300	2149	33	3732	3742	0.370	2104	1628	2077	1665	653159	521149	26.792	24.014	0	0	0
3	12	9	""	"vig1"	6360	14310	180	2954	3035	788	25	102	102	119	90	75	100	100	0	2332	2421	725	29	74	74	88	96	109	100	100	0	1.263	1.250	1.248	1.264	1.334	1.242	0.900	286	1825	97	5110	5280	0.337	2852	2258	2933	2347	867936	692436	32.400	24.302	0	0	0
3	13	9	""	"pdcd2"	6800	14320	200	1524	1547	455	29	104	104	126	507	402	99	88	0	716	745	329	44	70	70	77	73	94	99	98	0	2.198	2.138	2.176	2.230	1.520	2.102	0.814	345	2256	94	2066	2118	1.136	1420	646	1443	675	533711	257121	2.803	9.151	0	0	0
3	14	9	""	"pdcd2"	7210	14300	220	1399	1390	449	32	101	101	110	64	58	100	100	0	602	632	251	39	70	70	74	42	56	99	99	0	2.440	2.294	2.307	2.395	1.578	2.346	0.811	334	2538	88	1830	1851	1.287	1298	532	1289	562	464208	211008	20.000	13.286	0	0	0
3	15	9	""	"pdcd2"	7570	14340	200	1285	1299	368	28	99	99	107	52	48	100	100	0	685	674	213	31	69	69	74	42	56	100	99	0	1.925	1.983	1.991	2.024	1.528	2.056	0.805	325	2203	94	1802	1805	0.945	1186	616	1200	605	422223	219102	22.923	14.286	0	0	0
3	16	9	""	"pdcd2"	7980	14310	210	1259	1259	379	30	101	101	110	58	52	100	99	0	600	619	233	37	70	70	74	29	39	99	99	0	2.185	2.109	2.146	2.200	1.610	2.167	0.794	351	2337	92	1688	1707	1.128	1158	530	1158	549	441874	217362	19.810	18.793	0	0	0
3	17	9	""	"il17r"	8390	14310	210	13154	13113	3050	23	103	103	113	58	51	100	100	0	12812	12627	3216	25	70	70	74	31	41	100	100	0	1.024	1.036	1.039	1.045	1.198	1.028	0.964	351	2377	96	25793	25567	0.034	13051	12742	13010	12557	4602554	4431940	224.138	404.935	0	0	0
3	18	9	""	"il17r"	8820	14330	200	13512	13505	2823	20	107	107	115	59	51	100	100	0	13224	13074	3116	23	70	70	76	46	60	100	100	0	1.019	1.030	1.026	1.040	1.198	1.020	0.968	341	2174	95	26559	26402	0.027	13405	13154	13398	13004	4605164	4458321	226.949	282.565	0	0	0
3	19	9	""	"il17r"	9170	14320	210	13715	13953	3549	25	108	108	119	67	56	100	100	0	13629	13364	3560	26	72	72	79	52	65	100	100	0	1.004	1.042	1.051	1.048	1.211	1.036	0.967	360	2178	91	27164	27137	0.006	13607	13557	13845	13292	5023125	4810904	206.478	255.481	0	0	0
3	20	9	""	"il17r"	9560	14290	210	13158	13009	2920	22	106	106	116	67	57	100	100	0	12589	12258	3170	25	72	72	77	31	40	100	100	0	1.043	1.059	1.067	1.074	1.250	1.046	0.970	377	2225	90	25569	25089	0.061	13052	12517	12903	12186	4904337	4621088	192.433	392.935	0	0	0
3	1	10	""	"sp6"	2000	14720	220	2175	2179	566	25	105	105	115	87	75	100	100	0	2001	2015	573	28	79	79	85	41	48	100	99	0	1.077	1.071	1.065	1.089	1.402	1.069	0.878	390	2597	95	3992	4010	0.107	2070	1922	2074	1936	849896	785688	23.724	47.073	0	0	0
3	2	10	""	"sp6"	2390	14720	220	2160	2191	570	26	101	101	114	85	74	100	100	0	1957	1978	581	29	77	77	82	44	53	99	99	0	1.095	1.099	1.121	1.117	1.427	1.091	0.865	372	2444	95	3939	3991	0.131	2059	1880	2090	1901	815087	735806	24.435	43.091	0	0	0
3	3	10	""	"sp6"	2760	14720	200	2150	2165	555	25	101	101	112	77	68	100	100	0	1981	1982	590	29	81	81	87	47	54	99	99	0	1.078	1.086	1.085	1.095	1.404	1.071	0.857	359	2142	92	3949	3965	0.108	2049	1900	2064	1901	777312	711701	26.662	40.319	0	0	0
3	4	10	""	"sp6"	3200	14720	230	1984	2023	533	26	104	104	112	56	50	100	100	0	1727	1763	531	30	94	94	99	46	46	100	100	0	1.151	1.150	1.130	1.169	1.439	1.141	0.860	393	2709	94	3513	3588	0.203	1880	1633	1919	1669	794889	692937	34.125	36.174	0	0	0
3	5	10	""	"rpl44"	3590	14730	220	39163	39962	8380	20	117	117	140	163	116	100	100	0	20190	20632	5170	25	103	103	114	104	91	100	100	0	1.944	1.941	1.967	1.959	1.124	1.923	0.986	393	2575	96	59133	60374	0.959	39046	20087	39845	20529	15705227	8108427	244.307	197.288	0	0	0
3	6	10	""	"rpl44"	3990	14720	220	37290	38081	8511	22	120	120	165	274	166	100	100	0	19631	20081	4884	24	95	95	107	80	74	100	100	0	1.903	1.899	1.905	1.912	1.160	1.891	0.986	382	2563	96	56706	57947	0.928	37170	19536	37961	19986	14547097	7670964	138.380	249.675	0	0	0
3	7	10	""	"rpl44"	4390	14720	220	34418	34772	8781	25	112	112	141	130	92	100	100	0	17898	18503	5169	27	93	93	108	76	70	100	100	0	1.927	1.883	1.919	1.907	1.201	1.872	0.983	389	2647	95	52111	53070	0.946	34306	17805	34660	18410	13526165	7197609	266.392	242.039	0	0	0
3	8	10	""	"rpl44"	4790	14720	220	36841	37939	7963	20	109	109	148	168	113	100	100	0	19262	19852	4782	24	82	82	95	66	69	100	100	0	1.915	1.914	1.914	1.930	1.146	1.899	0.986	406	2568	92	55912	57600	0.937	36732	19180	37830	19770	15403289	8059711	224.946	299.348	0	0	0
3	9	10	""	"mdm2"	5210	14700	200	224	244	108	44	103	103	116	80	68	71	33	0	266	286	128	44	72	72	78	37	47	95	89	0	0.624	0.659	0.710	0.651	3.232	0.870	0.146	370	2049	64	315	355	-0.680	121	194	141	214	90231	105635	1.600	5.622	-100	0	1
3	10	10	""	"mdm2"	5560	14750	200	213	233	101	43	103	103	115	70	60	69	38	0	253	282	127	45	72	72	76	32	42	98	93	0	0.608	0.619	0.634	0.579	2.730	1.450	0.120	347	2143	89	291	340	-0.718	110	181	130	210	80979	97711	1.686	6.438	-100	0	1
3	11	10	""	"mdm2"	5960	14730	210	212	234	98	41	101	101	111	69	62	72	40	0	261	289	171	59	71	71	76	45	59	95	85	0	0.584	0.610	0.615	0.611	2.935	0.500	0.245	350	2405	89	301	351	-0.776	111	190	133	218	81984	101183	1.783	4.733	-100	0	1
3	12	10	""	"mdm2"	6370	14740	230	219	251	134	53	102	102	155	895	577	0	0	0	212	245	128	52	72	72	99	508	513	2	0	0	0.836	0.861	0.854	0.850	3.399	1.784	0.956	392	2922	100	257	322	-0.258	117	140	149	173	98273	96227	0.107	0.287	-100	0	1
3	13	10	""	"tdo"	6810	14730	210	514	549	243	44	102	102	123	496	403	34	1	0	476	498	204	40	70	70	86	350	406	60	9	0	1.015	1.044	1.007	1.029	2.016	1.128	0.531	346	2351	86	818	875	0.021	412	406	447	428	189942	172348	0.859	1.177	-100	0	1
3	14	10	""	"tdo"	7180	14750	210	483	510	177	34	98	98	106	51	48	100	98	0	448	478	210	43	70	70	74	33	44	100	99	0	1.019	1.010	1.044	1.035	1.867	0.965	0.606	337	2371	95	763	820	0.027	385	378	412	408	171833	161013	7.922	12.242	0	0	0
3	15	10	""	"tdo"	7600	14740	200	490	517	193	37	99	99	107	55	51	99	96	0	442	492	251	51	69	69	73	33	45	100	99	0	1.048	0.988	1.078	1.016	1.951	0.904	0.540	324	2230	94	764	841	0.068	391	373	418	423	167396	159262	7.455	12.697	0	0	0
3	16	10	""	"tdo"	7960	14710	190	468	485	198	40	98	98	108	52	48	98	94	0	430	457	202	44	70	70	72	24	33	99	98	0	1.028	1.000	1.012	0.983	2.115	1.003	0.555	322	1914	94	730	774	0.040	370	360	387	387	156116	147000	7.250	16.042	0	0	0
3	17	10	""	"buffer"	8380	14720	150	101	114	52	45	105	105	117	97	82	4	1	0	73	77	27	35	70	70	89	341	383	0	0	0	-1.333	1.286	2.000	1.992	3.450	9.039	0.006	156	1272	100	-1	16	Error	-4	3	9	7	17728	11950	-0.031	-0.035	-100	0	1
3	18	10	""	"buffer"	8780	14710	150	112	120	54	45	107	107	117	62	52	16	5	0	71	74	30	40	71	71	74	28	37	12	4	0	100000.000	4.333	1.938	1.980	4.167	47.857	0.001	156	1272	100	5	16	16.610	5	0	13	3	18753	11541	0.048	0.000	-100	0	1
3	19	10	""	"buffer"	9180	14710	150	109	118	78	66	105	105	115	64	55	11	2	0	74	91	181	198	71	71	76	41	53	7	1	0	1.333	0.650	1.778	1.656	3.956	0.407	0.278	156	1272	100	7	33	0.415	4	3	13	20	18420	14191	0.047	0.366	-100	0	1
3	20	10	""	"buffer"	9580	14710	150	119	127	70	55	102	102	115	112	97	6	1	0	70	79	31	39	70	70	74	28	37	19	3	0	100000.000	2.778	1.625	1.761	4.427	50.326	0.002	156	1272	100	17	34	16.610	17	0	25	9	19801	12271	0.107	0.179	-100	0	1
3	1	11	""	"sp3"	2000	15150	220	897	913	268	29	103	103	118	105	88	99	99	0	651	678	253	37	77	77	84	45	53	99	99	0	1.383	1.348	1.384	1.394	1.601	1.350	0.753	322	2713	87	1368	1411	0.468	794	574	810	601	293917	218364	7.571	13.200	0	0	0
3	2	11	""	"sp3"	2350	15160	190	872	865	240	27	100	100	112	96	85	100	100	0	655	683	244	35	77	77	81	36	44	99	99	0	1.336	1.262	1.317	1.311	1.657	1.250	0.744	268	1960	88	1350	1371	0.418	772	578	765	606	231834	182982	7.844	16.722	0	0	0
3	3	11	""	"sp3"	2780	15150	200	860	909	285	31	99	99	109	60	55	100	100	0	665	679	231	34	84	84	89	39	43	99	99	0	1.310	1.361	1.381	1.403	1.693	1.397	0.742	322	2319	89	1342	1405	0.390	761	581	810	595	292618	218587	13.333	15.128	0	0	0
3	4	11	""	"sp3"	3210	15120	210	875	890	292	32	101	101	110	56	50	99	98	0	635	643	236	36	89	89	93	41	44	98	98	0	1.418	1.424	1.482	1.496	1.729	1.445	0.746	363	2350	78	1320	1343	0.504	774	546	789	554	323177	233504	13.929	13.415	0	0	0
3	5	11	""	"mxi1"	3600	15140	190	1746	1756	494	28	115	115	140	126	90	100	100	0	1238	1254	427	34	99	99	110	89	80	99	99	0	1.432	1.421	1.485	1.470	1.558	1.426	0.816	286	1994	94	2770	2796	0.518	1631	1139	1641	1155	502136	358614	12.825	12.854	0	0	0
3	6	11	""	"mxi1"	4000	15160	180	1849	1886	466	24	111	111	133	92	69	100	100	0	1331	1380	412	29	88	88	96	49	51	100	100	0	1.398	1.374	1.444	1.399	1.457	1.372	0.842	255	1901	92	2981	3067	0.483	1738	1243	1775	1292	480902	351958	19.054	26.204	0	0	0
3	7	11	""	"mxi1"	4390	15170	180	1899	1860	509	27	109	109	133	94	70	100	100	0	1340	1335	415	31	87	87	97	65	67	99	99	0	1.429	1.403	1.388	1.443	1.585	1.403	0.826	281	1867	93	3043	2999	0.515	1790	1253	1751	1248	522558	375104	18.372	19.046	0	0	0
3	8	11	""	"mxi1"	4800	15180	210	1720	1743	531	30	107	107	150	173	115	100	99	0	1203	1241	431	34	80	80	95	72	75	99	98	0	1.436	1.409	1.441	1.449	1.498	1.419	0.837	333	2467	81	2736	2797	0.522	1613	1123	1636	1161	580385	413352	9.208	15.917	0	0	0
3	9	11	""	"itgb1"	5210	15130	160	386	452	218	48	100	100	111	59	53	97	94	0	199	248	159	64	70	70	74	29	39	88	77	0	2.217	1.978	2.213	2.434	2.853	2.057	0.499	126	1474	0	415	530	1.149	286	129	352	178	56998	31256	5.780	6.000	0	0	0
3	10	11	""	"itgb1"	5630	15150	100	485	594	425	71	102	102	114	67	58	95	89	0	229	275	191	69	73	73	79	40	50	87	75	0	2.455	2.436	2.427	2.262	2.282	2.601	0.696	95	505	78	539	694	1.296	383	156	492	202	56473	26136	7.164	4.900	0	0	0
3	11	11	""	"itgb1"	5950	15160	110	470	591	440	74	101	101	109	46	42	96	94	0	215	257	175	68	69	69	73	25	34	88	81	0	2.527	2.606	2.829	2.986	2.476	2.843	0.739	97	584	56	515	678	1.337	369	146	490	188	57372	24903	10.478	7.360	0	0	0
3	12	11	""	"itgb1"	6300	15130	110	468	625	452	72	109	109	117	61	52	97	94	0	225	291	201	69	76	76	80	30	37	92	83	0	2.409	2.400	2.327	2.710	2.344	2.547	0.755	125	563	70	508	731	1.268	359	149	516	215	78139	36331	8.328	7.033	0	0	0
3	13	11	""	"empty"	6780	15120	150	658	684	299	43	110	110	150	161	107	96	83	0	1365	1450	689	47	73	73	192	608	316	96	60	0	0.424	0.417	0.413	0.411	1.709	0.244	0.463	156	1272	100	1840	1951	-1.238	548	1292	574	1377	106639	226168	3.317	2.069	-50	0	0
3	14	11	""	"empty"	7180	15120	150	711	726	220	30	104	104	141	157	111	99	94	0	1540	1540	371	24	74	74	158	352	222	100	98	0	0.414	0.424	0.415	0.411	1.544	0.386	0.740	156	1272	100	2073	2088	-1.272	607	1466	622	1466	113329	240212	3.726	3.926	-50	0	0
3	15	11	""	"empty"	7580	15120	150	656	706	275	38	106	106	139	153	110	99	93	0	1381	1395	360	25	72	72	147	352	239	99	94	0	0.420	0.454	0.424	0.433	1.640	0.405	0.698	156	1272	100	1859	1923	-1.252	550	1309	600	1323	110172	217685	3.706	3.545	-50	0	0
3	16	11	""	"empty"	7980	15120	150	651	669	235	35	106	106	147	157	106	97	85	0	1417	1395	385	27	72	72	136	290	213	100	98	0	0.405	0.426	0.413	0.403	1.608	0.386	0.742	156	1272	100	1890	1886	-1.304	545	1345	563	1323	104415	217637	3.325	4.341	-50	0	0
3	17	11	""	"sp5"	8400	15120	190	3479	3491	863	24	105	105	174	1063	610	99	93	0	2754	2793	767	27	72	72	144	1233	856	96	63	0	1.258	1.244	1.235	1.262	1.395	1.012	0.832	295	2001	88	6056	6107	0.331	3374	2682	3386	2721	1029931	824014	3.120	2.148	0	0	0
3	18	11	""	"sp5"	8800	15130	180	3269	3270	976	29	103	103	111	52	46	100	100	0	2661	2698	894	33	71	71	75	35	46	100	100	0	1.222	1.206	1.221	1.214	1.351	1.199	0.895	267	1846	92	5756	5794	0.289	3166	2590	3167	2627	872995	720489	60.750	74.943	0	0	0
3	19	11	""	"sp5"	9160	15130	190	3563	3577	949	26	106	106	119	73	61	100	100	0	2905	2851	861	30	72	72	78	73	93	100	100	0	1.220	1.249	1.253	1.275	1.436	1.244	0.887	272	1990	86	6290	6250	0.287	3457	2833	3471	2779	972896	775595	47.370	37.986	0	0	0
3	20	11	""	"sp5"	9570	15100	190	3277	3333	1042	31	104	104	117	100	85	100	100	0	2669	2653	944	35	71	71	76	33	43	99	99	0	1.221	1.251	1.249	1.288	1.446	1.239	0.892	298	1998	88	5771	5811	0.288	3173	2598	3229	2582	993292	790673	32.160	78.091	0	0	0
4	1	1	""	"sp4"	10970	11120	190	806	883	459	51	104	104	114	60	52	99	99	0	569	595	291	48	69	69	75	53	70	97	95	0	1.404	1.481	1.453	1.527	1.844	1.595	0.745	249	2053	88	1202	1305	0.490	702	500	779	526	219748	148150	12.817	9.811	0	0	0
4	2	1	""	"sp4"	11370	11120	170	1066	1082	297	27	102	102	108	46	42	100	100	0	748	759	239	31	69	69	73	28	38	99	99	0	1.420	1.420	1.415	1.434	1.613	1.454	0.770	224	1600	92	1643	1670	0.506	964	679	980	690	242302	170124	21.174	24.500	0	0	0
4	3	1	""	"sp4"	11770	11120	160	939	950	302	31	102	102	114	157	137	99	98	0	699	711	236	33	69	69	76	93	122	99	97	0	1.329	1.321	1.309	1.344	1.662	1.355	0.786	217	1455	85	1467	1490	0.410	837	630	848	642	206208	154344	5.325	6.828	0	0	0
4	4	1	""	"sp4"	12160	11110	190	976	1010	391	38	102	102	108	46	42	100	99	0	693	713	278	38	74	74	76	28	36	98	98	0	1.412	1.421	1.431	1.480	1.654	1.473	0.788	275	2006	75	1493	1547	0.498	874	619	908	639	277773	195997	19.609	22.750	0	0	0
4	5	1	""	"bsg"	12560	11120	220	4519	4633	1310	28	107	107	116	69	59	100	100	0	1352	1371	423	30	79	79	85	82	96	99	98	0	3.466	3.503	3.556	3.610	1.443	3.611	0.899	333	2774	80	5685	5818	1.793	4412	1273	4526	1292	1542939	456399	65.464	15.683	0	0	0
4	6	1	""	"bsg"	12970	11110	210	4676	4841	1301	26	114	114	126	68	53	100	100	0	1381	1431	444	31	86	86	90	34	37	100	100	0	3.523	3.514	3.534	3.609	1.349	3.577	0.911	295	2497	91	5857	6072	1.817	4562	1295	4727	1345	1428034	422025	69.338	39.441	0	0	0
4	7	1	""	"bsg"	13370	11120	190	4767	4907	1386	28	111	111	122	65	53	100	100	0	1414	1427	461	32	84	84	89	42	47	100	99	0	3.501	3.571	3.614	3.689	1.455	3.679	0.885	273	2023	86	5986	6139	1.808	4656	1330	4796	1343	1339593	389611	73.615	31.857	0	0	0
4	8	1	""	"bsg"	13770	11110	190	4499	4709	1626	34	109	109	123	67	54	100	100	0	1367	1357	486	35	80	80	86	50	58	99	99	0	3.411	3.602	3.643	3.745	1.462	3.703	0.909	291	2002	93	5677	5877	1.770	4390	1287	4600	1277	1370384	394766	68.448	25.420	0	0	0
4	9	1	""	"dncic"	14160	11110	190	460	490	201	41	114	114	126	74	58	96	88	0	448	471	219	46	93	93	101	181	179	80	48	0	0.975	0.995	1.054	1.007	2.570	0.968	0.497	252	2050	93	701	754	-0.037	346	355	376	378	123374	118770	4.919	2.044	-100	0	1
4	10	1	""	"dncic"	14580	11130	190	420	494	494	100	108	108	116	56	48	96	92	0	377	398	189	47	82	82	86	30	34	96	93	0	1.058	1.222	1.022	1.171	3.226	3.085	0.197	262	2026	84	607	702	0.081	312	295	386	316	129369	104272	6.750	10.400	0	0	0
4	11	1	""	"dncic"	14980	11140	180	404	429	171	39	101	101	111	59	53	96	94	0	413	453	212	46	72	72	75	30	40	99	98	0	0.889	0.861	0.887	0.860	2.431	0.810	0.465	262	1862	96	644	709	-0.170	303	341	328	381	112426	118756	5.390	12.600	0	0	0
4	12	1	""	"dncic"	15340	11120	200	481	518	235	45	103	103	118	89	75	97	87	0	431	466	213	45	71	71	76	41	53	97	95	0	1.050	1.051	1.019	1.074	2.774	1.163	0.437	296	2258	95	738	810	0.070	378	360	415	395	153270	137929	4.494	9.512	0	0	0
4	13	1	""	"btg1"	15790	11120	210	1285	1325	402	30	103	103	120	141	117	100	100	0	580	605	227	37	67	67	73	43	58	99	99	0	2.304	2.271	2.225	2.379	1.683	2.457	0.745	349	2431	93	1695	1760	1.204	1182	513	1222	538	462283	211040	8.546	12.372	0	0	0
4	14	1	""	"btg1"	16180	11130	200	1357	1386	377	27	103	103	114	83	72	100	100	0	573	601	215	35	67	67	84	624	742	28	0	0	2.478	2.403	2.525	2.515	1.595	2.510	0.776	327	2167	96	1760	1817	1.309	1254	506	1283	534	453183	196512	15.325	0.829	0	0	0
4	15	1	""	"btg1"	16570	11180	310	1261	1274	377	29	104	104	118	82	69	100	99	0	550	570	215	37	68	68	75	47	62	98	98	0	2.400	2.331	2.436	2.442	1.690	2.468	0.732	703	3597	81	1639	1672	1.263	1157	482	1170	502	895497	400560	14.098	10.532	0	0	0
4	16	1	""	"btg1"	16920	11110	260	390	528	1130	214	103	103	118	96	81	86	70	0	119	168	135	80	67	67	73	36	49	56	43	0	5.519	4.208	4.032	4.120	4.006	15.899	0.151	546	3310	49	339	526	2.464	287	52	425	101	288502	91679	4.271	2.639	-100	0	1
4	17	1	""	"sp7"	17450	11130	220	947	932	498	53	106	106	125	107	85	93	90	0	640	644	407	63	67	67	76	59	77	90	81	0	1.468	1.432	1.431	1.724	2.457	1.427	0.728	165	2528	0	1414	1403	0.554	841	573	826	577	153783	106283	7.542	9.627	-100	0	0
4	18	1	""	"sp7"	17700	11190	240	895	950	283	29	115	115	197	327	165	99	72	0	764	785	243	30	70	70	157	377	240	93	40	0	1.124	1.168	1.160	1.179	1.541	1.189	0.786	423	2950	92	1474	1550	0.169	780	694	835	715	401764	332168	2.303	1.666	-100	0	1
4	19	1	""	"sp7"	18210	11190	170	981	1023	308	30	118	118	142	113	79	99	99	0	848	847	297	35	68	68	80	70	87	98	98	0	1.106	1.162	1.149	1.210	1.667	1.158	0.782	257	1403	79	1643	1684	0.145	863	780	905	779	262911	217552	7.796	10.957	0	0	0
4	20	1	""	"sp7"	18500	11150	180	887	907	281	30	108	108	130	110	84	99	97	0	750	773	241	31	65	65	76	71	93	99	98	0	1.137	1.129	1.125	1.132	1.639	1.152	0.750	264	1708	80	1464	1507	0.185	779	685	799	708	239526	204075	7.064	9.817	0	0	0
4	1	2	""	"ara"	10970	11520	150	110	121	62	51	107	107	114	57	50	17	5	0	73	82	35	42	71	71	77	50	64	8	2	0	1.500	1.273	2.095	1.920	4.501	5.659	0.043	156	1272	100	5	25	0.585	3	2	14	11	18918	12731	0.123	0.100	-100	0	1
4	2	2	""	"ara"	11340	11520	80	100	110	50	45	100	100	110	50	45	17	7	0	68	77	31	40	71	71	76	39	51	9	3	0	0.000	1.667	1.673	1.109	4.430	19.263	0.006	52	340	100	-3	16	Error	0	-3	10	6	5710	4006	0.000	0.026	-100	0	1
4	3	2	""	"ara"	11770	11520	150	111	117	52	44	98	98	112	168	150	1	0	0	77	81	34	41	70	70	76	97	127	2	0	0	1.857	1.727	2.593	2.097	4.203	37.606	0.001	156	1272	100	20	30	0.893	13	7	19	11	18298	12672	0.030	0.052	-100	0	1
4	4	2	""	"ara"	12170	11520	150	123	133	65	48	104	104	109	44	40	28	14	0	74	88	73	82	75	75	77	27	35	17	8	0	-19.000	2.231	1.524	1.719	4.760	2.293	0.032	156	1272	100	18	42	Error	19	-1	29	13	20710	13714	0.545	0.407	-100	0	1
4	5	2	""	"dntt"	12570	11520	150	123	133	68	51	111	111	120	61	50	20	5	0	97	124	249	200	83	83	91	100	109	4	1	0	0.857	0.537	1.637	1.624	5.153	0.120	0.028	156	1272	100	26	63	-0.223	12	14	22	41	20810	19308	0.213	0.330	-100	0	1
4	6	2	""	"dntt"	12970	11520	150	124	144	82	56	118	118	132	70	53	19	5	0	99	104	43	41	89	89	95	49	51	10	3	0	0.600	1.733	2.000	1.937	3.597	7.915	0.015	156	1272	100	16	41	-0.737	6	10	26	15	22537	16283	0.171	0.184	-100	0	1
4	7	2	""	"dntt"	13380	11530	60	121	137	57	41	116	116	137	79	57	15	0	0	97	116	53	45	96	96	105	50	47	15	12	0	5.000	1.050	0.389	0.636	8.257	3.699	0.061	32	176	100	6	41	2.322	5	1	21	20	4378	3716	0.000	0.220	-100	0	1
4	8	2	""	"dntt"	13760	11520	150	127	141	85	60	108	108	121	67	55	21	6	0	88	101	87	86	79	79	83	36	43	21	7	0	2.111	1.500	2.345	2.083	4.395	3.103	0.031	156	1272	100	28	55	1.078	19	9	33	22	21961	15806	0.299	0.500	-100	0	1
4	9	2	""	"capn3"	14180	11520	200	16496	16588	5430	32	115	115	128	86	67	100	100	0	17631	17871	6377	35	95	95	104	201	193	100	100	0	0.934	0.927	0.934	0.936	1.231	0.913	0.968	333	2266	95	33917	34249	-0.099	16381	17536	16473	17776	5523913	5950894	191.395	88.393	0	0	0
4	10	2	""	"capn3"	14570	11520	180	18387	18916	5596	29	110	110	120	81	67	100	100	0	20682	20880	6337	30	84	84	89	49	55	100	100	0	0.887	0.904	0.910	0.915	1.312	0.898	0.965	278	1870	89	38875	39602	-0.173	18277	20598	18806	20796	5258551	5804551	232.049	424.306	0	0	0
4	11	2	""	"capn3"	14990	11540	190	20336	20560	4953	24	110	110	125	93	74	100	100	0	22795	23126	6178	26	74	74	80	44	55	100	100	0	0.890	0.887	0.891	0.898	1.244	0.876	0.967	287	1956	93	42947	43502	-0.168	20226	22721	20450	23052	5900789	6637160	219.731	523.773	0	0	0
4	12	2	""	"capn3"	15350	11510	200	20596	19949	6838	34	103	103	122	116	95	100	100	0	23576	22644	7922	34	72	72	87	129	148	100	100	0	0.872	0.879	0.890	0.884	1.259	0.873	0.962	304	2202	96	43997	42418	-0.198	20493	23504	19846	22572	6064420	6883922	170.922	174.860	0	0	0
4	13	2	""	"ebf1"	15800	11540	180	681	710	244	34	100	100	108	59	54	99	99	0	741	761	279	36	67	67	73	50	68	99	99	0	0.862	0.879	0.847	0.890	2.101	0.848	0.630	291	1800	94	1255	1304	-0.214	581	674	610	694	206726	221423	10.203	13.760	0	0	0
4	14	2	""	"ebf1"	16160	11530	150	184	281	250	88	107	107	135	116	85	41	26	0	132	230	213	92	68	68	120	869	724	1	0	0	1.203	1.074	1.264	1.271	3.528	0.995	0.466	156	1132	100	141	336	0.267	77	64	174	162	43760	35830	1.259	0.127	-100	0	1
4	15	2	""	"ebf1"	16480	11570	290	731	750	250	33	104	104	120	89	74	99	98	0	740	769	285	37	67	67	80	72	90	100	99	0	0.932	0.920	0.905	0.926	1.777	0.898	0.655	797	3256	81	1300	1348	-0.102	627	673	646	702	597374	612499	7.079	9.569	0	0	0
4	16	2	""	"ebf1"	17010	11500	150	236	336	271	80	105	105	114	61	53	71	53	0	105	224	306	136	67	67	73	40	54	42	35	0	3.447	1.471	2.415	2.425	6.674	1.683	0.146	28	1360	0	169	388	1.785	131	38	231	157	9395	6258	3.639	3.775	-100	0	1
4	17	2	""	"sp2"	17410	11540	200	1107	1178	727	61	104	104	132	181	137	90	80	0	782	921	694	75	67	67	87	165	189	78	70	0	1.403	1.258	1.228	1.573	2.470	1.173	0.830	175	2364	0	1718	1928	0.489	1003	715	1074	854	206146	161160	5.779	5.055	-100	0	0
4	18	2	""	"sp2"	17750	11530	150	1404	1119	740	66	174	174	639	763	119	64	26	0	1613	1286	931	72	95	95	630	857	136	63	43	0	0.810	0.793	0.845	0.934	2.000	0.808	0.867	156	1209	100	2748	2136	-0.304	1230	1518	945	1191	174600	200673	0.629	0.765	-100	0	1
4	19	2	""	"sp2"	18150	11530	150	210	484	557	115	162	162	484	643	132	22	10	0	106	357	527	147	82	82	456	718	157	17	6	0	2.000	1.171	1.655	1.840	3.612	0.876	0.794	156	1235	100	72	597	1.000	48	24	322	275	75557	55617	0.000	-0.138	-100	0	1
4	20	2	""	"sp2"	18490	11520	180	1617	1621	407	25	118	118	142	146	102	99	99	0	1774	1826	505	27	68	68	85	143	168	98	98	0	0.879	0.855	0.858	0.874	1.544	0.833	0.868	322	1754	60	3205	3261	-0.186	1499	1706	1503	1758	521877	587831	10.130	12.175	-100	0	0
4	1	3	""	"casp1"	10970	11930	200	686	720	246	34	102	102	110	52	47	100	100	0	518	554	230	41	70	70	73	24	32	99	99	0	1.304	1.277	1.326	1.333	1.897	1.297	0.643	306	2341	97	1032	1102	0.383	584	448	618	484	220455	169459	11.731	20.042	0	0	0
4	2	3	""	"casp1"	11370	11930	190	719	754	256	33	100	100	107	45	42	100	99	0	576	597	269	45	68	68	72	24	33	99	98	0	1.219	1.236	1.254	1.317	1.914	1.211	0.695	281	2006	97	1127	1183	0.286	619	508	654	529	211910	167659	14.378	21.875	0	0	0
4	3	3	""	"casp1"	11750	11920	190	673	710	232	32	100	100	108	61	56	100	99	0	537	566	227	40	69	69	76	93	122	98	93	0	1.224	1.227	1.274	1.273	1.946	1.118	0.577	278	2012	95	1041	1107	0.292	573	468	610	497	197451	157474	9.869	5.269	0	0	0
4	4	3	""	"casp1"	12180	11920	200	646	685	254	37	105	105	112	63	56	99	99	0	503	543	247	45	75	75	81	71	87	99	95	0	1.264	1.239	1.238	1.292	1.914	1.236	0.664	310	2337	94	969	1048	0.338	541	428	580	468	212441	168223	9.095	6.507	0	0	0
4	5	3	""	"ecm1"	12570	11920	190	2015	2037	535	26	108	108	117	59	50	100	100	0	955	986	385	39	81	81	86	36	41	100	100	0	2.182	2.131	2.281	2.258	1.587	2.142	0.807	265	2038	88	2781	2834	1.126	1907	874	1929	905	539822	261273	32.542	25.000	0	0	0
4	6	3	""	"ecm1"	12980	11920	180	2193	2161	579	26	117	117	131	77	58	100	100	0	1006	999	368	36	89	89	94	38	40	100	99	0	2.264	2.246	2.301	2.399	1.656	2.260	0.829	269	1883	92	2993	2954	1.179	2076	917	2044	910	581250	268766	26.364	23.816	0	0	0
4	7	3	""	"ecm1"	13370	11930	190	1904	1924	500	25	111	111	125	75	60	100	100	0	861	901	345	38	85	85	89	39	43	100	100	0	2.311	2.222	2.250	2.359	1.540	2.218	0.820	284	2024	91	2569	2629	1.209	1793	776	1813	816	546371	255783	23.987	20.821	0	0	0
4	8	3	""	"ecm1"	13780	11930	190	1782	1866	565	30	109	109	119	60	50	100	100	0	873	879	358	40	78	78	82	33	40	99	99	0	2.104	2.194	2.213	2.368	1.679	2.207	0.816	301	1971	90	2468	2558	1.073	1673	795	1757	801	561760	264561	29.117	24.152	0	0	0
4	9	3	""	"casp7"	14170	11920	210	229	248	124	50	112	112	120	52	43	72	55	0	252	280	131	46	91	91	94	34	36	95	83	0	0.727	0.720	0.707	0.738	3.133	0.784	0.243	320	2320	65	278	325	-0.460	117	161	136	189	79495	89684	2.462	5.471	0	0	0
4	10	3	""	"casp7"	14590	11920	200	222	244	125	51	104	104	113	58	51	72	50	0	261	282	140	49	79	79	87	141	162	62	21	0	0.648	0.690	0.749	0.692	3.191	0.127	0.056	262	2199	39	300	343	-0.626	118	182	140	203	63846	73946	2.259	1.383	-100	0	1
4	11	3	""	"casp7"	14950	11930	210	227	239	120	50	104	104	119	90	75	59	28	0	250	270	155	57	72	72	77	40	51	89	77	0	0.691	0.682	0.808	0.753	3.061	0.788	0.169	289	2311	75	301	333	-0.533	123	178	135	198	69110	77909	1.333	4.825	-100	0	1
4	12	3	""	"casp7"	15360	11900	190	202	224	109	48	102	102	109	48	44	69	51	0	250	276	129	46	71	71	74	29	39	96	88	0	0.559	0.595	0.609	0.544	3.605	0.563	0.231	283	2003	67	279	327	-0.839	100	179	122	205	63457	78122	2.396	6.966	0	0	0
4	13	3	""	"ela2"	15790	11900	180	407	422	157	37	98	98	105	47	44	99	95	0	339	359	137	38	67	67	70	25	35	99	99	0	1.136	1.110	1.103	1.097	1.978	1.155	0.607	285	1829	76	581	616	0.184	309	272	324	292	120404	102174	6.745	11.560	0	0	0
4	14	3	""	"ela2"	16220	11940	190	452	480	166	34	101	101	109	57	52	99	96	0	401	415	141	33	66	66	70	31	44	100	100	0	1.048	1.086	1.092	1.055	2.012	1.151	0.609	292	1975	88	686	728	0.068	351	335	379	349	140284	121231	6.509	11.129	0	0	0
4	15	3	""	"ela2"	16620	11930	260	459	493	173	35	104	104	132	176	133	92	50	0	420	436	148	33	68	68	86	132	153	97	76	0	1.009	1.057	1.068	1.039	1.800	1.146	0.599	548	2851	89	707	757	0.013	355	352	389	368	269942	238708	2.051	2.652	0	0	0
4	16	3	""	"ela2"	16960	11870	120	223	234	103	44	110	110	124	68	54	66	35	0	179	196	104	53	70	70	79	42	53	82	57	0	1.037	0.984	1.071	1.109	3.956	1.835	0.120	45	806	0	222	250	0.052	113	109	124	126	10523	8814	1.618	2.786	-100	0	1
4	17	3	""	"casp9"	17360	11930	150	106	115	59	51	102	102	110	58	52	10	7	0	70	75	49	65	65	65	70	34	48	10	3	0	0.800	1.300	2.010	1.933	4.443	5.946	0.008	156	1272	100	9	23	-0.322	4	5	13	10	17906	11645	0.086	0.147	-100	0	1
4	18	3	""	"casp9"	17750	11930	150	109	126	64	50	122	122	180	434	241	0	0	0	67	71	26	36	71	71	147	1735	1180	0	0	0	3.250	100000.000	2.000	2.316	3.431	19.688	0.005	156	1268	100	-17	4	1.700	-13	-4	4	0	19654	11118	-0.124	-0.044	-100	0	1
4	19	3	""	"casp9"	18130	11940	340	335	385	200	51	139	139	327	567	173	6	0	0	336	355	159	44	75	75	263	1081	411	0	0	0	0.751	0.879	0.741	0.802	3.592	1.280	0.513	896	4274	41	457	526	-0.413	196	261	246	280	345057	317989	0.102	0.085	-100	0	1
4	20	3	""	"casp9"	18530	11970	50	128	163	97	59	136	136	155	91	58	16	16	0	72	103	81	78	73	73	84	46	54	16	16	0	8.000	0.900	3.364	2.698	2.925	-1627.819	0.000	12	104	100	-9	57	3.000	-8	-1	27	30	1961	1232	0.088	0.413	-100	0	1
4	1	4	""	"es10"	10980	12340	170	4788	4738	939	19	103	103	114	74	64	100	100	0	2100	2107	513	24	70	70	75	39	52	100	99	0	2.308	2.275	2.307	2.325	1.336	2.291	0.930	238	1582	96	6715	6672	1.207	4685	2030	4635	2037	1127703	501466	62.486	52.103	0	0	0
4	2	4	""	"es10"	11370	12340	170	4540	4507	916	20	101	101	112	62	55	100	100	0	2158	2156	465	21	70	70	74	35	47	100	100	0	2.126	2.112	2.142	2.117	1.260	2.141	0.937	230	1594	89	6527	6492	1.088	4439	2088	4406	2086	1036649	495783	70.887	59.486	0	0	0
4	3	4	""	"es10"	11760	12350	170	4414	4331	907	20	105	105	116	61	52	100	100	0	1996	2017	503	24	70	70	76	38	50	100	100	0	2.237	2.171	2.192	2.203	1.348	2.204	0.910	234	1586	94	6235	6173	1.162	4309	1926	4226	1947	1013494	471932	69.098	51.079	0	0	0
4	4	4	""	"es10"	12150	12330	180	4552	4535	1122	24	107	107	118	65	55	100	100	0	2056	2030	554	27	75	75	82	67	81	100	100	0	2.244	2.265	2.249	2.303	1.350	2.297	0.920	238	1918	95	6426	6383	1.166	4445	1981	4428	1955	1079382	483093	67.954	29.075	0	0	0
4	5	4	""	"cat"	12570	12320	180	610	661	282	42	108	108	118	62	52	99	97	0	382	438	222	50	80	80	85	43	50	98	96	0	1.662	1.545	1.610	1.596	2.144	1.637	0.543	272	1876	84	804	911	0.733	502	302	553	358	179766	119095	8.758	8.209	0	0	0
4	6	4	""	"cat"	12970	12320	170	730	750	301	40	117	117	127	70	55	100	99	0	439	488	251	51	88	88	94	72	76	95	88	0	1.746	1.582	1.772	1.738	2.408	1.623	0.416	262	1550	87	964	1033	0.804	613	351	633	400	196548	127813	8.900	5.472	0	0	0
4	7	4	""	"cat"	13370	12330	180	634	696	305	43	110	110	118	64	54	100	98	0	395	426	220	51	82	82	87	35	40	97	93	0	1.674	1.703	1.850	1.895	2.706	1.962	0.447	243	1909	95	837	930	0.743	524	313	586	344	169101	103617	9.031	9.686	0	0	0
4	8	4	""	"cat"	13770	12310	200	565	594	308	51	108	108	116	62	53	92	86	0	346	388	261	67	78	78	82	32	39	83	80	0	1.705	1.568	1.700	1.837	2.751	1.563	0.547	291	2271	91	725	796	0.770	457	268	486	310	172736	112898	7.710	9.563	0	0	0
4	9	4	""	"ezrin"	14170	12310	220	33976	33353	11042	33	113	113	121	53	43	100	100	0	35321	35289	12215	34	91	91	94	38	40	100	100	0	0.961	0.944	0.942	0.954	1.223	0.937	0.979	386	2562	92	69093	68438	-0.057	33863	35230	33240	35198	12874181	13621529	627.019	926.184	0	0	0
4	10	4	""	"ezrin"	14570	12320	220	33800	32942	10689	32	108	108	118	97	82	100	100	0	36194	35239	12369	35	80	80	89	135	151	100	100	0	0.933	0.934	0.939	0.948	1.249	0.922	0.972	402	2526	97	69806	67993	-0.100	33692	36114	32834	35159	13242625	14166006	338.392	260.370	0	0	0
4	11	4	""	"ezrin"	14980	12330	250	32547	31540	10735	34	106	106	129	327	253	100	100	0	34977	33567	12037	35	73	73	90	320	355	100	100	0	0.929	0.938	0.946	0.947	1.220	0.930	0.978	478	2898	96	67345	64928	-0.106	32441	34904	31434	33494	15076012	16045229	96.058	104.616	0	0	0
4	12	4	""	"ezrin"	15360	12320	230	40365	38181	11436	29	104	104	127	337	265	100	100	0	42411	41102	13411	32	73	73	90	337	374	100	100	0	0.951	0.928	0.927	0.959	1.446	0.917	0.968	322	2593	31	82599	79106	-0.072	40261	42338	38077	41029	12294273	13234982	112.920	121.697	0	0	0
4	13	4	""	"catnb"	15770	12330	200	1877	1882	525	27	100	100	134	928	692	95	42	0	1594	1624	559	34	69	69	72	26	36	100	100	0	1.165	1.146	1.188	1.175	1.568	1.128	0.805	322	2271	96	3302	3337	0.220	1777	1525	1782	1555	606140	523060	1.884	59.692	0	0	0
4	14	4	""	"catnb"	16180	12340	210	1934	1999	568	28	102	102	111	54	48	100	100	0	1713	1737	595	34	68	68	72	32	44	100	99	0	1.114	1.137	1.143	1.173	1.570	1.118	0.830	359	2392	96	3477	3566	0.156	1832	1645	1897	1669	717805	623406	34.963	52.031	0	0	0
4	15	4	""	"catnb"	16750	12310	260	1962	1992	532	26	109	109	166	267	160	99	99	0	1693	1706	551	32	68	68	115	238	206	98	98	0	1.140	1.150	1.165	1.171	1.463	1.136	0.824	540	3282	100	3478	3521	0.189	1853	1625	1883	1638	1075512	921193	6.839	6.685	0	0	0
4	16	4	""	"catnb"	17050	12330	150	124	304	394	129	112	112	190	288	151	19	13	0	76	220	341	155	69	69	140	278	198	19	10	0	1.714	1.272	1.607	1.763	3.619	1.188	0.637	156	1169	100	19	343	0.777	12	7	192	151	47410	34246	0.396	0.288	-100	0	1
4	17	4	""	"f2r"	17360	12330	150	116	125	58	46	109	109	120	59	49	18	7	0	70	76	34	44	66	66	72	35	48	15	3	0	1.750	1.600	2.250	2.305	5.181	37.808	0.002	156	1256	100	11	26	0.807	7	4	16	10	19565	11860	0.085	0.114	-100	0	1
4	18	4	""	"f2r"	17750	12330	150	135	149	69	46	117	117	139	106	76	11	2	0	73	82	36	43	70	70	79	58	73	8	1	0	6.000	2.667	1.785	1.893	4.514	32.728	0.002	156	1272	100	21	44	2.585	18	3	32	12	23220	12864	0.094	0.052	-100	0	1
4	19	4	""	"f2r"	18170	12320	320	582	666	811	121	136	136	468	1095	233	2	0	0	250	332	854	257	74	74	317	1227	387	0	0	0	2.534	2.054	2.459	2.589	2.541	1.061	0.819	811	3972	92	622	788	1.341	446	176	530	258	540386	268853	0.181	0.012	-100	0	1
4	20	4	""	"f2r"	18510	12340	160	306	308	115	37	132	132	156	115	73	73	27	0	126	142	87	61	70	70	81	64	79	42	16	0	3.107	2.444	2.690	2.501	4.129	6.055	0.047	68	1444	4	230	248	1.636	174	56	176	72	20936	9640	1.322	0.953	-100	0	1
4	1	5	""	"ccl12"	10980	12740	190	393	423	169	39	99	99	107	54	50	98	93	0	340	375	193	51	69	69	72	32	44	98	93	0	1.085	1.059	1.137	1.148	2.665	1.032	0.454	292	2008	91	565	630	0.118	294	271	324	306	123591	109612	5.852	9.469	0	0	0
4	2	5	""	"ccl12"	11360	12760	190	382	413	188	45	106	106	121	67	55	93	82	0	331	386	218	56	72	72	77	34	44	96	90	0	1.066	0.978	1.067	1.024	3.375	0.911	0.315	293	1997	92	535	621	0.092	276	259	307	314	121108	113151	4.358	9.088	0	0	0
4	3	5	""	"ccl12"	11760	12750	190	385	414	190	45	114	114	132	79	59	92	77	0	324	362	194	53	74	74	82	44	53	93	84	0	1.084	1.042	1.057	1.071	2.872	1.094	0.367	285	2027	95	521	588	0.116	271	250	300	288	117886	103096	3.570	6.364	0	0	0
4	4	5	""	"ccl12"	12150	12740	190	338	362	169	46	107	107	115	53	46	94	84	0	305	346	187	54	75	75	79	49	62	93	83	0	1.004	0.941	0.916	1.051	2.945	0.928	0.359	291	2007	89	461	526	0.006	231	230	255	271	105456	100636	4.660	5.449	0	0	0
4	5	5	""	"f7"	12580	12750	190	419	444	206	46	108	108	118	59	50	95	87	0	309	358	208	58	81	81	84	37	44	94	87	0	1.364	1.213	1.335	1.376	3.205	1.256	0.309	291	2004	96	539	613	0.448	311	228	336	277	129185	104165	5.525	7.405	0	0	0
4	6	5	""	"f7"	12960	12750	180	450	491	228	46	110	110	122	65	53	95	88	0	315	347	208	59	87	87	93	39	41	90	84	0	1.491	1.465	1.566	1.649	3.124	1.601	0.335	272	1879	96	568	641	0.576	340	228	381	260	133487	94353	5.677	6.513	0	0	0
4	7	5	""	"f7"	13360	12750	190	393	433	217	50	107	107	115	53	46	93	89	0	272	312	178	57	80	80	84	32	38	95	85	0	1.490	1.405	1.461	1.546	3.093	1.572	0.395	271	2037	94	478	558	0.575	286	192	326	232	117285	84453	6.000	7.125	0	0	0
4	8	5	""	"f7"	13770	12720	170	407	1125	3481	309	105	105	112	51	45	94	83	0	273	1868	7048	377	76	76	80	32	40	92	85	0	1.533	0.569	1.451	1.345	3.020	0.463	0.797	249	1563	91	499	2812	0.616	302	197	1020	1792	280098	465100	19.863	55.875	0	0	0
4	9	5	""	"sp1"	14180	12730	190	3373	3382	687	20	111	111	119	56	47	100	100	0	2716	2721	530	19	86	86	90	34	37	100	100	0	1.240	1.241	1.237	1.242	1.270	1.248	0.944	279	2015	93	5892	5906	0.310	3262	2630	3271	2635	943538	759177	58.268	77.382	0	0	0
4	10	5	""	"sp1"	14570	12740	190	3153	3160	574	18	110	110	126	90	71	100	100	0	2599	2575	534	20	78	78	83	41	49	100	100	0	1.207	1.221	1.213	1.236	1.290	1.215	0.943	293	2015	93	5564	5547	0.271	3043	2521	3050	2497	925819	754375	33.711	60.780	0	0	0
4	11	5	""	"sp1"	14990	12730	190	3230	3237	514	15	106	106	121	87	71	100	100	0	2722	2695	517	19	69	69	75	35	46	100	100	0	1.178	1.192	1.186	1.208	1.287	1.189	0.944	296	1941	94	5777	5757	0.236	3124	2653	3131	2626	958172	797685	35.816	74.857	0	0	0
4	12	5	""	"sp1"	15370	12710	230	3352	3330	757	22	106	106	115	75	65	100	100	0	2708	2645	574	21	69	69	75	48	64	100	100	0	1.230	1.252	1.253	1.254	1.260	1.260	0.950	331	2669	79	5885	5800	0.299	3246	2639	3224	2576	1102183	875413	42.867	53.542	0	0	0
4	13	5	""	"ccl2"	15770	12720	190	264	288	128	44	102	102	147	992	674	0	0	0	340	355	154	43	68	68	95	761	801	1	0	0	0.596	0.648	0.645	0.600	2.737	153.410	0.003	255	2024	91	434	473	-0.747	162	272	186	287	73384	90487	0.142	0.342	-100	0	1
4	14	5	""	"ccl2"	16180	12720	180	300	319	134	42	102	102	114	144	126	66	27	0	353	378	159	42	68	68	95	790	831	1	0	0	0.695	0.700	0.665	0.675	2.662	0.172	0.727	259	1871	93	483	527	-0.525	198	285	217	310	82681	97778	1.424	0.358	-100	0	1
4	15	5	""	"ccl2"	16600	12750	180	286	302	123	40	102	102	109	49	44	92	77	0	342	372	153	41	65	65	69	41	59	98	97	0	0.664	0.651	0.656	0.596	2.591	0.590	0.387	272	1782	96	461	507	-0.591	184	277	200	307	82163	101048	3.939	7.390	0	0	0
4	16	5	""	"ccl2"	16940	12690	190	294	311	124	39	103	103	125	199	159	47	6	0	352	378	159	42	67	67	89	284	319	50	7	0	0.670	0.669	0.689	0.664	2.383	0.482	0.707	311	1930	96	476	519	-0.578	191	285	208	311	96801	117625	0.935	1.018	-100	0	1
4	17	5	""	"fcgr3"	17410	12750	310	826	1106	1245	112	114	114	355	974	274	31	7	0	386	548	845	154	69	69	231	690	298	13	5	0	2.246	2.071	2.191	2.395	2.242	1.547	0.833	687	4494	1	1029	1471	1.167	712	317	992	479	760040	376787	0.771	0.459	-100	0	1
4	18	5	""	"fcgr3"	17760	12730	150	4714	4749	644	13	923	923	2130	2114	99	100	28	0	3085	3058	504	16	375	375	1442	1499	103	99	28	0	1.399	1.426	1.427	1.432	1.264	1.452	0.851	156	1222	100	6501	6509	0.484	3791	2710	3826	2683	740855	477017	1.239	1.078	-100	0	1
4	19	5	""	"fcgr3"	18150	12730	150	1466	1515	830	54	204	204	1169	1733	148	26	2	0	638	713	439	61	99	99	762	1204	158	12	0	0	2.341	2.135	2.189	2.320	2.179	1.501	0.844	156	1194	100	1801	1925	1.227	1262	539	1311	614	236330	111274	0.200	-0.041	-100	0	1
4	20	5	""	"fcgr3"	18480	12730	260	3632	3517	1192	33	131	131	204	326	159	99	97	0	2360	2220	840	37	72	72	110	183	166	97	95	0	1.530	1.576	1.570	1.666	1.532	1.581	0.897	476	3510	88	5789	5534	0.614	3501	2288	3386	2148	1674113	1056753	10.163	11.530	0	0	0
4	1	6	""	"ccl20"	10990	13140	200	781	824	313	37	101	101	109	48	44	100	100	0	1174	1197	537	44	69	69	73	33	45	100	100	0	0.615	0.641	0.660	0.665	1.949	0.568	0.665	324	2212	27	1785	1851	-0.701	680	1105	723	1128	267130	387791	14.896	34.061	0	0	0
4	2	6	""	"ccl20"	11370	13150	190	758	810	313	38	102	102	112	57	50	100	99	0	1257	1288	521	40	70	70	74	34	45	100	100	0	0.553	0.581	0.587	0.581	1.804	0.527	0.686	304	1968	95	1843	1926	-0.855	656	1187	708	1218	246190	391598	12.246	35.706	0	0	0
4	3	6	""	"ccl20"	11750	13150	190	767	832	329	39	105	105	118	69	58	99	98	0	1152	1239	531	42	73	73	79	54	68	100	99	0	0.614	0.623	0.614	0.619	1.988	0.561	0.650	289	2001	93	1741	1893	-0.704	662	1079	727	1166	240380	358018	10.348	21.481	0	0	0
4	4	6	""	"ccl20"	12150	13120	180	711	766	361	47	103	103	111	57	51	100	98	0	1118	1183	527	44	74	74	78	30	38	100	100	0	0.582	0.598	0.585	0.578	2.079	0.547	0.596	293	1855	96	1652	1772	-0.781	608	1044	663	1109	224381	346552	11.491	36.833	0	0	0
4	5	6	""	"foxg1"	12570	13130	150	119	123	63	51	110	110	118	56	47	13	3	0	105	110	34	30	82	82	87	35	40	37	11	0	0.391	0.464	1.449	1.296	3.785	20.490	0.003	156	1272	100	32	41	-1.355	9	23	13	28	19137	17158	0.089	0.657	-100	0	1
4	6	6	""	"foxg1"	13050	13180	190	309	329	145	44	112	112	123	75	60	86	61	0	189	221	126	57	88	88	95	48	50	81	53	0	1.950	1.632	1.777	1.804	2.740	2.052	0.297	240	1950	59	298	350	0.963	197	101	217	133	79052	52973	2.747	2.625	0	0	0
4	7	6	""	"foxg1"	13370	13130	150	113	120	44	36	105	105	116	62	53	15	2	0	100	105	39	37	79	79	85	47	55	23	1	0	0.381	0.577	1.201	1.137	3.860	9.551	0.004	156	1253	100	29	41	-1.392	8	21	15	26	18781	16430	0.065	0.426	-100	0	1
4	8	6	""	"foxg1"	13760	13130	150	106	113	40	35	104	104	118	105	88	1	0	0	90	95	45	47	76	76	82	66	80	4	1	0	0.143	0.474	1.308	1.376	4.065	28.947	0.001	156	1272	100	16	28	-2.806	2	14	9	19	17633	14864	-0.048	0.197	-100	0	1
4	9	6	""	"ccl3"	14180	13120	200	3338	3415	777	22	108	108	120	93	77	100	100	0	3402	3432	974	28	82	82	87	64	73	100	100	0	0.973	0.987	0.989	1.008	1.358	0.962	0.911	342	2250	92	6550	6657	-0.039	3230	3320	3307	3350	1167863	1173716	35.430	52.266	0	0	0
4	10	6	""	"ccl3"	14570	13140	200	3343	3323	712	21	108	108	126	86	68	100	100	0	3641	3600	835	23	77	77	82	42	51	100	100	0	0.908	0.913	0.926	0.916	1.319	0.899	0.917	331	2237	96	6799	6738	-0.139	3235	3564	3215	3523	1099857	1191705	37.174	83.762	0	0	0
4	11	6	""	"ccl3"	14960	13150	200	3403	3357	737	21	105	105	120	84	70	100	100	0	3585	3527	1022	28	69	69	74	31	41	100	100	0	0.938	0.940	0.951	0.967	1.421	0.911	0.909	328	2246	95	6814	6710	-0.092	3298	3516	3252	3458	1101241	1156821	38.536	111.387	0	0	0
4	12	6	""	"ccl3"	15350	13120	210	3674	3668	956	26	102	102	109	50	45	100	100	0	3597	3504	1147	32	68	68	72	31	43	99	99	0	1.012	1.038	1.047	1.090	1.482	1.009	0.914	375	2366	93	7101	7002	0.017	3572	3529	3566	3436	1375418	1314033	71.180	110.710	0	0	0
4	13	6	""	"fxyd2"	15790	13120	210	503	533	207	38	103	103	116	86	74	99	93	0	313	347	210	60	67	67	75	75	100	91	74	0	1.626	1.536	1.665	1.754	2.336	1.390	0.486	333	2388	94	646	710	0.701	400	246	430	280	177618	115387	4.849	3.627	0	0	0
4	14	6	""	"fxyd2"	16160	13150	200	468	501	193	38	101	101	108	54	50	99	97	0	308	347	189	54	66	66	70	29	41	98	94	0	1.517	1.423	1.497	1.594	2.416	1.463	0.449	327	2242	93	609	681	0.601	367	242	400	281	163812	113419	7.278	9.552	0	0	0
4	15	6	""	"fxyd2"	16590	13120	200	475	510	199	39	102	102	109	54	49	99	97	0	318	366	204	55	65	65	68	26	38	97	96	0	1.474	1.355	1.390	1.473	2.212	1.342	0.477	344	2161	91	626	709	0.560	373	253	408	301	175444	126052	7.426	11.462	0	0	0
4	16	6	""	"fxyd2"	16950	13090	210	482	516	203	39	100	100	109	53	48	99	98	0	308	347	183	52	65	65	69	29	42	98	95	0	1.572	1.475	1.604	1.643	2.327	1.550	0.479	377	2296	93	625	698	0.653	382	243	416	282	194518	130722	7.679	9.586	0	0	0
4	17	6	""	"krt1-13"	17360	13130	150	115	119	52	43	101	101	109	51	46	21	4	0	63	69	29	42	66	66	69	30	43	10	3	0	-4.667	6.000	1.889	1.839	4.332	34.372	0.001	156	1259	100	11	21	Error	14	-3	18	3	18490	10705	0.196	0.000	-100	0	1
4	18	6	""	"krt1-13"	17760	13130	150	101	106	43	40	102	102	112	61	54	10	1	0	61	67	28	41	63	63	70	77	110	1	0	0	0.500	1.000	1.592	1.788	3.748	0.442	0.233	156	1262	100	-3	8	-1.000	-1	-2	4	4	16542	10428	-0.098	-0.039	-100	0	1
4	19	6	""	"krt1-13"	18060	13100	240	350	365	171	46	128	128	493	1214	246	0	0	0	274	286	152	53	78	78	337	849	251	0	0	0	1.133	1.139	1.368	1.254	3.363	1.004	0.201	233	3243	0	418	445	0.180	222	196	237	208	84989	66527	-0.105	-0.060	-100	0	1
4	20	6	""	"krt1-13"	18550	13130	150	116	135	124	91	117	117	143	137	95	4	1	0	74	94	157	167	68	68	78	65	83	7	3	0	-0.167	0.692	2.571	2.320	4.080	5.240	0.052	156	1272	100	5	44	Error	-1	6	18	26	21104	14686	-0.058	0.246	-100	0	1
4	1	7	""	"slc2a1"	10990	13540	170	215	252	163	64	98	98	105	45	42	78	58	0	134	179	141	78	67	67	70	24	34	79	58	0	1.746	1.375	1.406	1.639	5.239	2.048	0.088	192	1613	42	184	266	0.804	117	67	154	112	48462	34444	3.267	4.542	0	0	0
4	2	7	""	"slc2a1"	11390	13530	170	417	593	444	74	100	100	107	50	46	92	86	0	274	304	172	56	67	67	72	35	48	93	80	0	1.531	2.080	2.185	1.851	3.212	2.991	0.445	176	1610	57	524	730	0.614	317	207	493	237	104356	53498	9.720	6.629	0	0	0
4	3	7	""	"slc2a1"	11750	13540	170	186	215	131	60	104	104	110	47	42	68	46	0	133	178	125	70	70	70	77	93	120	35	17	0	1.302	1.028	1.731	1.508	4.058	0.723	0.073	191	1606	58	145	219	0.381	82	63	111	108	41104	34010	2.234	1.086	-100	0	1
4	4	7	""	"slc2a1"	12150	13530	170	177	201	106	52	103	103	111	50	45	63	36	0	131	177	128	72	75	75	79	31	39	71	46	0	1.321	0.961	1.073	1.170	4.113	0.822	0.082	198	1607	73	130	200	0.402	74	56	98	102	39845	35058	1.800	3.161	-100	0	1
4	5	7	""	"mmp12"	12580	13530	200	324	332	132	39	107	107	114	50	43	91	82	0	199	229	111	48	82	82	86	33	38	90	76	0	1.855	1.531	1.766	1.780	3.251	1.761	0.305	299	2329	94	334	372	0.891	217	117	225	147	99161	68433	4.360	4.333	0	0	0
4	6	7	""	"mmp12"	12990	13540	190	317	344	145	42	109	109	117	61	52	93	77	0	209	226	98	43	88	88	91	31	34	91	76	0	1.719	1.703	1.830	1.776	2.913	2.220	0.325	308	1951	91	329	373	0.782	208	121	235	138	105936	69561	3.721	4.355	0	0	0
4	7	7	""	"mmp12"	13390	13540	190	284	305	138	45	104	104	111	54	48	88	70	0	183	208	114	54	76	76	80	36	45	90	67	0	1.682	1.523	1.695	1.545	3.005	1.740	0.267	271	1985	87	287	333	0.750	180	107	201	132	82758	56391	3.593	3.556	0	0	0
4	8	7	""	"mmp12"	13760	13520	210	295	322	141	43	103	103	109	52	47	92	78	0	178	202	102	50	74	74	77	30	38	89	75	0	1.846	1.711	1.732	1.794	2.937	2.284	0.287	302	2437	92	296	347	0.884	192	104	219	128	97141	60860	4.096	4.167	0	0	0
4	9	7	""	"sp8"	14200	13530	160	1034	1028	267	25	104	104	111	57	51	100	100	0	1205	1209	349	28	81	81	85	51	60	100	100	0	0.827	0.819	0.807	0.827	1.515	0.792	0.814	202	1475	92	2054	2052	-0.274	930	1124	924	1128	207717	244138	16.088	22.039	0	0	0
4	10	7	""	"sp8"	14570	13550	160	1032	1051	355	33	101	101	109	50	45	100	100	0	1181	1228	370	30	75	75	78	31	39	100	100	0	0.842	0.824	0.842	0.804	1.576	0.822	0.809	202	1482	93	2037	2103	-0.248	931	1106	950	1153	212308	248020	18.840	37.097	0	0	0
4	11	7	""	"sp8"	14970	13550	160	1104	1100	273	24	107	107	117	60	51	100	100	0	1294	1316	394	29	68	68	73	41	56	100	100	0	0.813	0.796	0.790	0.806	1.536	0.762	0.799	206	1478	91	2223	2241	-0.299	997	1226	993	1248	226675	271191	16.383	30.317	0	0	0
4	12	7	""	"sp8"	15330	13530	160	1210	1219	375	30	106	106	115	66	57	100	99	0	1326	1389	473	34	67	67	73	50	68	100	100	0	0.877	0.842	0.862	0.843	1.603	0.815	0.787	213	1467	92	2363	2435	-0.189	1104	1259	1113	1322	259726	295791	16.727	26.320	0	0	0
4	13	7	""	"tnf"	15790	13530	160	731	792	412	52	103	103	116	135	116	96	85	0	500	593	414	69	67	67	76	135	177	82	63	0	1.450	1.310	1.449	1.607	2.611	1.167	0.668	204	1476	86	1061	1215	0.536	628	433	689	526	161606	120971	5.007	3.830	0	0	0
4	14	7	""	"tnf"	16170	13550	160	755	775	365	47	100	100	108	51	47	99	98	0	484	551	353	64	66	66	70	32	45	95	94	0	1.567	1.392	1.471	1.549	2.511	1.313	0.671	213	1467	95	1073	1160	0.648	655	418	675	485	164974	117374	13.078	15.031	0	0	0
4	15	7	""	"tnf"	16570	13540	170	769	835	429	51	100	100	110	61	55	98	95	0	587	633	373	58	66	66	70	37	52	96	95	0	1.284	1.296	1.317	1.416	2.290	1.309	0.657	217	1607	94	1190	1302	0.361	669	521	735	567	181219	137399	11.885	15.216	0	0	0
4	16	7	""	"tnf"	16950	13530	170	681	748	421	56	101	101	111	67	60	98	92	0	474	552	377	68	65	65	69	42	60	92	85	0	1.418	1.329	1.387	1.468	2.458	1.309	0.637	225	1595	93	989	1134	0.504	580	409	647	487	168404	124128	9.507	11.500	0	0	0
4	17	7	""	"nos"	17380	13500	290	192	206	104	50	103	103	115	65	56	63	30	0	146	172	104	60	65	65	69	33	47	78	57	0	1.099	0.963	1.103	1.068	4.160	2.449	0.043	274	4289	0	170	210	0.136	89	81	103	107	56335	47148	1.400	3.121	-100	0	1
4	18	7	""	"nos"	17760	13530	150	104	112	49	43	114	114	130	76	58	7	0	0	63	68	31	45	72	72	90	61	67	1	0	0	1.111	0.500	1.678	1.925	3.421	4.626	0.014	156	1269	100	-19	-6	0.152	-10	-9	-2	-4	17495	10638	-0.237	-0.361	-100	0	1
4	19	7	""	"nos"	18160	13490	70	241	259	72	27	131	131	140	71	50	75	41	0	190	196	95	48	82	82	103	117	113	33	8	0	1.019	1.123	1.118	1.098	3.500	1.937	0.023	12	194	65	218	242	0.027	110	108	128	114	3106	2349	1.676	0.795	-100	0	1
4	20	7	""	"nos"	18550	13520	150	119	133	68	51	126	126	149	103	69	10	1	0	84	102	95	93	76	76	92	109	118	5	2	0	-0.875	0.269	2.318	2.346	4.589	0.509	0.145	156	1272	100	1	33	Error	-7	8	7	26	20719	15941	-0.155	0.092	-100	0	1
4	1	8	""	"ifnar2c_1"	10980	13930	200	921	928	295	31	100	100	110	148	134	99	97	0	615	661	302	45	68	68	72	35	48	100	100	0	1.501	1.396	1.440	1.459	1.686	1.551	0.665	309	2261	97	1368	1421	0.586	821	547	828	593	286823	204337	5.527	16.829	0	0	0
4	2	8	""	"ifnar2c_1"	11360	13930	190	913	942	264	28	104	104	113	54	47	100	100	0	659	693	352	50	68	68	73	33	45	100	100	0	1.369	1.341	1.401	1.396	1.553	1.236	0.685	299	1983	98	1400	1463	0.453	809	591	838	625	281735	207325	15.352	18.788	0	0	0
4	3	8	""	"ifnar2c_1"	11750	13930	190	852	874	263	30	105	105	113	54	47	100	100	0	631	655	240	36	71	71	77	77	100	100	99	0	1.334	1.317	1.319	1.354	1.632	1.275	0.671	307	1986	93	1307	1353	0.416	747	560	769	584	268467	201181	14.093	7.506	0	0	0
4	4	8	""	"ifnar2c_1"	12170	13930	200	893	933	276	29	104	104	112	50	44	100	100	0	620	643	225	34	76	76	79	30	37	100	100	0	1.450	1.462	1.450	1.504	1.557	1.488	0.782	328	2267	92	1333	1396	0.536	789	544	829	567	305959	210993	16.420	18.800	0	0	0
4	5	8	""	"pxmp3"	12580	13930	200	462	491	213	43	105	105	112	47	41	97	95	0	435	476	236	49	80	80	84	26	30	99	98	0	1.006	0.975	0.981	1.003	2.427	0.947	0.507	296	2291	91	712	782	0.009	357	355	386	396	145454	140759	8.064	15.077	0	0	0
4	6	8	""	"pxmp3"	12970	13940	190	481	527	231	43	110	110	117	61	52	98	95	0	462	497	222	44	88	88	92	52	56	98	96	0	0.992	1.020	0.988	1.009	2.326	1.043	0.536	281	2006	93	745	826	-0.012	371	374	417	409	148055	139632	6.721	7.788	0	0	0
4	7	8	""	"pxmp3"	13350	13940	190	439	459	194	42	107	107	114	62	54	97	90	0	401	441	212	48	77	77	81	52	64	96	92	0	1.025	0.967	1.014	0.995	2.379	0.956	0.549	280	2004	95	656	716	0.036	332	324	352	364	128491	123549	5.565	6.923	0	0	0
4	8	8	""	"pxmp3"	13760	13920	200	383	408	191	46	103	103	110	51	46	95	89	0	333	361	163	45	73	73	78	37	47	98	96	0	1.077	1.059	1.107	1.031	2.613	1.156	0.431	302	2313	95	540	593	0.107	280	260	305	288	123138	109167	5.843	7.649	0	0	0
4	9	8	""	"l-myc"	14180	13930	200	6464	6651	1548	23	107	107	114	63	55	100	100	0	4988	5292	1502	28	79	79	82	33	40	100	100	0	1.295	1.255	1.285	1.269	1.309	1.243	0.915	312	2304	90	11266	11757	0.373	6357	4909	6544	5213	2075102	1651172	103.762	157.879	0	0	0
4	10	8	""	"l-myc"	14570	13940	190	6490	6697	1614	24	105	105	117	81	69	100	100	0	5360	5443	1383	25	76	76	80	36	45	100	100	0	1.208	1.228	1.212	1.237	1.309	1.227	0.934	309	1989	97	11669	11959	0.273	6385	5284	6592	5367	2069259	1681784	81.235	148.972	0	0	0
4	11	8	""	"l-myc"	14970	13950	200	6792	7000	1938	27	105	105	115	57	49	100	100	0	5375	5582	1702	30	69	69	73	32	43	100	100	0	1.260	1.251	1.259	1.260	1.308	1.247	0.918	312	2241	97	11993	12408	0.333	6687	5306	6895	5513	2184123	1741675	120.789	172.156	0	0	0
4	12	8	""	"l-myc"	15360	13920	210	6823	7166	2365	33	105	105	113	55	48	100	100	0	5270	5381	1780	33	68	68	73	45	61	100	99	0	1.291	1.329	1.340	1.350	1.407	1.340	0.933	347	2411	96	11920	12374	0.368	6718	5202	7061	5313	2486553	1867258	128.236	117.956	0	0	0
4	13	8	""	"spry4"	15810	13930	190	453	476	170	35	104	104	111	52	46	100	96	0	351	386	169	43	66	66	70	34	48	99	97	0	1.225	1.163	1.190	1.200	2.115	1.189	0.524	276	2032	92	634	692	0.293	349	285	372	320	131482	106437	7.019	9.294	0	0	0
4	14	8	""	"spry4"	16200	13990	180	455	498	187	37	101	101	109	62	56	99	98	0	392	420	207	49	65	65	68	26	38	99	97	0	1.083	1.118	1.217	1.220	2.248	1.110	0.490	270	1776	92	681	752	0.115	354	327	397	355	134510	113388	6.274	13.538	0	0	0
4	15	8	""	"spry4"	16540	13970	180	461	488	195	39	101	101	111	63	56	97	94	0	374	397	192	48	66	66	70	34	48	98	97	0	1.169	1.169	1.185	1.198	2.259	1.189	0.532	266	1833	95	668	718	0.225	360	308	387	331	129705	105656	5.984	9.618	0	0	0
4	16	8	""	"spry4"	16950	13930	190	439	473	189	39	102	102	114	241	211	69	27	0	301	338	173	51	65	65	69	29	42	97	94	0	1.428	1.359	1.416	1.441	2.237	1.396	0.524	291	2009	92	573	644	0.514	337	236	371	273	137646	98420	1.490	9.276	-100	0	1
4	17	8	""	"mmp9"	17390	13920	180	365	399	180	45	106	106	122	254	208	51	9	0	363	394	185	46	66	66	71	29	40	100	97	0	0.872	0.893	0.868	0.897	2.310	0.909	0.475	285	1847	95	556	621	-0.198	259	297	293	328	113791	112245	1.091	11.138	0	0	0
4	18	8	""	"mmp9"	17820	13920	200	373	399	161	40	107	107	120	72	60	95	81	0	339	374	175	46	67	67	74	60	81	96	86	0	0.978	0.951	0.884	0.963	2.580	0.894	0.454	280	2330	93	538	599	-0.032	266	272	292	307	111834	104597	3.875	5.000	0	0	0
4	19	8	""	"mmp9"	18160	13920	150	130	156	116	74	118	118	137	91	66	16	6	0	88	119	93	78	75	75	99	79	79	19	8	0	0.923	0.864	1.275	1.355	5.541	1.105	0.072	156	1272	100	25	82	-0.116	12	13	38	44	24266	18626	0.209	0.253	-100	0	1
4	20	8	""	"mmp9"	18530	14000	110	245	293	149	50	139	139	168	137	81	47	26	0	225	372	671	180	78	78	99	87	87	63	47	0	0.721	0.524	1.459	1.782	5.976	0.315	0.050	19	680	36	253	448	-0.472	106	147	154	294	5564	7075	0.912	3.138	-100	0	1
4	1	9	""	"vegfb"	10970	14320	210	8950	8074	3314	41	104	104	112	57	50	100	100	0	8460	7709	3688	47	69	69	73	29	39	100	100	0	1.054	1.043	1.059	1.109	1.345	1.009	0.951	350	2391	93	17237	15610	0.076	8846	8391	7970	7640	2825796	2698133	139.684	263.310	0	0	0
4	2	9	""	"vegfb"	11380	14330	210	8475	8374	3318	39	108	108	127	95	74	100	100	0	8270	8015	3609	45	71	71	82	64	78	100	100	0	1.020	1.041	1.043	1.083	1.371	1.013	0.941	341	2351	89	16566	16210	0.029	8367	8199	8266	7944	2855397	2733136	86.811	123.953	0	0	0
4	3	9	""	"vegfb"	11770	14340	200	8988	9085	2064	22	105	105	116	63	54	100	100	0	8715	8896	2328	26	72	72	78	49	62	100	100	0	1.028	1.018	1.025	1.039	1.340	1.004	0.959	342	2172	96	17526	17804	0.040	8883	8643	8980	8824	3106913	3042421	142.365	179.959	0	0	0
4	4	9	""	"vegfb"	12170	14320	220	8594	7793	3677	47	103	103	112	53	47	100	100	0	7896	7389	3824	51	76	76	81	44	54	99	99	0	1.086	1.052	1.062	1.119	1.440	1.028	0.956	365	2550	96	16311	15003	0.119	8491	7820	7690	7313	2844435	2697123	144.925	166.091	0	0	0
4	5	9	""	"p4hb"	12580	14320	190	3884	3925	1053	26	109	109	120	68	56	100	100	0	1273	1277	436	34	83	83	90	77	85	100	99	0	3.172	3.196	3.214	3.326	1.518	3.290	0.846	287	2014	94	4965	5010	1.665	3775	1190	3816	1194	1126382	366440	55.956	15.416	0	0	0
4	6	9	""	"p4hb"	12980	14320	210	3802	3755	1451	38	108	108	117	58	49	100	100	0	1441	1608	956	59	89	89	96	75	78	100	100	0	2.732	2.401	2.944	2.438	2.273	2.755	0.490	285	2425	57	5046	5166	1.450	3694	1352	3647	1519	1070033	458335	62.724	20.160	0	0	0
4	7	9	""	"p4hb"	13370	14340	190	3436	3506	1375	39	105	105	114	59	51	100	100	0	1222	1327	570	42	75	75	80	31	38	99	99	0	2.904	2.716	2.735	2.790	1.634	2.829	0.839	269	2028	96	4478	4653	1.538	3331	1147	3401	1252	943222	357053	57.492	40.226	0	0	0
4	8	9	""	"p4hb"	13760	14320	190	3188	3322	942	28	105	105	114	57	50	100	100	0	1164	1186	457	38	73	73	78	37	47	99	99	0	2.826	2.890	2.866	3.092	1.698	2.910	0.860	287	2009	98	4174	4330	1.499	3083	1091	3217	1113	953346	340435	56.281	29.946	0	0	0
4	9	9	""	"il15"	14190	14330	180	611	642	232	36	104	104	111	50	45	100	100	0	309	332	151	45	79	79	83	35	42	98	93	0	2.204	2.126	2.275	2.328	2.247	2.426	0.491	262	1880	96	737	791	1.140	507	230	538	253	168077	86970	10.620	7.114	0	0	0
4	10	9	""	"il15"	14570	14340	190	730	743	232	31	105	105	116	68	58	100	99	0	315	327	136	41	76	76	81	37	45	97	91	0	2.615	2.542	2.548	2.834	2.116	2.800	0.534	269	2035	94	864	889	1.387	625	239	638	251	199802	87984	9.221	6.649	0	0	0
4	11	9	""	"il15"	14980	14330	180	813	841	286	34	104	104	117	72	61	100	100	0	328	356	171	48	69	69	74	56	75	95	87	0	2.737	2.568	2.731	2.885	2.171	2.822	0.558	271	1852	88	968	1024	1.453	709	259	737	287	227954	96513	10.056	5.036	0	0	0
4	12	9	""	"il15"	15350	14330	190	799	831	305	36	105	105	113	53	46	99	99	0	309	347	163	46	67	67	73	59	80	94	84	0	2.868	2.593	2.642	2.832	2.194	2.924	0.516	297	1980	93	936	1006	1.520	694	242	726	280	246905	103043	13.547	4.644	0	0	0
4	13	9	""	"rbms2"	15760	14330	150	111	122	67	54	105	105	112	59	52	16	4	0	67	75	55	73	67	67	71	26	36	13	3	0	100000.000	2.125	2.000	2.019	3.840	7.918	0.035	156	1272	100	6	25	16.610	6	0	17	8	19092	11644	0.169	0.154	-100	0	1
4	14	9	""	"rbms2"	16070	14330	150	120	146	98	67	104	104	115	69	60	25	11	0	71	103	102	99	66	66	73	38	52	21	13	0	3.200	1.135	1.729	1.995	4.170	1.918	0.095	156	1098	100	21	79	1.678	16	5	42	37	22720	16122	0.449	0.789	-100	0	1
4	15	9	""	"rbms2"	16350	14350	290	486	510	207	40	105	105	118	72	61	96	91	0	386	429	224	52	66	66	73	60	82	96	89	0	1.191	1.116	1.194	1.190	2.449	1.078	0.442	624	3678	100	701	768	0.252	381	320	405	363	318275	267753	5.444	5.933	0	0	0
4	16	9	""	"rbms2"	16840	14340	180	490	531	228	42	102	102	116	97	83	97	88	0	374	411	222	54	66	66	74	132	178	89	56	0	1.260	1.243	1.334	1.304	2.419	0.935	0.346	298	1836	82	696	774	0.333	388	308	429	345	158206	122509	4.278	2.553	0	0	0
4	17	9	""	"mcl1"	17390	14310	210	14379	14384	3144	21	112	112	147	175	119	100	100	0	9726	9534	2536	26	69	69	82	79	96	100	100	0	1.477	1.508	1.511	1.538	1.253	1.491	0.959	355	2418	97	23924	23737	0.563	14267	9657	14272	9465	5106178	3384745	81.354	119.646	0	0	0
4	18	9	""	"mcl1"	17800	14340	200	13950	14072	2723	19	116	116	144	182	126	100	100	0	9607	9542	2035	21	70	70	80	57	71	100	100	0	1.451	1.473	1.489	1.484	1.224	1.468	0.960	331	2242	96	23371	23428	0.537	13834	9537	13956	9472	4657909	3158353	76.527	166.000	0	0	0
4	19	9	""	"mcl1"	18170	14340	200	9731	9687	1794	18	121	121	161	167	103	100	100	0	5891	5898	1403	23	71	71	88	95	107	100	100	0	1.651	1.642	1.641	1.678	1.311	1.624	0.953	344	2095	96	15430	15393	0.723	9610	5820	9566	5827	3332240	2028989	57.042	61.158	0	0	0
4	20	9	""	"mcl1"	18510	14300	200	7554	7467	1566	20	140	140	189	241	127	100	100	0	4420	4361	1052	24	74	74	95	114	120	99	99	0	1.706	1.709	1.732	1.738	1.369	1.718	0.920	343	2122	90	11760	11614	0.771	7414	4346	7327	4287	2561255	1495839	30.199	37.421	0	0	0
4	1	10	""	"sp6"	10970	14730	230	2168	2153	519	24	102	102	109	57	52	100	100	0	1866	1862	524	28	69	69	74	82	110	100	100	0	1.150	1.144	1.145	1.159	1.434	1.136	0.874	383	2839	95	3863	3844	0.202	2066	1797	2051	1793	824739	713161	35.860	21.805	0	0	0
4	2	10	""	"sp6"	11380	14740	210	2147	2151	491	22	108	108	129	102	79	100	99	0	1877	1901	480	25	70	70	83	65	78	100	100	0	1.128	1.116	1.103	1.122	1.386	1.113	0.885	377	2296	98	3846	3874	0.174	2039	1807	2043	1831	810919	716525	19.824	27.969	0	0	0
4	3	10	""	"sp6"	11760	14740	220	2272	2314	584	25	108	108	121	71	58	100	100	0	1998	2054	592	28	73	73	79	39	49	100	99	0	1.124	1.114	1.100	1.130	1.456	1.104	0.862	393	2426	96	4089	4187	0.169	2164	1925	2206	1981	909291	807399	30.887	50.641	0	0	0
4	4	10	""	"sp6"	12170	14720	220	2209	2290	666	29	109	109	124	109	87	100	100	0	2041	2060	604	29	78	78	84	50	59	100	100	0	1.070	1.100	1.134	1.102	1.429	1.104	0.861	389	2600	96	4063	4163	0.098	2100	1963	2181	1982	890797	801519	19.872	39.520	0	0	0
4	5	10	""	"tcof1"	12580	14720	190	1774	1847	936	50	112	112	124	71	57	100	100	0	1643	1717	831	48	86	86	91	45	49	99	99	0	1.067	1.064	1.089	1.049	1.712	1.085	0.862	271	2024	94	3219	3366	0.094	1662	1557	1735	1631	500512	465402	24.268	36.133	0	0	0
4	6	10	""	"tcof1"	12980	14740	180	1834	1861	967	51	109	109	117	53	45	100	100	0	1684	1735	859	49	89	89	93	63	67	100	100	0	1.082	1.064	1.049	1.046	1.538	1.083	0.883	264	1892	97	3320	3398	0.114	1725	1595	1752	1646	491245	458137	32.906	26.063	0	0	0
4	7	10	""	"tcof1"	13370	14740	180	1600	1781	961	53	106	106	115	61	53	100	99	0	1472	1664	898	53	76	76	81	40	49	100	99	0	1.070	1.055	1.103	1.053	1.703	1.063	0.851	265	1887	96	2890	3263	0.098	1494	1396	1675	1588	472068	441007	27.311	39.575	0	0	0
4	8	10	""	"tcof1"	13770	14700	180	1274	1461	860	58	105	105	116	94	81	100	98	0	1369	1474	796	54	75	75	80	44	55	100	100	0	0.903	0.969	0.960	0.922	1.811	1.011	0.755	258	1894	92	2463	2755	-0.147	1169	1294	1356	1399	376947	380407	14.309	31.682	0	0	0
4	9	10	""	"mut"	14190	14730	180	264	291	141	48	104	104	111	51	45	83	65	0	293	322	161	50	80	80	83	33	39	95	88	0	0.751	0.773	0.821	0.777	3.367	0.758	0.277	237	1901	15	373	429	-0.413	160	213	187	242	68929	76303	3.529	7.242	0	0	0
4	10	10	""	"mut"	14580	14730	190	311	339	152	44	109	109	125	131	104	72	33	0	294	342	181	52	75	75	83	43	51	96	89	0	0.922	0.861	0.856	0.880	2.841	0.841	0.334	263	2023	96	421	497	-0.117	202	219	230	267	89144	89942	1.634	6.023	-100	0	1
4	11	10	""	"mut"	14970	14750	190	308	344	202	58	105	105	114	62	54	89	72	0	298	331	200	60	67	67	72	32	44	95	91	0	0.879	0.905	0.847	0.894	3.140	0.967	0.450	272	2012	91	434	503	-0.186	203	231	239	264	93526	90129	3.710	8.094	0	0	0
4	12	10	""	"mut"	15350	14720	200	333	366	208	56	102	102	108	50	46	91	83	0	318	368	486	132	66	66	68	23	33	98	94	0	0.917	0.874	1.009	0.917	2.949	0.442	0.394	286	2313	94	483	566	-0.125	231	252	264	302	104540	105132	5.160	13.043	0	0	0
4	13	10	""	"zyx"	15760	14730	150	100	107	47	43	105	105	112	74	66	8	0	0	71	76	33	43	67	67	74	84	113	1	1	0	-1.250	0.222	1.838	1.962	3.749	0.701	0.220	156	1272	100	-1	11	Error	-5	4	2	9	16673	11836	-0.068	0.024	-100	0	1
4	14	10	""	"zyx"	16140	14750	110	262	270	125	46	112	112	123	57	46	75	66	0	88	100	59	59	71	71	80	40	50	25	16	0	8.824	5.448	1.884	1.811	4.247	-19.041	0.002	12	692	50	167	187	3.141	150	17	158	29	3244	1205	2.579	0.500	-100	0	1
4	15	10	""	"zyx"	16580	14750	330	2961	2960	675	22	104	104	117	81	69	100	100	0	3010	3012	846	28	67	67	75	102	136	99	99	0	0.971	0.970	0.970	0.985	1.309	0.950	0.919	954	4304	84	5800	5801	-0.042	2857	2943	2856	2945	2823695	2873585	35.099	28.794	-100	0	0
4	16	10	""	"zyx"	16960	14720	150	112	125	69	55	104	104	114	55	48	23	6	0	69	75	35	46	67	67	71	29	40	17	3	0	4.000	2.625	2.900	2.313	3.512	2.769	0.095	156	1250	100	10	29	2.000	8	2	21	8	19451	11762	0.200	0.138	-100	0	1
4	17	10	""	"buffer"	17360	14720	150	107	110	47	42	104	104	114	74	64	9	0	0	65	69	26	37	67	67	74	105	141	0	0	0	-1.500	3.000	1.845	1.638	4.378	28.347	0.001	156	1272	100	1	8	Error	3	-2	6	2	17168	10798	-0.054	-0.048	-100	0	1
4	18	10	""	"buffer"	17760	14720	150	115	121	51	42	107	107	127	206	162	0	0	0	71	79	30	37	69	69	77	110	142	1	0	0	4.000	1.400	1.954	2.177	5.084	24.054	0.005	156	1272	100	10	24	2.000	8	2	14	10	18851	12357	-0.029	0.018	-100	0	1
4	19	10	""	"buffer"	18160	14720	150	113	130	70	53	118	118	136	91	66	9	3	0	70	77	62	80	71	71	79	53	67	3	1	0	5.000	2.000	1.817	2.145	4.494	7.832	0.031	156	1272	100	-6	18	2.322	-5	-1	12	6	20222	11964	-0.066	-0.038	-100	0	1
4	20	10	""	"buffer"	18580	14760	60	407	499	262	52	137	137	172	136	79	84	46	0	110	285	274	96	71	71	89	122	137	46	38	0	6.923	1.692	4.896	4.401	7.633	2.069	0.162	13	153	71	309	576	2.791	270	39	362	214	6485	3704	2.404	1.607	-100	0	1
4	1	11	""	"sp3"	10990	15140	180	908	934	245	26	102	102	111	66	59	100	100	0	648	670	229	34	68	68	76	102	134	98	96	0	1.390	1.382	1.400	1.438	1.673	1.397	0.754	272	1880	88	1386	1434	0.475	806	580	832	602	253918	182343	12.470	5.824	0	0	0
4	2	11	""	"sp3"	11370	15160	180	882	886	243	27	104	104	114	74	64	99	99	0	623	641	224	34	68	68	75	48	64	99	98	0	1.402	1.365	1.391	1.406	1.673	1.386	0.730	262	1871	93	1333	1355	0.487	778	555	782	573	232183	167821	10.432	11.792	0	0	0
4	3	11	""	"sp3"	11740	15160	190	848	897	329	36	107	107	120	72	60	100	99	0	636	638	258	40	72	72	80	48	60	97	96	0	1.314	1.396	1.348	1.473	2.047	1.467	0.680	295	1945	5	1305	1356	0.394	741	564	790	566	264468	188249	10.792	11.625	0	0	0
4	4	11	""	"sp3"	12150	15120	180	960	1006	323	32	109	109	119	72	60	100	100	0	700	717	259	36	79	79	84	37	44	99	99	0	1.370	1.406	1.462	1.455	1.650	1.446	0.738	274	1878	94	1472	1535	0.454	851	621	897	638	275770	196531	12.319	17.108	0	0	0
4	5	11	""	"plxn1"	12580	15120	210	585	612	235	38	109	109	122	112	91	98	89	0	542	596	256	42	87	87	91	54	59	99	97	0	1.046	0.988	1.000	1.006	2.002	0.984	0.556	343	2414	95	931	1012	0.065	476	455	503	509	209923	204546	4.375	9.352	0	0	0
4	6	11	""	"plxn1"	12970	15140	210	609	625	232	37	108	108	115	53	46	99	97	0	586	623	267	42	89	89	93	58	62	100	98	0	1.008	0.968	0.988	0.985	1.990	0.912	0.606	328	2357	93	998	1051	0.011	501	497	517	534	205137	204307	9.623	9.138	0	0	0
4	7	11	""	"plxn1"	13350	15130	210	609	612	205	33	104	104	111	58	52	100	99	0	542	601	290	48	75	75	80	47	58	99	97	0	1.081	0.966	1.052	1.027	1.987	0.879	0.622	342	2362	87	972	1034	0.112	505	467	508	526	209261	205647	8.638	11.085	0	0	0
4	8	11	""	"plxn1"	13780	15120	210	591	638	269	42	108	108	118	89	75	100	96	0	541	583	280	48	75	75	82	87	106	97	91	0	1.036	1.043	1.068	1.096	2.043	0.947	0.532	347	2455	94	949	1038	0.051	483	466	530	508	221232	202256	5.843	5.759	0	0	0
4	9	11	""	"mid1"	14180	15130	190	1571	1641	595	36	109	109	118	59	50	100	100	0	1354	1423	597	41	82	82	87	87	100	100	100	0	1.149	1.142	1.155	1.174	1.643	1.122	0.782	292	2012	94	2734	2873	0.200	1462	1272	1532	1341	479063	415444	25.814	15.356	0	0	0
4	10	11	""	"mid1"	14580	15140	190	1502	1556	483	31	107	107	120	126	105	100	100	0	1362	1405	471	33	74	74	83	74	89	99	99	0	1.083	1.089	1.098	1.102	1.642	1.088	0.772	283	2025	91	2683	2780	0.115	1395	1288	1449	1331	440337	397520	11.397	17.865	0	0	0
4	11	11	""	"mid1"	14960	15130	150	445	667	581	87	117	117	343	530	154	43	20	0	269	490	491	100	74	74	290	505	174	37	13	0	1.682	1.322	1.452	1.561	3.437	1.200	0.625	156	1272	100	523	966	0.750	328	195	550	416	104020	76467	0.611	0.396	-100	0	1
4	12	11	""	"mid1"	15360	15130	150	655	900	739	82	120	120	386	572	148	49	38	0	344	717	683	95	74	74	318	532	167	46	35	0	1.981	1.213	1.245	1.657	2.934	1.093	0.729	156	1272	100	805	1423	0.986	535	270	780	643	140341	111861	0.899	0.750	-100	0	1
4	13	11	""	"empty"	15760	15130	150	94	102	47	46	101	101	108	52	48	12	2	0	67	68	22	32	66	66	70	26	37	12	2	0	-7.000	0.500	2.043	1.718	3.775	18.158	0.005	156	1272	100	-6	3	Error	-7	1	1	2	15953	10673	-0.115	-0.077	-100	0	1
4	14	11	""	"empty"	16160	15120	150	99	105	41	39	99	99	104	47	45	16	3	0	64	68	25	36	65	65	68	25	36	14	3	0	0.000	2.000	1.667	1.478	4.794	29.111	0.003	156	1272	100	-1	9	Error	0	-1	6	3	16334	10537	0.021	0.000	-100	0	1
4	15	11	""	"empty"	16560	15120	150	97	108	57	52	97	97	106	50	47	17	8	0	63	68	23	33	65	65	68	27	39	15	3	0	0.000	3.667	2.217	2.082	4.892	114.843	0.000	156	1176	100	-2	14	Error	0	-2	11	3	16893	10577	0.040	0.000	-100	0	1
4	16	11	""	"empty"	16960	15120	150	97	103	50	48	95	95	102	45	44	19	5	0	70	71	28	39	65	65	69	28	40	12	1	0	0.400	1.333	2.000	1.752	3.885	89.368	0.000	156	1272	100	7	14	-1.322	2	5	8	6	16054	11012	0.022	0.071	-100	0	1
4	17	11	""	"sp5"	17360	15120	150	1266	1805	1605	88	119	119	999	1676	167	46	19	0	713	1300	1320	101	74	74	773	1352	174	38	21	0	1.795	1.375	1.545	1.729	2.580	1.245	0.853	156	1272	100	1786	2912	0.844	1147	639	1686	1226	281624	202854	0.481	0.390	-100	0	1
4	18	11	""	"sp5"	17760	15120	150	119	126	60	47	117	117	688	1408	204	0	0	0	69	74	31	41	72	72	516	1125	218	0	0	0	-0.667	4.500	1.904	1.850	3.486	1.227	0.881	156	1272	100	-1	11	Error	2	-3	9	2	19610	11489	-0.399	-0.393	-100	0	1
4	19	11	""	"sp5"	18190	15110	190	5318	5483	1795	32	126	126	159	205	128	99	99	0	4404	4586	2056	44	72	72	97	171	176	99	98	0	1.199	1.187	1.221	1.242	1.496	1.168	0.797	280	1956	95	9524	9871	0.262	5192	4332	5357	4514	1535227	1283941	25.971	26.251	0	0	0
4	20	11	""	"sp5"	18550	15100	190	3979	4070	1437	35	146	146	197	277	140	100	100	0	3002	3167	1565	49	74	74	103	155	150	99	99	0	1.309	1.269	1.262	1.333	1.628	1.209	0.825	294	1955	89	6761	7017	0.388	3833	2928	3924	3093	1196714	931163	13.982	19.768	0	0	0
5	1	1	""	"sp4"	1960	16170	230	938	980	290	29	109	109	124	77	62	100	99	0	695	711	225	31	80	80	87	54	62	100	99	0	1.348	1.380	1.363	1.403	1.602	1.426	0.763	400	3002	80	1444	1502	0.431	829	615	871	631	391944	284558	11.117	11.556	0	0	0
5	2	1	""	"sp4"	2400	16210	210	859	882	268	30	111	111	128	83	64	100	99	0	703	728	240	32	81	81	92	76	82	99	99	0	1.203	1.192	1.170	1.217	1.615	1.195	0.720	345	2236	94	1370	1418	0.267	748	622	771	647	304377	251051	9.084	8.368	0	0	0
5	3	1	""	"sp4"	2750	16190	210	867	899	258	28	104	104	116	74	63	100	100	0	725	754	234	31	85	85	92	63	68	100	100	0	1.192	1.188	1.211	1.200	1.535	1.204	0.770	364	2235	94	1403	1464	0.253	763	640	795	669	327284	274457	10.581	10.508	0	0	0
5	4	1	""	"sp4"	3160	16180	220	880	906	264	29	100	100	113	108	95	100	99	0	741	745	221	29	88	88	92	37	40	100	99	0	1.194	1.227	1.210	1.243	1.586	1.241	0.781	373	2726	94	1433	1463	0.256	780	653	806	657	338009	277801	7.343	17.649	0	0	0
5	5	1	""	"ccl4"	3600	16170	200	1144	1153	287	24	107	107	126	136	107	100	100	0	864	892	270	30	101	101	112	151	134	100	97	0	1.359	1.322	1.358	1.356	1.531	1.324	0.795	310	2297	91	1800	1837	0.443	1037	763	1046	791	357465	276602	7.551	5.166	0	0	0
5	6	1	""	"ccl4"	3970	16220	180	1161	1187	301	25	106	106	128	176	137	100	99	0	927	941	318	33	99	99	117	214	182	99	95	0	1.274	1.284	1.308	1.320	1.544	1.136	0.750	290	1838	94	1883	1923	0.349	1055	828	1081	842	344247	272834	6.017	3.850	0	0	0
5	7	1	""	"ccl4"	4360	16200	200	1174	1207	329	27	104	104	119	103	86	100	100	0	911	918	308	33	90	90	97	74	76	99	99	0	1.303	1.332	1.347	1.380	1.553	1.319	0.795	321	2251	83	1891	1931	0.382	1070	821	1103	828	387379	294730	10.563	11.095	0	0	0
5	8	1	""	"ccl4"	4750	16160	210	1082	1119	375	33	109	109	127	87	68	100	100	0	751	792	333	42	82	82	89	45	50	100	100	0	1.454	1.423	1.424	1.503	1.687	1.410	0.769	332	2429	89	1642	1720	0.540	973	669	1010	710	371529	263006	11.402	15.622	0	0	0
5	9	1	""	"fyn"	5210	16180	210	506	549	228	41	104	104	119	81	68	98	93	0	439	468	217	46	71	71	78	42	53	99	96	0	1.092	1.121	1.161	1.130	2.277	1.171	0.509	361	2369	82	770	842	0.127	402	368	445	397	198192	169076	5.309	9.286	0	0	0
5	10	1	""	"fyn"	5590	16190	210	490	506	188	37	100	100	109	64	58	99	96	0	407	440	222	50	70	70	74	30	40	99	98	0	1.157	1.097	1.136	1.152	2.134	1.043	0.517	339	2292	94	727	776	0.210	390	337	406	370	171441	149112	6.203	12.200	0	0	0
5	11	1	""	"fyn"	5960	16190	220	453	478	209	43	98	98	105	48	45	98	95	0	414	433	189	43	69	69	74	41	55	99	95	0	1.029	1.044	1.063	1.042	2.302	1.091	0.547	345	2562	95	700	744	0.041	355	345	380	364	164933	149222	7.771	8.756	0	0	0
5	12	1	""	"fyn"	6360	16150	210	469	517	265	51	100	100	108	52	48	99	96	0	413	484	629	129	71	71	78	58	74	96	92	0	1.079	1.010	1.122	1.126	2.368	0.514	0.487	373	2382	95	711	830	0.110	369	342	417	413	192901	180587	7.865	7.000	0	0	0
5	13	1	""	"ccl6"	6790	16160	210	179	196	89	45	104	104	189	1096	579	0	0	0	162	179	83	46	71	71	94	320	340	2	0	0	0.824	0.852	0.956	0.884	3.996	1.027	0.138	351	2371	93	166	200	-0.279	75	91	92	108	68636	62948	0.006	0.266	-100	0	1
5	14	1	""	"ccl6"	7180	16170	210	191	211	96	45	104	104	164	405	246	0	0	0	181	195	93	47	71	71	85	106	124	51	15	0	0.791	0.863	0.907	0.878	3.475	1.303	0.194	312	2326	67	197	231	-0.338	87	110	107	124	65870	60691	0.116	1.038	-100	0	1
5	15	1	""	"ccl6"	7570	16170	200	217	236	159	67	107	107	143	343	239	3	0	0	171	194	84	43	72	72	81	63	77	74	39	0	1.111	1.057	1.067	1.011	3.271	2.359	0.178	305	2236	92	209	251	0.152	110	99	129	122	72075	59189	0.271	1.794	-100	0	1
5	16	1	""	"ccl6"	7990	16150	220	177	185	85	45	101	101	155	448	289	0	0	0	164	178	86	48	70	70	87	134	154	32	5	0	0.809	0.778	0.893	0.804	3.531	1.556	0.151	335	2722	83	170	192	-0.306	76	94	84	108	61973	59676	0.067	0.679	-100	0	1
5	17	1	""	"sp7"	8400	16150	210	849	858	247	28	101	101	109	53	48	100	100	0	685	712	230	32	70	70	75	38	50	99	99	0	1.216	1.179	1.210	1.193	1.595	1.187	0.773	321	2408	91	1363	1399	0.282	748	615	757	642	275526	228527	14.132	16.763	0	0	0
5	18	1	""	"sp7"	8790	16170	210	794	856	281	32	103	103	111	58	52	100	100	0	703	735	240	32	70	70	75	36	48	99	99	0	1.092	1.132	1.102	1.144	1.566	1.154	0.814	306	2405	81	1324	1418	0.127	691	633	753	665	262038	224757	12.845	18.333	0	0	0
5	19	1	""	"sp7"	9180	16170	190	784	823	262	31	101	101	109	54	49	100	100	0	703	714	247	34	70	70	73	25	34	100	100	0	1.079	1.121	1.150	1.136	1.527	1.122	0.774	298	1993	97	1316	1366	0.110	683	633	722	644	245318	212646	13.222	25.640	0	0	0
5	20	1	""	"sp7"	9570	16150	200	893	934	297	31	107	107	120	68	56	100	100	0	742	752	237	31	72	72	77	38	49	99	98	0	1.173	1.216	1.189	1.229	1.608	1.253	0.770	313	2299	95	1456	1507	0.230	786	670	827	680	292354	235345	11.971	17.763	0	0	0
5	1	2	""	"ara"	1970	16580	150	117	131	70	53	123	123	140	90	64	12	3	0	87	92	38	41	80	80	90	50	55	9	3	0	-0.857	0.667	2.070	1.916	4.522	11.524	0.013	156	1272	100	1	20	Error	-6	7	8	12	20433	14370	-0.100	0.040	-100	0	1
5	2	2	""	"ara"	2320	16550	160	257	261	95	36	121	121	140	93	66	69	23	0	156	181	91	50	81	81	90	46	51	73	40	0	1.813	1.400	1.428	1.415	3.667	3.105	0.065	105	1459	20	211	240	0.858	136	75	140	100	27372	19029	1.301	1.978	-100	0	1
5	3	2	""	"ara"	2760	16570	180	256	269	207	76	108	108	119	65	54	78	59	0	139	162	81	50	83	83	88	38	43	63	42	0	2.643	2.038	2.112	2.088	4.202	6.525	0.063	121	1875	31	204	240	1.402	148	56	161	79	32580	19609	2.308	1.947	-100	0	1
5	4	2	""	"ara"	3170	16570	180	232	243	87	35	103	103	114	121	106	57	14	0	153	158	66	41	88	88	93	38	40	64	41	0	1.985	2.000	2.181	2.239	3.622	2.933	0.049	91	1935	32	194	210	0.989	129	65	140	70	22114	14398	1.066	1.711	-100	0	1
5	5	2	""	"fzd2"	3630	16570	190	880	902	304	33	108	108	119	64	53	100	99	0	710	743	273	36	99	99	105	45	42	100	99	0	1.264	1.233	1.286	1.258	1.714	1.252	0.713	293	1967	94	1383	1438	0.338	772	611	794	644	264348	217560	12.234	14.178	0	0	0
5	6	2	""	"fzd2"	3970	16570	150	463	529	387	73	120	120	266	341	128	50	23	0	337	403	312	77	102	102	224	286	127	47	21	0	1.460	1.359	1.475	1.581	2.967	1.252	0.684	156	1272	100	578	710	0.546	343	235	409	301	82543	62875	0.771	0.626	-100	0	1
5	7	2	""	"fzd2"	4370	16570	150	328	371	247	66	121	121	253	297	117	34	6	0	220	290	202	69	97	97	208	258	124	30	7	0	1.683	1.295	1.325	1.432	3.353	1.323	0.590	156	1272	100	330	443	0.751	207	123	250	193	57910	45181	0.397	0.318	-100	0	1
5	8	2	""	"fzd2"	4760	16570	200	779	793	251	31	109	109	122	70	57	100	100	0	619	645	242	37	83	83	89	39	43	100	100	0	1.250	1.217	1.164	1.257	1.730	1.200	0.726	315	2215	93	1206	1246	0.322	670	536	684	562	249746	203029	9.586	14.256	0	0	0
5	9	2	""	"ccl7"	5200	16580	190	223	236	92	38	106	106	119	68	57	72	39	0	178	193	101	52	74	74	82	42	51	80	56	0	1.125	1.092	1.309	1.205	3.835	1.462	0.133	129	2073	0	221	249	0.170	117	104	130	119	30406	24888	1.721	2.643	-100	0	1
5	10	2	""	"ccl7"	5590	16600	210	190	213	208	97	105	105	115	60	52	60	31	0	149	190	436	229	71	71	77	48	62	67	36	0	1.090	0.908	1.072	1.170	3.839	0.492	0.613	298	2385	75	163	227	0.124	85	78	108	119	63391	56604	1.633	2.354	-100	0	1
5	11	2	""	"ccl7"	6010	16540	170	250	386	545	141	100	100	108	53	49	85	66	0	123	168	188	111	70	70	76	41	53	61	35	0	2.830	2.918	2.719	2.835	3.685	4.019	0.465	142	1568	0	203	384	1.501	150	53	286	98	54821	23886	5.245	2.244	-100	0	1
5	12	2	""	"ccl7"	6370	16550	200	209	250	250	100	103	103	124	195	157	16	4	0	136	178	363	203	72	72	80	58	72	54	21	0	1.656	1.387	1.714	1.756	4.101	0.769	0.531	152	2143	22	170	253	0.728	106	64	147	106	38052	27066	0.646	1.690	-100	0	1
5	13	2	""	"g3pdh"	6790	16570	220	65535	61812	10229	16	109	109	222	1099	495	100	100	77	22457	21606	6261	28	72	72	99	315	318	100	100	0	2.923	2.865	2.890	3.034	1.373	2.805	0.953	385	2497	93	87811	83237	1.547	65426	22385	61703	21534	23797809	8318195	56.042	68.276	0	0	0
5	14	2	""	"g3pdh"	7190	16570	210	65535	62601	9216	14	111	111	217	509	234	100	100	86	22832	22180	5593	25	74	74	97	125	128	100	100	0	2.875	2.827	2.856	2.958	1.317	2.777	0.964	359	2162	98	88182	84596	1.524	65424	22758	62490	22106	22473650	7962604	122.562	176.664	0	0	0
5	15	2	""	"g3pdh"	7580	16580	230	65535	54838	20496	37	113	113	192	502	261	100	100	71	22166	19099	8755	45	75	75	98	228	232	100	99	0	2.961	2.877	2.927	3.281	1.523	2.797	0.968	410	2553	91	87513	73749	1.566	65422	22091	54725	19024	22483632	7830784	108.857	83.338	0	0	0
5	16	2	""	"g3pdh"	7980	16560	210	65535	62625	8334	13	108	108	186	514	276	100	100	76	21847	21547	5282	24	74	74	97	156	160	100	100	0	3.005	2.911	2.951	3.037	1.350	2.872	0.955	376	2254	89	87200	83990	1.587	65427	21773	62517	21473	23546960	8101635	121.477	137.500	0	0	0
5	17	2	""	"sp2"	8400	16570	210	1704	1986	904	45	102	102	117	136	116	100	100	0	1848	1918	586	30	71	71	77	45	58	100	100	0	0.902	1.020	0.949	0.976	1.389	1.106	0.842	328	2355	95	3379	3731	-0.149	1602	1777	1884	1847	651373	629095	13.743	40.911	0	0	0
5	18	2	""	"sp2"	8790	16580	200	1483	1528	369	24	103	103	114	74	64	100	100	0	1740	1747	442	25	71	71	77	37	48	100	100	0	0.827	0.850	0.854	0.853	1.368	0.837	0.868	320	2236	95	3049	3101	-0.274	1380	1669	1425	1676	488946	558980	19.108	45.135	0	0	0
5	19	2	""	"sp2"	9170	16570	190	1549	1604	445	27	105	105	115	60	52	100	100	0	1680	1722	448	26	71	71	75	36	48	100	100	0	0.897	0.908	0.904	0.908	1.361	0.901	0.868	312	1969	97	3053	3150	-0.157	1444	1609	1499	1651	500451	537349	24.817	45.750	0	0	0
5	20	2	""	"sp2"	9580	16550	200	1780	1809	442	24	120	120	213	309	145	99	99	0	1856	1880	418	22	79	79	113	119	105	99	99	0	0.934	0.938	0.949	0.937	1.346	0.917	0.860	316	2332	100	3437	3490	-0.099	1660	1777	1689	1801	571665	593985	5.165	14.849	-100	0	0
5	1	3	""	"ccl9"	2000	16960	230	1434	1457	435	29	122	122	148	155	104	100	99	0	1583	1620	442	27	81	81	105	162	154	100	99	0	0.874	0.867	0.854	0.864	1.414	0.866	0.836	406	2752	92	2814	2874	-0.194	1312	1502	1335	1539	591450	657835	8.445	9.352	0	0	0
5	2	3	""	"ccl9"	2390	16990	210	1495	1543	427	27	117	117	136	102	75	100	100	0	1700	1743	494	28	80	80	91	75	82	100	100	0	0.851	0.857	0.852	0.858	1.414	0.844	0.845	359	2265	96	2998	3089	-0.233	1378	1620	1426	1663	553988	625647	13.794	22.027	0	0	0
5	3	3	""	"ccl9"	2770	16990	210	1764	1789	472	26	108	108	122	72	59	100	100	0	1997	2031	534	26	84	84	92	63	68	100	100	0	0.866	0.863	0.868	0.860	1.379	0.853	0.882	364	2289	94	3569	3628	-0.208	1656	1913	1681	1947	651374	739334	23.153	30.778	0	0	0
5	4	3	""	"ccl9"	3160	16970	220	1803	1847	514	27	104	104	116	73	62	100	100	0	2028	2089	590	28	88	88	94	53	56	100	100	0	0.876	0.871	0.893	0.874	1.413	0.860	0.870	391	2575	96	3639	3744	-0.191	1699	1940	1743	2001	722362	816717	23.712	37.642	0	0	0
5	5	3	""	"gadd45a"	3610	16980	250	2109	2130	629	29	107	107	125	105	84	99	99	0	1705	1730	576	33	102	102	112	87	77	98	98	0	1.249	1.243	1.251	1.286	1.586	1.235	0.855	456	2887	78	3605	3651	0.321	2002	1603	2023	1628	971077	788790	19.095	18.598	0	0	0
5	6	3	""	"gadd45a"	3950	16980	230	2153	2146	528	24	110	110	131	124	94	100	100	0	1707	1765	531	30	101	101	115	122	106	99	99	0	1.272	1.224	1.255	1.249	1.443	1.207	0.861	436	2489	93	3649	3700	0.347	2043	1606	2036	1664	935844	769456	16.250	13.525	0	0	0
5	7	3	""	"gadd45a"	4360	16980	230	2066	2079	549	26	108	108	123	74	60	100	100	0	1612	1660	549	33	91	91	100	79	79	100	100	0	1.287	1.256	1.290	1.288	1.479	1.248	0.827	449	2681	90	3479	3540	0.364	1958	1521	1971	1569	933361	745166	26.432	19.747	0	0	0
5	8	3	""	"gadd45a"	4770	16960	250	2024	2064	542	26	110	110	122	67	54	100	99	0	1524	1584	526	33	82	82	89	44	49	99	99	0	1.327	1.301	1.328	1.344	1.515	1.284	0.856	503	2965	92	3356	3456	0.408	1914	1442	1954	1502	1038415	796669	28.985	33.977	0	0	0
5	9	3	""	"ccnd1"	5200	16970	230	1410	1426	382	26	105	105	117	62	52	99	99	0	2308	2327	580	24	74	74	80	39	48	100	100	0	0.584	0.586	0.596	0.579	1.417	0.574	0.873	396	2608	96	3539	3574	-0.776	1305	2234	1321	2253	564869	921582	21.113	57.615	0	0	0
5	10	3	""	"ccnd1"	5580	16990	220	1383	1414	377	26	105	105	115	59	51	100	100	0	2296	2318	596	25	70	70	77	55	71	100	100	0	0.574	0.582	0.575	0.580	1.371	0.567	0.880	379	2419	95	3504	3557	-0.801	1278	2226	1309	2248	536095	878366	22.017	40.745	0	0	0
5	11	3	""	"ccnd1"	5970	16990	220	1300	1319	358	27	103	103	112	57	50	100	100	0	2213	2244	569	25	69	69	78	57	73	100	100	0	0.558	0.559	0.558	0.553	1.411	0.546	0.876	385	2569	96	3341	3391	-0.842	1197	2144	1216	2175	507810	863842	21.175	38.000	0	0	0
5	12	3	""	"ccnd1"	6380	16960	230	1270	1313	425	32	102	102	110	52	47	99	99	0	2128	2173	689	31	70	70	76	35	46	99	99	0	0.568	0.576	0.569	0.570	1.412	0.535	0.829	409	2610	93	3226	3314	-0.816	1168	2058	1211	2103	536900	888634	23.135	59.914	0	0	0
5	13	3	""	"gadd45b"	6790	16960	240	1824	1839	472	25	101	101	111	56	50	100	100	0	1075	1111	384	34	69	69	73	28	38	100	100	0	1.713	1.668	1.711	1.722	1.473	1.674	0.831	434	2754	92	2729	2780	0.777	1723	1006	1738	1042	798049	481980	30.857	37.071	0	0	0
5	14	3	""	"gadd45b"	7180	16940	230	1747	1797	611	34	102	102	129	248	192	100	99	0	1083	1102	441	40	69	69	81	207	255	98	94	0	1.622	1.641	1.664	1.712	1.525	1.651	0.836	428	2538	91	2659	2728	0.698	1645	1014	1695	1033	769279	471786	6.726	4.932	0	0	0
5	15	3	""	"gadd45b"	7580	16960	230	1778	1803	482	26	104	104	155	392	252	99	98	0	1075	1123	412	36	70	70	87	219	251	99	95	0	1.666	1.613	1.656	1.672	1.518	1.609	0.808	422	2536	91	2679	2752	0.736	1674	1005	1699	1053	760955	473855	4.204	4.731	0	0	0
5	16	3	""	"gadd45b"	7990	16940	230	1711	1734	482	27	103	103	114	111	97	100	99	0	1010	1055	403	38	70	70	77	80	103	100	99	0	1.711	1.656	1.726	1.724	1.549	1.642	0.805	436	2621	93	2548	2616	0.775	1608	940	1631	985	755971	460119	14.595	12.225	0	0	0
5	17	3	""	"ccnd2"	8410	16960	190	428	458	198	43	101	101	110	102	92	96	80	0	539	557	191	34	71	71	74	29	39	100	99	0	0.699	0.735	0.704	0.691	1.915	0.756	0.613	289	2003	94	795	843	-0.517	327	468	357	486	132403	161017	3.412	16.655	0	0	0
5	18	3	""	"ccnd2"	8800	16980	180	388	417	265	63	102	102	110	68	61	98	90	0	543	682	1360	199	70	70	74	31	41	100	100	0	0.605	0.515	0.592	0.567	1.965	0.212	0.610	270	1882	97	759	927	-0.725	286	473	315	612	112539	184171	4.515	19.613	0	0	0
5	19	3	""	"ccnd2"	9180	16980	190	421	442	165	37	104	104	114	62	54	97	94	0	546	586	251	42	71	71	74	31	41	99	99	0	0.667	0.656	0.663	0.648	2.071	0.580	0.531	281	2009	91	792	853	-0.584	317	475	338	515	124246	164716	5.290	16.516	0	0	0
5	20	3	""	"ccnd2"	9570	16960	190	421	448	173	38	112	112	196	320	163	48	6	0	535	554	213	38	75	75	108	122	112	98	86	0	0.672	0.701	0.666	0.689	2.208	1.216	0.393	295	1989	94	769	815	-0.573	309	460	336	479	132283	163358	0.788	3.656	-100	0	1
5	1	4	""	"gna13"	2000	17380	230	765	814	306	37	114	114	130	87	66	99	99	0	234	302	316	104	81	81	93	162	174	46	18	0	4.255	3.167	3.968	4.393	2.682	2.415	0.307	401	2735	91	804	921	2.089	651	153	700	221	326407	121086	7.862	1.290	0	0	0
5	2	4	""	"gna13"	2380	17390	220	883	913	328	35	117	117	138	114	82	100	100	0	235	288	216	75	81	81	96	180	187	43	16	0	4.974	3.845	4.665	5.134	2.805	3.260	0.323	369	2512	97	920	1003	2.314	766	154	796	207	336746	106102	6.798	1.067	0	0	0
5	3	4	""	"gna13"	2780	17400	220	961	990	305	30	107	107	120	89	74	100	99	0	285	311	155	49	83	83	91	65	71	88	69	0	4.228	3.873	4.101	4.678	2.366	4.105	0.512	374	2514	92	1056	1111	2.080	854	202	883	228	370418	116288	9.775	3.385	0	0	0
5	4	4	""	"gna13"	3180	17380	240	1014	1052	341	32	101	101	112	61	54	100	99	0	293	329	176	53	88	88	95	48	50	89	79	0	4.454	3.946	4.514	5.012	2.562	4.140	0.521	419	2880	94	1118	1192	2.155	913	205	951	241	440753	137878	15.410	4.875	0	0	0
5	5	4	""	"ccnd3"	3620	17380	190	686	706	235	33	109	109	124	117	94	98	95	0	763	781	256	32	106	106	114	62	54	99	98	0	0.878	0.884	0.868	0.880	1.886	0.868	0.649	329	1878	88	1234	1272	-0.188	577	657	597	675	232163	256901	4.974	10.758	0	0	0
5	6	4	""	"ccnd3"	3970	17390	200	770	795	236	29	107	107	123	109	88	100	98	0	793	809	271	33	101	101	109	87	79	99	99	0	0.958	0.972	0.977	0.985	1.764	1.000	0.618	316	2196	93	1355	1396	-0.062	663	692	688	708	251185	255503	6.165	8.046	0	0	0
5	7	4	""	"ccnd3"	4390	17400	200	702	731	256	35	106	106	118	65	55	100	99	0	747	779	267	34	88	88	93	42	45	100	100	0	0.904	0.904	0.918	0.897	1.679	0.902	0.702	318	2219	94	1255	1316	-0.146	596	659	625	691	232322	247673	9.431	16.333	0	0	0
5	8	4	""	"ccnd3"	4770	17390	200	707	717	235	32	107	107	117	66	56	100	100	0	759	782	255	32	80	80	88	70	79	100	100	0	0.884	0.869	0.862	0.860	1.653	0.857	0.712	323	2197	97	1279	1312	-0.178	600	679	610	702	231442	252550	9.091	9.914	0	0	0
5	9	4	""	"gpd2"	5200	17370	220	484	500	185	37	104	104	116	72	62	98	93	0	547	563	232	41	72	72	80	65	81	98	95	0	0.800	0.807	0.794	0.819	2.117	0.769	0.556	359	2558	94	855	887	-0.322	380	475	396	491	179622	202136	5.333	7.431	0	0	0
5	10	4	""	"gpd2"	5590	17390	210	472	514	208	40	103	103	111	52	46	99	97	0	555	575	232	40	70	70	75	44	58	99	99	0	0.761	0.814	0.813	0.800	2.081	0.797	0.575	345	2185	91	854	916	-0.394	369	485	411	505	177411	198271	7.750	11.364	0	0	0
5	11	4	""	"gpd2"	5970	17390	210	469	508	212	41	104	104	130	236	181	80	30	0	547	577	238	41	71	71	99	469	473	51	3	0	0.767	0.798	0.781	0.787	2.298	0.864	0.552	347	2226	97	841	910	-0.383	365	476	404	506	176265	200110	1.602	1.019	-100	0	1
5	12	4	""	"gpd2"	6370	17350	210	483	498	204	40	102	102	127	230	181	77	34	0	493	516	224	43	72	72	98	461	470	42	2	0	0.905	0.892	0.913	0.866	2.297	0.488	0.701	374	2301	93	802	840	-0.144	381	421	396	444	186322	192869	1.613	0.907	-100	0	1
5	13	4	""	"ccr5"	6800	17370	200	445	468	174	37	103	103	118	92	77	97	86	0	433	468	207	44	70	70	75	46	61	99	98	0	0.942	0.917	0.922	0.932	2.040	0.880	0.541	337	2221	97	705	763	-0.086	342	363	365	398	157620	157686	3.804	8.543	0	0	0
5	14	4	""	"ccr5"	7190	17380	210	457	491	206	41	104	104	116	81	69	98	87	0	425	459	222	48	70	70	75	48	64	98	96	0	0.994	0.995	1.042	1.001	2.244	1.031	0.552	327	2328	94	708	776	-0.009	353	355	387	389	160523	150239	4.630	8.000	0	0	0
5	15	4	""	"ccr5"	7580	17370	200	445	492	289	58	104	104	129	180	139	85	44	0	411	459	210	45	70	70	77	50	64	99	97	0	1.000	0.997	0.993	0.956	2.188	1.943	0.340	330	2177	94	682	777	0.000	341	341	388	389	162241	151422	2.017	7.640	0	0	0
5	16	4	""	"ccr5"	7980	17360	200	435	465	188	40	101	101	117	98	83	96	82	0	411	438	202	46	70	70	74	37	50	98	96	0	0.979	0.989	0.988	1.003	2.191	0.983	0.536	348	2199	96	675	732	-0.031	334	341	364	368	161768	152477	3.551	9.838	0	0	0
5	17	4	""	"gpx2"	8400	17360	200	219	241	124	51	102	102	112	58	51	76	50	0	252	268	120	44	71	71	76	47	61	93	80	0	0.646	0.706	0.669	0.696	2.800	0.747	0.234	310	2278	92	298	336	-0.630	117	181	139	197	74825	82941	2.224	4.085	0	0	0
5	18	4	""	"gpx2"	8800	17380	200	220	238	105	44	103	103	110	55	50	78	54	0	244	281	336	119	70	70	74	28	37	96	93	0	0.672	0.640	0.737	0.708	2.913	0.247	0.190	307	2256	93	291	346	-0.573	117	174	135	211	73111	86365	2.327	7.393	0	0	0
5	19	4	""	"gpx2"	9180	17370	210	225	234	89	38	104	104	112	59	52	78	51	0	236	259	120	46	71	71	75	27	36	96	91	0	0.733	0.691	0.689	0.652	2.838	0.785	0.241	307	2353	89	286	318	-0.448	121	165	130	188	71837	79362	2.068	6.815	0	0	0
5	20	4	""	"gpx2"	9580	17350	200	241	256	120	46	104	104	114	72	63	72	46	0	224	251	128	50	71	71	77	61	79	87	60	0	0.895	0.844	0.887	0.840	3.092	0.895	0.323	307	2266	94	290	332	-0.160	137	153	152	180	78485	77001	1.972	2.852	-100	0	1
5	1	5	""	"cct3"	2020	17790	190	1141	1154	365	31	114	114	129	87	67	100	99	0	1510	1583	510	32	82	82	94	172	182	100	100	0	0.719	0.693	0.694	0.686	1.611	0.657	0.741	316	1922	90	2455	2541	-0.476	1027	1428	1040	1501	364641	500189	11.782	8.657	0	0	0
5	2	5	""	"cct3"	2370	17800	200	1157	1217	456	37	115	115	130	89	68	100	100	0	1623	1663	591	35	81	81	92	165	179	99	99	0	0.676	0.697	0.688	0.687	1.598	0.679	0.800	316	2193	92	2584	2684	-0.565	1042	1542	1102	1582	384476	525629	12.213	9.521	0	0	0
5	3	5	""	"cct3"	2820	17800	200	1177	1230	361	29	105	105	114	62	54	100	100	0	1885	1914	578	30	83	83	91	60	65	100	100	0	0.595	0.614	0.606	0.615	1.508	0.585	0.813	317	2060	93	2874	2956	-0.749	1072	1802	1125	1831	389798	606582	18.000	30.383	0	0	0
5	4	5	""	"cct3"	3130	17770	190	1302	1330	438	32	104	104	113	67	59	100	100	0	2000	1973	604	30	87	87	97	76	78	100	100	0	0.626	0.650	0.660	0.645	1.502	0.631	0.807	325	1745	85	3111	3112	-0.676	1198	1913	1226	1886	432340	641332	18.164	24.684	0	0	0
5	5	5	""	"gspt1"	3600	17770	220	490	524	234	44	105	105	116	108	93	93	81	0	1105	1177	489	41	103	103	108	39	36	100	100	0	0.384	0.390	0.362	0.358	2.098	0.353	0.641	367	2643	91	1387	1493	-1.381	385	1002	419	1074	192215	431932	3.778	27.410	0	0	0
5	6	5	""	"gspt1"	3990	17800	210	603	631	251	39	106	106	117	100	85	99	95	0	1251	1297	428	32	100	100	104	38	36	100	100	0	0.432	0.439	0.425	0.419	1.801	0.405	0.671	346	2302	96	1648	1722	-1.211	497	1151	525	1197	218455	448889	5.140	31.395	0	0	0
5	7	5	""	"gspt1"	4390	17780	210	576	611	271	44	107	107	116	56	48	99	97	0	1227	1254	436	34	88	88	93	42	45	100	100	0	0.412	0.432	0.432	0.402	1.840	0.414	0.684	346	2272	93	1608	1670	-1.279	469	1139	504	1166	211377	433851	8.839	27.643	0	0	0
5	8	5	""	"gspt1"	4760	17760	210	547	579	248	42	108	108	116	55	47	99	96	0	1194	1228	435	35	80	80	84	33	39	100	100	0	0.394	0.410	0.395	0.379	1.957	0.381	0.633	367	2271	90	1553	1619	-1.344	439	1114	471	1148	212673	450644	8.418	34.667	0	0	0
5	9	5	""	"sp1"	5200	17770	220	3118	3060	878	28	108	108	126	102	80	100	100	0	2588	2613	561	21	73	73	83	61	73	100	100	0	1.197	1.162	1.157	1.137	1.247	1.194	0.941	428	2358	92	5525	5492	0.259	3010	2515	2952	2540	1309656	1118548	28.765	41.475	0	0	0
5	10	5	""	"sp1"	5580	17780	240	3213	3295	833	25	106	106	129	148	114	99	99	0	2653	2604	871	33	71	71	91	347	381	98	95	0	1.203	1.259	1.227	1.321	1.454	1.174	0.841	453	2626	44	5689	5722	0.267	3107	2582	3189	2533	1492430	1179666	21.392	7.242	0	0	0
5	11	5	""	"sp1"	5960	17770	210	3089	3166	622	19	105	105	121	125	103	100	100	0	2601	2647	500	18	71	71	92	393	427	100	100	0	1.179	1.188	1.184	1.187	1.212	1.192	0.947	400	2198	90	5514	5637	0.238	2984	2530	3061	2576	1266539	1058634	24.360	6.501	0	0	0
5	12	5	""	"sp1"	6370	17760	230	3099	3109	588	18	105	105	118	77	65	100	100	0	2611	2609	462	17	71	71	80	119	148	100	100	0	1.179	1.184	1.172	1.183	1.218	1.189	0.952	412	2622	93	5534	5542	0.238	2994	2540	3004	2538	1280747	1075037	38.844	21.252	0	0	0
5	13	5	""	"cct5"	6790	17760	210	4446	4539	1050	23	109	109	124	76	61	100	100	0	4335	4346	1169	26	70	70	76	40	52	100	100	0	1.017	1.036	1.025	1.050	1.254	1.021	0.948	370	2295	90	8602	8706	0.024	4337	4265	4430	4276	1679430	1607888	58.092	106.750	0	0	0
5	14	5	""	"cct5"	7190	17780	210	4493	4553	974	21	108	108	128	182	142	100	100	0	4242	4310	981	22	70	70	77	47	61	100	100	0	1.051	1.048	1.065	1.053	1.243	1.044	0.944	349	2317	97	8557	8685	0.072	4385	4172	4445	4240	1588900	1504130	24.313	90.064	0	0	0
5	15	5	""	"cct5"	7580	17770	210	4426	4475	1132	25	104	104	116	65	56	100	100	0	4128	4188	1143	27	70	70	76	40	52	100	100	0	1.065	1.061	1.058	1.074	1.306	1.054	0.942	352	2317	96	8380	8489	0.091	4322	4058	4371	4118	1575283	1474083	67.062	102.800	0	0	0
5	16	5	""	"cct5"	7970	17750	220	4180	4168	1062	25	105	105	143	173	120	100	100	0	3937	3977	1084	27	72	72	86	221	256	99	98	0	1.054	1.040	1.049	1.067	1.446	1.026	0.913	392	2530	92	7940	7968	0.076	4075	3865	4063	3905	1633815	1558977	23.266	17.606	0	0	0
5	17	5	""	"gstm2"	8420	17760	210	3179	3139	676	21	104	104	123	105	85	100	100	0	1569	1583	433	27	71	71	78	47	60	100	100	0	2.053	2.007	2.042	2.047	1.359	2.026	0.902	334	2217	92	4573	4547	1.038	3075	1498	3035	1512	1048444	528682	28.724	32.021	0	0	0
5	18	5	""	"gstm2"	8770	17780	210	3098	3098	708	22	103	103	110	48	43	100	100	0	1614	1590	427	26	71	71	74	26	35	100	100	0	1.941	1.972	2.022	2.010	1.374	1.997	0.908	335	2189	91	4538	4514	0.957	2995	1543	2995	1519	1037914	532614	62.250	58.308	0	0	0
5	19	5	""	"gstm2"	9170	17770	200	3010	2955	668	22	103	103	111	50	45	100	100	0	1462	1507	451	29	71	71	74	27	36	100	100	0	2.090	1.986	2.034	2.027	1.385	1.997	0.889	325	2192	95	4298	4288	1.064	2907	1391	2852	1436	960256	489846	56.880	53.074	0	0	0
5	20	5	""	"gstm2"	9570	17750	200	2990	2974	684	22	104	104	114	73	64	100	100	0	1417	1474	466	31	71	71	76	61	80	100	100	0	2.144	2.046	2.079	2.111	1.412	2.057	0.878	330	2221	95	4232	4273	1.100	2886	1346	2870	1403	981295	486344	39.178	22.918	0	0	0
5	1	6	""	"cct6a"	2030	18190	220	1428	1473	439	29	115	115	137	109	79	100	99	0	1998	1993	559	28	85	85	105	137	130	100	100	0	0.686	0.712	0.702	0.706	1.448	0.691	0.826	362	2540	90	3226	3266	-0.544	1313	1913	1358	1908	533169	721324	12.257	13.781	0	0	0
5	2	6	""	"cct6a"	2360	18220	210	1566	1598	439	27	116	116	146	140	95	100	100	0	2066	2127	556	26	82	82	114	165	144	100	100	0	0.731	0.725	0.722	0.720	1.407	0.709	0.847	360	2022	93	3434	3527	-0.452	1450	1984	1482	2045	575115	765764	10.371	12.200	0	0	0
5	3	6	""	"cct6a"	2750	18190	210	1657	1683	475	28	109	109	137	142	103	100	100	0	2305	2336	665	28	83	83	111	155	139	100	100	0	0.697	0.699	0.717	0.696	1.442	0.678	0.842	371	2265	90	3770	3827	-0.521	1548	2222	1574	2253	624519	866515	10.887	14.355	0	0	0
5	4	6	""	"cct6a"	3140	18150	220	1888	1915	629	32	105	105	122	96	78	99	99	0	2555	2644	1060	40	89	89	106	123	116	100	99	0	0.723	0.708	0.718	0.708	1.409	0.666	0.847	398	2578	91	4249	4365	-0.468	1783	2466	1810	2555	762045	1052502	18.677	20.634	0	0	0
5	5	6	""	"h2dmb1"	3650	18180	170	393	410	140	34	108	108	124	157	126	87	41	0	393	433	174	40	110	110	119	244	205	60	16	0	1.007	0.935	0.968	0.957	2.063	1.602	0.238	253	1440	84	568	625	0.010	285	283	302	323	103648	109660	1.822	1.287	-100	0	1
5	6	6	""	"h2dmb1"	3930	18180	190	413	438	180	41	108	108	117	58	49	97	92	0	379	445	359	80	104	104	108	39	36	99	96	0	1.109	0.968	1.046	1.015	2.260	0.643	0.450	260	1841	85	580	671	0.149	305	275	330	341	113996	115679	5.534	8.641	0	0	0
5	7	6	""	"h2dmb1"	4390	18200	190	395	405	133	32	106	106	114	57	50	98	95	0	384	416	169	40	86	86	90	37	41	99	97	0	0.970	0.906	0.939	0.932	2.270	0.859	0.525	271	1982	95	587	629	-0.044	289	298	299	330	109880	112843	5.105	8.811	0	0	0
5	8	6	""	"h2dmb1"	4740	18170	180	404	424	140	33	105	105	113	54	47	100	96	0	366	399	162	40	80	80	84	39	46	99	97	0	1.045	1.000	1.032	1.027	1.914	0.972	0.535	275	1843	94	585	638	0.064	299	286	319	319	116731	109603	5.759	8.077	0	0	0
5	9	6	""	"cct7"	5210	18180	210	4890	4912	1266	25	108	108	132	134	101	100	100	0	4662	4690	1219	25	75	75	90	101	112	100	100	0	1.043	1.041	1.051	1.043	1.280	1.040	0.948	329	2282	93	9369	9419	0.061	4782	4587	4804	4615	1615944	1542905	35.672	45.545	0	0	0
5	10	6	""	"cct7"	5560	18190	200	5258	5215	1277	24	108	108	134	148	110	100	100	0	4761	4798	1287	26	72	72	83	60	72	100	100	0	1.098	1.081	1.094	1.088	1.209	1.071	0.956	330	2146	94	9839	9833	0.135	5150	4689	5107	4726	1720943	1583206	34.331	78.583	0	0	0
5	11	6	""	"cct7"	5970	18190	200	4580	4663	1314	28	105	105	114	61	53	100	100	0	4378	4464	1231	27	70	70	76	43	56	100	100	0	1.039	1.037	1.043	1.038	1.273	1.041	0.945	325	2252	96	8783	8952	0.055	4475	4308	4558	4394	1515564	1450789	74.574	102.047	0	0	0
5	12	6	""	"cct7"	6360	18170	210	4585	4650	1294	27	104	104	115	66	57	100	100	0	4394	4421	1354	30	71	71	80	89	111	100	100	0	1.037	1.045	1.063	1.059	1.281	1.035	0.944	342	2367	97	8804	8896	0.052	4481	4323	4546	4350	1590268	1511923	68.712	48.775	0	0	0
5	13	6	""	"hck"	6810	18160	200	308	322	120	37	106	106	118	64	54	93	73	0	276	299	128	42	70	70	73	34	46	96	94	0	0.981	0.943	0.926	0.951	2.699	1.007	0.413	313	2081	93	408	445	-0.028	202	206	216	229	100895	93566	3.188	6.647	0	0	0
5	14	6	""	"hck"	7130	18190	190	313	338	185	54	102	102	126	201	159	52	8	0	263	288	130	45	69	69	73	32	43	96	93	0	1.088	1.078	1.014	1.060	2.518	1.933	0.189	259	1870	85	405	455	0.122	211	194	236	219	87448	74698	1.055	6.719	-100	0	1
5	15	6	""	"hck"	7590	18180	190	318	329	133	40	103	103	113	61	53	91	78	0	271	297	146	49	70	70	76	48	63	96	88	0	1.070	0.996	1.020	0.984	2.457	0.992	0.328	294	1932	93	416	453	0.098	215	201	226	227	96686	87432	3.541	4.604	0	0	0
5	16	6	""	"hck"	7960	18160	200	296	336	170	50	111	111	165	210	127	43	9	0	239	260	128	49	72	72	87	243	279	27	2	0	1.108	1.197	1.175	1.202	2.992	4.262	0.112	346	2075	53	352	413	0.148	185	167	225	188	116172	90092	0.814	0.712	-100	0	1
5	17	6	""	"mmel"	8410	18140	250	330	359	156	43	106	106	135	160	118	74	25	0	199	232	122	52	72	72	83	201	242	27	4	0	1.764	1.581	1.605	1.684	2.732	1.867	0.337	413	3025	91	351	413	0.819	224	127	253	160	148396	95613	1.400	0.741	-100	0	1
5	18	6	""	"mmel"	8770	18160	240	321	344	145	42	102	102	112	61	54	94	78	0	220	237	101	42	72	72	77	84	109	77	40	0	1.480	1.467	1.540	1.505	2.840	0.979	0.154	428	2723	90	367	407	0.566	219	148	242	165	147121	101516	3.803	1.905	-100	0	1
5	19	6	""	"mmel"	9180	18160	230	314	335	135	40	104	104	113	61	53	95	76	0	194	219	116	52	71	71	78	102	130	61	22	0	1.707	1.561	1.645	1.748	3.235	1.264	0.266	408	2653	87	333	379	0.771	210	123	231	148	136706	89407	3.639	1.382	-100	0	1
5	20	6	""	"mmel"	9600	18140	240	303	326	156	47	105	105	112	55	49	86	74	0	176	203	132	65	72	72	76	29	38	79	69	0	1.904	1.687	1.803	1.934	3.036	1.944	0.282	450	3101	92	302	352	0.929	198	104	221	131	146759	91153	3.891	4.379	0	0	0
5	1	7	""	"tnc"	1980	18590	150	112	122	66	54	109	109	124	84	67	10	2	0	81	98	75	76	82	82	93	66	70	8	6	0	-3.000	0.813	1.367	1.271	3.606	1.418	0.342	156	1272	100	2	29	Error	3	-1	13	16	19077	15283	-0.024	0.076	-100	0	1
5	2	7	""	"tnc"	2390	18590	270	324	357	171	47	113	113	132	90	68	84	60	0	292	325	167	51	81	81	96	98	102	81	54	0	1.000	1.000	0.995	1.025	3.227	1.068	0.276	544	3363	86	422	488	0.000	211	211	244	244	194047	176608	2.500	2.337	0	0	0
5	3	7	""	"tnc"	2760	18600	200	333	361	167	46	111	111	133	121	90	76	44	0	279	318	183	57	82	82	90	90	100	81	54	0	1.127	1.059	1.046	1.087	3.195	1.054	0.394	322	2103	93	419	486	0.172	222	197	250	236	116175	102499	1.884	2.533	-100	0	1
5	4	7	""	"tnc"	3140	18580	210	316	361	187	51	108	108	122	110	90	79	48	0	283	324	198	61	87	87	98	198	202	49	15	0	1.061	1.068	1.115	1.149	2.993	0.478	0.375	338	2386	94	404	490	0.085	208	196	253	237	122045	109515	2.173	1.141	-100	0	1
5	5	7	""	"n-myc"	3620	18570	200	887	918	307	33	105	105	117	103	88	100	99	0	1058	1102	344	31	101	101	111	200	180	100	97	0	0.817	0.812	0.822	0.805	1.654	0.812	0.736	312	2276	90	1739	1814	-0.292	782	957	813	1001	286526	343749	7.777	4.955	0	0	0
5	6	7	""	"n-myc"	4000	18600	200	958	972	301	30	109	109	121	91	75	100	100	0	1072	1102	396	35	98	98	106	66	62	100	100	0	0.872	0.860	0.849	0.877	1.655	0.808	0.725	312	2256	97	1823	1867	-0.198	849	974	863	1004	303345	343751	9.352	15.091	0	0	0
5	7	7	""	"n-myc"	4400	18590	190	884	923	270	29	105	105	115	58	50	100	100	0	1019	1042	358	34	86	86	107	688	642	76	10	0	0.835	0.856	0.883	0.871	1.619	0.817	0.758	310	1904	94	1712	1774	-0.260	779	933	818	956	286255	323105	13.931	1.359	0	0	0
5	8	7	""	"n-myc"	4750	18570	210	925	950	279	29	103	103	115	62	53	100	100	0	1041	1071	398	37	78	78	84	41	48	100	99	0	0.854	0.853	0.822	0.886	1.701	0.807	0.748	315	2325	85	1785	1840	-0.228	822	963	847	993	299270	337233	13.468	24.073	0	0	0
5	9	7	""	"sp8"	5240	18560	180	1159	1241	645	51	105	105	119	80	67	100	100	0	1365	1465	1425	97	72	72	81	106	130	99	99	0	0.815	0.816	0.812	0.851	1.516	0.589	0.788	272	1708	42	2347	2529	-0.295	1054	1293	1136	1393	337551	398516	14.025	13.057	0	0	0
5	10	7	""	"sp8"	5540	18580	180	1142	1157	332	28	105	105	116	90	77	100	99	0	1284	1309	380	29	70	70	75	39	52	100	100	0	0.854	0.849	0.833	0.846	1.441	0.835	0.846	282	1735	97	2251	2291	-0.228	1037	1214	1052	1239	326198	369065	11.567	31.641	0	0	0
5	11	7	""	"sp8"	5990	18580	180	1049	1075	310	28	101	101	110	69	62	100	99	0	1273	1297	355	27	68	68	73	35	47	100	100	0	0.787	0.793	0.756	0.787	1.479	0.775	0.806	290	1833	89	2153	2203	-0.346	948	1205	974	1229	311826	376114	13.986	34.971	0	0	0
5	12	7	""	"sp8"	6360	18560	190	1050	1095	309	28	103	103	111	57	51	100	100	0	1235	1276	407	31	70	70	74	27	36	100	99	0	0.813	0.823	0.837	0.843	1.581	0.796	0.824	308	1921	89	2112	2198	-0.299	947	1165	992	1206	337109	392910	17.263	44.519	0	0	0
5	13	7	""	"ifnabr1"	6800	18550	230	963	985	307	31	104	104	118	71	60	100	100	0	711	739	262	35	69	69	74	35	47	100	100	0	1.338	1.315	1.343	1.340	1.646	1.344	0.734	431	2621	96	1501	1551	0.420	859	642	881	670	424719	318341	12.211	19.000	0	0	0
5	14	7	""	"ifnabr1"	7190	18570	220	890	912	279	30	102	102	111	58	52	99	99	0	722	757	292	38	70	70	74	32	43	99	99	0	1.209	1.179	1.183	1.219	1.810	1.162	0.719	404	2451	97	1440	1497	0.274	788	652	810	687	368479	305918	13.810	21.344	0	0	0
5	15	7	""	"ifnabr1"	7580	18560	230	891	947	318	33	106	106	138	159	115	99	97	0	697	749	291	38	71	71	78	47	60	99	99	0	1.254	1.240	1.228	1.266	1.731	1.255	0.704	401	2548	90	1411	1519	0.327	785	626	841	678	379636	300193	5.088	14.277	0	0	0
5	16	7	""	"ifnabr1"	7990	18530	260	885	963	393	40	108	108	157	189	120	99	96	0	628	644	323	50	72	72	81	56	69	93	91	0	1.397	1.495	1.449	1.795	2.648	1.703	0.520	486	3080	65	1333	1427	0.482	777	556	855	572	467790	312761	4.265	10.054	0	0	0
5	17	7	""	"prph1"	8390	18530	120	205	200	54	27	109	109	122	67	54	72	15	0	148	161	57	35	77	77	87	46	52	67	37	0	1.352	1.083	1.450	1.268	3.270	1.510	0.061	40	829	0	167	175	0.435	96	71	91	84	8016	6447	1.164	1.609	-100	0	1
5	18	7	""	"prph1"	8760	18580	200	178	194	85	43	103	103	115	61	53	59	27	0	155	167	73	43	74	74	79	35	44	81	57	0	0.926	0.978	1.029	1.161	4.125	2.904	0.057	134	2322	23	156	184	-0.111	75	81	91	93	26007	22324	1.295	2.514	-100	0	1
5	19	7	""	"prph1"	9180	18570	200	201	213	97	45	105	105	114	58	50	68	40	0	141	156	65	41	72	72	77	65	84	56	15	0	1.391	1.286	1.329	1.354	3.486	0.220	0.024	97	2387	56	165	192	0.476	96	69	108	84	20641	15150	1.707	1.215	-100	0	1
5	20	7	""	"prph1"	9560	18580	170	181	189	70	37	105	105	113	56	49	62	26	0	142	152	64	42	73	73	78	29	37	78	57	0	1.101	1.063	1.250	1.162	4.350	4.411	0.022	94	1625	28	145	163	0.139	76	69	84	79	17722	14259	1.357	2.552	-100	0	1
5	1	8	""	"lgals9"	1970	19010	110	184	218	144	66	119	119	130	67	51	40	21	0	177	189	80	42	96	96	105	53	50	64	33	0	0.802	1.065	0.785	1.190	4.418	19.687	0.001	42	591	2	146	192	-0.318	65	81	99	93	9136	7935	1.313	1.585	-100	0	1
5	2	8	""	"lgals9"	2370	18960	130	213	270	207	76	117	117	132	73	55	67	32	0	177	257	246	95	87	87	97	79	81	61	41	0	1.067	0.900	1.219	1.011	5.000	1.217	0.213	31	956	50	186	323	0.094	96	90	153	170	8385	7976	1.890	2.025	-100	0	1
5	3	8	""	"lgals9"	2740	18950	60	312	663	821	123	137	137	171	177	103	44	22	0	138	362	642	177	105	105	133	153	115	22	11	0	5.303	2.047	3.881	6.037	4.990	1.339	0.468	9	169	68	208	783	2.407	175	33	526	257	5970	3256	2.780	1.497	-100	0	1
5	4	8	""	"lgals9"	3120	18930	120	270	340	237	69	118	118	139	113	81	63	34	0	181	245	202	82	89	89	103	57	55	67	44	0	1.652	1.423	1.575	1.420	3.932	1.563	0.225	58	837	1	244	378	0.724	152	92	222	156	19721	14237	1.779	2.491	-100	0	1
5	5	8	""	"spp1"	3620	18980	210	12655	10056	6782	67	108	108	124	93	75	100	99	0	6456	5214	3669	70	100	100	106	44	41	99	99	0	1.974	1.945	2.012	2.138	1.583	1.926	0.961	375	2277	78	18903	15062	0.981	12547	6356	9948	5114	3771078	1955202	106.796	116.091	0	0	0
5	6	8	""	"spp1"	3980	18990	210	13917	11090	7799	70	112	112	128	92	71	100	99	0	6483	5407	3969	73	95	95	102	48	47	98	96	0	2.161	2.067	2.138	2.305	1.654	2.040	0.972	342	2255	85	20193	16290	1.112	13805	6388	10978	5312	3792868	1849269	119.152	110.521	0	0	0
5	7	8	""	"spp1"	4410	19000	180	14946	13281	6386	48	107	107	128	132	103	100	100	0	7564	6756	3472	51	84	84	109	726	666	88	82	0	1.984	1.975	2.018	2.136	1.494	1.955	0.966	276	1713	88	22319	19846	0.988	14839	7480	13174	6672	3665610	1864572	99.644	9.156	0	0	0
5	8	8	""	"spp1"	4750	18970	200	13037	11300	6659	58	111	111	134	115	85	100	100	0	6102	5653	3650	64	80	80	88	53	60	99	99	0	2.146	2.008	2.088	2.226	1.563	1.968	0.948	391	2063	71	18948	16762	1.102	12926	6022	11189	5573	4418332	2210298	97.096	105.000	0	0	0
5	9	8	""	"mmp7"	5200	18970	220	475	509	220	43	107	107	119	74	62	98	93	0	400	461	261	56	73	73	82	95	115	96	80	0	1.125	1.036	1.076	1.085	2.203	0.949	0.534	394	2627	95	695	790	0.170	368	327	402	388	200657	181791	5.270	3.989	0	0	0
5	10	8	""	"mmp7"	5590	18980	220	497	522	206	39	101	101	110	56	50	99	96	0	450	474	209	44	69	69	73	35	47	99	97	0	1.039	1.040	1.064	1.060	2.112	1.040	0.587	376	2559	95	777	826	0.055	396	381	421	405	196217	178371	7.357	11.457	0	0	0
5	11	8	""	"mmp7"	5990	18980	220	501	547	261	47	101	101	109	57	52	99	96	0	448	491	257	52	70	70	74	33	44	98	97	0	1.058	1.059	0.992	1.102	2.247	1.058	0.571	372	2585	97	778	867	0.081	400	378	446	421	203545	182610	7.684	12.636	0	0	0
5	12	8	""	"mmp7"	6380	18960	230	467	515	235	45	103	103	112	53	47	99	96	0	396	448	214	47	70	70	76	128	168	91	65	0	1.117	1.090	1.101	1.107	2.221	0.748	0.292	403	2716	97	690	790	0.160	364	326	412	378	207615	180727	7.604	2.906	0	0	0
5	13	8	""	"vegfa"	6810	18960	200	561	595	241	40	103	103	117	133	113	95	84	0	137	176	129	73	70	70	77	141	183	27	9	0	6.836	4.642	5.268	6.300	4.100	5.562	0.331	320	2229	90	525	598	2.773	458	67	492	106	190410	56416	3.594	0.702	-100	0	1
5	14	8	""	"vegfa"	7190	18980	200	569	605	230	38	103	103	115	133	115	97	88	0	144	178	117	65	70	70	74	37	50	69	49	0	6.297	4.648	5.595	5.987	3.414	5.829	0.259	302	2206	95	540	610	2.655	466	74	502	108	182647	53759	3.684	2.811	-100	0	1
5	15	8	""	"vegfa"	7570	18970	200	547	584	238	40	105	105	115	65	56	98	94	0	121	162	129	79	71	71	80	277	346	6	1	0	8.840	5.264	6.333	7.155	3.725	0.093	0.007	310	2173	93	492	570	3.144	442	50	479	91	181072	50185	7.215	0.296	-100	0	1
5	16	8	""	"vegfa"	7970	18920	260	488	531	247	46	103	103	135	150	111	90	63	0	114	148	100	67	72	72	87	457	525	0	0	0	9.167	5.632	7.069	7.811	4.249	8.077	0.164	433	3128	10	427	504	3.196	385	42	428	76	230064	64245	2.640	0.133	-100	0	1
5	17	8	""	"odc"	8430	18940	190	1060	1067	339	31	102	102	113	82	72	100	100	0	1712	1767	519	29	70	70	74	38	51	100	100	0	0.583	0.569	0.569	0.557	1.539	0.547	0.799	289	1907	88	2600	2662	-0.778	958	1642	965	1697	308503	510805	11.634	44.553	0	0	0
5	18	8	""	"odc"	8760	18970	200	976	999	324	32	105	105	117	81	69	100	100	0	1619	1646	501	30	70	70	76	34	44	100	100	0	0.562	0.567	0.583	0.555	1.571	0.547	0.783	322	2166	94	2420	2470	-0.831	871	1549	894	1576	321775	529963	10.889	46.176	0	0	0
5	19	8	""	"odc"	9220	18980	200	975	1011	340	33	102	102	111	56	50	100	100	0	1535	1629	555	34	71	71	76	35	46	100	100	0	0.596	0.583	0.573	0.575	1.587	0.551	0.772	315	2180	95	2337	2467	-0.747	873	1464	909	1558	318514	513064	16.071	44.371	0	0	0
5	20	8	""	"odc"	9570	18950	200	977	1033	379	36	102	102	107	45	42	100	100	0	1622	1661	699	42	72	72	77	43	55	100	100	0	0.565	0.586	0.589	0.581	1.632	0.534	0.747	321	2194	95	2425	2520	-0.824	875	1550	931	1589	331613	533128	20.578	36.837	0	0	0
5	1	9	""	"il13ra1"	2030	19400	170	296	339	185	54	119	119	137	107	78	68	41	0	192	231	146	63	79	79	85	42	49	77	59	0	1.566	1.447	1.503	1.478	4.606	3.084	0.125	272	1459	88	290	372	0.647	177	113	220	152	92301	62940	1.888	3.476	-100	0	1
5	2	9	""	"il13ra1"	2350	19410	190	328	357	175	49	110	110	127	99	77	81	54	0	189	235	153	65	78	78	83	36	43	81	64	0	1.964	1.573	1.718	1.768	4.130	2.744	0.166	283	1813	91	329	404	0.974	218	111	247	157	101168	66627	2.323	4.222	0	0	0
5	3	9	""	"il13ra1"	2800	19420	200	383	443	269	60	128	128	166	169	101	70	34	0	226	318	330	103	84	84	103	165	160	44	22	0	1.796	1.346	1.598	1.676	3.744	0.975	0.311	318	2033	86	397	549	0.845	255	142	315	234	140804	101147	1.639	1.303	-100	0	1
5	4	9	""	"il13ra1"	3140	19390	190	377	431	273	63	111	111	128	97	75	86	66	0	247	296	216	72	88	88	98	117	119	63	31	0	1.673	1.538	1.531	1.589	3.739	1.177	0.506	298	1843	90	425	528	0.742	266	159	320	208	128307	88147	3.124	1.692	-100	0	1
5	5	9	""	"rbl1"	3630	19390	200	178	203	117	57	107	107	121	182	150	18	3	0	229	283	182	64	98	98	105	85	80	60	41	0	0.542	0.519	0.677	0.646	5.055	1.861	0.460	281	2230	87	202	281	-0.884	71	131	96	185	57009	79456	0.451	2.094	-100	0	1
5	6	9	""	"rbl1"	3970	19410	190	172	235	349	148	109	109	124	194	156	15	5	0	217	357	781	218	91	91	98	89	90	60	39	0	0.500	0.474	0.651	0.626	5.168	0.414	0.686	281	1924	65	189	392	-1.000	63	126	126	266	66050	100444	0.572	2.910	-100	0	1
5	7	9	""	"rbl1"	4400	19400	210	178	209	129	61	103	103	113	73	64	51	28	0	194	246	162	65	81	81	86	41	47	76	58	0	0.664	0.642	0.692	0.756	4.887	0.907	0.142	289	2364	82	188	271	-0.591	75	113	106	165	60499	71175	1.315	3.902	-100	0	1
5	8	9	""	"rbl1"	4760	19380	210	167	195	115	58	107	107	123	82	66	40	18	0	193	235	156	66	77	77	83	37	44	78	63	0	0.517	0.557	0.665	0.723	4.135	0.530	0.113	314	2337	86	176	246	-0.952	60	116	88	158	61151	73824	0.878	4.108	-100	0	1
5	9	9	""	"mad"	5220	19380	200	944	977	289	29	104	104	116	65	56	100	100	0	535	577	226	39	72	72	77	52	67	100	100	0	1.814	1.729	1.786	1.786	1.652	1.750	0.688	307	2228	93	1303	1378	0.859	840	463	873	505	299858	177113	13.246	9.615	0	0	0
5	10	9	""	"mad"	5580	19390	190	1167	1163	295	25	99	99	122	480	393	97	64	0	601	638	214	33	69	69	122	1554	1273	0	0	0	2.008	1.870	1.858	1.926	1.485	1.890	0.825	294	1956	98	1600	1633	1.006	1068	532	1064	569	341856	187497	2.169	0.332	-100	0	1
5	11	9	""	"mad"	5990	19460	260	484	561	310	55	100	100	111	67	60	96	90	0	245	294	191	64	70	70	77	84	109	74	51	0	2.194	2.058	2.190	2.353	2.521	2.113	0.614	421	2803	10	559	685	1.134	384	175	461	224	236049	123756	6.716	2.583	-100	0	0
5	12	9	""	"mad"	6370	19370	200	959	983	286	29	101	101	109	57	52	100	100	0	487	523	211	40	70	70	74	44	59	100	100	0	2.058	1.947	2.082	2.049	1.608	1.958	0.725	318	2214	91	1275	1335	1.041	858	417	882	453	312694	166227	15.333	10.205	0	0	0
5	13	9	""	"tcn2"	6810	19370	210	391	413	140	33	103	103	114	60	52	98	92	0	263	292	140	47	70	70	75	33	44	96	91	0	1.492	1.396	1.531	1.569	2.452	1.457	0.457	342	2344	95	481	532	0.577	288	193	310	222	141095	99877	4.983	6.576	0	0	0
5	14	9	""	"tcn2"	7180	19380	200	424	446	155	34	102	102	115	66	57	99	96	0	308	328	148	45	70	70	74	33	44	96	92	0	1.353	1.333	1.406	1.467	2.309	1.363	0.524	323	2195	92	560	602	0.436	322	238	344	258	144140	105938	5.015	7.697	0	0	0
5	15	9	""	"tcn2"	7580	19370	200	407	430	163	37	104	104	115	77	66	96	86	0	277	301	148	49	70	70	91	607	667	2	0	0	1.464	1.411	1.462	1.512	2.566	1.529	0.456	314	2200	97	510	557	0.550	303	207	326	231	134937	94419	4.091	0.346	-100	0	1
5	16	9	""	"tcn2"	8010	19350	270	402	454	227	50	105	105	121	104	85	93	73	0	201	228	140	61	71	71	84	450	535	2	0	0	2.285	2.223	2.130	2.735	4.113	0.030	0.006	502	3248	21	427	506	1.192	297	130	349	157	228060	114670	3.202	0.320	-100	0	1
5	17	9	""	"mupar1"	8440	19370	200	738	760	253	33	104	104	117	108	92	99	98	0	770	807	295	36	71	71	78	82	105	100	99	0	0.907	0.891	0.902	0.891	1.733	0.872	0.684	318	2165	94	1333	1392	-0.141	634	699	656	736	241707	256473	5.954	8.890	0	0	0
5	18	9	""	"mupar1"	8770	19380	200	718	753	264	35	106	106	116	58	50	100	100	0	753	807	293	36	72	72	77	46	59	100	100	0	0.899	0.880	0.859	0.874	1.669	0.861	0.708	342	2149	96	1293	1382	-0.154	612	681	647	735	257578	275912	10.983	15.870	0	0	0
5	19	9	""	"mupar1"	9190	19380	210	690	719	241	33	105	105	113	52	46	100	100	0	709	760	278	36	72	72	77	35	45	100	99	0	0.918	0.892	0.908	0.894	1.754	0.865	0.675	356	2389	98	1222	1302	-0.123	585	637	614	688	255975	270712	11.654	19.514	0	0	0
5	20	9	""	"mupar1"	9600	19390	220	724	745	232	31	102	102	112	61	54	100	99	0	756	785	269	34	72	72	80	72	90	100	99	0	0.909	0.902	0.869	0.907	1.676	0.858	0.694	380	2727	81	1306	1356	-0.138	622	684	643	713	282949	298444	10.377	9.792	0	0	0
5	1	10	""	"sp6"	2000	19800	250	1118	1149	385	33	114	114	130	100	76	100	99	0	1017	1075	409	38	77	77	87	232	266	98	94	0	1.068	1.037	1.042	1.059	1.629	1.016	0.755	531	2878	94	1944	2033	0.095	1004	940	1035	998	609995	570955	10.190	4.259	0	0	0
5	2	10	""	"sp6"	2370	19790	250	921	979	390	39	115	115	133	86	64	100	99	0	775	827	343	41	79	79	85	45	52	99	99	0	1.158	1.155	1.131	1.168	1.730	1.184	0.707	504	2718	94	1502	1612	0.212	806	696	864	748	493433	416923	9.837	16.489	0	0	0
5	3	10	""	"sp6"	2780	19790	270	876	913	295	32	115	115	141	110	78	99	99	0	758	816	356	43	83	83	92	65	70	99	99	0	1.127	1.089	1.120	1.138	1.763	1.041	0.682	512	3155	89	1436	1531	0.172	761	675	798	733	467669	417774	7.018	11.138	0	0	0
5	4	10	""	"sp6"	3180	19780	250	1242	1295	468	36	107	107	124	91	73	100	100	0	1229	1300	468	36	90	90	98	63	64	100	100	0	0.996	0.982	0.966	0.978	1.537	0.979	0.788	508	2907	95	2274	2398	-0.006	1135	1139	1188	1210	657719	660568	12.868	19.079	0	0	0
5	5	10	""	"wdr12"	3610	19790	190	929	961	313	32	106	106	117	67	57	100	100	0	1474	1512	462	30	100	100	104	48	46	100	100	0	0.599	0.606	0.588	0.596	1.544	0.580	0.784	304	1965	96	2197	2267	-0.739	823	1374	855	1412	292079	459539	12.597	29.333	0	0	0
5	6	10	""	"wdr12"	3980	19810	190	882	900	298	33	109	109	121	73	60	100	98	0	1336	1384	392	28	90	90	96	45	46	100	100	0	0.620	0.611	0.611	0.591	1.601	0.596	0.790	295	1960	96	2019	2085	-0.690	773	1246	791	1294	265403	408225	10.671	28.622	0	0	0
5	7	10	""	"wdr12"	4410	19810	190	929	951	310	32	105	105	114	61	53	100	99	0	1394	1429	427	29	78	78	84	38	45	100	100	0	0.626	0.626	0.621	0.611	1.604	0.607	0.784	302	1915	92	2140	2197	-0.676	824	1316	846	1351	287262	431511	13.721	35.395	0	0	0
5	8	10	""	"wdr12"	4760	19780	200	691	778	383	49	102	102	123	208	169	97	77	0	971	1029	409	39	76	76	83	43	51	100	99	0	0.658	0.709	0.648	0.695	1.849	0.713	0.604	336	2141	80	1484	1629	-0.604	589	895	676	953	261507	345693	3.149	22.000	0	0	0
5	9	10	""	"phdla3"	5210	19780	210	14772	14579	2769	18	105	105	139	485	348	100	100	0	14943	14656	3105	21	73	73	127	1441	1134	100	99	0	0.986	0.993	0.997	0.999	1.182	0.985	0.974	351	2309	93	29537	29057	-0.020	14667	14870	14474	14583	5117400	5144358	29.773	10.083	0	0	0
5	10	10	""	"phdla3"	5600	19800	200	14949	14897	2825	18	104	104	130	469	360	100	100	0	15432	15000	3291	21	71	71	127	1513	1191	100	100	0	0.966	0.991	0.980	0.999	1.180	0.981	0.971	323	2070	94	30206	29722	-0.050	14845	15361	14793	14929	4811608	4845068	31.486	9.830	0	0	0
5	11	10	""	"phdla3"	5980	19740	340	950	2095	2685	128	102	102	113	70	61	98	96	0	637	1688	2371	140	71	71	79	87	110	94	84	0	1.498	1.233	1.371	1.539	1.948	1.165	0.910	747	3808	0	1414	3610	0.583	848	566	1993	1617	1565301	1261213	28.314	18.494	-100	0	0
5	12	10	""	"phdla3"	6370	19770	200	14017	14371	3546	24	103	103	112	58	51	100	100	0	13876	14001	3478	24	70	70	76	64	84	100	100	0	1.008	1.024	1.026	1.029	1.187	1.022	0.974	346	2033	97	27720	28199	0.011	13914	13806	14268	13931	4972333	4844259	245.845	217.578	0	0	0
5	13	10	""	"il7r"	6810	19770	210	590	641	262	40	107	107	119	97	81	98	94	0	324	367	196	53	70	70	75	35	46	97	94	0	1.902	1.798	1.934	2.000	2.444	1.982	0.501	342	2263	91	737	831	0.928	483	254	534	297	219328	125628	5.381	8.343	0	0	0
5	14	10	""	"il7r"	7170	19780	200	643	669	236	35	103	103	113	59	52	100	99	0	324	355	182	51	69	69	73	31	42	98	94	0	2.118	1.979	2.139	2.214	2.254	2.161	0.499	317	2158	94	795	852	1.083	540	255	566	286	212052	112548	9.424	9.097	0	0	0
5	15	10	""	"il7r"	7600	19780	200	645	665	254	38	103	103	116	79	68	100	98	0	301	337	182	54	70	70	75	38	50	96	89	0	2.346	2.105	2.290	2.428	2.464	2.374	0.467	318	2053	93	773	829	1.230	542	231	562	267	211393	107047	6.949	6.895	0	0	0
5	16	10	""	"il7r"	7950	19770	300	587	648	307	47	106	106	127	117	92	97	89	0	212	261	192	73	70	70	77	67	87	68	50	0	3.387	2.838	3.127	3.594	3.606	3.455	0.310	528	3882	0	623	733	1.760	481	142	542	191	341914	138055	4.453	2.746	0	0	0
5	17	10	""	"buffer"	8330	19770	60	259	304	198	65	100	100	104	44	42	85	71	0	78	122	94	77	68	68	72	26	36	42	28	0	15.900	3.778	6.522	5.000	13.683	55.659	0.001	7	183	84	169	258	3.991	159	10	204	54	2126	854	4.545	1.923	-100	0	1
5	18	10	""	"buffer"	8780	19760	150	110	114	44	38	107	107	120	63	52	9	1	0	77	78	24	30	73	73	78	32	41	11	1	0	0.750	1.400	1.929	1.497	4.667	40.215	0.001	156	1272	100	7	12	-0.415	3	4	7	5	17840	12193	-0.095	0.000	-100	0	1
5	19	10	""	"buffer"	9180	19760	150	109	120	62	51	106	106	120	80	66	10	1	0	70	75	29	38	71	71	85	191	224	0	0	0	-3.000	3.500	2.192	2.092	4.300	7.030	0.039	156	1272	100	2	18	Error	3	-1	14	4	18695	11705	0.000	-0.052	-100	0	1
5	20	10	""	"buffer"	9580	19760	150	105	120	79	65	103	103	111	51	45	18	7	0	73	75	29	38	72	72	75	30	40	9	3	0	2.000	5.667	2.000	1.754	4.769	20.897	0.006	156	1272	100	3	20	1.000	2	1	17	3	18785	11755	0.176	0.000	-100	0	1
5	1	11	""	"sp3"	2030	20180	180	943	948	276	29	108	108	126	81	64	100	99	0	584	602	227	37	76	76	83	42	50	99	99	0	1.644	1.597	1.682	1.677	1.707	1.637	0.683	318	1658	71	1343	1366	0.717	835	508	840	526	301582	191380	10.148	12.357	0	0	0
5	2	11	""	"sp3"	2350	20210	210	885	910	290	31	110	110	129	93	72	99	99	0	576	593	215	36	78	78	86	52	60	99	98	0	1.556	1.553	1.595	1.592	1.672	1.622	0.718	306	2304	88	1273	1315	0.638	775	498	800	515	278394	181564	8.398	9.750	0	0	0
5	3	11	""	"sp3"	2790	20210	190	886	910	256	28	109	109	121	70	57	100	100	0	563	582	210	36	81	81	85	36	42	99	99	0	1.612	1.599	1.652	1.681	1.678	1.639	0.717	304	1964	93	1259	1302	0.689	777	482	801	501	276745	176970	11.271	13.806	0	0	0
5	4	11	""	"sp3"	3160	20180	210	823	832	239	28	101	101	110	58	52	99	99	0	598	616	224	36	88	88	93	50	53	99	99	0	1.416	1.384	1.448	1.429	1.653	1.364	0.738	333	2316	88	1232	1259	0.502	722	510	731	528	277089	204989	12.448	10.460	0	0	0
5	5	11	""	"rrm2"	3610	20190	220	238	256	128	50	106	106	116	72	62	74	45	0	529	560	203	36	98	98	104	51	49	100	99	0	0.306	0.325	0.333	0.279	2.729	0.299	0.349	369	2689	93	563	612	-1.708	132	431	150	462	94459	206738	1.944	8.941	0	0	0
5	6	11	""	"rrm2"	4000	20210	210	247	267	121	45	106	106	118	83	70	74	39	0	532	560	208	37	86	86	93	51	54	99	98	0	0.316	0.340	0.339	0.307	2.463	0.363	0.312	351	2334	96	587	635	-1.662	141	446	161	474	93758	196437	1.795	9.157	0	0	0
5	7	11	""	"rrm2"	4380	20210	210	211	237	114	48	103	103	117	140	119	38	9	0	501	528	196	37	77	77	88	211	239	92	50	0	0.255	0.297	0.281	0.252	2.681	0.588	0.114	351	2304	96	532	585	-1.971	108	424	134	451	83206	185333	0.857	2.085	-100	0	1
5	8	11	""	"rrm2"	4760	20160	220	216	255	257	100	102	102	119	195	163	23	3	0	500	544	341	62	74	74	84	142	169	97	75	0	0.268	0.326	0.302	0.268	2.517	0.412	0.474	368	2642	94	540	623	-1.900	114	426	153	470	93751	200127	0.697	3.239	-100	0	1
5	9	11	""	"myd116"	5210	20170	210	902	944	294	31	99	99	112	96	85	100	100	0	1025	1051	344	32	71	71	85	216	254	99	96	0	0.842	0.862	0.876	0.865	1.614	0.758	0.700	357	2329	96	1757	1825	-0.248	803	954	845	980	336993	375033	8.667	4.472	0	0	0
5	10	11	""	"myd116"	5580	20200	200	821	853	300	35	101	101	112	82	73	100	99	0	951	1000	359	35	70	70	75	42	56	100	99	0	0.817	0.809	0.791	0.809	1.678	0.789	0.741	340	2168	96	1601	1682	-0.292	720	881	752	930	290100	340137	9.037	22.024	0	0	0
5	11	11	""	"myd116"	5980	20190	210	935	960	306	31	99	99	107	70	65	99	99	0	1076	1071	355	33	69	69	74	39	52	99	99	0	0.830	0.859	0.855	0.866	1.732	0.840	0.749	352	2306	97	1843	1863	-0.269	836	1007	861	1002	338042	376904	12.186	25.564	0	0	0
5	12	11	""	"myd116"	6370	20160	220	858	886	298	33	101	101	111	63	56	99	99	0	914	965	349	36	71	71	76	55	72	99	99	0	0.898	0.878	0.874	0.881	1.682	0.853	0.710	375	2629	94	1600	1679	-0.155	757	843	785	894	332168	361787	12.302	16.164	0	0	0
5	13	11	""	"selenbp1"	6800	20160	220	692	710	224	31	105	105	118	96	81	99	98	0	222	244	120	49	70	70	75	33	44	92	82	0	3.862	3.477	3.656	4.155	2.417	3.999	0.475	382	2616	96	739	779	1.949	587	152	605	174	271100	93190	6.167	5.121	0	0	0
5	14	11	""	"selenbp1"	7190	20170	210	720	765	267	34	102	102	111	62	55	100	99	0	229	246	108	43	70	70	74	29	39	93	88	0	3.887	3.767	3.936	4.399	2.388	4.315	0.528	347	2290	93	777	839	1.959	618	159	663	176	265609	85258	10.548	5.931	0	0	0
5	15	11	""	"selenbp1"	7570	20170	220	725	763	272	35	102	102	117	81	69	100	99	0	228	252	135	53	70	70	74	30	40	93	82	0	3.943	3.632	3.990	4.474	2.785	4.104	0.478	372	2501	94	781	843	1.979	623	158	661	182	283927	93883	7.975	5.933	0	0	0
5	16	11	""	"selenbp1"	7970	20150	280	647	673	227	33	106	106	130	104	80	99	96	0	189	214	125	58	71	71	77	43	55	77	60	0	4.585	3.965	4.400	4.987	2.860	4.475	0.379	477	3808	0	659	710	2.197	541	118	567	143	321005	102104	5.221	3.186	0	0	0
5	17	11	""	"sp5"	8430	20170	180	3825	3881	1141	29	105	105	116	72	62	100	100	0	3189	3233	914	28	72	72	80	146	182	100	99	0	1.193	1.195	1.184	1.200	1.328	1.206	0.900	278	1830	85	6837	6937	0.255	3720	3117	3776	3161	1079016	898741	52.292	21.596	0	0	0
5	18	11	""	"sp5"	8780	20190	180	3881	3954	803	20	105	105	120	75	62	100	100	0	3238	3231	756	23	74	74	81	52	64	100	100	0	1.193	1.219	1.207	1.234	1.372	1.217	0.896	265	1826	94	6940	7006	0.255	3776	3164	3849	3157	1047897	856262	51.120	60.577	0	0	0
5	19	11	""	"sp5"	9160	20170	190	3861	3855	819	21	103	103	114	69	60	100	100	0	3239	3227	848	26	72	72	80	71	88	100	100	0	1.187	1.189	1.164	1.211	1.425	1.178	0.902	263	2031	95	6925	6907	0.247	3758	3167	3752	3155	1013804	848621	54.217	44.324	0	0	0
5	20	11	""	"sp5"	9590	20170	210	3754	3734	982	26	102	102	121	164	135	99	99	0	3107	3051	883	28	70	70	84	142	169	99	99	0	1.203	1.218	1.208	1.237	1.396	1.216	0.899	332	2476	64	6689	6613	0.267	3652	3037	3632	2981	1239561	1012975	22.030	20.894	0	0	0
6	1	1	""	"sp4"	10980	16140	190	992	1019	262	25	104	104	116	91	78	100	100	0	740	758	219	28	70	70	80	188	235	98	94	0	1.325	1.330	1.323	1.355	1.501	1.090	0.663	283	2029	93	1558	1603	0.406	888	670	915	688	288486	214636	9.923	3.606	0	0	0
6	2	1	""	"sp4"	11370	16150	190	944	1003	684	68	104	104	116	68	58	100	100	0	716	740	240	32	71	71	76	51	67	98	98	0	1.302	1.344	1.303	1.344	1.648	1.982	0.502	293	1967	89	1485	1568	0.381	840	645	899	669	294022	216822	13.044	13.020	0	0	0
6	3	1	""	"sp4"	11750	16140	210	945	940	371	39	106	106	124	117	94	99	96	0	642	672	284	42	73	73	81	54	66	98	97	0	1.475	1.392	1.357	1.418	1.760	1.486	0.762	298	2451	91	1408	1433	0.561	839	569	834	599	280140	200276	6.974	10.944	0	0	0
6	4	1	""	"sp4"	12160	16120	210	967	980	300	30	107	107	121	221	182	99	94	0	739	753	238	31	81	81	86	38	44	100	99	0	1.307	1.299	1.291	1.309	1.561	1.328	0.786	310	2490	93	1518	1545	0.386	860	658	873	672	303730	233357	3.887	17.553	0	0	0
6	5	1	""	"cd37"	12560	16120	190	465	494	183	37	108	108	123	243	197	79	28	0	255	290	148	51	89	89	92	32	34	91	84	0	2.151	1.920	1.909	2.183	2.720	8.046	0.130	283	2021	92	523	587	1.105	357	166	386	201	139764	82132	1.527	6.188	-100	0	1
6	6	1	""	"cd37"	12970	16110	190	478	494	171	34	109	109	116	52	44	98	96	0	257	281	125	44	85	85	89	60	67	91	71	0	2.145	1.964	2.106	2.182	2.688	2.274	0.433	289	2021	90	541	581	1.101	369	172	385	196	142882	81128	7.269	3.200	0	0	0
6	7	1	""	"cd37"	13370	16130	200	483	500	186	37	105	105	113	57	50	97	96	0	251	278	140	50	76	76	83	129	155	69	25	0	2.160	1.955	2.267	2.176	2.710	2.218	0.438	303	2292	96	553	597	1.111	378	175	395	202	151600	84249	6.789	1.512	0	0	0
6	8	1	""	"cd37"	13760	16120	210	455	481	189	39	105	105	113	57	50	98	94	0	243	276	145	52	74	74	77	41	53	92	81	0	2.071	1.861	2.048	2.068	2.515	2.051	0.450	339	2393	92	519	578	1.050	350	169	376	202	162927	93715	6.456	4.854	0	0	0
6	9	1	""	"hif1a"	14190	16130	210	402	437	218	49	106	106	115	55	47	95	84	0	458	532	325	61	79	79	82	33	40	98	95	0	0.781	0.731	0.762	0.756	3.430	0.584	0.343	315	2274	93	675	784	-0.357	296	379	331	453	137770	167589	5.855	13.636	0	0	0
6	10	1	""	"hif1a"	14550	16140	210	419	465	253	54	102	102	111	63	56	95	82	0	436	488	285	58	72	72	78	104	133	89	74	0	0.871	0.873	0.870	0.859	2.920	0.808	0.325	329	2241	93	681	779	-0.199	317	364	363	416	152898	160504	5.619	3.942	0	0	0
6	11	1	""	"hif1a"	15160	16130	280	357	411	242	58	102	102	113	68	60	87	74	0	400	453	269	59	67	67	76	62	81	92	84	0	0.766	0.801	0.790	0.757	3.237	0.745	0.315	624	3750	100	588	695	-0.385	255	333	309	386	256583	282629	4.382	6.081	-100	0	0
6	12	1	""	"hif1a"	15360	16120	150	125	174	163	93	104	104	119	93	78	23	10	0	82	137	155	113	69	69	82	76	92	21	14	0	1.615	1.029	1.286	1.349	7.055	0.806	0.069	156	895	100	34	138	0.692	21	13	70	68	27073	21334	0.591	0.724	-100	0	1
6	13	1	""	"cd47"	15770	16100	250	1342	1372	404	29	103	103	115	83	72	99	99	0	1029	1069	422	39	68	68	74	54	72	99	99	0	1.289	1.268	1.286	1.323	1.600	1.236	0.806	499	3308	74	2200	2270	0.366	1239	961	1269	1001	684593	533262	15.145	18.426	0	0	0
6	14	1	""	"cd47"	16190	16140	230	1376	1435	427	29	104	104	114	65	57	100	100	0	1074	1128	406	35	67	67	72	36	50	99	99	0	1.263	1.254	1.242	1.298	1.595	1.242	0.812	451	2435	89	2279	2392	0.337	1272	1007	1331	1061	647100	508675	20.323	29.333	0	0	0
6	15	1	""	"cd47"	16530	16110	230	1499	1546	480	31	107	107	119	68	57	100	100	0	1161	1177	422	35	68	68	73	43	58	99	99	0	1.274	1.298	1.316	1.328	1.542	1.304	0.802	449	2565	89	2485	2548	0.349	1392	1093	1439	1109	694135	528528	20.985	25.674	0	0	0
6	16	1	""	"cd47"	16960	16110	260	1403	1433	487	33	105	105	118	193	163	99	98	0	1030	1086	440	40	67	67	74	64	86	99	99	0	1.348	1.303	1.326	1.347	1.545	1.291	0.827	539	3562	94	2261	2347	0.431	1298	963	1328	1019	772180	585448	6.813	15.813	0	0	0
6	17	1	""	"sp7"	17410	16130	180	971	1021	292	28	110	110	121	67	55	100	100	0	844	861	268	31	68	68	75	58	77	99	98	0	1.110	1.149	1.165	1.169	1.555	1.146	0.767	269	1794	93	1637	1704	0.151	861	776	911	793	274728	231702	13.433	13.552	0	0	0
6	18	1	""	"sp7"	17740	16150	200	983	1014	288	28	109	109	120	66	55	100	100	0	815	833	262	31	67	67	72	43	59	100	99	0	1.168	1.181	1.178	1.206	1.613	1.190	0.804	274	2255	96	1622	1671	0.224	874	748	905	766	277775	228342	13.545	17.698	0	0	0
6	19	1	""	"sp7"	18190	16150	200	1327	1358	395	29	148	148	205	203	99	100	99	0	896	957	429	44	76	76	105	125	119	98	97	0	1.438	1.373	1.404	1.463	1.635	1.359	0.696	305	2205	94	1999	2091	0.524	1179	820	1210	881	414105	291740	5.680	6.816	0	0	0
6	20	1	""	"sp7"	18530	16110	200	1007	1090	620	56	157	157	209	257	122	99	89	0	768	789	353	44	74	74	100	126	126	99	97	0	1.225	1.305	1.273	1.294	1.578	1.684	0.691	306	2226	92	1544	1648	0.293	850	694	933	715	333410	241303	3.428	5.468	0	0	0
6	1	2	""	"ara"	10960	16520	150	117	128	62	48	105	105	112	51	45	21	7	0	75	82	34	41	70	70	74	30	40	21	8	0	2.400	1.917	1.753	1.766	3.448	25.717	0.003	156	1272	100	17	35	1.263	12	5	23	12	19972	12814	0.314	0.267	-100	0	1
6	2	2	""	"ara"	11350	16520	90	235	238	44	18	105	105	114	53	46	88	77	0	95	135	90	66	72	72	76	30	39	44	33	0	5.652	2.111	3.016	3.334	7.845	2.606	0.129	9	438	0	153	196	2.499	130	23	133	63	2139	1214	2.340	1.967	-100	0	1
6	3	2	""	"ara"	11760	16510	60	96	114	60	52	103	103	118	57	48	18	6	0	71	86	44	51	73	73	80	34	42	15	6	0	3.500	0.846	2.167	2.930	3.227	-77.340	0.000	32	176	100	-9	24	1.807	-7	-2	11	13	3635	2759	-0.070	0.176	-100	0	1
6	4	2	""	"ara"	12160	16520	150	108	119	51	42	108	108	120	68	56	12	2	0	87	92	35	38	86	86	90	36	40	12	5	0	0.000	1.833	1.792	2.052	3.706	16.475	0.012	156	1272	100	1	17	Error	0	1	11	6	18619	14382	-0.015	0.056	-100	0	1
6	5	2	""	"hmga1"	12560	16520	210	11117	11126	2651	23	109	109	117	53	45	100	100	0	9669	9539	2749	28	91	91	94	30	31	100	100	0	1.149	1.166	1.187	1.188	1.269	1.149	0.958	336	2390	91	20586	20465	0.200	11008	9578	11017	9448	3738175	3204942	207.717	314.833	0	0	0
6	6	2	""	"hmga1"	12960	16530	210	11551	11578	3219	27	110	110	119	59	49	100	100	0	9895	9872	3047	30	85	85	90	59	65	100	100	0	1.166	1.172	1.172	1.195	1.304	1.162	0.960	317	2374	91	21251	21255	0.222	11441	9810	11468	9787	3670331	3129319	194.220	165.797	0	0	0
6	7	2	""	"hmga1"	13360	16530	190	11744	11731	2875	24	109	109	117	58	49	100	100	0	10011	10116	2891	28	80	80	87	128	147	100	100	0	1.172	1.158	1.180	1.177	1.314	1.145	0.949	292	1995	92	21566	21658	0.229	11635	9931	11622	10036	3425596	2953736	200.241	78.352	0	0	0
6	8	2	""	"hmga1"	13780	16520	220	10845	10720	2762	25	108	108	119	61	51	100	100	0	9448	9190	2851	31	76	76	81	48	59	100	100	0	1.146	1.164	1.178	1.202	1.363	1.145	0.951	380	2429	96	20109	19726	0.197	10737	9372	10612	9114	4073450	3492082	173.787	189.771	0	0	0
6	9	2	""	"cdkn1a"	14170	16510	250	3615	3378	1536	45	107	107	117	63	53	100	100	0	1525	1496	809	54	80	80	86	95	110	98	94	0	2.428	2.310	2.397	2.538	1.573	2.275	0.891	523	2818	98	4953	4687	1.280	3508	1445	3271	1416	1766530	782242	51.762	14.842	0	0	0
6	10	2	""	"cdkn1a"	14560	16510	260	3470	3351	1503	44	104	104	113	64	56	100	100	0	1392	1441	807	56	73	73	84	203	241	94	86	0	2.552	2.374	2.454	2.692	1.700	2.300	0.860	535	3048	95	4685	4615	1.352	3366	1319	3247	1368	1792779	770809	50.594	6.685	0	0	0
6	11	2	""	"cdkn1a"	14970	16510	250	3725	3490	1627	46	103	103	112	67	59	100	99	0	1566	1489	811	54	68	68	76	94	123	96	92	0	2.418	2.384	2.439	2.618	1.614	2.355	0.898	527	2670	96	5120	4808	1.274	3622	1498	3387	1421	1839121	784440	50.418	15.032	0	0	0
6	12	2	""	"cdkn1a"	15350	16500	310	3580	3502	1787	51	104	104	119	86	72	100	100	0	1431	1506	948	62	69	69	77	52	67	98	97	0	2.552	2.365	2.528	2.727	1.708	2.283	0.894	616	3833	68	4838	4835	1.352	3476	1362	3398	1437	2157045	927719	39.337	27.481	0	0	0
6	13	2	""	"hmga2"	15760	16520	150	124	141	75	53	106	106	134	222	165	2	0	0	80	90	52	57	71	71	100	361	361	0	0	0	2.000	1.842	1.577	1.740	3.854	0.489	0.707	156	1272	100	27	54	1.000	18	9	35	19	21923	14032	0.032	-0.028	-100	0	1
6	14	2	""	"hmga2"	16170	16550	280	2003	2065	511	24	116	116	637	1790	281	60	0	0	1755	1818	533	29	72	72	446	1334	299	79	5	0	1.121	1.116	1.121	1.134	1.400	1.161	0.857	502	3791	86	3570	3695	0.165	1887	1683	1949	1746	1036784	912537	0.798	1.028	-100	0	1
6	15	2	""	"hmga2"	16530	16540	190	2082	2116	534	25	112	112	124	70	56	100	100	0	1862	1861	567	30	69	69	75	48	64	99	99	0	1.099	1.118	1.119	1.160	1.617	1.104	0.863	287	1873	89	3763	3796	0.136	1970	1793	2004	1792	607346	534231	28.457	37.208	0	0	0
6	16	2	""	"hmga2"	16920	16520	200	2027	2042	542	26	109	109	121	72	59	100	100	0	1655	1696	497	29	67	67	73	47	64	99	99	0	1.208	1.187	1.180	1.212	1.553	1.184	0.871	317	2265	95	3506	3562	0.273	1918	1588	1933	1629	647440	537703	26.681	34.532	0	0	0
6	17	2	""	"sp2"	17410	16550	200	1703	1738	425	24	111	111	151	430	284	100	97	0	1899	1917	469	24	67	67	83	194	233	100	99	0	0.869	0.879	0.884	0.884	1.390	0.866	0.874	330	2201	91	3424	3477	-0.203	1592	1832	1627	1850	573412	632709	3.691	9.454	0	0	0
6	18	2	""	"sp2"	17760	16580	190	1690	1698	409	24	119	119	289	815	282	97	40	0	1894	1949	490	25	70	70	123	301	244	100	99	0	0.861	0.840	0.859	0.838	1.354	0.868	0.829	322	1838	95	3395	3458	-0.216	1571	1824	1579	1879	546844	627528	1.729	6.066	0	0	0
6	19	2	""	"sp2"	18140	16550	200	2287	2572	3518	136	150	150	597	2043	342	58	1	0	1983	2075	1810	87	78	78	314	1167	371	93	16	0	1.122	1.213	1.138	1.164	1.420	1.823	0.762	368	1938	93	4042	4419	0.166	2137	1905	2422	1997	946392	763547	0.967	1.509	-100	0	1
6	20	2	""	"sp2"	18520	16520	200	1631	1658	439	26	152	152	196	172	87	100	99	0	1402	1443	432	29	74	74	95	92	96	100	100	0	1.114	1.100	1.125	1.101	1.408	1.091	0.839	368	2086	92	2807	2875	0.156	1479	1328	1506	1369	610088	530990	8.500	14.652	0	0	0
6	1	3	""	"cenpb"	10950	16920	240	4822	4828	1767	36	104	104	114	70	61	100	100	0	5480	5430	2259	41	70	70	75	35	46	100	100	0	0.872	0.881	0.889	0.910	1.397	0.857	0.923	449	3126	92	10128	10084	-0.198	4718	5410	4724	5360	2167791	2437962	67.343	153.000	0	0	0
6	2	3	""	"cenpb"	11370	16930	220	4504	4519	1628	36	108	108	121	71	58	100	100	0	5384	5365	2008	37	70	70	75	41	54	100	100	0	0.827	0.833	0.850	0.839	1.345	0.823	0.927	391	2611	97	9710	9706	-0.274	4396	5314	4411	5295	1767093	2097762	61.944	129.024	0	0	0
6	3	3	""	"cenpb"	11770	16920	220	4450	4608	1853	40	115	115	141	138	97	100	100	0	5156	5222	2172	41	76	76	85	64	75	100	100	0	0.853	0.873	0.880	0.885	1.395	0.861	0.916	377	2643	94	9415	9639	-0.229	4335	5080	4493	5146	1737282	1968853	32.370	80.266	0	0	0
6	4	3	""	"cenpb"	12170	16920	230	3976	4048	1752	43	111	111	133	115	86	100	100	0	4685	4884	2204	45	87	87	93	45	48	100	100	0	0.841	0.821	0.844	0.829	1.411	0.805	0.913	414	2644	94	8463	8734	-0.250	3865	4598	3937	4797	1675665	2022060	34.043	106.467	0	0	0
6	5	3	""	"hmgn1"	12560	16930	230	1965	1975	500	25	107	107	117	66	56	100	100	0	2346	2385	646	27	89	89	94	39	41	100	100	0	0.823	0.814	0.829	0.817	1.341	0.795	0.892	431	2551	91	4115	4164	-0.281	1858	2257	1868	2296	851211	1027811	28.152	58.744	0	0	0
6	6	3	""	"hmgn1"	12960	16920	230	2033	2086	590	28	109	109	117	57	48	100	100	0	2423	2518	695	27	85	85	89	39	43	100	100	0	0.823	0.813	0.824	0.810	1.383	0.805	0.881	395	2624	90	4262	4410	-0.281	1924	2338	1977	2433	823948	994645	34.544	62.282	0	0	0
6	7	3	""	"hmgn1"	13360	16920	220	2049	2103	581	27	107	107	116	60	51	100	100	0	2416	2473	738	29	77	77	82	48	58	100	100	0	0.830	0.833	0.828	0.846	1.455	0.815	0.881	391	2505	90	4281	4392	-0.269	1942	2339	1996	2396	822349	967001	33.117	49.813	0	0	0
6	8	3	""	"hmgn1"	13770	16910	230	1998	2034	590	29	105	105	113	55	48	100	100	0	2334	2388	689	28	74	74	78	35	44	100	100	0	0.838	0.834	0.836	0.833	1.398	0.824	0.874	441	2676	91	4153	4243	-0.255	1893	2260	1929	2314	896824	1053218	34.927	66.000	0	0	0
6	9	3	""	"chi3l3"	14160	16860	90	261	271	107	39	112	112	121	54	44	81	63	0	175	194	98	50	91	91	100	44	44	72	50	0	1.774	1.544	1.484	1.782	7.391	4.631	0.020	22	411	3	233	262	0.827	149	84	159	103	5955	4263	2.778	2.136	0	0	0
6	10	3	""	"chi3l3"	14590	16920	120	243	261	105	40	106	106	113	49	43	83	66	0	119	152	93	61	69	69	84	317	377	5	0	0	2.740	1.867	2.833	2.484	4.481	0.003	0.000	54	784	27	187	238	1.454	137	50	155	83	14073	8195	3.020	0.215	-100	0	1
6	11	3	""	"chi3l3"	14960	16920	150	213	216	91	42	103	103	111	58	52	68	46	0	138	179	134	74	69	69	75	35	46	65	48	0	1.594	1.027	1.549	1.502	5.124	1.062	0.015	58	1232	30	179	223	0.673	110	69	113	110	12534	10357	1.810	2.971	-100	0	1
6	12	3	""	"chi3l3"	15320	16900	120	207	214	96	44	108	108	119	63	52	69	26	0	160	225	210	93	72	72	80	40	50	61	57	0	1.125	0.693	0.730	0.888	7.263	1.116	0.030	26	819	65	187	259	0.170	99	88	106	153	5556	5840	1.508	3.625	-100	0	1
6	13	3	""	"hmgp"	15760	16930	230	411	587	797	135	113	113	204	458	224	25	8	0	199	312	476	152	72	72	125	308	246	17	6	0	2.346	1.975	2.151	2.405	3.096	1.594	0.736	299	3014	8	425	714	1.230	298	127	474	240	175399	93141	0.836	0.607	-100	0	1
6	14	3	""	"hmgp"	16160	16920	150	1267	3408	3416	100	356	356	2658	3311	124	37	28	0	758	2409	2603	108	190	190	1892	2485	131	36	25	0	1.604	1.375	1.453	1.492	2.716	1.316	0.936	156	1258	100	1479	5271	0.682	911	568	3052	2219	531577	375736	0.227	0.208	-100	0	1
6	15	3	""	"hmgp"	16560	16930	150	240	1701	3233	190	158	158	2153	3275	152	15	13	0	117	1207	2498	206	87	87	1568	2483	158	14	12	0	2.733	1.378	1.528	1.794	3.797	1.305	0.957	156	1259	100	112	2663	1.450	82	30	1543	1120	265339	188313	-0.138	-0.145	-100	0	1
6	16	3	""	"hmgp"	16930	16960	240	7644	7413	1914	25	110	110	130	120	92	100	100	0	5517	5376	1636	30	68	68	78	88	112	99	99	0	1.383	1.376	1.394	1.432	1.433	1.363	0.949	436	3117	85	12983	12611	0.468	7534	5449	7303	5308	3232040	2344010	60.692	60.205	0	0	0
6	17	3	""	"chop10"	17410	16970	270	1152	1396	1096	78	136	136	3394	12289	362	0	0	0	302	389	388	99	78	78	1341	4955	369	0	0	0	4.536	4.051	4.293	4.857	2.159	2.993	0.811	460	3565	33	1240	1571	2.181	1016	224	1260	311	642174	178826	-0.163	-0.192	-100	0	1
6	18	3	""	"chop10"	17750	16930	150	671	770	599	77	320	320	1156	2351	203	1	0	0	166	215	200	93	111	111	531	1370	258	0	0	0	6.382	4.327	4.449	4.953	3.515	3.058	0.658	156	1167	100	406	554	2.674	351	55	450	104	120048	33537	-0.164	-0.231	-100	0	1
6	19	3	""	"chop10"	18120	16930	310	10853	10557	3413	32	186	186	886	2352	265	94	93	0	5869	5703	2151	37	86	86	460	1398	303	93	92	0	1.845	1.846	1.854	1.893	1.389	1.785	0.933	716	3806	100	16450	15988	0.884	10667	5783	10371	5617	7559106	4083191	4.112	3.750	-100	0	0
6	20	3	""	"chop10"	18550	16890	230	7005	7054	1753	24	157	157	248	422	170	100	100	0	3450	3519	1074	30	76	76	117	283	241	99	99	0	2.030	2.003	2.011	2.060	1.354	1.994	0.926	423	2651	90	10222	10340	1.021	6848	3374	6897	3443	2984036	1488676	16.128	12.021	0	0	0
6	1	4	""	"hmox1"	10970	17340	210	4543	4501	1196	26	104	104	115	65	56	100	100	0	3071	3020	1122	37	69	69	76	62	81	100	99	0	1.479	1.490	1.516	1.586	1.498	1.446	0.904	354	2345	95	7441	7348	0.565	4439	3002	4397	2951	1593407	1069070	67.477	47.484	0	0	0
6	2	4	""	"hmox1"	11370	17350	210	4803	4758	962	20	108	108	121	71	58	100	100	0	3314	3301	779	23	70	70	76	40	52	100	100	0	1.447	1.439	1.433	1.461	1.358	1.436	0.928	321	2357	97	7939	7881	0.533	4695	3244	4650	3231	1527225	1059622	65.310	80.625	0	0	0
6	3	4	""	"hmox1"	11760	17340	200	4502	4526	1017	22	113	113	148	167	112	100	100	0	3213	3197	771	24	75	75	86	68	79	100	100	0	1.399	1.414	1.410	1.425	1.311	1.420	0.917	316	2265	90	7527	7535	0.484	4389	3138	4413	3122	1430143	1010245	26.216	45.750	0	0	0
6	4	4	""	"hmox1"	12170	17320	200	4424	4289	1307	30	113	113	137	138	100	100	100	0	2786	2778	1189	42	89	89	96	56	58	100	100	0	1.598	1.553	1.582	1.672	1.429	1.483	0.910	355	2219	94	7008	6865	0.676	4311	2697	4176	2689	1522757	986121	30.087	47.893	0	0	0
6	5	4	""	"ckm"	12590	17330	210	1790	1808	483	26	109	109	117	59	50	100	99	0	2011	2044	582	28	91	91	96	53	55	100	100	0	0.876	0.870	0.867	0.871	1.375	0.858	0.902	343	2204	92	3601	3652	-0.191	1681	1920	1699	1953	620252	701156	28.661	36.755	0	0	0
6	6	4	""	"ckm"	12940	17350	200	1765	1823	469	25	112	112	125	112	89	100	100	0	2014	2061	538	26	89	89	97	107	110	100	100	0	0.859	0.868	0.878	0.871	1.367	0.856	0.869	335	2162	97	3578	3683	-0.219	1653	1925	1711	1972	610618	690581	15.161	18.355	0	0	0
6	7	4	""	"ckm"	13370	17330	200	1770	1791	422	23	110	110	122	113	92	100	100	0	1932	1936	534	27	78	78	83	51	61	100	100	0	0.895	0.905	0.897	0.917	1.409	0.896	0.862	335	2221	91	3514	3539	-0.160	1660	1854	1681	1858	600053	648677	14.770	36.333	0	0	0
6	8	4	""	"ckm"	13750	17330	210	1731	1751	432	24	106	106	115	59	51	100	100	0	1954	1934	568	29	73	73	78	33	42	100	100	0	0.864	0.884	0.891	0.904	1.482	0.861	0.879	361	2272	93	3506	3506	-0.211	1625	1881	1645	1861	632098	698235	27.729	56.242	0	0	0
6	9	4	""	"hspa4"	14180	17330	220	2802	2850	742	26	111	111	121	65	53	100	100	0	3358	3396	901	26	79	79	86	41	47	100	100	0	0.821	0.826	0.831	0.833	1.424	0.816	0.906	384	2588	95	5970	6056	-0.285	2691	3279	2739	3317	1094222	1303934	41.985	80.732	0	0	0
6	10	4	""	"hspa4"	14570	17350	220	2867	2910	785	26	106	106	116	60	51	100	100	0	3351	3419	846	24	71	71	77	41	53	100	100	0	0.842	0.838	0.835	0.833	1.347	0.836	0.916	368	2495	97	6041	6152	-0.248	2761	3280	2804	3348	1070994	1258131	46.567	81.512	0	0	0
6	11	4	""	"hspa4"	14960	17340	220	2931	2968	756	25	103	103	115	63	54	100	100	0	3447	3422	968	28	67	67	74	44	59	100	100	0	0.837	0.854	0.854	0.866	1.446	0.836	0.899	380	2499	94	6208	6220	-0.257	2828	3380	2865	3355	1127683	1300529	45.286	76.091	0	0	0
6	12	4	""	"hspa4"	15360	17330	220	3000	3003	782	26	108	108	120	68	56	100	100	0	3489	3578	958	26	69	69	78	50	64	100	100	0	0.846	0.825	0.835	0.827	1.329	0.815	0.908	411	2573	92	6312	6404	-0.241	2892	3420	2895	3509	1234384	1470697	42.397	70.000	0	0	0
6	13	4	""	"clca1"	15760	17320	150	104	109	44	40	104	104	112	63	56	8	1	0	66	70	24	34	66	66	70	28	40	16	3	0	0.000	1.250	2.419	2.334	3.852	7.229	0.014	156	1272	100	0	9	Error	0	0	5	4	17068	10984	-0.048	0.000	-100	0	1
6	14	4	""	"clca1"	16160	17320	150	114	122	53	43	103	103	131	199	151	0	0	0	71	77	40	51	70	70	93	228	245	0	0	0	11.000	2.714	1.507	1.748	4.457	0.182	0.023	156	1205	100	12	26	3.459	11	1	19	7	19020	11978	-0.045	-0.070	-100	0	1
6	15	4	""	"clca1"	16530	17350	350	413	431	155	35	119	119	1060	2508	236	0	0	0	444	462	176	38	76	76	778	1880	241	0	0	0	0.799	0.808	0.781	0.778	2.011	1.299	0.953	994	4529	87	662	698	-0.324	294	368	312	386	428815	459699	-0.251	-0.168	-100	0	1
6	16	4	""	"clca1"	16950	17330	150	105	118	58	49	101	101	108	50	46	17	7	0	73	81	38	46	67	67	71	30	42	19	5	0	0.667	1.214	1.981	1.675	4.538	9.074	0.014	156	1272	100	10	31	-0.584	4	6	17	14	18430	12685	0.200	0.333	-100	0	1
6	17	4	""	"hyp prot loc"	17350	17330	150	56923	48272	22216	46	435	435	14109	23413	165	82	76	13	22697	19139	9554	49	171	171	5833	9931	170	78	71	0	2.508	2.522	2.533	2.675	1.364	2.382	0.960	156	1266	100	79014	66805	1.327	56488	22526	47837	18968	7530442	2985639	1.459	1.340	-50	0	0
6	18	4	""	"hyp prot loc"	17790	17330	250	6234	15578	18270	117	155	155	9306	20555	220	30	12	0	2104	5825	7183	123	85	85	3889	8686	223	26	9	0	3.011	2.687	2.805	3.011	1.602	2.441	0.960	460	3210	100	8098	21163	1.590	6079	2019	15423	5740	7165948	2679277	0.305	0.223	-100	0	1
6	19	4	""	"hyp prot loc"	18160	17350	220	63958	60941	7340	12	159	159	483	1496	309	100	100	39	24767	25032	5107	20	82	82	253	896	354	100	99	0	2.585	2.436	2.502	2.489	1.249	2.415	0.969	409	2099	97	88484	85732	1.370	63799	24685	60782	24950	24925015	10238021	40.413	27.655	0	0	0
6	20	4	""	"hyp prot loc"	18550	17320	240	48424	45173	12617	27	175	175	313	718	229	100	100	1	18266	17373	5514	31	81	81	143	322	225	99	99	0	2.653	2.602	2.601	2.737	1.472	2.592	0.968	471	2749	45	66434	62290	1.408	48249	18185	44998	17292	21276635	8182601	62.479	53.509	0	0	0
6	1	5	""	"col4a1"	10980	17740	210	351	378	154	40	103	103	111	50	45	97	89	0	341	371	180	48	70	70	74	35	47	98	95	0	0.915	0.914	0.936	0.958	2.577	0.871	0.437	338	2368	91	519	576	-0.128	248	271	275	301	127767	125318	5.340	8.486	0	0	0
6	2	5	""	"col4a1"	11370	17750	200	373	410	222	54	105	105	118	102	86	88	65	0	317	347	167	48	70	70	75	38	50	99	94	0	1.085	1.101	1.041	1.054	2.666	1.847	0.284	310	2228	85	515	582	0.118	268	247	305	277	127146	107499	2.863	7.158	0	0	0
6	3	5	""	"col4a1"	11770	17750	210	419	467	272	58	112	112	128	74	57	98	87	0	341	386	200	51	75	75	81	37	45	97	94	0	1.154	1.141	1.251	1.185	2.333	1.379	0.448	320	2345	89	573	666	0.207	307	266	355	311	149422	123442	4.581	8.243	0	0	0
6	4	5	""	"col4a1"	12150	17730	210	385	409	173	42	113	113	127	70	55	93	82	0	335	371	165	44	89	89	95	61	64	95	86	0	1.106	1.050	1.033	1.030	2.448	1.090	0.424	330	2377	91	518	578	0.145	272	246	296	282	135031	122524	4.029	4.525	0	0	0
6	5	5	""	"icsbp1"	12580	17730	210	1945	1949	483	24	110	110	120	54	45	100	100	0	1871	1885	533	28	90	90	96	52	54	100	99	0	1.030	1.025	1.043	1.043	1.524	1.010	0.857	350	2294	96	3616	3634	0.043	1835	1781	1839	1795	682049	659895	33.870	34.404	0	0	0
6	6	5	""	"icsbp1"	12960	17740	200	2125	2177	584	26	115	115	135	152	112	100	100	0	2088	2168	635	29	89	89	101	117	115	100	100	0	1.006	0.992	1.002	0.998	1.393	0.978	0.871	354	2168	96	4009	4141	0.009	2010	1999	2062	2079	770638	767479	13.434	17.667	0	0	0
6	7	5	""	"icsbp1"	13380	17740	210	1990	2069	628	30	110	110	126	146	115	100	100	0	1892	1984	708	35	76	76	87	208	239	99	99	0	1.035	1.027	1.027	1.056	1.515	1.008	0.842	347	2254	97	3696	3867	0.050	1880	1816	1959	1908	717794	688344	13.308	9.120	0	0	0
6	8	5	""	"icsbp1"	13740	17720	210	1957	1984	519	26	105	105	113	53	46	100	100	0	1921	1970	571	28	72	72	76	34	44	100	100	0	1.002	0.990	0.997	0.996	1.411	0.977	0.860	360	2181	95	3701	3777	0.003	1852	1849	1879	1898	714386	709095	35.302	55.706	0	0	0
6	9	5	""	"sp1"	14180	17720	230	3285	3267	649	19	110	110	121	63	52	100	100	0	2664	2634	535	20	77	77	82	38	46	100	100	0	1.227	1.235	1.221	1.236	1.272	1.239	0.937	412	2617	93	5762	5714	0.295	3175	2587	3157	2557	1345940	1085123	49.937	67.158	0	0	0
6	10	5	""	"sp1"	14560	17730	220	3308	3304	612	18	107	107	120	72	60	100	100	0	2701	2681	517	19	71	71	76	41	53	100	99	0	1.217	1.225	1.248	1.232	1.315	1.225	0.940	395	2427	93	5831	5807	0.283	3201	2630	3197	2610	1304923	1059169	44.222	63.537	0	0	0
6	11	5	""	"sp1"	14960	17730	220	3422	3478	615	17	105	105	115	57	49	100	100	0	2726	2728	476	17	67	67	71	30	42	100	100	0	1.247	1.268	1.280	1.269	1.219	1.272	0.951	405	2444	93	5976	6034	0.318	3317	2659	3373	2661	1408788	1104818	59.000	88.567	0	0	0
6	12	5	""	"sp1"	15360	17720	240	3560	3637	1271	34	104	104	112	52	46	100	100	0	2765	2814	1227	43	67	67	72	43	59	100	100	0	1.281	1.286	1.287	1.296	1.443	1.281	0.732	424	2910	94	6154	6280	0.357	3456	2698	3533	2747	1541876	1193042	67.788	63.767	0	0	0
6	13	5	""	"col4a3"	15760	17680	50	156	199	116	58	107	107	117	47	40	57	28	0	248	224	67	29	71	71	77	41	53	85	85	0	0.277	0.601	0.679	0.587	3.335	1.283	0.243	7	101	84	226	245	-1.852	49	177	92	153	1392	1569	1.745	3.585	-100	0	1
6	14	5	""	"col4a3"	16120	17760	290	194	259	598	230	102	102	115	74	64	58	28	0	175	315	1311	416	67	67	76	50	65	80	53	0	0.852	0.633	0.871	0.831	3.766	0.327	0.359	645	4375	75	200	405	-0.231	92	108	157	248	167007	203331	1.946	4.780	-100	0	1
6	15	5	""	"col4a3"	16560	17720	150	115	120	55	45	115	115	132	73	55	10	1	0	78	94	66	70	74	74	96	71	73	10	5	0	0.000	0.250	1.917	1.688	4.466	2.409	0.080	156	1151	100	4	25	Error	0	4	5	20	18789	14610	-0.164	-0.028	-100	0	1
6	16	5	""	"col4a3"	16960	17720	150	184	196	83	42	108	108	128	78	60	48	19	0	158	188	109	57	73	73	96	72	75	57	26	0	0.894	0.765	0.855	0.934	4.130	0.672	0.147	156	1272	100	161	203	-0.162	76	85	88	115	30640	29255	0.872	1.278	-100	0	1
6	17	5	""	"idb2"	17350	17720	150	110	116	60	51	102	102	110	57	51	18	5	0	70	75	31	41	64	64	69	32	46	12	5	0	1.333	1.273	2.407	2.311	4.652	48.743	0.001	156	1272	100	14	25	0.415	8	6	14	11	18153	11725	0.105	0.188	-100	0	1
6	18	5	""	"idb2"	17750	17720	150	100	109	51	46	103	103	112	53	47	14	3	0	68	69	22	31	65	65	69	27	39	16	1	0	-1.000	1.500	1.818	1.976	4.718	14.127	0.009	156	1267	100	0	10	Error	-3	3	6	4	16983	10802	-0.057	0.000	-100	0	1
6	19	5	""	"idb2"	18180	17740	330	583	637	337	52	130	130	211	378	179	63	16	0	237	293	258	88	73	73	106	188	177	43	13	0	2.762	2.305	2.559	2.856	2.966	2.327	0.303	854	3763	84	617	727	1.466	453	164	507	220	544246	250155	1.127	0.995	-100	0	1
6	20	5	""	"idb2"	18540	17710	190	505	617	406	65	169	169	245	327	133	52	18	0	179	218	158	72	79	79	116	172	148	27	9	0	3.360	3.223	3.323	3.449	3.364	6.784	0.107	155	1700	0	436	587	1.748	336	100	448	139	95655	33764	1.138	0.593	-100	0	1
6	1	6	""	"cox6a2"	10980	18130	200	835	835	227	27	107	107	117	59	50	100	100	0	441	469	183	39	70	70	75	36	48	98	97	0	1.962	1.825	1.849	1.977	1.764	1.845	0.730	327	2259	93	1099	1127	0.972	728	371	728	399	272927	153321	12.169	10.944	0	0	0
6	2	6	""	"cox6a2"	11370	18150	200	799	852	289	33	113	113	129	110	85	100	99	0	469	514	201	39	72	72	80	81	101	99	97	0	1.728	1.672	1.766	1.752	1.773	1.773	0.675	306	2218	95	1083	1181	0.789	686	397	739	442	260682	157165	6.573	5.358	0	0	0
6	3	6	""	"cox6a2"	11750	18140	200	865	879	240	27	126	126	148	92	62	100	99	0	505	546	221	40	80	80	91	84	92	99	95	0	1.739	1.616	1.709	1.727	1.792	1.631	0.624	312	2239	97	1164	1219	0.798	739	425	753	466	274300	170237	7.946	5.417	0	0	0
6	4	6	""	"cox6a2"	12160	18120	200	852	867	261	30	127	127	145	94	64	100	99	0	473	504	224	44	95	95	106	175	165	86	55	0	1.918	1.809	2.025	2.002	1.879	1.247	0.443	325	2165	93	1103	1149	0.940	725	378	740	409	281767	163927	7.681	2.274	0	0	0
6	5	6	""	"ido"	12550	18110	210	227	251	131	52	113	113	128	82	64	64	32	0	196	214	121	56	94	94	105	175	166	16	2	0	1.118	1.150	1.268	1.278	3.321	1.514	0.065	167	2317	0	216	258	0.161	114	102	138	120	41906	35681	1.500	0.623	-100	0	1
6	6	6	""	"ido"	12970	18140	220	199	215	105	48	111	111	126	95	75	45	14	0	199	216	93	43	90	90	96	59	61	73	43	0	0.807	0.825	0.897	0.928	3.603	3.892	0.044	239	2605	0	197	230	-0.309	88	109	104	126	51267	51579	0.937	2.034	-100	0	1
6	7	6	""	"ido"	13380	18130	230	183	212	119	56	107	107	119	80	67	47	21	0	184	216	126	58	73	73	83	194	233	20	4	0	0.685	0.734	0.823	0.787	3.358	0.161	0.097	245	2624	15	187	248	-0.546	76	111	105	143	51964	52838	1.163	0.686	-100	0	1
6	8	6	""	"ido"	13760	18120	240	187	204	110	53	104	104	114	60	52	62	29	0	172	194	104	53	70	70	75	56	74	74	44	0	0.814	0.806	0.907	0.802	3.837	1.107	0.093	243	2822	43	185	224	-0.297	83	102	100	124	49542	47065	1.500	2.125	-100	0	1
6	9	6	""	"ctsd"	14180	18140	210	3965	4081	1006	24	108	108	119	66	55	100	100	0	1575	1582	436	27	74	74	89	397	446	99	96	0	2.570	2.635	2.618	2.668	1.360	2.703	0.900	358	2273	98	5358	5481	1.362	3857	1501	3973	1508	1460983	566190	60.030	3.761	0	0	0
6	10	6	""	"ctsd"	14580	18150	210	3945	3987	1217	30	107	107	122	81	66	100	100	0	1508	1557	447	28	69	69	74	36	48	99	99	0	2.667	2.608	2.599	2.650	1.423	2.730	0.892	340	2330	97	5277	5368	1.415	3838	1439	3880	1488	1355652	529335	47.716	41.194	0	0	0
6	11	6	""	"ctsd"	14960	18150	210	4121	4107	939	22	105	105	120	139	115	100	100	0	1629	1630	433	26	66	66	72	58	80	100	100	0	2.569	2.559	2.606	2.595	1.410	2.630	0.886	338	2310	96	5579	5566	1.361	4016	1563	4002	1564	1388312	550862	28.683	26.862	0	0	0
6	12	6	""	"ctsd"	15350	18120	220	4283	4274	1038	24	105	105	118	130	110	100	100	0	1598	1613	477	29	67	67	72	39	54	99	99	0	2.729	2.697	2.682	2.763	1.433	2.741	0.906	364	2601	92	5709	5715	1.448	4178	1531	4169	1546	1555907	587147	31.969	39.513	0	0	0
6	13	6	""	"ifi1"	15770	18120	90	310	338	156	46	105	105	119	91	76	85	57	0	96	101	33	32	67	67	83	157	189	0	0	0	7.069	6.853	6.972	4.712	3.500	16.726	0.003	7	445	61	234	267	2.822	205	29	233	34	2366	709	2.407	0.115	-100	0	1
6	14	6	""	"ifi1"	16140	18130	120	266	333	252	75	108	108	129	108	83	72	36	0	85	110	87	79	70	70	87	69	79	18	18	0	10.533	5.625	9.467	12.023	4.159	67.309	0.000	11	913	77	173	265	3.397	158	15	225	40	3663	1207	1.889	0.333	-100	0	1
6	15	6	""	"ifi1"	16580	18120	390	1028	1119	819	73	110	110	174	295	169	68	58	0	820	929	724	77	71	71	132	264	200	68	56	0	1.226	1.176	1.174	1.251	2.394	1.162	0.855	1148	5113	100	1667	1867	0.294	918	749	1009	858	1284412	1066474	3.203	3.019	-100	0	0
6	16	6	""	"ifi1"	16960	18120	150	122	129	62	48	103	103	118	89	75	12	1	0	77	88	50	56	67	67	83	79	95	8	1	0	1.900	1.238	1.788	2.221	4.709	1.314	0.101	156	1200	100	29	47	0.926	19	10	26	21	20103	13660	0.124	0.063	-100	0	1
6	17	6	""	"nars"	17460	18190	200	2237	2309	744	32	102	102	136	285	209	100	99	0	1473	1517	586	38	66	66	91	185	203	99	97	0	1.517	1.521	1.575	1.571	1.543	1.547	0.801	416	1739	57	3542	3658	0.601	2135	1407	2207	1451	960592	630959	7.625	7.708	0	0	0
6	18	6	""	"nars"	17730	18170	290	289	976	1260	129	103	103	128	210	164	47	35	0	178	643	865	134	67	67	85	144	169	46	37	0	1.676	1.516	1.584	1.589	3.495	1.524	0.829	624	3541	100	297	1449	0.745	186	111	873	576	608817	401276	4.038	3.875	-100	0	1
6	19	6	""	"nars"	18120	18140	200	2528	2618	822	31	112	112	140	145	103	100	100	0	1751	1783	606	33	68	68	82	107	130	99	98	0	1.436	1.461	1.428	1.514	1.664	1.478	0.856	318	1994	97	4099	4221	0.522	2416	1683	2506	1715	832432	566942	17.090	15.897	0	0	0
6	20	6	""	"nars"	18500	18120	190	1879	1975	906	45	134	134	175	187	106	100	100	0	1285	1265	513	40	72	72	93	119	127	97	97	0	1.439	1.543	1.550	1.637	2.094	1.750	0.606	331	1936	79	2958	3034	0.525	1745	1213	1841	1193	653663	418741	9.626	9.849	0	0	0
6	1	7	""	"ifi47"	10980	18530	190	188	210	125	59	108	108	117	61	52	57	31	0	215	255	142	55	70	70	76	45	59	87	69	0	0.552	0.551	0.546	0.619	4.123	0.506	0.068	283	1999	89	225	287	-0.857	80	145	102	185	59370	72108	1.525	3.978	-100	0	1
6	2	7	""	"ifi47"	11380	18550	180	202	218	107	49	110	110	121	62	51	60	36	0	228	295	235	79	73	73	77	33	42	89	77	0	0.594	0.486	0.607	0.645	3.808	0.307	0.186	305	1730	18	247	330	-0.751	92	155	108	222	66456	89966	1.565	6.606	-100	0	1
6	3	7	""	"ifi47"	11760	18540	190	198	235	146	62	113	113	131	77	58	53	27	0	235	303	251	82	80	80	91	120	131	63	31	0	0.548	0.547	0.623	0.592	4.555	0.312	0.117	273	1835	24	240	345	-0.868	85	155	122	223	64197	82678	1.351	1.767	-100	0	1
6	4	7	""	"ifi47"	12160	18530	210	192	222	119	53	121	121	134	72	53	48	25	0	236	265	142	53	93	93	99	76	76	71	47	0	0.497	0.587	0.605	0.616	4.308	0.686	0.066	300	2384	87	214	273	-1.009	71	143	101	172	66451	79371	1.222	2.184	-100	0	1
6	5	7	""	"procr"	12590	18520	210	746	754	229	30	114	114	127	70	55	100	99	0	682	707	264	37	96	96	101	62	61	99	98	0	1.078	1.047	1.066	1.080	1.755	0.992	0.681	358	2377	96	1218	1251	0.108	632	586	640	611	270060	253277	8.957	9.774	0	0	0
6	6	7	""	"procr"	12980	18560	210	731	769	269	34	114	114	124	81	65	100	99	0	724	769	298	38	91	91	95	37	38	100	100	0	0.975	0.966	0.983	0.982	1.752	0.965	0.619	352	2312	95	1250	1333	-0.037	617	633	655	678	270609	270591	7.963	18.216	0	0	0
6	7	7	""	"procr"	13390	18570	210	741	771	266	34	107	107	116	63	54	99	99	0	698	727	288	39	72	72	79	54	68	100	99	0	1.013	1.014	1.033	1.031	1.830	0.997	0.653	363	2039	93	1260	1319	0.019	634	626	664	655	280047	264068	10.397	12.000	0	0	0
6	8	7	""	"procr"	13740	18530	220	700	736	266	36	104	104	116	66	56	100	100	0	644	682	260	38	70	70	79	78	98	100	98	0	1.038	1.033	1.057	1.042	1.722	1.029	0.701	388	2522	92	1170	1244	0.054	596	574	632	612	285402	264693	9.394	7.731	0	0	0
6	9	7	""	"sp8"	14200	18520	200	1156	1213	445	36	107	107	122	89	72	100	99	0	1271	1361	761	55	73	73	90	409	454	98	86	0	0.876	0.859	0.900	0.884	1.562	0.518	0.376	316	2185	65	2247	2394	-0.191	1049	1198	1106	1288	383243	429924	12.258	3.108	0	0	0
6	10	7	""	"sp8"	14570	18550	180	1123	1169	349	29	107	107	124	97	78	100	99	0	1288	1298	376	28	67	67	73	50	68	100	99	0	0.832	0.863	0.841	0.863	1.527	0.853	0.807	290	1807	95	2237	2293	-0.265	1016	1221	1062	1231	339129	376302	10.773	24.500	0	0	0
6	11	7	""	"sp8"	14960	18550	190	1112	1146	315	27	106	106	118	146	123	100	100	0	1256	1328	419	31	66	66	71	60	84	100	99	0	0.845	0.824	0.856	0.834	1.488	0.799	0.820	292	1983	93	2196	2302	-0.243	1006	1190	1040	1262	334684	387693	7.041	20.950	0	0	0
6	12	7	""	"sp8"	15330	18520	190	1165	1184	318	26	106	106	122	159	130	99	99	0	1295	1331	394	29	67	67	72	40	55	100	100	0	0.862	0.853	0.867	0.859	1.511	0.829	0.822	301	1979	89	2287	2342	-0.214	1059	1228	1078	1264	356442	400740	6.679	31.475	0	0	0
6	13	7	""	"krt2-6a"	15760	18530	150	102	108	46	42	101	101	108	51	47	10	3	0	65	69	30	43	66	66	67	20	29	17	4	0	-1.000	2.333	1.677	1.654	4.331	23.542	0.006	156	1272	100	0	10	Error	1	-1	7	3	16871	10740	0.000	0.100	-100	0	1
6	14	7	""	"krt2-6a"	16160	18530	150	103	114	69	60	99	99	104	46	44	19	7	0	65	69	22	31	66	66	71	44	61	2	0	0	-4.000	5.000	1.826	1.594	3.914	-27.294	0.003	156	1272	100	3	18	Error	4	-1	15	3	17812	10781	0.217	-0.045	-100	0	1
6	15	7	""	"krt2-6a"	16560	18520	150	106	108	50	46	107	107	169	280	165	0	0	0	66	67	21	31	71	71	127	247	194	0	0	0	0.200	-0.250	2.419	2.323	3.653	2.317	0.073	156	1238	100	-6	-3	-2.322	-1	-5	1	-4	16917	10521	-0.218	-0.243	-100	0	1
6	16	7	""	"krt2-6a"	16960	18520	150	104	108	46	42	101	101	127	281	221	0	0	0	70	73	26	35	67	67	111	602	542	0	0	0	1.000	1.167	2.429	2.209	4.510	15.918	0.006	156	1272	100	6	13	0.000	3	3	7	6	16778	11318	-0.068	-0.063	-100	0	1
6	17	7	""	"spi"	17360	18520	150	105	109	42	38	102	102	108	50	46	16	2	0	68	74	37	50	65	65	69	30	43	12	3	0	1.000	0.778	1.920	2.000	3.806	7.501	0.020	156	1272	100	6	16	0.000	3	3	7	9	16948	11553	0.020	0.167	-100	0	1
6	18	7	""	"spi"	17860	18500	220	257	271	109	40	108	108	127	88	69	73	41	0	169	207	139	67	68	68	82	65	79	66	40	0	1.475	1.173	1.466	1.411	3.331	1.177	0.127	363	2296	0	250	302	0.561	149	101	163	139	98214	75112	1.636	1.923	-100	0	1
6	19	7	""	"spi"	18150	18520	150	109	119	58	48	127	127	161	121	75	3	0	0	71	74	34	45	71	71	95	76	80	2	1	0	100000.000	-2.667	2.120	2.126	4.290	2.911	0.080	156	1213	100	-18	-5	16.610	-18	0	-8	3	18493	11550	-0.347	-0.276	-100	0	1
6	20	7	""	"spi"	18570	18480	90	264	253	115	45	122	122	132	68	51	66	51	0	142	179	99	55	75	75	89	66	74	55	44	0	2.119	1.260	1.202	0.974	3.853	4.581	0.005	27	383	41	209	235	1.083	142	67	131	104	6836	4833	1.779	1.364	-100	0	1
6	1	8	""	"mmp2"	10970	18930	220	217	230	100	43	103	103	111	57	51	75	49	0	161	187	122	65	69	69	73	34	46	82	64	0	1.239	1.076	1.192	1.225	3.682	1.024	0.189	370	2620	74	206	245	0.309	114	92	127	118	84976	69299	2.088	3.353	-100	0	1
6	2	8	""	"mmp2"	11370	18930	220	226	242	114	47	105	105	113	54	47	74	54	0	179	208	111	53	71	71	75	30	40	86	74	0	1.120	1.000	1.040	1.072	3.984	1.337	0.152	359	2523	47	229	274	0.163	121	108	137	137	87040	74768	2.389	4.433	0	0	0
6	3	8	""	"mmp2"	11780	18920	230	210	225	105	46	110	110	120	57	47	66	43	0	176	216	179	82	79	79	87	88	101	53	22	0	1.031	0.839	1.171	0.909	4.156	0.438	0.170	331	2607	58	197	252	0.044	100	97	115	137	74612	71514	1.842	1.466	-100	0	1
6	4	8	""	"mmp2"	12180	18930	220	214	230	110	47	116	116	125	58	46	68	41	0	179	200	96	48	92	92	98	56	57	65	40	0	1.126	1.056	1.159	1.192	3.519	1.372	0.181	387	2533	86	185	222	0.171	98	87	114	108	89003	77348	1.810	1.821	-100	0	1
6	5	8	""	"trfr"	12590	18930	200	233	260	129	49	113	113	121	57	47	75	51	0	365	430	234	54	93	93	100	45	45	96	91	0	0.441	0.436	0.457	0.437	3.607	0.299	0.195	319	2224	88	392	484	-1.181	120	272	147	337	83032	137179	2.439	7.333	0	0	0
6	6	8	""	"trfr"	12980	18950	210	263	285	131	45	113	113	127	282	222	15	1	0	448	492	280	56	91	91	97	70	72	95	83	0	0.420	0.429	0.438	0.429	3.490	8.267	0.017	337	2327	88	507	573	-1.252	150	357	172	401	95908	165825	0.560	5.643	-100	0	1
6	7	8	""	"trfr"	13460	18870	220	215	240	113	47	112	112	137	280	204	8	0	0	364	389	220	56	77	77	129	183	141	69	32	0	0.359	0.410	0.426	0.451	3.314	0.275	0.224	392	2477	100	390	440	-1.478	103	287	128	312	94134	152512	0.368	1.421	-100	0	1
6	8	8	""	"trfr"	13750	18950	100	235	287	235	81	112	112	133	82	61	56	37	0	295	621	1004	161	77	77	114	130	114	62	43	0	0.564	0.322	0.396	0.377	6.942	0.190	0.228	16	572	20	341	719	-0.826	123	218	175	544	4585	9929	1.878	3.900	-100	0	1
6	9	8	""	"nup21"	14190	18930	180	176	202	110	54	108	108	117	60	51	52	30	0	215	249	145	58	69	69	75	52	69	81	62	0	0.466	0.522	0.534	0.508	4.934	0.424	0.076	242	1907	91	214	274	-1.102	68	146	94	180	48837	60288	1.417	3.346	-100	0	1
6	10	8	""	"nup21"	14580	18940	180	189	209	103	49	106	106	122	182	149	19	2	0	216	251	158	62	67	67	71	37	52	87	74	0	0.557	0.560	0.751	0.757	4.220	0.465	0.105	221	1878	20	232	287	-0.844	83	149	103	184	46177	55381	0.478	4.865	-100	0	1
6	11	8	""	"nup21"	14950	18940	180	190	211	115	54	105	105	114	70	61	54	28	0	213	254	162	63	67	67	73	52	71	81	61	0	0.582	0.567	0.680	0.685	4.527	0.463	0.138	244	1895	74	231	293	-0.781	85	146	106	187	51592	62050	1.386	3.481	-100	0	1
6	12	8	""	"nup21"	15340	18920	190	194	230	161	70	103	103	115	84	73	52	23	0	210	258	178	68	67	67	71	39	54	86	73	0	0.636	0.665	0.723	0.693	4.649	1.296	0.104	252	2039	69	234	318	-0.653	91	143	127	191	57893	64890	1.369	4.795	-100	0	1
6	13	8	""	"igh4"	15760	18930	150	104	111	53	47	100	100	107	48	44	18	7	0	67	71	24	33	67	67	70	25	35	13	3	0	100000.000	2.750	1.778	1.757	4.387	179.567	0.000	156	1272	100	4	15	16.610	4	0	11	4	17362	11032	0.083	0.040	-100	0	1
6	14	8	""	"igh4"	16190	18900	230	173	201	158	78	98	98	109	90	82	42	14	0	117	152	160	105	66	66	87	300	344	3	0	0	1.471	1.198	1.549	1.456	4.137	1.424	0.122	293	2972	16	126	189	0.557	75	51	103	86	58796	44593	1.022	0.217	-100	0	1
6	15	8	""	"igh4"	16610	18920	60	179	201	73	36	113	113	127	64	50	57	26	0	136	143	59	41	78	78	95	70	73	42	5	0	1.138	1.354	1.043	1.160	2.723	2.378	0.053	19	167	54	124	153	0.187	66	58	88	65	3823	2718	1.156	0.686	-100	0	1
6	16	8	""	"igh4"	16960	18920	150	105	110	48	43	104	104	114	59	51	14	2	0	68	70	23	32	68	68	79	55	69	4	0	0	100000.000	3.000	2.556	2.462	4.014	4.496	0.042	156	1272	100	1	8	16.610	1	0	6	2	17174	10885	-0.068	-0.164	-100	0	1
6	17	8	""	"rb1"	17400	18940	200	1278	1308	447	34	103	103	115	104	90	100	99	0	1015	1048	371	35	67	67	82	340	414	96	79	0	1.239	1.228	1.225	1.242	1.602	0.869	0.438	332	2275	96	2123	2186	0.309	1175	948	1205	981	434223	347798	11.471	2.841	0	0	0
6	18	8	""	"rb1"	17770	18950	190	1253	1285	430	33	104	104	121	138	114	100	99	0	1028	1062	419	39	67	67	80	359	448	96	73	0	1.196	1.187	1.189	1.221	1.668	1.170	0.785	306	1951	87	2110	2176	0.258	1149	961	1181	995	393276	325013	8.435	2.735	0	0	0
6	19	8	""	"rb1"	18160	18950	200	1138	1195	432	36	112	112	132	101	76	100	100	0	914	966	441	45	67	67	74	39	52	99	99	0	1.211	1.205	1.216	1.247	1.717	1.179	0.744	314	2202	95	1873	1982	0.276	1026	847	1083	899	375368	303350	10.525	22.872	0	0	0
6	20	8	""	"rb1"	18530	18930	210	408	464	256	55	119	119	147	154	104	78	46	0	200	262	188	71	68	68	78	58	74	80	55	0	2.189	1.778	1.879	2.098	3.610	2.633	0.229	348	2339	92	421	539	1.130	289	132	345	194	161424	91316	2.058	3.172	-100	0	1
6	1	9	""	"ly6a"	10990	19340	210	710	736	272	36	103	103	111	53	47	100	99	0	574	608	287	47	69	69	71	23	32	99	99	0	1.202	1.174	1.216	1.260	2.161	1.152	0.598	331	2317	96	1112	1172	0.265	607	505	633	539	243577	201226	11.792	23.348	0	0	0
6	2	9	""	"ly6a"	11380	19350	200	726	760	275	36	104	104	113	66	58	100	99	0	624	668	301	45	70	70	74	31	41	99	99	0	1.123	1.097	1.134	1.156	1.931	1.073	0.661	319	2101	96	1176	1254	0.167	622	554	656	598	242381	213234	9.803	19.161	0	0	0
6	3	9	""	"ly6a"	11750	19340	220	681	728	308	42	107	107	114	51	44	100	99	0	551	587	279	47	76	76	81	33	40	99	98	0	1.208	1.215	1.199	1.257	1.961	1.240	0.612	368	2462	77	1049	1132	0.273	574	475	621	511	268064	216030	12.039	15.333	0	0	0
6	4	9	""	"ly6a"	12160	19330	200	658	695	259	37	110	110	118	55	46	99	99	0	543	586	264	45	88	88	91	37	40	99	97	0	1.204	1.175	1.172	1.224	1.892	1.151	0.700	338	2153	96	1003	1083	0.268	548	455	585	498	234849	198102	10.491	13.378	0	0	0
6	5	9	""	"styx"	12550	19360	120	226	248	119	47	109	109	121	68	56	74	40	0	171	194	88	45	90	90	98	39	39	75	50	0	1.444	1.337	1.500	1.190	3.896	2.573	0.032	62	733	22	198	243	0.530	117	81	139	104	15400	12035	1.868	2.462	-100	0	1
6	6	9	""	"styx"	12960	19340	180	203	219	111	50	111	111	120	59	49	62	36	0	175	206	118	57	90	90	95	47	49	72	42	0	1.082	0.931	1.124	1.008	4.660	1.594	0.031	176	1872	46	177	224	0.114	92	85	108	116	38543	36308	1.678	2.362	-100	0	1
6	7	9	""	"styx"	13380	19310	190	198	225	102	45	108	108	118	65	55	64	36	0	166	243	291	119	74	74	100	143	143	28	11	0	0.978	0.692	1.016	1.015	3.685	0.317	0.218	160	2032	48	182	286	-0.032	90	92	117	169	35920	38930	1.646	1.000	-100	0	1
6	8	9	""	"styx"	13770	19320	200	208	215	94	43	105	105	116	71	61	63	32	0	159	190	111	58	71	71	87	144	165	28	9	0	1.170	0.924	1.177	1.140	5.136	0.253	0.150	138	2336	19	191	229	0.227	103	88	110	119	29663	26220	1.394	0.715	-100	0	1
6	9	9	""	"ms4a1"	14180	19330	210	194	210	100	47	107	107	115	54	46	64	40	0	157	186	102	54	70	70	75	50	66	73	45	0	1.000	0.888	1.107	0.969	3.865	1.175	0.115	315	2261	93	174	219	0.000	87	87	103	116	66217	58604	1.759	2.220	-100	0	1
6	10	9	""	"ms4a1"	14550	19320	280	197	233	146	62	108	108	120	73	60	59	31	0	143	169	107	63	69	69	75	52	69	63	35	0	1.203	1.250	1.214	1.147	4.800	2.262	0.136	396	3740	0	163	225	0.267	89	74	125	100	92280	66862	1.548	1.808	-100	0	1
6	11	9	""	"ms4a1"	14960	19340	210	195	209	103	49	109	109	117	60	51	63	32	0	154	183	101	55	69	69	75	58	77	69	35	0	1.012	0.877	1.052	1.039	3.756	0.798	0.119	328	2344	80	171	214	0.017	86	85	100	114	68428	59966	1.533	1.862	-100	0	1
6	12	9	""	"ms4a1"	15360	19320	220	194	212	100	47	105	105	115	60	52	63	36	0	148	176	103	58	69	69	73	35	47	75	56	0	1.127	1.000	1.165	1.173	4.322	1.245	0.142	352	2688	94	168	214	0.172	89	79	107	107	74448	61843	1.617	2.943	-100	0	1
6	13	9	""	"wbscr22"	15830	19330	190	287	320	167	52	101	101	117	114	97	78	39	0	280	342	347	101	70	70	110	404	367	14	1	0	0.886	0.805	0.894	0.847	2.689	0.512	0.459	282	1889	81	396	491	-0.175	186	210	219	272	90370	96554	1.781	0.574	-100	0	1
6	14	9	""	"wbscr22"	16150	19360	190	277	310	166	53	101	101	114	110	96	70	37	0	278	322	230	71	69	69	105	400	380	15	0	0	0.842	0.826	0.845	0.847	3.104	0.246	0.471	291	1752	94	385	462	-0.248	176	209	209	253	90286	93699	1.782	0.543	-100	0	1
6	15	9	""	"wbscr22"	16590	19340	200	294	308	156	50	104	104	115	69	60	80	58	0	294	320	158	49	68	68	79	124	156	78	43	0	0.841	0.810	0.825	0.747	3.094	0.855	0.316	303	2091	93	416	456	-0.250	190	226	204	252	93279	96988	2.797	1.944	-100	0	1
6	16	9	""	"wbscr22"	16900	19290	240	240	267	148	55	103	103	116	78	67	65	46	0	225	259	158	61	69	69	86	192	223	40	13	0	0.878	0.863	0.857	0.898	3.763	0.398	0.196	382	2984	79	293	354	-0.188	137	156	164	190	102177	98843	1.936	0.901	-100	0	1
6	17	9	""	"pdk4"	17390	19380	200	799	834	329	39	101	101	297	3046	1025	0	0	0	699	789	1016	128	69	69	262	2960	1129	0	0	0	1.108	1.018	1.102	1.101	1.898	1.024	0.884	326	2203	74	1328	1453	0.148	698	630	733	720	271950	257319	0.176	0.178	-100	0	1
6	18	9	""	"pdk4"	17760	19350	190	888	911	296	32	106	106	153	385	251	93	51	0	800	836	301	36	70	70	201	2052	1020	0	0	0	1.071	1.051	1.054	1.061	1.730	1.020	0.707	294	1981	90	1512	1571	0.099	782	730	805	766	267832	245900	1.969	0.309	-100	0	1
6	19	9	""	"pdk4"	18180	19350	200	904	937	312	33	105	105	116	63	54	100	100	0	822	834	307	36	67	67	78	70	89	99	98	0	1.058	1.085	1.082	1.110	1.773	1.081	0.729	297	2205	94	1554	1599	0.081	799	755	832	767	278189	247756	13.032	10.800	0	0	0
6	20	9	""	"pdk4"	18530	19320	210	708	739	258	34	104	104	116	65	56	100	100	0	649	684	288	42	66	66	70	34	48	99	99	0	1.036	1.028	1.022	1.066	1.937	1.007	0.633	324	2318	93	1187	1253	0.051	604	583	635	618	239356	221673	9.585	18.059	0	0	0
6	1	10	""	"sp6"	10970	19730	250	2210	2218	555	25	104	104	113	58	51	100	100	0	1946	1948	506	25	70	70	75	49	65	100	100	0	1.123	1.126	1.116	1.129	1.440	1.130	0.855	485	3000	94	3982	3992	0.167	2106	1876	2114	1878	1075703	944978	36.293	38.224	0	0	0
6	2	10	""	"sp6"	11370	19730	240	2014	2057	510	24	103	103	112	61	54	100	100	0	1816	1854	486	26	71	71	76	49	64	100	99	0	1.095	1.096	1.084	1.115	1.511	1.098	0.849	470	2700	98	3656	3737	0.131	1911	1745	1954	1783	966606	871463	31.885	36.286	0	0	0
6	3	10	""	"sp6"	11770	19720	240	2195	2223	501	22	108	108	115	49	42	100	100	0	2011	2033	527	25	76	76	80	28	35	100	100	0	1.079	1.081	1.063	1.092	1.421	1.073	0.874	466	2668	93	4022	4072	0.110	2087	1935	2115	1957	1036080	947273	43.020	69.750	0	0	0
6	4	10	""	"sp6"	12160	19700	250	2118	2124	597	28	111	111	120	55	45	100	99	0	1914	2120	1394	65	85	85	91	50	54	100	100	0	1.097	0.989	1.103	1.043	1.721	0.772	0.589	473	2851	93	3836	4048	0.134	2007	1829	2013	2035	1004879	1002706	36.436	40.580	0	0	0
6	5	10	""	"il4r"	12570	19730	220	735	756	242	32	106	106	114	52	45	100	100	0	620	650	250	38	86	86	91	58	63	99	99	0	1.178	1.152	1.186	1.196	1.831	1.117	0.649	356	2601	89	1163	1214	0.236	629	534	650	564	269108	231401	12.346	9.638	0	0	0
6	6	10	""	"il4r"	12980	19720	200	721	740	242	32	109	109	120	90	75	99	98	0	646	662	241	36	83	83	88	35	39	100	100	0	1.087	1.090	1.123	1.106	1.841	1.161	0.618	304	2252	96	1175	1210	0.120	612	563	631	579	225028	201193	6.889	16.400	0	0	0
6	7	10	""	"il4r"	13360	19730	200	680	706	234	33	108	108	114	52	45	100	99	0	636	643	265	41	70	70	74	31	41	99	99	0	1.011	1.044	1.052	1.115	1.888	1.019	0.685	305	2293	87	1138	1171	0.016	572	566	598	573	215291	195997	11.385	18.355	0	0	0
6	8	10	""	"il4r"	13770	19720	210	652	673	230	34	106	106	114	67	58	99	98	0	557	602	258	42	69	69	74	72	97	98	95	0	1.119	1.064	1.052	1.125	2.057	1.042	0.631	336	2420	94	1034	1100	0.162	546	488	567	533	226234	202159	8.343	7.333	0	0	0
6	9	10	""	"r-ras"	14190	19740	190	557	593	199	33	111	111	126	80	63	99	96	0	289	318	159	50	71	71	77	55	71	95	82	0	2.046	1.951	2.157	2.167	2.205	2.034	0.409	263	2011	96	664	729	1.033	446	218	482	247	156019	83532	5.838	4.382	0	0	0
6	10	10	""	"r-ras"	14560	19750	190	589	624	224	35	113	113	129	91	70	99	97	0	275	305	153	50	70	70	76	40	52	96	90	0	2.322	2.174	2.372	2.394	2.375	2.611	0.438	258	2023	94	681	746	1.215	476	205	511	235	160903	78764	5.440	5.725	0	0	0
6	11	10	""	"r-ras"	14960	19740	180	607	637	228	35	106	106	116	58	50	99	98	0	295	320	170	53	68	68	72	32	44	95	89	0	2.207	2.107	2.216	2.464	2.446	2.215	0.541	263	1889	91	728	783	1.142	501	227	531	252	167647	84207	8.983	7.750	0	0	0
6	12	10	""	"r-ras"	15350	19720	180	620	658	258	39	105	105	115	71	61	100	99	0	269	300	159	53	67	67	71	34	47	96	90	0	2.550	2.373	2.564	2.715	2.238	2.589	0.533	273	1879	95	717	786	1.350	515	202	553	233	179567	81839	7.648	6.735	0	0	0
6	13	10	""	"mic1"	15760	19730	150	106	107	48	44	102	102	113	77	68	6	0	0	70	73	30	41	68	68	83	165	198	0	0	0	2.000	1.000	2.000	1.931	3.838	6.819	0.010	156	1272	100	6	10	1.000	4	2	5	5	16743	11383	-0.078	-0.061	-100	0	1
6	14	10	""	"mic1"	16190	19720	290	607	637	225	35	103	103	113	65	57	100	99	0	497	529	238	44	68	68	74	52	70	98	97	0	1.175	1.158	1.188	1.220	2.001	1.145	0.595	658	3580	82	933	995	0.233	504	429	534	461	419379	347902	8.062	8.750	0	0	0
6	15	10	""	"mic1"	16550	19770	220	638	669	248	37	105	105	119	72	60	99	99	0	495	538	246	45	68	68	80	123	153	95	82	0	1.248	1.200	1.198	1.265	2.081	1.062	0.468	361	1989	85	960	1034	0.320	533	427	564	470	241371	194103	7.639	3.724	0	0	0
6	16	10	""	"mic1"	16890	19740	210	598	588	291	49	105	105	122	90	73	90	81	0	405	433	275	63	70	70	87	157	180	73	52	0	1.472	1.331	1.402	1.506	2.501	1.189	0.513	346	2159	87	828	846	0.558	493	335	483	363	203600	149825	5.178	2.204	0	0	0
6	17	10	""	"buffer"	17360	19720	150	107	116	59	50	100	100	255	2528	991	0	0	0	71	75	29	38	69	69	243	2936	1208	0	0	0	3.500	2.667	1.714	1.759	4.522	160.861	0.000	156	1251	100	9	22	1.807	7	2	16	6	18039	11664	-0.055	-0.057	-100	0	1
6	18	10	""	"buffer"	17760	19720	150	100	116	70	60	107	107	170	465	273	0	0	0	70	93	143	153	72	72	273	2558	936	0	0	0	3.500	0.429	1.400	1.320	4.584	0.127	0.498	156	1272	100	-9	30	1.807	-7	-2	9	21	18138	14439	-0.116	-0.070	-100	0	1
6	19	10	""	"buffer"	18160	19720	150	105	122	89	72	102	102	110	54	49	21	6	0	66	69	31	44	67	67	77	81	105	0	0	0	-3.000	10.000	2.517	2.245	5.136	27.063	0.006	156	1272	100	2	22	Error	3	-1	20	2	19050	10837	0.222	-0.099	-100	0	1
6	20	10	""	"buffer"	18550	19720	150	99	109	59	54	100	100	108	76	70	8	3	0	62	71	44	61	64	64	70	47	67	6	2	0	0.500	1.286	2.154	2.140	3.994	3.751	0.240	156	1272	100	-3	16	-1.000	-1	-2	9	7	16999	11102	0.013	0.021	-100	0	1
6	1	11	""	"sp3"	11000	20110	200	852	858	270	31	107	107	116	58	50	99	99	0	612	629	230	36	71	71	75	30	40	99	99	0	1.377	1.346	1.363	1.359	1.683	1.372	0.734	321	2093	83	1286	1309	0.462	745	541	751	558	275417	201963	12.793	18.467	0	0	0
6	2	11	""	"sp3"	11340	20140	190	856	855	252	29	104	104	111	52	46	100	99	0	640	653	218	33	72	72	75	27	36	99	99	0	1.324	1.293	1.323	1.299	1.686	1.316	0.729	302	1901	93	1320	1332	0.405	752	568	751	581	258190	197169	14.308	21.407	0	0	0
6	3	11	""	"sp3"	11760	20130	210	888	909	262	28	105	105	114	64	56	100	100	0	650	671	234	34	75	75	88	157	178	99	90	0	1.362	1.349	1.405	1.397	1.781	1.356	0.760	321	2416	91	1358	1400	0.446	783	575	804	596	291745	215427	12.422	3.713	0	0	0
6	4	11	""	"sp3"	12170	20120	210	888	905	267	29	109	109	120	68	56	99	99	0	668	689	233	33	85	85	100	173	173	97	86	0	1.336	1.318	1.332	1.348	1.648	1.332	0.741	335	2412	93	1362	1400	0.418	779	583	796	604	303130	230972	11.544	3.405	0	0	0
6	5	11	""	"tgfb1"	12600	20130	190	810	829	268	32	106	106	113	49	43	100	100	0	899	902	281	31	86	86	90	34	37	100	100	0	0.866	0.886	0.882	0.878	1.663	0.876	0.727	305	1885	95	1517	1539	-0.208	704	813	723	816	252765	275233	14.612	23.882	0	0	0
6	6	11	""	"tgfb1"	12930	20140	190	843	858	263	30	108	108	119	95	79	100	99	0	928	962	318	33	83	83	88	44	50	100	100	0	0.870	0.853	0.870	0.863	1.635	0.833	0.777	300	1885	97	1580	1629	-0.201	735	845	750	879	257263	288451	7.779	19.864	0	0	0
6	7	11	""	"tgfb1"	13380	20150	200	857	879	284	32	105	105	114	60	52	100	99	0	918	938	315	33	69	69	74	41	55	100	100	0	0.886	0.891	0.935	0.888	1.641	0.875	0.748	303	2293	94	1601	1643	-0.175	752	849	774	869	266227	284195	12.750	21.073	0	0	0
6	8	11	""	"tgfb1"	13750	20130	200	854	865	295	34	102	102	112	66	58	100	99	0	858	904	323	35	68	68	73	43	58	99	99	0	0.952	0.913	0.919	0.916	1.695	0.900	0.761	323	2266	94	1542	1599	-0.071	752	790	763	836	279530	291996	11.409	19.326	0	0	0
6	9	11	""	"pnp"	14190	20140	200	1883	1899	447	23	107	107	125	93	74	100	100	0	1293	1324	349	26	69	69	75	46	61	100	100	0	1.451	1.428	1.423	1.444	1.409	1.439	0.877	336	2220	95	3000	3047	0.537	1776	1224	1792	1255	638148	445030	19.075	27.152	0	0	0
6	10	11	""	"pnp"	14540	20140	190	1933	1947	457	23	111	111	134	224	167	100	99	0	1297	1332	328	24	68	68	77	129	167	100	100	0	1.483	1.453	1.457	1.450	1.418	1.443	0.817	308	1923	92	3051	3100	0.569	1822	1229	1836	1264	599616	410382	8.094	9.729	0	0	0
6	11	11	""	"pnp"	14970	20150	200	1950	1940	456	23	107	107	116	64	55	100	100	0	1280	1303	360	27	66	66	71	28	39	100	100	0	1.518	1.482	1.501	1.506	1.420	1.496	0.872	323	2285	97	3057	3070	0.602	1843	1214	1833	1237	626622	420984	28.500	44.000	0	0	0
6	12	11	""	"pnp"	15360	20120	210	1931	1923	517	26	104	104	113	69	61	100	100	0	1247	1275	377	29	67	67	72	43	59	100	100	0	1.548	1.506	1.517	1.526	1.452	1.533	0.849	345	2419	96	3007	3027	0.630	1827	1180	1819	1208	663550	440008	26.232	27.977	0	0	0
6	13	11	""	"timp2"	15800	20130	200	495	515	187	36	100	100	107	50	46	99	98	0	421	431	179	41	66	66	70	29	41	100	98	0	1.113	1.137	1.144	1.152	2.128	1.168	0.598	299	2319	87	750	780	0.154	395	355	415	365	154010	128999	8.160	12.448	0	0	0
6	14	11	""	"timp2"	16180	20140	240	501	637	597	93	103	103	119	110	92	94	81	0	559	1394	2435	174	67	67	115	462	401	54	23	0	0.809	0.402	0.660	0.638	2.794	0.210	0.662	421	2784	0	890	1861	-0.306	398	492	534	1327	268121	586963	4.709	2.768	-100	0	1
6	15	11	""	"timp2"	16550	20070	210	486	513	201	39	103	103	111	56	50	98	95	0	415	441	177	40	68	68	72	30	41	99	99	0	1.104	1.099	1.109	1.096	2.084	1.153	0.575	335	2045	89	730	783	0.143	383	347	410	373	171870	147620	7.179	12.300	0	0	0
6	16	11	""	"timp2"	16950	20090	180	448	470	184	39	104	104	111	55	49	97	94	0	370	402	215	53	68	68	72	27	37	98	98	0	1.139	1.096	1.156	1.112	2.377	1.027	0.495	306	1788	85	646	700	0.188	344	302	366	334	143805	123119	6.527	12.222	0	0	0
6	17	11	""	"sp5"	17350	20100	200	3570	3616	873	24	103	103	115	85	73	100	100	0	3002	2955	809	27	70	70	78	118	151	100	99	0	1.182	1.218	1.221	1.241	1.412	1.209	0.889	310	2330	87	6399	6398	0.241	3467	2932	3513	2885	1121114	916062	41.188	24.381	0	0	0
6	18	11	""	"sp5"	17760	20120	150	179	416	562	135	111	111	225	487	216	19	10	0	102	254	424	166	70	70	151	403	266	13	5	0	2.125	1.658	1.895	1.894	3.314	1.397	0.719	156	1272	100	100	489	1.087	68	32	305	184	64831	39654	0.392	0.256	-100	0	1
6	19	11	""	"sp5"	18160	20120	150	3787	3383	1518	44	175	175	1287	1748	135	83	57	0	2909	2620	1325	50	97	97	1021	1460	142	80	45	0	1.284	1.272	1.275	1.369	1.880	1.227	0.845	156	1272	100	6424	5731	0.361	3612	2812	3208	2523	527775	408760	1.199	1.095	-100	0	1
6	20	11	""	"sp5"	18560	20120	150	1460	1846	1589	86	128	128	980	1752	178	43	15	0	1056	1440	1344	93	75	75	775	1421	183	44	17	0	1.358	1.259	1.328	1.496	2.530	1.242	0.819	156	1272	100	2313	3083	0.441	1332	981	1718	1365	287943	224600	0.494	0.468	-100	0	1
7	1	1	""	"sp4"	2020	25140	210	775	848	491	57	102	102	111	64	57	95	92	0	392	479	321	67	78	78	84	39	46	88	83	0	2.143	1.860	1.913	2.073	2.281	1.821	0.738	233	2227	0	987	1147	1.100	673	314	746	401	197502	111629	11.516	10.128	-100	0	0
7	2	1	""	"sp4"	2360	25170	270	799	838	258	30	102	102	115	91	79	100	99	0	672	697	212	30	79	79	84	38	45	100	99	0	1.175	1.191	1.183	1.198	1.538	1.219	0.784	596	3594	76	1290	1354	0.233	697	593	736	618	499391	415357	7.945	16.132	0	0	0
7	3	1	""	"sp4"	2820	25190	230	764	804	283	35	103	103	117	111	94	100	99	0	665	687	229	33	81	81	86	37	43	99	98	0	1.132	1.157	1.131	1.168	1.612	1.201	0.747	360	2618	86	1245	1307	0.179	661	584	701	606	289558	247446	6.189	16.243	0	0	0
7	4	1	""	"sp4"	3130	25150	190	788	797	267	33	102	102	121	124	102	99	97	0	644	666	225	33	85	85	94	60	63	98	98	0	1.227	1.196	1.205	1.216	1.608	1.211	0.740	370	1723	73	1245	1276	0.295	686	559	695	581	295012	246312	5.452	9.533	0	0	0
7	5	1	""	"abp1"	3610	25140	200	185	193	87	45	102	102	122	400	327	0	0	0	174	205	131	63	85	85	96	177	184	21	5	0	0.933	0.758	0.972	0.967	4.064	3.316	0.322	302	2338	93	172	211	-0.100	83	89	91	120	58325	61847	0.178	0.616	-100	0	1
7	6	1	""	"abp1"	4010	25180	190	191	199	87	43	101	101	123	476	386	0	0	0	166	196	113	57	83	83	94	177	188	20	3	0	1.084	0.867	1.064	1.031	4.014	0.764	0.139	278	1629	88	173	211	0.116	90	83	98	113	55347	54398	0.160	0.576	-100	0	1
7	7	1	""	"abp1"	4370	25180	200	182	202	117	57	99	99	109	81	74	50	19	0	154	188	128	68	77	77	83	97	116	41	13	0	1.078	0.928	0.960	0.870	4.875	0.902	0.153	263	2074	71	160	214	0.108	83	77	103	111	53007	49565	1.148	1.082	-100	0	1
7	8	1	""	"abp1"	4730	25140	180	163	184	86	46	98	98	107	64	59	50	25	0	154	194	200	103	74	74	81	57	70	66	35	0	0.813	0.717	0.928	0.942	3.879	0.463	0.160	284	1787	81	145	206	-0.299	65	80	86	120	52322	55201	1.203	1.982	-100	0	1
7	9	1	""	"ctss"	5270	25140	190	1857	2034	784	38	102	102	147	252	171	100	99	0	1114	1197	499	41	71	71	96	143	148	99	98	0	1.683	1.716	1.775	1.774	1.579	1.795	0.827	373	1660	66	2798	3058	0.751	1755	1043	1932	1126	758793	446623	7.488	7.699	0	0	0
7	10	1	""	"ctss"	5550	25140	230	716	951	825	86	101	101	132	206	156	78	65	0	417	533	475	89	69	69	87	123	141	76	59	0	1.767	1.832	1.892	1.968	2.372	1.841	0.834	392	2552	100	963	1314	0.821	615	348	850	464	372646	209080	3.976	3.626	-100	0	0
7	11	1	""	"ctss"	6020	25150	180	1968	2060	718	34	99	99	108	51	47	100	100	0	1099	1150	425	36	70	70	75	39	52	100	99	0	1.816	1.816	1.826	1.853	1.554	1.870	0.847	307	1689	93	2898	3041	0.861	1869	1029	1961	1080	632557	353162	38.275	27.564	0	0	0
7	12	1	""	"ctss"	6320	25120	180	2152	2291	819	35	105	105	117	70	59	100	100	0	1210	1302	579	44	71	71	79	70	88	99	99	0	1.797	1.776	1.775	1.849	1.502	1.760	0.842	304	1678	87	3186	3417	0.846	2047	1139	2186	1231	696503	395790	31.057	17.471	0	0	0
7	13	1	""	"actin"	6860	25130	260	4139	4357	2398	55	119	119	444	1905	429	81	53	0	4221	4492	2618	58	78	78	474	2543	536	73	38	0	0.970	0.960	0.952	0.987	1.376	0.948	0.945	561	3681	66	8163	8652	-0.044	4020	4143	4238	4414	2444194	2520058	2.054	1.580	-100	0	1
7	14	1	""	"actin"	7190	25120	150	14297	13817	2708	19	944	944	5678	7008	123	95	26	0	20910	20295	4599	22	871	871	7683	9631	125	95	62	0	0.666	0.663	0.657	0.714	1.878	0.670	0.940	156	1208	100	33392	32297	-0.586	13353	20039	12873	19424	2155476	3165984	1.161	1.310	-100	0	1
7	15	1	""	"actin"	7590	25120	150	6228	6237	1527	24	192	192	2165	4565	210	85	5	0	5990	6220	1646	26	127	127	2895	6639	229	32	0	0	1.030	0.992	1.001	0.996	1.190	0.855	0.897	156	1272	100	11899	12138	0.043	6036	5863	6045	6093	972962	970333	0.892	0.501	-100	0	1
7	16	1	""	"actin"	8000	25110	300	5195	9796	9280	94	119	119	178	238	133	95	84	0	3367	11911	11689	98	76	76	112	229	204	88	78	0	1.542	0.818	0.868	1.077	2.029	0.801	0.976	670	4853	71	8367	21512	0.625	5076	3291	9677	11835	6563629	7980535	40.412	51.524	0	0	0
7	17	1	""	"sp7"	8430	25120	130	374	490	362	73	110	110	144	175	121	67	36	0	182	317	522	164	74	74	98	128	130	42	25	0	2.444	1.564	2.287	2.321	3.843	0.927	0.301	111	888	49	372	623	1.289	264	108	380	243	54356	35206	1.977	1.711	-100	0	1
7	18	1	""	"sp7"	8800	25120	150	640	648	161	24	181	181	355	406	114	63	2	0	599	599	185	30	108	108	325	1049	322	1	0	0	0.935	0.951	1.001	0.959	1.648	1.024	0.485	156	1272	100	950	958	-0.097	459	491	467	491	101037	93373	0.722	0.261	-100	0	1
7	19	1	""	"sp7"	9200	25120	150	757	741	436	58	120	120	216	243	112	75	58	0	515	527	336	63	79	79	162	217	133	67	50	0	1.461	1.386	1.414	1.503	1.969	1.419	0.724	156	1272	100	1073	1069	0.547	637	436	621	448	115550	82275	2.160	1.682	-50	0	0
7	20	1	""	"sp7"	9600	25130	280	827	848	277	32	104	104	117	75	64	100	99	0	636	653	244	37	73	73	79	47	59	99	98	0	1.284	1.283	1.300	1.322	1.680	1.295	0.764	509	4155	22	1286	1324	0.361	723	563	744	580	431800	332368	9.747	12.213	0	0	0
7	1	2	""	"ara"	1970	25550	150	99	107	49	45	100	100	106	49	46	17	5	0	78	81	29	35	78	78	82	32	39	13	3	0	100000.000	2.333	1.789	1.809	4.133	7.633	0.021	156	1272	100	-1	10	16.610	-1	0	7	3	16654	12564	0.020	-0.031	-100	0	1
7	2	2	""	"ara"	2370	25550	150	102	112	63	56	101	101	109	80	73	10	2	0	80	83	28	33	82	82	85	32	37	7	2	0	-0.500	11.000	2.179	1.765	4.054	36.816	0.006	156	1272	100	-1	12	Error	1	-2	11	1	17548	12928	0.038	-0.062	-100	0	1
7	3	2	""	"ara"	2780	25610	230	579	589	243	41	101	101	111	76	68	98	93	0	475	523	276	52	82	82	88	45	51	97	95	0	1.216	1.107	1.160	1.213	2.099	1.052	0.618	366	2790	12	871	929	0.282	478	393	488	441	215400	191500	6.289	9.667	-100	0	0
7	4	2	""	"ara"	3180	25540	150	103	114	64	56	97	97	104	51	49	14	7	0	79	84	36	42	83	83	87	39	44	8	3	0	-1.500	17.000	1.614	1.568	3.993	7.362	0.022	156	1272	100	2	18	Error	6	-4	17	1	17722	13092	0.196	-0.077	-100	0	1
7	5	2	""	"cxcl10"	3580	25540	150	115	130	69	53	109	109	120	65	54	21	4	0	88	98	54	55	88	88	94	50	53	13	3	0	100000.000	2.100	1.827	1.613	4.294	12.847	0.007	156	1272	100	6	31	16.610	6	0	21	10	20224	15214	0.154	0.080	-100	0	1
7	6	2	""	"cxcl10"	3990	25470	300	449	472	169	35	104	104	121	304	251	60	7	0	350	371	143	38	84	84	93	100	107	94	70	0	1.297	1.282	1.265	1.301	2.148	1.402	0.519	630	4133	83	611	655	0.375	345	266	368	287	297288	233883	1.155	2.780	-100	0	1
7	7	2	""	"cxcl10"	4360	25520	210	451	494	205	41	101	101	111	75	67	98	93	0	333	366	174	47	77	77	81	37	45	99	97	0	1.367	1.360	1.399	1.362	2.114	1.483	0.537	343	2029	94	606	682	0.451	350	256	393	289	169392	125617	5.107	7.703	0	0	0
7	8	2	""	"cxcl10"	4740	25520	240	434	452	159	35	100	100	110	72	65	98	93	0	299	326	163	50	74	74	80	59	73	96	84	0	1.484	1.397	1.484	1.484	2.238	1.326	0.411	389	3111	83	559	604	0.569	334	225	352	252	175667	126830	4.750	4.169	0	0	0
7	9	2	""	"anxa4"	5250	25540	200	972	1021	365	35	101	101	111	64	57	100	100	0	286	339	377	111	69	69	75	53	70	92	82	0	4.014	3.407	3.905	4.242	2.447	3.121	0.270	305	2132	92	1088	1190	2.005	871	217	920	270	311433	103246	14.219	4.981	0	0	0
7	10	2	""	"anxa4"	5550	25520	200	1035	1077	373	34	102	102	115	101	87	100	99	0	297	361	575	159	67	67	74	54	72	91	79	0	4.057	3.316	4.082	4.521	2.501	1.918	0.262	305	2055	91	1163	1269	2.020	933	230	975	294	328568	110034	9.525	5.315	0	0	0
7	11	2	""	"anxa4"	5990	25530	150	446	515	281	54	113	113	255	337	132	48	17	0	111	159	120	75	74	74	111	113	101	28	12	0	9.000	4.729	4.516	5.800	4.608	4.571	0.336	156	1272	100	370	487	3.170	333	37	402	85	80331	24827	0.772	0.425	-100	0	1
7	12	2	""	"anxa4"	6390	25530	150	897	894	376	42	120	120	309	405	131	84	45	0	245	284	173	60	77	77	126	132	104	62	30	0	4.625	3.739	4.080	4.302	2.501	4.102	0.473	156	1272	100	945	981	2.209	777	168	774	207	139434	44311	1.444	1.197	-100	0	1
7	13	2	""	"cxcl10-bis"	6760	25550	130	304	319	140	43	118	118	133	72	54	76	61	0	159	160	69	43	77	77	87	43	49	65	46	0	2.268	2.422	2.090	2.783	6.073	5.928	0.041	26	971	0	268	284	1.181	186	82	201	83	8287	4168	2.583	1.698	-100	0	1
7	14	2	""	"cxcl10-bis"	7190	25570	230	398	418	168	40	110	110	532	2903	545	0	0	0	270	294	135	45	74	74	626	3626	579	0	0	0	1.469	1.400	1.459	1.466	2.285	1.600	0.425	479	2692	80	484	528	0.555	288	196	308	220	200192	140609	-0.039	-0.092	-100	0	1
7	15	2	""	"cxcl10-bis"	7560	25570	180	402	418	151	36	104	104	115	70	60	97	88	0	266	296	147	49	69	69	74	34	45	98	91	0	1.513	1.383	1.556	1.501	2.384	1.422	0.448	276	1791	92	495	541	0.597	298	197	314	227	115471	81800	4.329	6.529	0	0	0
7	16	2	""	"cxcl10-bis"	7950	25600	240	1133	1997	2029	101	117	117	223	647	290	65	42	0	466	542	388	71	74	74	98	135	137	80	62	0	2.592	4.017	3.561	3.549	2.184	5.533	0.784	460	2812	100	1408	2348	1.374	1016	392	1880	468	918846	249492	2.742	3.289	-100	0	1
7	17	2	""	"sp2"	8470	25520	180	1450	1523	442	29	108	108	129	128	99	100	100	0	1689	1690	442	26	74	74	88	116	131	100	100	0	0.831	0.876	0.882	0.871	1.402	0.879	0.847	309	1675	83	2957	3031	-0.267	1342	1615	1415	1616	470713	522286	10.891	13.810	0	0	0
7	18	2	""	"sp2"	8800	25540	250	1318	1344	346	25	113	113	176	226	128	99	99	0	1562	1571	373	23	78	78	138	230	166	100	99	0	0.812	0.825	0.818	0.818	1.371	0.820	0.853	558	2802	83	2689	2724	-0.300	1205	1484	1231	1493	749879	876718	5.168	6.230	0	0	0
7	19	2	""	"sp2"	9190	25520	150	225	408	524	128	111	111	151	213	141	31	15	0	120	263	365	138	75	75	113	238	210	19	10	0	2.533	1.580	1.780	1.954	3.190	1.282	0.759	156	1236	100	159	485	1.341	114	45	297	188	63681	41044	1.207	0.630	-100	0	1
7	20	2	""	"sp2"	9570	25500	220	1472	1739	2226	128	103	103	113	71	62	100	100	0	1647	1927	2630	136	71	71	76	38	50	99	99	0	0.869	0.881	0.883	0.892	1.406	0.850	0.926	380	2530	87	2945	3492	-0.203	1369	1576	1636	1856	660730	732402	22.901	48.711	0	0	0
7	1	3	""	"apc"	1980	25920	170	223	217	103	47	101	101	116	74	63	60	30	0	138	169	135	79	78	78	89	63	70	47	23	0	2.033	1.275	1.816	1.374	4.771	1.424	0.127	90	1630	0	182	207	1.024	122	60	116	91	19523	15234	1.365	1.270	-100	0	1
7	2	3	""	"apc"	2380	25950	150	670	723	392	54	141	141	283	281	99	92	42	0	588	621	216	34	106	106	260	279	107	91	33	0	1.098	1.130	1.165	1.098	1.924	1.280	0.413	156	1272	100	1011	1097	0.135	529	482	582	515	112845	96943	1.566	1.294	-100	0	1
7	3	3	""	"apc"	2780	25950	150	97	106	84	79	99	99	122	110	90	1	1	0	82	84	27	32	81	81	101	109	107	0	0	0	-2.000	2.333	1.786	1.677	4.807	-26.389	0.001	156	1245	100	-1	10	Error	-2	1	7	3	16501	13082	-0.145	-0.156	-100	0	1
7	4	3	""	"apc"	3160	25950	220	608	620	201	32	100	100	109	58	53	100	99	0	581	590	229	38	84	84	90	44	48	99	98	0	1.022	1.028	1.047	1.074	1.859	0.997	0.678	382	2623	92	1005	1026	0.031	508	497	520	506	237014	225368	8.810	11.364	0	0	0
7	5	3	""	"cxcl11"	3580	25940	150	106	111	44	39	99	99	109	52	47	18	3	0	81	84	25	29	87	87	93	59	63	0	0	0	-1.167	-4.000	1.704	1.540	3.309	0.422	0.123	156	1272	100	1	9	Error	7	-6	12	-3	17270	13151	0.038	-0.153	-100	0	1
7	6	3	""	"cxcl11"	3980	25960	70	233	236	57	24	130	130	135	63	46	68	31	0	141	150	67	44	112	112	124	64	51	21	10	0	3.552	2.789	2.590	1.666	5.062	30.637	0.001	19	204	66	132	144	1.829	103	29	106	38	4483	2859	1.603	0.406	-100	0	1
7	7	3	""	"cxcl11"	4330	25910	60	105	129	77	59	112	112	117	54	46	21	12	0	85	167	280	167	76	76	83	34	40	31	12	0	-0.778	0.187	1.500	1.856	7.137	0.222	0.116	32	176	100	2	108	Error	-7	9	17	91	4116	5330	0.222	2.471	-100	0	1
7	8	3	""	"cxcl11"	4760	25970	120	216	261	175	67	109	109	120	62	51	82	41	0	144	169	92	54	84	84	92	43	46	58	38	0	1.783	1.788	2.366	1.997	3.398	3.274	0.090	34	804	58	167	237	0.834	107	60	152	85	8876	5760	2.274	1.791	-100	0	1
7	9	3	""	"arg2"	5220	25930	110	176	171	57	33	104	104	111	53	47	67	21	0	146	154	52	33	79	79	86	39	45	67	40	0	1.075	0.893	1.263	1.545	3.782	2.251	0.023	37	614	39	139	142	0.104	72	67	67	75	6317	5685	1.132	1.744	-100	0	1
7	10	3	""	"arg2"	5580	26000	110	167	183	78	42	104	104	111	47	42	62	32	0	145	166	78	46	79	79	85	36	42	77	45	0	0.955	0.908	0.809	1.065	3.015	2.433	0.061	40	614	20	129	166	-0.066	63	66	79	87	7324	6625	1.532	2.250	-100	0	1
7	11	3	""	"arg2"	5980	25930	50	137	179	161	89	129	129	133	52	39	33	8	0	108	108	28	25	111	111	115	30	26	8	0	0	-2.667	-16.667	2.440	1.758	3.979	-43.933	0.002	12	104	100	5	47	Error	8	-3	50	-3	2142	1296	0.885	-0.233	-100	0	1
7	12	3	""	"arg2"	6390	25930	120	175	186	77	41	107	107	115	55	47	64	29	0	172	177	62	35	76	76	83	36	43	90	67	0	0.708	0.782	0.952	0.918	2.348	2.468	0.045	31	804	49	164	180	-0.498	68	96	79	101	5752	5500	1.291	2.611	-100	0	1
7	13	3	""	"cxcl5"	6840	25930	230	540	761	1160	152	108	108	133	149	112	87	65	0	345	612	2795	456	75	75	100	359	359	34	11	0	1.600	1.216	1.601	1.517	2.579	0.211	0.159	439	2768	53	702	1190	0.678	432	270	653	537	334037	268567	4.215	1.426	-100	0	1
7	14	3	""	"cxcl5"	7190	25930	150	137	183	120	65	110	110	139	104	74	31	15	0	93	137	114	83	76	76	101	82	81	26	15	0	1.588	1.197	1.333	1.510	4.129	1.407	0.299	156	1207	100	44	134	0.667	27	17	73	61	28533	21365	0.423	0.439	-100	0	1
7	15	3	""	"cxcl5"	7560	25950	210	249	339	956	282	102	102	109	50	45	87	68	0	213	249	366	146	69	69	72	28	38	92	82	0	1.021	1.317	1.181	1.165	3.687	2.629	0.824	353	2338	94	291	417	0.030	147	144	237	180	119705	87878	4.600	6.321	0	0	0
7	16	3	""	"cxcl5"	7980	25900	210	254	294	174	59	103	103	201	735	365	1	0	0	186	228	136	59	72	72	93	144	154	40	12	0	1.325	1.224	1.252	1.282	3.758	5.487	0.685	383	2115	89	265	347	0.406	151	114	191	156	112785	87245	0.127	0.938	-100	0	1
7	17	3	""	"arhgef1"	8370	25860	120	250	243	94	38	109	109	120	63	52	76	56	0	120	147	83	56	75	75	83	45	54	48	30	0	3.133	1.861	4.103	3.817	5.450	12.322	0.007	39	805	0	186	206	1.648	141	45	134	72	9486	5723	1.952	1.422	-100	0	1
7	18	3	""	"arhgef1"	8860	25940	260	698	718	232	32	107	107	137	131	95	99	96	0	776	800	262	32	76	76	103	141	136	99	97	0	0.844	0.844	0.825	0.843	1.767	0.839	0.685	661	2947	61	1291	1335	-0.245	591	700	611	724	474905	528986	4.435	4.943	0	0	0
7	19	3	""	"arhgef1"	9190	25910	120	704	707	267	37	118	118	184	194	105	95	72	0	601	663	317	47	82	82	145	190	131	90	70	0	1.129	1.014	1.090	1.092	2.092	0.950	0.644	129	739	17	1105	1170	0.175	586	519	589	581	91164	85473	2.696	2.726	0	0	0
7	20	3	""	"arhgef1"	9560	25930	210	752	780	262	33	101	101	113	70	61	99	99	0	808	833	284	34	73	73	78	41	52	100	99	0	0.886	0.893	0.885	0.886	1.678	0.890	0.709	346	2411	94	1386	1439	-0.175	651	735	679	760	269937	288339	9.529	18.415	0	0	0
7	1	4	""	"cxcl9"	2020	26310	250	297	317	139	43	99	99	110	103	93	77	47	0	275	307	159	51	79	79	86	89	103	83	56	0	1.010	0.956	1.000	1.007	3.254	0.921	0.317	419	3294	86	394	446	0.014	198	196	218	228	132931	128545	2.010	2.483	-100	0	1
7	2	4	""	"cxcl9"	2400	26360	210	292	313	118	37	100	100	122	115	94	80	41	0	301	328	170	51	84	84	99	98	98	87	55	0	0.885	0.873	0.918	0.904	2.618	0.745	0.372	395	2267	87	409	457	-0.176	192	217	213	244	123731	129629	1.661	2.337	-100	0	1
7	3	4	""	"cxcl9"	2810	26370	220	299	316	136	43	99	99	110	69	62	92	71	0	276	316	168	53	82	82	87	43	49	95	85	0	1.031	0.927	1.002	0.955	2.767	0.848	0.404	389	2320	87	394	451	0.044	200	194	217	234	122933	122898	2.986	5.326	0	0	0
7	4	4	""	"cxcl9"	3130	26330	260	274	294	131	44	101	101	117	161	137	54	14	0	245	274	144	52	86	86	94	94	100	72	41	0	1.088	1.027	1.097	1.137	3.301	3.126	0.134	463	2967	77	332	381	0.122	173	159	193	188	136086	126784	1.099	1.915	-100	0	1
7	5	4	""	"arhj"	3580	26350	150	204	223	129	57	115	115	143	101	70	43	21	0	188	215	138	64	93	93	136	141	103	38	12	0	0.937	0.885	0.908	1.066	4.441	0.815	0.224	156	1272	100	184	230	-0.094	89	95	108	122	34737	33482	0.792	0.560	-100	0	1
7	6	4	""	"arhj"	3980	26340	150	231	257	122	47	137	137	187	141	75	34	10	0	280	313	148	47	116	116	194	212	109	37	7	0	0.573	0.609	0.696	0.615	3.556	0.687	0.186	156	1272	100	258	317	-0.803	94	164	120	197	40026	48889	0.496	0.561	-100	0	1
7	7	4	""	"arhj"	4380	26340	150	107	113	49	43	100	100	108	55	50	18	2	0	73	80	34	42	77	77	80	29	36	12	7	0	-1.750	4.333	2.154	2.180	3.761	46.257	0.001	156	1272	100	3	16	Error	7	-4	13	3	17571	12475	0.091	0.000	-100	0	1
7	8	4	""	"arhj"	4790	26330	210	282	307	143	46	101	101	109	53	48	89	73	0	300	338	171	50	73	73	78	82	105	92	70	0	0.797	0.777	0.765	0.737	2.702	0.793	0.375	347	2459	96	408	471	-0.327	181	227	206	265	106584	117316	3.736	3.171	0	0	0
7	9	4	""	"cxcr4"	5250	26350	180	283	296	119	40	100	100	109	53	48	89	74	0	167	190	101	53	71	71	84	320	380	5	0	0	1.906	1.647	1.730	1.843	3.435	0.029	0.010	264	1739	83	279	315	0.931	183	96	196	119	78064	50139	3.528	0.331	-100	0	1
7	10	4	""	"cxcr4"	5560	26360	180	294	314	124	39	102	102	111	58	52	91	76	0	168	191	109	57	69	69	76	101	132	48	17	0	1.939	1.738	1.786	2.067	3.031	0.586	0.126	269	1760	88	291	334	0.955	192	99	212	122	84346	51360	3.500	1.139	-100	0	1
7	11	4	""	"cxcr4"	5980	26290	90	282	294	125	42	117	117	140	90	64	76	44	0	108	135	82	60	74	74	86	57	66	39	21	0	4.853	2.902	2.000	2.739	3.955	4.838	0.113	38	385	20	199	238	2.279	165	34	177	61	11173	5125	1.711	0.860	-100	0	1
7	12	4	""	"cxcr4"	6380	26330	150	264	272	146	53	114	114	154	121	78	57	22	0	141	169	96	56	77	77	100	82	82	42	21	0	2.344	1.717	2.257	2.247	3.784	2.494	0.149	156	1272	100	214	250	1.229	150	64	158	92	42461	26342	0.975	0.841	-100	0	1
7	13	4	""	"atp2a3"	6780	26330	150	217	246	143	58	115	115	170	159	93	32	9	0	154	197	138	70	81	81	134	143	106	31	11	0	1.397	1.129	1.098	1.109	4.340	1.258	0.246	156	1272	100	175	247	0.482	102	73	131	116	38405	30729	0.478	0.441	-100	0	1
7	14	4	""	"atp2a3"	7180	26330	150	176	264	220	83	117	117	213	236	110	25	10	0	113	202	216	106	78	78	170	226	132	19	9	0	1.686	1.185	1.551	1.665	5.075	1.027	0.559	156	1272	100	94	271	0.754	59	35	147	124	41215	31579	0.216	0.142	-100	0	1
7	15	4	""	"atp2a3"	7590	26350	230	394	452	259	57	104	104	115	69	60	94	83	0	306	372	246	66	70	70	73	32	43	94	89	0	1.229	1.152	1.206	1.240	3.033	1.203	0.401	365	2784	95	526	650	0.297	290	236	348	302	164974	135643	4.884	9.344	0	0	0
7	16	4	""	"atp2a3"	7990	26320	210	363	409	232	56	103	103	109	48	44	92	83	0	295	342	214	62	71	71	74	24	32	94	88	0	1.161	1.129	1.085	1.184	3.041	1.175	0.497	351	2397	78	484	577	0.215	260	224	306	271	143468	119997	6.250	11.167	0	0	0
7	17	4	""	"cyp1a1"	8380	26320	150	106	118	61	51	103	103	110	55	50	17	5	0	79	85	43	50	73	73	77	42	54	12	4	0	0.500	1.250	1.431	1.597	5.519	1.911	0.035	156	1272	100	9	27	-1.000	3	6	15	12	18449	13275	0.145	0.190	-100	0	1
7	18	4	""	"cyp1a1"	8790	26320	230	263	280	126	45	101	101	109	52	47	89	73	0	257	287	155	54	72	72	76	43	56	95	83	0	0.876	0.833	0.844	0.844	2.547	0.759	0.349	468	2309	89	347	394	-0.191	162	185	179	215	131012	134413	3.288	4.907	0	0	0
7	19	4	""	"cyp1a1"	9160	26330	180	288	312	137	43	103	103	114	89	78	81	52	0	270	302	143	47	73	73	77	34	44	98	94	0	0.939	0.913	0.949	0.861	2.637	0.949	0.362	261	1819	95	382	438	-0.091	185	197	209	229	81318	78940	2.225	6.618	0	0	0
7	20	4	""	"cyp1a1"	9550	26310	190	273	287	136	47	104	104	112	58	51	85	63	0	248	278	157	56	73	73	77	30	38	96	88	0	0.966	0.893	0.918	0.900	3.000	0.903	0.302	293	1954	96	344	388	-0.050	169	175	183	205	84177	81561	3.017	6.700	0	0	0
7	1	5	""	"auh"	2040	26790	230	3378	3313	900	27	100	100	109	57	52	100	100	0	2809	2869	883	30	80	80	85	44	51	99	99	0	1.201	1.152	1.153	1.182	1.376	1.141	0.922	438	2737	86	6007	6002	0.264	3278	2729	3213	2789	1451025	1256540	56.211	63.273	0	0	0
7	2	5	""	"auh"	2400	26770	210	3430	3413	846	24	104	104	119	74	62	100	100	0	2907	2964	820	27	81	81	93	65	69	100	100	0	1.177	1.148	1.147	1.156	1.309	1.141	0.917	377	2231	96	6152	6192	0.235	3326	2826	3309	2883	1286694	1117347	44.514	44.169	0	0	0
7	3	5	""	"auh"	2820	26770	200	3302	3349	853	25	101	101	109	54	49	100	100	0	2922	2966	826	27	80	80	85	41	48	100	100	0	1.126	1.125	1.126	1.138	1.296	1.118	0.926	377	1978	92	6043	6134	0.171	3201	2842	3248	2886	1262423	1118261	60.000	70.268	0	0	0
7	4	5	""	"auh"	3130	26720	250	3265	3278	877	26	102	102	116	166	143	100	100	0	2828	2884	843	29	87	87	94	97	103	99	99	0	1.154	1.136	1.160	1.148	1.352	1.134	0.904	416	2784	77	5904	5973	0.207	3163	2741	3176	2797	1363851	1199745	19.048	28.763	0	0	0
7	5	5	""	"cyp1b1"	3590	26750	150	125	148	98	66	106	106	118	65	55	23	9	0	91	114	149	130	92	92	98	52	53	12	5	0	-19.000	1.909	1.397	1.292	3.731	0.919	0.100	156	1222	100	18	64	Error	19	-1	42	22	23070	17825	0.462	0.308	-100	0	1
7	6	5	""	"cyp1b1"	3940	26780	240	204	216	98	45	106	106	124	86	69	55	19	0	170	189	80	42	89	89	106	120	113	30	7	0	1.210	1.100	1.134	1.055	3.578	1.343	0.165	359	2820	0	179	210	0.275	98	81	110	100	77419	67988	1.070	0.692	-100	0	1
7	7	5	""	"cyp1b1"	4420	26750	190	185	219	216	98	100	100	109	55	50	64	39	0	165	208	294	141	75	75	80	36	45	84	63	0	0.944	0.895	1.058	0.906	3.923	0.713	0.414	271	1853	81	175	252	-0.083	85	90	119	133	59329	56308	2.000	3.556	-100	0	1
7	8	5	""	"cyp1b1"	4730	26760	190	181	191	81	42	101	101	110	52	47	64	38	0	165	174	73	41	72	72	76	29	38	84	69	0	0.860	0.882	0.973	0.961	3.592	1.500	0.115	295	1834	78	173	192	-0.218	80	93	90	102	56478	51364	1.558	3.379	-100	0	1
7	9	5	""	"sp1"	5230	26730	230	3125	3102	507	16	102	102	114	62	54	100	100	0	2630	2605	463	17	71	71	76	38	50	100	100	0	1.181	1.184	1.184	1.191	1.269	1.181	0.949	416	2649	96	5582	5534	0.240	3023	2559	3000	2534	1290282	1083776	48.194	66.553	0	0	0
7	10	5	""	"sp1"	5580	26750	220	3030	3048	624	20	104	104	114	62	54	100	100	0	2581	2590	556	21	71	71	75	32	42	100	100	0	1.166	1.169	1.173	1.168	1.261	1.168	0.940	434	2430	90	5436	5463	0.222	2926	2510	2944	2519	1322635	1123851	47.323	78.594	0	0	0
7	11	5	""	"sp1"	5990	26750	210	2908	2900	582	20	103	103	115	88	76	100	100	0	2577	2546	533	20	71	71	76	42	55	100	99	0	1.119	1.130	1.125	1.143	1.284	1.123	0.935	448	2026	59	5311	5272	0.162	2805	2506	2797	2475	1299253	1140719	31.648	58.810	0	0	0
7	12	5	""	"sp1"	6320	26730	210	2914	2872	598	20	105	105	116	60	51	100	100	0	2568	2536	552	21	73	73	78	36	46	100	99	0	1.126	1.123	1.129	1.139	1.361	1.120	0.920	484	2054	34	5304	5230	0.171	2809	2495	2767	2463	1390223	1227441	45.933	68.278	0	0	0
7	13	5	""	"bhlhb2"	6870	26740	170	1003	1017	269	26	102	102	109	51	46	100	100	0	574	591	221	37	72	72	76	29	38	100	100	0	1.795	1.763	1.755	1.856	1.632	1.794	0.729	268	1407	76	1403	1434	0.844	901	502	915	519	272625	158424	17.804	17.759	0	0	0
7	14	5	""	"bhlhb2"	7150	26760	170	1053	1066	309	28	104	104	110	48	43	100	100	0	564	586	224	38	73	73	76	31	40	100	100	0	1.933	1.875	1.917	1.958	1.655	1.916	0.748	268	1407	92	1440	1475	0.951	949	491	962	513	285758	157115	19.917	16.452	0	0	0
7	15	5	""	"bhlhb2"	7580	26730	150	586	604	341	56	123	123	313	403	128	56	17	0	239	288	208	72	77	77	192	428	222	14	0	0	2.858	2.280	2.327	2.462	2.911	0.519	0.130	156	1272	100	625	692	1.515	463	162	481	211	94194	44917	0.722	0.224	-100	0	1
7	16	5	""	"bhlhb2"	7980	26730	150	453	484	325	67	119	119	270	343	127	49	17	0	221	263	209	79	80	80	154	186	120	40	16	0	2.369	1.995	2.026	2.293	2.629	2.351	0.500	156	1272	100	475	548	1.244	334	141	365	183	75430	41064	0.624	0.586	-100	0	1
7	17	5	""	"dbl"	8380	26690	160	248	284	169	59	107	107	118	63	53	85	55	0	122	161	102	63	73	73	79	37	46	56	38	0	2.878	2.011	2.148	2.145	3.894	2.992	0.143	95	1464	0	190	265	1.525	141	49	177	88	26949	15280	2.635	2.216	-100	0	1
7	18	5	""	"dbl"	8770	26710	310	419	441	167	37	102	102	112	58	51	98	95	0	364	392	173	44	73	73	77	34	44	99	96	0	1.089	1.063	1.089	1.112	2.241	1.064	0.487	723	3945	95	608	658	0.123	317	291	339	319	318546	283353	5.672	9.265	0	0	0
7	19	5	""	"dbl"	9210	26770	240	435	452	167	36	105	105	113	58	51	98	95	0	369	397	177	44	73	73	78	39	50	98	96	0	1.115	1.071	1.077	1.096	2.203	1.078	0.462	410	2690	94	626	671	0.157	330	296	347	324	185344	162834	5.845	8.179	0	0	0
7	20	5	""	"dbl"	9570	26720	220	481	719	1826	253	106	106	114	60	52	99	96	0	372	645	2594	402	74	74	78	40	51	98	94	0	1.258	1.074	1.340	1.367	2.125	0.689	0.782	504	2395	79	673	1184	0.331	375	298	613	571	362449	325042	10.083	14.175	0	0	0
7	1	6	""	"blnk"	1980	27130	60	289	344	228	66	111	111	125	71	56	90	66	0	116	146	79	54	80	80	88	43	48	42	38	0	4.944	3.530	2.390	3.454	3.860	14.637	0.008	21	167	48	214	299	2.306	178	36	233	66	7218	3060	3.085	1.349	-100	0	1
7	2	6	""	"blnk"	2400	27150	150	278	295	133	45	156	156	201	139	69	44	15	0	201	226	118	52	113	113	156	117	75	40	12	0	1.386	1.230	1.342	1.336	4.901	2.338	0.041	156	1272	100	210	252	0.471	122	88	139	113	46085	35311	0.676	0.598	-100	0	1
7	3	6	""	"blnk"	2790	27150	150	111	131	127	96	103	103	122	84	68	11	3	0	87	97	67	69	85	85	97	63	64	7	3	0	4.000	2.333	1.569	1.645	4.180	3.256	0.208	156	1247	100	10	40	2.000	8	2	28	12	20371	15101	0.107	0.000	-100	0	1
7	4	6	""	"blnk"	3120	27130	220	268	292	144	49	103	103	121	112	92	67	35	0	189	209	110	52	87	87	100	137	137	35	8	0	1.618	1.549	1.562	1.530	3.717	0.319	0.071	368	2651	47	267	311	0.694	165	102	189	122	107483	76993	1.527	0.796	-100	0	1
7	5	6	""	"dck"	3590	27150	150	99	109	51	46	109	109	205	1570	765	0	0	0	96	112	70	62	97	97	157	1180	751	0	0	0	10.000	0.000	1.720	1.861	4.450	12.212	0.009	156	1202	100	-11	15	3.322	-10	-1	0	15	17028	17455	-0.061	-0.038	-100	0	1
7	6	6	""	"dck"	3950	27120	250	227	252	129	51	103	103	115	68	59	71	45	0	255	288	207	71	87	87	94	60	63	83	64	0	0.738	0.741	0.793	0.776	3.818	0.484	0.196	524	2951	73	292	350	-0.438	124	168	149	201	132063	150909	2.015	3.233	-100	0	1
7	7	6	""	"dck"	4390	27150	180	228	266	151	56	98	98	107	60	56	72	51	0	236	273	147	53	77	77	81	33	40	93	86	0	0.818	0.857	0.812	0.782	3.840	0.984	0.204	251	1895	86	289	364	-0.290	130	159	168	196	66731	68490	2.650	5.818	0	0	0
7	8	6	""	"dck"	4770	27150	190	249	280	146	52	102	102	149	684	459	0	0	0	266	297	175	58	73	73	111	688	619	2	0	0	0.762	0.795	0.910	0.830	3.707	0.706	0.223	304	1994	90	340	402	-0.392	147	193	178	224	85048	90259	0.192	0.270	-100	0	1
7	9	6	""	"bnip3l"	5280	27160	190	1674	1758	675	38	101	101	111	57	51	100	99	0	587	639	310	48	72	72	76	33	43	99	98	0	3.054	2.922	2.933	3.199	2.005	3.103	0.709	292	1649	69	2088	2224	1.611	1573	515	1657	567	513407	186613	28.895	17.061	0	0	0
7	10	6	""	"bnip3l"	5440	27180	170	1039	1058	379	35	106	106	136	166	122	100	96	0	331	361	190	52	74	74	85	69	81	90	75	0	3.630	3.317	3.682	3.951	2.355	3.479	0.536	391	1109	40	1190	1239	1.860	933	257	952	287	413792	141322	5.554	4.000	0	0	0
7	11	6	""	"bnip3l"	6010	27180	180	1508	1621	586	36	101	101	110	65	59	100	100	0	514	553	255	46	70	70	76	62	81	99	96	0	3.169	3.147	3.364	3.423	1.842	3.353	0.712	288	1757	96	1851	2003	1.664	1407	444	1520	483	466924	159252	23.246	7.694	0	0	0
7	12	6	""	"bnip3l"	6330	27140	180	1450	1565	602	38	102	102	111	53	47	100	100	0	493	544	275	50	72	72	75	27	36	99	98	0	3.202	3.100	3.303	3.486	2.054	3.294	0.681	296	1744	88	1769	1935	1.679	1348	421	1463	472	463172	160910	27.434	17.370	0	0	0
7	13	6	""	"ddx21"	6840	27120	200	6121	6205	1562	25	102	102	110	52	47	100	100	0	7980	7850	2184	27	74	74	77	29	37	100	100	0	0.761	0.785	0.793	0.793	1.297	0.770	0.937	343	2235	90	13925	13879	-0.394	6019	7906	6103	7776	2128208	2692476	117.212	268.034	0	0	0
7	14	6	""	"ddx21"	7220	27170	200	6250	6382	1612	25	105	105	112	48	42	100	100	0	7926	7983	2150	26	76	76	81	33	40	100	100	0	0.783	0.794	0.794	0.797	1.258	0.784	0.953	334	2137	94	13995	14184	-0.353	6145	7850	6277	7907	2131710	2666210	130.625	239.455	0	0	0
7	15	6	""	"ddx21"	7600	27160	190	6462	6351	1771	27	101	101	111	69	62	100	100	0	7763	7804	2312	29	70	70	77	51	66	100	100	0	0.827	0.808	0.818	0.813	1.276	0.797	0.944	324	1799	93	14054	13984	-0.274	6361	7693	6250	7734	2057771	2528426	90.435	151.510	0	0	0
7	16	6	""	"ddx21"	7920	27130	210	6076	5987	1812	30	106	106	116	68	58	100	100	0	7440	7374	2396	32	72	72	79	46	58	100	100	0	0.810	0.805	0.813	0.815	1.305	0.793	0.942	329	2295	89	13338	13183	-0.304	5970	7368	5881	7302	1969863	2426054	86.338	158.587	0	0	0
7	17	6	""	"ifi204"	8450	27130	190	643	675	247	36	103	103	110	51	46	100	99	0	284	314	154	49	72	72	75	29	38	97	95	0	2.547	2.364	2.570	2.632	2.258	2.678	0.493	327	1822	90	752	814	1.349	540	212	572	242	220707	102604	11.078	8.241	0	0	0
7	18	6	""	"ifi204"	8770	27150	200	645	696	288	41	103	103	110	51	46	100	99	0	289	315	150	47	73	73	76	29	38	96	91	0	2.509	2.450	2.437	2.685	2.448	2.936	0.493	331	2061	96	758	835	1.327	542	216	593	242	230325	104176	11.490	8.241	0	0	0
7	19	6	""	"ifi204"	9210	27140	200	648	672	246	36	104	104	115	93	80	99	96	0	279	314	161	51	72	72	76	36	47	97	89	0	2.628	2.347	2.647	2.627	2.374	2.652	0.476	340	2070	92	751	810	1.394	544	207	568	242	228472	106787	5.989	6.611	0	0	0
7	20	6	""	"ifi204"	9540	27110	190	626	655	267	40	104	104	111	48	43	100	99	0	303	326	153	46	73	73	79	52	65	94	86	0	2.270	2.178	2.304	2.383	2.361	2.588	0.468	336	1712	90	752	804	1.183	522	230	551	253	220069	109539	11.333	4.750	0	0	0
7	1	7	""	"poh1"	2060	27570	230	278	327	196	59	103	103	140	173	123	50	23	0	197	252	184	73	83	83	115	162	140	39	16	0	1.535	1.325	1.347	1.630	3.998	1.202	0.387	393	2787	69	289	393	0.618	175	114	224	169	128561	99195	1.081	0.846	-100	0	1
7	2	7	""	"poh1"	2400	27550	150	1273	1272	304	23	170	170	591	634	107	97	25	0	1156	1168	296	25	122	122	505	564	111	96	35	0	1.067	1.054	1.060	1.052	1.508	1.104	0.610	156	1236	100	2137	2148	0.094	1103	1034	1102	1046	198507	182163	1.074	1.176	-100	0	1
7	3	7	""	"poh1"	2800	27550	150	305	340	221	65	117	117	270	459	170	12	1	0	216	265	179	67	92	92	242	630	260	2	0	0	1.516	1.289	1.345	1.520	3.960	0.521	0.760	156	1272	100	312	396	0.600	188	124	223	173	52963	41396	0.153	0.037	-100	0	1
7	4	7	""	"poh1"	3200	27550	150	183	314	314	100	139	139	277	399	144	16	7	0	109	209	257	122	106	106	206	266	129	14	10	0	14.667	1.699	1.304	1.407	3.085	1.721	0.610	156	1159	100	47	278	3.875	44	3	175	103	48918	32575	0.093	0.011	-100	0	1
7	5	7	""	"krt2-4"	3590	27550	150	292	2954	3810	128	124	124	2201	4357	197	28	14	0	138	2807	3848	137	105	105	2275	4643	204	26	10	0	5.091	1.047	1.063	1.251	2.843	0.944	0.950	156	1272	100	201	5532	2.348	168	33	2830	2702	460802	437917	0.173	0.115	-100	0	1
7	6	7	""	"krt2-4"	3990	27550	150	114	963	2826	293	120	120	2299	4301	187	7	5	0	103	951	2952	310	94	94	2386	4582	192	5	5	0	-0.667	0.984	1.182	1.481	3.400	0.923	0.976	156	1272	100	3	1700	Error	-6	9	843	857	150265	148366	-0.311	-0.313	-100	0	1
7	7	7	""	"krt2-4"	4390	27550	150	120	134	67	50	119	119	2116	4464	210	0	0	0	75	95	84	88	85	85	2183	4774	218	0	0	0	-0.100	1.500	1.361	1.239	3.969	0.941	0.978	156	1272	100	-9	25	Error	1	-10	15	10	20939	14864	-0.444	-0.437	-100	0	1
7	8	7	""	"krt2-4"	4790	27550	150	124	561	1829	326	121	121	2492	4327	173	3	2	0	93	648	2326	358	85	85	2592	4657	179	3	3	0	0.375	0.782	1.131	1.008	5.113	0.889	0.977	156	1272	100	11	1003	-1.415	3	8	440	563	87535	101151	-0.446	-0.417	-100	0	1
7	9	7	""	"sp8"	5260	27580	170	1108	1105	290	26	102	102	110	53	48	100	100	0	1258	1265	336	26	70	70	74	29	39	100	100	0	0.847	0.839	0.864	0.839	1.505	0.825	0.829	254	1562	84	2194	2198	-0.240	1006	1188	1003	1195	280653	321273	18.774	41.069	0	0	0
7	10	7	""	"sp8"	5630	27570	190	1067	1102	291	26	100	100	107	48	44	100	100	0	1217	1219	356	29	69	69	73	30	41	100	100	0	0.842	0.871	0.893	0.879	1.478	0.851	0.824	285	1998	95	2115	2152	-0.248	967	1148	1002	1150	314012	347416	20.729	38.200	0	0	0
7	11	7	""	"sp8"	5980	27540	150	207	412	418	101	112	112	260	358	137	30	21	0	103	392	523	133	74	74	259	440	169	26	17	0	3.276	0.943	1.181	1.351	2.815	0.778	0.807	156	1272	100	124	618	1.712	95	29	300	318	64198	61195	0.425	0.302	-100	0	1
7	12	7	""	"sp8"	6380	27540	150	290	554	501	90	118	118	300	395	131	41	28	0	193	578	601	103	77	77	309	490	158	41	23	0	1.483	0.870	1.033	1.245	3.285	0.799	0.801	156	1272	100	288	937	0.569	172	116	436	501	86360	90099	0.643	0.549	-100	0	1
7	13	7	""	"snk"	6770	27540	150	212	284	200	70	115	115	151	124	82	46	27	0	104	141	113	80	75	75	85	52	61	35	23	0	3.345	2.561	2.000	1.825	3.944	4.585	0.144	156	1260	100	126	235	1.742	97	29	169	66	44334	21970	1.073	1.077	-100	0	1
7	14	7	""	"snk"	7200	27580	280	459	476	183	38	111	111	145	127	87	94	69	0	295	314	150	47	76	76	102	123	120	76	41	0	1.589	1.534	1.551	1.645	2.385	1.750	0.439	618	3872	61	567	603	0.668	348	219	365	238	294257	194239	2.606	1.724	-100	0	1
7	15	7	""	"snk"	7570	27530	150	226	275	180	65	121	121	183	161	87	34	13	0	89	115	86	74	78	78	119	114	95	14	3	0	9.545	4.162	4.164	3.541	6.464	2.281	0.271	156	1270	100	116	191	3.255	105	11	154	37	42833	17986	0.571	-0.035	-100	0	1
7	16	7	""	"snk"	7970	27530	150	425	454	243	53	130	130	204	182	89	69	37	0	242	268	152	56	81	81	124	114	91	60	39	0	1.832	1.733	1.579	1.855	2.720	1.997	0.306	156	1272	100	456	511	0.873	295	161	324	187	70845	41845	1.374	1.263	-100	0	1
7	17	7	""	"mmp13"	8360	27530	150	100	114	77	67	104	104	110	50	45	13	4	0	73	76	29	38	73	73	76	29	38	10	3	0	100000.000	3.333	1.500	1.636	4.307	4.103	0.078	156	1272	100	-4	13	16.610	-4	0	10	3	17805	11927	0.080	0.000	-100	0	1
7	18	7	""	"mmp13"	8700	27530	180	191	196	86	43	105	105	113	57	50	61	29	0	161	173	65	37	76	76	85	47	55	80	41	0	1.012	0.938	1.136	1.123	4.332	1.439	0.021	85	1892	0	171	188	0.017	86	85	91	97	16678	14739	1.456	1.872	-100	0	1
7	19	7	""	"mmp13"	9160	27530	150	115	122	56	45	108	108	123	114	92	2	1	0	78	82	29	35	78	78	87	51	58	5	0	0	100000.000	3.500	1.957	1.860	4.066	2.268	0.386	156	1272	100	7	18	16.610	7	0	14	4	18958	12839	-0.009	-0.098	-100	0	1
7	20	7	""	"mmp13"	9530	27510	140	196	211	98	46	113	113	120	56	46	63	33	0	141	155	76	49	80	80	93	52	55	56	25	0	1.361	1.307	1.938	1.424	4.091	4.515	0.008	60	1119	53	144	173	0.445	83	61	98	75	12657	9329	1.625	1.192	-100	0	1
7	1	8	""	"tnf rsf19"	1980	27930	140	324	363	189	52	110	110	166	165	99	59	22	0	251	276	146	52	87	87	144	171	118	47	14	0	1.305	1.339	1.467	1.458	3.576	1.619	0.181	61	1171	0	378	442	0.384	214	164	253	189	22124	16814	1.194	0.772	-100	0	1
7	2	8	""	"tnf rsf19"	2410	27960	150	155	265	229	86	122	122	223	220	98	32	13	0	111	282	307	108	100	100	198	213	107	33	20	0	3.000	0.786	1.004	1.016	2.949	0.933	0.529	156	1272	100	44	325	1.585	33	11	143	182	41314	44064	0.191	0.394	-100	0	1
7	3	8	""	"tnf rsf19"	2830	27970	220	490	522	219	41	105	105	119	78	65	97	90	0	442	493	256	51	85	85	97	65	67	97	92	0	1.078	1.022	1.049	1.066	2.366	0.972	0.531	373	2811	93	742	825	0.108	385	357	417	408	194799	184038	5.167	6.092	0	0	0
7	4	8	""	"tnf rsf19"	3220	27850	230	300	341	177	51	112	112	159	233	146	39	9	0	209	232	124	53	96	96	125	138	110	38	10	0	1.664	1.684	1.893	1.935	3.649	3.342	0.518	164	2813	4	301	365	0.735	188	113	229	136	56001	38031	0.781	0.775	-100	0	1
7	5	8	""	"nqo1"	3670	27950	180	4365	4283	1038	24	106	106	341	1811	531	98	71	0	4249	4287	1200	27	92	92	333	1883	565	97	62	0	1.025	0.996	1.013	1.018	1.387	0.980	0.926	312	1647	84	8416	8372	0.036	4259	4157	4177	4195	1336379	1337408	2.177	2.100	0	0	0
7	6	8	""	"nqo1"	3960	27950	190	4032	4009	989	24	105	105	376	1857	493	96	58	0	4126	4114	1105	26	86	86	382	2018	528	97	50	0	0.972	0.969	0.986	0.973	1.318	0.959	0.913	314	1790	93	7967	7932	-0.041	3927	4040	3904	4028	1258740	1291939	1.956	1.849	0	0	0
7	7	8	""	"nqo1"	4440	27970	200	4245	4274	1137	26	104	104	122	125	102	100	100	0	4036	4167	1213	29	78	78	95	110	115	99	99	0	1.046	1.020	1.013	1.031	1.327	1.009	0.931	374	1932	60	8099	8259	0.065	4141	3958	4170	4089	1598290	1558458	33.216	37.018	0	0	0
7	8	8	""	"nqo1"	4750	27950	190	3881	3857	1183	30	103	103	123	164	133	100	100	0	3860	3863	1188	30	74	74	91	186	204	99	99	0	0.998	0.991	0.983	1.008	1.415	0.986	0.912	297	1621	79	7564	7543	-0.003	3778	3786	3754	3789	1145478	1147356	22.768	20.280	0	0	0
7	9	8	""	"ifnar2c_2"	5180	27940	150	439	431	269	62	118	118	204	208	101	60	32	0	281	278	194	69	76	76	150	182	121	53	17	0	1.566	1.550	1.639	1.838	2.466	1.461	0.529	156	1272	100	526	515	0.647	321	205	313	202	67230	43431	1.091	0.703	-100	0	1
7	10	8	""	"ifnar2c_2"	5580	27940	150	218	327	243	74	119	119	222	223	100	42	22	0	134	234	194	82	78	78	161	198	122	37	16	0	1.768	1.333	1.317	1.457	3.229	1.043	0.500	156	1272	100	155	364	0.822	99	56	208	156	50963	36549	0.471	0.369	-100	0	1
7	11	8	""	"ifnar2c_2"	6010	27950	190	604	629	194	30	102	102	109	52	47	99	99	0	461	474	154	32	71	71	75	31	41	100	100	0	1.287	1.308	1.330	1.304	1.775	1.374	0.684	302	1859	88	892	930	0.364	502	390	527	403	189826	143197	10.000	12.871	0	0	0
7	12	8	""	"ifnar2c_2"	6330	27920	200	623	640	201	31	104	104	123	134	108	99	91	0	456	478	182	38	72	72	89	136	152	97	76	0	1.352	1.320	1.342	1.365	1.745	1.341	0.694	319	2124	83	903	942	0.435	519	384	536	406	204229	152371	3.858	2.860	0	0	0
7	13	8	""	"radixin"	6770	27940	150	163	225	158	70	123	123	182	176	96	27	8	0	111	212	203	95	81	81	154	204	132	27	9	0	1.333	0.779	1.184	1.196	3.716	0.874	0.356	156	1272	100	70	233	0.415	40	30	102	131	35173	33068	0.244	0.284	-100	0	1
7	14	8	""	"radixin"	7170	27940	150	541	568	254	44	141	141	251	233	92	77	35	0	616	652	290	44	95	95	251	293	116	82	41	0	0.768	0.767	0.726	0.761	2.444	0.703	0.438	156	1261	100	921	984	-0.381	400	521	427	557	88646	101655	1.361	1.369	-100	0	1
7	15	8	""	"radixin"	7560	27940	150	247	304	202	66	115	115	198	211	106	32	12	0	210	303	242	79	79	79	183	246	134	30	16	0	1.008	0.844	0.860	0.968	4.001	0.835	0.429	156	1272	100	263	413	0.011	132	131	189	224	47490	47194	0.502	0.488	-100	0	1
7	16	8	""	"radixin"	7960	27930	150	546	576	221	38	135	135	238	224	94	84	42	0	598	643	247	38	87	87	228	273	119	91	41	0	0.804	0.793	0.827	0.776	1.960	0.699	0.440	156	1272	100	922	997	-0.315	411	511	441	556	89812	100266	1.509	1.520	-100	0	1
7	17	8	""	"lrp1"	8420	27920	250	512	663	509	76	109	109	120	76	63	91	82	0	318	463	442	95	74	74	83	62	74	79	64	0	1.652	1.424	1.564	1.878	3.319	1.320	0.696	222	3081	0	647	943	0.724	403	244	554	389	147167	102783	7.145	6.129	-100	0	0
7	18	8	""	"lrp1"	8770	27940	310	2006	1994	723	36	108	108	127	226	177	99	97	0	1956	1919	692	36	76	76	93	308	331	98	93	0	1.010	1.023	1.022	1.037	1.467	0.988	0.847	754	3814	94	3778	3729	0.014	1898	1880	1886	1843	1503403	1446908	8.261	5.929	0	0	0
7	19	8	""	"lrp1"	9170	27950	230	2195	2175	531	24	107	107	126	319	253	100	99	0	2149	2156	628	29	75	75	83	86	103	100	100	0	1.007	0.994	1.024	1.005	1.367	1.044	0.815	447	2455	96	4162	4149	0.010	2088	2074	2068	2081	972362	963775	6.423	24.105	0	0	0
7	20	8	""	"lrp1"	9560	27920	240	2204	2220	602	27	107	107	125	288	230	100	99	0	2092	2107	648	30	74	74	85	85	100	100	100	0	1.039	1.039	1.038	1.051	1.380	1.093	0.822	464	2976	97	4115	4146	0.055	2097	2018	2113	2033	1030148	977505	7.274	23.788	0	0	0
7	1	9	""	"star"	2060	28370	200	353	375	151	40	101	101	111	67	60	96	83	0	313	336	151	44	85	85	92	69	75	92	77	0	1.105	1.092	1.133	1.146	2.542	1.156	0.416	355	2025	87	480	525	0.144	252	228	274	251	132968	119230	3.940	3.536	0	0	0
7	2	9	""	"star"	2400	28400	200	344	374	177	47	102	102	113	88	77	88	68	0	309	337	157	46	88	88	94	79	84	86	71	0	1.095	1.092	1.043	1.133	2.901	1.184	0.390	325	2037	86	463	521	0.131	242	221	272	249	121409	109622	2.966	3.076	0	0	0
7	3	9	""	"star"	2810	28360	150	267	287	175	60	128	128	180	144	80	48	23	0	218	255	192	75	97	97	152	136	89	48	24	0	1.149	1.006	1.008	1.043	3.035	0.953	0.420	156	1272	100	260	317	0.200	139	121	159	158	44752	39857	0.743	0.757	-100	0	1
7	4	9	""	"star"	3200	28350	150	144	167	90	53	116	116	156	121	77	17	5	0	103	124	77	62	98	98	139	123	88	7	0	0	5.600	1.962	1.667	1.676	3.658	0.866	0.339	156	1272	100	33	77	2.485	28	5	51	26	26014	19352	0.091	-0.122	-100	0	1
7	5	9	""	"mnt"	3700	28360	260	1353	1218	646	53	112	112	221	435	196	77	71	0	1511	1379	794	57	96	96	194	428	220	76	75	0	0.877	0.862	0.900	0.973	2.093	0.816	0.810	540	3049	100	2656	2389	-0.189	1241	1415	1106	1283	657718	744567	2.292	2.769	-100	0	0
7	6	9	""	"mnt"	4000	28350	150	272	309	164	53	116	116	300	506	168	5	0	0	235	275	178	64	90	90	296	565	190	5	0	0	1.076	1.043	1.090	1.115	3.578	0.873	0.831	156	1168	100	301	378	0.106	156	145	193	185	48225	42971	0.018	-0.037	-100	0	1
7	7	9	""	"mnt"	4400	28360	60	406	333	167	50	143	143	177	174	98	66	0	0	241	267	148	55	102	102	167	435	260	0	0	0	1.892	1.152	6.302	2.711	6.798	4.702	0.007	6	186	34	402	355	0.920	263	139	190	165	1997	1600	0.897	0.230	-100	0	1
7	8	9	""	"mnt"	4640	28270	250	1327	1262	442	35	114	114	188	292	155	91	90	0	1533	1463	573	39	83	83	168	352	209	91	89	0	0.837	0.832	0.837	0.892	1.637	0.795	0.819	460	2882	100	2663	2528	-0.257	1213	1450	1148	1380	580358	673079	3.678	3.679	-100	0	0
7	9	9	""	"vig1"	5170	28380	130	257	277	157	56	101	101	115	80	69	77	50	0	84	104	62	59	69	69	76	47	61	27	16	0	10.400	5.029	5.776	6.153	4.849	21.043	0.007	18	1012	83	171	211	3.379	156	15	176	35	4989	1863	2.025	0.596	-100	0	1
7	10	9	""	"vig1"	5580	28340	150	3843	3675	1129	30	140	140	1185	1632	137	91	73	0	3285	3187	1049	32	89	89	993	1410	141	92	73	0	1.159	1.141	1.169	1.158	1.386	1.146	0.879	156	1272	100	6899	6633	0.213	3703	3196	3535	3098	573336	497189	1.526	1.556	-50	0	0
7	11	9	""	"vig1"	5980	28340	150	152	175	93	53	116	116	713	1345	188	0	0	0	92	109	59	54	79	79	606	1200	198	0	0	0	2.769	1.967	1.429	1.518	5.184	1.067	0.937	156	1272	100	49	89	1.469	36	13	59	30	27336	16966	-0.400	-0.414	-100	0	1
7	12	9	""	"vig1"	6340	28330	220	3190	3280	848	25	103	103	111	58	52	100	100	0	2796	2809	816	29	73	73	78	48	61	100	100	0	1.134	1.161	1.155	1.176	1.340	1.154	0.908	348	2669	92	5810	5913	0.181	3087	2723	3177	2736	1141582	977430	54.638	56.896	0	0	0
7	13	9	""	"pdcd2"	6800	28340	220	1213	991	700	70	108	108	138	144	104	71	61	0	515	474	348	73	76	76	101	114	112	62	59	0	2.517	2.219	2.243	2.243	2.331	2.265	0.836	392	2453	100	1544	1281	1.332	1105	439	883	398	388389	185878	5.924	3.272	-100	0	0
7	14	9	""	"pdcd2"	7040	28350	180	1434	1450	393	27	117	117	209	310	148	100	98	0	661	673	224	33	79	79	136	183	134	98	86	0	2.263	2.244	2.245	2.336	1.549	2.359	0.732	410	1381	28	1899	1927	1.178	1317	582	1333	594	594548	275966	4.003	2.934	0	0	0
7	15	9	""	"pdcd2"	7610	28360	210	1384	1385	326	23	103	103	111	54	48	100	100	0	668	691	203	29	70	70	75	84	112	100	98	0	2.142	2.064	2.103	2.125	1.485	2.119	0.828	361	1921	93	1879	1903	1.099	1281	598	1282	621	500143	249392	23.593	7.333	0	0	0
7	16	9	""	"pdcd2"	7940	28300	240	1374	1410	371	26	111	111	145	133	91	100	99	0	691	687	238	34	74	74	109	145	133	98	92	0	2.047	2.119	2.167	2.220	1.544	2.163	0.806	396	2998	80	1880	1912	1.034	1263	617	1299	613	558488	272102	9.511	3.986	0	0	0
7	17	9	""	"il17r"	8400	28350	220	13533	13768	2955	21	108	108	122	80	65	100	100	0	13983	14089	3039	21	74	74	83	61	73	100	100	0	0.965	0.975	0.971	0.986	1.281	0.972	0.960	386	2696	88	27334	27675	-0.051	13425	13909	13660	14015	5314408	5438427	170.575	229.607	0	0	0
7	18	9	""	"il17r"	8810	28360	210	13702	13840	2773	20	107	107	130	298	229	100	100	0	14217	14377	2600	18	75	75	96	414	431	100	100	0	0.961	0.960	0.954	0.955	1.218	0.961	0.959	360	2084	94	27737	28035	-0.057	13595	14142	13733	14302	4982339	5175779	46.007	34.495	0	0	0
7	19	9	""	"il17r"	9140	28350	210	13536	13754	3217	23	112	112	139	310	223	100	100	0	14191	14327	3423	23	77	77	102	437	428	99	99	0	0.951	0.957	0.952	0.963	1.242	0.953	0.954	366	2175	90	27538	27892	-0.072	13424	14114	13642	14250	5033859	5243579	43.919	32.551	0	0	0
7	20	9	""	"il17r"	9580	28330	230	13310	13740	3057	22	110	110	130	206	158	100	100	0	13616	13675	3096	22	75	75	91	197	216	100	100	0	0.975	1.002	0.998	1.005	1.196	1.000	0.964	416	2852	92	26741	27230	-0.037	13200	13541	13630	13600	5716022	5688793	66.068	68.954	0	0	0
7	1	10	""	"sp6"	2050	28750	260	2325	2349	553	23	105	105	142	238	167	99	99	0	2119	2169	804	37	91	91	123	243	197	99	98	0	1.095	1.080	1.083	1.104	1.389	1.002	0.832	581	2857	69	4248	4322	0.131	2220	2028	2244	2078	1364538	1259919	9.273	8.420	0	0	0
7	2	10	""	"sp6"	2350	28760	260	1949	1649	1082	65	109	109	191	374	195	72	67	0	1811	1503	1030	68	91	91	159	364	228	69	66	0	1.070	1.091	1.117	1.224	2.103	1.062	0.864	540	3036	100	3560	2952	0.098	1840	1720	1540	1412	890225	811726	3.898	3.692	-100	0	0
7	3	10	""	"sp6"	2810	28760	150	2274	2357	564	23	176	176	845	1020	120	98	53	0	2222	2241	506	22	120	120	762	987	129	98	62	0	0.998	1.028	1.018	1.024	1.376	1.027	0.711	156	1272	100	4200	4302	-0.003	2098	2102	2181	2121	367687	349580	1.482	1.498	-50	0	0
7	4	10	""	"sp6"	3210	28760	150	2389	2369	640	27	154	154	689	976	141	96	68	0	2104	2071	601	29	116	116	617	919	148	94	59	0	1.124	1.133	1.126	1.135	1.401	1.082	0.818	156	1272	100	4223	4170	0.169	2235	1988	2215	1955	369580	323099	1.721	1.582	-50	0	0
7	5	10	""	"rpl44"	3620	28740	280	30152	30506	7208	23	119	119	242	775	320	100	100	0	17445	17597	4613	26	100	100	169	394	233	100	100	0	1.732	1.737	1.728	1.772	1.247	1.729	0.974	544	3466	54	47378	47884	0.792	30033	17345	30387	17497	16595528	9572774	39.050	44.234	0	0	0
7	6	10	""	"rpl44"	3980	28730	270	28626	28617	6331	22	115	115	216	432	200	100	100	0	16957	17035	4177	24	90	90	164	334	203	100	99	0	1.690	1.682	1.691	1.715	1.256	1.675	0.979	522	3060	88	45378	45447	0.757	28511	16867	28502	16945	14938143	8892118	65.743	50.512	0	0	0
7	7	10	""	"rpl44"	4410	28730	260	29580	29998	5855	19	112	112	178	349	196	100	100	0	17204	17418	3866	22	83	83	130	258	198	100	100	0	1.721	1.724	1.729	1.740	1.173	1.717	0.979	514	3231	93	46589	47221	0.783	29468	17121	29886	17335	15419165	8952719	85.444	67.008	0	0	0
7	8	10	""	"rpl44"	4790	28720	280	28881	28106	8245	29	107	107	162	289	178	100	100	0	16791	16156	5274	32	76	76	121	247	204	100	99	0	1.721	1.741	1.728	1.815	1.354	1.730	0.968	611	3692	93	45489	44079	0.783	28774	16715	27999	16080	17172714	9871453	96.692	64.919	0	0	0
7	9	10	""	"mdm2"	5250	28740	200	222	234	97	41	99	99	113	76	67	70	39	0	286	307	171	55	71	71	79	77	97	94	72	0	0.572	0.572	0.584	0.525	2.770	0.455	0.328	360	2080	89	338	371	-0.806	123	215	135	236	84296	110551	1.592	2.961	-100	0	1
7	10	10	""	"mdm2"	5570	28760	210	216	235	106	45	101	101	115	140	121	39	8	0	285	299	120	40	70	70	81	139	171	76	29	0	0.535	0.585	0.532	0.551	2.948	0.579	0.294	356	2269	94	330	363	-0.902	115	215	134	229	83823	106409	0.857	1.568	-100	0	1
7	11	10	""	"mdm2"	6020	28760	230	220	234	100	42	102	102	109	80	73	69	31	0	274	291	130	44	72	72	76	33	43	97	93	0	0.584	0.603	0.599	0.570	3.061	1.043	0.144	375	2717	93	320	351	-0.776	118	202	132	219	87675	109002	1.563	6.515	-100	0	1
7	12	10	""	"mdm2"	6350	28730	230	219	254	163	64	102	102	109	52	47	79	54	0	262	298	228	76	74	74	78	40	51	96	88	0	0.622	0.679	0.626	0.623	2.911	0.480	0.154	390	2644	89	305	376	-0.685	117	188	152	224	99126	116395	2.788	5.500	0	0	0
7	13	10	""	"tdo"	6770	28740	150	111	121	61	50	102	102	112	60	53	15	6	0	77	84	41	48	73	73	78	39	50	11	3	0	2.250	1.727	1.484	1.611	4.164	2.793	0.054	156	1272	100	13	30	1.170	9	4	19	11	18839	13072	0.150	0.154	-100	0	1
7	14	10	""	"tdo"	7160	28740	150	102	108	43	39	104	104	111	52	46	14	3	0	74	81	37	45	73	73	78	42	53	7	3	0	-2.000	0.500	1.683	1.619	4.935	-54.590	0.000	156	1272	100	-1	12	Error	-2	1	4	8	16825	12590	-0.058	0.071	-100	0	1
7	15	10	""	"tdo"	7590	28740	350	532	553	189	34	109	109	151	164	108	95	71	0	519	541	204	37	75	75	164	330	201	74	14	0	0.953	0.953	0.983	0.955	1.862	0.771	0.560	1038	4344	89	867	910	-0.069	423	444	444	466	574308	561923	2.451	1.142	-100	0	1
7	16	10	""	"tdo"	7950	28740	150	124	130	56	43	105	105	114	56	49	26	6	0	81	87	42	48	71	71	77	37	48	18	5	0	1.900	1.563	2.481	1.684	3.947	3.776	0.036	156	1189	100	29	41	0.926	19	10	25	16	20259	13625	0.286	0.270	-100	0	1
7	17	10	""	"buffer"	8350	28740	150	92	101	48	47	100	100	108	54	50	12	4	0	74	75	22	29	71	71	76	58	76	2	0	0	-2.667	0.250	1.760	2.040	3.796	42.538	0.001	156	1272	100	-5	5	Error	-8	3	1	4	15783	11634	-0.130	-0.017	-100	0	1
7	18	10	""	"buffer"	8740	28730	150	96	104	41	39	103	103	112	55	49	9	1	0	71	74	24	32	73	73	77	58	75	1	0	0	3.500	1.000	2.111	2.050	3.374	14.696	0.006	156	1272	100	-9	2	1.807	-7	-2	1	1	16166	11471	-0.145	-0.052	-100	0	1
7	19	10	""	"buffer"	9140	28730	150	111	116	49	42	108	108	120	62	51	10	3	0	76	80	42	52	78	78	84	39	46	6	1	0	-1.500	4.000	1.872	1.974	3.769	4.187	0.028	156	1272	100	1	10	Error	3	-2	8	2	18119	12490	-0.065	-0.103	-100	0	1
7	20	10	""	"buffer"	9530	28730	150	109	117	50	42	110	110	127	91	71	4	1	0	75	77	22	28	77	77	82	44	53	3	0	0	0.500	100000.000	1.718	1.805	4.056	376.022	0.000	156	1272	100	-3	7	-1.000	-1	-2	7	0	18319	11952	-0.110	-0.114	-100	0	1
7	1	11	""	"sp3"	2050	29170	210	774	787	255	32	104	104	123	108	87	99	97	0	590	617	238	38	88	88	98	90	91	98	95	0	1.335	1.291	1.344	1.332	1.694	1.277	0.692	393	2349	71	1172	1212	0.417	670	502	683	529	309174	242452	6.148	5.767	0	0	0
7	2	11	""	"sp3"	2460	29210	220	783	791	249	31	104	104	125	114	91	99	97	0	620	628	220	35	90	90	102	100	98	97	94	0	1.281	1.277	1.315	1.311	1.732	1.262	0.664	350	2707	86	1209	1225	0.357	679	530	687	538	276943	219857	5.842	5.260	0	0	0
7	3	11	""	"sp3"	2820	29160	150	579	531	364	68	129	129	270	295	109	58	34	0	428	409	292	71	102	102	212	236	111	55	30	0	1.380	1.309	1.277	1.293	2.477	1.341	0.664	156	1272	100	776	709	0.465	450	326	402	307	82853	63786	0.885	0.835	-100	0	1
7	4	11	""	"sp3"	3210	29160	150	669	646	332	51	133	133	320	1125	351	3	0	0	575	526	292	55	105	105	219	334	152	65	20	0	1.140	1.219	1.176	1.226	2.097	4.160	0.633	156	1272	100	1006	934	0.189	536	470	513	421	100758	82051	0.290	0.919	-100	0	1
7	5	11	""	"mxi1"	3680	29210	200	1690	1711	428	25	107	107	149	242	162	100	99	0	1334	1365	412	30	93	93	120	173	144	99	99	0	1.276	1.261	1.305	1.288	1.507	1.211	0.753	334	1923	68	2824	2876	0.352	1583	1241	1604	1272	571484	455867	6.455	7.197	0	0	0
7	6	11	""	"mxi1"	3950	29180	240	959	895	734	82	107	107	140	211	150	59	55	0	647	676	611	90	87	87	110	164	149	55	55	0	1.521	1.338	1.397	1.539	2.680	1.277	0.798	460	2757	100	1412	1377	0.605	852	560	788	589	411825	310999	3.578	3.451	-100	0	0
7	7	11	""	"mxi1"	4340	29170	200	1679	1726	458	26	105	105	114	58	50	100	100	0	1355	1404	420	29	80	80	85	46	54	100	100	0	1.235	1.224	1.227	1.239	1.443	1.227	0.856	287	2273	95	2849	2945	0.305	1574	1275	1621	1324	495488	402806	27.793	28.674	0	0	0
7	8	11	""	"mxi1"	4740	29150	180	1677	1685	506	30	105	105	117	64	54	100	100	0	1295	1325	412	31	73	73	79	34	43	100	100	0	1.286	1.262	1.251	1.277	1.472	1.278	0.836	309	1831	85	2794	2832	0.363	1572	1222	1580	1252	520617	409311	24.500	36.647	0	0	0
7	9	11	""	"itgb1"	5180	29150	150	124	131	51	38	105	105	121	67	55	19	4	0	78	87	52	59	72	72	79	58	73	8	3	0	3.167	1.733	1.410	1.507	4.630	0.169	0.188	156	1133	100	25	41	1.663	19	6	26	15	20379	13566	0.149	0.138	-100	0	1
7	10	11	""	"itgb1"	5460	29200	190	482	660	604	91	104	104	118	68	57	96	90	0	228	299	276	92	71	71	80	81	101	73	48	0	2.408	2.439	2.652	2.777	2.369	1.535	0.546	305	1839	50	535	784	1.268	378	157	556	228	201294	91092	7.971	2.704	-100	0	1
7	11	11	""	"itgb1"	5970	29150	150	150	164	72	43	112	112	164	173	105	5	0	0	87	97	43	44	75	75	95	78	82	10	0	0	3.167	2.364	2.113	1.944	4.626	1.282	0.054	156	1272	100	50	74	1.663	38	12	52	22	25508	15123	0.000	0.026	-100	0	1
7	12	11	""	"itgb1"	6370	29150	150	169	192	104	54	117	117	208	317	152	2	0	0	95	105	49	46	78	78	115	132	114	4	0	0	3.059	2.778	2.063	1.658	4.182	3.367	0.289	156	1272	100	69	102	1.613	52	17	75	27	29968	16350	-0.050	-0.076	-100	0	1
7	13	11	""	"empty"	6760	29140	150	137	153	80	52	106	106	115	58	50	31	15	0	134	175	114	65	80	80	101	86	85	39	26	0	0.574	0.495	0.675	0.713	4.283	0.425	0.120	156	1272	100	85	142	-0.801	31	54	47	95	23889	27346	0.655	0.860	-100	0	1
7	14	11	""	"empty"	7160	29140	150	191	216	121	56	116	116	193	240	124	7	2	0	255	299	182	60	81	81	267	469	175	9	0	0	0.431	0.459	0.470	0.539	4.403	0.383	0.595	156	1272	100	249	318	-1.214	75	174	100	218	33702	46673	0.096	0.068	-100	0	1
7	15	11	""	"empty"	7550	29140	150	519	517	243	47	133	133	292	282	96	70	23	0	1234	1166	552	47	92	92	532	656	123	82	35	0	0.338	0.358	0.367	0.368	2.237	0.354	0.640	156	1225	100	1528	1458	-1.565	386	1142	384	1074	80678	181933	0.798	0.966	-100	0	1
7	16	11	""	"empty"	7950	29140	150	608	627	215	34	110	110	160	169	105	96	80	0	1376	1398	501	35	78	78	199	407	204	96	88	0	0.384	0.392	0.402	0.406	1.822	0.361	0.729	156	1272	100	1796	1837	-1.381	498	1298	517	1320	97833	218095	2.763	2.946	-50	0	0
7	17	11	""	"sp5"	8390	29150	140	788	1227	1037	84	107	107	148	327	220	74	52	0	443	935	958	102	71	71	98	244	248	63	44	0	1.831	1.296	1.445	1.882	3.103	1.204	0.764	158	1044	10	1053	1984	0.873	681	372	1120	864	193899	147715	3.300	3.430	-100	0	1
7	18	11	""	"sp5"	8730	29140	150	366	1206	1415	117	115	115	285	670	235	37	33	0	259	1027	1211	117	80	80	222	602	271	39	33	0	1.402	1.152	1.163	1.299	3.126	1.156	0.820	156	1172	100	430	2038	0.487	251	179	1091	947	188159	160252	1.375	1.337	-100	0	1
7	19	11	""	"sp5"	9100	29130	340	3985	4019	1215	30	111	111	155	300	193	100	100	0	3269	3389	1109	32	77	77	111	269	242	100	99	0	1.214	1.180	1.181	1.189	1.338	1.173	0.894	838	4924	76	7066	7220	0.280	3874	3192	3908	3312	3367518	2840082	12.880	12.186	0	0	0
7	20	11	""	"sp5"	9530	29120	230	1288	1709	1397	81	112	112	137	135	98	91	80	0	763	1180	1107	93	77	77	90	96	106	81	71	0	1.714	1.448	1.480	1.893	2.814	1.349	0.835	331	2763	0	1862	2700	0.777	1176	686	1597	1103	565679	390577	11.644	11.354	-100	0	0
8	1	1	""	"sp4"	11000	25160	200	870	900	248	27	108	108	123	90	73	100	100	0	714	733	244	33	70	70	77	45	58	99	99	0	1.183	1.195	1.240	1.241	1.780	1.206	0.764	320	2310	96	1406	1455	0.242	762	644	792	663	287917	234544	8.633	14.578	0	0	0
8	2	1	""	"sp4"	11400	25140	240	804	868	390	44	110	110	124	81	65	99	98	0	596	598	278	46	73	73	80	43	53	94	91	0	1.327	1.444	1.407	1.566	2.098	1.528	0.672	385	2997	29	1217	1283	0.408	694	523	758	525	334075	230153	9.185	12.047	0	0	0
8	3	1	""	"sp4"	11750	25130	190	907	927	271	29	106	106	116	66	56	100	100	0	733	741	223	30	72	72	76	39	51	100	100	0	1.212	1.227	1.257	1.228	1.546	1.256	0.783	302	1907	90	1462	1490	0.277	801	661	821	669	279894	223788	12.288	17.051	0	0	0
8	4	1	""	"sp4"	12160	25130	210	909	941	297	31	109	109	121	92	76	99	99	0	740	773	236	30	77	77	82	33	40	100	99	0	1.207	1.195	1.230	1.201	1.548	1.239	0.782	335	2481	95	1463	1528	0.271	800	663	832	696	315133	259114	8.913	20.939	0	0	0
8	5	1	""	"bsg"	12600	25130	210	3693	3649	802	21	110	110	124	91	73	100	100	0	1213	1223	365	29	76	76	82	41	50	99	98	0	3.151	3.085	3.068	3.214	1.545	3.165	0.863	356	2352	89	4720	4686	1.656	3583	1137	3539	1147	1299030	435245	38.736	27.829	0	0	0
8	6	1	""	"bsg"	12960	25140	200	3891	4014	1079	26	112	112	128	100	78	100	100	0	1323	1352	398	29	74	74	80	42	52	99	99	0	3.026	3.053	3.068	3.126	1.452	3.131	0.903	338	2207	95	5028	5180	1.597	3779	1249	3902	1278	1356693	457143	38.860	30.286	0	0	0
8	7	1	""	"bsg"	13390	25140	200	3804	3831	819	21	107	107	119	76	63	100	100	0	1292	1301	339	26	69	69	74	60	81	99	99	0	3.023	3.023	3.047	3.106	1.454	3.099	0.895	328	2244	94	4920	4956	1.596	3697	1223	3724	1232	1256561	426669	48.842	20.450	0	0	0
8	8	1	""	"bsg"	13760	25120	220	3658	4033	2916	72	107	107	126	195	154	100	100	0	1292	1318	520	39	67	67	75	86	114	99	98	0	2.899	3.138	3.008	3.114	1.672	4.166	0.761	351	2747	93	4776	5177	1.536	3551	1225	3926	1251	1415614	462669	20.036	14.453	0	0	0
8	9	1	""	"dncic"	14200	25130	190	418	458	200	43	104	104	117	95	81	96	80	0	419	460	250	54	67	67	77	208	270	77	36	0	0.892	0.901	0.995	0.933	2.485	0.791	0.399	288	2007	95	666	747	-0.165	314	352	354	393	131795	132446	3.589	1.841	-100	0	1
8	10	1	""	"dncic"	14580	25150	180	400	435	188	43	100	100	108	57	52	98	94	0	404	438	210	47	66	66	71	114	160	92	72	0	0.888	0.901	0.912	0.926	2.236	0.868	0.497	282	1858	95	638	707	-0.171	300	338	335	372	122784	123477	5.737	3.219	0	0	0
8	11	1	""	"dncic"	14970	25140	190	422	454	218	48	100	100	109	54	49	97	92	0	397	456	221	48	65	65	69	56	81	98	94	0	0.970	0.905	0.891	0.901	2.624	0.908	0.420	290	2005	96	654	745	-0.044	322	332	354	391	131528	132379	6.389	6.911	0	0	0
8	12	1	""	"dncic"	15360	25120	200	397	428	181	42	103	103	111	65	58	96	88	0	403	437	228	52	66	66	70	50	71	97	91	0	0.872	0.876	0.846	0.875	2.451	0.768	0.426	309	2269	93	631	696	-0.198	294	337	325	371	132143	134944	4.877	7.340	0	0	0
8	13	1	""	"btg1"	15790	25120	220	1246	1271	410	32	105	105	114	57	50	100	99	0	560	573	218	38	67	67	71	34	47	98	97	0	2.314	2.304	2.377	2.430	1.741	2.478	0.730	384	2681	90	1634	1672	1.210	1141	493	1166	506	488185	219847	20.298	14.765	0	0	0
8	14	1	""	"btg1"	16180	25140	220	1187	1209	373	30	103	103	113	59	52	100	99	0	546	568	224	39	66	66	70	34	48	99	99	0	2.258	2.203	2.259	2.315	1.690	2.310	0.731	367	2568	96	1564	1608	1.175	1084	480	1106	502	443851	208607	18.576	14.647	0	0	0
8	15	1	""	"btg1"	16570	25130	210	1255	1321	414	31	104	104	114	61	53	100	100	0	578	591	207	35	66	66	70	42	60	100	98	0	2.248	2.318	2.254	2.405	1.705	2.513	0.713	358	2345	97	1663	1742	1.169	1151	512	1217	525	473084	211717	19.787	12.405	0	0	0
8	16	1	""	"btg1"	16980	25120	220	1365	1382	412	29	101	101	112	58	51	100	100	0	542	569	215	37	65	65	70	42	60	98	97	0	2.650	2.542	2.604	2.706	1.792	2.683	0.742	397	2649	96	1741	1785	1.406	1264	477	1281	504	548824	225744	21.897	11.881	0	0	0
8	17	1	""	"sp7"	17410	25120	200	822	856	314	36	101	101	110	52	47	100	100	0	693	725	273	37	65	65	69	26	37	99	99	0	1.148	1.144	1.202	1.166	1.602	1.161	0.768	290	2274	73	1349	1415	0.199	721	628	755	660	248259	210280	14.346	25.231	0	0	0
8	18	1	""	"sp7"	17780	25140	190	857	902	288	31	101	101	109	54	49	100	100	0	732	763	251	32	65	65	70	35	50	98	98	0	1.133	1.148	1.156	1.160	1.642	1.167	0.762	272	1993	96	1423	1499	0.180	756	667	801	698	245421	207480	14.685	19.800	0	0	0
8	19	1	""	"sp7"	18160	25130	180	935	942	263	27	104	104	113	55	48	100	100	0	752	768	237	30	64	64	69	31	44	100	98	0	1.208	1.190	1.224	1.217	1.625	1.201	0.781	280	1859	92	1519	1542	0.273	831	688	838	704	263836	215050	15.073	22.548	0	0	0
8	20	1	""	"sp7"	18570	25100	200	891	928	268	28	103	103	113	59	52	100	99	0	733	756	221	29	63	63	69	32	46	100	100	0	1.176	1.190	1.211	1.197	1.544	1.215	0.793	299	2345	89	1458	1518	0.234	788	670	825	693	277456	225949	13.814	21.469	0	0	0
8	1	2	""	"ara"	10980	25540	150	112	117	55	47	105	105	113	58	51	17	5	0	71	75	26	34	70	70	74	29	39	12	4	0	7.000	2.400	1.813	1.926	3.004	19.404	0.007	156	1272	100	8	17	2.807	7	1	12	5	18243	11677	0.069	0.034	-100	0	1
8	2	2	""	"ara"	11380	25540	150	107	112	49	43	108	108	117	76	64	7	1	0	78	83	34	40	74	74	78	37	47	14	2	0	-0.250	0.444	1.231	1.124	4.483	2.039	0.017	156	1267	100	3	13	Error	-1	4	4	9	17486	12908	-0.066	0.135	-100	0	1
8	3	2	""	"ara"	11780	25540	150	113	121	58	47	111	111	118	56	47	16	3	0	73	85	42	49	73	73	77	36	46	16	6	0	100000.000	0.833	1.798	1.573	3.646	7.231	0.019	156	1272	100	2	22	16.610	2	0	10	12	18913	13242	0.054	0.222	-100	0	1
8	4	2	""	"ara"	12180	25540	150	121	133	62	46	111	111	120	55	45	18	5	0	83	97	50	51	78	78	85	42	49	16	7	0	2.000	1.158	1.169	1.290	4.057	27.341	0.001	156	1272	100	15	41	1.000	10	5	22	19	20673	15194	0.236	0.286	-100	0	1
8	5	2	""	"dntt"	12590	25530	160	223	222	81	36	108	108	119	73	61	62	31	0	155	244	235	96	76	76	84	89	105	45	25	0	1.456	0.679	0.961	1.279	4.964	0.702	0.051	35	1587	72	194	282	0.542	115	79	114	168	7769	8530	1.411	1.798	-100	0	1
8	6	2	""	"dntt"	12990	25560	150	235	252	106	42	105	105	117	60	51	84	57	0	146	161	79	49	76	76	81	36	44	66	45	0	1.857	1.729	1.600	1.763	3.942	2.785	0.099	75	1231	9	200	232	0.893	130	70	147	85	18911	12040	2.250	2.222	-100	0	1
8	7	2	""	"dntt"	13340	25530	110	189	191	50	26	115	115	126	73	57	50	20	0	188	204	104	50	75	75	90	160	177	20	10	0	0.655	0.589	0.790	0.694	6.206	0.306	0.426	10	662	34	187	205	-0.610	74	113	76	129	1912	2042	0.890	0.713	-100	0	1
8	8	2	""	"dntt"	13780	25530	150	119	122	53	43	106	106	119	74	62	12	1	0	86	90	32	35	68	68	76	97	127	1	0	0	0.722	0.727	2.084	1.877	3.702	0.225	0.081	156	1272	100	31	38	-0.470	13	18	16	22	19052	14081	0.041	0.144	-100	0	1
8	9	2	""	"capn3"	14200	25530	210	20045	19926	5221	26	105	105	121	143	118	100	100	0	23196	22633	6701	29	67	67	78	201	257	100	100	0	0.862	0.878	0.878	0.900	1.474	0.865	0.963	322	2380	93	43069	42387	-0.214	19940	23129	19821	22566	6416151	7287937	138.497	112.214	0	0	0
8	10	2	""	"capn3"	14570	25550	190	20342	20745	4692	22	103	103	113	135	119	100	100	0	23468	23900	6045	25	67	67	72	86	119	100	100	0	0.865	0.866	0.869	0.878	1.321	0.855	0.965	299	1974	98	43640	44475	-0.209	20239	23401	20642	23833	6202656	7146170	152.830	277.070	0	0	0
8	11	2	""	"capn3"	14970	25540	200	21468	20975	5010	23	104	104	113	61	53	100	100	0	24384	24145	6505	26	67	67	71	52	73	100	100	0	0.879	0.867	0.873	0.887	1.376	0.855	0.969	304	2270	90	45681	44949	-0.186	21364	24317	20871	24078	6376547	7340040	342.000	462.962	0	0	0
8	12	2	""	"capn3"	15360	25510	200	20548	20353	5353	26	103	103	115	110	95	100	100	0	23244	23012	6505	28	66	66	71	62	87	100	100	0	0.882	0.883	0.890	0.893	1.325	0.873	0.958	326	2227	90	43623	43196	-0.181	20445	23178	20250	22946	6635084	7501775	183.982	370.016	0	0	0
8	13	2	""	"ebf1"	15800	25530	190	701	726	286	39	103	103	112	51	45	100	99	0	733	782	314	40	67	67	70	31	44	100	100	0	0.898	0.871	0.852	0.874	1.857	0.853	0.657	299	1973	94	1264	1338	-0.155	598	666	623	715	217063	233791	12.039	22.968	0	0	0
8	14	2	""	"ebf1"	16180	25540	190	714	747	280	37	104	104	114	58	50	99	99	0	725	748	287	38	66	66	70	38	54	99	99	0	0.926	0.943	0.919	0.938	2.049	0.940	0.635	285	1994	93	1269	1325	-0.111	610	659	643	682	213016	213194	10.914	17.842	0	0	0
8	15	2	""	"ebf1"	16570	25540	190	716	742	264	35	103	103	111	55	49	100	99	0	731	759	294	38	66	66	70	34	48	100	100	0	0.922	0.922	0.931	0.920	1.816	0.899	0.645	287	2006	95	1278	1332	-0.117	613	665	639	693	212994	217883	11.473	20.265	0	0	0
8	16	2	""	"ebf1"	16960	25520	190	698	731	276	37	102	102	110	70	63	100	99	0	678	718	311	43	66	66	71	54	76	99	98	0	0.974	0.965	0.983	0.985	1.954	0.932	0.614	309	1972	94	1208	1281	-0.038	596	612	629	652	225819	221928	8.871	11.981	0	0	0
8	17	2	""	"sp2"	17400	25520	210	1471	1498	390	26	103	103	111	52	46	100	100	0	1626	1666	456	27	64	64	69	32	46	100	100	0	0.876	0.871	0.863	0.873	1.386	0.859	0.864	344	2380	90	2930	2997	-0.191	1368	1562	1395	1602	515379	572983	26.673	49.906	0	0	0
8	18	2	""	"sp2"	17790	25540	200	1527	1593	525	32	100	100	109	54	49	100	100	0	1752	1790	561	31	65	65	68	26	38	100	100	0	0.846	0.866	0.863	0.857	1.404	0.861	0.835	331	2226	91	3114	3218	-0.241	1427	1687	1493	1725	527387	592359	27.481	66.231	0	0	0
8	19	2	""	"sp2"	18190	25530	210	1596	1612	407	25	104	104	113	53	46	100	100	0	1728	1767	452	25	65	65	69	27	39	100	100	0	0.897	0.886	0.885	0.888	1.439	0.877	0.869	343	2338	94	3155	3210	-0.157	1492	1663	1508	1702	552808	605967	28.283	62.889	0	0	0
8	20	2	""	"sp2"	18570	25520	210	1584	1603	349	21	101	101	110	56	50	100	100	0	1780	1794	413	23	64	64	68	28	41	100	100	0	0.864	0.868	0.868	0.874	1.375	0.855	0.883	333	2382	97	3199	3232	-0.211	1483	1716	1502	1730	533718	597369	26.661	61.643	0	0	0
8	1	3	""	"casp1"	11020	25940	200	664	688	239	34	107	107	120	86	71	99	98	0	585	587	218	37	71	71	78	37	47	99	99	0	1.084	1.126	1.101	1.138	1.889	1.168	0.647	341	2169	91	1071	1097	0.116	557	514	581	516	234596	200087	6.605	13.757	0	0	0
8	2	3	""	"casp1"	11360	25970	210	687	735	257	34	110	110	129	162	125	99	92	0	578	605	243	40	73	73	80	63	78	100	98	0	1.143	1.175	1.202	1.190	1.800	1.193	0.651	360	2274	93	1082	1157	0.193	577	505	625	532	264751	217808	3.741	8.333	0	0	0
8	3	3	""	"casp1"	11780	25940	150	314	370	205	55	136	136	255	265	103	34	7	0	183	238	182	76	86	86	190	231	121	22	4	0	1.835	1.539	1.634	1.943	3.841	1.216	0.491	156	1272	100	275	386	0.876	178	97	234	152	57713	37150	0.434	0.208	-100	0	1
8	4	3	""	"casp1"	12180	25940	150	717	697	314	45	140	140	260	258	99	82	57	0	565	553	284	51	94	94	200	225	112	80	52	0	1.225	1.214	1.238	1.234	2.120	1.144	0.543	156	1272	100	1048	1016	0.293	577	471	557	459	108711	86344	1.694	1.569	-50	0	0
8	5	3	""	"ecm1"	12600	25930	200	2033	2032	483	23	107	107	116	57	49	100	100	0	1095	1104	340	30	76	76	82	74	90	99	98	0	1.890	1.873	1.843	1.931	1.568	1.894	0.854	320	2277	89	2945	2953	0.918	1926	1019	1925	1028	650129	353230	33.614	13.811	0	0	0
8	6	3	""	"ecm1"	12980	25950	190	2014	2065	666	32	111	111	123	70	56	100	100	0	1038	1079	403	37	73	73	78	37	47	99	99	0	1.972	1.942	1.991	2.005	1.533	1.981	0.850	306	1970	96	2868	2960	0.980	1903	965	1954	1006	631822	330165	27.743	27.054	0	0	0
8	7	3	""	"ecm1"	13370	25950	200	1946	1965	498	25	112	112	132	132	100	100	100	0	1051	1047	413	39	68	68	75	46	61	99	98	0	1.866	1.893	1.950	2.089	1.866	1.893	0.785	321	2219	78	2817	2832	0.900	1834	983	1853	979	630880	336218	13.886	21.130	0	0	0
8	8	3	""	"ecm1"	13760	25920	210	1900	1950	548	28	104	104	116	112	96	100	100	0	1036	1029	360	34	67	67	70	29	41	99	99	0	1.853	1.919	1.955	1.981	1.565	1.958	0.824	326	2426	90	2765	2808	0.890	1796	969	1846	962	635756	335347	16.375	33.069	0	0	0
8	9	3	""	"casp7"	14200	25930	200	216	250	151	60	105	105	112	55	49	76	50	0	273	295	145	49	67	67	70	25	35	99	95	0	0.539	0.636	0.646	0.584	3.073	0.777	0.311	316	2154	89	317	373	-0.892	111	206	145	228	78928	93254	2.509	9.000	0	0	0
8	10	3	""	"casp7"	14580	25940	210	224	242	116	47	104	104	112	54	48	75	56	0	294	319	198	62	66	66	69	27	39	98	95	0	0.526	0.545	0.544	0.518	2.983	0.444	0.284	313	2234	92	348	391	-0.927	120	228	138	253	75619	100002	2.407	9.259	0	0	0
8	11	3	""	"casp7"	14980	25940	200	229	247	117	47	103	103	112	55	49	76	55	0	260	293	151	51	66	66	71	56	78	92	81	0	0.649	0.634	0.662	0.568	3.535	0.486	0.232	334	2100	95	320	371	-0.624	126	194	144	227	82664	97755	2.455	3.964	0	0	0
8	12	3	""	"casp7"	15360	25920	210	223	240	111	46	101	101	110	54	49	77	55	0	257	286	136	47	66	66	72	72	100	89	68	0	0.639	0.632	0.746	0.624	3.106	0.459	0.203	347	2271	94	313	359	-0.646	122	191	139	220	83394	99356	2.407	2.972	0	0	0
8	13	3	""	"ela2"	15790	25910	200	408	434	167	38	102	102	110	57	51	99	94	0	356	373	156	41	65	65	70	36	51	99	99	0	1.052	1.078	1.062	1.044	1.962	1.127	0.627	304	2240	92	597	640	0.073	306	291	332	308	131996	113379	5.684	8.417	0	0	0
8	14	3	""	"ela2"	16170	25940	190	427	452	172	38	104	104	112	55	49	99	94	0	365	381	144	37	66	66	71	33	46	98	97	0	1.080	1.105	1.085	1.079	2.057	1.179	0.558	286	1979	84	622	663	0.111	323	299	348	315	129256	108851	6.182	9.394	0	0	0
8	15	3	""	"ela2"	16570	25940	190	435	443	154	34	102	102	112	56	50	98	95	0	364	378	135	35	65	65	69	38	55	98	97	0	1.114	1.089	1.093	1.096	1.942	1.129	0.593	287	1991	97	632	654	0.156	333	299	341	313	127235	108611	5.911	8.132	0	0	0
8	16	3	""	"ela2"	16970	25920	200	414	439	171	38	102	102	113	78	69	97	90	0	360	383	157	40	66	66	70	53	75	98	96	0	1.061	1.063	1.120	1.048	2.083	1.116	0.568	309	2254	96	606	654	0.085	312	294	337	317	135703	118430	4.179	5.906	0	0	0
8	17	3	""	"casp9"	17410	25920	190	289	311	140	45	102	102	110	59	53	91	70	0	316	336	135	40	64	64	67	31	46	99	97	0	0.742	0.768	0.786	0.710	2.540	0.809	0.400	264	1984	92	439	481	-0.431	187	252	209	272	82068	88705	3.407	8.677	0	0	0
8	18	3	""	"casp9"	17760	25940	190	276	311	150	48	101	101	107	50	46	89	78	0	299	327	133	40	64	64	66	22	33	99	97	0	0.745	0.798	0.745	0.715	2.731	0.909	0.388	266	1984	93	410	473	-0.425	175	235	210	263	82674	86881	4.080	11.864	0	0	0
8	19	3	""	"casp9"	18180	25930	180	290	306	136	44	105	105	114	59	51	85	69	0	305	341	154	45	65	65	69	31	44	99	98	0	0.771	0.728	0.732	0.675	2.545	0.736	0.334	250	1902	88	425	477	-0.375	185	240	201	276	76549	85129	3.254	8.774	0	0	0
8	20	3	""	"casp9"	18570	25920	190	287	321	147	45	101	101	111	84	75	85	56	0	283	304	130	42	64	64	69	46	66	96	90	0	0.849	0.917	0.962	0.843	2.972	1.061	0.400	261	2042	94	405	460	-0.236	186	219	220	240	83723	79245	2.500	5.109	0	0	0
8	1	4	""	"es10"	10980	26340	150	2489	2090	1606	76	150	150	907	1407	155	55	37	0	1127	1020	821	80	88	88	449	698	155	53	39	0	2.251	2.082	2.052	2.315	2.440	2.149	0.827	156	1272	100	3378	2872	1.171	2339	1039	1940	932	326094	159073	0.841	0.818	-100	0	1
8	2	4	""	"es10"	11380	26340	150	2118	2890	2231	77	141	141	761	1426	187	53	48	0	629	923	744	80	84	84	385	681	176	46	30	0	3.628	3.277	3.187	3.637	2.156	2.719	0.812	156	1272	100	2522	3588	1.859	1977	545	2749	839	450912	143933	1.493	0.790	-100	0	1
8	3	4	""	"es10"	11780	26340	150	3653	3554	1306	36	153	153	838	1492	178	88	71	0	1851	1698	741	43	88	88	392	684	174	85	75	0	1.985	2.112	2.058	2.396	2.113	2.226	0.830	156	1272	100	5263	5011	0.989	3500	1763	3401	1610	554433	264943	1.820	1.909	-50	0	0
8	4	4	""	"es10"	12180	26340	150	2845	2504	1850	73	139	139	806	1550	192	60	40	0	1510	1258	945	75	96	96	390	706	181	59	50	0	1.914	2.035	2.094	2.433	2.110	2.184	0.884	156	1272	100	4120	3527	0.937	2706	1414	2365	1162	390594	196313	1.095	1.229	-100	0	1
8	5	4	""	"cat"	12600	26340	200	643	668	243	36	106	106	116	61	52	99	98	0	437	472	209	44	77	77	81	38	46	99	98	0	1.492	1.423	1.469	1.502	2.143	1.498	0.559	303	2289	93	897	957	0.577	537	360	562	395	202524	143065	9.049	10.289	0	0	0
8	6	4	""	"cat"	12980	26360	200	655	706	276	39	108	108	119	65	54	99	98	0	466	495	227	45	74	74	78	33	42	97	95	0	1.395	1.420	1.431	1.509	2.417	1.518	0.547	290	2273	95	939	1019	0.480	547	392	598	421	204638	143686	9.031	12.636	0	0	0
8	7	4	""	"cat"	13390	26340	190	677	701	289	41	110	110	125	81	64	99	95	0	425	467	220	47	70	70	75	38	50	97	96	0	1.597	1.489	1.420	1.548	2.275	1.766	0.505	288	1974	95	922	988	0.675	567	355	591	397	201864	134581	7.111	10.316	0	0	0
8	8	4	""	"cat"	13760	26320	200	623	660	271	41	107	107	116	61	52	99	97	0	427	452	227	50	68	68	75	130	173	87	66	0	1.437	1.440	1.424	1.605	2.537	1.503	0.571	311	2190	89	875	937	0.523	516	359	553	384	205213	140501	8.918	2.900	0	0	0
8	9	4	""	"ezrin"	14180	26320	240	37701	36533	9219	25	108	108	118	72	61	100	100	0	41385	40409	10587	26	69	69	77	121	157	100	100	0	0.910	0.903	0.914	0.916	1.363	0.898	0.971	473	2745	88	78909	76765	-0.136	37593	41316	36425	40340	17280196	19113321	505.764	333.322	0	0	0
8	10	4	""	"ezrin"	14580	26310	240	38728	37647	9609	25	107	107	116	67	57	100	100	0	42308	41983	11486	27	68	68	74	48	64	100	100	0	0.914	0.896	0.902	0.901	1.218	0.888	0.971	445	2683	86	80861	79455	-0.130	38621	42240	37540	41915	16752913	18682417	560.164	873.104	0	0	0
8	11	4	""	"ezrin"	14990	26310	230	38512	36846	9956	27	105	105	114	64	56	100	100	0	41686	40398	11835	29	68	68	73	48	65	100	100	0	0.923	0.911	0.915	0.926	1.291	0.901	0.970	467	2455	93	80025	77071	-0.116	38407	41618	36741	40330	17207154	18866079	573.938	840.104	0	0	0
8	12	4	""	"ezrin"	15390	26310	240	37764	37274	11708	31	102	102	112	65	58	100	100	0	41462	41256	13302	32	68	68	74	64	86	100	100	1	0.910	0.902	0.905	0.908	1.232	0.898	0.976	475	2675	90	79056	78360	-0.136	37662	41394	37172	41188	17705000	19596603	571.723	643.469	0	0	0
8	13	4	""	"catnb"	15790	26310	240	1763	1814	544	29	103	103	112	90	80	100	99	0	1548	1590	554	34	66	66	71	43	60	100	99	0	1.120	1.123	1.131	1.158	1.552	1.118	0.823	394	2870	96	3142	3235	0.163	1660	1482	1711	1524	714794	626497	18.911	35.326	0	0	0
8	14	4	""	"catnb"	16180	26330	220	1840	1857	518	27	105	105	115	85	73	100	99	0	1612	1646	533	32	65	65	69	28	40	100	99	0	1.122	1.108	1.116	1.129	1.540	1.096	0.848	371	2519	91	3282	3333	0.166	1735	1547	1752	1581	688820	610798	20.494	56.321	0	0	0
8	15	4	""	"catnb"	16570	26320	210	1774	1858	637	34	105	105	115	61	53	100	100	0	1580	1602	549	34	65	65	69	49	71	99	99	0	1.102	1.141	1.118	1.166	1.576	1.158	0.809	363	2271	94	3184	3290	0.140	1669	1515	1753	1537	674400	581641	28.574	31.286	0	0	0
8	16	4	""	"catnb"	16980	26310	230	1788	1827	557	30	103	103	111	54	48	100	100	0	1579	1628	547	33	65	65	69	47	68	100	99	0	1.113	1.103	1.107	1.120	1.572	1.098	0.820	397	2749	94	3199	3287	0.154	1685	1514	1724	1563	725158	646412	31.778	33.170	0	0	0
8	17	4	""	"f2r"	17410	26320	180	496	504	169	33	101	101	109	54	49	98	97	0	202	227	99	43	65	65	68	25	36	96	90	0	2.883	2.488	2.722	2.708	2.299	2.858	0.489	242	1894	92	532	565	1.528	395	137	403	162	121848	55011	7.315	6.360	0	0	0
8	18	4	""	"f2r"	17770	26330	170	474	497	181	36	99	99	106	51	48	99	98	0	216	225	91	40	64	64	67	25	37	96	90	0	2.467	2.472	2.476	2.599	2.271	2.814	0.580	241	1579	88	527	559	1.303	375	152	398	161	119824	54332	7.667	6.320	0	0	0
8	19	4	""	"f2r"	18180	26330	180	500	524	172	32	100	100	112	65	58	100	99	0	207	222	97	43	65	65	68	29	42	94	86	0	2.817	2.701	2.673	2.982	2.201	3.088	0.525	242	1914	92	542	581	1.494	400	142	424	157	126752	53730	6.338	5.310	0	0	0
8	20	4	""	"f2r"	18570	26310	180	455	480	182	37	100	100	113	100	88	97	87	0	198	219	89	40	65	65	73	98	134	72	27	0	2.669	2.468	2.539	2.506	2.195	2.633	0.581	248	1908	97	488	534	1.416	355	133	380	154	119050	54347	3.670	1.490	-100	0	1
8	1	5	""	"ccl12"	11030	26730	200	393	418	195	46	110	110	158	357	225	30	3	0	348	391	208	53	72	72	101	219	216	62	21	0	1.025	0.966	0.979	0.971	2.765	0.968	0.369	332	2274	90	559	627	0.036	283	276	308	319	138665	129846	0.728	1.324	-100	0	1
8	2	5	""	"ccl12"	11410	26760	200	392	419	181	43	109	109	120	65	54	96	85	0	361	402	199	49	74	74	79	46	58	98	93	0	0.986	0.945	0.969	0.964	2.490	0.932	0.410	332	2112	92	570	638	-0.020	283	287	310	328	139082	133357	4.600	7.022	0	0	0
8	3	5	""	"ccl12"	11750	26750	210	382	433	403	93	113	113	125	90	72	92	69	0	379	407	192	47	73	73	81	55	67	98	93	0	0.879	0.958	0.885	0.885	2.631	2.078	0.201	343	2191	93	575	654	-0.186	269	306	320	334	148617	139711	3.422	5.927	0	0	0
8	4	5	""	"ccl12"	12100	26740	190	417	443	185	41	112	112	124	72	58	95	85	0	380	412	197	47	79	79	87	117	134	89	63	0	1.013	0.994	1.036	0.999	2.490	0.980	0.487	343	1871	88	606	664	0.019	305	301	331	333	151886	141286	4.431	2.778	0	0	0
8	5	5	""	"f7"	12610	26750	200	416	456	207	45	106	106	113	54	47	96	91	0	312	357	186	52	77	77	81	43	53	97	90	0	1.319	1.250	1.332	1.231	2.641	1.356	0.408	331	2247	92	545	630	0.399	310	235	350	280	151020	118060	6.352	6.419	0	0	0
8	6	5	""	"f7"	12980	26750	200	422	471	229	48	106	106	117	62	52	95	87	0	321	375	227	60	73	73	78	53	67	96	85	0	1.274	1.209	1.188	1.258	3.014	1.166	0.324	307	2190	95	564	667	0.349	316	248	365	302	144540	115175	5.710	5.604	0	0	0
8	7	5	""	"f7"	13370	26740	190	418	445	200	44	106	106	117	74	63	94	84	0	312	356	199	55	70	70	74	38	51	97	92	0	1.289	1.185	1.347	1.250	2.820	1.298	0.385	301	1997	94	554	625	0.366	312	242	339	286	133981	107183	4.432	7.421	0	0	0
8	8	5	""	"f7"	13770	26720	200	458	499	299	59	108	108	117	70	59	95	88	0	305	395	474	120	67	67	72	38	52	96	90	0	1.471	1.192	1.406	1.348	2.738	0.756	0.460	320	2286	92	588	719	0.557	350	238	391	328	159671	126460	5.457	8.500	0	0	0
8	9	5	""	"sp1"	14190	26720	220	3113	3203	719	22	104	104	114	75	65	100	100	0	2577	2593	542	20	66	66	72	92	127	100	100	0	1.198	1.226	1.226	1.228	1.272	1.238	0.934	404	2483	94	5520	5626	0.261	3009	2511	3099	2527	1293983	1047410	41.187	27.402	0	0	0
8	10	5	""	"sp1"	14590	26720	220	3173	3178	625	19	104	104	113	57	50	100	100	0	2614	2595	490	18	66	66	69	28	40	100	99	0	1.204	1.216	1.228	1.222	1.386	1.225	0.926	406	2437	97	5617	5603	0.268	3069	2548	3074	2529	1290146	1053394	53.772	90.214	0	0	0
8	11	5	""	"sp1"	14980	26720	220	3273	3287	597	18	103	103	115	94	81	100	100	0	2636	2629	466	17	65	65	69	30	43	100	100	0	1.233	1.242	1.242	1.244	1.288	1.248	0.937	408	2430	95	5741	5748	0.302	3170	2571	3184	2564	1341149	1072803	33.745	85.333	0	0	0
8	12	5	""	"sp1"	15380	26710	230	3372	3376	695	20	102	102	109	58	53	100	100	0	2698	2699	518	19	65	65	69	35	50	100	100	0	1.242	1.243	1.252	1.242	1.308	1.255	0.939	426	2594	96	5903	5908	0.313	3270	2633	3274	2634	1438097	1149562	56.328	75.143	0	0	0
8	13	5	""	"ccl2"	15800	26730	190	312	323	126	39	101	101	109	73	66	90	69	0	346	369	153	41	65	65	69	40	57	98	96	0	0.751	0.730	0.741	0.696	2.511	0.700	0.435	281	1996	95	492	526	-0.413	211	281	222	304	90659	103643	2.932	7.500	0	0	0
8	14	5	""	"ccl2"	16180	26740	190	269	285	122	42	102	102	112	68	60	84	59	0	339	355	139	39	65	65	70	41	58	99	97	0	0.609	0.631	0.652	0.587	2.405	0.629	0.340	273	2019	95	441	473	-0.715	167	274	183	290	77786	96800	2.544	6.951	0	0	0
8	15	5	""	"ccl2"	16580	26730	200	270	298	181	60	102	102	113	64	56	89	65	0	358	364	153	42	66	66	71	72	101	96	84	0	0.575	0.658	0.603	0.621	2.392	0.839	0.331	285	2286	94	460	494	-0.798	168	292	196	298	84900	103748	2.891	4.069	0	0	0
8	16	5	""	"ccl2"	16970	26720	200	260	275	121	44	102	102	112	61	54	83	62	0	310	337	163	48	65	65	69	30	43	96	93	0	0.645	0.636	0.643	0.622	2.912	0.580	0.357	306	2251	93	403	445	-0.633	158	245	173	272	84084	103053	2.672	8.933	0	0	0
8	17	5	""	"fcgr3"	17400	26720	210	4035	4087	924	22	103	103	115	98	85	100	100	0	2753	2763	703	25	66	66	70	39	55	100	100	0	1.463	1.477	1.497	1.494	1.324	1.480	0.923	348	2363	87	6619	6681	0.549	3932	2687	3984	2697	1422378	961415	40.531	69.051	0	0	0
8	18	5	""	"fcgr3"	17780	26720	190	3883	3919	856	21	103	103	113	70	61	100	100	0	2797	2809	636	22	66	66	70	34	48	100	100	0	1.384	1.391	1.386	1.404	1.355	1.403	0.909	314	1967	92	6511	6559	0.469	3780	2731	3816	2743	1230593	881890	54.371	80.559	0	0	0
8	19	5	""	"fcgr3"	18180	26720	200	4204	4259	984	23	103	103	113	62	54	100	100	0	2892	2908	724	24	65	65	69	31	44	100	100	0	1.451	1.462	1.479	1.476	1.352	1.474	0.916	311	2286	98	6928	6999	0.537	4101	2827	4156	2843	1324465	904358	66.871	91.581	0	0	0
8	20	5	""	"fcgr3"	18580	26720	200	4105	4113	887	21	101	101	108	52	48	100	100	0	2744	2717	750	27	64	64	68	27	39	100	100	0	1.494	1.512	1.545	1.554	1.388	1.507	0.911	334	2277	95	6684	6665	0.579	4004	2680	4012	2653	1373750	907396	77.019	98.111	0	0	0
8	1	6	""	"ccl20"	11050	27130	170	743	790	331	41	105	105	112	55	49	99	98	0	1079	1210	555	45	71	71	75	33	44	100	99	0	0.633	0.601	0.595	0.592	2.086	0.526	0.594	271	1401	81	1646	1824	-0.660	638	1008	685	1139	214127	327817	12.327	34.394	0	0	0
8	2	6	""	"ccl20"	11340	27160	200	845	904	353	39	108	108	117	69	58	100	99	0	1267	1460	1898	130	72	72	77	34	44	99	99	0	0.617	0.573	0.583	0.619	2.014	0.197	0.271	312	2128	95	1932	2184	-0.697	737	1195	796	1388	281955	455549	11.406	40.676	0	0	0
8	3	6	""	"ccl20"	11810	27160	210	817	854	326	38	106	106	118	86	72	99	99	0	1269	1296	516	39	74	74	80	46	57	100	100	0	0.595	0.612	0.615	0.612	1.902	0.566	0.633	329	2128	23	1906	1970	-0.749	711	1195	748	1222	280938	426404	8.558	26.435	0	0	0
8	4	6	""	"ccl20"	12100	27140	200	917	960	389	40	110	110	123	85	69	100	98	0	1298	1395	675	48	80	80	90	117	130	99	99	0	0.663	0.646	0.654	0.659	1.890	0.554	0.624	361	1969	36	2025	2165	-0.593	807	1218	850	1315	346560	503601	9.847	11.154	0	0	0
8	5	6	""	"foxg1"	12580	27130	150	119	121	42	34	106	106	113	56	49	14	3	0	105	111	39	35	78	78	84	49	58	26	4	0	0.481	0.455	0.900	0.896	4.110	0.239	0.032	156	1272	100	40	48	-1.056	13	27	15	33	18895	17294	0.143	0.551	-100	0	1
8	6	6	""	"foxg1"	12980	27080	80	109	120	60	50	109	109	117	50	42	15	5	0	104	113	45	39	83	83	89	32	35	36	15	0	0.000	0.367	1.606	1.536	3.594	4.706	0.012	52	340	100	21	41	Error	0	21	11	30	6250	5879	0.060	0.750	-100	0	1
8	7	6	""	"foxg1"	13380	27130	150	109	120	61	50	105	105	116	57	49	17	2	0	86	91	38	41	70	70	76	62	81	7	1	0	0.250	0.714	1.450	1.352	3.837	2.855	0.053	156	1272	100	20	36	-2.000	4	16	15	21	18788	14231	0.070	0.242	-100	0	1
8	8	6	""	"foxg1"	13780	27130	150	110	130	82	63	102	102	111	61	54	21	8	0	87	95	51	53	67	67	73	60	82	10	2	0	0.400	1.000	2.308	1.848	4.360	3.736	0.101	156	1264	100	28	56	-1.322	8	20	28	28	20345	14766	0.311	0.367	-100	0	1
8	9	6	""	"ccl3"	14190	27130	210	3075	3123	781	25	105	105	115	73	63	100	100	0	3301	3335	923	27	67	67	74	99	133	100	100	0	0.918	0.924	0.917	0.931	1.349	0.905	0.889	353	2360	92	6204	6286	-0.123	2970	3234	3018	3268	1102494	1177291	41.205	32.939	0	0	0
8	10	6	""	"ccl3"	14570	27140	200	3119	3138	743	23	105	105	113	54	47	100	100	0	3493	3513	920	26	66	66	70	27	38	100	100	0	0.879	0.880	0.883	0.885	1.332	0.863	0.904	336	2220	97	6441	6480	-0.186	3014	3427	3033	3447	1054296	1180395	56.019	127.519	0	0	0
8	11	6	""	"ccl3"	14980	27130	210	3088	3132	791	25	106	106	116	92	79	100	100	0	3266	3369	963	28	66	66	70	51	72	100	100	0	0.932	0.916	0.927	0.925	1.374	0.898	0.906	348	2364	95	6182	6329	-0.102	2982	3200	3026	3303	1089782	1172578	32.783	64.686	0	0	0
8	12	6	""	"ccl3"	15380	27130	220	3226	3243	907	27	104	104	116	90	77	100	100	0	3334	3381	1054	31	66	66	73	88	120	99	99	0	0.955	0.947	0.957	0.967	1.459	0.931	0.900	371	2551	89	6390	6454	-0.066	3122	3268	3139	3315	1203275	1254526	34.744	37.591	0	0	0
8	13	6	""	"fxyd2"	15780	27130	240	483	499	195	39	101	101	111	84	75	97	89	0	311	354	209	59	66	66	70	64	91	93	78	0	1.559	1.382	1.485	1.505	2.525	1.405	0.441	359	2959	58	627	686	0.641	382	245	398	288	178981	127090	4.619	4.438	0	0	0
8	14	6	""	"fxyd2"	16180	27140	200	465	496	224	45	100	100	109	68	62	98	91	0	297	338	174	51	65	65	69	27	39	98	96	0	1.573	1.451	1.491	1.525	2.488	1.707	0.426	318	2260	92	597	669	0.654	365	232	396	273	157877	107337	5.691	9.963	0	0	0
8	15	6	""	"fxyd2"	16580	27130	210	486	511	193	37	103	103	113	67	59	99	94	0	318	356	202	56	65	65	69	66	95	92	76	0	1.514	1.402	1.453	1.637	2.582	1.395	0.466	326	2397	94	636	699	0.598	383	253	408	291	166664	115924	5.940	4.348	0	0	0
8	16	6	""	"fxyd2"	16970	27110	210	471	488	191	39	104	104	113	60	53	98	94	0	305	339	190	56	64	64	68	32	47	95	90	0	1.523	1.396	1.532	1.569	2.547	1.466	0.431	342	2397	89	608	659	0.607	367	241	384	275	166944	116069	6.250	8.469	0	0	0
8	17	6	""	"krt1-13"	17400	27110	190	284	304	174	57	101	101	111	66	59	75	59	0	203	243	167	68	65	65	68	24	35	81	74	0	1.326	1.140	1.174	1.205	3.484	1.215	0.383	293	1958	94	321	381	0.407	183	138	203	178	89160	71299	2.924	7.292	0	0	0
8	18	6	""	"krt1-13"	17790	27130	190	317	345	167	48	102	102	112	60	53	90	76	0	233	253	127	50	65	65	69	38	55	91	81	0	1.280	1.293	1.276	1.314	3.142	1.508	0.365	276	1956	90	383	431	0.356	215	168	243	188	95171	69748	3.883	4.842	0	0	0
8	19	6	""	"krt1-13"	18180	27130	190	291	320	160	50	104	104	114	74	64	84	62	0	222	247	131	53	65	65	69	33	47	89	76	0	1.191	1.187	1.266	1.316	3.137	1.449	0.314	275	1974	93	344	398	0.252	187	157	216	182	87887	67808	2.784	5.394	0	0	0
8	20	6	""	"krt1-13"	18570	27110	190	241	268	154	57	100	100	108	51	47	72	58	0	179	207	145	70	65	65	72	125	173	46	20	0	1.237	1.183	1.213	1.320	3.439	1.292	0.369	287	1982	93	255	310	0.307	141	114	168	142	77047	59365	3.137	1.080	-100	0	1
8	1	7	""	"slc2a1"	11020	27530	190	201	283	270	95	104	104	111	59	53	63	43	0	163	204	150	73	71	71	75	32	42	79	60	0	1.054	1.346	1.449	1.218	3.963	2.255	0.350	258	1992	85	189	312	0.076	97	92	179	133	73029	52571	2.915	4.031	-100	0	1
8	2	7	""	"slc2a1"	11380	27570	190	178	212	138	65	109	109	118	65	55	51	30	0	155	202	156	77	72	72	77	30	38	83	63	0	0.831	0.792	0.968	0.848	4.383	0.863	0.099	279	1932	92	152	233	-0.267	69	83	103	130	59193	56251	1.446	4.167	-100	0	1
8	3	7	""	"slc2a1"	11780	27550	190	188	227	178	78	105	105	115	69	60	55	32	0	151	188	117	62	74	74	77	30	38	80	61	0	1.078	1.070	1.157	1.086	4.485	2.802	0.091	272	1991	88	160	236	0.108	83	77	122	114	61664	51258	1.623	3.700	-100	0	1
8	4	7	""	"slc2a1"	12150	27530	190	188	221	124	56	110	110	122	73	59	51	31	0	150	193	124	64	81	81	88	93	105	39	18	0	1.130	0.991	1.337	1.212	4.567	0.280	0.023	262	1997	30	147	223	0.176	78	69	111	112	58023	50679	1.356	1.129	-100	0	1
8	5	7	""	"mmp12"	12600	27520	220	313	342	140	40	107	107	118	74	62	88	71	0	203	240	239	99	77	77	85	122	143	51	14	0	1.635	1.442	1.653	1.589	2.921	0.876	0.215	352	2681	93	332	398	0.709	206	126	235	163	120244	84627	3.027	1.270	-100	0	1
8	6	7	""	"mmp12"	12960	27550	190	321	348	153	43	105	105	113	56	49	92	83	0	208	234	137	58	74	74	78	31	39	92	80	0	1.612	1.519	1.660	1.686	2.990	1.702	0.307	297	1947	88	350	403	0.689	216	134	243	160	103333	69399	4.196	5.032	0	0	0
8	7	7	""	"mmp12"	13370	27540	200	290	312	142	45	104	104	113	57	50	89	74	0	174	206	120	58	68	68	73	57	78	79	47	0	1.755	1.507	1.713	1.581	2.909	1.234	0.344	313	2299	94	292	346	0.811	186	106	208	138	97626	64493	3.491	2.333	-100	0	1
8	8	7	""	"mmp12"	13770	27520	210	320	347	140	40	105	105	117	80	68	89	69	0	179	213	135	63	67	67	73	102	139	55	23	0	1.920	1.658	1.752	1.883	3.176	2.181	0.216	349	2355	58	327	388	0.941	215	112	242	146	121191	74509	2.875	1.373	-100	0	1
8	9	7	""	"sp8"	14210	27530	180	1115	1154	400	34	105	105	116	89	76	100	100	0	1257	1290	361	27	66	66	75	147	196	100	99	0	0.848	0.857	0.842	0.844	1.547	0.845	0.744	264	1879	93	2201	2273	-0.238	1010	1191	1049	1224	304524	340544	11.663	8.265	0	0	0
8	10	7	""	"sp8"	14580	27550	180	1058	1101	345	31	102	102	109	52	47	100	99	0	1288	1324	412	31	67	67	72	97	134	100	100	0	0.783	0.795	0.803	0.786	1.597	0.776	0.778	258	1888	94	2177	2256	-0.353	956	1221	999	1257	283960	341688	19.077	12.907	0	0	0
8	11	7	""	"sp8"	14980	27540	180	1074	1093	303	27	105	105	111	49	44	100	100	0	1260	1291	371	28	66	66	70	28	40	100	99	0	0.812	0.807	0.825	0.814	1.542	0.792	0.840	266	1876	93	2163	2213	-0.300	969	1194	988	1225	290787	343463	20.041	43.607	0	0	0
8	12	7	""	"sp8"	15340	27520	170	1071	1089	302	27	105	105	115	67	58	100	100	0	1246	1305	427	32	68	68	73	50	68	100	100	0	0.820	0.795	0.804	0.802	1.530	0.758	0.794	248	1572	91	2144	2221	-0.286	966	1178	984	1237	270079	323699	14.537	24.640	0	0	0
8	13	7	""	"tnf"	15800	27510	150	673	772	417	54	107	107	115	56	48	99	96	0	549	624	393	62	68	68	71	26	36	97	96	0	1.177	1.196	1.264	1.314	2.275	1.176	0.659	193	1195	91	1047	1221	0.235	566	481	665	556	148944	120337	11.732	21.269	0	0	0
8	14	7	""	"tnf"	16170	27540	160	861	2500	8148	325	102	102	110	50	45	99	98	0	671	2667	9957	373	66	66	69	25	36	96	96	0	1.255	0.922	1.243	1.344	2.367	0.815	0.902	231	1433	84	1364	4999	0.328	759	605	2398	2601	577435	615985	47.800	103.920	0	0	0
8	15	7	""	"tnf"	16580	27540	170	775	838	422	50	103	103	112	54	48	99	98	0	595	689	438	63	66	66	69	28	40	99	96	0	1.270	1.180	1.223	1.323	2.160	1.116	0.698	213	1611	96	1201	1358	0.345	672	529	735	623	178491	146766	13.444	22.143	0	0	0
8	16	7	""	"tnf"	16960	27510	170	682	795	460	57	103	103	114	70	61	97	93	0	537	596	372	62	65	65	78	335	429	62	32	0	1.227	1.303	1.235	1.385	2.227	1.195	0.552	223	1601	88	1051	1223	0.295	579	472	692	531	177321	132949	9.729	1.546	-100	0	1
8	17	7	""	"nos"	17390	27510	250	178	193	122	63	100	100	110	62	56	57	27	0	147	164	91	55	65	65	70	91	130	44	11	0	0.951	0.939	1.189	1.021	4.558	2.964	0.043	269	3063	36	160	192	-0.072	78	82	93	99	51789	44034	1.339	1.033	-100	0	1
8	18	7	""	"nos"	17790	27510	250	176	192	92	47	102	102	111	70	63	51	25	0	150	167	87	52	65	65	69	34	49	78	58	0	0.871	0.882	1.011	1.013	4.318	1.934	0.084	336	2863	2	159	192	-0.199	74	85	90	102	64566	56157	1.157	2.882	-100	0	1
8	19	7	""	"nos"	18170	27520	220	184	203	105	51	103	103	113	73	64	56	22	0	150	187	113	60	66	66	71	32	45	81	61	0	0.964	0.826	0.978	0.970	4.978	3.821	0.036	206	2500	8	165	221	-0.053	81	84	100	121	41816	38511	1.233	3.625	-100	0	1
8	20	7	""	"nos"	18590	27510	250	172	185	88	47	100	100	109	61	55	55	27	0	157	178	94	52	65	65	72	99	137	46	16	0	0.783	0.752	0.782	0.820	3.889	0.075	0.013	227	3285	39	164	198	-0.353	72	92	85	113	42021	40320	1.246	1.071	-100	0	1
8	1	8	""	"ifnar2c_1"	11000	27940	220	601	617	227	36	107	107	120	85	70	99	95	0	523	544	207	38	72	72	78	52	66	99	98	0	1.095	1.081	1.044	1.073	1.865	1.111	0.678	363	2654	93	945	982	0.131	494	451	510	472	224002	197566	5.847	8.962	0	0	0
8	2	8	""	"ifnar2c_1"	11420	27940	200	776	828	321	38	108	108	121	75	61	99	98	0	617	638	265	41	73	73	81	66	81	99	98	0	1.228	1.274	1.288	1.286	1.799	1.321	0.690	350	2101	80	1212	1285	0.296	668	544	720	565	289655	223151	9.427	8.439	0	0	0
8	3	8	""	"ifnar2c_1"	11780	27980	210	753	789	271	34	106	106	118	67	56	100	99	0	614	627	217	34	74	74	80	36	45	99	99	0	1.198	1.235	1.245	1.232	1.660	1.283	0.710	360	2115	85	1187	1236	0.261	647	540	683	553	284042	225561	10.015	15.194	0	0	0
8	4	8	""	"ifnar2c_1"	12140	27950	210	899	925	282	30	111	111	122	62	50	100	100	0	689	716	254	35	83	83	91	76	83	98	98	0	1.300	1.286	1.306	1.331	1.699	1.293	0.773	365	2239	89	1394	1447	0.379	788	606	814	633	337648	261367	12.952	8.224	0	0	0
8	5	8	""	"pxmp3"	12600	27950	200	396	428	170	39	112	112	123	80	65	96	83	0	377	413	190	46	79	79	86	112	130	91	68	0	0.953	0.946	0.966	0.941	2.497	0.713	0.447	335	2226	95	582	650	-0.069	284	298	316	334	143506	138359	3.813	2.920	0	0	0
8	6	8	""	"pxmp3"	12980	27960	200	391	428	206	48	109	109	117	57	48	96	90	0	384	440	439	99	72	72	77	34	44	99	99	0	0.904	0.867	0.961	0.894	2.271	0.526	0.436	316	2218	92	594	687	-0.146	282	312	319	368	135224	138892	5.456	10.676	0	0	0
8	7	8	""	"pxmp3"	13370	27940	200	381	408	161	39	106	106	121	86	71	93	76	0	386	404	180	44	67	67	72	52	72	96	91	0	0.862	0.896	0.889	0.936	2.460	0.882	0.412	305	2259	93	594	639	-0.214	275	319	302	337	124578	123096	3.337	6.385	0	0	0
8	8	8	""	"pxmp3"	13780	27920	200	386	426	200	46	103	103	114	64	56	95	87	0	361	413	396	95	67	67	73	67	91	97	89	0	0.963	0.934	0.957	0.926	2.485	0.496	0.253	329	2269	97	577	669	-0.054	283	294	323	346	140266	135834	4.875	5.075	0	0	0
8	9	8	""	"l-myc"	14200	27920	210	5781	5917	1423	24	103	103	115	72	62	100	100	0	4686	4793	1420	29	67	67	71	36	50	100	100	0	1.229	1.230	1.229	1.280	1.599	1.217	0.896	347	2346	91	10297	10540	0.297	5678	4619	5814	4726	2053163	1663054	80.583	131.167	0	0	0
8	10	8	""	"l-myc"	14580	27940	200	5903	6021	1526	25	102	102	114	78	68	100	100	0	4733	4736	1403	29	67	67	72	35	48	100	100	0	1.243	1.268	1.292	1.301	1.466	1.261	0.904	331	2195	94	10467	10588	0.314	5801	4666	5919	4669	1992892	1567640	75.731	133.257	0	0	0
8	11	8	""	"l-myc"	14980	27940	200	5968	6049	1469	24	105	105	114	68	59	100	100	0	4831	4904	1393	28	67	67	72	39	54	100	100	0	1.231	1.229	1.219	1.258	1.464	1.224	0.891	333	2232	97	10627	10781	0.300	5863	4764	5944	4837	2014465	1633097	87.279	123.897	0	0	0
8	12	8	""	"l-myc"	15370	27910	210	6117	6266	1804	28	103	103	112	58	51	100	100	0	4792	4889	1519	31	67	67	72	68	94	99	99	0	1.273	1.278	1.270	1.312	1.547	1.280	0.901	362	2356	94	10739	10985	0.348	6014	4725	6163	4822	2268191	1769735	106.103	70.838	0	0	0
8	13	8	""	"spry4"	15810	27930	190	447	468	163	34	104	104	112	56	50	99	96	0	352	396	188	47	66	66	71	69	97	97	86	0	1.199	1.103	1.187	1.166	2.285	1.072	0.490	286	2009	95	629	694	0.262	343	286	364	330	133831	113142	6.357	4.710	0	0	0
[truncated: 223,396 more chars]
