# Supplementary material for: Normalization of low-density microarray using external spike-in controls: analysis of macrophage cell lines expression profile
Source: BMC Genomics. 2007 Jan 17;8:17. doi: 10.1186/1471-2164-8-17 (PMC1797020; doi:10.1186/1471-2164-8-17)
Supplement: Additional File 3 — Microarray raw data of the1000 pg dilution experiment. All the spike RNAs were added at the same quantity in both channels. [file 1471-2164-8-17-S3.xls]

ATF	1.0
29	56    
"Type=GenePix Results 3"
"DateTime=2005/10/19 09:16:35"
"Settings="
"GalFile=C:\Documents and Settings\Administrator\Desktop\gal\4 repl_spikes v1_all.gal"
"PixelSize=10"
"Wavelengths=635	532"
"ImageFiles=C:\Axon\Data\sp V1_dil E_18-10-05_650-520.tif 2	C:\Axon\Data\sp V1_dil E_18-10-05_650-520.tif 3"
"NormalizationMethod=None"
"NormalizationFactors=1	1"
"JpegImage=C:\Documents and Settings\Administrator\Desktop\raw data\spike ottobre 05\criterio 2SD\sp V1_dil E_18-10-05_2SD.jpg"
"StdDev=Type 1"
"RatioFormulations=W1/W2 (635/532)"
"FeatureType=Irregular Filled"
"Barcode="
"BackgroundSubtraction=LocalFeature"
"ImageOrigin=1320, 1640"
"JpegOrigin=1590, 2120"
"Creator=GenePix Pro 5.1.0.19"
"Scanner=GenePix 4000B [94065]"
"FocusPosition=0"
"Temperature=26.91"
"LinesAveraged=1"
"Comment="
"PMTGain=650	520"
"ScanPower=100	100"
"LaserPower=3.5	3.59"
"Filters=<Empty>	<Empty>"
"ScanRegion=132,164,1911,4425"
"Supplier=PerkinElmer Life Sciences"
"Block"	"Column"	"Row"	"Name"	"ID"	"X"	"Y"	"Dia."	"F635 Median"	"F635 Mean"	"F635 SD"	"F635 CV"	"B635"	"B635 Median"	"B635 Mean"	"B635 SD"	"B635 CV"	"% > B635+1SD"	"% > B635+2SD"	"F635 % Sat."	"F532 Median"	"F532 Mean"	"F532 SD"	"F532 CV"	"B532"	"B532 Median"	"B532 Mean"	"B532 SD"	"B532 CV"	"% > B532+1SD"	"% > B532+2SD"	"F532 % Sat."	"Ratio of Medians (635/532)"	"Ratio of Means (635/532)"	"Median of Ratios (635/532)"	"Mean of Ratios (635/532)"	"Ratios SD (635/532)"	"Rgn Ratio (635/532)"	"Rgn R2 (635/532)"	"F Pixels"	"B Pixels"	"Circularity"	"Sum of Medians (635/532)"	"Sum of Means (635/532)"	"Log Ratio (635/532)"	"F635 Median - B635"	"F532 Median - B532"	"F635 Mean - B635"	"F532 Mean - B532"	"F635 Total Intensity"	"F532 Total Intensity"	"SNR 635"	"SNR 532"	"Flags"	"Normalize"	"Autoflag"
1	1	1	""	"sp4"	1970	2540	180	228	747	2442	326	170	170	617	3297	534	5	2	0	1128	4316	11360	263	782	782	2964	9585	323	7	6	0	0.168	0.163	0.178	0.156	3.853	0.350	0.460	256	1924	100	404	4111	-2.573	58	346	577	3534	191164	1104800	0.039	0.141	-100	0	1
1	2	1	""	"sp4"	2370	2530	180	224	504	2433	482	159	159	257	664	258	3	1	0	1202	2295	6608	287	736	736	1562	5344	342	4	2	0	0.139	0.221	0.166	0.136	3.054	0.295	0.607	256	1924	100	531	1904	-2.847	65	466	345	1559	128972	587574	0.372	0.137	-100	0	1
1	3	1	""	"sp4"	2770	2530	180	238	293	199	67	162	162	330	1216	368	0	0	0	1332	2045	3171	155	710	710	1976	6647	336	5	1	0	0.122	0.098	0.141	0.143	3.158	0.111	0.632	256	1924	100	698	1466	-3.035	76	622	131	1335	74938	523632	-0.030	0.010	-100	0	1
1	4	1	""	"sp4"	3170	2530	180	167	240	844	351	155	155	387	1430	369	0	0	0	865	1284	3163	246	665	665	2204	7586	344	1	0	0	0.060	0.137	0.137	0.151	3.109	0.164	0.663	256	1924	100	212	704	-4.059	12	200	85	619	61406	328826	-0.103	-0.121	-100	0	1
1	5	1	""	"ccl4"	3570	2530	180	138	185	384	207	140	140	237	1211	510	0	0	0	547	712	1171	164	601	601	1019	3883	381	0	0	0	0.037	0.405	0.210	0.200	3.813	0.160	0.726	256	1924	100	-56	156	-4.756	-2	-54	45	111	47341	182177	-0.043	-0.079	-100	0	1
1	6	1	""	"ccl4"	3940	2500	70	2633	5665	7697	135	149	149	175	300	171	90	70	0	13998	25806	23072	89	634	634	816	1037	127	90	90	10	0.186	0.219	0.224	0.123	5.753	0.221	0.628	10	238	0	15848	30688	-2.427	2484	13364	5516	25172	56652	258063	18.300	24.098	0	0	0
1	7	1	""	"ccl4"	4360	2520	180	140	146	61	41	140	140	177	520	293	0	0	0	600	672	339	50	592	592	803	2250	280	0	0	0	0.000	0.075	0.238	0.233	3.771	0.202	0.859	256	1924	100	8	86	Error	0	8	6	80	37281	171944	-0.060	-0.058	-100	0	1
1	8	1	""	"ccl4"	4760	2520	180	146	160	74	46	150	150	414	2993	722	0	0	0	674	741	320	43	647	647	1256	4655	370	0	0	0	-0.148	0.106	0.233	0.236	4.199	0.408	0.572	256	1924	100	23	104	Error	-4	27	10	94	40939	189758	-0.085	-0.111	-100	0	1
1	9	1	""	"fyn"	5160	2520	180	168	461	2395	519	151	151	203	603	297	3	2	0	770	1407	4510	320	675	675	1076	3617	336	3	2	0	0.179	0.423	0.204	0.198	4.175	0.312	0.580	256	1924	100	112	1042	-2.482	17	95	310	732	117956	360186	0.428	0.092	-100	0	1
1	10	1	""	"fyn"	5560	2520	180	144	151	55	36	146	146	168	242	144	0	0	0	686	753	486	64	664	664	830	1414	170	1	0	0	-0.091	0.056	0.254	0.285	4.173	0.652	0.629	256	1924	100	20	94	Error	-2	22	5	89	38603	192689	-0.070	-0.054	-100	0	1
1	11	1	""	"fyn"	5960	2520	180	143	149	50	33	145	145	210	720	342	0	0	0	601	665	466	70	614	614	1095	4592	419	0	0	0	0.154	0.078	0.321	0.297	4.399	0.144	0.826	256	1924	100	-15	55	-2.699	-2	-13	4	51	38048	170333	-0.085	-0.094	-100	0	1
1	12	1	""	"fyn"	6360	2510	180	137	154	98	63	136	136	159	338	212	1	0	0	532	606	292	48	553	553	732	1772	242	0	0	0	-0.048	0.340	0.230	0.212	3.966	0.069	0.245	256	1924	100	-20	71	Error	1	-21	18	53	39315	155179	-0.015	-0.071	-100	0	1
1	13	1	""	"ccl6"	6760	2510	180	142	153	67	43	135	135	159	198	124	2	0	0	625	750	542	72	569	569	757	1370	180	2	1	0	0.125	0.099	0.216	0.219	4.741	0.120	0.597	256	1924	100	63	199	-3.000	7	56	18	181	39118	192014	-0.030	-0.005	-100	0	1
1	14	1	""	"ccl6"	7160	2510	180	212	256	298	116	165	165	260	825	317	1	1	0	1055	1417	2181	153	730	730	1496	5540	370	1	0	0	0.145	0.132	0.173	0.155	3.893	0.172	0.734	256	1924	100	372	778	-2.786	47	325	91	687	65648	362691	-0.005	-0.014	-100	0	1
1	15	1	""	"ccl6"	7560	2510	180	172	190	211	111	149	149	269	1009	375	0	0	0	787	1045	2713	259	647	647	1412	5674	401	0	0	0	0.164	0.103	0.189	0.203	4.166	0.059	0.635	256	1924	100	163	439	-2.608	23	140	41	398	48727	267486	-0.078	-0.065	-100	0	1
1	16	1	""	"ccl6"	7960	2500	180	227	387	673	173	159	159	244	606	248	7	4	0	1117	2821	7151	253	707	707	1308	3593	274	10	5	0	0.166	0.108	0.158	0.168	3.536	0.078	0.516	256	1924	100	478	2342	-2.591	68	410	228	2114	99014	722153	0.236	0.421	-100	0	1
1	17	1	""	"sp7"	8360	2500	180	269	597	2318	388	196	196	311	881	283	5	2	0	1501	3048	6932	227	931	931	1757	5185	295	6	4	0	0.128	0.189	0.153	0.141	3.265	0.251	0.544	256	1924	100	643	2518	-2.966	73	570	401	2117	152848	780300	0.325	0.249	-100	0	1
1	18	1	""	"sp7"	8760	2500	180	289	428	641	149	187	187	416	1675	402	1	0	0	1545	2792	4768	170	876	876	2140	7097	331	5	1	0	0.152	0.126	0.140	0.145	3.335	0.183	0.673	256	1924	100	771	2157	-2.718	102	669	241	1916	109487	714826	0.007	0.092	-100	0	1
1	19	1	""	"sp7"	9160	2500	180	281	637	1614	253	175	175	373	1522	408	4	4	0	1501	4529	11556	255	835	835	2042	6498	318	8	6	2	0.159	0.125	0.135	0.133	2.990	0.126	0.779	256	1924	100	772	4156	-2.653	106	666	462	3694	163024	1159371	0.173	0.383	-100	0	1
1	20	1	""	"sp7"	9560	2500	180	229	262	239	91	160	160	229	477	208	2	0	0	1202	1590	2573	161	734	734	1395	4201	301	3	1	0	0.147	0.119	0.154	0.145	3.254	0.073	0.713	256	1924	100	537	958	-2.766	69	468	102	856	67182	407119	0.069	0.046	-100	0	1
1	1	2	""	"ara"	1970	2940	180	129	197	465	236	127	127	357	2579	722	1	0	0	497	1094	4490	410	466	466	1219	5773	473	2	1	0	0.065	0.111	0.229	0.237	4.765	0.412	0.742	256	1924	100	33	698	-3.943	2	31	70	628	50361	280184	-0.062	-0.022	-100	0	1
1	2	2	""	"ara"	2370	2940	180	121	128	49	38	124	124	147	350	238	0	0	0	493	549	256	46	453	453	637	1918	301	0	0	0	-0.075	0.042	0.262	0.259	4.044	0.071	0.625	256	1924	100	37	100	Error	-3	40	4	96	32749	140559	-0.054	-0.046	-100	0	1
1	3	2	""	"ara"	2770	2930	180	144	212	802	378	140	140	232	1150	495	0	0	0	684	1048	2688	256	611	611	1076	3805	353	1	1	0	0.055	0.165	0.240	0.233	3.527	0.171	0.707	256	1924	100	77	509	-4.184	4	73	72	437	54172	268394	-0.017	-0.007	-100	0	1
1	4	2	""	"ara"	3170	2930	180	145	175	198	113	141	141	208	621	298	1	0	0	624	767	994	129	615	615	1143	4213	368	0	0	0	0.444	0.224	0.236	0.230	5.123	0.132	0.761	256	1924	100	13	186	-1.171	4	9	34	152	44775	196279	-0.053	-0.089	-100	0	1
1	5	2	""	"fzd2"	3570	2930	180	130	138	52	37	127	127	186	1056	567	0	0	0	550	640	641	100	515	515	738	2383	322	0	0	0	0.086	0.088	0.220	0.225	3.714	0.046	0.483	256	1924	100	38	136	-3.540	3	35	11	125	35229	163869	-0.045	-0.041	-100	0	1
1	6	2	""	"fzd2"	3970	2930	180	148	163	86	52	132	132	255	1006	394	0	0	0	599	766	820	107	510	510	1304	5688	436	0	0	0	0.180	0.121	0.237	0.244	4.278	0.151	0.602	256	1924	100	105	287	-2.474	16	89	31	256	41777	196149	-0.091	-0.095	-100	0	1
1	7	2	""	"fzd2"	4350	2980	100	260	1222	2462	201	136	136	147	72	48	74	44	0	1611	4609	7529	163	558	558	686	1013	147	51	22	0	0.118	0.268	0.155	0.153	4.775	0.227	0.475	27	540	30	1177	5137	-3.083	124	1053	1086	4051	33007	124436	14.931	3.873	-100	0	1
1	8	2	""	"fzd2"	4760	2920	180	135	146	56	38	137	137	169	259	153	0	0	0	539	650	493	75	578	578	859	2161	251	1	0	0	0.051	0.125	0.212	0.230	3.896	0.049	0.108	256	1924	100	-41	81	-4.293	-2	-39	9	72	37348	166380	-0.089	-0.097	-100	0	1
1	9	2	""	"ccl7"	5160	2920	180	167	748	3434	459	150	150	189	553	292	6	4	0	697	3438	10996	319	642	642	996	2878	288	8	6	1	0.309	0.214	0.188	0.181	3.902	0.180	0.515	256	1924	100	72	3394	-1.694	17	55	598	2796	191493	880051	1.011	0.849	-100	0	1
1	10	2	""	"ccl7"	5560	2920	180	159	307	897	292	149	149	234	1007	430	2	2	0	681	1657	5382	324	654	654	1238	3918	316	3	3	0	0.370	0.158	0.157	0.179	4.197	0.212	0.641	256	1924	100	37	1161	-1.434	10	27	158	1003	78481	424192	0.072	0.107	-100	0	1
1	11	2	""	"ccl7"	5960	2920	180	146	166	151	90	143	143	179	479	267	0	0	0	630	807	1082	134	598	598	916	2402	262	0	0	0	0.094	0.110	0.170	0.199	3.458	0.091	0.297	256	1924	100	35	232	-3.411	3	32	23	209	42434	206517	-0.027	-0.045	-100	0	1
1	12	2	""	"ccl7"	6360	2910	180	132	141	52	36	144	144	355	1851	521	0	0	0	551	613	243	39	580	580	1757	6666	379	0	0	0	0.414	-0.091	0.258	0.227	4.093	0.251	0.527	256	1924	100	-41	30	-1.272	-12	-29	-3	33	35987	157018	-0.116	-0.172	-100	0	1
1	13	2	""	"g3pdh"	6760	2910	180	166	233	431	184	133	133	168	212	126	10	4	0	653	1134	3431	302	516	516	833	2223	266	4	2	0	0.241	0.162	0.240	0.253	3.968	0.119	0.875	256	1924	100	170	718	-2.053	33	137	100	618	59775	290324	0.307	0.135	-100	0	1
1	14	2	""	"g3pdh"	7160	2910	180	135	156	144	92	136	136	172	233	135	1	0	0	566	671	497	74	553	553	876	2124	242	0	0	0	-0.077	0.169	0.247	0.238	4.002	0.092	0.803	256	1924	100	12	138	Error	-1	13	20	118	39860	171695	-0.069	-0.097	-100	0	1
1	15	2	""	"g3pdh"	7560	2910	180	176	1273	4673	367	135	135	210	826	393	9	8	0	745	3593	11210	311	537	537	931	3067	329	8	8	1	0.197	0.372	0.240	0.254	4.420	0.318	0.581	256	1924	100	249	4194	-2.344	41	208	1138	3056	325801	919837	1.287	0.868	-100	0	1
1	16	2	""	"g3pdh"	7960	2910	180	165	330	940	284	126	126	172	493	286	3	3	0	755	2452	8205	334	494	494	725	1951	269	7	5	0	0.149	0.104	0.167	0.158	4.135	0.120	0.462	256	1924	100	300	2162	-2.747	39	261	204	1958	84432	627692	0.320	0.885	-100	0	1
1	17	2	""	"sp2"	8360	2900	180	182	318	841	264	133	133	202	763	377	3	1	0	951	1936	5674	293	529	529	981	3858	393	4	2	0	0.116	0.131	0.163	0.160	3.699	0.140	0.704	256	1924	100	471	1592	-3.108	49	422	185	1407	81444	495678	0.152	0.248	-100	0	1
1	18	2	""	"sp2"	8760	2900	180	198	245	276	112	136	136	214	874	408	1	0	0	1067	1497	2994	200	545	545	1015	3918	386	2	1	0	0.119	0.114	0.138	0.155	3.118	0.068	0.287	256	1924	100	584	1061	-3.071	62	522	109	952	62695	383351	0.035	0.123	-100	0	1
1	19	2	""	"sp2"	9160	2900	180	213	495	1965	396	135	135	185	451	243	5	3	0	1081	2614	7661	293	508	508	841	2999	356	6	5	0	0.136	0.171	0.150	0.147	3.005	0.183	0.626	256	1924	100	651	2466	-2.878	78	573	360	2106	126741	669282	0.687	0.591	-100	0	1
1	20	2	""	"sp2"	9560	2900	180	239	331	583	176	139	139	188	467	248	7	2	0	1145	1889	3605	190	539	539	936	3368	359	6	2	0	0.165	0.142	0.148	0.156	2.793	0.119	0.670	256	1924	100	706	1542	-2.599	100	606	192	1350	84805	483692	0.306	0.283	-100	0	1
1	1	3	""	"ccl9"	1970	3340	180	131	178	304	170	96	96	318	2583	812	0	0	0	271	330	216	65	209	209	821	5509	671	0	0	0	0.565	0.678	0.557	0.581	5.168	0.328	0.030	256	1913	100	97	203	-0.824	35	62	82	121	45526	84420	-0.054	-0.089	-100	0	1
1	2	3	""	"ccl9"	2370	3340	180	122	149	133	89	97	97	126	380	301	1	0	0	267	372	386	103	231	231	384	2078	541	1	0	0	0.694	0.369	0.287	0.400	5.045	0.078	0.428	256	1918	100	61	193	-0.527	25	36	52	141	38177	95356	0.061	-0.006	-100	0	1
1	3	3	""	"ccl9"	2770	3330	180	120	138	78	56	105	105	151	604	400	0	0	0	334	375	170	45	283	283	518	2787	538	0	0	0	0.294	0.359	0.341	0.363	5.139	0.086	0.074	256	1917	100	66	125	-1.766	15	51	33	92	35380	96019	-0.022	-0.051	-100	0	1
1	4	3	""	"ccl9"	3170	3330	180	127	142	79	55	107	107	124	106	85	10	2	0	356	403	212	52	314	314	360	373	103	10	1	0	0.476	0.393	0.356	0.372	4.006	0.108	0.155	256	1891	100	62	124	-1.071	20	42	35	89	36470	103175	0.170	0.115	-100	0	1
1	5	3	""	"gadd45a"	3570	3330	180	147	236	362	153	104	104	121	99	81	22	10	0	337	738	2025	274	284	284	340	579	170	6	5	0	0.811	0.291	0.344	0.461	4.804	0.136	0.525	256	1924	100	96	586	-0.302	43	53	132	454	60369	188955	1.162	0.687	-100	0	1
1	6	3	""	"gadd45a"	3970	3330	180	132	143	65	45	101	101	119	101	84	14	3	0	323	373	184	49	266	266	333	609	182	3	0	0	0.544	0.393	0.369	0.387	4.598	0.137	0.355	256	1924	100	88	149	-0.878	31	57	42	107	36625	95449	0.238	0.066	-100	0	1
1	7	3	""	"gadd45a"	4370	3330	180	125	134	53	39	96	96	138	855	619	0	0	0	303	359	181	50	262	262	312	510	163	2	0	0	0.707	0.392	0.279	0.318	5.042	85.775	0.002	256	1924	100	70	135	-0.500	29	41	38	97	34323	91988	-0.005	0.092	-100	0	1
1	8	3	""	"gadd45a"	4770	3320	180	122	135	61	45	102	102	123	120	97	7	1	0	366	432	248	57	286	286	400	1234	308	0	0	0	0.250	0.226	0.243	0.257	3.528	0.094	0.114	256	1919	100	100	179	-2.000	20	80	33	146	34602	110538	0.100	0.026	-100	0	1
1	9	3	""	"ccnd1"	5140	3280	130	4396	4578	5060	110	118	118	131	81	61	100	76	0	10018	25201	25475	101	366	366	442	494	111	100	100	15	0.443	0.180	0.104	0.145	4.368	0.166	0.769	13	1037	75	13930	29295	-1.175	4278	9652	4460	24835	59519	327619	54.901	50.119	0	0	0
1	10	3	""	"ccnd1"	5560	3320	180	119	133	70	52	98	98	112	73	65	16	4	0	369	441	281	63	268	268	373	702	188	3	0	0	0.208	0.202	0.185	0.190	3.660	0.111	0.184	256	1924	100	122	208	-2.265	21	101	35	173	33927	112984	0.288	0.097	-100	0	1
1	11	3	""	"ccnd1"	5960	3320	180	117	135	101	74	99	99	112	83	74	13	3	0	360	421	242	57	268	268	378	821	217	0	0	0	0.196	0.235	0.278	0.253	4.384	0.153	0.121	256	1924	100	110	189	-2.351	18	92	36	153	34665	107888	0.277	0.052	-100	0	1
1	12	3	""	"ccnd1"	6360	3320	180	113	119	47	39	101	101	194	1043	537	0	0	0	345	405	243	60	282	282	852	4781	561	0	0	0	0.190	0.146	0.215	0.237	3.992	0.074	0.201	256	1924	100	75	141	-2.396	12	63	18	123	30363	103711	-0.072	-0.093	-100	0	1
1	13	3	""	"gadd45b"	6760	3310	180	121	136	98	72	101	101	111	57	51	23	7	0	406	554	781	140	311	311	359	454	126	13	3	0	0.211	0.144	0.213	0.221	3.842	0.087	0.344	256	1924	100	115	278	-2.245	20	95	35	243	34706	141901	0.439	0.430	-100	0	1
1	14	3	""	"gadd45b"	7160	3310	180	121	131	64	48	102	102	212	1772	835	0	0	0	480	559	557	99	311	311	566	3259	575	0	0	0	0.112	0.117	0.163	0.181	3.965	0.540	0.926	256	1924	100	188	277	-3.158	19	169	29	248	33572	143171	-0.046	-0.002	-100	0	1
1	15	3	""	"gadd45b"	7560	3310	180	113	124	54	43	108	108	176	947	538	0	0	0	359	426	396	92	316	316	526	2156	409	0	0	0	0.116	0.145	0.244	0.248	4.142	0.325	0.647	256	1924	100	48	126	-3.108	5	43	16	110	31705	109086	-0.055	-0.046	-100	0	1
1	16	3	""	"gadd45b"	7960	3310	180	126	133	52	39	100	100	122	227	186	0	0	0	364	424	254	59	282	282	379	1598	421	0	0	0	0.317	0.232	0.252	0.310	4.190	0.077	0.086	256	1918	100	108	175	-1.657	26	82	33	142	34119	108490	0.048	0.028	-100	0	1
1	17	3	""	"ccnd2"	8360	3310	180	114	180	779	432	101	101	125	253	202	3	1	0	333	411	515	125	296	296	422	1830	433	0	0	0	0.351	0.687	0.229	0.282	4.320	1.295	0.396	256	1924	100	50	194	-1.510	13	37	79	115	46096	105142	0.217	-0.006	-100	0	1
1	18	3	""	"ccnd2"	8760	3300	180	123	134	50	37	99	99	106	49	46	32	10	0	444	497	253	50	296	296	317	375	118	14	2	0	0.162	0.174	0.201	0.206	4.004	0.078	0.148	256	1924	100	172	236	-2.626	24	148	35	201	34185	127104	0.571	0.480	-100	0	1
1	19	3	""	"ccnd2"	9160	3300	180	116	119	46	38	97	97	104	59	56	15	3	0	358	397	193	48	263	263	284	262	92	16	2	0	0.200	0.164	0.272	0.267	4.396	0.082	0.147	256	1924	100	114	156	-2.322	19	95	22	134	30481	101706	0.254	0.431	-100	0	1
1	20	3	""	"ccnd2"	9560	3300	180	126	139	80	57	97	97	109	97	88	10	3	0	395	483	354	73	258	258	344	1054	306	1	0	0	0.212	0.187	0.229	0.229	4.249	0.123	0.667	256	1919	100	166	267	-2.238	29	137	42	225	35650	123643	0.309	0.132	-100	0	1
1	1	4	""	"gna13"	1990	3740	240	489	510	181	35	76	76	92	132	143	97	83	0	183	205	111	54	60	60	67	44	65	84	64	0	3.358	2.993	3.308	3.653	2.556	3.305	0.465	431	3041	95	536	579	1.748	413	123	434	145	219664	88300	3.167	3.136	0	0	0
1	2	4	""	"gna13"	2380	3740	220	502	512	184	35	76	76	85	52	61	99	97	0	168	197	116	58	60	60	68	46	67	80	56	0	3.944	3.182	3.654	3.967	2.930	3.740	0.358	344	2555	72	534	573	1.980	426	108	436	137	176198	67859	8.212	2.804	0	0	0
1	3	4	""	"gna13"	2780	3720	210	555	572	187	32	76	76	85	65	76	100	99	0	174	202	114	56	61	61	74	203	274	25	2	0	4.239	3.518	4.076	4.450	2.579	3.812	0.390	384	2280	94	592	637	2.084	479	113	496	141	219571	77546	7.492	0.631	0	0	0
1	4	4	""	"gna13"	3170	3720	240	539	543	185	34	76	76	86	131	152	98	85	0	155	188	110	58	62	62	79	238	301	14	2	0	4.978	3.706	4.386	4.753	2.830	1.180	0.051	442	2915	92	556	593	2.316	463	93	467	126	239942	83177	3.489	0.458	-100	0	1
1	5	4	""	"ccnd3"	3590	3720	210	603	617	190	30	75	75	86	144	167	99	90	0	507	529	192	36	60	60	72	187	259	95	63	0	1.181	1.156	1.143	1.180	1.704	0.965	0.785	339	2333	90	975	1011	0.240	528	447	542	469	209032	179495	3.688	2.444	0	0	0
1	6	4	""	"ccnd3"	4000	3740	200	561	578	169	29	74	74	82	56	68	99	99	0	509	527	186	35	61	61	67	52	77	99	99	0	1.087	1.082	1.149	1.114	1.807	1.057	0.725	310	2167	88	935	970	0.120	487	448	504	466	179289	163309	8.857	8.846	0	0	0
1	7	4	""	"ccnd3"	4350	3730	200	571	594	177	29	75	75	82	53	64	100	100	0	521	541	172	31	61	61	68	61	89	100	99	0	1.078	1.081	1.068	1.092	1.623	1.073	0.735	311	2141	94	956	999	0.108	496	460	519	480	184768	168277	9.660	7.754	0	0	0
1	8	4	""	"ccnd3"	4740	3710	200	488	500	180	36	76	76	87	87	100	98	93	0	413	446	190	42	61	61	74	80	108	98	92	0	1.170	1.101	1.133	1.124	1.835	1.083	0.664	333	2259	89	764	809	0.227	412	352	424	385	166536	148394	4.747	4.650	0	0	0
1	9	4	""	"gpd2"	5200	3730	210	330	343	126	36	75	75	83	58	69	96	91	0	330	361	163	45	62	62	74	118	159	90	59	0	0.951	0.896	0.908	0.923	2.116	0.838	0.596	352	2320	90	523	567	-0.072	255	268	268	299	120887	127132	4.483	2.432	0	0	0
1	10	4	""	"gpd2"	5550	3740	210	281	295	120	40	73	73	80	50	62	96	85	0	268	294	139	47	61	61	68	45	66	96	87	0	1.005	0.953	0.928	1.001	2.201	0.887	0.552	354	2279	93	415	455	0.007	208	207	222	233	104288	103965	4.300	5.022	0	0	0
1	11	4	""	"gpd2"	5960	3720	220	247	263	103	39	75	75	83	70	84	88	64	0	226	258	242	93	63	63	84	531	632	1	0	0	1.055	0.964	1.037	1.127	2.452	0.376	0.252	363	2650	91	335	383	0.077	172	163	188	195	95420	93674	2.571	0.328	-100	0	1
1	12	4	""	"gpd2"	6360	3720	220	209	222	90	40	76	76	81	33	40	90	81	0	193	212	100	47	63	63	71	57	80	84	61	0	1.023	0.980	1.045	0.979	2.635	0.933	0.448	364	2669	91	263	295	0.033	133	130	146	149	80876	77214	4.273	2.474	0	0	0
1	13	4	""	"ccr5"	6800	3730	230	444	460	150	32	76	76	84	69	82	99	97	0	319	341	137	40	62	62	75	99	132	95	68	0	1.432	1.376	1.420	1.440	1.800	1.223	0.514	386	2724	92	625	663	0.518	368	257	384	279	177571	131491	5.449	2.687	0	0	0
1	14	4	""	"ccr5"	7210	3740	220	447	461	137	29	75	75	83	72	86	100	99	0	336	359	148	41	62	62	72	93	129	96	76	0	1.358	1.300	1.358	1.396	1.841	1.274	0.661	349	2363	96	646	683	0.441	372	274	386	297	160744	125284	5.250	3.086	0	0	0
1	15	4	""	"ccr5"	7520	3720	210	454	470	158	33	75	75	84	49	58	99	99	0	342	366	153	41	61	61	73	63	86	98	93	0	1.349	1.295	1.313	1.352	1.858	1.291	0.665	345	2172	93	660	700	0.432	379	281	395	305	162102	126224	7.878	4.651	0	0	0
1	16	4	""	"ccr5"	7940	3710	220	446	469	176	37	78	78	91	161	176	92	61	0	352	385	169	43	62	62	78	209	267	74	24	0	1.269	1.211	1.310	1.268	1.937	1.220	0.650	370	2649	96	658	714	0.344	368	290	391	323	173662	142309	2.348	1.469	-100	0	1
1	17	4	""	"gpx2"	8400	3720	230	226	282	204	72	81	81	94	126	134	57	23	0	179	209	133	63	63	63	99	856	864	0	0	0	1.250	1.377	1.270	1.292	3.607	2.019	0.269	412	2545	0	261	347	0.322	145	116	201	146	116159	85928	1.492	0.129	-100	0	1
1	18	4	""	"gpx2"	8760	3720	200	240	248	104	41	82	82	89	46	51	88	75	0	227	250	132	52	63	63	69	43	62	89	74	0	0.963	0.888	0.948	0.985	2.976	0.813	0.380	322	2177	94	322	353	-0.054	158	164	166	187	79869	80379	3.457	4.209	0	0	0
1	19	4	""	"gpx2"	9180	3730	230	203	227	108	47	81	81	88	45	51	86	64	0	188	212	132	62	64	64	71	48	67	81	61	0	0.984	0.986	1.071	1.015	2.910	0.940	0.292	322	2778	89	246	294	-0.023	122	124	146	148	73021	68139	3.089	2.938	0	0	0
1	20	4	""	"gpx2"	9560	3700	220	199	215	92	42	82	82	89	41	46	85	64	0	179	200	110	55	65	65	73	40	54	82	64	0	1.026	0.985	1.019	1.012	3.052	0.909	0.307	325	2636	92	231	268	0.037	117	114	133	135	69810	64989	3.073	3.175	0	0	0
1	1	5	""	"cct3"	2000	4150	200	712	824	549	66	102	102	354	1140	322	12	2	0	967	1011	515	50	63	63	133	374	281	87	62	0	0.675	0.762	0.706	0.768	2.398	1.933	0.363	373	2094	21	1514	1670	-0.567	610	904	722	948	307517	377281	0.412	2.348	-100	0	1
1	2	5	""	"cct3"	2360	4170	200	742	755	271	35	78	78	89	56	62	99	99	0	1163	1189	383	32	59	59	64	29	45	99	99	0	0.601	0.599	0.591	0.592	1.670	0.570	0.726	342	2155	93	1768	1807	-0.735	664	1104	677	1130	258144	406551	11.893	38.793	0	0	0
1	3	5	""	"cct3"	2770	4160	200	698	706	244	34	76	76	84	54	64	100	99	0	1135	1146	404	35	59	59	66	99	150	100	100	0	0.578	0.580	0.581	0.576	1.651	0.546	0.769	329	2141	96	1698	1717	-0.791	622	1076	630	1087	232431	376941	11.519	10.909	0	0	0
1	4	5	""	"cct3"	3160	4140	230	573	612	255	41	73	73	80	49	61	100	99	0	933	982	408	41	59	59	65	88	135	99	98	0	0.572	0.584	0.585	0.587	1.797	0.551	0.734	371	2696	72	1374	1462	-0.806	500	874	539	923	227159	364394	10.857	10.420	0	0	0
1	5	5	""	"gspt1"	3590	4120	210	349	371	154	41	73	73	79	42	53	98	95	0	582	613	287	46	59	59	63	24	38	99	98	0	0.528	0.538	0.517	0.544	2.071	0.467	0.617	368	2321	93	799	852	-0.921	276	523	298	554	136449	225604	6.952	22.917	0	0	0
1	6	5	""	"gspt1"	3980	4130	210	368	390	151	38	76	76	83	39	46	99	98	0	637	674	286	42	61	61	68	40	58	100	100	0	0.507	0.512	0.509	0.513	1.936	0.450	0.628	357	2264	90	868	927	-0.980	292	576	314	613	139379	240620	7.872	15.150	0	0	0
1	7	5	""	"gspt1"	4360	4110	230	290	317	137	43	76	76	84	46	54	97	90	0	511	534	274	51	61	61	66	29	43	99	98	0	0.476	0.510	0.508	0.525	2.056	0.449	0.644	352	2636	89	664	714	-1.071	214	450	241	473	111629	188082	5.065	16.138	0	0	0
1	8	5	""	"gspt1"	4760	4120	220	308	325	133	40	77	77	83	50	60	96	87	0	552	627	779	124	60	60	65	32	49	99	98	0	0.470	0.437	0.457	0.459	2.208	0.152	0.263	362	2663	95	723	815	-1.089	231	492	248	567	117731	226998	4.840	17.563	0	0	0
1	9	5	""	"sp1"	5220	4140	180	5638	5564	868	15	79	79	89	63	70	100	100	0	2924	2918	540	18	63	63	70	43	61	100	100	0	1.943	1.921	1.944	1.936	1.219	1.928	0.957	287	1750	96	8420	8340	0.958	5559	2861	5485	2855	1596734	837338	86.905	66.233	0	0	0
1	10	5	""	"sp1"	5540	4150	200	5443	5384	1224	22	78	78	89	62	69	100	100	0	2894	2805	654	23	63	63	68	33	48	100	100	0	1.895	1.935	1.922	1.960	1.332	1.951	0.960	309	2115	88	8196	8048	0.922	5365	2831	5306	2742	1663759	866791	85.403	82.939	0	0	0
1	11	5	""	"sp1"	6020	4130	200	5686	5454	1121	20	77	77	85	63	74	100	100	0	2659	2595	561	21	61	61	66	50	75	100	100	0	2.159	2.122	2.150	2.147	1.331	2.141	0.961	309	2122	95	8207	7911	1.110	5609	2598	5377	2534	1685150	801816	85.222	50.580	0	0	0
1	12	5	""	"sp1"	6340	4130	200	5540	5386	886	16	77	77	84	41	48	100	100	0	2562	2517	517	20	62	62	66	34	51	100	100	0	2.185	2.163	2.187	2.194	1.248	2.168	0.958	326	2060	88	7963	7764	1.128	5463	2500	5309	2455	1755700	820412	129.317	72.088	0	0	0
1	13	5	""	"cct5"	6790	4110	220	1064	1060	254	23	76	76	84	70	83	99	99	0	850	879	264	30	61	61	66	39	59	100	100	0	1.252	1.203	1.251	1.222	1.414	1.185	0.894	393	2400	89	1777	1802	0.324	988	789	984	818	416553	345412	13.943	20.846	0	0	0
1	14	5	""	"cct5"	7160	4110	220	1593	1640	475	28	76	76	84	60	71	100	99	0	1371	1580	1766	111	60	60	63	26	41	99	99	0	1.157	1.029	1.123	1.152	1.748	0.511	0.377	371	2437	93	2828	3084	0.210	1517	1311	1564	1520	608344	586116	25.933	58.346	0	0	0
1	15	5	""	"cct5"	7570	4110	200	2034	2027	650	32	76	76	82	37	45	100	100	0	2113	2112	715	33	60	60	64	27	42	100	100	0	0.954	0.951	0.941	0.964	1.446	0.939	0.894	344	2181	97	4011	4003	-0.068	1958	2053	1951	2052	697336	726646	52.568	75.852	0	0	0
1	16	5	""	"cct5"	7960	4100	220	2372	2333	659	28	78	78	92	171	185	100	99	0	2365	2358	761	32	61	61	67	45	67	100	100	0	0.996	0.982	0.984	0.997	1.389	0.967	0.900	374	2491	96	4598	4552	-0.006	2294	2304	2255	2297	872508	881955	13.105	50.911	0	0	0
1	17	5	""	"gstm2"	8390	4110	230	3256	3152	780	24	82	82	97	176	181	100	100	0	1608	1574	469	29	62	62	68	48	70	100	99	0	2.053	2.030	2.048	2.097	1.379	2.031	0.927	416	2236	80	4720	4582	1.038	3174	1546	3070	1512	1311350	654588	17.358	31.375	0	0	0
1	18	5	""	"gstm2"	8770	4130	210	3179	3160	631	19	81	81	88	47	53	100	100	0	1581	1565	414	26	61	61	65	26	40	100	100	0	2.038	2.047	2.032	2.093	1.319	2.052	0.923	376	2179	83	4618	4583	1.027	3098	1520	3079	1504	1188203	588255	65.362	57.692	0	0	0
1	19	5	""	"gstm2"	9160	4120	210	3201	3138	661	21	80	80	89	48	53	100	100	0	1603	1578	412	26	61	61	67	44	65	100	100	0	2.024	2.016	2.020	2.045	1.327	2.024	0.928	369	2199	91	4663	4575	1.017	3121	1542	3058	1517	1157818	582389	63.521	34.341	0	0	0
1	20	5	""	"gstm2"	9560	4090	210	3092	3030	643	21	80	80	88	47	53	100	100	0	1532	1524	414	27	62	62	67	45	67	100	99	0	2.049	2.018	2.031	2.063	1.310	2.013	0.933	372	2322	91	4482	4412	1.035	3012	1470	2950	1462	1127059	567054	62.596	32.378	0	0	0
1	1	6	""	"cct6a"	1970	4540	180	2273	3402	2980	87	253	253	1205	2552	211	35	17	0	1787	2006	1208	60	81	81	374	736	196	91	64	0	1.184	1.636	1.302	1.516	2.164	3.148	0.482	256	1906	100	3726	5074	0.244	2020	1706	3149	1925	870942	513585	0.861	2.217	-100	0	1
1	2	6	""	"cct6a"	2360	4570	220	1301	1316	388	29	79	79	138	268	194	99	97	0	1535	1568	463	29	61	61	120	296	246	99	97	0	0.829	0.821	0.830	0.824	1.506	0.792	0.828	394	2457	96	2696	2744	-0.271	1222	1474	1237	1507	518485	617962	4.396	4.892	0	0	0
1	3	6	""	"cct6a"	2750	4540	220	1324	1338	345	25	79	79	99	143	144	100	100	0	1553	1574	459	29	60	60	84	231	275	100	99	0	0.834	0.832	0.859	0.838	1.458	0.789	0.813	401	2471	97	2738	2773	-0.262	1245	1493	1259	1514	536423	630977	8.664	6.450	0	0	0
1	4	6	""	"cct6a"	3160	4530	210	1278	1296	353	27	76	76	85	68	80	100	100	0	1446	1514	485	32	60	60	70	134	191	100	100	0	0.867	0.839	0.846	0.849	1.435	0.811	0.858	412	2268	93	2588	2674	-0.206	1202	1386	1220	1454	533991	623853	17.809	10.776	0	0	0
1	5	6	""	"h2dmb1"	3610	4520	210	315	331	116	35	74	74	79	32	40	99	97	0	322	332	134	40	59	59	63	26	41	99	98	0	0.916	0.941	0.931	0.961	2.152	0.911	0.545	329	2397	92	504	530	-0.127	241	263	257	273	108798	109203	7.875	10.346	0	0	0
1	6	6	""	"h2dmb1"	4010	4550	190	310	325	114	35	81	81	125	411	328	6	0	0	304	318	135	42	63	63	137	1615	1178	0	0	0	0.950	0.957	0.974	1.010	2.187	0.976	0.474	292	1985	90	470	499	-0.074	229	241	244	255	94937	92893	0.487	0.112	-100	0	1
1	7	6	""	"h2dmb1"	4370	4530	180	339	334	119	35	89	89	147	426	289	5	0	0	277	293	139	47	67	67	150	1658	1105	0	0	0	1.190	1.084	1.167	1.139	1.997	0.255	0.902	256	1883	100	460	471	0.251	250	210	245	226	85558	74975	0.439	0.086	-100	0	1
1	8	6	""	"h2dmb1"	4750	4530	200	316	336	113	33	78	78	86	42	48	99	96	0	310	335	153	45	62	62	67	40	59	99	94	0	0.960	0.945	0.998	0.995	2.152	0.858	0.524	318	2250	97	486	531	-0.059	238	248	258	273	106773	106515	5.952	6.700	0	0	0
1	9	6	""	"cct7"	5190	4530	210	5078	4955	1174	23	77	77	83	39	46	100	100	0	4198	4159	1075	25	62	62	68	45	66	100	100	0	1.209	1.191	1.204	1.196	1.238	1.186	0.952	377	2257	89	9137	8975	0.274	5001	4136	4878	4097	1867995	1568100	124.923	90.911	0	0	0
1	10	6	""	"cct7"	5540	4540	230	3393	3455	1426	41	77	77	92	68	73	100	100	0	2908	2915	1314	45	63	63	71	46	64	100	100	0	1.166	1.184	1.182	1.250	1.544	1.163	0.937	399	2559	95	6161	6230	0.222	3316	2845	3378	2852	1378744	1163122	49.456	61.826	0	0	0
1	11	6	""	"cct7"	6010	4540	210	2964	2981	790	26	76	76	85	179	210	100	99	0	2132	2180	676	31	61	61	67	101	150	99	99	0	1.394	1.371	1.383	1.400	1.392	1.368	0.934	370	2266	93	4959	5024	0.479	2888	2071	2905	2119	1102842	806563	16.179	20.921	0	0	0
1	12	6	""	"cct7"	6350	4510	210	3797	3760	1142	30	77	77	82	41	50	100	100	0	2959	3019	1021	33	62	62	66	27	40	100	100	0	1.284	1.246	1.262	1.257	1.280	1.235	0.941	358	2193	96	6617	6640	0.361	3720	2897	3683	2957	1346121	1080977	89.707	109.370	0	0	0
1	13	6	""	"hck"	6790	4500	210	242	252	82	32	75	75	79	30	37	98	94	0	191	207	87	42	61	61	64	32	50	96	87	0	1.285	1.212	1.269	1.264	2.224	1.201	0.527	383	2222	81	297	323	0.362	167	130	177	146	96355	79121	5.767	4.469	0	0	0
1	14	6	""	"hck"	7170	4530	210	270	272	87	31	76	76	81	54	66	97	83	0	196	215	84	39	60	60	62	20	32	99	97	0	1.426	1.265	1.333	1.314	2.088	1.526	0.449	351	2224	97	330	351	0.512	194	136	196	155	95572	75528	3.537	7.650	0	0	0
1	15	6	""	"hck"	7550	4510	200	254	268	118	44	76	76	81	35	43	96	89	0	203	223	109	48	60	60	63	27	42	95	87	0	1.245	1.178	1.261	1.259	2.350	1.228	0.518	330	2183	90	321	355	0.316	178	143	192	163	88540	73482	5.343	5.926	0	0	0
1	16	6	""	"hck"	7960	4490	210	283	294	111	37	76	76	83	62	74	95	80	0	232	257	123	47	60	60	63	25	39	98	94	0	1.203	1.107	1.143	1.175	2.212	1.306	0.422	356	2231	87	379	415	0.267	207	172	218	197	104781	91415	3.403	7.760	0	0	0
1	17	6	""	"mmel"	8370	4500	250	287	330	188	56	78	78	91	78	85	92	69	0	159	182	113	62	62	62	67	36	53	81	62	0	2.155	2.100	2.269	2.391	2.935	2.483	0.408	530	2769	30	306	372	1.108	209	97	252	120	175138	96697	3.064	3.194	0	0	0
1	18	6	""	"mmel"	8760	4520	230	225	239	97	40	76	76	85	75	88	81	48	0	141	164	86	52	61	61	70	129	184	27	5	0	1.862	1.583	1.628	1.713	2.734	1.673	0.338	417	2538	93	229	266	0.897	149	80	163	103	99515	68345	2.053	0.729	-100	0	1
1	19	6	""	"mmel"	9180	4510	230	288	306	116	37	78	78	88	78	88	93	70	0	154	179	96	53	61	61	71	133	187	33	7	0	2.258	1.932	2.152	2.276	2.652	0.736	0.446	427	2514	97	303	346	1.175	210	93	228	118	130519	76456	2.795	0.812	-100	0	1
1	20	6	""	"mmel"	9570	4510	230	270	300	225	75	78	78	84	43	51	97	86	0	153	180	108	60	61	61	65	39	60	81	59	0	2.087	1.866	1.949	2.017	2.687	2.627	0.410	445	2703	96	284	341	1.061	192	92	222	119	133464	80304	5.023	2.949	0	0	0
1	1	7	""	"tnc"	1970	4940	180	354	362	172	47	96	96	628	1951	310	0	0	0	255	283	180	63	64	64	195	471	241	7	0	0	1.351	1.215	1.339	1.373	2.589	2.439	0.741	256	1905	100	449	485	0.434	258	191	266	219	92602	72401	-0.136	0.187	-100	0	1
1	2	7	""	"tnc"	2350	4950	210	333	352	125	35	77	77	91	74	81	96	87	0	286	307	139	45	59	59	74	129	174	83	39	0	1.128	1.109	1.155	1.158	2.280	1.089	0.540	337	2325	96	483	523	0.174	256	227	275	248	118515	103301	3.527	1.806	-100	0	1
1	3	7	""	"tnc"	2800	4940	210	335	351	122	34	77	77	94	134	142	89	47	0	278	314	150	47	60	60	75	167	222	68	25	0	1.183	1.079	1.133	1.150	2.169	0.931	0.481	347	2231	88	476	528	0.242	258	218	274	254	121732	108880	1.918	1.431	-100	0	1
1	4	7	""	"tnc"	3140	4930	200	339	365	133	36	74	74	79	35	44	98	97	0	292	317	167	52	60	60	62	29	46	98	94	0	1.142	1.132	1.265	1.229	2.279	1.024	0.504	332	2044	97	497	548	0.192	265	232	291	257	121117	105248	8.171	8.793	0	0	0
1	5	7	""	"n-myc"	3600	4940	210	1331	1323	345	26	73	73	78	32	41	100	100	0	1013	1056	350	33	60	60	62	24	38	100	99	0	1.320	1.255	1.292	1.285	1.522	1.239	0.840	338	2364	94	2211	2246	0.401	1258	953	1250	996	447308	357008	38.906	41.417	0	0	0
1	6	7	""	"n-myc"	4000	4960	200	1359	1474	734	49	76	76	82	43	52	100	100	0	1135	1273	1251	98	60	60	63	24	38	100	100	0	1.193	1.153	1.218	1.253	1.544	0.850	0.778	314	2152	87	2358	2611	0.255	1283	1075	1398	1213	462885	399817	32.372	50.417	0	0	0
1	7	7	""	"n-myc"	4340	4940	200	1373	1363	324	23	79	79	114	395	346	99	93	0	1050	1057	352	33	62	62	119	1461	1227	9	0	0	1.310	1.290	1.275	1.357	1.617	1.142	0.792	322	2190	91	2282	2279	0.390	1294	988	1284	995	438873	340405	3.162	0.642	-100	0	1
1	8	7	""	"n-myc"	4750	4920	200	1318	1324	313	23	76	76	88	138	156	100	99	0	999	1031	338	32	60	60	71	221	311	99	96	0	1.323	1.285	1.293	1.328	1.461	1.261	0.853	336	2222	95	2181	2219	0.404	1242	939	1248	971	445027	346466	8.957	4.344	0	0	0
1	9	7	""	"sp8"	5320	4950	180	1483	1488	383	25	75	75	83	52	62	100	100	0	1306	1303	373	28	61	61	68	59	86	100	99	0	1.131	1.138	1.154	1.155	1.442	1.124	0.863	378	1463	39	2653	2655	0.178	1408	1245	1413	1242	562514	492665	27.019	20.932	0	0	0
1	10	7	""	"sp8"	5570	4920	180	115	319	482	151	75	75	86	70	81	36	26	0	75	279	473	169	62	62	70	71	101	25	21	0	3.077	1.124	1.250	1.571	3.694	0.995	0.836	256	1593	100	53	461	1.622	40	13	244	217	81550	71346	3.329	2.944	-100	0	1
1	11	7	""	"sp8"	5950	4970	170	1568	1627	598	36	74	74	77	29	37	100	100	0	1276	1288	357	27	60	60	63	28	44	100	100	0	1.229	1.265	1.265	1.256	1.346	1.333	0.871	226	1570	92	2710	2781	0.297	1494	1216	1553	1228	367629	291113	53.448	43.750	0	0	0
1	12	7	""	"sp8"	6340	4910	170	1067	1086	253	23	76	76	82	43	52	100	99	0	849	859	245	28	62	62	66	36	54	100	99	0	1.259	1.267	1.293	1.292	1.422	1.262	0.858	241	1579	87	1778	1807	0.332	991	787	1010	797	261845	207030	23.349	22.028	0	0	0
1	13	7	""	"ifnabr1"	6780	4920	240	502	526	153	29	74	74	79	35	44	100	100	0	407	444	177	39	61	61	64	29	45	100	99	0	1.237	1.180	1.249	1.238	1.593	1.134	0.774	454	2920	92	774	835	0.307	428	346	452	383	238616	201559	12.771	13.103	0	0	0
1	14	7	""	"ifnabr1"	7170	4930	230	731	744	241	32	75	75	80	37	46	100	100	0	639	665	217	32	60	60	64	33	51	100	100	0	1.133	1.106	1.130	1.118	1.538	1.116	0.768	440	2486	97	1235	1274	0.180	656	579	669	605	327244	292813	17.946	18.212	0	0	0
1	15	7	""	"ifnabr1"	7580	4910	230	637	678	357	52	76	76	83	44	53	100	99	0	592	651	421	64	61	61	66	47	71	100	99	0	1.056	1.020	1.054	1.052	1.695	0.947	0.792	422	2524	97	1092	1192	0.079	561	531	602	590	286267	274591	13.523	12.447	0	0	0
1	16	7	""	"ifnabr1"	7950	4890	230	720	752	274	36	76	76	83	47	56	99	99	0	669	696	299	42	60	60	66	37	56	99	99	0	1.057	1.063	1.060	1.095	1.654	1.033	0.789	443	2573	96	1253	1312	0.080	644	609	676	636	333212	308381	14.234	17.027	0	0	0
1	17	7	""	"prph1"	8370	4910	180	108	123	60	48	79	79	94	95	101	14	2	0	99	107	44	41	61	61	67	36	53	50	19	0	0.763	0.957	1.066	0.964	3.799	3.042	0.381	256	1863	100	67	90	-0.390	29	38	44	46	31418	27436	0.305	1.111	-100	0	1
1	18	7	""	"prph1"	8770	4920	190	123	128	52	40	75	75	80	31	38	62	33	0	118	129	52	40	60	60	64	25	39	89	61	0	0.828	0.768	0.878	0.756	3.248	0.891	0.092	118	1992	31	106	122	-0.272	48	58	53	69	15085	15260	1.548	2.600	-100	0	1
1	19	7	""	"prph1"	9180	4910	230	142	158	86	54	76	76	86	98	113	29	5	0	114	126	70	55	60	60	73	240	328	2	0	0	1.222	1.242	1.313	1.271	3.628	2.414	0.098	176	2733	37	120	148	0.289	66	54	82	66	27882	22169	0.735	0.221	-100	0	1
1	20	7	""	"prph1"	9570	4930	210	137	149	55	36	76	76	82	33	40	78	47	0	120	127	54	42	61	61	64	23	35	79	61	0	1.034	1.106	1.090	1.044	3.411	1.980	0.090	109	2383	61	120	139	0.048	61	59	73	66	16263	13805	2.030	2.739	-100	0	1
1	1	8	""	"lgals9"	2000	5330	240	129	143	70	48	74	74	79	40	50	58	32	0	101	112	53	47	57	57	61	33	54	62	26	0	1.250	1.255	1.415	1.341	3.978	1.692	0.085	398	2982	16	99	124	0.322	55	44	69	55	56855	44568	1.600	1.545	-100	0	1
1	2	8	""	"lgals9"	2380	5360	220	138	156	80	51	75	75	81	37	45	68	44	0	97	113	55	48	58	58	62	25	40	66	40	0	1.615	1.473	1.586	1.488	3.671	2.461	0.134	381	2374	92	102	136	0.692	63	39	81	55	59407	42952	2.027	2.040	-100	0	1
1	3	8	""	"lgals9"	2740	5360	230	141	158	92	58	77	77	85	53	62	56	26	0	101	117	63	53	58	58	66	135	204	9	1	0	1.488	1.373	1.507	1.450	3.884	2.840	0.098	341	2541	0	107	140	0.573	64	43	81	59	53966	40064	1.377	0.378	-100	0	1
1	4	8	""	"lgals9"	3160	5320	220	139	154	76	49	75	75	82	53	64	56	26	0	97	113	65	57	59	59	63	33	52	54	28	0	1.684	1.463	1.778	1.550	3.850	2.442	0.117	318	2571	0	102	133	0.752	64	38	79	54	48887	35874	1.358	1.515	-100	0	1
1	5	8	""	"spp1"	3600	5330	220	5771	5452	3970	72	73	73	81	46	56	100	100	0	3076	2809	2137	76	60	60	62	22	35	99	98	0	1.889	1.957	2.010	2.191	1.732	1.947	0.937	392	2535	92	8714	8128	0.918	5698	3016	5379	2749	2137006	1101198	116.761	124.864	0	0	0
1	6	8	""	"spp1"	3980	5360	190	7781	6759	3521	52	75	75	83	46	55	100	100	0	3755	3446	1909	55	60	60	64	24	37	98	97	0	2.086	1.974	2.021	2.191	1.909	1.964	0.952	293	1921	90	11401	10070	1.061	7706	3695	6684	3386	1980328	1009725	145.130	140.917	0	0	0
1	7	8	""	"spp1"	4350	5350	190	5948	5432	2904	53	76	76	84	44	52	100	99	0	3353	2959	1688	57	61	61	66	34	51	98	96	0	1.784	1.848	1.891	2.047	1.783	1.834	0.950	297	1939	82	9164	8254	0.835	5872	3292	5356	2898	1613413	878923	121.545	85.088	0	0	0
1	8	8	""	"spp1"	4750	5310	220	3095	3586	2664	74	76	76	87	77	88	100	100	0	1922	2059	1529	74	60	60	67	49	73	97	95	0	1.621	1.756	1.759	1.935	1.795	1.777	0.937	397	2561	86	4881	5509	0.697	3019	1862	3510	1999	1423642	817239	45.442	40.653	0	0	0
1	9	8	""	"mmp7"	5200	5320	230	618	634	217	34	74	74	84	75	89	99	98	0	490	517	230	44	60	60	66	47	71	99	96	0	1.265	1.225	1.255	1.321	1.944	1.201	0.689	402	2565	95	974	1017	0.339	544	430	560	457	255055	207846	7.333	9.596	0	0	0
1	10	8	""	"mmp7"	5560	5330	220	538	564	244	43	75	75	81	38	46	99	98	0	430	457	222	48	61	61	66	46	69	99	96	0	1.255	1.235	1.298	1.268	1.922	1.236	0.703	394	2475	96	832	885	0.328	463	369	489	396	222171	179914	12.711	8.500	0	0	0
1	11	8	""	"mmp7"	5960	5330	220	449	468	188	40	73	73	78	34	43	100	98	0	349	391	205	52	60	60	63	24	38	98	96	0	1.301	1.193	1.203	1.318	2.082	1.136	0.659	388	2519	91	665	726	0.380	376	289	395	331	181730	151629	11.471	13.667	0	0	0
1	12	8	""	"mmp7"	6370	5310	240	373	387	164	42	74	74	78	34	43	98	95	0	291	331	185	55	60	60	65	72	110	89	71	0	1.294	1.155	1.165	1.262	2.250	0.883	0.430	417	2935	92	530	584	0.372	299	231	313	271	161361	137970	9.088	3.694	0	0	0
1	13	8	""	"vegfa"	6790	5340	200	196	213	98	46	73	73	78	56	71	79	57	0	81	97	63	64	59	59	66	108	163	7	2	0	5.591	3.684	3.666	3.756	3.944	4.950	0.078	333	2066	92	145	178	2.483	123	22	140	38	70799	32293	2.411	0.287	-100	0	1
1	14	8	""	"vegfa"	7140	5320	200	203	224	120	53	73	73	80	62	77	82	52	0	83	93	43	46	60	60	64	46	71	25	10	0	5.652	4.576	4.636	4.684	3.465	5.730	0.184	308	2116	78	153	184	2.499	130	23	151	33	69084	28550	2.323	0.630	-100	0	1
1	15	8	""	"vegfa"	7580	5320	210	208	233	113	48	75	75	83	65	78	78	51	0	84	109	79	72	60	60	65	50	76	30	15	0	5.542	3.224	3.780	3.886	3.858	1.989	0.306	346	2354	89	157	207	2.470	133	24	158	49	80473	37664	2.308	0.880	-100	0	1
1	16	8	""	"vegfa"	7970	5310	210	227	237	103	43	72	72	77	32	41	92	82	0	79	101	79	78	59	59	62	22	35	47	28	0	7.750	3.929	4.500	4.893	3.958	4.182	0.123	334	2312	87	175	207	2.954	155	20	165	42	79227	33738	5.000	1.773	-100	0	1
1	17	8	""	"odc"	8390	5310	210	711	731	270	36	74	74	80	35	43	100	100	0	908	940	380	40	60	60	64	27	42	99	99	0	0.751	0.747	0.788	0.759	1.692	0.710	0.773	346	2360	92	1485	1537	-0.413	637	848	657	880	252850	325228	18.600	32.444	0	0	0
1	18	8	""	"odc"	8790	5320	220	692	721	261	36	74	74	82	84	102	99	98	0	932	949	387	40	60	60	70	221	315	97	87	0	0.709	0.728	0.733	0.743	1.761	0.684	0.755	337	2613	88	1490	1536	-0.496	618	872	647	889	242968	319794	7.607	3.977	0	0	0
1	19	8	""	"odc"	9190	5330	210	806	825	280	33	76	76	89	109	122	99	99	0	953	965	371	38	60	60	75	264	352	98	84	0	0.817	0.828	0.837	0.838	1.666	0.637	0.697	322	2256	92	1623	1654	-0.292	730	893	749	905	265592	310858	6.752	3.371	0	0	0
1	20	8	""	"odc"	9560	5310	200	798	839	300	35	77	77	83	40	48	99	99	0	957	1013	367	36	60	60	64	40	62	99	99	0	0.804	0.800	0.817	0.799	1.661	0.780	0.790	351	2122	84	1618	1715	-0.315	721	897	762	953	294360	355681	18.900	23.725	0	0	0
1	1	9	""	"il13ra1"	2020	5720	190	239	268	120	44	74	74	81	43	53	97	85	0	142	176	121	68	57	57	63	89	141	48	19	0	1.941	1.630	2.029	1.968	3.257	1.690	0.228	301	1958	93	250	313	0.957	165	85	194	119	80690	53112	4.349	1.270	-100	0	1
1	2	9	""	"il13ra1"	2410	5740	180	269	291	123	42	75	75	82	41	50	97	89	0	161	181	98	54	59	59	66	160	242	30	3	0	1.902	1.770	1.883	1.967	2.974	2.019	0.329	281	1757	95	296	338	0.928	194	102	216	122	81663	50893	5.098	0.719	-100	0	1
1	3	9	""	"il13ra1"	2740	5720	210	252	274	126	45	74	74	82	45	54	91	81	0	146	185	127	68	59	59	66	146	221	29	10	0	2.046	1.587	1.823	1.937	3.747	0.201	0.073	308	2138	94	265	326	1.033	178	87	200	126	84349	56980	4.267	0.815	-100	0	1
1	4	9	""	"il13ra1"	3110	5710	190	281	305	136	44	72	72	78	33	42	97	91	0	155	187	110	58	59	59	62	26	41	85	73	0	2.177	1.820	2.052	2.032	3.210	2.131	0.301	289	1926	94	305	361	1.122	209	96	233	128	88024	53929	6.879	4.808	0	0	0
1	5	9	""	"rbl1"	3610	5730	190	132	146	66	45	74	74	78	37	47	66	40	0	132	162	115	70	59	59	62	23	37	77	61	0	0.795	0.699	0.831	0.852	4.608	0.457	0.065	250	1976	5	131	175	-0.331	58	73	72	103	36376	40432	1.838	4.348	-100	0	1
1	6	9	""	"rbl1"	3990	5760	200	107	130	76	58	72	72	77	33	42	51	31	0	120	153	105	68	59	59	61	22	36	79	60	0	0.574	0.617	0.891	0.769	4.989	0.385	0.052	223	2214	0	96	152	-0.801	35	61	58	94	29096	34229	1.606	4.182	-100	0	1
1	7	9	""	"rbl1"	4340	5730	170	107	118	60	50	73	73	79	37	46	47	21	0	108	148	146	98	59	59	62	21	33	69	54	0	0.694	0.506	0.724	0.717	5.445	0.110	0.022	165	1606	34	83	134	-0.527	34	49	45	89	19522	24361	1.054	4.095	-100	0	1
1	8	9	""	"rbl1"	4770	5730	220	132	141	66	46	76	76	83	37	44	59	39	0	115	150	97	64	61	61	65	26	40	71	51	0	1.037	0.730	0.839	0.849	4.909	0.485	0.051	230	2595	12	110	154	0.052	56	54	65	89	32316	34441	1.568	3.269	-100	0	1
1	9	9	""	"mad"	5200	5720	210	595	594	199	33	75	75	80	38	47	100	99	0	376	402	167	41	60	60	64	68	106	98	92	0	1.646	1.518	1.558	1.604	1.715	1.520	0.745	321	2346	92	836	861	0.719	520	316	519	342	190658	129123	13.526	4.971	0	0	0
1	10	9	""	"mad"	5570	5740	190	561	570	175	30	77	77	84	36	42	100	100	0	371	399	161	40	62	62	65	27	41	100	100	0	1.566	1.463	1.521	1.537	1.742	1.453	0.709	287	1972	89	793	830	0.647	484	309	493	337	163667	114489	13.500	12.370	0	0	0
1	11	9	""	"mad"	5960	5740	190	494	500	177	35	78	78	85	66	77	99	97	0	352	374	156	41	60	60	70	224	320	68	17	0	1.425	1.344	1.375	1.385	1.914	0.541	0.434	300	1997	97	708	736	0.511	416	292	422	314	149905	112151	6.288	1.357	0	0	0
1	12	9	""	"mad"	6360	5710	200	463	483	180	37	75	75	80	63	78	99	97	0	299	325	153	47	60	60	67	213	317	55	15	0	1.623	1.540	1.570	1.690	2.049	1.528	0.662	324	2207	96	627	673	0.699	388	239	408	265	156449	105252	6.397	1.211	0	0	0
1	13	9	""	"tcn2"	6790	5720	230	233	248	96	38	74	74	79	65	82	88	63	0	194	206	102	49	59	59	64	69	107	77	48	0	1.178	1.184	1.188	1.247	2.588	0.986	0.509	383	2670	90	294	321	0.236	159	135	174	147	95103	79027	2.600	2.058	-100	0	1
1	14	9	""	"tcn2"	7160	5710	200	254	266	102	38	73	73	79	58	73	93	75	0	208	223	103	46	59	59	62	37	59	90	81	0	1.215	1.177	1.158	1.280	2.469	1.208	0.469	329	2205	92	330	357	0.281	181	149	193	164	87423	73212	3.224	4.351	0	0	0
1	15	9	""	"tcn2"	7580	5720	210	271	277	108	38	74	74	80	38	47	98	91	0	200	222	118	53	59	59	66	242	366	21	1	0	1.397	1.245	1.310	1.470	2.638	1.189	0.505	340	2360	95	338	366	0.482	197	141	203	163	94304	75315	5.184	0.645	-100	0	1
1	16	9	""	"tcn2"	7960	5710	220	220	234	89	38	73	73	78	34	43	96	87	0	165	192	106	55	58	58	65	233	358	16	0	0	1.374	1.201	1.361	1.411	2.824	0.066	0.048	355	2554	95	254	295	0.458	147	107	161	134	82899	68141	4.588	0.545	-100	0	1
1	17	9	""	"mupar1"	8380	5710	210	753	765	227	29	75	75	82	40	48	100	100	0	544	594	276	46	60	60	64	28	43	100	99	0	1.401	1.292	1.417	1.373	1.651	1.219	0.738	351	2373	94	1162	1224	0.486	678	484	690	534	268436	208397	17.075	18.929	0	0	0
1	18	9	""	"mupar1"	8780	5720	200	765	789	222	28	76	76	83	43	51	100	100	0	579	607	237	39	60	60	63	27	42	99	99	0	1.328	1.303	1.352	1.368	1.631	1.270	0.767	332	2218	94	1208	1260	0.409	689	519	713	547	261845	201445	16.419	20.148	0	0	0
1	19	9	""	"mupar1"	9170	5720	210	736	768	221	28	76	76	86	75	87	100	99	0	580	605	270	44	60	60	68	154	226	97	84	0	1.269	1.270	1.301	1.349	1.719	1.214	0.709	351	2299	92	1180	1237	0.344	660	520	692	545	269676	212437	9.093	3.487	0	0	0
1	20	9	""	"mupar1"	9570	5710	220	767	772	222	28	77	77	87	79	90	100	100	0	543	581	226	38	60	60	69	152	220	97	85	0	1.429	1.334	1.348	1.400	1.671	1.311	0.766	381	2629	93	1173	1216	0.515	690	483	695	521	293958	221454	8.671	3.368	0	0	0
1	1	10	""	"sp6"	1980	6140	230	2997	2985	704	23	74	74	89	213	239	100	100	0	2420	2430	657	27	58	58	67	186	277	99	99	0	1.238	1.227	1.226	1.245	1.350	1.219	0.909	436	2648	94	5285	5283	0.308	2923	2362	2911	2372	1301425	1059567	13.596	12.704	0	0	0
1	2	10	""	"sp6"	2370	6150	230	3341	3331	743	22	76	76	84	57	67	100	100	0	2701	2674	662	24	59	59	65	36	55	100	100	0	1.236	1.245	1.249	1.255	1.280	1.243	0.933	403	2619	94	5907	5870	0.306	3265	2642	3255	2615	1342465	1077761	56.965	72.472	0	0	0
1	3	10	""	"sp6"	2780	6160	230	3087	3045	709	23	74	74	81	48	59	100	100	0	2503	2494	641	25	59	59	63	37	58	100	99	0	1.233	1.220	1.220	1.229	1.350	1.219	0.916	425	2570	95	5457	5406	0.302	3013	2444	2971	2435	1294255	1059884	61.750	65.703	0	0	0
1	4	10	""	"sp6"	3170	6130	240	3451	3363	778	23	74	74	79	33	41	100	100	0	2596	2629	684	26	59	59	61	21	34	99	99	0	1.331	1.280	1.304	1.292	1.317	1.276	0.931	440	2914	95	5914	5859	0.413	3377	2537	3289	2570	1479745	1156607	99.515	122.286	0	0	0
1	5	10	""	"wdr12"	3600	6120	180	455	475	160	33	73	73	77	29	37	100	99	0	668	683	233	34	59	59	61	19	31	100	100	0	0.627	0.644	0.641	0.638	1.659	0.614	0.762	277	1870	94	991	1026	-0.673	382	609	402	624	131594	189224	13.724	32.737	0	0	0
1	6	10	""	"wdr12"	4010	6130	190	344	357	144	40	73	73	76	29	38	98	97	0	496	516	212	41	60	60	62	23	37	100	100	0	0.622	0.623	0.612	0.606	2.031	0.572	0.629	287	1903	89	707	740	-0.685	271	436	284	456	102511	147998	9.690	19.739	0	0	0
1	7	10	""	"wdr12"	4350	6140	200	267	283	117	41	72	72	77	39	50	96	90	0	407	428	204	47	59	59	61	21	34	99	98	0	0.560	0.572	0.618	0.592	2.138	0.511	0.614	292	2167	93	543	580	-0.837	195	348	211	369	82563	124953	5.282	17.476	0	0	0
1	8	10	""	"wdr12"	4770	6110	260	363	381	186	48	78	78	87	51	58	94	85	0	484	488	290	59	62	62	68	37	54	92	87	0	0.675	0.711	0.744	0.798	2.606	0.629	0.627	460	3268	49	707	729	-0.567	285	422	303	426	175281	224664	5.765	11.351	0	0	0
1	9	10	""	"phdla3"	5200	6120	200	19034	18682	4239	22	77	77	83	52	62	100	100	0	20279	19963	5332	26	61	61	66	73	110	100	100	0	0.938	0.935	0.941	0.952	1.209	0.920	0.977	350	2126	91	39175	38507	-0.092	18957	20218	18605	19902	6538535	6987109	357.673	272.562	0	0	0
1	10	10	""	"phdla3"	5560	6140	200	18363	18020	4249	23	81	81	93	62	66	100	100	0	20207	19310	5114	26	63	63	70	37	52	100	100	0	0.908	0.932	0.934	0.943	1.204	0.921	0.976	344	2163	96	38426	37186	-0.139	18282	20144	17939	19247	6198779	6642524	289.145	520.000	0	0	0
1	11	10	""	"phdla3"	6000	6140	200	15390	15162	5578	36	85	85	100	75	75	100	100	0	16077	16528	5908	35	64	64	76	88	115	100	100	0	0.956	0.916	0.929	0.917	1.350	0.917	0.972	342	2107	95	31318	31541	-0.065	15305	16013	15077	16464	5185274	5652431	200.827	186.955	0	0	0
1	12	10	""	"phdla3"	6340	6100	220	17128	15970	4609	28	77	77	83	42	50	100	100	0	18174	17000	5464	32	61	61	66	37	56	100	100	0	0.941	0.938	0.939	0.950	1.278	0.926	0.978	353	2503	93	35164	32832	-0.088	17051	18113	15893	16939	5637346	6001077	378.262	457.676	0	0	0
1	13	10	""	"il7r"	6810	6150	210	424	447	184	41	77	77	84	48	57	99	96	0	219	257	152	59	61	61	86	488	567	4	0	0	2.196	1.888	2.049	2.181	2.389	0.087	0.066	373	2208	97	505	566	1.135	347	158	370	196	166563	96027	7.563	0.350	0	0	0
1	14	10	""	"il7r"	7180	6150	220	409	437	182	41	77	77	86	58	67	98	95	0	210	251	164	65	61	61	84	465	553	4	0	0	2.228	1.895	2.193	2.214	2.575	1.898	0.434	370	2436	94	481	550	1.156	332	149	360	190	161767	92688	6.052	0.359	0	0	0
1	15	10	""	"il7r"	7560	6150	210	412	435	154	35	76	76	84	44	52	99	99	0	202	239	143	59	60	60	63	23	36	93	88	0	2.366	2.006	2.222	2.479	2.538	1.960	0.473	367	2277	95	478	538	1.242	336	142	359	179	159476	87802	7.977	7.652	0	0	0
1	16	10	""	"il7r"	7980	6130	220	385	411	166	40	76	76	83	42	50	99	97	0	190	223	129	57	60	60	64	25	39	93	83	0	2.377	2.055	2.333	2.396	2.587	2.200	0.442	380	2547	95	439	498	1.249	309	130	335	163	156009	84652	7.810	6.360	0	0	0
1	17	10	""	"buffer"	8370	6120	180	75	80	29	36	76	76	82	40	48	10	1	0	63	64	18	28	61	61	64	21	32	12	3	0	-0.500	1.333	1.727	1.850	4.005	29.850	0.001	256	1914	100	1	7	Error	-1	2	4	3	20513	16472	-0.050	0.000	-100	0	1
1	18	10	""	"buffer"	8770	6120	180	73	77	26	33	75	75	81	35	43	10	1	0	59	62	19	30	59	59	61	20	32	14	5	0	100000.000	0.667	1.500	1.607	4.050	51.627	0.000	256	1924	100	-2	5	16.610	-2	0	2	3	19806	15892	-0.114	0.050	-100	0	1
1	19	10	""	"buffer"	9170	6110	180	80	84	36	42	79	79	87	60	68	4	1	0	62	64	19	29	60	60	64	23	35	12	2	0	0.500	1.250	1.633	1.733	3.841	11.457	0.023	256	1924	100	3	9	-1.000	1	2	5	4	21607	16326	-0.050	0.000	-100	0	1
1	20	10	""	"buffer"	9570	6110	180	74	82	34	41	79	79	86	48	55	7	2	0	60	67	72	107	61	61	67	65	97	0	0	0	5.000	0.500	1.750	1.702	4.055	0.472	0.411	256	1919	100	-6	9	2.322	-5	-1	3	6	20975	17199	-0.083	0.000	-100	0	1
1	1	11	""	"sp3"	2020	6520	190	1146	1142	378	33	76	76	87	59	67	99	99	0	845	837	324	38	58	58	65	44	67	98	96	0	1.360	1.368	1.420	1.431	1.640	1.355	0.847	358	1712	23	1857	1845	0.444	1070	787	1066	779	408807	299739	17.881	17.545	0	0	0
1	2	11	""	"sp3"	2340	6550	190	1199	1197	317	26	73	73	83	54	65	100	100	0	857	869	274	31	58	58	65	40	61	99	99	0	1.409	1.386	1.346	1.417	1.503	1.381	0.861	296	1863	95	1925	1935	0.495	1126	799	1124	811	354398	257355	20.630	20.100	0	0	0
1	3	11	""	"sp3"	2740	6540	210	1155	1154	287	24	74	74	82	70	85	100	100	0	854	861	259	30	59	59	65	48	73	100	99	0	1.360	1.347	1.381	1.378	1.437	1.337	0.859	317	2364	91	1876	1882	0.444	1081	795	1080	802	365704	273037	15.314	16.583	0	0	0
1	4	11	""	"sp3"	3160	6530	220	1225	1214	314	25	73	73	79	37	46	100	99	0	903	900	281	31	58	58	62	27	43	99	98	0	1.363	1.355	1.361	1.382	1.464	1.350	0.870	337	2702	93	1997	1983	0.447	1152	845	1141	842	408970	303337	30.676	31.037	0	0	0
1	5	11	""	"rrm2"	3610	6540	220	180	193	78	40	71	71	76	29	38	90	80	0	317	343	137	39	58	58	61	22	36	100	99	0	0.421	0.428	0.411	0.393	2.506	0.350	0.398	392	2588	88	368	407	-1.248	109	259	122	285	75488	134540	4.034	12.818	0	0	0
1	6	11	""	"rrm2"	3960	6560	220	158	169	69	40	73	73	77	30	38	84	65	0	277	299	129	43	59	59	61	20	32	99	98	0	0.390	0.400	0.386	0.375	2.484	0.334	0.369	375	2569	97	303	336	-1.358	85	218	96	240	63243	112042	3.067	11.900	0	0	0
1	7	11	""	"rrm2"	4370	6560	220	143	155	71	45	73	73	80	42	52	68	39	0	247	274	135	49	59	59	63	28	44	95	91	0	0.372	0.381	0.379	0.383	2.838	0.336	0.282	382	2581	93	258	297	-1.427	70	188	82	215	59162	104597	1.786	7.536	-100	0	1
1	8	11	""	"rrm2"	4750	6540	240	168	186	82	44	79	79	88	44	50	78	50	0	290	307	138	44	62	62	69	40	57	95	91	0	0.390	0.437	0.397	0.405	3.127	0.355	0.223	431	2973	80	317	352	-1.358	89	228	107	245	80143	132210	2.227	5.950	0	0	0
1	9	11	""	"myd116"	5190	6530	220	852	857	229	26	77	77	82	43	52	100	100	0	689	733	263	35	61	61	64	29	45	100	100	0	1.234	1.161	1.228	1.196	1.556	1.126	0.784	403	2615	94	1403	1452	0.303	775	628	780	672	345206	295595	18.023	23.069	0	0	0
1	10	11	""	"myd116"	5590	6540	220	836	882	269	30	77	77	87	55	63	100	100	0	693	733	270	36	61	61	67	38	56	100	99	0	1.201	1.198	1.213	1.234	1.625	1.186	0.772	387	2452	94	1391	1477	0.264	759	632	805	672	341153	283517	14.455	17.526	0	0	0
1	11	11	""	"myd116"	5940	6520	210	870	902	276	30	80	80	102	103	100	100	99	0	725	751	280	37	62	62	76	91	119	99	97	0	1.192	1.193	1.233	1.240	1.691	1.190	0.741	382	2209	92	1453	1511	0.253	790	663	822	689	344417	286893	7.767	7.418	0	0	0
1	12	11	""	"myd116"	6380	6530	270	707	747	291	38	81	81	93	59	63	99	98	0	560	607	672	110	62	62	71	50	70	96	94	0	1.257	1.222	1.300	1.367	2.009	0.594	0.299	466	3721	71	1124	1211	0.330	626	498	666	545	348297	282701	11.085	10.720	0	0	0
1	13	11	""	"selenbp1"	6800	6520	230	451	469	156	33	78	78	83	35	42	100	99	0	220	236	115	48	62	62	65	26	40	94	88	0	2.361	2.247	2.397	2.664	2.401	2.342	0.538	417	2494	93	531	565	1.239	373	158	391	174	195612	98272	11.029	6.577	0	0	0
1	14	11	""	"selenbp1"	7160	6540	230	449	478	159	33	81	81	88	47	53	99	98	0	225	251	138	54	62	62	67	39	58	95	82	0	2.258	2.101	2.366	2.453	2.210	2.174	0.460	410	2540	93	531	586	1.175	368	163	397	189	195837	102901	8.298	4.718	0	0	0
1	15	11	""	"selenbp1"	7560	6540	220	478	488	157	32	83	83	96	101	105	99	89	0	214	245	130	53	62	62	72	318	441	15	0	0	2.599	2.213	2.452	2.665	2.371	0.329	0.251	398	2512	95	547	588	1.378	395	152	405	183	194160	97587	3.881	0.544	-100	0	1
1	16	11	""	"selenbp1"	7960	6520	230	418	433	157	36	78	78	91	110	120	96	80	0	196	214	110	51	61	61	70	305	435	8	0	0	2.519	2.320	2.343	2.631	2.414	0.315	0.253	424	2737	94	475	508	1.333	340	135	355	153	183556	90937	3.109	0.472	-100	0	1
1	17	11	""	"sp5"	8400	6510	190	13191	12870	2631	20	78	78	95	115	121	100	100	0	5291	5141	1187	23	61	61	68	52	76	100	100	0	2.507	2.518	2.548	2.550	1.283	2.529	0.950	299	1984	96	18343	17872	1.326	13113	5230	12792	5080	3848259	1537077	111.087	97.558	0	0	0
1	18	11	""	"sp5"	8780	6530	190	13808	13448	2445	18	78	78	92	90	97	100	100	0	5289	5209	1156	22	60	60	66	38	57	100	100	0	2.626	2.597	2.618	2.655	1.312	2.609	0.959	276	2016	96	18959	18519	1.393	13730	5229	13370	5149	3711555	1437600	148.400	135.342	0	0	0
1	19	11	""	"sp5"	9180	6530	200	13162	12385	2927	23	78	78	90	80	88	100	100	0	5243	4978	1349	27	60	60	67	72	107	100	100	0	2.524	2.502	2.484	2.563	1.385	2.515	0.953	301	2312	95	18267	17225	1.336	13084	5183	12307	4918	3727770	1498524	153.688	68.208	0	0	0
1	20	11	""	"sp5"	9570	6500	200	12157	11591	2897	24	79	79	86	60	69	100	100	0	4690	4627	1322	28	60	60	66	69	104	100	100	0	2.609	2.521	2.523	2.554	1.302	2.538	0.946	298	2317	94	16708	16079	1.383	12078	4630	11512	4567	3454112	1378748	191.750	66.101	0	0	0
2	1	1	""	"sp4"	10950	2490	180	251	307	306	99	166	166	892	4893	548	0	0	0	1238	1482	968	65	697	697	2672	9233	345	0	0	0	0.157	0.180	0.155	0.151	3.369	0.590	0.785	256	1924	100	626	926	-2.671	85	541	141	785	78488	379323	-0.120	-0.129	-100	0	1
2	2	1	""	"sp4"	11350	2490	180	238	297	310	104	163	163	275	935	340	1	1	0	1137	1524	2307	151	694	694	1438	4809	334	1	0	0	0.169	0.161	0.152	0.165	3.672	0.046	0.184	256	1924	100	518	964	-2.565	75	443	134	830	76042	390085	0.024	0.018	-100	0	1
2	3	1	""	"sp4"	11750	2490	180	266	629	1646	261	169	169	366	1603	437	6	3	0	1309	3757	9653	256	735	735	1949	6926	355	7	5	1	0.169	0.152	0.182	0.191	3.020	0.189	0.597	256	1924	100	671	3482	-2.565	97	574	460	3022	161090	961888	0.164	0.261	-100	0	1
2	4	1	""	"sp4"	12150	2490	180	267	668	3789	567	194	194	1042	4636	444	1	0	0	1405	2668	6761	253	884	884	3815	11787	308	2	1	0	0.140	0.266	0.152	0.146	3.500	0.193	0.245	256	1924	100	594	2258	-2.837	73	521	474	1784	170899	682940	-0.081	-0.097	-100	0	1
2	5	1	""	"cd37"	12550	2490	180	193	217	142	65	183	183	1658	6557	395	0	0	0	953	1141	987	86	827	827	4711	14013	297	0	0	0	0.079	0.108	0.198	0.177	4.382	0.141	0.688	256	1924	100	136	348	-3.662	10	126	34	314	55676	292077	-0.220	-0.255	-100	0	1
2	6	1	""	"cd37"	12940	2490	180	181	203	99	48	177	177	224	333	148	2	0	0	843	1138	1300	114	813	813	1117	1808	161	4	2	0	0.133	0.080	0.202	0.185	4.118	0.133	0.812	256	1924	100	34	351	-2.911	4	30	26	325	51950	291330	-0.063	0.012	-100	0	1
2	7	1	""	"cd37"	13340	2490	180	206	340	938	275	185	185	336	1008	300	1	1	0	1061	2146	5939	276	867	867	1873	5893	314	4	2	0	0.108	0.121	0.190	0.175	4.324	0.143	0.726	256	1924	100	215	1434	-3.211	21	194	155	1279	86988	549448	0.004	0.046	-100	0	1
2	8	1	""	"cd37"	13690	2490	90	200	291	389	133	198	198	225	183	81	9	5	0	947	1911	4116	215	899	899	1167	1341	114	7	5	0	0.042	0.092	0.246	0.197	4.109	0.068	0.441	52	420	100	50	1105	-4.573	2	48	93	1012	15142	99352	0.361	0.555	-100	0	1
2	9	1	""	"hif1a"	14140	2490	180	204	389	1060	272	187	187	279	626	224	6	4	0	926	2483	6568	264	862	862	1607	4366	271	7	5	0	0.266	0.125	0.175	0.171	3.922	0.105	0.607	256	1924	100	81	1823	-1.911	17	64	202	1621	99615	635574	0.176	0.201	-100	0	1
2	10	1	""	"hif1a"	14540	2480	180	227	754	2564	340	196	196	642	3755	584	3	2	0	1118	4062	11549	284	898	898	2128	6636	311	7	5	2	0.141	0.176	0.190	0.180	4.374	0.186	0.722	256	1924	100	251	3722	-2.826	31	220	558	3164	193085	1039777	0.030	0.291	-100	0	1
2	11	1	""	"hif1a"	14940	2480	180	184	218	231	105	209	209	811	3884	478	0	0	0	769	1061	1406	132	920	920	2818	8324	295	0	0	0	0.166	0.064	0.209	0.196	3.415	0.175	0.710	256	1924	100	-176	150	-2.591	-25	-151	9	141	55875	271588	-0.153	-0.211	-100	0	1
2	12	1	""	"hif1a"	15340	2480	180	170	188	121	64	168	168	214	409	191	1	0	0	709	991	2227	224	728	728	1066	2639	247	1	0	0	-0.105	0.076	0.258	0.248	4.849	0.053	0.270	256	1924	100	-17	283	Error	2	-19	20	263	48244	253757	-0.064	-0.028	-100	0	1
2	13	1	""	"cd47"	15740	2480	180	221	442	1437	325	179	179	216	401	185	5	3	0	989	2462	7599	308	822	822	1090	1955	179	7	4	0	0.251	0.160	0.232	0.244	4.458	0.147	0.676	256	1924	100	209	1903	-1.994	42	167	263	1640	113181	630287	0.564	0.702	-100	0	1
2	14	1	""	"cd47"	16130	2480	180	232	261	152	58	171	171	205	260	126	5	1	0	1238	1419	1076	75	848	848	1100	1750	159	5	1	0	0.156	0.158	0.170	0.170	3.133	0.047	0.131	256	1924	100	451	661	-2.680	61	390	90	571	66857	363160	0.215	0.182	-100	0	1
2	15	1	""	"cd47"	16530	2480	180	209	245	275	112	182	182	215	234	108	3	1	0	1127	1490	1651	110	938	938	1241	2073	167	6	2	0	0.143	0.114	0.155	0.154	3.820	0.044	0.162	256	1924	100	216	615	-2.806	27	189	63	552	62650	381475	0.128	0.120	-100	0	1
2	16	1	""	"cd47"	16930	2480	180	168	195	161	82	167	167	230	516	224	1	0	0	796	1218	2112	173	834	834	1168	2297	196	2	1	0	-0.026	0.073	0.170	0.150	4.355	0.106	0.145	256	1924	100	-37	412	Error	1	-38	28	384	49884	311816	-0.068	0.022	-100	0	1
2	17	1	""	"sp7"	17330	2480	180	189	253	352	139	167	167	261	775	296	2	1	0	805	1563	3602	230	781	781	1434	3917	273	3	2	0	0.917	0.110	0.162	0.160	3.572	0.150	0.395	256	1924	100	46	868	-0.125	22	24	86	782	64860	400083	-0.010	0.033	-100	0	1
2	18	1	""	"sp7"	17730	2480	180	211	462	2706	585	153	153	260	1215	467	1	1	0	1150	1948	4580	235	709	709	1268	4117	324	4	2	0	0.132	0.249	0.142	0.148	4.024	0.250	0.485	256	1924	100	499	1548	-2.921	58	441	309	1239	118306	498568	0.166	0.165	-100	0	1
2	19	1	""	"sp7"	18130	2480	180	216	252	206	81	173	173	236	921	390	0	0	0	1052	1348	1253	92	871	871	1274	2879	225	3	1	0	0.238	0.166	0.168	0.170	3.632	0.140	0.774	256	1924	100	224	556	-2.071	43	181	79	477	64426	344995	0.017	0.026	-100	0	1
2	20	1	""	"sp7"	18490	2470	80	288	315	110	34	215	215	263	203	77	13	3	0	1520	2315	2135	92	1185	1185	1613	2335	144	13	7	0	0.218	0.088	0.173	0.168	4.881	0.023	0.173	52	340	100	408	1230	-2.198	73	335	100	1130	16382	120403	0.256	0.301	-100	0	1
2	1	2	""	"ara"	10950	2890	180	152	168	83	49	138	138	235	740	314	0	0	0	655	855	783	91	502	502	1248	4477	358	0	0	0	0.092	0.085	0.179	0.172	3.852	0.158	0.565	256	1924	100	167	383	-3.442	14	153	30	353	43108	218852	-0.091	-0.088	-100	0	1
2	2	2	""	"ara"	11350	2890	180	153	220	664	301	146	146	344	1242	361	0	0	0	651	827	770	93	559	559	1995	7068	354	0	0	0	0.076	0.276	0.230	0.228	4.384	0.145	0.566	256	1924	100	99	342	-3.718	7	92	74	268	56292	211662	-0.100	-0.165	-100	0	1
2	3	2	""	"ara"	11750	2890	180	155	384	986	256	148	148	322	1077	334	5	4	0	586	2549	8792	344	586	586	2081	7222	347	5	4	0	100000.000	0.120	0.203	0.230	3.893	0.096	0.578	256	1924	100	7	2199	16.610	7	0	236	1963	98219	652477	0.058	0.065	-100	0	1
2	4	2	""	"ara"	12150	2890	180	151	655	3531	539	143	143	313	1589	507	3	2	0	624	2310	8926	386	562	562	1388	5234	377	4	3	1	0.129	0.293	0.260	0.226	3.687	0.352	0.773	256	1924	100	70	2260	-2.955	8	62	512	1748	167660	591429	0.215	0.176	-100	0	1
2	5	2	""	"hmga1"	12550	2890	180	185	622	1549	249	147	147	315	1588	504	8	5	0	821	4732	11956	252	591	591	1494	5511	368	11	10	0	0.165	0.115	0.157	0.175	4.155	0.107	0.750	256	1924	100	268	4616	-2.599	38	230	475	4141	159172	1211462	0.193	0.588	-100	0	1
2	6	2	""	"hmga1"	12950	2890	180	168	200	142	71	133	133	466	3345	717	0	0	0	776	1153	1954	169	508	508	1414	5702	403	1	0	0	0.131	0.104	0.157	0.148	3.415	0.588	0.648	256	1924	100	303	712	-2.932	35	268	67	645	51315	295192	-0.080	-0.046	-100	0	1
2	7	2	""	"hmga1"	13340	2890	180	149	208	380	182	130	130	180	447	248	2	1	0	703	1314	4378	333	499	499	1008	3829	379	2	1	0	0.093	0.096	0.192	0.168	4.082	0.091	0.841	256	1924	100	223	893	-3.427	19	204	78	815	53336	336452	0.063	0.080	-100	0	1
2	8	2	""	"hmga1"	13740	2890	180	177	192	95	49	132	132	329	1688	513	0	0	0	820	1036	961	92	489	489	1649	7326	444	0	0	0	0.136	0.110	0.149	0.147	3.563	0.107	0.702	256	1924	100	376	607	-2.878	45	331	60	547	49075	265287	-0.081	-0.084	-100	0	1
2	9	2	""	"cdkn1a"	14140	2890	180	149	190	212	111	132	132	172	486	282	3	1	0	624	948	1450	152	510	510	825	2767	335	2	1	0	0.149	0.132	0.157	0.151	4.127	0.163	0.823	256	1924	100	131	496	-2.747	17	114	58	438	48607	242768	0.037	0.044	-100	0	1
2	10	2	""	"cdkn1a"	14540	2890	180	165	202	202	100	139	139	391	2135	546	0	0	0	759	1244	2312	185	527	527	1792	7000	390	1	1	0	0.112	0.088	0.159	0.174	3.975	0.236	0.504	256	1924	100	258	780	-3.158	26	232	63	717	51828	318363	-0.089	-0.078	-100	0	1
2	11	2	""	"cdkn1a"	14940	2890	180	159	189	244	129	135	135	303	1912	631	0	0	0	658	1039	2925	281	489	489	1286	5588	434	1	0	0	0.142	0.098	0.184	0.201	4.785	0.119	0.726	256	1924	100	193	604	-2.816	24	169	54	550	48400	266078	-0.060	-0.044	-100	0	1
2	12	2	""	"cdkn1a"	15340	2890	180	135	139	46	33	130	130	152	185	121	0	0	0	501	569	313	55	465	465	620	938	151	1	0	0	0.139	0.087	0.247	0.233	4.470	0.093	0.347	256	1924	100	41	113	-2.847	5	36	9	104	35609	145557	-0.070	-0.054	-100	0	1
2	13	2	""	"hmga2"	15740	2880	180	150	352	1096	311	131	131	148	125	84	9	6	0	610	1935	7735	399	458	458	601	1217	202	4	3	0	0.125	0.150	0.191	0.208	4.198	0.081	0.339	256	1924	100	171	1698	-3.000	19	152	221	1477	90209	495469	1.632	1.096	-100	0	1
2	14	2	""	"hmga2"	16140	2880	180	191	417	2071	496	135	135	161	395	245	4	3	0	967	1851	5072	274	536	536	688	827	120	23	8	0	0.130	0.214	0.134	0.134	2.807	0.348	0.702	256	1924	100	487	1597	-2.943	56	431	282	1315	106674	473977	0.648	1.406	-100	0	1
2	15	2	""	"hmga2"	16530	2880	180	133	145	72	49	137	137	190	715	376	0	0	0	519	764	1358	177	548	548	790	1507	190	2	1	0	0.138	0.037	0.210	0.213	3.906	0.027	0.127	256	1924	100	-33	224	-2.857	-4	-29	8	216	37220	195631	-0.063	-0.017	-100	0	1
2	16	2	""	"hmga2"	16930	2880	180	187	221	210	95	135	135	278	1752	630	0	0	0	941	1104	977	88	550	550	1094	4069	371	1	0	0	0.133	0.155	0.161	0.161	3.476	0.061	0.246	256	1924	100	443	640	-2.911	52	391	86	554	56694	282606	-0.033	0.002	-100	0	1
2	17	2	""	"sp2"	17330	2880	180	122	400	1753	438	128	128	451	3109	689	2	2	0	499	1332	4996	375	484	484	1378	6054	439	2	2	0	-0.400	0.321	0.219	0.211	3.640	0.326	0.839	256	1924	100	9	1120	Error	-6	15	272	848	102390	340917	-0.016	-0.008	-100	0	1
2	18	2	""	"sp2"	17730	2880	180	185	262	411	156	119	119	172	428	248	4	1	0	964	1842	4930	267	421	421	760	2504	329	7	3	0	0.122	0.101	0.134	0.127	2.733	0.221	0.445	256	1924	100	609	1564	-3.035	66	543	143	1421	67021	471622	0.210	0.432	-100	0	1
2	19	2	""	"sp2"	18130	2880	180	278	665	1150	172	137	137	296	961	324	14	8	0	1230	3892	7996	205	509	509	1418	4610	325	16	9	0	0.196	0.156	0.184	0.174	3.595	0.117	0.647	256	1924	100	862	3911	-2.351	141	721	528	3383	170361	996435	0.384	0.537	-100	0	1
2	20	2	""	"sp2"	18530	2880	180	277	697	1603	229	146	146	479	2258	471	5	1	0	1425	4939	9453	191	574	574	2062	6421	311	18	8	0	0.154	0.126	0.122	0.131	2.856	0.121	0.552	256	1924	100	982	4916	-2.699	131	851	551	4365	178358	1264259	0.097	0.448	-100	0	1
2	1	3	""	"cenpb"	10950	3290	180	134	142	66	46	103	103	114	81	71	12	3	0	432	505	351	69	299	299	334	621	185	4	1	0	0.233	0.189	0.248	0.258	4.027	0.089	0.460	256	1914	100	164	245	-2.102	31	133	39	206	36251	129373	0.346	0.275	-100	0	1
2	2	3	""	"cenpb"	11350	3290	180	133	147	80	54	109	109	414	2592	626	0	0	0	464	529	268	50	297	297	1373	7024	511	0	0	0	0.144	0.164	0.173	0.193	3.922	0.101	0.188	256	1924	100	191	270	-2.796	24	167	38	232	37711	135508	-0.103	-0.120	-100	0	1
2	3	3	""	"cenpb"	11750	3290	180	117	126	48	38	106	106	677	3953	583	0	0	0	395	431	194	45	284	284	1942	9467	487	0	0	0	0.099	0.136	0.240	0.224	4.677	0.469	0.730	256	1924	100	122	167	-3.336	11	111	20	147	32140	110214	-0.139	-0.160	-100	0	1
2	4	3	""	"cenpb"	12150	3290	180	127	137	64	46	101	101	134	325	242	1	0	0	402	457	318	69	270	270	429	1521	354	1	0	0	0.197	0.193	0.245	0.242	3.830	0.061	0.156	256	1913	100	158	223	-2.344	26	132	36	187	35170	117009	0.009	0.018	-100	0	1
2	5	3	""	"hmgn1"	12550	3290	180	124	152	135	88	102	102	244	1478	605	0	0	0	402	636	1001	157	299	299	787	4038	513	2	0	0	0.214	0.148	0.180	0.199	3.521	0.126	0.411	256	1916	100	125	387	-2.224	22	103	50	337	38831	162733	-0.062	-0.037	-100	0	1
2	6	3	""	"hmgn1"	12950	3290	180	121	175	416	237	104	104	202	1342	664	1	0	0	397	961	4192	436	302	302	640	3880	606	2	1	0	0.179	0.108	0.212	0.207	4.492	0.084	0.690	256	1924	100	112	730	-2.482	17	95	71	659	44823	246044	-0.020	0.083	-100	0	1
2	7	3	""	"hmgn1"	13350	3290	180	125	135	66	48	98	98	148	759	512	0	0	0	391	452	321	71	260	260	525	3413	650	0	0	0	0.206	0.193	0.245	0.278	4.344	0.115	0.248	256	1918	100	158	229	-2.279	27	131	37	192	34685	115737	-0.017	-0.021	-100	0	1
2	8	3	""	"hmgn1"	13740	3290	180	118	130	67	51	98	98	211	1461	692	0	0	0	334	385	208	54	256	256	793	5335	672	0	0	0	0.256	0.248	0.336	0.314	4.308	0.202	0.438	256	1874	100	98	161	-1.966	20	78	32	129	33303	98684	-0.055	-0.076	-100	0	1
2	9	3	""	"chi3l3"	14140	3290	180	99	108	42	38	93	93	100	42	42	16	6	0	303	364	322	88	248	248	265	237	89	16	5	0	0.109	0.129	0.201	0.202	4.264	0.058	0.147	256	1924	100	61	131	-3.198	6	55	15	116	27645	93123	0.190	0.418	-100	0	1
2	10	3	""	"chi3l3"	14540	3290	180	104	109	47	43	94	94	105	99	94	1	0	0	300	353	487	137	236	236	258	246	95	8	3	0	0.156	0.128	0.272	0.292	3.943	0.421	0.005	256	1924	100	74	132	-2.680	10	64	15	117	27953	90388	0.040	0.386	-100	0	1
2	11	3	""	"chi3l3"	14940	3290	180	99	109	70	64	95	95	104	95	91	3	1	0	254	344	723	210	227	227	270	399	147	4	1	0	0.148	0.120	0.289	0.271	4.000	0.066	0.429	256	1924	100	31	131	-2.756	4	27	14	117	28011	87966	0.053	0.185	-100	0	1
2	12	3	""	"chi3l3"	15340	3290	180	104	111	49	44	96	96	109	130	119	2	0	0	283	304	182	59	215	215	292	777	266	0	0	0	0.118	0.169	0.179	0.203	4.195	0.120	0.418	256	1914	100	76	104	-3.083	8	68	15	89	28414	77913	0.015	0.015	-100	0	1
2	13	3	""	"hmgp"	15740	3290	180	150	239	374	156	101	101	134	232	173	19	5	0	323	426	472	110	212	212	319	1131	354	2	1	0	0.441	0.645	0.465	0.483	5.236	0.421	0.404	256	1924	100	160	352	-1.181	49	111	138	214	61137	109017	0.453	0.095	-100	0	1
2	14	3	""	"hmgp"	16140	3290	180	168	237	189	79	103	103	183	670	366	1	0	0	356	426	311	73	227	227	360	924	256	3	0	0	0.504	0.673	0.589	0.605	4.887	0.796	0.577	256	1924	100	194	333	-0.989	65	129	134	199	60633	108996	0.081	0.071	-100	0	1
2	15	3	""	"hmgp"	16540	3290	180	205	318	370	116	106	106	411	1509	367	0	0	0	379	454	300	66	284	284	611	1735	283	0	0	0	1.042	1.247	0.908	0.767	6.335	0.898	0.867	256	1885	100	194	382	0.059	99	95	212	170	81401	116285	-0.062	-0.090	-100	0	1
2	16	3	""	"hmgp"	16940	3290	180	108	137	115	83	97	97	283	2090	738	0	0	0	155	187	129	68	192	192	583	3607	618	0	0	0	-0.297	-8.000	0.371	0.427	5.488	0.112	0.100	256	1924	100	-26	35	Error	11	-37	40	-5	35018	47957	-0.070	-0.110	-100	0	1
2	17	3	""	"chop10"	17330	3290	180	95	583	3694	633	101	101	489	3343	683	1	1	0	141	1234	6781	549	157	157	1003	6056	603	3	2	0	0.375	0.448	0.407	0.361	4.342	0.522	0.871	256	1924	100	-22	1559	-1.415	-6	-16	482	1077	149161	316028	0.028	0.038	-100	0	1
2	18	3	""	"chop10"	17730	3290	180	251	575	924	160	127	127	1163	2734	235	3	0	0	407	604	815	134	345	345	1131	2514	222	3	0	0	2.000	1.730	1.198	0.840	5.083	1.405	0.772	256	1870	100	186	707	1.000	124	62	448	259	147123	154585	-0.215	-0.210	-100	0	1
2	19	3	""	"chop10"	18130	3290	180	124	174	171	98	118	118	420	1339	318	0	0	0	140	189	153	80	228	228	492	1158	235	0	0	0	-0.068	-1.436	0.446	0.471	3.657	1.193	0.374	256	1924	100	-82	17	Error	6	-88	56	-39	44533	48258	-0.184	-0.262	-100	0	1
2	20	3	""	"chop10"	18530	3280	180	333	1124	1853	164	105	105	207	636	307	21	17	0	351	930	1342	144	128	128	475	2328	490	14	2	0	1.022	1.271	1.268	0.923	3.350	1.223	0.906	256	1893	100	451	1821	0.031	228	223	1019	802	287809	237954	1.442	0.195	-100	0	1
2	1	4	""	"hmox1"	10970	3680	220	4507	4458	1144	25	82	82	89	49	55	100	100	0	3067	3121	961	30	65	65	76	79	103	100	99	0	1.474	1.432	1.432	1.458	1.321	1.416	0.943	381	2610	91	7427	7432	0.560	4425	3002	4376	3056	1698681	1188926	89.163	38.544	0	0	0
2	2	4	""	"hmox1"	11360	3690	210	4559	4544	1015	22	81	81	89	46	51	100	100	0	3240	3248	781	24	64	64	70	39	55	100	100	0	1.410	1.402	1.407	1.415	1.357	1.405	0.930	364	2262	97	7654	7647	0.496	4478	3176	4463	3184	1653839	1182301	96.848	81.487	0	0	0
2	3	4	""	"hmox1"	11750	3690	220	4560	4580	1146	25	81	81	94	133	141	100	100	0	3234	3248	960	29	64	64	82	278	339	99	99	0	1.413	1.413	1.447	1.444	1.422	1.403	0.931	371	2546	92	7649	7683	0.499	4479	3170	4499	3184	1699342	1204948	33.729	11.388	0	0	0
2	4	4	""	"hmox1"	12150	3680	230	4149	3967	1834	46	82	82	90	51	56	100	100	0	2917	2735	1423	52	64	64	73	59	80	99	98	0	1.426	1.455	1.487	1.568	1.543	1.427	0.921	395	2706	94	6920	6556	0.512	4067	2853	3885	2671	1566951	1080497	76.020	45.119	0	0	0
2	5	4	""	"ckm"	12570	3680	220	1450	1459	477	32	82	82	91	46	50	100	100	0	1507	1506	479	31	63	63	71	83	116	100	100	0	0.947	0.954	0.954	0.954	1.358	0.955	0.909	364	2641	93	2812	2820	-0.079	1368	1444	1377	1443	531179	548303	29.739	17.289	0	0	0
2	6	4	""	"ckm"	13000	3700	210	1645	1640	403	24	80	80	91	50	54	100	100	0	1763	1771	471	26	62	62	74	112	151	99	99	0	0.920	0.913	0.914	0.925	1.389	0.892	0.897	362	2181	93	3266	3269	-0.120	1565	1701	1560	1709	593622	641143	30.980	15.152	0	0	0
2	7	4	""	"ckm"	13320	3680	210	1591	1612	473	29	83	83	92	56	60	100	100	0	1715	1721	572	33	62	62	68	37	54	100	99	0	0.912	0.922	0.942	0.937	1.420	0.900	0.870	355	2196	95	3161	3188	-0.133	1508	1653	1529	1659	572404	611059	27.143	44.676	0	0	0
2	8	4	""	"ckm"	13740	3660	220	1565	1568	473	30	85	85	98	73	74	100	100	0	1655	1656	551	33	62	62	75	142	189	99	99	0	0.929	0.930	0.913	0.945	1.466	0.914	0.875	410	2666	95	3073	3077	-0.106	1480	1593	1483	1594	643042	678882	20.137	11.134	0	0	0
2	9	4	""	"hspa4"	14200	3710	220	2222	2230	525	23	85	85	97	60	61	100	100	0	2457	2457	712	28	63	63	69	60	86	100	100	0	0.893	0.896	0.921	0.910	1.357	0.870	0.906	371	2459	87	4531	4539	-0.163	2137	2394	2145	2394	827196	911726	35.550	39.800	0	0	0
2	10	4	""	"hspa4"	14520	3690	220	2355	2322	506	21	84	84	95	64	67	100	100	0	2458	2482	664	26	62	62	69	47	68	100	100	0	0.948	0.925	0.931	0.936	1.361	0.901	0.902	356	2498	95	4667	4658	-0.077	2271	2396	2238	2420	826576	883538	34.797	51.340	0	0	0
2	11	4	""	"hspa4"	14990	3690	220	2176	2185	606	27	87	87	100	65	65	100	100	0	2276	2317	734	31	62	62	69	53	76	100	99	0	0.944	0.930	0.954	0.949	1.511	0.910	0.877	371	2555	96	4303	4353	-0.083	2089	2214	2098	2255	810602	859679	32.077	42.415	0	0	0
2	12	4	""	"hspa4"	15330	3670	210	2297	2289	582	25	96	96	120	112	93	100	100	0	2392	2404	744	30	62	62	72	91	126	99	99	0	0.945	0.936	0.934	0.961	1.428	0.912	0.895	370	2182	94	4531	4535	-0.082	2201	2330	2193	2342	846910	889372	19.366	25.626	0	0	0
2	13	4	""	"clca1"	15770	3700	220	340	424	669	157	104	104	138	171	123	68	21	0	233	282	447	158	63	63	76	110	144	69	33	0	1.388	1.461	1.375	1.449	2.873	1.688	0.628	385	2606	78	406	539	0.473	236	170	320	219	163103	108720	1.673	1.873	-100	0	1
2	14	4	""	"clca1"	16210	3700	190	405	450	489	108	99	99	128	100	78	95	74	0	268	293	147	50	63	63	69	43	62	94	85	0	1.493	1.526	1.348	1.529	2.612	5.585	0.119	310	1822	47	511	581	0.578	306	205	351	230	139392	90805	3.220	5.209	0	0	0
2	15	4	""	"clca1"	16580	3680	250	409	438	176	40	95	95	313	1234	394	0	0	0	303	325	148	45	63	63	290	1430	493	0	0	0	1.308	1.309	1.298	1.347	2.327	1.400	0.503	567	2868	85	554	605	0.387	314	240	343	262	248412	184064	0.101	0.024	-100	0	1
2	16	4	""	"clca1"	16940	3690	180	81	94	52	55	81	81	97	81	83	6	2	0	60	62	19	30	59	59	63	25	39	10	2	0	0.000	4.333	1.833	1.782	3.706	10.585	0.055	256	1792	100	1	16	Error	0	1	13	3	24034	15984	-0.037	-0.040	-100	0	1
2	17	4	""	"hyp prot loc"	17340	3690	180	4826	7827	6897	88	103	103	671	2111	314	87	53	0	2212	3832	3640	94	68	68	341	1063	311	81	50	0	2.203	2.052	2.175	2.209	1.419	2.030	0.887	256	1788	100	6867	11488	1.139	4723	2144	7724	3764	2003797	981115	3.390	3.284	-100	0	0
2	18	4	""	"hyp prot loc"	17720	3690	300	26518	26424	5289	20	108	108	810	2238	276	100	100	0	14124	14099	3106	22	72	72	558	1593	285	99	98	0	1.879	1.876	1.890	1.904	1.278	1.872	0.965	723	4122	88	40462	40343	0.910	26410	14052	26316	14027	19104718	10193778	11.445	8.500	0	0	0
2	19	4	""	"hyp prot loc"	18160	3700	230	26918	27021	6439	23	88	88	136	618	454	100	100	0	14060	14138	3780	26	63	63	76	78	102	100	100	0	1.917	1.914	1.922	1.959	1.368	1.915	0.963	414	2553	93	40827	41008	0.939	26830	13997	26933	14075	11186606	5852981	43.503	180.282	0	0	0
2	20	4	""	"hyp prot loc"	18540	3680	250	25082	23831	8598	36	84	84	147	508	345	100	99	0	12825	12243	4878	39	61	61	109	472	433	98	95	0	1.958	1.949	1.962	2.077	1.467	1.934	0.969	479	3045	91	37762	35929	0.969	24998	12764	23747	12182	11415256	5864456	46.622	25.708	0	0	0
2	1	5	""	"col4a1"	10960	4090	220	416	449	185	41	82	82	88	44	50	99	98	0	297	335	193	57	62	62	67	43	64	96	89	0	1.421	1.344	1.498	1.474	2.505	1.330	0.475	383	2594	86	569	640	0.507	334	235	367	273	172091	128400	8.205	6.233	0	0	0
2	2	5	""	"col4a1"	11360	4090	220	414	442	182	41	81	81	93	130	139	92	67	0	310	339	181	53	62	62	76	275	361	42	9	0	1.343	1.303	1.322	1.414	2.419	1.293	0.519	356	2571	92	581	638	0.425	333	248	361	277	157401	120571	2.685	0.956	-100	0	1
2	3	5	""	"col4a1"	11760	4100	230	409	426	166	38	81	81	93	129	138	93	65	0	313	346	188	54	61	61	76	273	359	43	9	0	1.302	1.211	1.269	1.372	2.869	0.514	0.593	372	2623	88	580	630	0.381	328	252	345	285	158444	128633	2.581	0.989	-100	0	1
2	4	5	""	"col4a1"	12140	4090	220	379	406	169	41	85	85	93	49	52	98	94	0	297	336	192	57	63	63	69	46	66	94	83	0	1.256	1.176	1.249	1.353	2.844	1.107	0.462	368	2531	95	528	594	0.329	294	234	321	273	149365	123494	6.388	5.804	0	0	0
2	5	5	""	"icsbp1"	12580	4100	230	1435	1489	702	47	88	88	101	58	57	100	100	0	1310	1400	724	51	64	64	71	41	57	99	99	0	1.081	1.049	1.047	1.104	1.592	1.022	0.882	416	2632	92	2593	2737	0.112	1347	1246	1401	1336	619586	582385	23.931	32.415	0	0	0
2	6	5	""	"icsbp1"	12990	4100	220	2096	2119	487	22	82	82	92	47	51	100	100	0	1954	2014	570	28	62	62	67	33	49	100	100	0	1.064	1.044	1.055	1.062	1.447	1.024	0.877	400	2263	95	3906	3989	0.089	2014	1892	2037	1952	847432	805578	43.128	59.000	0	0	0
2	7	5	""	"icsbp1"	13310	4100	200	2134	2176	528	24	84	84	95	60	63	100	100	0	1951	2008	602	29	62	62	66	38	57	100	100	0	1.085	1.075	1.078	1.092	1.428	1.051	0.885	360	1984	96	3939	4038	0.118	2050	1889	2092	1946	783331	722863	34.683	51.105	0	0	0
2	8	5	""	"icsbp1"	13700	4100	220	1974	2043	489	23	87	87	100	70	70	99	99	0	1785	1852	577	31	61	61	71	139	195	98	98	0	1.095	1.092	1.103	1.135	1.531	1.063	0.887	396	2477	90	3611	3747	0.131	1887	1724	1956	1791	808891	733553	27.757	12.813	0	0	0
2	9	5	""	"sp1"	14210	4090	200	5880	5826	902	15	88	88	107	118	110	100	100	0	2859	2862	537	18	63	63	72	106	147	100	100	0	2.072	2.050	2.073	2.063	1.253	2.058	0.949	332	1868	90	8588	8537	1.051	5792	2796	5738	2799	1934169	950042	48.466	26.321	0	0	0
2	10	5	""	"sp1"	14500	4090	190	5817	5690	953	16	88	88	101	55	54	100	100	0	2728	2709	584	21	62	62	68	32	47	100	100	0	2.149	2.116	2.133	2.165	1.352	2.115	0.954	355	1623	89	8395	8249	1.104	5729	2666	5602	2647	2020056	961798	101.618	82.531	0	0	0
2	11	5	""	"sp1"	14940	4120	210	5573	5578	1121	20	97	97	113	66	58	100	100	0	2640	2665	786	29	62	62	70	47	67	99	99	0	2.124	2.106	2.110	2.168	1.432	2.083	0.928	386	2249	89	8054	8084	1.087	5476	2578	5481	2603	2153234	1028613	82.803	55.213	0	0	0
2	12	5	""	"sp1"	15350	4080	220	5984	6013	1051	17	120	120	156	128	82	100	100	0	2738	2705	580	21	65	65	77	68	88	99	99	0	2.194	2.232	2.235	2.287	1.438	2.244	0.947	378	2576	93	8537	8533	1.134	5864	2673	5893	2640	2272927	1022542	45.758	38.647	0	0	0
2	13	5	""	"col4a3"	15770	4090	210	325	375	265	70	129	129	166	139	83	66	31	0	172	207	115	55	67	67	79	69	87	72	39	0	1.867	1.757	1.593	1.731	3.667	5.146	0.066	187	2269	35	301	386	0.901	196	105	246	140	70179	38717	1.504	1.855	-100	0	1
2	14	5	""	"col4a3"	16170	4080	140	319	404	259	64	149	149	186	137	73	60	33	0	194	205	97	47	71	71	88	70	79	67	43	0	1.382	1.903	1.828	1.906	5.771	6.924	0.040	53	1154	27	293	389	0.467	170	123	255	134	21402	10841	1.591	1.671	-100	0	1
2	15	5	""	"col4a3"	16540	4090	180	135	168	105	62	149	149	210	225	107	5	0	0	74	95	73	76	71	71	96	97	101	8	3	0	-4.667	0.792	2.618	2.730	4.124	5.512	0.128	256	1859	100	-11	43	Error	-14	3	19	24	42927	24328	-0.187	-0.010	-100	0	1
2	16	5	""	"col4a3"	16940	4090	180	199	253	213	84	138	138	219	335	152	8	3	0	116	132	76	57	68	68	96	112	116	20	3	0	1.271	1.797	1.658	1.657	4.135	6.823	0.089	256	1924	100	109	179	0.346	61	48	115	64	64765	33889	0.101	0.321	-100	0	1
2	17	5	""	"idb2"	17340	4090	180	97	110	62	56	103	103	144	240	166	1	0	0	61	65	29	44	62	62	77	199	258	0	0	0	6.000	2.333	2.333	2.253	4.290	11.450	0.058	256	1924	100	-7	10	2.585	-6	-1	7	3	28164	16564	-0.142	-0.060	-100	0	1
2	18	5	""	"idb2"	17740	4090	180	310	320	138	43	106	106	186	172	92	58	16	0	157	188	107	56	69	69	117	198	169	23	2	0	2.318	1.798	2.003	2.161	2.968	2.378	0.249	256	1872	100	292	333	1.213	204	88	214	119	81878	48148	0.779	0.359	-100	0	1
2	19	5	""	"idb2"	18140	4090	180	82	97	73	75	92	92	193	737	381	0	0	0	59	63	20	31	64	64	104	140	134	0	0	0	2.000	-5.000	1.700	1.887	3.227	2.324	0.419	256	1893	100	-15	4	1.000	-10	-5	5	-1	24821	16031	-0.130	-0.293	-100	0	1
2	20	5	""	"idb2"	18530	4070	210	269	291	133	45	79	79	93	134	144	69	28	0	127	154	92	59	56	56	62	80	129	45	19	0	2.676	2.163	2.489	2.418	3.193	2.862	0.215	366	2315	90	261	310	1.420	190	71	212	98	106550	56254	1.478	1.150	-100	0	1
2	1	6	""	"cox6a2"	10970	4490	220	654	726	758	104	94	94	108	80	74	99	99	0	329	380	225	59	66	66	78	134	171	83	48	0	2.129	2.013	2.071	2.144	1.919	3.311	0.559	360	2629	94	823	946	1.090	560	263	632	314	261491	136897	7.725	2.254	0	0	0
2	2	6	""	"cox6a2"	11360	4510	200	705	735	198	26	95	95	106	50	47	100	100	0	364	407	170	41	65	65	73	64	87	99	92	0	2.040	1.871	2.035	2.031	1.787	1.890	0.676	319	2216	94	909	982	1.029	610	299	640	342	234445	129677	12.580	5.219	0	0	0
2	3	6	""	"cox6a2"	11750	4500	200	693	722	199	27	89	89	97	44	45	100	100	0	380	404	168	41	63	63	69	34	49	99	98	0	1.905	1.856	1.913	2.018	1.777	1.849	0.710	329	2149	95	921	974	0.930	604	317	633	341	237469	132951	14.205	9.853	0	0	0
2	4	6	""	"cox6a2"	12140	4490	210	684	697	206	29	88	88	95	42	44	100	100	0	337	376	189	50	63	63	69	33	47	98	95	0	2.175	1.946	2.112	2.249	1.971	1.894	0.673	350	2274	95	870	922	1.121	596	274	609	313	244044	131681	14.333	9.303	0	0	0
2	5	6	""	"ido"	12560	4480	240	142	162	77	47	88	88	100	57	57	48	23	0	130	145	65	44	63	63	71	37	52	72	44	0	0.806	0.902	0.915	0.869	3.627	1.574	0.165	435	2727	91	121	156	-0.311	54	67	74	82	70289	63095	1.088	2.000	-100	0	1
2	6	6	""	"ido"	12950	4500	240	140	151	67	44	83	83	136	422	310	0	0	0	126	142	68	47	61	61	151	1079	714	0	0	0	0.877	0.840	0.953	0.915	3.273	0.570	0.555	462	2840	87	122	149	-0.189	57	65	68	81	69913	65756	0.036	-0.008	-100	0	1
2	7	6	""	"ido"	13350	4490	180	133	159	177	111	85	85	162	510	314	0	0	0	121	172	456	265	62	62	196	1308	667	0	0	0	0.814	0.673	0.955	1.010	3.579	0.315	0.638	256	1924	100	107	184	-0.297	48	59	74	110	40684	44067	-0.006	-0.018	-100	0	1
2	8	6	""	"ido"	13750	4470	230	144	159	77	48	86	86	98	60	61	48	20	0	120	137	69	50	60	60	67	41	61	62	35	0	0.967	0.948	1.029	1.019	3.631	1.142	0.105	456	2537	84	118	150	-0.048	58	60	73	77	72471	62500	1.017	1.707	-100	0	1
2	9	6	""	"ctsd"	14160	4450	210	360	385	172	44	90	90	104	66	63	94	85	0	157	177	106	59	62	62	67	38	56	73	56	0	2.842	2.565	2.561	3.122	3.434	2.881	0.355	337	2106	39	365	410	1.507	270	95	295	115	129871	59770	4.258	2.895	0	0	0
2	10	6	""	"ctsd"	14550	4460	270	1956	1982	374	18	91	91	106	74	69	100	100	0	848	861	228	26	61	61	68	68	100	99	99	0	2.370	2.364	2.389	2.448	1.504	2.396	0.880	607	3069	86	2652	2691	1.245	1865	787	1891	800	1202783	522358	25.351	11.662	0	0	0
2	11	6	""	"ctsd"	14910	4470	210	1971	1989	570	28	98	98	116	102	87	100	99	0	786	821	304	37	62	62	69	67	97	99	98	0	2.587	2.491	2.614	2.591	1.648	2.521	0.823	353	2086	93	2597	2650	1.371	1873	724	1891	759	701945	289911	18.363	11.224	0	0	0
2	12	6	""	"ctsd"	15320	4480	220	1798	1831	491	26	112	112	144	150	104	100	99	0	714	743	256	34	64	64	76	91	119	99	98	0	2.594	2.532	2.598	2.610	1.494	2.601	0.805	403	2621	93	2336	2398	1.375	1686	650	1719	679	737771	299435	11.247	7.330	0	0	0
2	13	6	""	"ifi1"	15780	4480	260	2136	2128	615	28	116	116	151	133	88	100	100	0	1520	1546	502	32	65	65	75	64	85	99	99	0	1.388	1.359	1.366	1.377	1.448	1.357	0.870	480	3275	96	3475	3493	0.473	2020	1455	2012	1481	1021290	741906	14.865	22.984	0	0	0
2	14	6	""	"ifi1"	16140	4490	180	144	190	166	87	125	125	171	154	90	15	5	0	73	103	101	98	67	67	81	66	81	16	7	0	3.167	1.806	2.108	2.110	4.384	2.977	0.263	256	1654	100	25	101	1.663	19	6	65	36	48583	26323	0.123	0.333	-100	0	1
2	15	6	""	"ifi1"	16530	4510	340	2351	2453	847	34	127	127	217	309	142	99	99	0	1609	1642	536	32	67	67	95	137	144	99	99	0	1.442	1.477	1.456	1.497	1.475	1.531	0.825	1007	3865	80	3766	3901	0.528	2224	1542	2326	1575	2470255	1653427	7.236	11.292	0	0	0
2	16	6	""	"ifi1"	16940	4490	180	191	408	595	145	155	155	334	560	167	16	6	0	74	131	187	142	67	67	116	216	186	8	4	0	5.143	3.953	3.677	4.356	4.611	4.474	0.442	256	1668	100	43	317	2.363	36	7	253	64	104349	33581	0.132	0.069	-100	0	1
2	17	6	""	"nars"	17400	4610	270	813	1774	2831	159	120	120	296	879	296	42	24	0	123	419	844	201	64	64	114	409	358	19	10	0	11.746	4.659	8.595	8.867	4.342	5.250	0.424	361	3385	0	752	2009	3.554	693	59	1654	355	640343	151373	1.681	0.746	-100	0	1
2	18	6	""	"nars"	17740	4490	180	112	132	77	58	91	91	155	305	196	1	0	0	66	78	42	53	61	61	100	177	177	1	0	0	4.200	2.412	2.222	1.961	5.096	94.123	0.005	256	1878	100	26	58	2.070	21	5	41	17	33798	19864	-0.075	-0.124	-100	0	1
2	19	6	""	"nars"	18140	4490	180	459	547	306	55	114	114	464	571	123	24	4	0	345	410	262	63	76	76	335	431	128	30	5	0	1.283	1.296	1.341	1.432	2.541	1.429	0.492	256	1818	100	614	767	0.360	345	269	433	334	140096	104922	0.145	0.174	-100	0	1
2	20	6	""	"nars"	18540	4490	180	114	253	311	122	82	82	178	297	166	19	10	0	77	194	259	133	60	60	129	231	179	18	12	0	1.882	1.276	1.475	1.616	2.960	1.195	0.662	256	1924	100	49	305	0.912	32	17	171	134	64777	49624	0.253	0.281	-100	0	1
2	1	7	""	"ifi47"	10970	4890	190	127	140	70	50	88	88	122	319	261	0	0	0	145	164	101	61	65	65	120	684	570	0	0	0	0.488	0.525	0.660	0.697	4.003	4.025	0.028	290	1966	83	119	151	-1.035	39	80	52	99	40527	47662	0.056	0.064	-100	0	1
2	2	7	""	"ifi47"	11370	4900	200	138	148	62	41	86	86	96	45	46	52	27	0	141	161	79	49	64	64	70	39	55	73	49	0	0.675	0.639	0.696	0.738	3.748	0.655	0.049	248	2239	0	129	159	-0.567	52	77	62	97	36629	39901	1.156	2.333	-100	0	1
2	3	7	""	"ifi47"	11760	4890	210	137	150	71	47	86	86	95	44	46	55	26	0	146	169	92	54	63	63	70	36	51	73	54	0	0.614	0.604	0.668	0.654	4.263	0.488	0.092	331	2238	77	134	170	-0.704	51	83	64	106	49721	56065	1.250	2.750	-100	0	1
2	4	7	""	"ifi47"	12130	4880	210	156	168	78	46	87	87	96	44	45	63	38	0	147	174	107	61	64	64	69	30	43	78	60	0	0.831	0.736	0.752	0.813	4.064	0.576	0.078	307	2306	91	152	191	-0.267	69	83	81	110	51450	53427	1.636	3.500	-100	0	1
2	5	7	""	"procr"	12580	4890	220	978	980	269	27	85	85	94	47	50	100	100	0	732	763	271	35	62	62	68	32	47	99	99	0	1.333	1.277	1.292	1.336	1.650	1.260	0.813	364	2617	95	1563	1596	0.415	893	670	895	701	356583	277890	18.851	21.719	0	0	0
2	6	7	""	"procr"	12980	4930	210	966	999	386	38	81	81	90	45	50	100	100	0	771	793	274	34	61	61	66	32	48	100	100	0	1.246	1.254	1.248	1.270	1.569	1.324	0.746	355	2190	95	1595	1650	0.317	885	710	918	732	354599	281446	20.200	22.719	0	0	0
2	7	7	""	"procr"	13320	4910	210	982	1009	301	29	82	82	91	42	46	99	99	0	772	804	296	36	61	61	65	29	44	99	99	0	1.266	1.248	1.293	1.294	1.560	1.237	0.807	362	2261	94	1611	1670	0.340	900	711	927	743	365408	291104	21.857	25.483	0	0	0
2	8	7	""	"procr"	13750	4890	230	850	878	305	34	83	83	93	60	64	100	99	0	664	691	285	41	60	60	63	26	41	100	99	0	1.270	1.260	1.305	1.305	1.663	1.247	0.774	411	2753	97	1371	1426	0.345	767	604	795	631	360947	283872	13.083	24.154	0	0	0
2	9	7	""	"sp8"	14210	4890	180	1766	1779	385	21	89	89	103	77	74	100	100	0	1373	1385	395	28	60	60	65	31	47	99	99	0	1.277	1.275	1.288	1.319	1.578	1.286	0.854	231	1912	92	2990	3015	0.353	1677	1313	1690	1325	410914	320025	21.766	42.581	0	0	0
2	10	7	""	"sp8"	14600	4920	160	1852	1839	387	21	87	87	104	93	89	100	100	0	1457	1466	379	25	61	61	70	118	168	100	100	0	1.264	1.247	1.238	1.260	1.349	1.225	0.891	210	1415	87	3161	3157	0.338	1765	1396	1752	1405	386228	307841	18.656	11.831	0	0	0
2	11	7	""	"sp8"	14900	4910	160	1743	1751	408	23	88	88	106	76	71	100	100	0	1371	1394	372	26	62	62	68	36	52	100	100	0	1.264	1.248	1.221	1.260	1.412	1.243	0.886	213	1417	90	2964	2995	0.338	1655	1309	1663	1332	372888	296976	21.645	36.833	0	0	0
2	12	7	""	"sp8"	15320	4890	170	1783	1813	397	21	96	96	118	88	74	100	100	0	1383	1402	394	28	62	62	71	72	101	100	99	0	1.277	1.281	1.276	1.309	1.439	1.260	0.876	247	1573	91	3008	3057	0.353	1687	1321	1717	1340	447771	346366	19.261	18.486	0	0	0
2	13	7	""	"krt2-6a"	15780	4900	230	212	244	167	68	91	91	112	85	75	62	32	0	117	147	100	68	62	62	69	80	115	39	17	0	2.200	1.800	1.532	1.709	4.063	5.906	0.048	326	2601	0	176	238	1.138	121	55	153	85	79617	47885	1.553	0.975	-100	0	1
2	14	7	""	"krt2-6a"	16150	4930	250	195	241	169	70	91	91	112	119	106	44	18	0	109	144	146	101	61	61	69	72	104	36	17	0	2.167	1.807	1.754	1.849	5.012	3.319	0.060	395	2925	1	152	233	1.116	104	48	150	83	95380	56869	1.084	1.042	-100	0	1
2	15	7	""	"krt2-6a"	16600	4870	280	174	216	275	127	89	89	124	191	154	16	3	0	116	150	107	71	61	61	72	93	129	31	12	0	1.545	1.427	1.533	1.496	4.069	4.206	0.195	592	3188	79	140	216	0.628	85	55	127	89	127737	88516	0.482	0.839	-100	0	1
2	16	7	""	"krt2-6a"	16940	4890	180	93	153	282	184	93	93	223	653	292	2	1	0	58	82	149	181	62	62	97	277	285	1	1	0	0.000	3.000	1.955	2.132	4.256	1.279	0.786	256	1734	100	-4	80	Error	0	-4	60	20	39208	20918	-0.107	-0.054	-100	0	1
2	17	7	""	"spi"	17340	4890	180	136	609	1699	278	108	108	385	1208	313	8	6	0	72	183	480	262	64	64	144	577	400	3	3	0	3.500	4.210	2.818	3.343	5.112	3.043	0.457	256	1613	100	36	620	1.807	28	8	501	119	155987	46845	0.185	0.068	-100	0	1
2	18	7	""	"spi"	17740	4890	180	83	94	45	47	83	83	145	428	295	0	0	0	58	61	23	37	59	59	81	218	269	0	0	0	0.000	5.500	2.045	1.985	4.361	0.331	0.006	256	1720	100	-1	13	Error	0	-1	11	2	23969	15680	-0.119	-0.092	-100	0	1
2	19	7	""	"spi"	18110	4880	330	221	263	384	146	82	82	189	338	178	8	0	0	123	163	227	139	60	60	138	257	186	7	1	0	2.206	1.757	1.929	2.094	3.999	1.557	0.700	850	3977	90	202	284	1.141	139	63	181	103	223569	138435	0.219	0.097	-100	0	1
2	20	7	""	"spi"	18510	4880	200	198	223	119	53	76	76	86	55	63	84	53	0	116	146	102	69	57	57	61	26	42	71	53	0	2.068	1.652	1.717	1.926	3.716	2.453	0.131	232	2144	13	181	236	1.048	122	59	147	89	51690	33758	2.491	3.269	0	0	0
2	1	8	""	"mmp2"	10970	5280	230	177	186	76	40	79	79	86	66	76	66	31	0	130	152	82	53	62	62	67	50	74	60	33	0	1.441	1.189	1.382	1.307	3.772	1.212	0.321	387	2720	91	166	197	0.527	98	68	107	90	71890	58638	1.515	1.700	-100	0	1
2	2	8	""	"mmp2"	11370	5290	210	177	190	79	41	80	80	87	71	81	62	28	0	134	152	77	50	62	62	66	45	68	67	41	0	1.347	1.222	1.214	1.235	3.472	1.584	0.387	348	2290	93	169	200	0.430	97	72	110	90	66011	52933	1.451	1.911	-100	0	1
2	3	8	""	"mmp2"	11760	5280	220	171	182	75	41	80	80	86	37	43	79	59	0	122	144	77	53	61	61	64	21	32	82	65	0	1.492	1.229	1.288	1.323	3.808	1.524	0.167	366	2487	93	152	185	0.577	91	61	102	83	66477	52740	2.595	3.810	0	0	0
2	4	8	""	"mmp2"	12160	5290	230	167	231	370	160	82	82	88	43	48	73	49	0	129	248	749	302	62	62	65	30	46	72	53	0	1.269	0.801	1.210	1.206	3.971	0.474	0.745	399	2694	47	152	335	0.344	85	67	149	186	92332	99006	3.326	6.100	-100	0	1
2	5	8	""	"trfr"	12620	5290	200	196	213	85	39	81	81	89	45	50	89	62	0	208	248	145	58	61	61	69	143	207	51	19	0	0.782	0.706	0.797	0.751	3.038	0.098	0.060	306	2230	86	262	319	-0.355	115	147	132	187	65095	75886	2.756	1.252	-100	0	1
2	6	8	""	"trfr"	12990	5320	200	201	222	103	46	80	80	87	39	44	88	67	0	230	258	142	55	60	60	63	24	38	95	92	0	0.712	0.717	0.741	0.734	3.177	0.590	0.272	318	2021	96	291	340	-0.490	121	170	142	198	70660	82064	3.462	8.125	0	0	0
2	7	8	""	"trfr"	13310	5300	190	202	221	101	45	83	83	90	39	43	89	67	0	232	275	161	58	60	60	64	25	39	97	91	0	0.692	0.642	0.660	0.683	3.352	0.495	0.298	291	1849	91	291	353	-0.531	119	172	138	215	64328	80044	3.359	8.440	0	0	0
2	8	8	""	"trfr"	13740	5280	220	187	205	88	42	84	84	91	43	47	81	56	0	192	240	165	68	61	61	63	27	42	92	79	0	0.786	0.676	0.759	0.744	3.803	0.433	0.190	351	2665	91	234	300	-0.347	103	131	121	179	71824	84413	2.651	6.556	0	0	0
2	9	8	""	"nup21"	14180	5270	200	150	165	73	44	82	82	90	44	48	66	36	0	144	177	112	63	60	60	62	22	35	84	69	0	0.810	0.709	0.767	0.750	3.951	0.619	0.178	283	2233	89	152	200	-0.304	68	84	83	117	46607	50136	1.705	5.227	-100	0	1
2	10	8	""	"nup21"	14520	5310	190	162	171	72	42	82	82	88	41	46	71	47	0	130	150	87	58	59	59	63	24	38	78	63	0	1.127	0.978	1.068	1.166	4.304	1.068	0.137	280	1928	93	151	180	0.172	80	71	89	91	47838	42043	2.024	3.625	-100	0	1
2	11	8	""	"nup21"	15010	5280	180	157	169	83	49	81	81	89	48	53	63	39	0	148	188	144	76	60	60	63	28	44	79	65	0	0.864	0.688	0.834	0.807	4.792	0.438	0.176	244	1787	93	164	216	-0.211	76	88	88	128	41261	45793	1.667	4.464	-100	0	1
2	12	8	""	"nup21"	15320	5270	190	161	180	82	45	85	85	98	64	65	55	28	0	131	158	88	55	61	61	66	96	145	38	15	0	1.086	0.979	1.056	1.106	4.117	1.196	0.166	254	1901	90	146	192	0.119	76	70	95	97	45726	40073	1.281	0.958	-100	0	1
2	13	8	""	"igh4"	15790	5370	290	509	720	639	88	84	84	95	84	88	97	87	0	218	332	420	126	60	60	67	93	138	72	43	0	2.690	2.338	2.701	2.752	2.321	2.180	0.402	674	3503	0	583	908	1.428	425	158	636	272	484997	223935	7.440	2.849	-100	0	1
2	14	8	""	"igh4"	16150	5290	180	136	150	65	43	80	80	87	43	49	62	32	0	81	102	71	69	60	60	64	28	43	44	24	0	2.667	1.667	1.889	1.962	4.442	1.618	0.043	256	1639	100	77	112	1.415	56	21	70	42	38427	25996	1.465	1.357	-100	0	1
2	15	8	""	"igh4"	16550	5290	180	118	133	67	50	82	82	100	77	77	25	7	0	76	95	65	68	61	61	69	42	60	26	12	0	2.400	1.500	1.741	1.628	4.783	1.810	0.060	256	1915	100	51	85	1.263	36	15	51	34	33996	24365	0.429	0.619	-100	0	1
2	16	8	""	"igh4"	16940	5290	180	75	79	31	39	71	71	77	38	49	11	3	0	57	60	21	35	58	58	60	20	33	12	3	0	-4.000	4.000	1.905	1.896	3.212	14.488	0.005	256	1924	100	3	10	Error	4	-1	8	2	20140	15301	0.053	0.000	-100	0	1
2	17	8	""	"rb1"	17320	5250	140	209	286	250	87	74	74	86	51	59	78	57	0	118	146	107	73	59	59	65	40	61	61	36	0	2.288	2.437	2.396	2.434	3.615	2.918	0.205	75	1111	0	194	299	1.194	135	59	212	87	21441	10956	3.922	2.025	-100	0	1
2	18	8	""	"rb1"	17790	5290	240	892	919	305	33	76	76	124	208	167	99	93	0	705	753	313	41	58	58	97	188	193	98	86	0	1.261	1.213	1.243	1.261	1.623	1.187	0.768	540	2900	69	1463	1538	0.335	816	647	843	695	496056	406403	3.822	3.489	0	0	0
2	19	8	""	"rb1"	18170	5330	200	1024	1059	331	31	75	75	84	64	76	100	100	0	823	871	342	39	57	57	62	45	72	99	98	0	1.239	1.209	1.250	1.241	1.682	1.188	0.769	305	1938	92	1715	1798	0.309	949	766	984	814	322880	265672	15.234	17.978	0	0	0
2	20	8	""	"rb1"	18490	5310	200	996	1026	343	33	76	76	84	45	53	100	99	0	776	804	320	39	58	58	63	54	85	98	97	0	1.281	1.273	1.262	1.341	1.715	1.255	0.823	330	2101	88	1638	1696	0.357	920	718	950	746	338658	265314	20.933	13.722	0	0	0
2	1	9	""	"ly6a"	10970	5690	210	641	651	235	36	76	76	81	32	39	100	100	0	540	592	315	53	60	60	63	24	38	99	98	0	1.177	1.081	1.160	1.231	1.949	0.985	0.728	340	2309	96	1045	1107	0.235	565	480	575	532	221191	201169	17.813	22.042	0	0	0
2	2	9	""	"ly6a"	11360	5700	200	685	679	234	34	77	77	82	33	40	100	100	0	583	618	295	47	60	60	63	20	31	100	99	0	1.163	1.079	1.097	1.171	1.806	1.008	0.768	328	2173	92	1131	1160	0.218	608	523	602	558	222645	202740	18.091	27.750	0	0	0
2	3	9	""	"ly6a"	11760	5700	210	609	628	233	37	78	78	86	60	69	100	98	0	546	586	299	51	61	61	65	26	40	99	99	0	1.095	1.048	1.114	1.148	1.890	0.969	0.705	334	2315	97	1016	1075	0.131	531	485	550	525	209909	195678	9.033	20.038	0	0	0
2	4	9	""	"ly6a"	12150	5680	210	571	602	237	39	84	84	96	79	82	99	96	0	461	516	275	53	62	62	69	75	108	95	87	0	1.221	1.141	1.197	1.268	1.984	1.056	0.681	353	2278	90	886	972	0.288	487	399	518	454	212538	181995	6.405	5.960	0	0	0
2	5	9	""	"styx"	12580	5720	210	143	172	103	59	85	85	96	71	73	42	19	0	111	134	90	67	62	62	68	62	91	39	15	0	1.184	1.208	1.452	1.367	4.144	1.923	0.108	318	2358	87	107	159	0.244	58	49	87	72	54559	42704	1.070	1.065	-100	0	1
2	6	9	""	"styx"	12990	5720	210	142	164	98	59	84	84	91	40	43	59	41	0	109	126	74	58	62	62	66	32	48	62	36	0	1.234	1.250	1.354	1.366	4.271	1.908	0.071	307	2202	42	105	144	0.303	58	47	80	64	50437	38807	1.825	1.875	-100	0	1
2	7	9	""	"styx"	13330	5710	210	142	162	91	56	85	85	94	55	58	51	27	0	110	136	82	60	61	61	66	34	51	65	37	0	1.163	1.027	1.178	1.244	3.960	2.512	0.064	305	2231	50	106	152	0.218	57	49	77	75	49558	41592	1.236	2.059	-100	0	1
2	8	9	""	"styx"	13720	5690	220	154	176	94	53	85	85	94	44	46	62	41	0	112	141	94	66	61	61	66	33	50	66	41	0	1.353	1.138	1.363	1.184	5.093	1.246	0.083	268	2619	3	120	171	0.436	69	51	91	80	47141	37845	1.864	2.273	-100	0	1
2	9	9	""	"ms4a1"	14200	5710	220	190	209	95	45	81	81	88	40	45	84	63	0	138	165	111	67	59	59	62	23	37	89	73	0	1.380	1.208	1.533	1.316	3.594	1.192	0.190	360	2594	92	188	234	0.465	109	79	128	106	75379	59566	3.025	4.478	0	0	0
2	10	9	""	"ms4a1"	14570	5720	210	182	204	147	72	81	81	88	40	45	83	59	0	146	171	97	56	59	59	62	23	37	87	74	0	1.161	1.098	1.057	1.174	3.353	1.916	0.198	342	2133	91	188	235	0.215	101	87	123	112	69773	58313	2.900	4.739	0	0	0
2	11	9	""	"ms4a1"	14920	5730	200	178	195	92	47	80	80	87	43	49	78	53	0	140	170	103	60	60	60	63	26	41	86	66	0	1.225	1.045	1.119	1.140	3.747	1.002	0.195	327	2112	84	178	225	0.293	98	80	115	110	63626	55435	2.512	4.115	0	0	0
2	12	9	""	"ms4a1"	15330	5680	210	183	208	101	48	85	85	93	44	47	78	55	0	145	167	93	55	60	60	64	25	39	86	68	0	1.153	1.150	1.204	1.258	3.489	1.485	0.189	340	2421	86	183	230	0.205	98	85	123	107	70554	56860	2.614	4.120	0	0	0
2	13	9	""	"wbscr22"	15770	5710	210	181	193	82	42	82	82	109	534	489	0	0	0	166	181	92	50	61	61	101	1204	1192	0	0	0	0.943	0.925	1.010	1.027	3.352	1.483	0.167	355	2030	92	204	231	-0.085	99	105	111	120	68543	64246	0.157	0.066	-100	0	1
2	14	9	""	"wbscr22"	16150	5690	180	87	92	43	46	87	87	144	185	128	0	0	0	65	76	45	59	63	63	98	110	112	1	0	0	0.000	0.385	1.273	1.376	4.962	3.679	0.060	256	1896	100	2	18	Error	0	2	5	13	23651	19355	-0.281	-0.200	-100	0	1
2	15	9	""	"wbscr22"	16550	5690	180	423	430	224	52	116	116	251	248	98	60	18	0	293	312	164	52	81	81	176	181	102	60	19	0	1.448	1.359	1.316	1.326	2.590	1.536	0.459	256	1924	100	519	545	0.534	307	212	314	231	110161	79812	0.722	0.751	-100	0	1
2	16	9	""	"wbscr22"	16950	5690	180	70	74	27	36	75	75	85	53	62	3	0	0	56	58	17	29	58	58	64	43	67	1	0	0	2.500	100000.000	1.667	1.749	3.543	3.403	0.254	256	1924	100	-7	-1	1.322	-5	-2	-1	0	18957	14803	-0.208	-0.140	-100	0	1
2	17	9	""	"pdk4"	17380	5710	200	214	250	143	57	70	70	75	33	44	89	82	0	140	199	167	83	57	57	60	21	35	74	59	0	1.735	1.268	1.629	2.018	4.280	1.167	0.381	89	2423	0	227	322	0.795	144	83	180	142	22262	17715	5.303	6.619	0	0	0
2	18	9	""	"pdk4"	17740	5690	180	122	446	484	108	84	84	331	438	132	35	23	0	87	359	413	115	66	66	278	385	138	33	19	0	1.810	1.235	1.261	1.314	2.442	1.207	0.836	256	1869	100	59	655	0.856	38	21	362	293	114177	91923	0.263	0.210	-100	0	1
2	19	9	""	"pdk4"	18140	5690	180	81	185	322	174	84	84	300	421	140	9	7	0	61	150	276	184	63	63	247	366	148	10	7	0	1.500	1.161	1.467	1.540	2.972	1.212	0.883	256	1862	100	-5	188	0.585	-3	-2	101	87	47352	38510	-0.273	-0.265	-100	0	1
2	20	9	""	"pdk4"	18510	5720	230	1084	1089	345	31	75	75	82	41	50	99	99	0	929	934	342	36	57	57	62	48	77	99	99	0	1.157	1.156	1.164	1.186	1.482	1.140	0.862	344	2871	87	1881	1891	0.210	1009	872	1014	877	374620	321309	24.561	18.167	0	0	0
2	1	10	""	"sp6"	10960	6080	230	3303	3294	680	20	77	77	84	38	45	100	100	0	2522	2541	655	25	61	61	64	23	35	99	99	0	1.311	1.297	1.295	1.338	1.503	1.287	0.925	414	2733	95	5687	5697	0.391	3226	2461	3217	2480	1363716	1051853	84.474	107.696	0	0	0
2	2	10	""	"sp6"	11370	6080	220	3566	3593	701	19	77	77	84	57	67	100	100	0	2682	2711	630	23	61	61	63	25	39	100	100	0	1.331	1.327	1.328	1.338	1.269	1.322	0.935	384	2504	94	6110	6166	0.413	3489	2621	3516	2650	1379551	1041046	61.561	105.920	0	0	0
2	3	10	""	"sp6"	11770	6100	230	3475	3471	780	22	80	80	89	94	105	100	100	0	2678	2669	686	25	62	62	65	29	44	100	99	0	1.298	1.301	1.302	1.330	1.457	1.299	0.923	412	2557	96	6011	5998	0.376	3395	2616	3391	2607	1430043	1099675	35.979	89.793	0	0	0
2	4	10	""	"sp6"	12160	6080	230	3493	3443	674	19	85	85	96	89	92	100	100	0	2591	2602	632	24	63	63	68	49	72	100	100	0	1.348	1.323	1.330	1.343	1.336	1.317	0.923	438	2631	97	5936	5897	0.431	3408	2528	3358	2539	1508189	1139836	37.607	51.714	0	0	0
2	5	10	""	"il4r"	12600	6090	200	808	833	244	29	87	87	94	41	43	100	100	0	659	680	253	37	62	62	66	25	37	99	99	0	1.208	1.207	1.243	1.261	1.696	1.187	0.787	325	2115	91	1318	1364	0.273	721	597	746	618	270619	220856	18.024	24.560	0	0	0
2	6	10	""	"il4r"	12950	6100	200	827	852	244	28	84	84	92	41	44	100	100	0	649	688	284	41	61	61	64	27	42	99	99	0	1.264	1.225	1.275	1.306	1.721	1.173	0.767	318	2107	92	1331	1395	0.338	743	588	768	627	270833	218751	18.537	23.111	0	0	0
2	7	10	""	"il4r"	13340	6110	200	812	843	279	33	85	85	95	56	58	100	99	0	670	690	268	38	61	61	67	33	49	100	99	0	1.194	1.205	1.240	1.249	1.656	1.199	0.793	327	2131	94	1336	1387	0.256	727	609	758	629	275620	225628	13.357	18.879	0	0	0
2	8	10	""	"il4r"	13740	6090	200	787	823	264	32	92	92	101	46	45	99	99	0	614	651	268	41	63	63	69	33	47	100	99	0	1.261	1.243	1.203	1.298	1.724	1.218	0.762	342	2210	94	1246	1319	0.335	695	551	731	588	281633	222774	15.696	17.636	0	0	0
2	9	10	""	"r-ras"	14190	6080	200	391	405	140	34	84	84	92	42	45	99	97	0	188	211	114	54	60	60	63	24	38	92	83	0	2.398	2.126	2.416	2.523	2.547	2.249	0.441	283	2260	96	435	472	1.262	307	128	321	151	114533	59629	7.452	6.167	0	0	0
2	10	10	""	"r-ras"	14590	6090	190	386	406	147	36	81	81	90	47	52	99	97	0	185	209	109	52	59	59	62	24	38	94	84	0	2.421	2.167	2.355	2.480	2.661	2.431	0.417	279	1845	82	431	475	1.276	305	126	325	150	113271	58338	6.723	6.125	0	0	0
2	11	10	""	"r-ras"	14900	6080	180	369	395	160	40	80	80	88	43	48	100	97	0	202	228	124	54	59	59	61	21	34	96	89	0	2.021	1.864	2.167	2.188	2.410	2.014	0.467	267	1687	87	432	484	1.015	289	143	315	169	105398	60777	7.140	7.952	0	0	0
2	12	10	""	"r-ras"	15350	6070	190	365	377	138	36	87	87	96	44	45	98	95	0	174	196	114	58	61	61	65	30	46	88	73	0	2.460	2.148	2.425	2.586	2.374	2.076	0.473	298	1991	94	391	425	1.299	278	113	290	135	112208	58428	6.386	4.367	0	0	0
2	13	10	""	"mic1"	15790	6090	230	686	701	211	30	86	86	109	468	429	75	7	0	447	473	208	43	61	61	94	1064	1131	0	0	0	1.554	1.493	1.570	1.622	1.931	0.256	0.194	427	2602	96	986	1027	0.636	600	386	615	412	299436	202143	1.265	0.356	-100	0	1
2	14	10	""	"mic1"	16150	6090	180	97	111	56	50	90	90	143	164	114	3	0	0	65	73	35	47	65	65	99	125	126	2	0	0	100000.000	2.625	1.735	1.461	4.988	1.784	0.265	256	1858	100	7	29	16.610	7	0	21	8	28390	18681	-0.195	-0.208	-100	0	1
2	15	10	""	"mic1"	16550	6090	180	85	146	184	126	91	91	220	247	112	8	6	0	63	106	156	147	68	68	160	192	120	8	4	0	1.200	1.447	1.572	1.705	3.243	1.232	0.701	256	1924	100	-11	93	0.263	-6	-5	55	38	37307	27166	-0.300	-0.281	-100	0	1
2	16	10	""	"mic1"	16950	6090	180	74	80	38	47	74	74	87	73	83	5	0	0	58	61	23	37	58	58	64	36	56	5	1	0	0.000	2.000	1.571	1.650	3.913	3.476	0.212	256	1924	100	0	9	Error	0	0	6	3	20555	15570	-0.096	-0.083	-100	0	1
2	17	10	""	"buffer"	17350	6090	180	73	77	29	37	71	71	76	36	47	11	2	0	57	62	48	77	57	57	60	20	33	11	2	0	100000.000	1.200	1.761	1.571	4.366	1.405	0.041	256	1907	100	2	11	16.610	2	0	6	5	19600	15755	0.028	0.100	-100	0	1
2	18	10	""	"buffer"	17750	6090	180	71	79	47	59	74	74	83	66	79	4	0	0	57	61	20	32	57	57	64	65	101	1	0	0	100000.000	1.250	1.667	1.573	4.147	7.687	0.029	256	1699	100	-3	9	16.610	-3	0	5	4	20249	15572	-0.061	-0.046	-100	0	1
2	19	10	""	"buffer"	18140	6090	180	76	81	27	33	75	75	85	129	151	0	0	0	57	60	18	30	58	58	64	108	168	0	0	0	-1.000	3.000	1.778	1.553	3.779	10.152	0.008	256	1924	100	0	8	Error	1	-1	6	2	20778	15402	-0.031	-0.037	-100	0	1
2	20	10	""	"buffer"	18540	6080	110	210	259	147	56	76	76	86	56	65	83	66	0	88	127	86	67	57	57	60	19	31	66	41	0	4.323	2.614	2.563	3.301	5.482	9.769	0.046	12	694	0	165	253	2.112	134	31	183	70	3111	1529	3.089	3.526	-100	0	1
2	1	11	""	"sp3"	10970	6480	190	1334	1372	385	28	81	81	91	57	62	100	100	0	948	959	307	32	61	61	67	69	102	98	98	0	1.413	1.438	1.464	1.478	1.579	1.432	0.823	298	1990	89	2140	2189	0.499	1253	887	1291	898	408752	285761	22.474	12.928	0	0	0
2	2	11	""	"sp3"	11370	6500	190	1369	1365	295	21	79	79	87	42	48	100	100	0	953	968	285	29	60	60	64	24	37	100	99	0	1.445	1.416	1.462	1.459	1.467	1.406	0.865	283	2025	90	2183	2194	0.531	1290	893	1286	908	386159	273880	30.429	37.667	0	0	0
2	3	11	""	"sp3"	11760	6490	180	1218	1211	317	26	80	80	87	45	51	100	100	0	860	889	282	31	60	60	65	32	49	100	100	0	1.423	1.364	1.365	1.392	1.432	1.359	0.871	276	1863	87	1938	1960	0.509	1138	800	1131	829	334319	245331	24.978	25.750	0	0	0
2	4	11	""	"sp3"	12150	6480	190	1387	1404	329	23	81	81	91	90	98	100	100	0	948	974	289	29	61	61	67	82	122	99	99	0	1.472	1.449	1.437	1.488	1.438	1.424	0.878	300	1990	91	2193	2236	0.558	1306	887	1323	913	421181	292128	14.589	11.061	0	0	0
2	5	11	""	"tgfb1"	12600	6480	210	540	564	175	31	85	85	93	43	46	100	100	0	599	633	235	37	61	61	65	30	46	100	100	0	0.846	0.837	0.825	0.856	1.707	0.785	0.698	369	2312	94	993	1051	-0.241	455	538	479	572	208047	233512	10.953	18.933	0	0	0
2	6	11	""	"tgfb1"	12970	6490	210	561	571	193	33	85	85	93	47	50	100	99	0	595	604	218	36	61	61	64	29	45	99	99	0	0.891	0.895	0.924	0.905	1.727	0.874	0.724	365	2201	93	1010	1029	-0.167	476	534	486	543	208304	220569	10.170	18.621	0	0	0
2	7	11	""	"tgfb1"	13340	6470	210	547	576	204	35	84	84	91	42	46	100	99	0	602	631	241	38	61	61	65	33	50	100	100	0	0.856	0.863	0.838	0.863	1.677	0.840	0.729	357	2179	97	1004	1062	-0.224	463	541	492	570	205704	225385	11.548	17.152	0	0	0
2	8	11	""	"tgfb1"	13750	6490	220	520	549	225	40	95	95	107	54	50	99	97	0	590	628	302	48	64	64	72	36	50	99	98	0	0.808	0.805	0.788	0.811	1.890	0.743	0.642	381	2681	55	951	1018	-0.308	425	526	454	564	209300	239455	8.185	15.444	0	0	0
2	9	11	""	"pnp"	14190	6480	210	1679	1642	415	25	87	87	100	86	86	100	100	0	1118	1122	347	30	61	61	68	60	88	100	99	0	1.506	1.466	1.450	1.506	1.452	1.464	0.883	352	2405	95	2649	2616	0.591	1592	1057	1555	1061	578103	394974	17.930	17.567	0	0	0
2	10	11	""	"pnp"	14580	6510	200	1729	1726	394	22	82	82	97	104	107	100	100	0	1156	1168	354	30	60	60	68	71	104	99	99	0	1.503	1.484	1.462	1.545	1.589	1.476	0.864	338	2189	90	2743	2752	0.588	1647	1096	1644	1108	583254	394705	15.663	15.493	0	0	0
2	11	11	""	"pnp"	14950	6500	210	1791	1812	433	23	83	83	90	41	45	100	99	0	1162	1183	370	31	60	60	63	24	38	99	99	0	1.550	1.540	1.573	1.592	1.486	1.527	0.886	345	2339	94	2810	2852	0.632	1708	1102	1729	1123	625080	408261	42.000	46.667	0	0	0
2	12	11	""	"pnp"	15350	6480	210	1732	1737	457	26	89	89	99	61	61	100	100	0	1120	1128	346	30	61	61	66	31	46	100	99	0	1.551	1.545	1.580	1.580	1.427	1.550	0.890	349	2422	97	2702	2715	0.633	1643	1059	1648	1067	606355	393562	26.852	34.258	0	0	0
2	13	11	""	"timp2"	15790	6480	210	452	470	154	32	86	86	99	72	72	100	97	0	308	354	175	49	61	61	71	246	346	50	14	0	1.482	1.311	1.430	1.466	2.032	0.235	0.102	342	2321	93	613	677	0.568	366	247	384	293	160772	121147	5.153	1.150	0	0	0
2	14	11	""	"timp2"	16150	6490	180	109	135	104	77	85	85	96	52	54	27	16	0	72	105	173	164	61	61	67	33	49	25	14	0	2.182	1.136	1.455	1.506	4.052	0.566	0.349	256	1582	100	35	94	1.126	24	11	50	44	34635	26871	0.750	1.152	-100	0	1
2	15	11	""	"timp2"	16480	6540	330	450	464	153	32	79	79	88	53	60	99	98	0	341	365	162	44	59	59	64	32	50	99	97	0	1.316	1.258	1.299	1.355	1.974	1.238	0.623	928	4672	74	653	691	0.396	371	282	385	306	430648	338689	7.094	9.406	0	0	0
2	16	11	""	"timp2"	16950	6490	180	73	83	82	98	75	75	84	66	78	2	1	0	58	66	62	93	58	58	63	32	50	7	2	0	100000.000	1.000	1.600	1.533	3.850	1.606	0.278	256	1866	100	-2	16	16.610	-2	0	8	8	21224	16900	-0.015	0.094	-100	0	1
2	17	11	""	"sp5"	17430	6480	240	2200	4531	5331	117	75	75	128	559	436	71	59	0	831	1898	2129	112	58	58	82	272	331	64	55	0	2.749	2.422	2.439	2.858	2.659	2.605	0.936	254	2744	0	2898	6296	1.459	2125	773	4456	1840	1150921	482086	7.877	6.676	-100	0	0
2	18	11	""	"sp5"	17730	6460	400	5941	8271	6061	73	75	75	108	415	384	100	98	0	2551	3353	2292	68	59	59	74	209	282	99	97	0	2.354	2.488	2.461	2.405	1.478	2.603	0.948	927	5157	44	8358	11490	1.235	5866	2492	8196	3294	7667001	3108117	19.670	15.689	-100	0	0
2	19	11	""	"sp5"	18150	6500	180	597	3748	5083	135	95	95	2738	5595	204	28	14	0	225	1564	2119	135	67	67	1081	2180	201	29	15	0	3.177	2.440	2.500	2.688	3.017	2.566	0.920	256	1818	100	660	5150	1.668	502	158	3653	1497	959490	400349	0.181	0.222	-100	0	1
2	20	11	""	"sp5"	18550	6500	180	2246	6952	7444	107	94	94	3025	5866	193	42	38	0	620	2724	2873	105	67	67	1182	2277	192	45	38	0	3.892	2.581	2.547	2.466	2.638	2.645	0.934	256	1924	100	2705	9515	1.961	2152	553	6858	2657	1779732	697397	0.669	0.677	-100	0	1
3	1	1	""	"sp4"	2010	11510	210	1117	1159	356	30	75	75	86	64	74	100	99	0	884	908	289	31	58	58	67	64	95	98	98	0	1.262	1.275	1.281	1.295	1.432	1.251	0.837	294	2396	88	1868	1934	0.336	1042	826	1084	850	340811	266854	16.766	13.141	0	0	0
3	2	1	""	"sp4"	2370	11510	210	1108	1111	291	26	76	76	86	54	62	100	100	0	854	845	262	31	59	59	66	53	80	100	100	0	1.298	1.317	1.307	1.346	1.416	1.306	0.874	287	2366	77	1827	1821	0.376	1032	795	1035	786	318755	242514	18.981	14.698	0	0	0
3	3	1	""	"sp4"	2820	11520	190	1263	1252	362	28	74	74	89	93	104	99	99	0	891	911	295	32	59	59	69	71	102	98	97	0	1.429	1.383	1.401	1.418	1.494	1.382	0.861	280	1936	75	2021	2030	0.515	1189	832	1178	852	350659	255028	12.505	11.859	0	0	0
3	4	1	""	"sp4"	3160	11490	190	1152	1197	389	32	75	75	84	67	79	100	100	0	862	861	257	29	59	59	66	62	93	100	100	0	1.341	1.399	1.359	1.382	1.389	1.453	0.854	272	1958	91	1880	1924	0.423	1077	803	1122	802	325562	234122	16.612	12.823	0	0	0
3	5	1	""	"abp1"	3610	11490	210	143	163	81	49	73	73	79	57	72	59	30	0	105	126	77	61	59	59	63	48	76	47	23	0	1.522	1.343	1.373	1.493	3.884	1.627	0.160	349	2312	89	116	157	0.606	70	46	90	67	56992	43919	1.474	1.313	-100	0	1
3	6	1	""	"abp1"	3990	11510	200	163	183	90	49	74	74	79	35	44	81	59	0	114	131	75	57	59	59	62	26	41	70	52	0	1.618	1.514	1.813	1.778	3.546	1.920	0.182	340	2135	92	144	181	0.694	89	55	109	72	62056	44384	2.971	2.654	0	0	0
3	7	1	""	"abp1"	4380	11510	220	150	165	92	55	75	75	81	59	72	59	30	0	111	138	90	65	59	59	64	89	139	30	11	0	1.442	1.139	1.261	1.195	4.837	1.428	0.070	323	2539	71	127	169	0.528	75	52	90	79	53443	44695	1.424	0.831	-100	0	1
3	8	1	""	"abp1"	4800	11490	210	142	163	84	51	76	76	83	38	45	69	44	0	103	122	72	59	61	61	65	32	49	58	35	0	1.571	1.426	1.524	1.568	4.217	1.822	0.112	376	2197	85	108	148	0.652	66	42	87	61	61340	45918	2.105	1.781	-100	0	1
3	9	1	""	"ctss"	5170	11500	240	848	926	391	42	75	75	83	42	50	100	100	0	522	582	302	51	60	60	64	32	50	98	98	0	1.673	1.630	1.729	1.784	1.848	1.607	0.792	437	2793	82	1235	1373	0.742	773	462	851	522	404789	254186	20.071	16.188	0	0	0
3	10	1	""	"ctss"	5560	11510	190	940	1063	437	41	74	74	80	34	42	100	100	0	588	647	310	47	59	59	61	19	31	100	99	0	1.637	1.682	1.713	1.792	1.691	1.686	0.816	287	1968	96	1395	1577	0.711	866	529	989	588	305088	185613	28.912	30.842	0	0	0
3	11	1	""	"ctss"	5970	11490	180	969	1078	470	43	73	73	78	31	39	100	100	0	630	701	354	50	59	59	62	23	37	100	99	0	1.569	1.565	1.567	1.639	1.649	1.558	0.815	250	1906	93	1467	1647	0.650	896	571	1005	642	269436	175315	32.258	27.783	0	0	0
3	12	1	""	"ctss"	6370	11480	180	825	921	380	41	74	74	80	56	70	100	99	0	542	602	295	49	60	60	64	45	70	100	99	0	1.558	1.563	1.627	1.648	1.654	1.551	0.801	258	1898	96	1233	1389	0.640	751	482	847	542	237725	155396	15.018	11.956	0	0	0
3	13	1	""	"actin"	6820	11470	220	9988	7936	4770	60	76	76	85	68	80	100	100	0	14587	11247	7317	65	62	62	67	40	59	100	100	0	0.682	0.703	0.707	0.751	1.479	0.679	0.963	348	2694	85	24437	19045	-0.552	9912	14525	7860	11185	2761873	3914062	115.456	279.500	0	0	0
3	14	1	""	"actin"	7190	11460	190	10199	9423	2950	31	74	74	81	39	48	100	100	0	14767	13494	4653	34	61	61	67	45	67	100	100	0	0.688	0.696	0.691	0.743	1.454	0.683	0.971	278	1976	92	24831	22782	-0.540	10125	14706	9349	13433	2619730	3751258	239.538	298.378	0	0	0
3	15	1	""	"actin"	7590	11460	180	10411	10098	2756	27	75	75	83	50	60	100	100	0	14534	13927	3569	25	61	61	67	80	119	100	100	0	0.714	0.723	0.714	0.731	1.365	0.723	0.974	261	1891	92	24809	23889	-0.486	10336	14473	10023	13866	2635657	3635058	200.300	173.250	0	0	0
3	16	1	""	"actin"	7990	11470	190	10141	10069	2122	21	77	77	83	41	49	100	100	0	14148	13869	2949	21	61	61	66	32	48	100	100	0	0.714	0.724	0.718	0.727	1.200	0.720	0.977	279	2029	92	24151	23800	-0.486	10064	14087	9992	13808	2809328	3869317	243.561	431.344	0	0	0
3	17	1	""	"sp7"	8400	11460	180	975	1001	264	26	78	78	86	47	54	100	100	0	975	997	289	28	59	59	64	36	56	99	99	0	0.979	0.984	0.996	0.998	1.386	0.971	0.888	239	1917	92	1813	1861	-0.031	897	916	923	938	239283	238196	19.468	25.917	0	0	0
3	18	1	""	"sp7"	8810	11440	200	998	1031	268	25	76	76	84	42	50	100	100	0	980	1007	285	28	59	59	63	28	44	100	100	0	1.001	1.007	1.000	1.010	1.362	0.992	0.880	244	2368	89	1843	1903	0.001	922	921	955	948	251448	245760	22.548	33.714	0	0	0
3	19	1	""	"sp7"	9180	11460	180	1013	1051	273	25	77	77	84	42	50	100	100	0	969	1010	288	28	59	59	64	31	48	100	100	0	1.029	1.024	1.032	1.037	1.421	1.013	0.862	249	1896	92	1846	1925	0.041	936	910	974	951	261669	251573	23.024	30.516	0	0	0
3	20	1	""	"sp7"	9580	11470	180	1098	1148	371	32	77	77	87	65	74	100	100	0	1061	1058	322	30	60	60	66	52	78	99	98	0	1.020	1.073	1.075	1.098	1.524	1.084	0.861	270	1874	94	2022	2069	0.029	1021	1001	1071	998	309928	285737	16.323	19.077	0	0	0
3	1	2	""	"ara"	1980	11900	190	78	83	34	40	76	76	84	44	52	11	2	0	57	61	43	70	57	57	62	31	50	6	0	0	100000.000	1.750	1.657	1.529	4.113	6.431	0.007	256	2071	100	2	11	16.610	2	0	7	4	21234	15699	-0.023	-0.032	-100	0	1
3	2	2	""	"ara"	2370	11880	200	152	165	70	42	78	78	86	43	50	72	44	0	116	133	75	56	59	59	66	38	57	62	41	0	1.298	1.176	0.930	1.119	4.760	1.058	0.091	75	2349	0	131	161	0.376	74	57	87	74	12369	9970	1.837	1.763	-100	0	1
3	3	2	""	"ara"	2770	11880	130	144	152	48	31	75	75	85	70	82	48	12	0	88	119	76	63	59	59	65	56	86	41	21	0	2.379	1.283	0.950	1.288	6.360	1.370	0.117	41	882	0	98	137	1.250	69	29	77	60	6246	4899	0.957	0.964	-100	0	1
3	4	2	""	"ara"	3130	11880	160	131	137	51	37	74	74	77	30	38	68	47	0	99	109	50	45	56	56	61	44	72	49	19	0	1.326	1.189	1.295	1.374	4.754	2.273	0.004	63	1492	16	100	116	0.407	57	43	63	53	8603	6845	2.000	1.091	-100	0	1
3	5	2	""	"cxcl10"	3600	11870	230	320	343	123	35	73	73	78	32	41	99	99	0	235	256	112	43	58	58	63	54	85	95	78	0	1.395	1.364	1.420	1.452	2.048	1.394	0.548	435	2639	96	424	468	0.480	247	177	270	198	149232	111147	8.281	3.574	0	0	0
3	6	2	""	"cxcl10"	3980	11910	220	334	353	121	34	74	74	85	126	148	92	53	0	231	258	127	49	59	59	73	373	510	9	0	0	1.512	1.402	1.561	1.541	2.270	1.403	0.492	406	2509	97	432	478	0.596	260	172	279	199	143417	104693	2.127	0.496	-100	0	1
3	7	2	""	"cxcl10"	4400	11900	220	327	347	146	42	75	75	84	127	151	86	49	0	234	242	116	47	59	59	72	379	526	4	0	0	1.440	1.486	1.500	1.560	2.155	0.369	0.630	462	2431	48	427	455	0.526	252	175	272	183	160107	111619	2.071	0.449	-100	0	1
3	8	2	""	"cxcl10"	4810	11880	240	352	370	133	35	76	76	83	43	51	99	97	0	229	251	122	48	59	59	65	75	115	85	56	0	1.624	1.531	1.594	1.724	2.222	1.558	0.502	440	2797	86	446	486	0.700	276	170	294	192	163014	110429	6.674	2.480	0	0	0
3	9	2	""	"anxa4"	5210	11880	220	556	572	196	34	75	75	81	46	56	100	100	0	168	193	117	60	59	59	64	82	128	59	31	0	4.413	3.709	4.497	4.691	2.844	3.019	0.269	415	2223	94	590	631	2.142	481	109	497	134	237251	80229	10.674	1.573	0	0	0
3	10	2	""	"anxa4"	5540	11900	200	590	613	194	31	73	73	78	37	47	100	100	0	184	205	116	56	59	59	61	18	29	92	84	0	4.136	3.699	4.207	4.725	2.581	3.803	0.524	319	2078	93	642	686	2.048	517	125	540	146	195571	65406	14.459	8.000	0	0	0
3	11	2	""	"anxa4"	5980	11890	180	623	639	195	30	73	73	77	30	38	100	100	0	184	213	120	56	59	59	62	27	43	89	79	0	4.400	3.675	4.326	4.843	2.621	3.944	0.485	269	1883	97	675	720	2.138	550	125	566	154	171935	57167	18.733	5.593	0	0	0
3	12	2	""	"anxa4"	6380	11870	190	453	475	242	50	72	72	77	31	40	96	96	0	136	170	113	66	61	61	63	26	41	70	58	0	5.080	3.697	3.817	4.853	3.594	4.027	0.410	278	2030	90	456	512	2.345	381	75	403	109	132164	47371	12.839	4.115	0	0	0
3	13	2	""	"cxcl10-bis"	6790	11870	190	320	334	123	36	74	74	80	41	51	99	95	0	214	230	116	50	61	61	65	38	58	92	81	0	1.608	1.538	1.635	1.739	2.480	1.489	0.424	267	2034	91	399	429	0.685	246	153	260	169	89271	61343	6.195	4.342	0	0	0
3	14	2	""	"cxcl10-bis"	7210	11890	190	322	331	104	31	75	75	79	31	39	100	99	0	204	224	91	40	59	59	61	26	42	99	93	0	1.703	1.552	1.684	1.659	2.073	1.614	0.547	270	1995	95	392	421	0.768	247	145	256	165	89455	60571	8.129	6.269	0	0	0
3	15	2	""	"cxcl10-bis"	7580	11890	180	320	427	570	133	76	76	82	47	57	100	98	0	201	409	1297	317	59	59	63	53	84	90	67	0	1.718	1.003	1.726	1.783	2.187	0.458	0.836	282	1860	96	386	701	0.781	244	142	351	350	120417	115241	7.340	6.528	0	0	0
3	16	2	""	"cxcl10-bis"	7980	11880	190	288	315	112	35	76	76	80	36	45	99	97	0	187	214	108	50	60	60	62	24	38	96	89	0	1.669	1.552	1.735	1.764	2.391	1.603	0.445	287	2025	96	339	393	0.739	212	127	239	154	90285	61549	6.528	6.333	0	0	0
3	17	2	""	"sp2"	8410	11870	170	2483	2523	595	23	75	75	86	64	74	100	100	0	2418	2370	588	24	60	60	67	59	88	100	99	0	1.021	1.060	1.059	1.072	1.257	1.050	0.941	261	1533	83	4766	4758	0.030	2408	2358	2448	2310	658496	618681	38.078	39.034	0	0	0
3	18	2	""	"sp2"	8800	11890	180	2523	2534	557	21	75	75	83	50	60	100	100	0	2370	2381	559	23	60	60	66	41	62	100	100	0	1.060	1.059	1.064	1.072	1.259	1.053	0.940	265	1838	93	4758	4780	0.084	2448	2310	2459	2321	671384	630839	49.020	56.463	0	0	0
3	19	2	""	"sp2"	9190	11880	180	2448	2421	526	21	73	73	79	36	45	100	100	0	2397	2350	603	25	60	60	63	33	52	100	100	0	1.016	1.025	1.024	1.042	1.256	1.009	0.946	260	1843	95	4712	4638	0.023	2375	2337	2348	2290	629470	611016	65.056	69.303	0	0	0
3	20	2	""	"sp2"	9570	11870	180	2471	2523	671	26	77	77	88	72	81	100	100	0	2442	2401	691	28	60	60	68	61	89	99	98	0	1.005	1.045	1.037	1.078	1.447	1.031	0.936	275	1856	92	4776	4787	0.007	2394	2382	2446	2341	693770	660383	33.819	38.246	0	0	0
3	1	3	""	"apc"	2010	12310	220	456	476	180	37	77	77	83	39	46	100	99	0	384	418	203	48	58	58	63	30	47	99	98	0	1.163	1.108	1.121	1.163	1.909	1.065	0.649	410	2394	89	705	759	0.218	379	326	399	360	195005	171555	10.077	11.833	0	0	0
3	2	3	""	"apc"	2370	12310	230	421	444	151	34	78	78	85	42	49	99	98	0	391	422	195	46	59	59	64	36	56	99	98	0	1.033	1.008	1.047	1.054	1.973	0.944	0.606	390	2440	89	675	729	0.047	343	332	366	363	173264	164734	8.548	9.944	0	0	0
3	3	3	""	"apc"	2770	12310	230	430	444	150	33	75	75	83	51	61	99	98	0	392	446	516	115	59	59	64	37	57	99	98	0	1.066	0.953	1.038	1.068	1.929	0.403	0.311	392	2592	93	688	756	0.092	355	333	369	387	174101	174887	7.078	10.324	0	0	0
3	4	3	""	"apc"	3170	12280	210	412	439	151	34	73	73	78	36	46	99	98	0	420	430	175	40	58	58	62	26	41	99	99	0	0.936	0.984	1.012	1.019	1.986	0.955	0.648	384	2299	95	701	738	-0.095	339	362	366	372	168675	164991	10.028	14.154	0	0	0
3	5	3	""	"cxcl11"	3580	12290	210	124	132	44	33	74	74	78	32	41	69	41	0	118	132	57	43	59	59	64	61	95	44	20	0	0.847	0.795	0.850	0.965	3.531	0.187	0.099	43	2594	0	109	131	-0.240	50	59	58	73	5670	5697	1.688	1.115	-100	0	1
3	6	3	""	"cxcl11"	3980	12320	150	151	162	73	45	75	75	82	49	59	74	36	0	102	114	54	47	60	60	65	39	60	58	22	0	1.810	1.611	1.561	1.769	3.555	0.367	0.019	50	1213	4	118	141	0.856	76	42	87	54	8122	5723	1.633	1.256	-100	0	1
3	7	3	""	"cxcl11"	4390	12300	200	136	149	66	44	75	75	81	34	41	70	46	0	108	123	66	53	60	60	64	39	60	58	26	0	1.271	1.175	1.266	1.478	4.558	1.093	0.061	111	2347	47	109	137	0.346	61	48	74	63	16584	13693	2.000	1.513	-100	0	1
3	8	3	""	"cxcl11"	4800	12270	190	143	160	105	65	76	76	83	40	48	68	42	0	98	116	54	46	60	60	65	38	58	49	28	0	1.763	1.500	1.875	1.549	5.093	2.266	0.066	85	2050	0	105	140	0.818	67	38	84	56	13586	9841	1.925	1.342	-100	0	1
3	9	3	""	"arg2"	5170	12250	130	128	125	37	29	76	76	81	32	39	65	34	0	105	129	79	61	61	61	67	26	38	78	34	0	1.182	0.721	1.357	0.966	4.861	1.221	0.013	41	887	0	96	117	0.241	52	44	49	68	5129	5293	1.375	2.385	-100	0	1
3	10	3	""	"arg2"	5560	12300	190	117	192	469	244	73	73	77	30	38	58	27	0	118	128	61	47	59	59	63	23	36	87	67	0	0.746	1.725	0.725	0.689	3.698	8.381	0.153	65	2164	24	103	188	-0.423	44	59	119	69	12512	8323	3.833	2.826	-100	0	1
3	11	3	""	"arg2"	5940	12280	150	126	134	53	39	75	75	84	85	101	28	4	0	98	105	35	33	60	60	70	170	242	0	0	0	1.342	1.311	1.747	1.538	4.687	5.069	0.019	75	1184	0	89	104	0.424	51	38	59	45	10032	7874	0.588	0.206	-100	0	1
3	12	3	""	"arg2"	6380	12250	140	134	128	48	37	75	75	80	38	47	59	29	0	102	111	50	45	62	62	66	23	34	59	44	0	1.475	1.082	2.098	1.560	4.612	56.016	0.001	27	1186	58	99	102	0.561	59	40	53	49	3466	3003	1.263	1.957	-100	0	1
3	13	3	""	"cxcl5"	6810	12280	200	223	240	108	45	73	73	78	30	38	95	86	0	136	166	108	65	60	60	62	23	37	82	68	0	1.974	1.575	1.759	1.849	3.391	1.544	0.269	327	2262	96	226	273	0.981	150	76	167	106	78410	54261	5.400	4.522	0	0	0
3	14	3	""	"cxcl5"	7210	12270	200	226	240	95	39	76	76	81	34	41	95	84	0	157	174	97	55	59	59	62	22	35	88	77	0	1.531	1.426	1.678	1.653	3.458	1.482	0.283	321	2153	89	248	279	0.614	150	98	164	115	77036	55862	4.676	5.091	0	0	0
3	15	3	""	"cxcl5"	7570	12290	210	224	241	113	46	76	76	82	41	50	91	78	0	143	167	94	56	59	59	63	23	36	86	72	0	1.762	1.528	1.753	1.736	3.271	1.878	0.243	319	2208	81	232	273	0.817	148	84	165	108	76993	53228	3.878	4.522	0	0	0
3	16	3	""	"cxcl5"	7980	12290	200	208	219	102	46	73	73	79	37	46	87	72	0	114	137	89	64	60	60	62	22	35	77	58	0	2.500	1.896	2.036	2.263	3.681	2.130	0.186	304	2281	89	189	223	1.322	135	54	146	77	66648	41799	3.784	3.409	0	0	0
3	17	3	""	"arhgef1"	8400	12280	190	622	643	190	29	73	73	78	32	41	100	100	0	657	681	266	39	59	59	62	22	35	100	100	0	0.918	0.916	0.901	0.950	1.639	0.859	0.769	291	1970	97	1147	1192	-0.123	549	598	570	622	187140	198224	17.656	28.136	0	0	0
3	18	3	""	"arhgef1"	8800	12250	200	618	637	218	34	73	73	78	33	42	100	100	0	672	686	264	38	59	59	62	23	37	100	100	0	0.889	0.900	0.920	0.917	1.716	0.870	0.770	311	2191	85	1158	1191	-0.170	545	613	564	627	198243	213300	16.939	27.130	0	0	0
3	19	3	""	"arhgef1"	9170	12240	200	645	660	203	30	73	73	79	31	39	100	99	0	661	678	236	34	60	60	62	21	33	100	99	0	0.952	0.950	0.971	0.965	1.531	0.926	0.815	304	2172	89	1173	1205	-0.071	572	601	587	618	200651	205975	18.742	29.333	0	0	0
3	20	3	""	"arhgef1"	9580	12260	220	639	655	235	35	77	77	85	58	68	99	98	0	646	679	385	56	61	61	66	44	66	99	98	0	0.961	0.935	0.965	0.968	1.675	0.806	0.642	325	2737	89	1147	1196	-0.057	562	585	578	618	212936	220737	9.828	13.932	0	0	0
3	1	4	""	"cxcl9"	1980	12680	260	210	223	88	39	77	77	88	73	82	79	42	0	184	208	113	54	59	59	68	81	119	69	34	0	1.064	0.980	1.003	1.098	2.960	0.830	0.349	467	3285	93	258	295	0.089	133	125	146	149	104272	97019	1.849	1.728	-100	0	1
3	2	4	""	"cxcl9"	2390	12680	250	189	213	240	112	78	78	92	130	141	38	6	0	161	189	133	70	58	58	75	218	290	15	0	0	1.078	1.031	1.027	1.070	3.091	0.657	0.594	417	2826	86	214	266	0.108	111	103	135	131	88963	78916	0.931	0.523	-100	0	1
3	3	4	""	"cxcl9"	2780	12680	240	199	206	79	38	76	76	89	127	142	45	6	0	193	204	94	46	59	59	73	221	302	17	1	0	0.918	0.897	0.900	0.936	2.987	0.547	0.761	424	2628	88	257	275	-0.123	123	134	130	145	87317	86673	0.921	0.593	-100	0	1
3	4	4	""	"cxcl9"	3190	12680	250	183	192	79	41	74	74	80	41	51	84	64	0	163	187	102	54	58	58	62	45	72	80	55	0	1.038	0.915	0.995	0.982	3.248	0.649	0.273	464	2919	92	214	247	0.054	109	105	118	129	88994	86539	2.732	2.778	0	0	0
3	5	4	""	"arhj"	3620	12680	210	290	306	120	39	75	75	83	72	86	95	77	0	235	289	449	155	59	59	69	159	230	58	15	0	1.222	1.004	1.203	1.206	2.475	0.299	0.276	355	2274	87	391	461	0.289	215	176	231	230	108559	102636	3.097	1.384	-100	0	1
3	6	4	""	"arhj"	3980	12710	210	328	332	115	34	79	79	89	62	69	98	86	0	265	286	131	45	61	61	68	79	116	90	66	0	1.221	1.124	1.168	1.207	2.285	1.109	0.531	327	2324	88	453	478	0.288	249	204	253	225	108574	93593	3.919	2.759	0	0	0
3	7	4	""	"arhj"	4380	12710	200	337	353	124	35	78	78	85	41	48	99	97	0	266	288	133	46	60	60	65	39	60	96	91	0	1.257	1.206	1.236	1.287	2.192	1.110	0.491	337	2244	93	465	503	0.330	259	206	275	228	119099	97204	6.537	5.718	0	0	0
3	8	4	""	"arhj"	4780	12680	210	314	335	128	38	75	75	83	40	48	99	96	0	251	280	133	47	59	59	63	24	38	98	97	0	1.245	1.176	1.285	1.253	2.203	1.180	0.490	350	2365	96	431	481	0.316	239	192	260	221	117356	97956	6.300	9.042	0	0	0
3	9	4	""	"cxcr4"	5210	12670	190	199	215	97	45	73	73	77	32	41	91	79	0	100	125	80	64	59	59	61	19	31	72	50	0	3.073	2.152	2.452	2.618	3.847	2.676	0.177	304	1920	96	167	208	1.620	126	41	142	66	65294	37989	4.313	3.368	0	0	0
3	10	4	""	"cxcr4"	5550	12690	190	232	260	119	45	73	73	78	33	42	97	91	0	111	137	77	56	60	60	62	22	35	76	55	0	3.118	2.429	2.500	2.811	3.477	3.297	0.210	287	1932	87	210	264	1.641	159	51	187	77	74543	39302	5.515	3.409	0	0	0
3	11	4	""	"cxcr4"	6000	12700	180	220	225	77	34	76	76	81	34	41	95	85	0	106	127	72	56	60	60	64	62	96	37	17	0	3.130	2.224	2.818	2.651	3.634	2.537	0.168	254	1860	92	190	216	1.646	144	46	149	67	57053	32157	4.235	1.016	-100	0	1
3	12	4	""	"cxcr4"	6390	12690	200	209	230	101	43	73	73	77	30	38	93	84	0	102	125	84	67	60	60	63	26	41	62	42	0	3.238	2.415	2.872	2.845	3.837	2.851	0.171	273	2270	88	178	222	1.695	136	42	157	65	62840	34260	5.100	2.385	-100	0	1
3	13	4	""	"atp2a3"	6800	12670	210	292	347	199	57	73	73	78	33	42	98	94	0	201	246	168	68	59	59	62	20	32	91	85	0	1.542	1.465	1.539	1.734	3.241	1.498	0.491	314	2360	96	361	461	0.625	219	142	274	187	108951	77285	8.152	9.200	0	0	0
3	14	4	""	"atp2a3"	7200	12690	200	313	362	203	56	75	75	81	38	46	96	90	0	197	243	152	62	60	60	63	23	36	90	85	0	1.737	1.568	1.649	1.729	3.209	1.738	0.452	281	2338	88	375	470	0.797	238	137	287	183	101642	68333	7.395	7.826	0	0	0
3	15	4	""	"atp2a3"	7600	12640	190	280	354	210	59	76	76	83	47	56	95	86	0	194	229	138	60	59	59	63	40	63	82	68	0	1.511	1.635	1.696	1.787	3.259	1.858	0.506	305	1932	90	339	448	0.596	204	135	278	170	108057	69824	5.766	4.150	0	0	0
3	16	4	""	"atp2a3"	7990	12670	200	292	344	220	63	74	74	80	51	63	88	73	0	198	238	158	66	59	59	63	71	112	69	48	0	1.568	1.508	1.530	1.564	3.076	1.655	0.545	304	2273	90	357	449	0.649	218	139	270	179	104612	72270	5.176	2.465	-100	0	1
3	17	4	""	"cyp1a1"	8410	12660	190	212	232	94	40	74	74	78	33	42	95	84	0	185	212	118	55	59	59	62	46	74	89	68	0	1.095	1.033	1.101	1.053	2.578	0.968	0.338	295	1973	81	264	311	0.131	138	126	158	153	68341	62505	4.667	3.261	0	0	0
3	18	4	""	"cyp1a1"	8810	12670	190	235	252	103	40	74	74	81	76	93	85	53	0	203	226	113	50	59	59	64	84	131	75	40	0	1.118	1.066	1.095	1.129	2.469	0.921	0.696	289	1886	95	305	345	0.161	161	144	178	167	72962	65414	2.250	1.929	-100	0	1
3	19	4	""	"cyp1a1"	9170	12670	180	217	235	101	42	76	76	83	77	92	80	43	0	181	207	103	49	60	60	66	88	133	69	28	0	1.165	1.082	1.118	1.133	2.635	1.110	0.374	251	1868	93	262	306	0.220	141	121	159	147	58902	52054	1.974	1.602	-100	0	1
3	20	4	""	"cyp1a1"	9590	12660	180	206	225	101	44	76	76	84	57	67	80	55	0	172	194	103	53	61	61	68	127	186	41	11	0	1.171	1.120	1.212	1.146	2.922	2.341	0.231	254	1901	95	241	282	0.228	130	111	149	133	57108	49331	2.474	0.992	-100	0	1
3	1	5	""	"auh"	2020	13090	220	4704	4652	1153	24	76	76	85	65	76	100	100	0	3940	3940	1061	26	59	59	65	70	107	99	99	0	1.192	1.179	1.193	1.192	1.257	1.172	0.959	398	2531	88	8509	8457	0.253	4628	3881	4576	3881	1851646	1568254	70.262	55.357	0	0	0
3	2	5	""	"auh"	2390	13120	220	4748	4696	1198	25	76	76	84	45	53	100	100	0	4036	4038	1089	26	59	59	65	55	84	100	100	0	1.175	1.161	1.175	1.165	1.230	1.157	0.954	386	2385	97	8649	8599	0.233	4672	3977	4620	3979	1812787	1558748	102.489	72.236	0	0	0
3	3	5	""	"auh"	2770	13080	220	4718	4515	1271	28	76	76	83	46	55	100	100	0	3977	3847	1178	30	59	59	65	55	84	100	100	0	1.185	1.172	1.182	1.179	1.234	1.164	0.956	378	2503	88	8560	8227	0.245	4642	3918	4439	3788	1706758	1454249	96.348	68.764	0	0	0
3	4	5	""	"auh"	3190	13090	230	4629	4477	1207	26	77	77	83	38	45	100	100	0	3800	3673	1196	32	59	59	63	27	42	100	100	0	1.217	1.217	1.218	1.255	1.324	1.196	0.951	420	2606	94	8293	8014	0.283	4552	3741	4400	3614	1880200	1542844	115.632	133.704	0	0	0
3	5	5	""	"cyp1b1"	3610	13090	210	170	183	85	46	76	76	85	67	78	63	27	0	112	135	79	58	60	60	70	152	217	10	2	0	1.808	1.427	1.500	1.544	3.371	1.031	0.189	328	2288	88	146	182	0.854	94	52	107	75	60032	44404	1.463	0.428	-100	0	1
3	6	5	""	"cyp1b1"	3980	13110	200	174	189	93	49	75	75	83	66	79	63	32	0	115	137	73	53	60	60	70	155	221	10	1	0	1.800	1.481	1.796	1.476	3.770	1.787	0.125	307	2221	81	154	191	0.848	99	55	114	77	58155	41990	1.606	0.432	-100	0	1
3	7	5	""	"cyp1b1"	4380	13110	200	173	195	98	50	74	74	80	31	38	85	68	0	120	133	65	48	59	59	61	22	36	84	66	0	1.623	1.635	1.675	1.654	3.354	2.331	0.227	309	2266	94	160	195	0.699	99	61	121	74	60284	41208	3.710	3.273	0	0	0
3	8	5	""	"cyp1b1"	4780	13080	200	182	199	89	44	78	78	91	155	170	29	3	0	115	138	76	55	63	63	69	31	44	70	44	0	2.000	1.613	1.855	1.820	3.927	21.451	0.026	323	2267	95	156	196	1.000	104	52	121	75	64300	44719	0.697	2.226	-100	0	1
3	9	5	""	"sp1"	5190	13080	200	4786	4690	1009	21	76	76	88	153	173	100	100	0	2487	2432	609	25	62	62	68	43	63	100	99	0	1.942	1.947	1.961	2.010	1.429	1.953	0.948	340	2254	93	7135	6984	0.958	4710	2425	4614	2370	1594679	826971	30.078	54.977	0	0	0
3	10	5	""	"sp1"	5580	13090	190	5319	5226	922	17	74	74	80	37	46	100	100	0	2583	2589	545	21	60	60	63	21	33	100	100	0	2.079	2.037	2.058	2.068	1.308	2.043	0.957	284	2017	88	7768	7681	1.056	5245	2523	5152	2529	1484172	735302	139.081	120.286	0	0	0
3	11	5	""	"sp1"	6000	13070	200	4832	4796	969	20	78	78	84	38	45	100	100	0	2423	2411	559	23	64	64	70	40	57	100	99	0	2.015	2.010	2.029	2.038	1.231	2.016	0.961	286	2285	88	7113	7065	1.011	4754	2359	4718	2347	1371785	689425	124.000	58.525	0	0	0
3	12	5	""	"sp1"	6400	13070	200	4914	4820	1045	21	75	75	80	31	38	100	100	0	2428	2403	629	26	61	61	65	31	47	99	98	0	2.044	2.026	2.033	2.135	1.606	2.027	0.950	329	2228	97	7206	7087	1.031	4839	2367	4745	2342	1585838	790639	152.903	75.419	0	0	0
3	13	5	""	"bhlhb2"	6810	13070	190	695	710	212	29	74	74	77	31	40	100	99	0	320	340	138	40	59	59	62	36	58	97	97	0	2.379	2.263	2.312	2.460	1.836	2.336	0.655	275	1959	88	882	917	1.250	621	261	636	281	195196	93451	20.419	7.722	0	0	0
3	14	5	""	"bhlhb2"	7190	13090	190	696	709	207	29	76	76	82	42	51	100	100	0	318	348	180	51	60	60	62	20	32	99	97	0	2.403	2.198	2.411	2.487	1.996	2.217	0.616	284	1921	93	878	921	1.265	620	258	633	288	201326	98727	14.929	14.300	0	0	0
3	15	5	""	"bhlhb2"	7590	13090	180	642	666	224	33	79	79	88	53	60	100	100	0	274	381	1095	287	60	60	64	38	59	96	89	0	2.631	1.829	2.468	2.664	2.341	0.142	0.051	253	1853	94	777	908	1.396	563	214	587	321	168465	96409	10.906	8.342	0	0	0
3	16	5	""	"bhlhb2"	8000	13090	180	600	623	239	38	75	75	82	70	85	99	98	0	287	319	198	62	60	60	64	79	123	91	68	0	2.313	2.116	2.270	2.434	1.929	1.966	0.682	263	1855	96	752	807	1.210	525	227	548	259	163966	83914	7.729	3.228	0	0	0
3	17	5	""	"dbl"	8390	13060	220	431	452	167	36	75	75	80	34	42	99	99	0	273	303	157	51	59	59	62	41	66	95	87	0	1.664	1.545	1.661	1.745	2.362	1.588	0.491	403	2579	94	570	621	0.735	356	214	377	244	182118	121911	10.941	5.878	0	0	0
3	18	5	""	"dbl"	8800	13030	240	414	442	164	37	74	74	78	29	37	100	99	0	275	317	189	59	59	59	62	40	64	96	87	0	1.574	1.426	1.644	1.676	2.363	1.342	0.482	429	2735	90	556	626	0.654	340	216	368	258	189800	135804	12.552	6.375	0	0	0
3	19	5	""	"dbl"	9170	13070	220	389	408	162	39	74	74	78	30	38	99	99	0	258	291	158	54	59	59	62	29	46	97	90	0	1.583	1.440	1.565	1.658	2.289	1.396	0.505	373	2527	87	514	566	0.663	315	199	334	232	152304	108569	11.000	7.897	0	0	0
3	20	5	""	"dbl"	9600	13070	200	434	467	198	42	76	76	85	103	121	98	86	0	277	307	162	52	61	61	67	114	170	78	45	0	1.657	1.589	1.655	1.777	2.214	0.982	0.261	326	2278	92	574	637	0.729	358	216	391	246	152279	100172	3.709	2.105	-100	0	1
3	1	6	""	"blnk"	1970	13420	90	161	161	57	35	80	80	88	41	46	82	43	0	95	110	62	56	60	60	64	25	39	60	34	0	2.314	1.620	1.940	1.607	4.932	179.520	0.000	23	409	0	116	131	1.210	81	35	81	50	3694	2528	1.780	1.840	-100	0	1
3	2	6	""	"blnk"	2330	13540	280	185	212	148	69	76	76	82	36	43	88	70	0	149	222	1322	595	59	59	62	25	40	82	68	0	1.211	0.834	1.330	1.269	3.339	0.094	0.402	647	3612	57	199	299	0.276	109	90	136	163	137392	143783	3.611	6.400	0	0	0
3	3	6	""	"blnk"	2760	13530	210	193	205	92	44	78	78	85	43	50	83	62	0	135	155	83	53	59	59	67	190	283	12	0	0	1.513	1.323	1.460	1.518	3.612	0.036	0.011	333	2333	50	191	223	0.597	115	76	127	96	68307	51491	2.791	0.463	-100	0	1
3	4	6	""	"blnk"	3180	13480	210	175	185	77	41	77	77	86	47	54	77	51	0	130	144	81	56	60	60	67	65	97	51	22	0	1.400	1.286	1.391	1.451	4.231	1.231	0.202	355	2355	88	168	192	0.485	98	70	108	84	65503	51244	2.106	1.185	-100	0	1
3	5	6	""	"dck"	3620	13490	210	194	211	99	46	75	75	83	74	89	70	34	0	160	187	96	51	60	60	70	189	270	24	1	0	1.190	1.071	1.149	1.158	3.287	0.384	0.582	352	2249	93	219	263	0.251	119	100	136	127	74433	65771	1.730	0.619	-100	0	1
3	6	6	""	"dck"	3960	13520	200	205	216	93	43	74	74	81	47	58	86	65	0	169	203	117	57	60	60	64	40	62	88	65	0	1.202	0.993	1.053	1.074	3.045	0.829	0.270	323	2132	94	240	285	0.265	131	109	142	143	69709	65550	2.872	3.475	0	0	0
3	7	6	""	"dck"	4380	13510	200	202	223	98	43	75	75	81	35	43	91	76	0	168	204	120	58	59	59	63	80	126	64	32	0	1.165	1.021	1.149	1.085	3.237	0.884	0.235	321	2258	93	236	293	0.220	127	109	148	145	71691	65550	4.057	1.763	-100	0	1
3	8	6	""	"dck"	4780	13480	200	222	240	116	48	77	77	85	43	50	89	69	0	171	201	114	56	61	61	66	31	46	85	69	0	1.318	1.164	1.264	1.326	3.640	1.278	0.238	319	2209	91	255	303	0.398	145	110	163	140	76616	64036	3.605	4.355	0	0	0
3	9	6	""	"bnip3l"	5180	13490	200	672	700	261	37	74	74	81	40	49	100	100	0	322	356	202	56	60	60	63	28	44	96	93	0	2.282	2.115	2.253	2.541	2.336	2.100	0.610	327	2256	84	860	922	1.190	598	262	626	296	228960	116502	15.475	10.464	0	0	0
3	10	6	""	"bnip3l"	5600	13490	180	843	883	297	33	78	78	84	51	60	100	100	0	375	422	214	50	60	60	67	101	150	93	73	0	2.429	2.224	2.366	2.529	1.865	1.921	0.557	262	1894	96	1080	1167	1.280	765	315	805	362	231379	110461	15.667	3.515	0	0	0
3	11	6	""	"bnip3l"	5980	13480	180	800	847	303	35	79	79	85	37	43	100	99	0	345	404	333	82	64	64	69	40	57	95	91	0	2.566	2.259	2.589	2.779	2.253	2.011	0.458	256	1885	86	1002	1108	1.360	721	281	768	340	216722	103382	20.595	8.375	0	0	0
3	12	6	""	"bnip3l"	6400	13460	210	662	701	277	39	75	75	82	72	87	100	99	0	307	332	170	51	60	60	64	55	85	92	83	0	2.377	2.301	2.463	2.687	2.350	2.428	0.611	298	2426	93	834	898	1.249	587	247	626	272	208832	98810	8.597	4.873	0	0	0
3	13	6	""	"ddx21"	6800	13440	230	6756	6793	2507	36	74	74	82	135	164	100	100	0	8572	8535	3325	38	59	59	65	109	167	100	100	0	0.785	0.793	0.801	0.799	1.225	0.782	0.965	408	2608	92	15195	15195	-0.349	6682	8513	6719	8476	2771545	3482399	49.711	77.706	0	0	0
3	14	6	""	"ddx21"	7180	13440	210	7695	7440	2552	34	77	77	84	51	60	100	100	0	9652	9427	3344	35	60	60	63	31	49	100	100	0	0.794	0.786	0.793	0.790	1.234	0.778	0.964	383	2137	87	17210	16730	-0.333	7618	9592	7363	9367	2849621	3610425	144.235	302.065	0	0	0
3	15	6	""	"ddx21"	7570	13450	220	7499	7076	2642	37	79	79	88	53	60	100	100	0	9195	8717	3469	39	61	61	66	47	71	100	100	0	0.812	0.808	0.812	0.829	1.356	0.796	0.965	386	2507	90	16554	15653	-0.300	7420	9134	6997	8656	2731325	3364667	131.849	184.064	0	0	0
3	16	6	""	"ddx21"	8000	13470	230	6142	6106	2432	39	74	74	82	64	78	100	100	0	7490	7671	3213	41	59	59	64	56	87	100	100	0	0.817	0.792	0.787	0.801	1.275	0.781	0.960	399	2612	81	13499	13644	-0.292	6068	7431	6032	7612	2436191	3060592	94.125	135.839	0	0	0
3	17	6	""	"ifi204"	8380	13480	210	458	473	172	36	74	74	79	32	40	99	99	0	169	197	118	59	59	59	61	34	55	84	70	0	3.491	2.891	3.130	3.648	2.913	3.272	0.381	355	2287	92	494	537	1.804	384	110	399	138	167845	69818	12.313	4.000	0	0	0
3	18	6	""	"ifi204"	8790	13460	200	488	504	176	34	74	74	79	31	39	99	99	0	208	223	108	48	59	59	61	18	29	95	88	0	2.779	2.622	2.826	3.105	2.543	2.878	0.528	323	2248	93	563	594	1.475	414	149	430	164	162889	71988	13.710	9.000	0	0	0
3	19	6	""	"ifi204"	9210	13470	200	430	456	173	37	74	74	78	29	37	100	98	0	163	201	142	70	59	59	62	19	30	92	83	0	3.423	2.690	3.315	3.501	2.875	2.761	0.383	291	2300	95	460	524	1.775	356	104	382	142	132807	58579	13.034	7.316	0	0	0
3	20	6	""	"ifi204"	9600	13450	190	446	479	177	36	77	77	82	31	37	99	98	0	185	211	124	58	60	60	63	22	34	88	77	0	2.952	2.662	3.129	3.644	3.249	2.893	0.428	295	1963	88	494	553	1.562	369	125	402	151	141254	62118	12.806	6.727	0	0	0
3	1	7	""	"poh1"	2060	13900	190	852	864	235	27	74	74	81	37	45	100	100	0	683	702	224	31	58	58	62	37	59	100	99	0	1.245	1.227	1.261	1.258	1.567	1.218	0.799	296	1920	90	1403	1434	0.316	778	625	790	644	255847	207651	21.162	17.297	0	0	0
3	2	7	""	"poh1"	2410	13930	190	857	875	232	26	74	74	79	32	40	100	100	0	699	727	239	32	58	58	62	26	41	100	100	0	1.222	1.197	1.237	1.223	1.521	1.183	0.831	300	1788	90	1424	1470	0.289	783	641	801	669	262521	218178	24.875	25.577	0	0	0
3	3	7	""	"poh1"	2750	13900	180	861	878	251	28	76	76	82	39	47	100	100	0	714	741	253	34	59	59	68	215	316	98	85	0	1.198	1.176	1.175	1.199	1.511	1.163	0.820	268	1788	95	1440	1484	0.261	785	655	802	682	235414	198484	20.410	3.130	0	0	0
3	4	7	""	"poh1"	3170	13890	200	805	835	279	33	75	75	86	84	97	99	98	0	640	672	261	38	59	59	69	121	175	99	93	0	1.256	1.240	1.263	1.270	1.625	1.236	0.771	299	2285	95	1311	1373	0.329	730	581	760	613	249641	200861	8.917	4.983	0	0	0
3	5	7	""	"krt2-4"	3630	13900	200	13037	13074	2762	21	76	76	85	89	104	100	100	0	9822	9908	2340	23	60	60	70	197	281	100	100	0	1.328	1.320	1.323	1.336	1.245	1.314	0.973	320	2102	96	22723	22846	0.409	12961	9762	12998	9848	4183743	3170543	145.944	49.939	0	0	0
3	6	7	""	"krt2-4"	3970	13910	190	13569	13794	3223	23	77	77	101	378	374	100	100	0	10288	10228	2815	27	60	60	79	388	491	99	99	0	1.319	1.349	1.337	1.385	1.375	1.332	0.966	308	1892	95	23720	23885	0.399	13492	10228	13717	10168	4248444	3150375	36.225	26.157	0	0	0
3	7	7	""	"krt2-4"	4390	13900	190	13909	13756	2914	21	78	78	85	40	47	100	100	0	10115	10010	2443	24	60	60	66	87	131	100	100	0	1.376	1.375	1.379	1.389	1.222	1.366	0.971	301	1991	97	23886	23628	0.460	13831	10055	13678	9950	4140576	3013014	341.775	114.299	0	0	0
3	8	7	""	"krt2-4"	4780	13870	190	12574	12168	3144	25	78	78	90	104	115	100	100	0	9197	8833	2596	29	61	61	66	37	56	100	100	0	1.368	1.378	1.376	1.409	1.327	1.366	0.964	304	1986	95	21632	20862	0.452	12496	9136	12090	8772	3698972	2685371	116.135	236.946	0	0	0
3	9	7	""	"sp8"	5200	13890	180	1741	1739	343	19	75	75	82	40	48	100	100	0	1422	1438	369	25	60	60	64	31	48	100	100	0	1.223	1.208	1.220	1.222	1.318	1.192	0.908	257	1899	95	3028	3042	0.290	1666	1362	1664	1378	446977	369611	41.425	44.323	0	0	0
3	10	7	""	"sp8"	5590	13890	170	1717	1744	382	21	77	77	84	54	64	100	100	0	1367	1386	345	24	61	61	66	94	142	100	99	0	1.256	1.258	1.269	1.268	1.316	1.256	0.913	227	1593	86	2946	2992	0.329	1640	1306	1667	1325	395939	314525	30.741	14.043	0	0	0
3	11	7	""	"sp8"	5990	13880	170	1726	1698	381	22	76	76	82	36	43	100	100	0	1372	1366	341	24	62	62	64	23	35	100	100	0	1.260	1.244	1.254	1.251	1.327	1.238	0.913	222	1602	90	2960	2926	0.333	1650	1310	1622	1304	376992	303360	44.889	56.609	0	0	0
3	12	7	""	"sp8"	6390	13880	170	1732	1751	372	21	74	74	78	30	38	100	100	0	1333	1413	1168	82	60	60	63	23	36	100	100	0	1.302	1.239	1.337	1.318	1.434	0.866	0.501	226	1598	90	2931	3030	0.381	1658	1273	1677	1353	395675	319268	55.767	58.696	0	0	0
3	13	7	""	"snk"	6780	13870	190	383	394	133	33	72	72	81	151	186	92	52	0	165	185	94	50	59	59	66	120	181	43	13	0	2.934	2.556	2.878	3.144	2.914	2.753	0.463	306	1996	96	417	448	1.553	311	106	322	126	120444	56759	2.073	0.992	-100	0	1
3	14	7	""	"snk"	7210	13860	210	399	408	138	33	77	77	83	42	50	100	99	0	183	206	105	50	59	59	62	24	38	91	84	0	2.597	2.252	2.497	2.737	2.651	2.468	0.441	321	2429	93	446	478	1.377	322	124	331	147	130839	66130	7.738	6.000	0	0	0
3	15	7	""	"snk"	7600	13860	200	393	401	137	34	79	79	86	49	56	99	98	0	156	181	91	50	61	61	65	34	52	85	64	0	3.305	2.683	3.091	3.268	2.453	3.057	0.452	291	2277	92	409	442	1.725	314	95	322	120	116688	52527	6.429	3.412	0	0	0
3	16	7	""	"snk"	8000	13860	210	333	345	142	41	74	74	81	78	96	92	78	0	156	182	110	60	60	60	78	691	885	0	0	0	2.698	2.221	2.493	2.837	2.994	1.692	0.293	337	2273	90	355	393	1.432	259	96	271	122	116207	61171	3.385	0.151	-100	0	1
3	17	7	""	"mmp13"	8390	13860	210	120	133	64	48	75	75	81	72	88	30	10	0	100	112	59	52	59	59	76	676	889	0	0	0	1.098	1.094	1.094	1.008	4.397	1.859	0.022	156	2372	38	86	111	0.135	45	41	58	53	20800	17477	0.722	0.053	-100	0	1
3	18	7	""	"mmp13"	8780	13840	200	131	147	106	72	75	75	82	52	63	53	21	0	99	136	191	140	59	59	63	36	57	54	28	0	1.400	0.935	1.217	1.338	4.584	0.519	0.328	177	2271	9	96	149	0.485	56	40	72	77	25935	24079	1.250	2.028	-100	0	1
3	19	7	""	"mmp13"	9210	13880	220	130	147	83	56	75	75	81	48	59	54	31	0	103	131	81	61	60	60	63	31	49	61	39	0	1.279	1.014	1.407	1.306	6.149	1.501	0.059	159	2694	37	98	143	0.355	55	43	72	71	23443	20809	1.375	2.194	-100	0	1
3	20	7	""	"mmp13"	9600	13890	180	130	138	51	36	76	76	81	30	37	69	45	0	98	114	58	50	60	60	62	20	32	74	45	0	1.421	1.148	1.250	1.258	4.487	1.079	0.060	111	1878	46	92	116	0.507	54	38	62	54	15313	12654	1.900	2.600	-100	0	1
3	1	8	""	"tnf rsf19"	2020	14290	220	434	471	181	38	72	72	78	31	39	100	98	0	353	388	192	49	57	57	60	25	41	98	97	0	1.223	1.205	1.276	1.331	2.126	1.159	0.599	387	2559	95	658	730	0.290	362	296	399	331	182241	150139	12.677	13.120	0	0	0
3	2	8	""	"tnf rsf19"	2410	14320	210	463	484	163	33	72	72	77	30	38	100	100	0	384	409	200	48	58	58	62	27	43	100	99	0	1.199	1.174	1.257	1.268	1.968	1.090	0.602	364	2091	90	717	763	0.262	391	326	412	351	176127	148745	13.567	12.852	0	0	0
3	3	8	""	"tnf rsf19"	2750	14310	210	465	488	208	42	74	74	81	41	50	100	99	0	386	410	201	49	59	59	64	56	87	99	90	0	1.196	1.179	1.199	1.239	2.018	1.188	0.572	361	2151	96	718	765	0.258	391	327	414	351	176041	147843	9.927	6.179	0	0	0
3	4	8	""	"tnf rsf19"	3190	14290	220	375	380	158	41	74	74	82	56	68	96	89	0	283	318	167	52	59	59	66	69	104	93	75	0	1.344	1.181	1.246	1.275	2.208	1.148	0.533	372	2660	96	525	565	0.427	301	224	306	259	141372	118116	5.321	3.652	0	0	0
3	5	8	""	"nqo1"	3610	14280	200	7405	7298	2222	30	77	77	85	62	72	100	100	0	7687	7739	2355	30	60	60	65	53	81	100	100	0	0.961	0.940	0.942	0.940	1.219	0.939	0.968	337	2187	95	14955	14900	-0.057	7328	7627	7221	7679	2459419	2608039	116.339	144.792	0	0	0
3	6	8	""	"nqo1"	3980	14310	200	7686	7631	2278	29	77	77	83	35	42	100	100	0	7909	7988	2598	32	60	60	64	30	46	100	100	0	0.969	0.953	0.954	0.962	1.236	0.942	0.967	315	2240	95	15458	15482	-0.045	7609	7849	7554	7928	2403862	2516288	215.657	264.133	0	0	0
3	7	8	""	"nqo1"	4380	14300	200	7795	7596	2482	32	78	78	85	38	44	100	100	0	7982	7952	2821	35	61	61	65	28	43	100	100	0	0.974	0.953	0.972	0.969	1.299	0.940	0.959	302	2298	93	15638	15409	-0.038	7717	7921	7518	7891	2294093	2401362	197.658	281.679	0	0	0
3	8	8	""	"nqo1"	4780	14300	210	6970	6602	2430	36	78	78	87	44	50	100	100	0	7307	6989	2856	40	61	61	67	47	70	100	100	0	0.951	0.942	0.965	0.965	1.294	0.923	0.955	314	2345	95	14138	13452	-0.072	6892	7246	6524	6928	2072914	2194427	148.068	147.277	0	0	0
3	9	8	""	"ifnar2c_2"	5180	14300	220	675	946	973	102	77	77	85	43	50	100	100	0	389	450	295	65	60	60	64	30	46	99	98	0	1.818	2.228	2.047	2.089	1.845	3.045	0.789	486	2506	83	927	1259	0.862	598	329	869	390	459832	218477	20.023	12.867	0	0	0
3	10	8	""	"ifnar2c_2"	5600	14300	190	471	485	138	28	74	74	80	36	45	100	100	0	313	330	120	36	59	59	62	31	50	99	98	0	1.563	1.517	1.662	1.597	1.794	1.549	0.642	277	2035	95	651	682	0.644	397	254	411	271	134469	91302	11.250	8.645	0	0	0
3	11	8	""	"ifnar2c_2"	6000	14290	180	465	470	129	27	73	73	79	37	46	100	99	0	301	314	129	41	60	60	63	26	41	98	97	0	1.627	1.563	1.673	1.708	1.860	1.541	0.669	290	1854	96	633	651	0.702	392	241	397	254	136256	91028	10.568	9.654	0	0	0
3	12	8	""	"ifnar2c_2"	6410	14280	200	457	464	150	32	73	73	77	30	38	100	100	0	315	330	126	38	59	59	62	21	33	99	97	0	1.500	1.443	1.473	1.532	1.934	1.484	0.670	295	2281	90	640	662	0.585	384	256	391	271	136961	97259	12.900	12.762	0	0	0
3	13	8	""	"radixin"	6790	14280	210	497	519	171	32	74	74	78	30	38	100	100	0	506	530	227	42	58	58	61	23	37	99	99	0	0.944	0.943	1.002	0.988	1.824	0.883	0.662	345	2344	96	871	917	-0.083	423	448	445	472	178969	182872	14.700	20.391	0	0	0
3	14	8	""	"radixin"	7200	14290	200	498	497	152	30	80	80	86	38	44	100	99	0	499	521	197	37	62	62	66	26	39	100	99	0	0.957	0.908	0.940	0.928	1.789	0.862	0.680	345	2232	90	855	876	-0.063	418	437	417	459	171519	179753	10.816	17.500	0	0	0
3	15	8	""	"radixin"	7600	14280	200	468	491	165	33	76	76	81	36	44	99	99	0	478	504	209	41	61	61	63	27	42	99	99	0	0.940	0.937	0.970	0.969	1.904	0.885	0.678	351	2236	92	809	858	-0.089	392	417	415	443	172294	177041	11.389	16.333	0	0	0
3	16	8	""	"radixin"	7990	14260	210	486	498	161	32	75	75	81	54	66	100	99	0	470	493	228	46	60	60	62	25	40	100	98	0	1.002	0.977	1.028	1.062	2.021	0.901	0.623	349	2323	90	821	856	0.003	411	410	423	433	173960	171913	7.722	17.240	0	0	0
3	17	8	""	"lrp1"	8390	14270	210	2634	2637	730	27	76	76	84	77	91	100	100	0	2367	2402	809	33	59	59	63	40	63	100	100	0	1.108	1.093	1.111	1.119	1.282	1.070	0.940	342	2363	93	4866	4904	0.148	2558	2308	2561	2343	901690	821598	33.156	58.475	0	0	0
3	18	8	""	"lrp1"	8790	14270	200	2547	2583	717	27	77	77	81	33	40	100	100	0	2374	2387	767	32	60	60	62	20	32	100	100	0	1.067	1.077	1.092	1.095	1.279	1.058	0.937	330	2250	95	4784	4833	0.094	2470	2314	2506	2327	852547	787748	75.818	116.250	0	0	0
3	19	8	""	"lrp1"	9200	14260	210	2526	2520	715	28	77	77	82	33	40	100	100	0	2346	2327	759	32	60	60	63	35	55	100	100	0	1.071	1.078	1.079	1.096	1.279	1.062	0.947	330	2368	93	4735	4710	0.099	2449	2286	2443	2267	831461	767789	73.879	64.686	0	0	0
3	20	8	""	"lrp1"	9600	14260	230	2487	2532	830	32	77	77	82	32	39	100	100	0	2236	2320	880	37	60	60	63	20	31	100	100	0	1.108	1.086	1.078	1.112	1.301	1.063	0.938	439	2695	94	4586	4715	0.148	2410	2176	2455	2260	1111357	1018394	76.563	112.850	0	0	0
3	1	9	""	"star"	2000	14690	210	264	285	116	40	71	71	77	34	44	98	93	0	204	225	119	52	57	57	61	34	55	94	81	0	1.313	1.274	1.391	1.381	2.499	1.226	0.466	338	2380	95	340	382	0.393	193	147	214	168	96246	76171	6.118	4.824	0	0	0
3	2	9	""	"star"	2410	14700	200	274	292	141	48	72	72	77	33	42	99	95	0	197	217	108	49	57	57	61	28	45	94	83	0	1.443	1.375	1.379	1.484	2.513	0.013	0.008	323	2138	94	342	380	0.529	202	140	220	160	94413	70221	6.515	5.571	0	0	0
3	3	9	""	"star"	2810	14670	270	270	303	148	48	75	75	81	43	53	97	87	0	194	218	130	59	58	58	63	31	49	92	82	0	1.434	1.425	1.483	1.485	2.563	1.465	0.477	408	3284	18	331	388	0.520	195	136	228	160	123452	89061	5.163	5.000	0	0	0
3	4	9	""	"star"	3180	14680	210	248	268	106	39	76	76	98	98	100	83	37	0	193	219	112	51	60	60	69	48	69	87	68	0	1.293	1.208	1.303	1.325	2.565	1.580	0.397	343	2232	91	305	351	0.371	172	133	192	159	91814	75192	1.735	3.125	-100	0	1
3	5	9	""	"mnt"	3610	14700	210	1492	1506	396	26	77	77	88	64	72	100	100	0	1459	1454	434	29	59	59	65	37	56	100	100	0	1.011	1.024	1.044	1.039	1.416	1.012	0.868	350	2202	89	2815	2824	0.016	1415	1400	1429	1395	527226	508797	22.156	37.541	0	0	0
3	6	9	""	"mnt"	3980	14710	190	1450	1477	357	24	77	77	82	33	40	100	100	0	1436	1470	441	30	61	61	65	39	60	100	100	0	0.999	0.994	1.000	1.007	1.389	0.968	0.866	307	1848	97	2748	2809	-0.001	1373	1375	1400	1409	453384	451172	42.273	36.026	0	0	0
3	7	9	""	"mnt"	4380	14710	200	1539	1542	359	23	76	76	81	35	43	100	100	0	1527	1518	439	28	61	61	65	33	50	100	100	0	0.998	1.006	1.016	1.020	1.391	0.985	0.882	307	2150	94	2929	2923	-0.003	1463	1466	1466	1457	473245	465929	41.743	44.030	0	0	0
3	8	9	""	"mnt"	4780	14680	200	1493	1486	332	22	77	77	87	46	52	100	100	0	1421	1438	429	29	62	62	69	47	68	100	100	0	1.042	1.024	1.025	1.050	1.469	0.994	0.863	343	2138	94	2775	2785	0.059	1416	1359	1409	1376	509623	493127	30.413	29.128	0	0	0
3	9	9	""	"vig1"	5210	14690	190	3968	3985	900	22	75	75	79	33	41	100	100	0	2686	2755	733	26	59	59	62	24	38	100	100	0	1.482	1.450	1.458	1.473	1.325	1.447	0.934	284	1884	92	6520	6606	0.568	3893	2627	3910	2696	1131803	782506	118.364	112.208	0	0	0
3	10	9	""	"vig1"	5590	14710	190	3848	3768	952	25	75	75	80	39	48	100	100	0	2627	2611	798	30	60	60	68	190	279	100	100	0	1.470	1.448	1.491	1.464	1.296	1.439	0.925	270	2018	92	6340	6244	0.556	3773	2567	3693	2551	1017491	705025	94.564	13.384	0	0	0
3	11	9	""	"vig1"	5990	14700	190	3559	3482	975	28	75	75	82	41	50	100	100	0	2305	2335	781	33	60	60	76	306	402	98	98	0	1.552	1.498	1.496	1.548	1.410	1.479	0.939	293	1969	97	5729	5682	0.634	3484	2245	3407	2275	1020146	684257	82.927	7.382	0	0	0
3	12	9	""	"vig1"	6380	14680	190	3317	3310	922	27	74	74	79	57	72	100	100	0	2307	2294	702	30	59	59	65	123	189	100	100	0	1.443	1.448	1.444	1.466	1.343	1.450	0.926	299	1966	95	5491	5471	0.529	3243	2248	3236	2235	989772	685836	56.684	18.122	0	0	0
3	13	9	""	"pdcd2"	6790	14680	200	799	795	179	22	75	75	79	31	39	100	100	0	431	445	141	31	58	58	62	23	37	99	99	0	1.941	1.860	1.896	1.951	1.616	1.899	0.791	328	2238	90	1097	1107	0.957	724	373	720	387	260756	146049	23.097	16.652	0	0	0
3	14	9	""	"pdcd2"	7210	14660	190	751	747	181	24	81	81	88	38	43	100	100	0	418	423	136	32	63	63	67	25	37	100	99	0	1.887	1.850	1.857	1.925	1.496	1.858	0.817	309	1885	95	1025	1026	0.916	670	355	666	360	230920	130793	17.342	14.240	0	0	0
3	15	9	""	"pdcd2"	7580	14690	200	738	747	174	23	79	79	85	52	61	100	100	0	418	414	145	35	61	61	64	28	43	99	98	0	1.846	1.892	1.907	2.009	1.632	1.887	0.785	305	2202	95	1016	1021	0.884	659	357	668	353	227696	126283	12.731	12.500	0	0	0
3	16	9	""	"pdcd2"	7990	14670	200	763	775	186	24	77	77	82	39	47	100	100	0	414	421	140	33	60	60	62	22	35	100	100	0	1.938	1.934	1.947	2.033	1.637	1.969	0.786	313	2272	92	1040	1059	0.955	686	354	698	361	242721	131883	17.769	16.318	0	0	0
3	17	9	""	"il17r"	8410	14670	200	18830	19172	5718	29	76	76	85	70	82	100	100	0	20014	20660	6440	31	60	60	64	40	62	100	100	0	0.940	0.927	0.938	0.931	1.180	0.920	0.981	314	2269	95	38708	39696	-0.089	18754	19954	19096	20600	6020016	6487165	272.671	514.900	0	0	0
3	18	9	""	"il17r"	8800	14670	220	19393	19437	4682	24	76	76	82	34	41	100	100	0	20766	21114	5690	26	60	60	63	21	33	100	100	0	0.933	0.920	0.927	0.927	1.146	0.909	0.978	376	2597	96	40023	40415	-0.100	19317	20706	19361	21054	7308400	7938957	569.265	1002.429	0	0	0
3	19	9	""	"il17r"	9210	14690	190	20418	20874	7152	34	77	77	84	37	44	100	100	0	22328	22901	8279	36	62	62	66	39	59	100	100	0	0.914	0.911	0.916	0.924	1.246	0.901	0.980	312	1939	90	42607	43636	-0.130	20341	22266	20797	22839	6512624	7145091	561.892	585.513	0	0	0
3	20	9	""	"il17r"	9600	14670	220	19121	19146	5691	29	77	77	85	39	45	100	100	0	21194	21246	6686	31	62	62	67	49	73	100	100	0	0.901	0.900	0.897	0.905	1.159	0.892	0.979	360	2612	95	40176	40253	-0.150	19044	21132	19069	21184	6892414	7648557	488.744	432.224	0	0	0
3	1	10	""	"sp6"	1990	15110	250	3207	3219	727	22	74	74	84	51	60	99	99	0	2470	2480	663	26	58	58	64	48	75	99	99	0	1.299	1.299	1.311	1.319	1.324	1.292	0.919	444	3164	95	5545	5567	0.377	3133	2412	3145	2422	1429282	1101296	61.471	50.333	0	0	0
3	2	10	""	"sp6"	2390	15100	220	3054	3030	642	21	77	77	197	1706	865	96	20	0	2335	2322	588	25	59	59	100	646	646	99	94	0	1.308	1.305	1.330	1.323	1.342	2.062	0.789	402	2516	95	5253	5216	0.387	2977	2276	2953	2263	1217910	933606	1.661	3.440	-100	0	1
3	3	10	""	"sp6"	2800	15090	230	3207	3182	664	20	75	75	86	187	217	100	100	0	2413	2445	647	26	58	58	61	25	40	100	100	0	1.330	1.302	1.306	1.321	1.288	1.307	0.902	409	2648	96	5487	5494	0.411	3132	2355	3107	2387	1301439	1000022	16.556	95.360	0	0	0
3	4	10	""	"sp6"	3200	15080	240	3239	3187	783	24	76	76	95	93	97	100	100	0	2426	2402	691	28	59	59	67	43	64	100	100	0	1.336	1.328	1.327	1.347	1.311	1.320	0.927	425	2726	92	5530	5454	0.418	3163	2367	3111	2343	1354542	1021038	33.247	54.302	0	0	0
3	5	10	""	"rpl44"	3590	15070	270	24654	25341	5850	23	77	77	96	89	92	100	100	0	19279	19754	5401	27	61	61	71	67	94	100	100	0	1.279	1.283	1.286	1.309	1.242	1.268	0.975	613	3030	91	43795	44957	0.355	24577	19218	25264	19693	15534170	12109487	283.652	293.776	0	0	0
3	6	10	""	"rpl44"	3990	15080	260	24915	25227	5514	21	80	80	90	55	61	100	100	0	19554	19990	5455	27	62	62	70	67	95	100	100	0	1.274	1.262	1.277	1.289	1.204	1.242	0.975	562	2916	94	44327	45075	0.349	24835	19492	25147	19928	14177354	11234607	457.036	297.313	0	0	0
3	7	10	""	"rpl44"	4390	15080	250	25298	25591	5769	22	84	84	103	124	120	100	100	0	20050	20231	5232	25	64	64	75	83	110	100	100	0	1.262	1.265	1.278	1.281	1.185	1.253	0.979	553	2724	95	45200	45674	0.336	25214	19986	25507	20167	14152095	11187734	205.548	242.843	0	0	0
3	8	10	""	"rpl44"	4810	15080	280	24882	25614	6399	24	79	79	95	69	72	100	100	0	19302	19640	5682	28	62	62	70	46	65	100	100	0	1.289	1.304	1.310	1.325	1.193	1.289	0.979	608	3448	93	44043	45113	0.366	24803	19240	25535	19578	15573480	11941309	369.841	425.435	0	0	0
3	9	10	""	"mdm2"	5200	15080	210	168	178	71	39	75	75	80	38	47	82	62	0	180	196	82	41	60	60	63	34	53	94	78	0	0.775	0.757	0.798	0.757	2.957	0.718	0.284	362	2169	93	213	239	-0.368	93	120	103	136	64493	70802	2.579	3.912	0	0	0
3	10	10	""	"mdm2"	5580	15110	220	160	167	59	35	73	73	78	31	39	87	67	0	181	199	87	43	60	60	63	30	47	95	85	0	0.719	0.676	0.693	0.687	2.770	0.556	0.348	361	2566	96	208	233	-0.476	87	121	94	139	60264	71995	2.871	4.533	0	0	0
3	11	10	""	"mdm2"	5970	15080	230	157	231	340	147	74	74	78	31	39	88	67	0	172	303	879	290	59	59	62	28	45	90	78	0	0.735	0.643	0.859	0.873	2.971	0.364	0.733	375	2739	66	196	401	-0.444	83	113	157	244	86454	113523	4.935	8.607	0	0	0
3	12	10	""	"mdm2"	6400	15060	220	148	168	141	83	75	75	79	50	63	67	34	0	164	212	481	226	60	60	62	20	32	91	81	0	0.702	0.612	0.702	0.724	3.538	0.201	0.189	359	2633	95	177	245	-0.510	73	104	93	152	60422	76162	1.780	7.500	-100	0	1
3	13	10	""	"tdo"	6810	15060	210	798	800	229	28	75	75	83	130	156	100	99	0	560	595	226	37	60	60	68	245	360	91	51	0	1.446	1.355	1.370	1.419	1.575	0.885	0.695	344	2296	94	1223	1260	0.532	723	500	725	535	275082	204615	5.515	2.151	0	0	0
3	14	10	""	"tdo"	7190	15050	220	744	764	245	32	75	75	83	119	143	99	97	0	524	556	237	42	59	59	67	231	344	89	51	0	1.439	1.386	1.434	1.487	1.738	0.896	0.693	371	2569	94	1134	1186	0.525	669	465	689	497	283374	206374	5.723	2.117	0	0	0
3	15	10	""	"tdo"	7590	15070	210	744	747	229	30	77	77	84	54	64	100	100	0	497	518	213	41	60	60	63	31	49	100	99	0	1.526	1.463	1.460	1.553	1.634	1.436	0.789	345	2326	90	1104	1128	0.610	667	437	670	458	257591	178655	12.278	14.677	0	0	0
3	16	10	""	"tdo"	8000	15060	210	723	732	239	32	76	76	82	46	56	100	99	0	519	537	219	40	59	59	62	23	37	100	99	0	1.407	1.372	1.444	1.429	1.707	1.366	0.754	365	2332	91	1107	1134	0.493	647	460	656	478	267000	196164	14.130	20.652	0	0	0
3	17	10	""	"buffer"	8390	15070	190	76	82	29	35	75	75	85	70	82	1	0	0	58	61	19	31	58	58	64	57	89	1	0	0	100000.000	2.333	1.727	1.436	4.664	0.994	0.479	256	2061	100	1	10	16.610	1	0	7	3	20903	15560	-0.043	-0.053	-100	0	1
3	18	10	""	"buffer"	8790	15060	190	83	89	37	41	77	77	83	50	60	12	2	0	61	63	19	30	59	59	62	26	41	10	2	0	3.000	3.000	1.235	1.368	3.754	7.010	0.004	256	2071	100	8	16	1.585	6	2	12	4	22666	16116	0.120	0.038	-100	0	1
3	19	10	""	"buffer"	9190	15060	190	78	83	30	36	78	78	85	39	45	12	1	0	59	62	19	30	60	60	64	27	42	7	1	0	0.000	2.500	1.451	1.463	3.873	9.833	0.007	256	2023	100	-1	7	Error	0	-1	5	2	21241	15854	-0.051	-0.074	-100	0	1
3	20	10	""	"buffer"	9590	15060	190	77	82	31	37	77	77	84	37	44	9	3	0	61	62	14	22	60	60	64	49	76	0	0	0	0.000	2.500	2.000	1.847	3.756	5.057	0.042	256	2070	100	1	7	Error	0	1	5	2	21007	15910	-0.054	-0.041	-100	0	1
3	1	11	""	"sp3"	2020	15510	220	1219	1205	357	29	77	77	87	52	59	99	99	0	867	863	289	33	59	59	66	41	62	99	98	0	1.413	1.403	1.421	1.440	1.455	1.405	0.861	351	2534	72	1950	1932	0.499	1142	808	1128	804	423064	302936	21.500	19.439	0	0	0
3	2	11	""	"sp3"	2350	15520	190	1209	1226	294	23	83	83	180	1769	982	2	0	0	876	897	252	28	60	60	95	655	689	76	4	0	1.380	1.366	1.430	1.379	1.385	1.366	0.872	305	1856	95	1942	1980	0.465	1126	816	1143	837	373813	273727	0.591	1.224	-100	0	1
3	3	11	""	"sp3"	2760	15510	190	1128	1157	338	29	79	79	87	42	48	100	100	0	798	823	248	30	60	60	64	41	64	100	99	0	1.421	1.413	1.395	1.431	1.449	1.431	0.844	301	2005	88	1787	1841	0.507	1049	738	1078	763	348292	247829	25.476	18.512	0	0	0
3	4	11	""	"sp3"	3170	15490	200	1168	1203	328	27	71	71	76	31	40	100	100	0	836	858	278	32	57	57	60	21	35	100	100	0	1.408	1.413	1.466	1.440	1.440	1.416	0.854	310	2302	94	1876	1933	0.494	1097	779	1132	801	372859	266042	36.355	38.000	0	0	0
3	5	11	""	"mxi1"	3620	15500	200	1405	1429	326	22	74	74	82	60	73	100	100	0	1154	1172	349	29	59	59	64	57	89	100	100	0	1.216	1.217	1.218	1.248	1.445	1.199	0.874	328	2187	93	2426	2468	0.282	1331	1095	1355	1113	468558	384426	22.450	19.439	0	0	0
3	6	11	""	"mxi1"	3970	15510	190	1458	1464	337	23	75	75	85	58	68	100	100	0	1137	1176	350	29	58	58	65	58	89	100	100	0	1.282	1.242	1.268	1.258	1.412	1.227	0.874	309	1916	92	2462	2507	0.358	1383	1079	1389	1118	452516	363471	23.776	19.155	0	0	0
3	7	11	""	"mxi1"	4400	15510	200	1575	1561	342	21	78	78	92	121	131	100	100	0	1257	1235	365	29	60	60	69	86	124	99	99	0	1.251	1.262	1.280	1.312	1.563	1.230	0.851	303	2238	96	2694	2658	0.323	1497	1197	1483	1175	472866	374150	12.140	13.558	0	0	0
3	8	11	""	"mxi1"	4760	15480	190	1547	1514	376	24	84	84	100	63	63	100	100	0	1131	1156	404	34	62	62	71	45	63	100	100	0	1.369	1.307	1.334	1.344	1.456	1.272	0.855	313	1900	94	2532	2524	0.453	1463	1069	1430	1094	473990	361973	22.444	24.111	0	0	0
3	9	11	""	"itgb1"	5240	15500	120	227	269	162	60	75	75	78	32	41	93	85	0	119	151	102	67	60	60	63	31	49	69	45	0	2.576	2.132	2.328	2.463	2.881	2.132	0.550	103	804	84	211	285	1.365	152	59	194	91	27699	15604	5.969	2.839	-100	0	1
3	10	11	""	"itgb1"	5590	15530	100	272	308	165	53	75	75	80	30	37	95	89	0	142	184	130	70	60	60	61	17	27	90	82	0	2.402	1.879	1.967	2.065	2.427	1.680	0.652	94	516	88	279	357	1.264	197	82	233	124	28945	17249	7.600	7.235	0	0	0
3	11	11	""	"itgb1"	5960	15520	130	213	266	183	68	75	75	81	39	48	94	74	0	138	167	103	61	60	60	64	26	40	74	58	0	1.769	1.785	1.844	2.145	3.197	2.071	0.606	109	912	71	216	298	0.823	138	78	191	107	29015	18163	4.744	3.962	0	0	0
3	12	11	""	"itgb1"	6350	15500	110	216	272	202	74	76	76	83	37	44	91	78	0	131	157	113	71	58	58	62	38	61	68	48	0	1.918	1.980	2.179	2.090	2.792	2.053	0.493	82	623	70	213	295	0.940	140	73	196	99	22304	12899	5.108	2.500	-100	0	1
3	13	11	""	"empty"	6810	15480	190	389	418	159	38	74	74	79	49	62	99	97	0	693	780	345	44	61	61	64	58	90	100	99	0	0.498	0.478	0.482	0.479	1.692	0.426	0.761	299	1995	93	947	1063	-1.006	315	632	344	719	125112	233165	6.918	12.345	-50	0	0
3	14	11	""	"empty"	7190	15490	200	433	451	150	33	76	76	90	215	238	87	32	0	824	844	275	32	60	60	72	241	334	98	87	0	0.467	0.478	0.481	0.467	1.702	0.445	0.747	288	2339	95	1121	1159	-1.099	357	764	375	784	129883	243054	1.679	3.203	-100	0	1
3	15	11	""	"empty"	7600	15470	180	439	453	146	32	74	74	92	238	258	84	25	0	802	814	262	32	60	60	74	269	363	98	78	0	0.492	0.503	0.496	0.492	1.647	0.576	0.341	283	1858	94	1107	1133	-1.023	365	742	379	754	128143	230482	1.517	2.751	-100	0	1
3	16	11	""	"empty"	7980	15470	190	440	452	180	39	74	74	81	34	41	99	97	0	796	816	289	35	59	59	63	30	47	100	100	0	0.497	0.499	0.507	0.479	1.714	0.480	0.762	279	2017	93	1103	1135	-1.009	366	737	378	757	126153	227641	10.912	25.100	-50	0	0
3	17	11	""	"sp5"	8400	15470	180	9558	9379	2673	28	77	77	88	96	109	100	100	0	3750	3728	1041	27	60	60	68	88	129	100	100	0	2.569	2.536	2.545	2.529	1.260	2.586	0.947	252	1900	96	13171	12970	1.361	9481	3690	9302	3668	2363581	939457	96.781	41.591	0	0	0
3	18	11	""	"sp5"	8800	15470	180	11358	11039	2711	24	78	78	84	42	50	100	100	0	4321	4292	1098	25	61	61	65	67	103	100	100	0	2.648	2.591	2.568	2.623	1.360	2.632	0.946	257	1895	91	15540	15192	1.405	11280	4260	10961	4231	2837137	1102955	260.833	63.090	0	0	0
3	19	11	""	"sp5"	9210	15450	180	12189	11689	3261	27	77	77	84	40	47	100	100	0	4809	4623	1418	30	60	60	64	28	43	100	100	0	2.550	2.545	2.560	2.593	1.336	2.555	0.960	269	1832	89	16861	16175	1.350	12112	4749	11612	4563	3144379	1243684	290.125	162.821	0	0	0
3	20	11	""	"sp5"	9570	15470	180	12766	12364	2766	22	80	80	89	81	91	100	100	0	4895	4847	1186	24	60	60	65	37	56	100	100	0	2.624	2.566	2.594	2.585	1.241	2.585	0.957	272	1856	96	17521	17071	1.392	12686	4835	12284	4787	3363076	1318467	151.543	129.243	0	0	0
4	1	1	""	"sp4"	10980	11490	180	1496	1469	347	23	80	80	89	48	53	99	99	0	1049	1049	295	28	61	61	64	22	34	99	99	0	1.433	1.406	1.410	1.440	1.435	1.400	0.882	240	1908	91	2404	2377	0.519	1416	988	1389	988	352640	251749	28.750	44.773	0	0	0
4	2	1	""	"sp4"	11380	11480	170	1487	1535	476	31	78	78	85	38	44	100	99	0	1051	1079	333	30	61	61	63	22	34	99	99	0	1.423	1.431	1.387	1.444	1.392	1.451	0.897	236	1580	93	2399	2475	0.509	1409	990	1457	1018	362314	254577	38.158	46.182	0	0	0
4	3	1	""	"sp4"	11780	11480	160	1710	1672	355	21	83	83	90	43	47	100	100	0	1182	1178	320	27	62	62	66	26	39	100	100	0	1.453	1.424	1.479	1.451	1.406	1.418	0.873	222	1458	96	2747	2705	0.539	1627	1120	1589	1116	371119	261466	36.791	42.769	0	0	0
4	4	1	""	"sp4"	12160	11490	160	1811	1824	519	28	85	85	97	65	67	100	100	0	1257	1231	379	30	61	61	68	37	54	100	99	0	1.443	1.486	1.489	1.527	1.472	1.493	0.897	234	1430	90	2922	2909	0.529	1726	1196	1739	1170	426854	288162	26.569	31.432	0	0	0
4	5	1	""	"bsg"	12590	11490	190	2424	2409	599	24	81	81	92	66	71	100	100	0	895	888	301	33	61	61	68	99	145	99	98	0	2.809	2.815	2.828	2.925	1.447	2.815	0.889	309	1954	91	3177	3155	1.490	2343	834	2328	827	744431	274284	35.106	8.283	0	0	0
4	6	1	""	"bsg"	12960	11490	220	1693	1765	693	39	81	81	89	49	55	99	99	0	680	695	305	43	59	59	64	34	53	98	97	0	2.596	2.648	2.608	2.813	1.792	2.711	0.851	335	2688	80	2233	2320	1.376	1612	621	1684	636	591209	232817	34.204	18.559	0	0	0
4	7	1	""	"bsg"	13380	11480	190	2537	2570	551	21	86	86	96	45	46	100	100	0	875	890	254	28	59	59	63	22	34	100	100	0	3.004	2.989	3.064	3.073	1.435	3.048	0.881	283	2001	93	3267	3315	1.587	2451	816	2484	831	727254	251932	54.978	37.591	0	0	0
4	8	1	""	"bsg"	13750	11470	210	2090	2079	491	23	95	95	109	64	58	100	100	0	760	770	246	31	61	61	65	40	61	99	99	0	2.854	2.798	2.804	2.878	1.417	2.850	0.858	317	2317	84	2694	2693	1.513	1995	699	1984	709	658917	244033	30.781	17.625	0	0	0
4	9	1	""	"dncic"	14180	11480	180	359	381	182	47	96	96	112	88	78	95	73	0	290	325	162	49	62	62	69	57	82	97	83	0	1.154	1.084	1.101	1.106	2.577	1.574	0.389	273	1877	91	491	548	0.207	263	228	285	263	103908	88755	3.057	4.491	0	0	0
4	10	1	""	"dncic"	14580	11480	190	357	381	135	35	90	90	106	176	166	79	30	0	276	301	136	45	62	62	85	845	994	0	0	0	1.248	1.218	1.230	1.265	2.279	0.133	0.306	268	2040	92	481	530	0.320	267	214	291	239	102076	80612	1.563	0.256	-100	0	1
4	11	1	""	"dncic"	14970	11500	180	380	400	149	37	87	87	95	46	48	99	96	0	302	361	188	52	62	62	66	25	37	98	96	0	1.221	1.047	1.105	1.129	2.254	0.961	0.481	265	1878	88	533	612	0.288	293	240	313	299	106020	95635	6.630	11.800	0	0	0
4	12	1	""	"dncic"	15370	11470	190	383	391	141	36	94	94	105	52	49	98	94	0	299	342	183	53	63	63	67	27	40	98	96	0	1.225	1.065	1.127	1.172	2.317	0.990	0.454	275	2031	94	525	576	0.293	289	236	297	279	107428	94046	5.500	10.185	0	0	0
4	13	1	""	"btg1"	15780	11460	210	844	861	247	28	89	89	99	59	59	100	99	0	366	381	148	38	61	61	65	27	41	99	99	0	2.475	2.412	2.468	2.609	1.890	2.556	0.708	361	2398	94	1060	1092	1.307	755	305	772	320	310666	137376	12.915	11.704	0	0	0
4	14	1	""	"btg1"	16170	11480	200	905	946	275	29	88	88	99	61	61	100	100	0	384	398	159	39	61	61	65	29	44	100	99	0	2.529	2.546	2.568	2.732	1.719	2.653	0.714	322	2292	93	1140	1195	1.339	817	323	858	337	304757	128316	13.885	11.483	0	0	0
4	15	1	""	"btg1"	16590	11480	200	927	963	259	26	85	85	93	45	48	100	100	0	389	403	158	39	61	61	63	23	36	100	99	0	2.567	2.567	2.605	2.761	1.764	2.702	0.696	343	2223	92	1170	1220	1.360	842	328	878	342	330462	138394	19.333	14.783	0	0	0
4	16	1	""	"btg1"	16960	11490	220	838	848	260	30	82	82	88	39	44	99	98	0	351	365	163	44	61	61	64	24	37	97	96	0	2.607	2.520	2.655	2.905	2.102	2.610	0.681	386	2575	94	1046	1070	1.382	756	290	766	304	327330	141029	19.487	12.542	0	0	0
4	17	1	""	"sp7"	17400	11490	190	1123	1157	325	28	85	85	98	76	77	100	99	0	1099	1118	330	29	61	61	66	43	65	100	99	0	1.000	1.014	1.014	1.029	1.394	1.017	0.854	232	2010	91	2076	2129	0.000	1038	1038	1072	1057	268403	259279	13.934	24.465	0	0	0
4	18	1	""	"sp7"	17740	11520	190	1146	1148	318	27	83	83	99	78	78	99	99	0	1103	1101	333	30	60	60	65	45	69	99	99	0	1.019	1.023	1.031	1.046	1.522	1.012	0.868	240	2004	86	2106	2106	0.027	1063	1043	1065	1041	275562	264257	13.449	23.022	0	0	0
4	19	1	""	"sp7"	18180	11490	180	1117	1146	297	25	79	79	89	70	78	100	100	0	1133	1137	310	27	58	58	63	28	44	100	100	0	0.966	0.989	0.974	0.999	1.397	0.980	0.874	232	1906	87	2113	2146	-0.050	1038	1075	1067	1079	265833	263735	15.100	38.357	0	0	0
4	20	1	""	"sp7"	18570	11460	200	1190	1237	395	31	77	77	87	90	103	99	99	0	1204	1210	374	30	57	57	63	59	93	99	98	0	0.970	1.006	0.985	1.031	1.513	1.008	0.869	268	2375	87	2260	2313	-0.044	1113	1147	1160	1153	331611	324341	12.778	19.441	0	0	0
4	1	2	""	"ara"	10920	11840	70	157	170	82	48	82	82	88	40	45	73	40	0	72	85	32	37	63	63	66	20	30	40	26	0	8.333	4.000	5.438	3.001	5.769	23.434	0.004	15	216	78	84	110	3.059	75	9	88	22	2550	1278	2.050	0.950	-100	0	1
4	2	2	""	"ara"	11340	11910	100	171	171	63	36	82	82	88	38	43	81	63	0	77	93	48	51	62	62	66	26	39	36	18	0	5.933	2.871	4.933	5.601	4.810	-18.200	0.001	11	606	52	104	120	2.569	89	15	89	31	1885	1026	2.184	1.038	-100	0	1
4	3	2	""	"ara"	11750	11920	80	83	86	36	41	80	80	87	33	37	15	9	0	68	72	23	31	62	62	67	24	35	25	5	0	0.500	0.600	2.500	1.526	3.707	-48.682	0.000	52	340	100	9	16	-1.000	3	6	6	10	4487	3750	-0.030	0.208	-100	0	1
4	4	2	""	"ara"	12130	11900	110	175	246	259	105	79	79	85	34	40	85	57	0	98	145	117	80	61	61	64	24	37	57	42	0	2.595	1.988	2.270	2.210	10.481	22.236	0.002	7	701	77	133	251	1.376	96	37	167	84	1722	1017	4.735	3.375	-100	0	1
4	5	2	""	"dntt"	12570	11880	120	150	160	44	27	77	77	83	36	43	85	50	0	104	136	100	73	61	61	64	22	34	78	50	0	1.698	1.107	1.526	1.569	4.320	0.275	0.018	28	788	58	116	158	0.764	73	43	83	75	4466	3808	2.139	3.273	0	0	0
4	6	2	""	"dntt"	12990	11840	90	83	87	33	37	83	83	90	41	45	9	3	0	70	79	40	50	63	63	70	44	62	13	5	0	0.000	0.250	1.813	1.368	4.418	-0.004	0.000	52	420	100	7	20	Error	0	7	4	16	4537	4106	-0.073	0.205	-100	0	1
4	7	2	""	"dntt"	13350	11830	60	103	113	33	29	85	85	94	43	45	21	6	0	83	94	57	60	63	63	70	27	38	43	12	0	0.900	0.903	1.188	0.815	4.433	1.875	0.004	32	176	100	38	59	-0.152	18	20	28	31	3600	3019	0.442	0.889	-100	0	1
4	8	2	""	"dntt"	13820	11750	220	269	329	211	64	92	92	105	65	61	80	65	0	81	103	66	64	63	63	67	32	47	34	19	0	9.833	5.925	5.500	5.312	6.451	10.355	0.042	52	2696	0	195	277	3.298	177	18	237	40	17090	5371	3.446	1.125	-100	0	1
4	9	2	""	"capn3"	14180	11880	190	24296	23198	8185	35	96	96	109	64	58	100	100	0	25924	24797	9220	37	62	62	67	27	40	100	100	0	0.936	0.934	0.935	0.958	1.434	0.925	0.973	289	2018	96	50062	47837	-0.095	24200	25862	23102	24735	6704183	7166274	360.766	915.926	0	0	0
4	10	2	""	"capn3"	14580	11880	190	26639	25798	8120	31	90	90	101	114	112	100	100	0	29102	27783	9375	33	63	63	87	849	975	100	100	0	0.914	0.927	0.934	0.935	1.229	0.917	0.973	276	2020	95	55588	53428	-0.130	26549	29039	25708	27720	7120324	7668168	225.412	32.622	0	0	0
4	11	2	""	"capn3"	14970	11870	180	26361	25960	8042	30	87	87	96	45	46	100	100	0	29483	28466	9164	32	63	63	68	33	48	100	100	0	0.893	0.911	0.911	0.921	1.228	0.904	0.980	267	1875	95	55694	54276	-0.163	26274	29420	25873	28403	6931350	7600503	574.756	860.545	0	0	0
4	12	2	""	"capn3"	15380	11880	190	22700	21867	7119	32	91	91	101	56	55	100	100	0	24696	23887	8595	35	63	63	67	30	44	100	100	0	0.918	0.914	0.908	0.938	1.285	0.899	0.974	282	2018	96	47242	45600	-0.123	22609	24633	21776	23824	6166540	6736187	388.679	794.000	0	0	0
4	13	2	""	"ebf1"	15790	11880	180	591	602	199	33	86	86	96	46	47	99	98	0	404	432	184	42	61	61	65	26	40	100	99	0	1.472	1.391	1.406	1.469	1.935	1.398	0.659	266	1871	95	848	887	0.558	505	343	516	371	160087	114817	11.000	14.115	0	0	0
4	14	2	""	"ebf1"	16160	11880	180	610	617	191	30	88	88	98	48	48	100	100	0	425	433	188	43	61	61	64	23	35	99	98	0	1.434	1.422	1.497	1.549	2.013	1.412	0.652	251	1900	91	886	901	0.520	522	364	529	372	154768	108808	10.813	16.043	0	0	0
4	15	2	""	"ebf1"	16590	11880	180	629	655	206	31	86	86	95	50	52	100	99	0	481	506	215	42	62	62	65	25	38	100	100	0	1.296	1.282	1.251	1.353	1.833	1.271	0.652	263	1875	92	962	1013	0.374	543	419	569	444	172182	132961	11.200	17.640	0	0	0
4	16	2	""	"ebf1"	16970	11860	190	504	516	193	37	83	83	91	46	50	99	96	0	362	398	206	51	61	61	64	28	43	98	96	0	1.399	1.285	1.397	1.395	2.079	1.235	0.603	310	1930	96	722	770	0.484	421	301	433	337	159833	123313	9.239	11.929	0	0	0
4	17	2	""	"sp2"	17390	11870	190	2970	2989	751	25	87	87	101	80	79	100	100	0	2677	2719	756	27	61	61	66	32	48	100	100	0	1.102	1.092	1.112	1.106	1.342	1.082	0.938	279	1999	86	5499	5560	0.140	2883	2616	2902	2658	834040	758699	36.100	82.906	0	0	0
4	18	2	""	"sp2"	17760	11900	170	2730	2742	583	21	84	84	99	68	68	100	100	0	2732	2706	621	22	59	59	65	48	73	100	100	0	0.990	1.004	1.021	1.014	1.282	0.994	0.948	254	1558	92	5319	5305	-0.014	2646	2673	2658	2647	696350	687286	38.868	55.021	0	0	0
4	19	2	""	"sp2"	18190	11890	180	2688	2688	549	20	80	80	93	74	79	100	100	0	2624	2650	563	21	59	59	65	53	81	100	100	0	1.017	1.007	1.019	1.007	1.269	1.000	0.931	259	1833	96	5173	5199	0.024	2608	2565	2608	2591	696229	686333	35.068	48.774	0	0	0
4	20	2	""	"sp2"	18530	11880	200	2788	2757	700	25	80	80	94	102	108	100	100	0	2698	2659	697	26	58	58	66	78	118	99	99	0	1.026	1.029	1.026	1.046	1.419	1.027	0.935	279	2255	86	5348	5278	0.037	2708	2640	2677	2601	769298	741752	26.108	33.244	0	0	0
4	1	3	""	"casp1"	10980	12280	210	488	501	170	33	80	80	88	72	81	99	97	0	342	355	156	43	61	61	64	29	45	97	96	0	1.452	1.432	1.527	1.585	2.243	1.576	0.572	337	2437	90	689	715	0.538	408	281	421	294	168965	119757	5.736	10.034	0	0	0
4	2	3	""	"casp1"	11360	12280	210	466	480	168	35	80	80	86	40	46	100	99	0	354	373	161	43	61	61	65	54	83	98	93	0	1.317	1.282	1.297	1.353	2.027	1.290	0.664	307	2424	92	679	712	0.397	386	293	400	312	147241	114367	9.850	5.704	0	0	0
4	3	3	""	"casp1"	11770	12270	190	433	452	164	36	80	80	88	48	54	99	97	0	341	373	170	45	60	60	64	28	43	99	98	0	1.256	1.188	1.234	1.242	2.019	1.183	0.593	301	2007	90	634	685	0.329	353	281	372	313	136146	112397	7.583	11.036	0	0	0
4	4	3	""	"casp1"	12180	12290	200	452	476	161	33	79	79	85	37	43	100	99	0	355	370	172	46	60	60	64	24	37	99	97	0	1.264	1.281	1.315	1.419	2.028	1.243	0.650	302	2285	95	668	707	0.338	373	295	397	310	143789	111687	10.568	12.750	0	0	0
4	5	3	""	"ecm1"	12570	12260	210	1913	1805	810	44	88	88	107	69	64	97	97	0	943	930	479	51	64	64	73	40	54	92	90	0	2.076	1.983	2.002	2.256	1.959	1.958	0.895	335	2399	94	2704	2583	1.054	1825	879	1717	866	604637	311556	24.609	21.425	0	0	0
4	6	3	""	"ecm1"	12980	12280	180	1758	1746	460	26	80	80	89	43	48	100	100	0	919	923	331	35	60	60	64	27	42	100	99	0	1.953	1.930	1.964	2.038	1.519	1.921	0.869	270	1882	94	2537	2529	0.966	1678	859	1666	863	471348	249189	38.535	31.815	0	0	0
4	7	3	""	"ecm1"	13370	12280	190	2106	2019	583	28	83	83	104	236	226	100	100	0	1067	1063	390	36	61	61	91	567	623	85	37	0	2.011	1.932	1.961	1.993	1.377	1.059	0.421	271	2035	91	3029	2938	1.008	2023	1006	1936	1002	547165	288149	8.114	1.714	0	0	0
4	8	3	""	"ecm1"	13770	12270	190	1979	1905	579	30	85	85	94	53	56	100	100	0	952	946	366	38	61	61	65	25	38	100	100	0	2.126	2.056	2.141	2.160	1.510	2.066	0.857	273	2039	90	2785	2705	1.088	1894	891	1820	885	519963	258277	34.170	35.240	0	0	0
4	9	3	""	"casp7"	14180	12270	180	192	209	84	40	90	90	101	55	54	75	45	0	153	180	96	53	62	62	65	24	36	87	75	0	1.121	1.008	1.179	1.060	3.933	1.110	0.180	265	1884	89	193	237	0.165	102	91	119	118	55274	47832	1.964	4.792	-100	0	1
4	10	3	""	"casp7"	14580	12270	190	206	215	90	41	88	88	97	45	46	81	58	0	169	189	95	50	62	62	66	24	36	91	78	0	1.103	1.000	1.072	1.079	3.140	1.078	0.250	265	2037	84	225	254	0.141	118	107	127	127	57036	50055	2.622	5.125	0	0	0
4	11	3	""	"casp7"	14970	12270	200	191	200	89	44	88	88	98	49	50	77	52	0	165	178	86	48	62	62	67	40	59	78	59	0	1.000	0.966	0.863	0.974	3.292	1.237	0.202	278	2315	91	206	228	0.000	103	103	112	116	55534	49446	2.082	2.775	0	0	0
4	12	3	""	"casp7"	15380	12270	200	200	212	88	41	89	89	98	51	52	80	53	0	164	182	96	52	62	62	66	39	59	79	61	0	1.088	1.025	1.013	1.057	3.341	0.898	0.187	288	2278	54	213	243	0.122	111	102	123	120	60984	52556	2.235	2.974	0	0	0
4	13	3	""	"ela2"	15780	12270	180	354	368	172	46	87	87	96	46	47	98	95	0	200	216	98	45	61	61	65	29	44	97	87	0	1.921	1.813	1.982	1.960	2.161	2.126	0.533	271	1873	94	406	436	0.942	267	139	281	155	99775	58636	5.913	5.207	0	0	0
4	14	3	""	"ela2"	16170	12280	180	366	378	114	30	90	90	99	50	50	99	97	0	245	259	107	41	61	61	65	29	44	98	95	0	1.500	1.455	1.510	1.561	2.000	1.495	0.534	254	1902	90	460	486	0.585	276	184	288	198	95959	65799	5.580	6.690	0	0	0
4	15	3	""	"ela2"	16580	12290	180	415	419	117	27	87	87	96	61	63	99	98	0	252	265	102	38	61	61	64	24	37	99	97	0	1.717	1.627	1.747	1.755	1.917	1.691	0.619	264	1869	90	519	536	0.780	328	191	332	204	110576	69916	5.295	8.375	0	0	0
4	16	3	""	"ela2"	16960	12280	200	306	314	116	36	84	84	92	51	55	97	88	0	213	230	100	43	61	61	66	30	45	97	91	0	1.461	1.361	1.429	1.381	2.133	1.448	0.489	303	2274	94	374	399	0.547	222	152	230	169	95205	69787	4.353	5.467	0	0	0
4	17	3	""	"casp9"	17400	12270	190	297	321	130	40	91	91	104	76	73	93	68	0	270	285	111	38	62	62	66	27	40	98	97	0	0.990	1.031	1.049	0.988	2.177	1.252	0.438	285	2007	87	414	453	-0.014	206	208	230	223	91396	81237	2.855	8.111	0	0	0
4	18	3	""	"casp9"	17770	12310	180	321	331	111	33	87	87	101	78	77	96	77	0	302	319	120	37	60	60	63	25	39	99	98	0	0.967	0.942	0.932	0.937	2.064	1.079	0.450	269	1857	88	476	503	-0.048	234	242	244	259	88989	85934	2.949	10.240	0	0	0
4	19	3	""	"casp9"	18190	12290	170	301	313	108	34	79	79	86	40	46	99	94	0	283	306	126	41	58	58	61	21	34	100	99	0	0.987	0.944	1.013	0.948	1.947	0.915	0.566	244	1565	89	447	482	-0.019	222	225	234	248	76326	74555	5.675	11.667	0	0	0
4	20	3	""	"casp9"	18540	12270	180	322	332	116	34	80	80	93	64	68	96	87	0	285	307	121	39	58	58	62	25	40	99	98	0	1.066	1.012	1.012	1.022	2.118	1.066	0.480	263	1847	94	469	501	0.092	242	227	252	249	87422	80866	3.734	9.800	0	0	0
4	1	4	""	"es10"	10940	12680	130	2978	2970	697	23	89	89	104	71	68	100	100	0	1137	1143	342	29	63	63	69	42	60	100	99	0	2.690	2.668	2.685	2.762	1.426	2.672	0.883	225	773	62	3963	3961	1.428	2889	1074	2881	1080	668320	257091	40.366	25.571	0	0	0
4	2	4	""	"es10"	11380	12680	170	2911	2944	631	21	83	83	91	55	60	100	100	0	1142	1163	333	28	62	62	66	50	75	99	98	0	2.619	2.599	2.640	2.730	1.574	2.602	0.916	246	1570	97	3908	3962	1.389	2828	1080	2861	1101	724188	286036	51.873	21.940	0	0	0
4	3	4	""	"es10"	11770	12680	170	2915	2931	714	24	84	84	94	55	58	100	99	0	1145	1142	372	32	61	61	65	27	41	99	99	0	2.612	2.634	2.675	2.766	1.461	2.637	0.902	237	1579	94	3915	3928	1.385	2831	1084	2847	1081	694693	270766	51.582	39.889	0	0	0
4	4	4	""	"es10"	12170	12680	170	2937	2908	691	23	82	82	88	41	46	100	100	0	1127	1147	341	29	61	61	65	26	40	100	99	0	2.678	2.602	2.617	2.669	1.392	2.624	0.907	247	1569	97	3921	3912	1.421	2855	1066	2826	1086	718283	283361	68.780	41.615	0	0	0
4	5	4	""	"cat"	12570	12690	170	404	426	165	38	86	86	106	72	67	98	89	0	258	289	167	57	64	64	74	43	58	91	82	0	1.639	1.511	1.642	1.751	2.675	1.499	0.426	236	1584	92	512	565	0.713	318	194	340	225	100500	68138	4.444	5.000	0	0	0
4	6	4	""	"cat"	12980	12680	180	347	373	166	44	82	82	89	42	47	98	92	0	228	260	154	59	61	61	65	31	47	89	84	0	1.587	1.462	1.630	1.691	3.052	1.495	0.420	256	1896	95	432	490	0.666	265	167	291	199	95428	66456	6.762	6.290	0	0	0
4	7	4	""	"cat"	13370	12680	170	338	374	162	43	82	82	92	60	65	96	85	0	209	240	133	55	61	61	67	72	107	76	50	0	1.730	1.631	1.839	1.885	2.641	1.734	0.466	241	1578	96	404	471	0.791	256	148	292	179	90229	57814	4.700	2.403	0	0	0
4	8	4	""	"cat"	13770	12670	170	379	396	148	37	88	88	99	69	69	97	89	0	250	278	168	60	62	62	67	59	88	83	65	0	1.548	1.426	1.634	1.746	2.698	1.333	0.436	242	1578	88	479	524	0.630	291	188	308	216	95948	67226	4.304	3.576	0	0	0
4	9	4	""	"ezrin"	14170	12670	150	53074	49897	14124	28	102	102	116	71	61	100	100	16	55725	51750	14425	27	66	66	71	31	43	100	100	25	0.952	0.963	0.962	0.971	1.238	0.963	0.983	204	1180	92	108631	101479	-0.071	52972	55659	49795	51684	10178898	10557101	701.141	1667.065	0	0	0
4	10	4	""	"ezrin"	14580	12670	180	55094	52185	13303	25	96	96	107	58	54	100	100	25	58095	53605	13607	25	67	67	72	36	50	100	100	31	0.948	0.973	0.979	0.987	1.360	0.972	0.980	260	1896	95	113026	105627	-0.077	54998	58028	52089	53538	13568181	13937299	897.897	1487.028	0	0	0
4	11	4	""	"ezrin"	14990	12670	210	50840	48700	15556	31	93	93	116	191	164	100	100	23	54759	50500	15948	31	66	66	104	711	683	100	99	31	0.928	0.964	0.963	0.986	1.504	0.964	0.971	364	2321	96	105440	99041	-0.108	50747	54693	48607	50434	17726977	18381989	254.366	70.880	0	0	0
4	12	4	""	"ezrin"	15370	12660	210	53322	49237	16314	33	92	92	102	52	50	100	100	25	56757	51061	16091	31	65	65	71	41	57	100	100	33	0.939	0.964	0.982	0.966	1.331	0.968	0.975	368	2289	94	109922	100141	-0.091	53230	56692	49145	50996	18119269	18790630	944.904	1243.659	0	0	0
4	13	4	""	"catnb"	15770	12670	190	1637	1637	450	27	89	89	97	46	47	100	100	0	1083	1106	419	37	61	61	66	34	51	100	99	0	1.515	1.481	1.524	1.564	1.574	1.458	0.836	301	1988	95	2570	2593	0.599	1548	1022	1548	1045	492647	333028	33.478	30.588	0	0	0
4	14	4	""	"catnb"	16170	12670	190	1686	1724	454	26	89	89	99	48	48	100	100	0	1187	1195	381	31	62	62	67	33	49	100	100	0	1.420	1.443	1.436	1.475	1.460	1.442	0.861	281	2031	92	2722	2768	0.506	1597	1125	1635	1133	484449	335741	33.854	34.182	0	0	0
4	15	4	""	"catnb"	16590	12680	200	1639	1688	633	37	86	86	96	54	56	100	100	0	1179	1209	486	40	61	61	65	28	43	100	100	0	1.389	1.395	1.410	1.435	1.428	1.405	0.869	318	2234	89	2671	2750	0.474	1553	1118	1602	1148	536859	384442	29.481	40.857	0	0	0
4	16	4	""	"catnb"	16970	12670	210	1594	1633	493	30	85	85	96	56	58	100	100	0	1117	1183	497	42	61	61	66	31	46	100	100	0	1.429	1.380	1.420	1.445	1.508	1.338	0.836	372	2303	87	2565	2670	0.515	1509	1056	1548	1122	607356	440182	27.446	36.032	0	0	0
4	17	4	""	"f2r"	17390	12670	190	240	251	119	47	93	93	103	51	49	80	62	0	129	149	83	55	62	62	67	26	38	76	61	0	2.194	1.816	1.838	1.992	2.855	2.176	0.401	281	2013	95	214	245	1.134	147	67	158	87	70431	41787	2.902	3.154	0	0	0
4	18	4	""	"f2r"	17780	12700	180	263	274	88	32	84	84	96	51	53	97	85	0	155	167	75	44	60	60	64	29	45	85	72	0	1.884	1.776	1.825	2.097	2.863	2.035	0.411	247	1896	93	274	297	0.914	179	95	190	107	67709	41255	3.490	3.552	0	0	0
4	19	4	""	"f2r"	18160	12690	180	266	273	109	39	85	85	100	69	69	90	67	0	148	162	72	44	60	60	64	31	48	85	65	0	2.057	1.843	1.997	1.974	2.636	2.284	0.350	231	1913	92	269	290	1.041	181	88	188	102	62988	37335	2.507	3.161	0	0	0
4	20	4	""	"f2r"	18560	12660	190	234	243	112	46	86	86	102	74	72	75	50	0	130	149	98	65	60	60	63	23	36	75	64	0	2.114	1.764	1.846	1.928	3.221	1.950	0.310	274	2031	94	218	246	1.080	148	70	157	89	66657	40858	1.905	3.739	0	0	0
4	1	5	""	"ccl12"	10980	13100	200	351	412	332	80	81	81	92	87	94	97	79	0	239	287	309	107	61	61	69	130	188	65	26	0	1.517	1.465	1.729	1.715	2.807	1.284	0.518	285	2315	86	448	557	0.601	270	178	331	226	117423	81752	3.678	1.677	-100	0	1
4	2	5	""	"ccl12"	11370	13090	190	349	365	135	36	82	82	90	59	65	97	89	0	243	284	146	51	61	61	67	56	83	92	75	0	1.467	1.269	1.300	1.392	2.574	1.272	0.455	293	2000	90	449	506	0.553	267	182	283	223	107047	83325	4.661	3.875	0	0	0
4	3	5	""	"ccl12"	11790	13100	190	356	385	165	42	81	81	88	41	46	98	95	0	222	253	129	50	61	61	65	62	95	87	64	0	1.708	1.583	1.612	1.721	2.608	1.407	0.282	268	2013	91	436	496	0.772	275	161	304	192	103128	67853	7.244	3.032	0	0	0
4	4	5	""	"ccl12"	12160	13080	180	340	356	138	38	77	77	82	32	39	98	98	0	214	248	138	55	59	59	63	60	95	84	61	0	1.697	1.476	1.652	1.775	2.764	1.492	0.413	255	1888	91	418	468	0.763	263	155	279	189	90713	63206	8.563	3.083	0	0	0
4	5	5	""	"f7"	12570	13080	190	382	409	160	39	79	79	86	40	46	100	98	0	228	265	154	58	60	60	63	25	39	96	89	0	1.804	1.610	1.858	1.946	2.550	1.615	0.467	261	2047	91	471	535	0.851	303	168	330	205	106776	69279	8.075	8.080	0	0	0
4	6	5	""	"f7"	12980	13070	170	397	411	163	39	82	82	93	48	51	98	95	0	205	249	195	78	61	61	65	27	41	93	84	0	2.188	1.750	2.144	2.079	2.486	1.466	0.419	215	1609	94	459	517	1.130	315	144	329	188	88306	53605	6.625	6.815	0	0	0
4	7	5	""	"f7"	13380	13070	190	352	391	181	46	84	84	97	80	82	95	81	0	195	242	163	67	60	60	65	37	56	86	74	0	1.985	1.687	2.079	2.092	2.903	1.985	0.359	258	2053	95	403	489	0.989	268	135	307	182	100911	62547	3.675	4.784	0	0	0
4	8	5	""	"f7"	13780	13080	170	349	370	152	41	85	85	97	82	84	95	76	0	211	237	132	55	61	61	79	596	754	1	0	0	1.760	1.619	1.788	1.856	2.561	1.819	0.401	247	1573	96	414	461	0.816	264	150	285	176	91468	58507	3.329	0.265	-100	0	1
4	9	5	""	"sp1"	14180	13080	180	5474	5485	1016	18	93	93	105	57	54	100	100	0	2676	2676	556	20	62	62	66	29	43	100	100	0	2.059	2.063	2.073	2.093	1.303	2.067	0.968	242	1914	96	7995	8006	1.042	5381	2614	5392	2614	1327407	647664	94.386	90.000	0	0	0
4	10	5	""	"sp1"	14580	13080	190	6010	5963	1198	20	88	88	100	50	50	100	100	0	2851	2849	584	20	62	62	66	30	45	100	100	0	2.123	2.108	2.117	2.120	1.261	2.128	0.962	263	2049	93	8711	8662	1.086	5922	2789	5875	2787	1568365	749208	117.260	92.767	0	0	0
4	11	5	""	"sp1"	14970	13070	180	5855	5833	1303	22	86	86	110	209	190	100	100	0	2838	2894	925	31	61	61	109	801	734	98	96	0	2.077	2.029	2.099	2.058	1.283	1.993	0.939	264	1880	85	8546	8580	1.055	5769	2777	5747	2833	1539896	763941	27.383	3.477	0	0	0
4	12	5	""	"sp1"	15370	13070	180	5583	5518	919	16	87	87	98	50	51	100	100	0	2754	2698	549	20	62	62	72	144	200	99	99	0	2.042	2.060	2.057	2.106	1.320	2.064	0.957	253	1903	92	8188	8067	1.030	5496	2692	5431	2636	1396036	682567	108.400	18.236	0	0	0
4	13	5	""	"ccl2"	15780	13070	180	218	235	91	38	86	86	95	41	43	94	75	0	228	249	107	42	60	60	64	25	39	98	93	0	0.786	0.788	0.787	0.823	2.436	0.795	0.361	236	1912	90	300	338	-0.347	132	168	149	189	55532	58742	3.415	7.400	0	0	0
4	14	5	""	"ccl2"	16180	13070	170	257	268	103	38	92	92	103	55	53	90	70	0	244	266	112	42	62	62	66	28	42	97	95	0	0.907	0.863	0.924	0.842	2.501	0.928	0.305	214	1610	93	347	380	-0.141	165	182	176	204	57345	56873	3.000	7.143	0	0	0
4	15	5	""	"ccl2"	16580	13090	180	253	259	99	38	84	84	94	53	56	91	70	0	242	261	108	41	62	62	66	29	43	98	92	0	0.939	0.879	0.829	0.840	2.779	0.899	0.395	234	1918	91	349	374	-0.091	169	180	175	199	60677	60960	3.113	6.724	0	0	0
4	16	5	""	"ccl2"	16960	13070	190	232	247	102	41	84	84	96	62	64	87	58	0	231	251	107	42	60	60	65	31	47	96	90	0	0.865	0.853	0.825	0.848	2.680	0.899	0.406	280	2001	92	319	354	-0.209	148	171	163	191	69235	70341	2.435	6.000	0	0	0
4	17	5	""	"fcgr3"	17390	13080	200	2835	2830	610	21	88	88	100	66	66	100	100	0	2124	2117	559	26	61	61	67	38	56	100	99	0	1.332	1.334	1.357	1.369	1.388	1.321	0.927	354	2226	93	4810	4798	0.414	2747	2063	2742	2056	1001755	749526	41.364	53.947	0	0	0
4	18	5	""	"fcgr3"	17780	13090	200	2897	2912	579	19	85	85	99	78	78	100	100	0	2142	2189	548	25	60	60	66	35	53	100	100	0	1.351	1.328	1.339	1.346	1.288	1.317	0.917	340	2167	92	4894	4956	0.434	2812	2082	2827	2129	990193	744423	36.064	60.657	0	0	0
4	19	5	""	"fcgr3"	18160	13080	210	2834	2903	740	25	86	86	100	76	76	100	100	0	2094	2141	630	29	59	59	64	29	45	100	100	0	1.350	1.353	1.359	1.374	1.319	1.346	0.912	352	2337	94	4783	4899	0.433	2748	2035	2817	2082	1021853	753630	36.882	71.621	0	0	0
4	20	5	""	"fcgr3"	18580	13060	210	2315	2397	657	27	89	89	109	128	117	100	100	0	1653	1697	521	30	61	61	65	27	41	100	99	0	1.398	1.411	1.403	1.437	1.455	1.416	0.885	396	2352	94	3818	3944	0.483	2226	1592	2308	1636	949143	671998	17.875	60.444	0	0	0
4	1	6	""	"ccl20"	10990	13490	200	918	955	290	30	79	79	85	36	42	100	100	0	930	1008	400	39	61	61	65	22	33	100	100	0	0.965	0.925	0.941	0.955	1.698	0.874	0.745	304	2298	96	1708	1823	-0.051	839	869	876	947	290184	306492	24.167	42.864	0	0	0
4	2	6	""	"ccl20"	11370	13500	190	1011	1053	350	33	86	86	92	42	45	100	100	0	1059	1141	484	42	62	62	66	26	39	99	99	0	0.928	0.896	0.946	0.936	1.730	0.834	0.720	303	1677	92	1922	2046	-0.108	925	997	967	1079	318953	345829	22.881	41.346	0	0	0
4	3	6	""	"ccl20"	11770	13480	200	880	906	329	36	84	84	90	39	43	100	100	0	908	984	441	44	61	61	64	35	54	99	99	0	0.940	0.891	0.917	0.936	1.802	0.835	0.738	289	2315	92	1643	1745	-0.089	796	847	822	923	261841	284467	20.923	26.286	0	0	0
4	4	6	""	"ccl20"	12180	13480	180	835	862	337	39	78	78	85	35	41	100	100	0	909	961	515	53	59	59	62	20	32	100	100	0	0.891	0.869	0.898	0.942	1.923	0.770	0.675	271	1881	95	1607	1686	-0.167	757	850	784	902	233718	260332	22.200	44.950	0	0	0
4	5	6	""	"foxg1"	12570	13480	180	83	86	32	37	79	79	84	42	50	12	1	0	71	76	30	39	60	60	63	24	38	27	7	0	0.364	0.438	1.800	1.653	3.874	17.706	0.005	256	1924	100	15	23	-1.458	4	11	7	16	22062	19501	0.048	0.542	-100	0	1
4	6	6	""	"foxg1"	12960	13530	100	221	298	204	68	85	85	92	44	47	84	63	0	112	154	105	68	65	65	75	183	244	17	2	0	2.894	2.393	2.260	2.525	3.894	2.543	0.537	46	585	72	183	302	1.533	136	47	213	89	13724	7094	4.682	0.432	-100	0	1
4	7	6	""	"foxg1"	13370	13480	180	83	90	35	38	85	85	97	62	63	7	1	0	69	73	25	34	61	61	65	31	47	16	3	0	-0.250	0.417	1.375	1.408	4.392	8.372	0.030	256	1924	100	6	17	Error	-2	8	5	12	22931	18651	-0.113	0.258	-100	0	1
4	8	6	""	"foxg1"	13730	13470	150	256	307	283	92	95	95	107	93	86	76	35	0	84	295	788	267	63	63	66	27	40	47	23	0	7.667	0.914	5.182	4.805	7.262	1.033	0.166	17	1355	0	182	444	2.939	161	21	212	232	5216	5023	2.151	8.481	-100	0	1
4	9	6	""	"ccl3"	14180	13470	180	3194	3225	767	23	98	98	110	60	54	100	100	0	3403	3302	1034	31	62	62	67	32	47	100	100	0	0.927	0.965	0.969	0.990	1.335	0.936	0.917	271	1881	96	6437	6367	-0.109	3096	3341	3127	3240	873850	894891	51.917	101.094	0	0	0
4	10	6	""	"ccl3"	14580	13480	180	3449	3424	862	25	90	90	100	58	58	100	100	0	3610	3573	1104	30	62	62	67	86	128	100	99	0	0.947	0.950	0.969	0.969	1.325	1.025	0.777	289	1859	96	6907	6845	-0.079	3359	3548	3334	3511	989476	1032644	57.310	40.767	0	0	0
4	11	6	""	"ccl3"	14970	13480	190	3434	3398	815	23	86	86	94	46	48	100	100	0	3578	3559	1061	29	60	60	64	29	45	100	100	0	0.952	0.947	0.969	0.963	1.310	0.924	0.933	278	2018	96	6866	6811	-0.071	3348	3518	3312	3499	944643	989341	71.826	120.517	0	0	0
4	12	6	""	"ccl3"	15390	13460	200	3135	3172	830	26	94	94	108	70	64	100	100	0	3121	3152	985	31	62	62	68	52	76	100	100	0	0.994	0.996	1.020	1.023	1.375	0.974	0.924	302	2307	95	6100	6168	-0.009	3041	3059	3078	3090	957874	951801	43.771	59.308	0	0	0
4	13	6	""	"fxyd2"	15780	13460	190	556	570	205	35	89	89	101	54	53	100	99	0	303	331	158	47	61	61	67	30	44	98	94	0	1.930	1.781	1.828	1.974	2.047	1.824	0.634	294	2002	92	709	751	0.949	467	242	481	270	167613	97416	8.685	8.800	0	0	0
4	14	6	""	"fxyd2"	16170	13470	190	595	629	274	43	93	93	103	52	50	100	99	0	331	354	166	46	61	61	66	31	46	96	95	0	1.859	1.829	1.852	2.025	2.209	2.106	0.544	292	2016	93	772	829	0.895	502	270	536	293	183669	103461	10.115	9.290	0	0	0
4	15	6	""	"fxyd2"	16590	13490	200	613	632	221	34	83	83	92	48	52	100	100	0	341	365	170	46	61	61	65	27	41	99	97	0	1.893	1.806	1.877	1.978	1.993	1.844	0.678	318	2277	96	810	853	0.921	530	280	549	304	200889	115956	11.250	11.111	0	0	0
4	16	6	""	"fxyd2"	16970	13470	200	578	596	210	35	82	82	92	53	57	100	99	0	323	354	174	49	60	60	64	25	39	98	96	0	1.886	1.748	1.912	1.960	2.059	1.819	0.586	356	2233	91	759	808	0.915	496	263	514	294	212231	126009	9.509	11.600	0	0	0
4	17	6	""	"krt1-13"	17390	13480	200	303	324	152	46	82	82	91	49	53	93	82	0	195	225	131	58	60	60	64	33	51	84	74	0	1.637	1.467	1.521	1.709	3.382	1.518	0.458	296	2207	95	356	407	0.711	221	135	242	165	95824	66650	4.755	4.879	0	0	0
4	18	6	""	"krt1-13"	17770	13490	190	268	286	121	42	81	81	91	47	51	94	82	0	189	220	128	58	58	58	62	27	43	90	81	0	1.427	1.265	1.381	1.417	2.992	1.274	0.359	274	1950	96	318	367	0.513	187	131	205	162	78463	60259	4.149	5.852	0	0	0
4	19	6	""	"krt1-13"	18180	13480	190	264	303	159	52	85	85	100	75	75	88	60	0	196	224	134	59	59	59	63	31	49	87	76	0	1.307	1.321	1.458	1.480	3.112	1.849	0.322	276	1964	94	316	383	0.386	179	137	218	165	83577	61825	2.707	5.194	0	0	0
4	20	6	""	"krt1-13"	18570	13470	210	193	267	660	247	87	87	106	131	123	43	15	0	99	131	99	75	60	60	68	128	188	17	5	0	2.718	2.535	2.106	2.327	4.704	26.636	0.003	318	2399	88	145	251	1.443	106	39	180	71	84904	41800	1.229	0.492	-100	0	1
4	1	7	""	"slc2a1"	10990	13890	170	262	272	115	42	83	83	117	167	142	51	9	0	106	136	100	73	63	63	81	91	112	24	10	0	4.163	2.589	3.306	3.345	3.976	2.493	0.211	228	1590	88	222	262	2.058	179	43	189	73	62080	31018	0.928	0.604	-100	0	1
4	2	7	""	"slc2a1"	11390	13760	200	265	323	194	60	86	86	93	42	45	94	85	0	112	133	79	59	62	62	66	24	36	71	50	0	3.580	3.338	3.464	3.602	3.203	4.130	0.335	435	1819	9	229	308	1.840	179	50	237	71	140373	58052	5.476	2.792	0	0	0
4	3	7	""	"slc2a1"	11770	13880	170	228	257	139	54	84	84	116	939	809	0	0	0	103	132	91	68	62	62	66	24	36	65	42	0	3.512	2.471	3.407	2.997	3.877	338.714	0.005	207	1613	86	185	243	1.812	144	41	173	70	53139	27243	0.150	2.750	-100	0	1
4	4	7	""	"slc2a1"	12180	13880	170	213	245	141	57	79	79	87	46	52	81	68	0	82	115	157	136	60	60	65	52	80	25	13	0	6.091	3.018	4.364	4.328	4.814	1.077	0.280	205	1604	90	156	221	2.607	134	22	166	55	50302	23649	3.435	0.962	-100	0	1
4	5	7	""	"mmp12"	12590	13890	180	258	268	99	36	81	81	89	44	49	95	83	0	121	151	209	138	60	60	64	29	45	75	51	0	2.902	2.055	2.477	2.619	3.376	0.580	0.062	250	1900	95	238	278	1.537	177	61	187	91	67070	37701	4.068	3.000	0	0	0
4	6	7	""	"mmp12"	12980	13900	180	257	274	118	43	82	82	90	56	62	94	75	0	149	170	91	53	59	59	62	20	32	92	80	0	1.944	1.730	1.794	1.960	2.658	2.141	0.301	257	1880	90	265	303	0.959	175	90	192	111	70490	43712	3.286	5.400	0	0	0
4	7	7	""	"mmp12"	13370	13900	180	273	287	100	34	81	81	89	46	51	95	89	0	134	155	100	64	59	59	62	21	33	85	74	0	2.560	2.146	2.456	2.614	2.911	2.345	0.245	255	1857	93	267	302	1.356	192	75	206	96	73090	39596	4.304	4.429	0	0	0
4	8	7	""	"mmp12"	13790	13870	180	274	302	135	44	90	90	103	156	151	61	19	0	122	145	102	70	61	61	63	23	36	82	61	0	3.016	2.524	2.947	3.026	3.406	13.107	0.064	250	1897	86	245	296	1.593	184	61	212	84	75622	36332	1.276	3.565	-100	0	1
4	9	7	""	"sp8"	14180	13880	160	1644	1699	487	28	95	95	105	56	53	100	100	0	1326	1357	473	34	61	61	65	27	41	100	100	0	1.225	1.238	1.240	1.278	1.477	1.222	0.873	187	1497	94	2814	2900	0.293	1549	1265	1604	1296	317700	253790	28.464	47.852	0	0	0
4	10	7	""	"sp8"	14580	13880	150	1775	1786	393	22	87	87	98	63	64	100	100	0	1373	1387	356	25	61	61	69	108	156	100	100	0	1.287	1.281	1.301	1.294	1.288	1.273	0.914	187	1201	90	3000	3025	0.364	1688	1312	1699	1326	334019	259437	26.794	12.204	0	0	0
4	11	7	""	"sp8"	14970	13870	160	1476	1474	393	26	87	87	99	54	54	100	100	0	1167	1157	405	35	61	61	68	37	54	100	100	0	1.256	1.266	1.279	1.317	1.426	1.233	0.898	200	1477	87	2495	2483	0.329	1389	1106	1387	1096	294729	231497	25.463	29.432	0	0	0
4	12	7	""	"sp8"	15390	13870	140	1998	2030	545	26	129	129	144	73	50	100	100	0	1452	1488	477	32	66	66	74	38	51	100	100	0	1.348	1.337	1.309	1.359	1.329	1.320	0.900	166	1098	93	3255	3323	0.431	1869	1386	1901	1422	336999	246982	25.836	37.211	0	0	0
4	13	7	""	"tnf"	15780	13870	140	557	681	445	65	105	105	117	57	48	96	93	0	281	356	253	71	64	64	69	31	44	88	81	0	2.083	1.973	2.205	2.366	3.201	2.174	0.580	166	1095	88	669	868	1.059	452	217	576	292	113123	59053	9.895	9.258	0	0	0
4	14	7	""	"tnf"	16180	13870	160	651	726	411	56	102	102	114	55	48	98	95	0	363	429	279	65	63	63	68	33	48	93	89	0	1.830	1.705	1.746	1.917	2.517	1.737	0.708	180	1481	76	849	990	0.872	549	300	624	366	130620	77202	11.127	10.939	0	0	0
4	15	7	""	"tnf"	16590	13900	150	702	825	496	60	81	81	91	45	49	99	97	0	401	463	314	67	59	59	62	21	33	94	92	0	1.816	1.842	1.925	2.096	2.296	1.892	0.708	180	1212	96	963	1148	0.861	621	342	744	404	148586	83336	16.311	19.095	0	0	0
4	16	7	""	"tnf"	16960	13880	160	644	759	449	59	79	79	89	47	52	100	97	0	341	444	324	72	59	59	65	62	95	87	80	0	2.004	1.766	1.826	2.078	2.408	1.706	0.722	205	1475	96	847	1065	1.003	565	282	680	385	155650	91111	14.255	6.113	0	0	0
4	17	7	""	"nos"	17390	13870	250	187	199	87	43	78	78	85	43	50	81	62	0	135	157	96	61	59	59	63	46	73	70	41	0	1.434	1.235	1.318	1.246	3.456	1.546	0.162	408	2941	0	185	219	0.520	109	76	121	98	81070	64178	2.651	2.043	-100	0	1
4	18	7	""	"nos"	17770	13870	250	165	178	77	43	83	83	96	78	81	51	17	0	127	146	83	56	60	60	63	27	42	77	56	0	1.224	1.105	1.241	1.215	3.861	1.680	0.121	521	2788	94	149	181	0.292	82	67	95	86	92541	76018	1.051	3.074	-100	0	1
4	19	7	""	"nos"	18180	13870	260	157	168	82	48	87	87	104	87	83	40	11	0	111	135	96	71	60	60	65	33	50	63	40	0	1.373	1.080	1.388	1.339	4.391	4.276	0.063	424	3258	70	121	156	0.457	70	51	81	75	71397	57101	0.736	2.121	-100	0	1
4	20	7	""	"nos"	18630	13860	190	178	205	205	100	87	87	100	63	63	63	29	0	128	142	76	53	61	61	69	139	201	16	3	0	1.358	1.457	1.211	1.556	4.568	6.121	0.041	131	1942	56	158	199	0.441	91	67	118	81	26918	18600	1.667	0.525	-100	0	1
4	1	8	""	"ifnar2c_1"	11000	14260	200	628	642	206	32	89	89	117	146	124	98	90	0	409	425	181	42	64	64	80	85	106	95	86	0	1.562	1.532	1.545	1.650	1.794	1.559	0.718	267	2303	84	884	914	0.643	539	345	553	361	171546	113442	3.596	4.059	0	0	0
4	2	8	""	"ifnar2c_1"	11370	14310	190	639	635	162	25	83	83	99	101	102	100	98	0	415	433	145	33	62	62	71	66	92	100	98	0	1.575	1.488	1.517	1.536	1.574	1.494	0.778	296	2007	92	909	923	0.655	556	353	552	371	187864	128120	5.307	5.485	0	0	0
4	3	8	""	"ifnar2c_1"	11790	14310	190	670	686	183	26	81	81	90	48	53	100	100	0	431	456	193	42	61	61	67	51	76	100	98	0	1.592	1.532	1.569	1.618	1.610	1.434	0.723	280	1972	97	959	1000	0.671	589	370	605	395	192052	127687	12.417	7.627	0	0	0
4	4	8	""	"ifnar2c_1"	12170	14280	190	599	622	192	30	80	80	91	55	60	100	99	0	413	423	163	38	59	59	63	26	41	99	98	0	1.466	1.489	1.474	1.534	1.707	1.501	0.733	314	1964	88	873	906	0.552	519	354	542	364	195343	132927	9.655	13.846	0	0	0
4	5	8	""	"pxmp3"	12580	14300	180	280	288	112	38	82	82	89	41	46	96	88	0	228	251	128	50	60	60	63	23	36	96	91	0	1.179	1.079	1.097	1.194	2.800	1.022	0.437	281	1834	84	366	397	0.238	198	168	206	191	81056	70396	4.854	8.174	0	0	0
4	6	8	""	"pxmp3"	12990	14270	190	265	276	102	36	86	86	97	60	61	92	71	0	218	236	116	49	61	61	64	29	45	92	84	0	1.140	1.086	1.119	1.159	2.720	1.278	0.318	275	2004	92	336	365	0.189	179	157	190	175	75791	64863	2.983	5.931	0	0	0
4	7	8	""	"pxmp3"	13370	14260	180	277	347	717	206	86	86	97	60	61	93	75	0	221	256	197	76	60	60	64	25	39	96	91	0	1.186	1.332	1.155	1.187	2.906	5.403	0.236	277	1836	85	352	457	0.246	191	161	261	196	96022	71021	4.167	7.680	0	0	0
4	8	8	""	"pxmp3"	13780	14290	200	275	293	115	39	83	83	91	43	47	96	85	0	217	238	109	45	60	60	63	24	38	96	92	0	1.223	1.180	1.176	1.240	2.810	1.265	0.404	275	2321	91	349	388	0.290	192	157	210	178	80556	65323	4.698	7.292	0	0	0
4	9	8	""	"l-myc"	14190	14280	180	6863	6870	1672	24	84	84	93	57	61	100	100	0	4005	4097	1236	30	59	59	63	24	38	100	100	0	1.718	1.681	1.729	1.743	1.467	1.672	0.925	281	1871	92	10725	10824	0.781	6779	3946	6786	4038	1930330	1151119	118.895	168.083	0	0	0
4	10	8	""	"l-myc"	14570	14290	190	6666	6959	2088	30	83	83	90	40	44	100	100	0	4002	4119	1240	30	59	59	63	23	36	100	100	0	1.670	1.694	1.697	1.705	1.303	1.719	0.933	283	2019	90	10526	10936	0.740	6583	3943	6876	4060	1969401	1165757	171.725	176.348	0	0	0
4	11	8	""	"l-myc"	14970	14280	180	7068	7136	2015	28	93	93	107	59	55	100	100	0	4002	4125	1346	32	63	63	69	39	56	99	99	0	1.771	1.734	1.757	1.827	1.614	1.735	0.925	233	1919	93	10914	11105	0.825	6975	3939	7043	4062	1662610	961094	119.136	104.000	0	0	0
4	12	8	""	"l-myc"	15380	14270	160	7929	7899	2035	25	137	137	156	87	55	100	100	0	4158	4195	1421	33	67	67	77	52	67	100	98	0	1.905	1.880	1.934	1.992	1.610	1.867	0.914	197	1487	89	11883	11890	0.930	7792	4091	7762	4128	1556157	826511	89.000	79.192	0	0	0
4	13	8	""	"spry4"	15780	14270	160	337	357	169	47	118	118	137	80	58	79	61	0	225	235	141	60	65	65	73	38	52	80	66	0	1.369	1.406	1.629	1.621	2.907	1.643	0.379	210	1469	94	379	409	0.453	219	160	239	170	75059	49339	2.750	4.263	0	0	0
4	14	8	""	"spry4"	16180	14270	170	396	437	199	45	108	108	120	60	50	97	87	0	243	283	156	55	65	65	72	49	68	90	75	0	1.618	1.509	1.554	1.676	2.345	1.509	0.437	235	1581	93	466	547	0.694	288	178	329	218	102697	66416	5.283	4.306	0	0	0
4	15	8	""	"spry4"	16580	14290	170	468	470	147	31	85	85	95	68	71	100	98	0	299	321	146	45	61	61	64	25	39	98	98	0	1.609	1.481	1.558	1.610	1.934	1.595	0.532	246	1574	96	621	645	0.686	383	238	385	260	115647	79085	5.515	10.280	0	0	0
4	16	8	""	"spry4"	16960	14270	180	461	463	141	30	81	81	90	49	54	99	98	0	291	310	133	42	60	60	64	27	42	98	95	0	1.645	1.528	1.628	1.682	2.145	1.578	0.566	267	1885	90	611	632	0.718	380	231	382	250	123692	82667	7.612	9.111	0	0	0
4	17	8	""	"mmp9"	17390	14280	190	337	348	123	35	80	80	87	51	58	99	93	0	300	320	143	44	59	59	62	21	33	99	98	0	1.066	1.027	1.071	1.082	2.139	0.988	0.594	266	2008	87	498	529	0.092	257	241	268	261	92466	85105	5.118	12.286	0	0	0
4	18	8	""	"mmp9"	17790	14290	180	337	367	127	34	84	84	123	869	706	0	0	0	289	326	159	48	60	60	67	142	211	78	37	0	1.105	1.064	1.119	1.159	2.073	0.996	0.540	265	1885	94	482	549	0.144	253	229	283	266	97271	86342	0.281	1.824	-100	0	1
4	19	8	""	"mmp9"	18180	14300	190	204	229	133	58	89	89	130	842	647	0	0	0	182	208	112	53	59	59	67	143	213	45	11	0	0.935	0.940	0.900	0.936	3.722	6.348	0.787	260	2014	85	238	289	-0.097	115	123	140	149	59474	54113	0.118	0.986	-100	0	1
4	20	8	""	"mmp9"	18570	14280	190	172	185	90	48	89	89	102	58	56	62	32	0	140	159	90	56	60	60	63	29	46	76	60	0	1.038	0.970	1.077	1.081	3.879	1.409	0.107	270	1979	83	163	195	0.054	83	80	96	99	50012	42946	1.431	3.310	-100	0	1
4	1	9	""	"vegfb"	10980	14710	220	12495	12470	5967	47	85	85	107	334	312	100	100	0	9443	9238	4759	51	62	62	69	51	73	100	100	0	1.323	1.350	1.347	1.395	1.260	1.331	0.975	323	2648	94	21791	21561	0.404	12410	9381	12385	9176	4027914	2983858	37.015	179.784	0	0	0
4	2	9	""	"vegfb"	11370	14710	200	14417	14813	3620	24	89	89	114	113	99	100	100	0	10843	11101	2730	24	63	63	79	205	259	100	100	0	1.329	1.334	1.338	1.337	1.213	1.335	0.973	336	2178	97	25108	25762	0.410	14328	10780	14724	11038	4977296	3729838	130.080	53.766	0	0	0
4	3	9	""	"vegfb"	11780	14680	200	14218	14532	2790	19	85	85	93	48	51	100	100	0	10607	10853	2326	21	63	63	72	197	273	100	100	0	1.340	1.339	1.345	1.346	1.176	1.334	0.971	328	2238	95	24677	25237	0.422	14133	10544	14447	10790	4766332	3559722	300.813	54.726	0	0	0
4	4	9	""	"vegfb"	12180	14670	200	13026	12050	6592	54	83	83	96	73	76	100	100	0	9270	8805	5256	59	61	61	67	42	62	100	100	0	1.405	1.369	1.374	1.477	1.569	1.336	0.963	360	2187	95	22152	20711	0.491	12943	9209	11967	8744	4337829	3169731	163.753	208.048	0	0	0
4	5	9	""	"p4hb"	12580	14670	190	2175	2246	718	31	86	86	95	54	56	100	100	0	794	806	326	40	60	60	64	25	39	98	98	0	2.846	2.895	2.912	3.167	1.689	2.955	0.839	292	1932	78	2823	2906	1.509	2089	734	2160	746	655960	235229	39.833	29.680	0	0	0
4	6	9	""	"p4hb"	12970	14700	190	2340	2286	795	34	90	90	100	67	67	100	100	0	817	837	366	43	60	60	65	30	46	99	98	0	2.972	2.826	2.858	3.007	1.669	2.886	0.826	275	2028	87	3007	2973	1.571	2250	757	2196	777	628776	230181	32.627	25.733	0	0	0
4	7	9	""	"p4hb"	13380	14680	170	2219	2219	583	26	90	90	104	68	65	100	100	0	710	751	287	38	61	61	67	28	41	99	99	0	3.280	3.086	3.195	3.358	1.819	3.185	0.798	247	1569	95	2778	2819	1.714	2129	649	2129	690	548095	185386	31.103	24.429	0	0	0
4	8	9	""	"p4hb"	13780	14670	190	2154	2122	708	33	89	89	100	52	52	100	100	0	705	755	322	42	60	60	65	28	43	99	98	0	3.202	2.925	2.899	3.053	1.625	3.004	0.817	265	2029	87	2710	2728	1.679	2065	645	2033	695	562251	199947	38.885	24.643	0	0	0
4	9	9	""	"il15"	14180	14670	180	522	552	220	39	89	89	103	67	65	98	97	0	215	244	143	58	61	61	65	33	50	92	78	0	2.812	2.530	2.951	3.053	2.542	2.865	0.430	247	1895	85	587	646	1.492	433	154	463	183	136413	60234	6.701	5.424	0	0	0
4	10	9	""	"il15"	14590	14690	170	568	590	185	31	84	84	93	55	59	100	99	0	231	260	142	54	59	59	63	27	42	95	89	0	2.814	2.517	2.585	2.970	2.299	2.685	0.508	242	1578	94	656	707	1.493	484	172	506	201	142853	62920	9.036	7.296	0	0	0
4	11	9	""	"il15"	14970	14690	160	462	477	164	34	89	89	103	65	63	100	97	0	201	233	125	53	62	62	68	45	66	87	71	0	2.683	2.269	2.573	2.760	2.635	2.468	0.406	208	1472	95	512	559	1.424	373	139	388	171	99306	48448	5.754	3.667	0	0	0
4	12	9	""	"il15"	15390	14670	170	553	565	186	32	111	111	139	211	151	92	54	0	199	229	128	55	65	65	72	45	62	85	69	0	3.299	2.768	3.217	3.395	2.727	7.273	0.169	222	1598	95	576	618	1.722	442	134	454	164	125365	50907	2.019	3.489	0	0	0
4	13	9	""	"rbms2"	15790	14680	180	374	407	192	47	100	100	111	55	49	97	89	0	240	276	153	55	64	64	69	30	43	96	89	0	1.557	1.448	1.673	1.551	2.664	1.669	0.399	228	1925	95	450	519	0.639	274	176	307	212	92889	63011	5.382	6.900	0	0	0
4	14	9	""	"rbms2"	16180	14670	170	399	404	144	35	91	91	102	55	53	99	94	0	232	264	155	58	64	64	71	48	67	91	75	0	1.833	1.565	1.677	1.825	2.465	1.464	0.358	218	1600	87	476	513	0.874	308	168	313	200	88077	57580	5.491	4.021	0	0	0
4	15	9	""	"rbms2"	16590	14690	170	509	538	214	39	77	77	85	45	52	100	99	0	287	317	165	52	60	60	63	22	34	98	95	0	1.903	1.794	1.938	2.033	2.229	1.888	0.550	213	1611	88	659	718	0.928	432	227	461	257	114664	67607	10.067	11.545	0	0	0
4	16	9	""	"rbms2"	16970	14670	180	427	455	175	38	79	79	87	44	50	99	98	0	273	318	239	75	60	60	63	23	36	98	93	0	1.634	1.457	1.624	1.713	2.497	1.223	0.338	254	1894	78	561	634	0.708	348	213	376	258	115471	80869	8.364	11.087	0	0	0
4	17	9	""	"mcl1"	17390	14680	190	22804	22145	5208	23	82	82	95	75	78	100	100	0	16104	15619	4142	26	61	61	68	64	94	100	100	0	1.416	1.418	1.411	1.464	1.410	1.406	0.975	321	1944	95	38765	37621	0.502	22722	16043	22063	15558	7108408	5013627	294.000	242.984	0	0	0
4	18	9	""	"mcl1"	17760	14670	200	21320	20825	4907	23	86	86	104	92	88	100	100	0	15033	14710	4161	28	61	61	67	35	52	100	100	0	1.418	1.416	1.414	1.455	1.299	1.397	0.977	323	2222	91	36206	35388	0.504	21234	14972	20739	14649	6726319	4751301	225.228	418.371	0	0	0
4	19	9	""	"mcl1"	18180	14690	200	20285	19737	4667	23	100	100	131	150	114	100	100	0	14632	14042	3727	26	62	62	72	68	94	100	100	0	1.385	1.405	1.414	1.458	1.470	1.393	0.974	323	2252	92	34755	33617	0.470	20185	14570	19637	13980	6374941	4535445	130.707	205.441	0	0	0
4	20	9	""	"mcl1"	18560	14670	220	15000	14778	4250	28	97	97	155	868	560	100	100	0	10425	10128	3410	33	61	61	74	81	109	100	100	0	1.438	1.458	1.454	1.505	1.360	1.458	0.942	373	2628	90	25267	24748	0.524	14903	10364	14681	10067	5512046	3777851	16.847	124.123	0	0	0
4	1	10	""	"sp6"	10990	15090	220	3308	3263	638	19	82	82	99	93	93	100	100	0	2505	2507	588	23	61	61	69	50	72	100	100	0	1.320	1.300	1.335	1.316	1.305	1.295	0.932	374	2583	89	5670	5627	0.401	3226	2444	3181	2446	1220275	937753	34.022	48.760	0	0	0
4	2	10	""	"sp6"	11370	15100	220	3638	3533	865	24	89	89	107	87	81	100	100	0	2600	2582	763	29	63	63	77	286	371	99	98	0	1.399	1.367	1.380	1.406	1.342	1.351	0.927	393	2319	77	6086	5963	0.484	3549	2537	3444	2519	1388396	1014789	39.379	8.759	0	0	0
4	3	10	""	"sp6"	11770	15100	220	3336	3395	667	19	85	85	97	75	77	100	100	0	2513	2554	620	24	63	63	75	269	358	100	100	0	1.327	1.329	1.337	1.343	1.274	1.320	0.932	376	2617	92	5701	5801	0.408	3251	2450	3310	2491	1276591	960177	43.973	9.216	0	0	0
4	4	10	""	"sp6"	12190	15090	230	3773	3734	792	21	83	83	97	83	85	100	100	0	2649	2656	702	26	61	61	68	43	63	99	99	0	1.426	1.407	1.433	1.440	1.316	1.397	0.934	392	2716	91	6278	6246	0.512	3690	2588	3651	2595	1463855	1041039	43.819	60.186	0	0	0
4	5	10	""	"tcof1"	12590	15100	190	1384	1439	676	46	86	86	97	53	54	100	100	0	1374	1370	625	45	60	60	64	27	42	99	98	0	0.988	1.033	1.032	1.044	1.776	1.047	0.861	288	1994	86	2612	2663	-0.017	1298	1314	1353	1310	414472	394516	25.321	48.370	0	0	0
4	6	10	""	"tcof1"	12980	15100	180	1295	1346	610	45	91	91	100	47	47	100	99	0	1346	1347	612	45	61	61	65	25	38	100	99	0	0.937	0.976	0.970	0.983	1.575	0.977	0.888	262	1890	94	2489	2541	-0.094	1204	1285	1255	1286	352716	353013	26.511	51.280	0	0	0
4	7	10	""	"tcof1"	13370	15090	180	1018	1218	670	55	93	93	103	50	48	100	100	0	1127	1192	665	55	62	62	66	27	40	100	99	0	0.869	0.996	0.980	1.011	1.664	0.995	0.878	248	1908	94	1990	2255	-0.203	925	1065	1125	1130	301941	295502	22.300	41.704	0	0	0
4	8	10	""	"tcof1"	13780	15070	170	741	830	454	54	102	102	112	58	51	98	97	0	802	877	528	60	63	63	68	34	50	99	97	0	0.865	0.894	0.920	0.906	2.060	0.869	0.793	229	1595	91	1378	1542	-0.209	639	739	728	814	190074	200931	12.379	23.794	0	0	0
4	9	10	""	"mut"	14180	15080	160	220	232	93	40	108	108	126	122	96	45	12	0	188	204	116	56	65	65	73	61	83	66	50	0	0.911	0.892	0.938	1.007	4.412	0.981	0.164	185	1496	92	235	263	-0.134	112	123	124	139	42876	37677	0.869	2.148	-100	0	1
4	10	10	""	"mut"	14590	15070	180	216	223	103	46	92	92	109	89	81	61	25	0	179	198	121	61	62	62	69	72	104	62	40	0	1.060	0.963	1.025	1.047	4.791	1.092	0.169	198	1930	79	241	267	0.084	124	117	131	136	44073	39181	1.281	1.792	-100	0	1
4	11	10	""	"mut"	14970	15100	170	189	203	88	43	87	87	97	49	50	75	51	0	183	211	126	59	61	61	66	32	48	88	72	0	0.836	0.773	0.855	0.837	3.796	0.611	0.208	233	1572	58	224	266	-0.258	102	122	116	150	47285	49224	2.163	4.531	0	0	0
4	12	10	""	"mut"	15370	15090	180	209	228	111	48	92	92	111	93	83	61	24	0	185	207	113	54	62	62	69	53	76	74	55	0	0.951	0.938	1.052	1.041	3.937	0.728	0.148	227	1922	92	240	281	-0.072	117	123	136	145	51755	46946	1.258	2.604	-100	0	1
4	13	10	""	"zyx"	15790	15070	170	3312	3239	1175	36	92	92	102	59	57	100	100	0	3063	2943	1183	40	63	63	67	30	44	100	100	0	1.073	1.093	1.105	1.124	1.362	1.074	0.941	241	1579	93	6220	6027	0.102	3220	3000	3147	2880	780706	709334	53.169	95.867	0	0	0
4	14	10	""	"zyx"	16180	15080	170	2703	2753	972	35	87	87	100	65	65	100	100	0	2327	2474	1079	43	62	62	67	32	47	100	99	0	1.155	1.105	1.116	1.163	1.516	1.065	0.919	235	1589	93	4881	5078	0.208	2616	2265	2666	2412	647007	581333	40.815	75.219	0	0	0
4	15	10	""	"zyx"	16570	15090	170	3696	3648	1071	29	77	77	88	70	79	100	100	0	3578	3465	1130	32	60	60	63	20	31	100	100	0	1.029	1.049	1.073	1.071	1.389	1.034	0.935	242	1578	91	7137	6976	0.041	3619	3518	3571	3405	882708	838585	50.857	170.100	0	0	0
4	16	10	""	"zyx"	16970	15080	180	3491	3422	1238	36	79	79	89	68	76	100	100	0	3230	3251	1314	40	60	60	64	33	51	100	100	0	1.076	1.048	1.066	1.063	1.289	1.026	0.941	281	1871	93	6582	6534	0.106	3412	3170	3343	3191	961708	913523	49.015	96.576	0	0	0
4	17	10	""	"buffer"	17380	15070	180	79	88	62	70	78	78	87	54	62	8	1	0	59	62	22	35	60	60	67	108	161	0	0	0	-1.000	5.000	1.500	1.679	3.754	7.974	0.035	256	1924	100	0	12	Error	1	-1	10	2	22555	15852	0.019	-0.046	-100	0	1
4	18	10	""	"buffer"	17780	15070	180	92	102	43	42	84	84	96	59	61	16	2	0	60	64	28	43	59	59	63	25	39	10	4	0	8.000	3.600	2.000	1.800	4.482	15.405	0.014	256	1924	100	9	23	3.000	8	1	18	5	26155	16414	0.102	0.040	-100	0	1
4	19	10	""	"buffer"	18240	15100	60	290	397	264	66	109	109	140	104	74	86	40	0	97	184	215	116	64	64	79	106	134	33	26	0	5.485	2.400	3.389	3.792	4.453	1.104	0.323	15	154	51	214	408	2.455	181	33	288	120	5958	2764	2.471	0.991	-100	0	1
4	20	10	""	"buffer"	18580	15070	180	137	266	380	142	106	106	148	143	96	27	16	0	65	100	162	162	62	62	77	79	102	10	5	0	10.333	4.211	3.821	3.885	4.466	3.785	0.243	256	1900	100	34	198	3.369	31	3	160	38	68122	25569	0.825	0.291	-100	0	1
4	1	11	""	"sp3"	11000	15510	210	1221	1251	551	44	82	82	101	104	102	100	99	0	842	881	382	43	61	61	70	61	87	100	99	0	1.458	1.426	1.414	1.428	1.457	1.461	0.873	283	2438	71	1920	1989	0.544	1139	781	1169	820	354148	249311	11.058	13.295	0	0	0
4	2	11	""	"sp3"	11370	15500	200	1223	1129	451	39	85	85	103	86	83	99	97	0	812	736	360	48	61	61	69	46	66	94	91	0	1.515	1.547	1.604	1.803	1.920	1.508	0.872	344	2145	0	1889	1719	0.599	1138	751	1044	675	388504	253199	11.930	14.500	0	0	0
4	3	11	""	"sp3"	11790	15500	190	1329	1376	412	29	82	82	91	43	47	100	100	0	963	958	301	31	60	60	66	36	54	100	100	0	1.381	1.441	1.445	1.462	1.399	1.459	0.891	268	2020	86	2150	2192	0.466	1247	903	1294	898	368883	256712	29.884	24.778	0	0	0
4	4	11	""	"sp3"	12190	15500	250	1367	1359	349	25	82	82	92	45	48	100	100	0	911	898	281	31	60	60	65	28	43	99	99	0	1.510	1.524	1.546	1.580	1.487	1.527	0.873	329	3231	67	2136	2115	0.595	1285	851	1277	838	447044	295319	28.156	29.750	0	0	0
4	5	11	""	"plxn1"	12590	15500	220	543	579	195	33	83	83	160	1217	760	0	0	0	403	426	181	42	60	60	266	3218	1209	0	0	0	1.341	1.355	1.418	1.441	1.892	1.354	0.681	381	2593	93	803	862	0.423	460	343	496	366	220411	162357	0.344	0.050	-100	0	1
4	6	11	""	"plxn1"	12970	15500	210	536	556	181	32	86	86	95	51	53	100	99	0	423	450	205	45	60	60	64	39	60	99	97	0	1.240	1.205	1.232	1.287	1.908	1.145	0.617	325	2373	96	813	860	0.310	450	363	470	390	180671	146089	9.039	9.897	0	0	0
4	7	11	""	"plxn1"	13370	15500	190	542	564	204	36	88	88	99	59	59	99	98	0	387	419	201	47	61	61	65	30	46	99	99	0	1.393	1.330	1.411	1.407	1.884	1.318	0.621	312	1992	90	780	834	0.478	454	326	476	358	175932	130650	7.881	11.800	0	0	0
4	8	11	""	"plxn1"	13780	15480	190	576	580	209	36	99	99	110	55	50	99	97	0	330	385	208	54	62	62	67	43	64	97	94	0	1.780	1.489	1.547	1.619	2.102	1.418	0.563	275	2037	93	745	804	0.832	477	268	481	323	159435	105763	8.545	7.395	0	0	0
4	9	11	""	"mid1"	14180	15480	170	1224	1235	351	28	105	105	121	109	90	100	100	0	664	734	315	42	64	64	68	25	36	99	99	0	1.865	1.687	1.730	1.863	2.048	1.701	0.701	227	1597	97	1719	1800	0.899	1119	600	1130	670	280296	166512	10.220	26.640	0	0	0
4	10	11	""	"mid1"	14580	15480	160	1189	1189	363	30	101	101	116	98	84	100	100	0	670	718	337	46	64	64	77	240	311	90	65	0	1.795	1.664	1.787	1.852	1.926	1.185	0.370	199	1485	90	1694	1742	0.844	1088	606	1088	654	236558	142932	10.949	2.671	0	0	0
4	11	11	""	"mid1"	14990	15480	180	1317	1361	359	26	90	90	100	49	49	100	100	0	799	853	356	41	62	62	65	27	41	100	100	0	1.665	1.607	1.724	1.703	1.637	1.576	0.750	262	1872	97	1964	2062	0.736	1227	737	1271	791	356480	223379	25.735	29.185	0	0	0
4	12	11	""	"mid1"	15360	15480	190	1295	1310	385	29	92	92	101	46	45	100	100	0	794	810	343	42	61	61	66	29	43	99	99	0	1.641	1.626	1.704	1.751	1.736	1.620	0.752	285	2000	97	1936	1967	0.715	1203	733	1218	749	373429	230721	26.283	25.655	0	0	0
4	13	11	""	"empty"	15780	15480	180	92	100	45	45	89	89	98	47	47	16	4	0	62	65	23	35	62	62	68	45	66	3	0	0	100000.000	3.667	1.583	1.512	4.306	0.256	0.006	256	1924	100	3	14	16.610	3	0	11	3	25724	16533	0.043	-0.067	-100	0	1
4	14	11	""	"empty"	16180	15480	180	95	109	54	49	87	87	99	59	59	16	6	0	61	66	27	40	62	62	67	32	47	8	2	0	-8.000	5.500	1.917	1.821	4.620	5.256	0.055	256	1924	100	7	26	Error	8	-1	22	4	27834	16790	0.169	-0.031	-100	0	1
4	15	11	""	"empty"	16580	15470	180	82	88	36	40	81	81	89	46	51	10	1	0	64	65	21	32	60	60	63	22	34	17	2	0	0.250	1.400	1.478	1.519	4.026	50.313	0.002	256	1924	100	5	12	-2.000	1	4	7	5	22654	16671	-0.022	0.091	-100	0	1
4	16	11	""	"empty"	16980	15470	180	82	89	39	43	81	81	89	41	46	11	5	0	59	62	19	30	61	61	64	22	34	10	2	0	-0.500	8.000	1.284	1.481	4.949	22.052	0.004	256	1924	100	-1	9	Error	1	-2	8	1	22723	15759	0.000	-0.091	-100	0	1
4	17	11	""	"sp5"	17390	15470	170	12939	12751	2580	20	83	83	95	72	75	100	100	0	4972	4944	1146	23	61	61	66	44	66	100	100	0	2.618	2.594	2.597	2.619	1.247	2.612	0.957	256	1564	92	17767	17551	1.388	12856	4911	12668	4883	3264375	1265708	175.778	110.864	0	0	0
4	18	11	""	"sp5"	17780	15480	170	13053	12863	2479	19	86	86	98	51	52	100	100	0	5070	4986	1180	23	61	61	66	29	43	100	100	0	2.589	2.594	2.619	2.669	1.419	2.609	0.948	249	1565	96	17976	17702	1.372	12967	5009	12777	4925	3202781	1241561	250.294	169.655	0	0	0
4	19	11	""	"sp5"	18190	15510	200	15684	17583	6664	37	102	102	158	369	233	100	99	0	6004	6485	2597	40	62	62	81	156	192	99	98	0	2.622	2.722	2.708	2.842	1.533	2.743	0.953	271	2296	89	21524	23904	1.391	15582	5942	17481	6423	4764972	1757499	47.222	41.051	0	0	0
4	20	11	""	"sp5"	18560	15460	240	12097	10292	5400	52	112	112	172	333	193	96	92	0	4314	3731	2075	55	62	62	83	148	178	90	87	0	2.819	2.775	2.864	3.171	2.020	2.787	0.938	375	3157	61	16237	13849	1.495	11985	4252	10180	3669	3859626	1399107	30.390	24.649	0	0	0
5	1	1	""	"sp4"	1990	16520	230	950	997	302	30	77	77	86	47	54	100	100	0	774	798	255	31	58	58	63	34	53	100	99	0	1.219	1.243	1.262	1.264	1.459	1.253	0.836	378	2920	89	1589	1660	0.286	873	716	920	740	376947	301581	19.383	21.618	0	0	0
5	2	1	""	"sp4"	2410	16540	200	934	991	317	31	78	78	86	43	50	100	100	0	748	761	249	32	58	58	62	33	53	100	100	0	1.241	1.299	1.313	1.319	1.447	1.315	0.832	329	2105	89	1546	1616	0.312	856	690	913	703	326046	250480	21.047	21.182	0	0	0
5	3	1	""	"sp4"	2720	16530	190	1062	1098	331	30	76	76	82	35	42	100	100	0	876	873	238	27	58	58	62	24	38	100	100	0	1.205	1.254	1.270	1.256	1.418	1.153	0.660	327	1806	88	1804	1837	0.269	986	818	1022	815	359096	285483	29.029	33.792	0	0	0
5	4	1	""	"sp4"	3180	16530	220	1177	1223	319	26	74	74	78	30	38	100	100	0	898	922	251	27	58	58	63	66	104	99	99	0	1.313	1.330	1.331	1.347	1.415	1.343	0.893	367	2733	96	1943	2013	0.393	1103	840	1149	864	448696	338437	38.167	13.015	0	0	0
5	5	1	""	"ccl4"	3600	16530	200	1304	1313	375	28	74	74	78	31	39	100	100	0	835	853	302	35	59	59	63	64	101	99	99	0	1.585	1.560	1.579	1.613	1.473	1.540	0.830	330	2259	91	2006	2033	0.664	1230	776	1239	794	433178	281375	39.839	12.344	0	0	0
5	6	1	""	"ccl4"	3990	16550	200	1256	1262	302	23	75	75	84	54	64	100	100	0	810	834	271	32	59	59	64	60	93	100	99	0	1.573	1.532	1.570	1.573	1.444	1.520	0.857	313	2265	97	1932	1962	0.654	1181	751	1187	775	395070	261020	21.815	12.833	0	0	0
5	7	1	""	"ccl4"	4390	16550	200	1347	1364	347	25	74	74	80	34	42	100	100	0	867	883	274	31	59	59	63	24	38	100	100	0	1.575	1.566	1.595	1.596	1.440	1.576	0.862	308	2257	98	2081	2114	0.655	1273	808	1290	824	419995	272025	37.765	34.167	0	0	0
5	8	1	""	"ccl4"	4800	16550	270	1087	1115	461	41	75	75	82	37	45	100	100	0	595	650	326	50	59	59	64	48	75	99	97	0	1.888	1.760	1.818	1.912	1.647	1.739	0.814	459	3611	44	1548	1631	0.917	1012	536	1040	591	511999	298550	27.919	12.208	0	0	0
5	9	1	""	"fyn"	5220	16530	220	321	333	112	33	72	72	78	56	71	98	91	0	312	333	145	43	59	59	62	23	37	98	97	0	0.984	0.953	0.963	1.027	2.206	0.911	0.559	389	2482	96	502	535	-0.023	249	253	261	274	129619	129449	4.554	11.783	0	0	0
5	10	1	""	"fyn"	5580	16540	220	337	346	121	34	72	72	77	40	51	99	96	0	315	347	166	47	58	58	60	23	38	98	97	0	1.031	0.948	0.974	1.008	2.293	0.844	0.529	391	2463	95	522	563	0.044	265	257	274	289	135286	135844	6.725	12.478	0	0	0
5	11	1	""	"fyn"	5960	16530	210	333	344	137	39	75	75	83	50	60	98	91	0	305	341	163	47	59	59	62	24	38	98	97	0	1.049	0.954	0.978	0.999	2.422	0.901	0.509	364	2312	90	504	551	0.069	258	246	269	282	125318	124139	5.220	11.625	0	0	0
5	12	1	""	"fyn"	6380	16520	230	322	332	116	34	75	75	84	77	91	96	83	0	301	331	214	64	59	59	65	98	150	89	62	0	1.021	0.945	1.046	1.056	2.287	0.605	0.359	400	2770	90	489	529	0.030	247	242	257	272	132870	132310	3.221	2.714	0	0	0
5	13	1	""	"ccl6"	6790	16500	220	131	142	66	46	75	75	92	173	188	5	0	0	118	128	52	40	59	59	63	44	69	65	27	0	0.949	0.971	0.953	0.930	3.363	3.532	0.257	365	2625	88	115	136	-0.076	56	59	67	69	51982	46718	0.289	1.477	-100	0	1
5	14	1	""	"ccl6"	7190	16520	210	132	145	111	76	75	75	81	37	45	66	32	0	123	133	57	42	59	59	61	22	36	81	65	0	0.891	0.946	0.971	0.907	3.603	3.490	0.071	317	2381	87	121	144	-0.167	57	64	70	74	46079	42181	1.730	3.273	-100	0	1
5	15	1	""	"ccl6"	7590	16520	190	133	142	60	42	78	78	84	35	41	66	42	0	109	122	56	45	60	60	63	28	44	67	44	0	1.122	1.032	1.106	1.060	4.182	1.161	0.065	290	1962	63	104	126	0.166	55	49	64	62	41299	35258	1.657	2.107	-100	0	1
5	16	1	""	"ccl6"	7990	16520	210	140	152	71	46	78	78	87	72	82	42	14	0	115	127	60	47	60	60	64	35	54	64	36	0	1.127	1.104	1.041	1.050	3.781	2.094	0.143	314	2387	84	117	141	0.172	62	55	74	67	47762	39901	0.903	1.800	-100	0	1
5	17	1	""	"sp7"	8410	16510	190	954	983	274	27	78	78	83	34	40	100	100	0	1008	1017	283	27	60	60	63	22	34	100	100	0	0.924	0.946	0.936	0.946	1.361	0.941	0.884	273	2039	94	1824	1862	-0.114	876	948	905	957	268392	277618	26.471	43.364	0	0	0
5	18	1	""	"sp7"	8810	16520	190	933	953	244	25	77	77	82	32	39	100	100	0	958	978	276	28	60	60	63	23	36	100	100	0	0.953	0.954	0.974	0.965	1.358	0.943	0.888	255	2018	96	1754	1794	-0.069	856	898	876	918	243011	249501	27.219	39.783	0	0	0
5	19	1	""	"sp7"	9170	16520	180	937	934	200	21	77	77	83	33	39	100	100	0	932	954	254	26	60	60	64	25	39	100	100	0	0.986	0.959	0.966	0.971	1.354	0.934	0.884	262	1874	96	1732	1751	-0.020	860	872	857	894	244620	250064	25.788	35.600	0	0	0
5	20	1	""	"sp7"	9580	16510	180	942	949	257	27	77	77	82	34	41	100	100	0	936	953	233	24	60	60	62	19	30	100	100	0	0.987	0.976	0.993	0.972	1.346	0.984	0.873	279	1869	96	1741	1765	-0.019	865	876	872	893	264738	265763	25.500	46.895	0	0	0
5	1	2	""	"ara"	2010	16930	200	153	166	69	41	80	80	89	47	52	67	38	0	103	120	66	55	59	59	63	29	46	60	41	0	1.659	1.410	1.474	1.589	4.407	2.294	0.074	292	2178	81	117	147	0.730	73	44	86	61	48575	35073	1.638	1.966	-100	0	1
5	2	2	""	"ara"	2370	16960	210	152	165	74	44	80	80	91	54	59	59	31	0	107	124	72	58	58	58	63	37	58	58	32	0	1.469	1.288	1.469	1.461	3.988	1.548	0.157	303	2325	82	121	151	0.555	72	49	85	66	49886	37450	1.370	1.649	-100	0	1
5	3	2	""	"ara"	2790	16940	210	143	154	65	42	75	75	81	37	45	71	46	0	104	120	71	59	57	57	63	122	193	14	2	0	1.447	1.254	1.262	1.393	3.906	0.048	0.016	314	2357	91	115	142	0.533	68	47	79	63	48400	37722	1.973	0.467	-100	0	1
5	4	2	""	"ara"	3170	16920	190	146	151	63	41	72	72	77	35	45	73	51	0	98	121	128	105	57	57	63	134	212	9	0	0	1.805	1.234	1.413	1.432	4.186	0.375	0.080	281	1939	15	115	143	0.852	74	41	79	64	42537	33875	2.114	0.433	-100	0	1
5	5	2	""	"fzd2"	3610	16920	200	856	868	249	28	73	73	78	33	42	100	100	0	577	593	209	35	58	58	62	60	96	100	99	0	1.509	1.486	1.502	1.537	1.585	1.494	0.796	309	2234	90	1302	1330	0.594	783	519	795	535	268307	183103	23.939	8.850	0	0	0
5	6	2	""	"fzd2"	3990	16950	190	860	870	241	27	72	72	79	47	59	100	99	0	575	612	223	36	58	58	61	24	39	99	99	0	1.524	1.440	1.490	1.492	1.555	1.432	0.809	296	1919	94	1305	1352	0.608	788	517	798	554	257373	181245	16.830	22.958	0	0	0
5	7	2	""	"fzd2"	4380	16950	190	870	875	238	27	73	73	79	33	41	100	100	0	633	651	235	36	60	60	64	38	59	99	99	0	1.391	1.357	1.368	1.418	1.596	1.336	0.807	285	1951	96	1370	1393	0.476	797	573	802	591	249401	185568	24.121	15.447	0	0	0
5	8	2	""	"fzd2"	4770	16910	190	763	801	231	28	75	75	81	37	45	100	100	0	517	555	218	39	60	60	67	70	104	99	98	0	1.505	1.467	1.543	1.545	1.600	1.407	0.720	315	1865	97	1145	1221	0.590	688	457	726	495	252181	174981	19.459	6.971	0	0	0
5	9	2	""	"ccl7"	5220	16920	210	149	157	61	38	71	71	76	55	72	66	27	0	115	132	64	48	59	59	61	21	34	85	67	0	1.393	1.178	1.333	1.248	3.298	2.525	0.176	328	2233	80	134	159	0.478	78	56	86	73	51521	43181	1.473	3.381	-100	0	1
5	10	2	""	"ccl7"	5580	16940	200	154	163	69	42	71	71	75	30	40	84	65	0	116	131	62	47	58	58	60	17	28	88	72	0	1.431	1.260	1.297	1.393	2.933	1.506	0.281	320	2091	94	141	165	0.517	83	58	92	73	52277	41779	2.933	4.176	0	0	0
5	11	2	""	"ccl7"	5960	16920	200	158	165	73	44	74	74	80	40	50	75	51	0	114	132	77	58	60	60	63	27	42	72	49	0	1.556	1.264	1.354	1.438	3.335	1.312	0.223	300	2189	90	138	163	0.638	84	54	91	72	49481	39460	2.125	2.556	-100	0	1
5	12	2	""	"ccl7"	6370	16920	210	142	155	70	45	75	75	85	87	102	32	7	0	106	120	58	48	60	60	66	80	121	25	5	0	1.457	1.333	1.367	1.343	3.570	0.227	0.066	371	2256	91	113	140	0.543	67	46	80	60	57660	44474	0.805	0.675	-100	0	1
5	13	2	""	"g3pdh"	6800	16910	220	40565	39081	9046	23	78	78	101	194	192	100	100	0	14335	13732	3599	26	60	60	67	63	94	100	100	0	2.836	2.853	2.859	2.916	1.210	2.843	0.982	399	2474	96	54762	52675	1.504	40487	14275	39003	13672	15593408	5479142	200.928	216.905	0	0	0
5	14	2	""	"g3pdh"	7190	16910	220	39939	38172	9092	23	80	80	96	119	123	100	100	0	14001	13508	3614	26	60	60	67	56	83	100	100	0	2.859	2.833	2.861	2.896	1.229	2.823	0.983	360	2534	96	53800	51540	1.516	39859	13941	38092	13448	13741931	4862867	319.966	240.018	0	0	0
5	15	2	""	"g3pdh"	7620	16910	210	39972	38507	9180	23	79	79	97	131	135	100	100	0	13867	13403	3678	27	61	61	67	52	77	100	100	0	2.890	2.880	2.921	2.983	1.293	2.865	0.981	344	2259	97	53699	51770	1.531	39893	13806	38428	13342	13246531	4610669	293.206	256.462	0	0	0
5	16	2	""	"g3pdh"	7980	16910	210	40356	39797	8687	21	81	81	90	80	88	100	100	0	13922	13624	3280	24	61	61	65	35	53	100	100	0	2.906	2.928	2.939	2.974	1.207	2.926	0.983	343	2219	96	54136	53279	1.539	40275	13861	39716	13563	13650428	4673025	496.338	387.400	0	0	0
5	17	2	""	"sp2"	8400	16920	190	2645	2701	702	25	80	80	88	49	55	100	100	0	2525	2536	663	26	61	61	64	27	42	100	100	0	1.041	1.059	1.050	1.062	1.279	1.058	0.938	300	1983	93	5029	5096	0.058	2565	2464	2621	2475	810316	760685	53.327	91.556	0	0	0
5	18	2	""	"sp2"	8780	16930	200	2331	2387	568	23	80	80	86	36	41	100	100	0	2312	2377	591	24	60	60	63	20	31	100	100	0	1.000	0.996	1.003	1.010	1.341	0.990	0.939	300	2287	94	4503	4624	0.000	2251	2252	2307	2317	716144	713048	63.917	115.700	0	0	0
5	19	2	""	"sp2"	9190	16920	200	2378	2420	530	21	79	79	85	38	44	100	100	0	2315	2354	589	25	60	60	64	52	81	100	100	0	1.020	1.020	1.029	1.029	1.277	1.009	0.941	294	2276	97	4554	4635	0.029	2299	2255	2341	2294	711360	692178	61.447	44.038	0	0	0
5	20	2	""	"sp2"	9570	16910	200	2263	2339	622	26	79	79	85	35	41	100	100	0	2266	2266	561	24	60	60	62	22	35	100	100	0	0.990	1.024	1.028	1.027	1.282	1.028	0.937	325	2259	87	4390	4466	-0.014	2184	2206	2260	2206	760184	736372	64.400	100.182	0	0	0
5	1	3	""	"ccl9"	1990	17320	230	887	906	254	28	84	84	116	356	306	98	66	0	850	872	290	33	60	60	70	74	105	99	99	0	1.016	1.012	1.034	1.042	1.561	1.680	0.481	407	2651	91	1593	1634	0.023	803	790	822	812	368819	354840	2.219	10.838	0	0	0
5	2	3	""	"ccl9"	2390	17340	220	953	1013	468	46	78	78	90	122	135	100	99	0	917	937	301	32	58	58	63	47	74	100	99	0	1.019	1.064	1.016	1.069	1.527	1.173	0.688	371	2469	95	1734	1814	0.027	875	859	935	879	375907	347636	7.566	18.596	0	0	0
5	3	3	""	"ccl9"	2790	17330	210	1069	1079	296	27	75	75	82	42	51	100	100	0	1033	1043	329	31	58	58	61	22	36	100	100	0	1.019	1.019	1.010	1.038	1.461	1.000	0.845	371	2232	90	1969	1989	0.027	994	975	1004	985	400267	386888	23.738	44.636	0	0	0
5	4	3	""	"ccl9"	3190	17320	220	1112	1123	277	24	73	73	78	35	44	100	100	0	1105	1108	324	29	57	57	61	44	72	100	100	0	0.991	0.999	0.992	1.009	1.429	0.981	0.861	395	2497	96	2087	2101	-0.013	1039	1048	1050	1051	443777	437828	29.857	23.795	0	0	0
5	5	3	""	"gadd45a"	3600	17330	250	1887	1914	486	25	74	74	78	38	48	100	100	0	1161	1191	397	33	58	58	61	36	59	99	99	0	1.644	1.624	1.665	1.680	1.482	1.624	0.862	500	2895	94	2916	2973	0.717	1813	1103	1840	1133	957221	595288	48.316	31.389	0	0	0
5	6	3	""	"gadd45a"	3990	17330	250	1871	1891	509	26	74	74	79	43	54	100	100	0	1137	1153	355	30	58	58	62	48	77	99	99	0	1.665	1.659	1.687	1.681	1.438	1.681	0.865	471	2828	93	2876	2912	0.736	1797	1079	1817	1095	890769	543244	42.140	22.729	0	0	0
5	7	3	""	"gadd45a"	4400	17330	240	1827	1818	431	23	74	74	80	41	51	100	100	0	1138	1158	385	33	60	60	64	38	59	100	100	0	1.626	1.588	1.655	1.642	1.449	1.576	0.856	471	2772	94	2831	2842	0.701	1753	1078	1744	1098	856183	545603	42.390	28.789	0	0	0
5	8	3	""	"gadd45a"	4800	17320	250	1821	1843	443	24	74	74	81	35	43	100	100	0	1100	1122	376	33	60	60	64	37	57	99	99	0	1.680	1.666	1.704	1.730	1.472	1.653	0.861	507	2847	94	2787	2831	0.748	1747	1040	1769	1062	934316	568998	50.343	28.595	0	0	0
5	9	3	""	"ccnd1"	5200	17320	230	1446	1472	375	25	72	72	78	31	39	100	100	0	1899	1896	473	24	58	58	61	22	36	100	100	0	0.746	0.762	0.755	0.763	1.343	0.755	0.920	417	2514	94	3215	3238	-0.423	1374	1841	1400	1838	613884	790635	44.968	83.409	0	0	0
5	10	3	""	"ccnd1"	5580	17330	210	1486	1488	390	26	73	73	78	50	64	100	100	0	1814	1853	520	28	59	59	67	231	344	100	99	0	0.805	0.789	0.802	0.792	1.326	0.775	0.910	375	2238	97	3168	3209	-0.313	1413	1755	1415	1794	557960	694823	28.200	7.732	0	0	0
5	11	3	""	"ccnd1"	6010	17320	220	1472	1513	450	29	73	73	80	46	57	100	100	0	1916	1930	514	26	59	59	62	27	43	100	100	0	0.753	0.770	0.771	0.768	1.312	0.768	0.899	372	2560	91	3256	3311	-0.409	1399	1857	1440	1871	562957	717965	31.152	69.185	0	0	0
5	12	3	""	"ccnd1"	6390	17310	220	1452	1483	410	27	75	75	80	36	45	100	100	0	1829	1841	550	29	59	59	62	22	35	100	100	0	0.778	0.790	0.784	0.798	1.364	0.774	0.904	406	2339	92	3147	3190	-0.362	1377	1770	1408	1782	602099	747564	38.972	80.864	0	0	0
5	13	3	""	"gadd45b"	6780	17310	240	1430	1472	386	26	75	75	81	58	71	100	99	0	909	931	350	37	59	59	63	58	92	99	99	0	1.594	1.602	1.631	1.692	1.504	1.571	0.851	452	2780	89	2205	2269	0.673	1355	850	1397	872	665310	420977	23.983	14.966	0	0	0
5	14	3	""	"gadd45b"	7190	17310	230	1385	1445	415	28	76	76	85	95	111	100	100	0	880	924	342	37	59	59	64	74	115	100	99	0	1.594	1.583	1.627	1.656	1.461	1.580	0.852	401	2588	93	2130	2234	0.673	1309	821	1369	865	579630	370366	14.316	11.622	0	0	0
5	15	3	""	"gadd45b"	7590	17310	230	1396	1401	360	25	76	76	82	42	51	100	100	0	884	928	343	36	59	59	62	38	61	100	100	0	1.600	1.525	1.571	1.586	1.485	1.496	0.840	415	2595	96	2145	2194	0.678	1320	825	1325	869	581605	385213	31.405	22.789	0	0	0
5	16	3	""	"gadd45b"	8000	17300	230	1404	1429	407	28	78	78	84	41	48	100	100	0	867	906	353	38	59	59	62	35	56	99	99	0	1.641	1.595	1.629	1.686	1.555	1.570	0.850	415	2627	98	2134	2198	0.715	1326	808	1351	847	592919	375817	32.805	24.114	0	0	0
5	17	3	""	"ccnd2"	8410	17320	190	376	386	115	29	76	76	83	38	45	100	99	0	436	458	178	38	59	59	62	19	30	100	100	0	0.796	0.777	0.810	0.795	1.745	0.710	0.672	299	1985	92	677	709	-0.329	300	377	310	399	115476	137007	7.974	20.842	0	0	0
5	18	3	""	"ccnd2"	8790	17320	180	382	428	624	145	79	79	86	41	47	99	98	0	439	448	170	37	60	60	64	35	54	99	98	0	0.799	0.899	0.818	0.837	1.811	3.778	0.140	260	1892	94	682	737	-0.324	303	379	349	388	111201	116473	8.341	10.971	0	0	0
5	19	3	""	"ccnd2"	9220	17320	180	371	415	305	73	77	77	83	40	48	100	99	0	440	487	495	101	59	59	63	55	87	100	98	0	0.772	0.790	0.820	0.808	1.790	0.573	0.423	259	1883	95	675	766	-0.373	294	381	338	428	107593	126187	8.300	7.709	0	0	0
5	20	3	""	"ccnd2"	9590	17310	180	389	407	140	34	80	80	90	147	163	92	55	0	453	474	181	38	59	59	63	39	61	99	99	0	0.784	0.788	0.786	0.794	1.782	1.299	0.455	269	1874	96	703	742	-0.351	309	394	327	415	109602	127405	2.156	10.538	0	0	0
5	1	4	""	"gna13"	1990	17720	240	450	472	158	33	84	84	103	178	172	93	53	0	171	188	100	53	60	60	67	70	104	68	36	0	3.297	3.031	3.278	3.707	2.655	3.446	0.622	437	2997	92	477	516	1.721	366	111	388	128	206415	82357	2.073	1.729	-100	0	1
5	2	4	""	"gna13"	2400	17740	210	447	461	171	37	78	78	99	208	210	86	41	0	157	179	94	52	58	58	68	84	123	56	22	0	3.727	3.165	3.477	3.714	2.521	2.855	0.294	338	2326	90	468	504	1.898	369	99	383	121	155982	60438	1.740	1.321	-100	0	1
5	3	4	""	"gna13"	2790	17730	210	531	561	202	36	76	76	86	91	105	100	99	0	186	211	121	57	58	58	63	35	55	87	73	0	3.555	3.170	3.464	3.868	2.478	3.607	0.478	373	2281	95	583	638	1.830	455	128	485	153	209222	78534	5.220	4.229	0	0	0
5	4	4	""	"gna13"	3200	17730	220	570	576	180	31	71	71	76	34	44	100	100	0	181	199	104	52	57	57	61	47	77	82	60	0	4.024	3.556	3.902	4.370	2.629	3.906	0.454	397	2534	96	623	647	2.009	499	124	505	142	228681	79046	14.706	2.936	0	0	0
5	5	4	""	"ccnd3"	3610	17740	200	588	609	174	28	72	72	76	32	42	100	100	0	533	547	194	35	58	58	63	67	106	99	98	0	1.086	1.098	1.107	1.134	1.625	1.075	0.760	343	2141	90	991	1026	0.119	516	475	537	489	208970	187682	16.656	7.224	0	0	0
5	6	4	""	"ccnd3"	4000	17750	200	589	603	170	28	74	74	78	33	42	100	100	0	519	542	192	35	58	58	63	53	84	100	99	0	1.117	1.093	1.113	1.121	1.656	1.040	0.697	317	2214	94	976	1013	0.160	515	461	529	484	191167	171676	15.909	9.038	0	0	0
5	7	4	""	"ccnd3"	4400	17760	200	605	619	178	28	74	74	83	75	90	100	99	0	535	560	278	49	59	59	64	54	84	99	99	0	1.116	1.088	1.114	1.147	1.610	0.992	0.699	318	2180	95	1007	1046	0.158	531	476	545	501	196705	178123	7.147	9.185	0	0	0
5	8	4	""	"ccnd3"	4780	17720	210	579	599	179	29	74	74	82	69	84	100	100	0	510	524	186	35	60	60	63	44	69	99	99	0	1.122	1.131	1.140	1.160	1.681	1.116	0.725	338	2242	93	955	989	0.166	505	450	525	464	202375	177254	7.493	10.477	0	0	0
5	9	4	""	"gpd2"	5210	17730	220	382	395	128	32	72	72	80	81	101	98	90	0	358	380	169	44	59	59	63	51	80	99	94	0	1.037	1.006	1.073	1.074	2.014	0.927	0.586	374	2469	95	609	644	0.052	310	299	323	321	147750	141962	3.889	6.216	0	0	0
5	10	4	""	"gpd2"	5580	17730	210	369	381	129	33	73	73	81	64	79	99	93	0	355	379	164	43	60	60	68	231	339	69	15	0	1.003	0.966	0.979	1.013	2.114	0.323	0.364	346	2254	90	591	627	0.004	296	295	308	319	131951	131300	4.688	1.346	-100	0	1
5	11	4	""	"gpd2"	6000	17740	210	366	378	131	34	72	72	79	43	54	99	98	0	363	375	170	45	59	59	61	20	32	98	98	0	0.967	0.968	0.997	1.038	2.176	0.895	0.575	362	2278	96	598	622	-0.048	294	304	306	316	136698	135755	6.953	15.700	0	0	0
5	12	4	""	"gpd2"	6380	17720	220	343	356	128	35	73	73	78	34	43	99	97	0	330	358	169	47	59	59	62	25	40	99	98	0	0.996	0.946	1.056	0.991	2.174	0.869	0.549	377	2525	95	541	582	-0.006	270	271	283	299	134073	135053	8.176	11.840	0	0	0
5	13	4	""	"ccr5"	6800	17710	210	552	564	161	28	74	74	80	34	42	100	100	0	415	441	166	37	59	59	61	25	40	99	99	0	1.343	1.283	1.295	1.339	1.682	1.269	0.728	343	2338	91	834	872	0.425	478	356	490	382	193559	151129	14.235	15.200	0	0	0
5	14	4	""	"ccr5"	7200	17720	210	527	545	175	32	76	76	85	87	102	100	99	0	398	427	168	39	59	59	62	33	53	100	100	0	1.330	1.274	1.277	1.326	1.740	1.278	0.700	322	2339	97	790	837	0.411	451	339	469	368	175360	137353	5.287	11.061	0	0	0
5	15	4	""	"ccr5"	7600	17710	200	521	537	168	31	77	77	85	43	50	100	99	0	388	407	163	40	59	59	63	57	90	97	95	0	1.350	1.322	1.352	1.398	1.829	1.265	0.673	320	2246	94	773	808	0.433	444	329	460	348	171949	130378	10.512	6.035	0	0	0
5	16	4	""	"ccr5"	8000	17690	210	489	514	173	33	76	76	83	41	49	100	99	0	366	394	168	42	59	59	64	58	90	99	93	0	1.345	1.307	1.360	1.378	1.808	1.282	0.663	335	2348	90	720	773	0.428	413	307	438	335	172318	131879	10.512	5.690	0	0	0
5	17	4	""	"gpx2"	8410	17700	200	217	226	90	39	77	77	99	182	183	33	2	0	187	217	114	52	60	60	79	205	259	20	4	0	1.102	0.949	1.060	0.982	2.890	0.739	0.664	309	2212	91	267	306	0.140	140	127	149	157	69899	66922	0.698	0.673	-100	0	1
5	18	4	""	"gpx2"	8780	17710	190	219	240	107	44	78	78	85	48	56	90	71	0	193	219	115	52	60	60	66	70	106	79	47	0	1.060	1.019	1.072	1.049	2.804	1.019	0.357	272	2006	93	274	321	0.084	141	133	162	159	65206	59567	3.229	2.186	-100	0	1
5	19	4	""	"gpx2"	9210	17720	190	224	242	107	44	77	77	84	46	54	92	73	0	177	209	116	55	60	60	65	66	101	76	42	0	1.256	1.107	1.189	1.213	2.695	1.078	0.371	275	2031	93	264	314	0.329	147	117	165	149	66506	57384	3.435	2.182	-100	0	1
5	20	4	""	"gpx2"	9600	17690	200	208	225	103	45	85	85	101	142	140	42	8	0	172	196	106	54	61	61	67	61	91	74	44	0	1.108	1.037	1.127	0.972	3.190	1.084	0.263	293	2305	94	234	275	0.148	123	111	140	135	65926	57483	0.873	2.115	-100	0	1
5	1	5	""	"cct3"	2020	18130	200	611	660	295	44	87	87	102	87	85	99	97	0	922	926	319	34	61	61	69	107	155	100	99	0	0.609	0.662	0.628	0.641	1.766	0.585	0.585	322	2286	96	1385	1438	-0.715	524	861	573	865	212372	298160	6.414	8.009	0	0	0
5	2	5	""	"cct3"	2420	18160	190	672	668	215	32	78	78	88	53	60	100	99	0	1024	1035	341	32	59	59	64	49	76	100	100	0	0.616	0.605	0.592	0.599	1.663	0.562	0.743	300	1922	96	1559	1566	-0.699	594	965	590	976	200340	310604	10.943	19.816	0	0	0
5	3	5	""	"cct3"	2770	18150	200	648	658	214	32	75	75	84	50	59	100	99	0	1065	1110	367	33	58	58	64	40	62	100	100	0	0.569	0.554	0.545	0.546	1.584	0.520	0.775	317	2191	93	1580	1635	-0.813	573	1007	583	1052	208614	351960	11.480	26.150	0	0	0
5	4	5	""	"cct3"	3170	18140	210	731	746	248	33	71	71	77	49	63	100	99	0	1143	1150	395	34	56	56	62	40	64	100	100	0	0.607	0.617	0.624	0.613	1.591	0.590	0.813	347	2361	95	1747	1769	-0.720	660	1087	675	1094	258871	399163	13.653	27.200	0	0	0
5	5	5	""	"gspt1"	3620	18130	220	385	411	165	40	72	72	76	30	39	100	99	0	676	711	258	36	58	58	63	87	138	100	99	0	0.506	0.519	0.532	0.506	1.825	0.464	0.627	375	2572	92	931	992	-0.983	313	618	339	653	154217	266620	11.167	7.448	0	0	0
5	6	5	""	"gspt1"	4000	18160	210	392	410	148	36	73	73	80	45	56	99	97	0	648	684	243	35	58	58	62	34	54	100	100	0	0.541	0.538	0.521	0.524	1.833	0.493	0.657	358	2171	92	909	963	-0.886	319	590	337	626	146711	244898	7.333	18.294	0	0	0
5	7	5	""	"gspt1"	4370	18140	220	354	370	141	38	75	75	86	80	93	96	83	0	623	642	263	40	59	59	65	56	86	99	98	0	0.495	0.506	0.507	0.500	1.942	0.462	0.662	370	2457	94	843	878	-1.014	279	564	295	583	137054	237526	3.550	10.304	0	0	0
5	8	5	""	"gspt1"	4780	18120	220	372	386	139	36	75	75	82	65	79	98	91	0	649	675	247	36	60	60	64	49	76	100	99	0	0.504	0.506	0.493	0.494	1.916	0.452	0.631	389	2513	93	886	926	-0.989	297	589	311	615	150221	262405	4.677	12.469	0	0	0
5	9	5	""	"sp1"	5200	18120	230	5415	5476	843	15	74	74	81	81	100	100	100	0	2682	2706	489	18	59	59	63	51	80	100	100	0	2.036	2.041	2.051	2.056	1.203	2.048	0.963	446	2553	94	7964	8049	1.026	5341	2623	5402	2647	2442198	1206861	66.605	51.824	0	0	0
5	10	5	""	"sp1"	5610	18130	230	5420	5426	914	16	74	74	91	254	279	100	100	0	2616	2588	495	19	60	60	76	328	431	100	99	0	2.092	2.117	2.139	2.131	1.189	2.124	0.965	410	2564	91	7902	7880	1.065	5346	2556	5352	2528	2224812	1061085	21.004	7.659	0	0	0
5	11	5	""	"sp1"	5990	18130	220	5223	5201	818	15	72	72	78	39	50	100	100	0	2534	2561	486	18	59	59	64	66	103	100	100	0	2.081	2.050	2.074	2.068	1.217	2.055	0.961	413	2376	94	7626	7631	1.057	5151	2475	5129	2502	2147900	1057630	131.359	37.833	0	0	0
5	12	5	""	"sp1"	6380	18120	220	5147	5107	954	18	73	73	79	43	54	100	100	0	2535	2502	562	22	60	60	63	56	88	100	100	0	2.050	2.061	2.074	2.090	1.242	2.063	0.955	431	2415	94	7549	7476	1.036	5074	2475	5034	2442	2201215	1078467	116.930	43.554	0	0	0
5	13	5	""	"cct5"	6800	18110	210	2648	2727	676	24	76	76	83	61	73	100	100	0	2568	2643	749	28	59	59	61	24	39	100	100	0	1.025	1.026	1.042	1.035	1.252	1.013	0.934	362	2259	97	5081	5235	0.036	2572	2509	2651	2584	987048	956699	43.344	107.583	0	0	0
5	14	5	""	"cct5"	7190	18120	210	2630	2620	591	22	76	76	83	42	50	100	100	0	2429	2502	694	27	59	59	61	19	31	100	100	0	1.078	1.041	1.049	1.055	1.281	1.023	0.930	339	2319	97	4924	4987	0.108	2554	2370	2544	2443	888205	848241	60.405	128.474	0	0	0
5	15	5	""	"cct5"	7590	18120	200	2522	2599	544	20	78	78	85	42	49	100	100	0	2421	2477	635	25	58	58	61	19	31	100	100	0	1.034	1.042	1.054	1.054	1.275	1.026	0.933	327	2249	97	4807	4940	0.048	2444	2363	2521	2419	849725	809957	59.857	127.158	0	0	0
5	16	5	""	"cct5"	7990	18110	200	2550	2597	617	23	77	77	84	39	46	100	100	0	2471	2490	669	26	59	59	62	30	48	100	99	0	1.025	1.037	1.047	1.056	1.352	1.025	0.925	359	2223	97	4885	4951	0.036	2473	2412	2520	2431	932484	893981	64.436	80.933	0	0	0
5	17	5	""	"gstm2"	8410	18110	210	3241	3203	656	20	80	80	106	196	184	100	100	0	1564	1588	390	24	61	61	86	305	354	100	99	0	2.103	2.045	2.085	2.068	1.308	2.000	0.793	350	2291	96	4664	4650	1.072	3161	1503	3123	1527	1121222	555751	15.801	4.925	0	0	0
5	18	5	""	"gstm2"	8790	18120	200	3163	3125	646	20	78	78	86	72	83	100	100	0	1545	1551	382	24	60	60	69	229	331	99	99	0	2.077	2.044	2.051	2.068	1.263	1.979	0.799	323	2215	97	4570	4538	1.055	3085	1485	3047	1491	1009523	501094	42.208	6.472	0	0	0
5	19	5	""	"gstm2"	9210	18140	200	3174	3171	684	21	76	76	82	35	42	100	100	0	1578	1573	396	25	59	59	62	24	38	100	100	0	2.039	2.044	2.048	2.074	1.324	2.057	0.934	327	2141	88	4617	4609	1.028	3098	1519	3095	1514	1036832	514303	88.257	62.958	0	0	0
5	20	5	""	"gstm2"	9590	18120	210	3144	3105	635	20	78	78	85	44	51	100	100	0	1516	1515	392	25	60	60	64	32	50	99	99	0	2.106	2.080	2.113	2.151	1.466	2.084	0.932	343	2323	96	4522	4482	1.075	3066	1456	3027	1455	1064987	519799	68.636	45.344	0	0	0
5	1	6	""	"cct6a"	1990	18540	200	381	572	472	82	92	92	135	176	130	64	47	0	422	617	554	89	62	62	105	211	200	62	45	0	0.803	0.865	0.869	0.983	2.843	0.833	0.767	316	2056	100	649	1035	-0.317	289	360	480	555	180810	195004	2.483	2.427	-100	0	1
5	2	6	""	"cct6a"	2340	18570	280	1023	1033	273	26	84	84	114	142	124	100	99	0	1174	1210	359	29	60	60	90	172	191	99	99	0	0.843	0.825	0.832	0.832	1.481	0.797	0.810	676	3198	81	2053	2099	-0.246	939	1114	949	1150	698429	818266	6.472	6.512	0	0	0
5	3	6	""	"cct6a"	2760	18570	220	1151	1193	333	27	79	79	93	116	124	100	100	0	1402	1426	431	30	59	59	67	54	80	100	100	0	0.798	0.815	0.838	0.821	1.436	0.810	0.798	387	2469	92	2415	2481	-0.326	1072	1343	1114	1367	461723	551806	9.483	25.167	0	0	0
5	4	6	""	"cct6a"	3160	18540	220	1262	1282	341	26	72	72	81	108	133	100	100	0	1522	1587	528	33	57	57	64	47	73	100	100	0	0.812	0.791	0.804	0.804	1.404	0.767	0.810	417	2543	91	2655	2740	-0.300	1190	1465	1210	1530	534624	661596	11.120	32.404	0	0	0
5	5	6	""	"h2dmb1"	3590	18530	200	131	163	105	64	78	78	116	103	88	35	13	0	107	150	116	77	62	62	106	133	125	29	10	0	1.178	0.966	0.998	1.039	3.238	0.594	0.333	316	2304	100	98	173	0.236	53	45	85	88	51545	47486	0.456	0.331	-100	0	1
5	6	6	""	"h2dmb1"	3990	18530	200	108	161	125	77	82	82	123	108	87	31	15	0	71	152	146	96	62	62	108	135	125	27	13	0	2.889	0.878	1.000	1.128	3.094	0.614	0.396	316	2233	100	35	169	1.531	26	9	79	90	50887	47947	0.352	0.326	-100	0	1
5	7	6	""	"h2dmb1"	4390	18550	200	336	343	110	32	76	76	85	59	69	99	93	0	320	340	131	38	59	59	64	33	51	99	97	0	0.996	0.950	0.944	0.975	1.939	0.974	0.539	315	2239	95	521	548	-0.006	260	261	267	281	107988	107186	4.373	8.364	0	0	0
5	8	6	""	"h2dmb1"	4770	18520	210	317	333	110	33	76	76	81	36	44	99	98	0	307	315	134	42	60	60	63	25	39	98	95	0	0.976	1.008	1.050	1.093	2.166	0.974	0.551	320	2369	91	488	512	-0.035	241	247	257	255	106530	100662	7.000	10.080	0	0	0
5	9	6	""	"cct7"	5200	18520	230	4891	4821	1290	26	75	75	82	47	57	100	100	0	4035	3883	1022	26	60	60	66	61	92	100	100	0	1.212	1.241	1.223	1.243	1.263	1.249	0.950	393	2707	92	8791	8569	0.277	4816	3975	4746	3823	1894618	1526021	100.830	62.574	0	0	0
5	10	6	""	"cct7"	5610	18540	210	4986	4898	1203	24	75	75	94	268	285	100	100	0	4086	4070	1093	26	59	59	76	344	452	99	99	0	1.220	1.202	1.210	1.213	1.255	1.179	0.948	358	2260	91	8938	8834	0.287	4911	4027	4823	4011	1753311	1456945	17.925	11.610	0	0	0
5	11	6	""	"cct7"	5970	18550	210	4830	4657	1216	26	76	76	83	44	53	100	100	0	3935	3897	1012	25	59	59	65	43	66	100	100	0	1.227	1.194	1.188	1.193	1.213	1.198	0.963	356	2239	88	8630	8419	0.295	4754	3876	4581	3838	1658006	1387158	103.955	89.116	0	0	0
5	12	6	""	"cct7"	6360	18520	220	4619	4495	1222	27	74	74	81	47	58	100	100	0	3816	3662	1029	28	60	60	65	59	90	100	100	0	1.210	1.227	1.228	1.240	1.315	1.228	0.949	355	2590	91	8301	8023	0.275	4545	3756	4421	3602	1595628	1300076	93.915	60.966	0	0	0
5	13	6	""	"hck"	6800	18510	210	319	341	117	34	75	75	82	60	73	99	93	0	246	272	128	47	58	58	61	27	44	98	97	0	1.298	1.243	1.241	1.326	2.043	1.211	0.534	349	2297	94	432	480	0.376	244	188	266	214	118881	95030	4.317	7.815	0	0	0
5	14	6	""	"hck"	7190	18520	210	308	326	114	34	75	75	82	44	53	99	97	0	238	258	110	42	58	58	61	23	37	99	95	0	1.294	1.255	1.259	1.333	2.061	1.291	0.567	327	2276	94	413	451	0.372	233	180	251	200	106539	84390	5.545	8.565	0	0	0
5	15	6	""	"hck"	7590	18520	200	311	324	113	34	78	78	92	154	167	79	24	0	232	255	118	46	58	58	68	163	239	55	10	0	1.339	1.249	1.300	1.327	2.150	1.224	0.531	315	2219	97	407	443	0.421	233	174	246	197	102056	80479	1.506	1.147	-100	0	1
5	16	6	""	"hck"	7990	18500	210	295	313	104	33	78	78	98	199	203	58	7	0	231	250	105	42	60	60	84	393	467	5	0	0	1.269	1.237	1.269	1.303	2.005	0.457	0.613	336	2322	90	388	425	0.344	217	171	235	190	105052	84123	1.080	0.422	-100	0	1
5	17	6	""	"mmel"	8400	18510	230	267	282	106	37	77	77	86	71	82	92	67	0	164	184	88	47	60	60	65	61	93	76	41	0	1.827	1.653	1.828	1.860	2.583	1.790	0.401	431	2547	96	294	329	0.869	190	104	205	124	121606	79322	2.761	1.951	-100	0	1
5	18	6	""	"mmel"	8790	18510	220	262	275	98	35	77	77	83	44	53	98	88	0	160	178	85	47	60	60	63	29	46	92	76	0	1.850	1.678	1.856	1.854	2.417	1.852	0.357	398	2492	96	285	316	0.888	185	100	198	118	109287	70752	4.364	3.966	0	0	0
5	19	6	""	"mmel"	9220	18510	230	260	274	94	34	75	75	81	36	44	98	95	0	166	179	79	44	60	60	63	26	41	95	83	0	1.745	1.672	1.769	1.792	2.322	1.875	0.405	418	2527	96	291	318	0.803	185	106	199	119	114619	74619	5.361	4.462	0	0	0
5	20	6	""	"mmel"	9610	18510	230	259	268	96	35	77	77	82	31	37	98	95	0	156	175	82	46	60	60	62	25	40	94	80	0	1.896	1.661	1.888	1.817	2.483	1.826	0.405	453	2580	97	278	306	0.923	182	96	191	115	121520	79096	6.000	4.520	0	0	0
5	1	7	""	"tnc"	1990	18910	110	224	240	94	39	94	94	119	97	81	72	20	0	143	148	80	54	64	64	74	53	71	58	34	0	1.646	1.738	1.201	1.530	4.704	3.812	0.036	29	601	32	209	230	0.719	130	79	146	84	6948	4301	1.247	1.396	-100	0	1
5	2	7	""	"tnc"	2400	18930	280	310	331	127	38	86	86	104	96	92	91	62	0	272	294	145	49	60	60	73	95	130	85	56	0	1.057	1.047	1.125	1.142	2.378	1.025	0.455	545	3381	83	436	479	0.080	224	212	245	234	180623	160289	2.365	2.326	0	0	0
5	3	7	""	"tnc"	2750	18950	190	322	360	200	55	83	83	100	70	70	95	80	0	248	276	152	55	60	60	65	35	53	96	89	0	1.271	1.282	1.299	1.289	2.552	1.551	0.395	331	1650	93	427	493	0.346	239	188	277	216	119170	91508	3.714	6.029	0	0	0
5	4	7	""	"tnc"	3140	18940	200	316	332	128	38	72	72	79	41	51	99	96	0	245	272	142	52	57	57	61	36	59	96	90	0	1.298	1.209	1.251	1.312	2.463	1.155	0.403	352	2123	88	432	475	0.376	244	188	260	215	116854	95870	6.171	5.861	0	0	0
5	5	7	""	"n-myc"	3590	18930	200	1095	822	640	77	79	79	267	448	167	58	53	0	780	663	553	83	63	63	215	370	172	57	49	0	1.417	1.238	1.270	1.283	2.258	1.198	0.835	316	2277	100	1733	1343	0.503	1016	717	743	600	259628	209469	1.239	1.211	-100	0	1
5	6	7	""	"n-myc"	3990	18930	200	284	449	439	97	80	80	255	434	170	27	14	0	162	323	371	114	62	62	204	363	177	22	14	0	2.040	1.414	1.559	1.927	3.698	1.238	0.844	316	2338	100	304	630	1.029	204	100	369	261	141999	102216	0.447	0.328	-100	0	1
5	7	7	""	"n-myc"	4440	18950	200	1272	1263	333	26	76	76	90	128	142	100	99	0	1020	1028	317	30	60	60	70	108	154	99	99	0	1.246	1.226	1.271	1.257	1.594	1.217	0.823	332	2053	89	2156	2155	0.317	1196	960	1187	968	419227	341195	9.164	8.870	0	0	0
5	8	7	""	"n-myc"	4750	18930	190	1283	1303	346	26	76	76	82	35	42	100	100	0	995	1037	332	32	59	59	63	32	50	99	99	0	1.290	1.255	1.292	1.276	1.457	1.243	0.837	322	1797	91	2143	2205	0.367	1207	936	1227	978	419625	333905	34.886	30.438	0	0	0
5	9	7	""	"sp8"	5240	18930	180	1736	1742	399	22	74	74	84	69	82	100	100	0	1452	1434	384	26	60	60	66	73	110	100	99	0	1.194	1.214	1.235	1.234	1.348	1.202	0.898	297	1789	95	3054	3042	0.256	1662	1392	1668	1374	517231	425861	24.029	18.740	0	0	0
5	10	7	""	"sp8"	5610	18950	190	1610	1635	394	24	73	73	80	56	70	100	100	0	1361	1380	384	27	59	59	62	20	32	100	100	0	1.180	1.182	1.200	1.203	1.396	1.177	0.891	301	1869	88	2839	2883	0.239	1537	1302	1562	1321	492115	415264	27.768	65.900	0	0	0
5	11	7	""	"sp8"	5960	18940	200	1594	1629	435	26	75	75	80	34	42	100	100	0	1341	1344	351	26	58	58	62	24	38	100	100	0	1.184	1.208	1.179	1.212	1.367	1.222	0.892	298	2119	94	2802	2840	0.244	1519	1283	1554	1286	485342	400494	45.559	53.417	0	0	0
5	12	7	""	"sp8"	6360	18910	190	1608	1648	403	24	75	75	80	37	46	100	100	0	1328	1351	365	27	59	59	61	22	36	100	100	0	1.208	1.217	1.205	1.229	1.331	1.213	0.906	303	1979	95	2802	2865	0.273	1533	1269	1573	1292	499442	409451	42.378	58.636	0	0	0
5	13	7	""	"ifnabr1"	6800	18900	230	959	1003	296	29	75	75	81	40	49	100	100	0	819	850	284	33	58	58	60	22	36	99	99	0	1.162	1.172	1.207	1.194	1.490	1.167	0.833	429	2654	97	1645	1720	0.217	884	761	928	792	430396	364623	23.050	35.909	0	0	0
5	14	7	""	"ifnabr1"	7200	18910	230	974	1001	255	25	75	75	82	42	51	100	100	0	836	842	268	31	58	58	60	21	35	100	100	0	1.156	1.181	1.168	1.213	1.503	1.162	0.842	392	2590	97	1677	1710	0.209	899	778	926	784	392232	330194	21.881	37.238	0	0	0
5	15	7	""	"ifnabr1"	7590	18900	220	923	947	245	25	77	77	83	35	42	100	100	0	733	779	270	34	58	58	61	20	32	100	100	0	1.253	1.207	1.252	1.249	1.476	1.178	0.825	372	2552	93	1521	1591	0.325	846	675	870	721	352166	289783	24.686	35.900	0	0	0
5	16	7	""	"ifnabr1"	8010	18900	210	897	927	274	29	77	77	94	189	201	100	97	0	743	782	304	38	59	59	80	389	486	89	35	0	1.199	1.176	1.250	1.220	1.493	1.135	0.833	376	2285	90	1504	1573	0.262	820	684	850	723	348574	293919	4.407	1.805	0	0	0
5	17	7	""	"prph1"	8400	18910	210	124	136	77	56	77	77	83	44	53	51	23	0	101	111	51	45	60	60	64	40	62	51	17	0	1.146	1.157	1.243	1.187	3.631	1.245	0.291	269	2203	6	88	110	0.197	47	41	59	51	36517	29943	1.205	1.175	-100	0	1
5	18	7	""	"prph1"	8790	18910	210	136	149	90	60	77	77	82	36	43	71	39	0	108	120	63	52	60	60	63	23	36	81	53	0	1.229	1.200	1.271	1.191	3.367	2.047	0.172	178	2350	37	107	132	0.297	59	48	72	60	26539	21389	1.861	2.478	-100	0	1
5	19	7	""	"prph1"	9220	18910	210	134	161	174	108	78	78	84	46	54	62	22	0	105	228	962	421	60	60	65	38	58	58	26	0	1.244	0.494	1.214	1.152	3.264	0.166	0.507	153	2306	17	101	251	0.315	56	45	83	168	24665	34877	1.674	4.289	-100	0	1
5	20	7	""	"prph1"	9600	18900	230	127	139	62	44	76	76	81	41	50	60	25	0	106	115	43	37	59	59	63	29	46	73	39	0	1.085	1.125	1.169	1.103	3.750	1.590	0.262	246	2693	2	98	119	0.118	51	47	63	56	34078	28406	1.415	1.793	-100	0	1
5	1	8	""	"lgals9"	2010	19330	220	165	183	96	52	89	89	104	69	66	53	26	0	115	146	157	107	60	60	68	53	77	50	23	0	1.382	1.093	1.533	1.338	4.072	1.167	0.119	184	2772	0	131	180	0.467	76	55	94	86	33693	26879	1.145	1.472	-100	0	1
5	2	8	""	"lgals9"	2380	19360	180	200	212	110	51	86	86	98	62	63	66	43	0	116	150	89	59	59	59	66	31	46	82	43	0	2.000	1.385	2.327	1.517	5.897	2.666	0.154	51	1954	44	171	217	1.000	114	57	126	91	10809	7660	1.839	2.710	-100	0	1
5	3	8	""	"lgals9"	2810	19330	260	222	291	283	97	84	84	106	108	101	58	28	0	110	148	149	100	59	59	66	42	63	56	30	0	2.706	2.326	2.526	2.514	3.991	4.428	0.183	252	3242	0	189	296	1.436	138	51	207	89	73369	37343	1.713	1.952	-100	0	1
5	4	8	""	"lgals9"	3180	19330	230	137	153	77	50	72	72	79	46	58	62	34	0	97	112	59	52	57	57	62	47	75	42	19	0	1.625	1.473	1.667	1.479	4.011	0.988	0.062	378	2604	90	105	136	0.700	65	40	81	55	57817	42448	1.609	1.064	-100	0	1
5	5	8	""	"spp1"	3620	19330	250	5584	5126	4287	83	75	75	119	234	196	94	75	0	2694	2624	2275	86	59	59	94	191	203	80	65	0	2.091	1.969	1.999	2.242	2.021	1.949	0.959	459	3061	87	8144	7616	1.064	5509	2635	5051	2565	2352784	1204392	21.397	13.246	0	0	0
5	6	8	""	"spp1"	4030	19350	220	8113	6467	4308	66	74	74	86	80	93	100	99	0	4035	3301	2296	69	59	59	64	42	65	99	97	0	2.022	1.972	2.025	2.149	1.797	1.961	0.952	338	2340	72	12015	9635	1.016	8039	3976	6393	3242	2185857	1115735	79.763	77.071	0	0	0
5	7	8	""	"spp1"	4330	19310	200	7166	6277	3673	58	77	77	98	149	152	99	99	0	3651	3256	1970	60	60	60	73	122	167	97	93	0	1.974	1.940	1.938	2.007	1.569	1.944	0.944	370	1951	74	10680	9396	0.981	7089	3591	6200	3196	2322662	1204870	41.470	26.090	0	0	0
5	8	8	""	"spp1"	4780	19330	250	5466	5145	4214	81	75	75	84	47	55	100	100	0	2622	2616	2209	84	59	59	63	33	52	98	95	0	2.103	1.983	2.068	2.193	1.790	1.968	0.960	438	3110	91	7954	7627	1.072	5391	2563	5070	2557	2253564	1145948	107.681	77.364	0	0	0
5	9	8	""	"mmp7"	5200	19310	240	613	647	232	35	72	72	78	40	51	99	99	0	496	527	240	45	59	59	62	32	51	99	99	0	1.238	1.229	1.306	1.307	1.730	1.195	0.734	433	2828	87	978	1043	0.308	541	437	575	468	280283	227981	14.225	14.531	0	0	0
5	10	8	""	"mmp7"	5580	19340	220	598	631	234	37	74	74	81	41	50	100	100	0	470	493	205	41	59	59	61	22	36	100	100	0	1.275	1.283	1.304	1.344	1.769	1.301	0.714	390	2478	95	935	991	0.350	524	411	557	434	245953	192126	13.415	19.636	0	0	0
5	11	8	""	"mmp7"	6000	19330	230	594	617	251	40	76	76	84	51	60	100	100	0	478	520	217	41	59	59	62	32	51	99	99	0	1.236	1.174	1.192	1.199	1.749	1.203	0.728	415	2568	86	937	1002	0.306	518	419	541	461	256190	215628	10.451	14.313	0	0	0
5	12	8	""	"mmp7"	6390	19310	220	551	576	199	34	74	74	79	36	45	100	100	0	446	477	223	46	58	58	61	23	37	99	99	0	1.229	1.198	1.268	1.294	1.903	1.147	0.704	394	2574	95	865	921	0.297	477	388	502	419	227030	187803	13.806	18.087	0	0	0
5	13	8	""	"vegfa"	6810	19310	200	321	342	128	37	75	75	80	37	46	100	98	0	97	124	82	66	59	59	61	22	36	61	46	0	6.474	4.108	5.600	5.827	3.802	4.805	0.221	315	2229	97	284	332	2.695	246	38	267	65	107678	39195	7.081	2.864	0	0	0
5	14	8	""	"vegfa"	7190	19320	200	314	332	128	38	77	77	85	59	69	97	87	0	97	122	80	65	58	58	61	21	34	63	46	0	6.077	3.984	5.116	5.265	3.593	4.949	0.250	295	2275	90	276	319	2.603	237	39	255	64	97892	35879	4.186	2.905	-100	0	1
5	15	8	""	"vegfa"	7600	19310	190	286	308	130	42	80	80	158	927	586	0	0	0	95	120	76	63	60	60	127	654	514	0	0	0	5.886	3.800	4.820	4.737	3.842	1.525	0.302	287	2021	95	241	288	2.557	206	35	228	60	88415	34507	0.162	-0.011	-100	0	1
5	16	8	""	"vegfa"	7990	19300	200	290	312	131	41	77	77	92	174	189	64	15	0	84	106	68	64	59	59	78	359	460	1	0	0	8.520	5.000	6.156	6.165	4.009	7.245	0.128	300	2290	97	238	282	3.091	213	25	235	47	93502	31780	1.264	0.078	-100	0	1
5	17	8	""	"odc"	8410	19310	200	846	880	290	32	78	78	85	40	47	100	100	0	991	1050	418	39	59	59	62	24	38	100	100	0	0.824	0.809	0.830	0.828	1.614	0.755	0.744	331	2224	95	1700	1793	-0.279	768	932	802	991	291304	347427	19.875	41.167	0	0	0
5	18	8	""	"odc"	8800	19320	200	850	864	246	28	76	76	81	34	41	100	100	0	1037	1058	367	34	59	59	61	19	31	100	100	0	0.791	0.789	0.802	0.807	1.549	0.747	0.798	305	2252	95	1752	1787	-0.338	774	978	788	999	263555	322624	23.029	52.474	0	0	0
5	19	8	""	"odc"	9200	19290	210	860	890	385	43	76	76	82	68	82	100	100	0	1024	1062	488	45	58	58	61	23	37	99	99	0	0.812	0.811	0.823	0.823	1.613	0.802	0.813	308	2323	89	1750	1818	-0.300	784	966	814	1004	274089	327228	11.882	43.522	0	0	0
5	20	8	""	"odc"	9570	19310	210	852	870	293	33	77	77	85	73	85	100	100	0	976	1042	401	38	60	60	67	82	122	99	98	0	0.846	0.808	0.813	0.829	1.605	0.777	0.809	369	2306	92	1691	1775	-0.241	775	916	793	982	321134	384487	10.753	11.890	0	0	0
5	1	9	""	"il13ra1"	1990	19740	200	152	187	110	58	93	93	117	85	72	43	23	0	84	122	132	108	62	62	79	111	140	16	4	0	2.682	1.567	2.063	1.989	4.121	0.544	0.244	316	2270	100	81	154	1.423	59	22	94	60	59018	38677	0.824	0.387	-100	0	1
5	2	9	""	"il13ra1"	2390	19740	200	123	172	209	121	101	101	147	172	117	11	3	0	65	89	67	75	64	64	85	105	123	9	2	0	22.000	2.840	2.000	2.125	4.134	2.322	0.116	316	2234	100	23	96	4.459	22	1	71	25	54499	28083	0.145	0.038	-100	0	1
5	3	9	""	"il13ra1"	2790	19740	200	402	471	349	74	98	98	164	224	136	63	30	0	162	193	128	66	61	61	85	175	205	27	6	0	3.010	2.826	2.829	3.157	3.471	3.696	0.389	316	2239	100	405	505	1.590	304	101	373	132	148794	60918	1.371	0.617	-100	0	1
5	4	9	""	"il13ra1"	3190	19740	200	259	263	138	52	72	72	78	39	50	82	77	0	124	160	127	79	57	57	61	36	59	65	47	0	2.791	1.854	2.300	2.249	3.626	1.880	0.210	316	2248	100	254	294	1.481	187	67	191	103	83226	50521	4.744	2.750	-100	0	1
5	5	9	""	"rbl1"	3650	19740	220	127	144	73	50	73	73	78	32	41	65	45	0	129	168	128	76	57	57	60	23	38	76	62	0	0.750	0.640	0.833	0.819	4.841	0.298	0.074	320	2508	85	126	182	-0.415	54	72	71	111	46010	53606	2.063	4.696	-100	0	1
5	6	9	""	"rbl1"	3960	19750	200	125	144	75	52	73	73	77	31	40	65	44	0	135	177	126	71	58	58	61	25	40	77	60	0	0.675	0.597	0.698	0.701	5.029	0.340	0.097	231	2146	16	129	190	-0.567	52	77	71	119	33241	40945	2.161	4.640	-100	0	1
5	7	9	""	"rbl1"	4430	19750	200	127	137	67	48	74	74	83	65	78	41	12	0	126	162	110	67	58	58	63	47	74	58	40	0	0.779	0.606	0.707	0.762	4.850	0.838	0.092	311	2158	95	121	167	-0.360	53	68	63	104	42616	50442	0.831	2.106	-100	0	1
5	8	9	""	"rbl1"	4740	19740	190	119	135	65	48	76	76	82	48	58	47	21	0	129	165	108	65	59	59	63	30	47	70	54	0	0.614	0.557	0.613	0.633	5.140	0.614	0.085	309	1833	83	113	165	-0.704	43	70	59	106	41639	50866	1.104	3.400	-100	0	1
5	9	9	""	"mad"	5230	19740	190	681	697	183	26	72	72	77	31	40	100	100	0	502	519	184	35	59	59	61	19	31	99	99	0	1.375	1.359	1.384	1.420	1.622	1.340	0.776	312	1852	88	1052	1085	0.459	609	443	625	460	217608	162028	20.000	24.105	0	0	0
5	10	9	""	"mad"	5550	19740	190	674	687	179	26	74	74	98	454	463	82	5	0	451	476	180	37	59	59	78	555	711	20	0	0	1.531	1.470	1.561	1.563	1.706	1.450	0.762	298	1850	92	992	1030	0.614	600	392	613	417	204719	141985	1.297	0.717	-100	0	1
5	11	9	""	"mad"	5990	19720	200	604	606	177	29	76	76	84	46	54	99	99	0	400	423	173	40	60	60	64	33	51	100	99	0	1.553	1.460	1.508	1.538	1.654	1.436	0.734	322	2233	81	868	893	0.635	528	340	530	363	195071	136274	11.348	10.879	0	0	0
5	12	9	""	"mad"	6380	19730	200	585	602	197	32	74	74	79	31	39	100	100	0	372	396	158	39	59	59	61	20	32	100	100	0	1.633	1.567	1.651	1.653	1.717	1.598	0.725	314	2246	96	824	865	0.708	511	313	528	337	189165	124225	16.871	16.750	0	0	0
5	13	9	""	"tcn2"	6800	19720	210	317	337	116	34	75	75	81	39	48	98	97	0	230	260	130	50	58	58	60	25	41	98	95	0	1.407	1.297	1.444	1.405	2.215	1.302	0.502	338	2392	96	414	464	0.493	242	172	262	202	113774	87736	6.564	8.000	0	0	0
5	14	9	""	"tcn2"	7200	19720	200	320	332	107	32	76	76	85	62	72	99	91	0	229	247	122	49	58	58	62	33	53	97	89	0	1.427	1.354	1.403	1.522	2.279	1.269	0.500	313	2289	93	415	445	0.513	244	171	256	189	103922	77246	3.984	5.606	0	0	0
5	15	9	""	"tcn2"	7610	19710	200	305	322	109	33	77	77	136	850	625	0	0	0	218	238	117	49	59	59	98	433	441	3	0	0	1.434	1.369	1.448	1.496	2.287	1.409	0.468	302	2300	94	387	424	0.520	228	159	245	179	97289	71959	0.219	0.323	-100	0	1
5	16	9	""	"tcn2"	8010	19710	200	297	311	142	45	77	77	86	52	60	97	89	0	202	221	106	47	59	59	62	23	37	94	89	0	1.538	1.444	1.441	1.570	2.540	1.618	0.485	336	2251	95	363	396	0.621	220	143	234	162	104583	74362	4.327	6.913	0	0	0
5	17	9	""	"mupar1"	8410	19720	200	755	785	225	28	77	77	84	46	54	100	100	0	589	637	259	40	58	58	62	39	62	100	100	0	1.277	1.223	1.255	1.283	1.613	1.175	0.751	341	2194	97	1209	1287	0.353	678	531	708	579	267829	217282	15.239	14.744	0	0	0
5	18	9	""	"mupar1"	8790	19720	200	780	802	231	28	77	77	82	40	48	100	100	0	571	611	227	37	58	58	62	54	87	99	99	0	1.370	1.311	1.339	1.354	1.632	1.267	0.745	330	2215	96	1216	1278	0.454	703	513	725	553	264630	201760	18.000	10.167	0	0	0
5	19	9	""	"mupar1"	9200	19720	200	782	793	238	30	77	77	86	75	87	100	100	0	586	615	222	36	59	59	63	55	87	100	100	0	1.338	1.288	1.345	1.322	1.645	1.298	0.732	331	2220	93	1232	1272	0.420	705	527	716	556	262348	203476	9.427	10.036	0	0	0
5	20	9	""	"mupar1"	9590	19720	220	744	761	217	28	78	78	85	56	65	100	100	0	565	599	236	39	60	60	63	28	44	99	99	0	1.319	1.267	1.304	1.325	1.647	1.234	0.758	383	2576	95	1171	1222	0.399	666	505	683	539	291622	229500	12.071	19.143	0	0	0
5	1	10	""	"sp6"	2000	20140	260	3093	3322	1265	38	87	87	103	76	73	100	100	0	2137	2332	911	39	59	59	67	83	123	100	100	0	1.447	1.423	1.419	1.426	1.376	1.436	0.910	530	3229	95	5084	5508	0.533	3006	2078	3235	2273	1760769	1236187	42.355	27.289	0	0	0
5	2	10	""	"sp6"	2390	20130	250	1964	2058	622	30	91	91	122	139	113	100	100	0	1719	1770	537	30	60	60	72	58	80	100	99	0	1.129	1.150	1.142	1.156	1.406	1.157	0.891	512	2821	93	3532	3677	0.175	1873	1659	1967	1710	1053670	906168	13.928	29.276	-100	0	0
5	3	10	""	"sp6"	2800	20150	260	2339	2399	649	27	87	87	130	169	130	100	100	0	2107	2124	632	29	60	60	76	134	176	100	99	0	1.100	1.120	1.122	1.134	1.349	1.101	0.885	525	2979	93	4299	4376	0.138	2252	2047	2312	2064	1259522	1115163	13.426	15.284	0	0	0
5	4	10	""	"sp6"	3180	20130	260	3658	3636	662	18	73	73	82	58	70	100	100	0	2740	2758	629	22	57	57	64	136	212	99	99	0	1.336	1.319	1.323	1.343	1.336	1.311	0.928	513	3135	95	6268	6264	0.418	3585	2683	3563	2701	1865033	1414695	61.276	19.809	0	0	0
5	5	10	""	"wdr12"	3630	20150	200	490	512	162	31	73	73	83	136	163	98	87	0	719	736	251	34	57	57	63	89	141	99	99	0	0.630	0.647	0.641	0.651	1.667	0.604	0.742	311	2201	94	1079	1118	-0.667	417	662	439	679	159351	228957	3.154	7.562	0	0	0
5	6	10	""	"wdr12"	4000	20170	200	530	532	157	29	71	71	76	31	40	100	99	0	738	735	243	33	58	58	61	28	45	100	100	0	0.675	0.681	0.689	0.684	1.617	0.643	0.788	313	2219	91	1139	1138	-0.567	459	680	461	677	166578	230191	14.710	24.071	0	0	0
5	7	10	""	"wdr12"	4400	20160	200	520	529	177	33	72	72	77	37	48	99	99	0	736	831	1427	171	58	58	61	27	44	99	99	0	0.661	0.591	0.629	0.644	1.788	0.119	0.166	309	2220	96	1126	1230	-0.597	448	678	457	773	163405	256672	12.216	28.519	0	0	0
5	8	10	""	"wdr12"	4760	20140	200	538	552	174	31	75	75	79	31	39	100	100	0	731	764	276	36	58	58	62	29	46	99	99	0	0.688	0.676	0.672	0.681	1.688	0.629	0.751	329	2187	94	1136	1183	-0.540	463	673	477	706	181571	251329	15.258	24.207	0	0	0
5	9	10	""	"phdla3"	5230	20130	210	19387	19508	4098	21	75	75	83	61	73	100	100	0	21641	21570	4357	20	59	59	64	46	71	100	100	0	0.895	0.903	0.904	0.903	1.174	0.903	0.978	358	2220	93	40894	40944	-0.160	19312	21582	19433	21511	6983766	7722232	318.443	467.522	0	0	0
5	10	10	""	"phdla3"	5580	20140	200	18236	18166	3619	19	79	79	106	435	410	100	100	0	20514	20148	4367	21	61	61	82	522	636	100	100	0	0.888	0.900	0.906	0.905	1.179	0.893	0.975	334	2124	93	38610	38174	-0.171	18157	20453	18087	20087	6067498	6729382	41.517	38.441	0	0	0
5	11	10	""	"phdla3"	5980	20140	200	17722	17632	4091	23	77	77	84	45	53	100	100	0	19154	19062	4657	24	61	61	65	55	84	100	100	0	0.924	0.924	0.927	0.928	1.195	0.918	0.966	346	2213	97	36738	36556	-0.114	17645	19093	17555	19001	6100580	6595334	389.956	345.400	0	0	0
5	12	10	""	"phdla3"	6380	20110	210	17918	17677	4230	23	75	75	81	41	50	100	100	0	18694	18600	4759	25	59	59	63	54	85	100	100	0	0.957	0.949	0.960	0.955	1.165	0.943	0.976	351	2293	95	36478	36143	-0.063	17843	18635	17602	18541	6204663	6528617	429.171	343.278	0	0	0
5	13	10	""	"il7r"	6800	20120	210	465	480	150	31	75	75	82	43	52	100	100	0	223	249	137	55	58	58	61	21	34	98	96	0	2.364	2.120	2.183	2.468	2.206	2.150	0.509	353	2324	95	555	596	1.241	390	165	405	191	169400	88036	9.256	8.952	0	0	0
5	14	10	""	"il7r"	7200	20130	210	475	499	163	32	79	79	89	50	56	99	98	0	229	261	146	55	59	59	62	24	38	98	92	0	2.329	2.079	2.402	2.444	2.233	2.106	0.518	336	2322	96	566	622	1.220	396	170	420	202	167781	87771	8.200	8.292	0	0	0
5	15	10	""	"il7r"	7600	20120	200	467	485	179	36	78	78	86	43	50	100	100	0	211	246	147	59	58	58	61	28	45	95	88	0	2.542	2.165	2.390	2.581	2.395	2.215	0.493	322	2211	96	542	595	1.346	389	153	407	188	156166	79209	9.279	6.607	0	0	0
5	16	10	""	"il7r"	8000	20110	210	429	451	162	35	77	77	84	40	47	100	99	0	223	256	144	56	58	58	61	26	42	96	89	0	2.133	1.889	2.269	2.253	2.424	1.912	0.504	352	2296	91	517	572	1.093	352	165	374	198	158683	90207	9.175	7.500	0	0	0
5	17	10	""	"buffer"	8390	20110	200	78	83	32	38	78	78	88	73	82	2	0	0	58	61	18	29	59	59	64	54	84	1	0	0	0.000	2.500	1.500	1.556	3.591	1.845	0.082	316	2259	100	-1	7	Error	0	-1	5	2	26346	19311	-0.068	-0.056	-100	0	1
5	18	10	""	"buffer"	8790	20110	200	74	83	40	48	79	79	85	37	43	11	3	0	60	70	61	87	59	59	62	19	30	17	6	0	-5.000	0.364	1.800	1.594	4.050	1.092	0.083	316	2310	100	-4	15	Error	-5	1	4	11	26099	22044	-0.054	0.421	-100	0	1
5	19	10	""	"buffer"	9190	20100	200	79	86	44	51	80	80	87	44	50	8	3	0	59	62	24	38	60	60	63	22	34	11	2	0	1.000	3.000	1.667	1.661	3.907	9.565	0.021	316	2290	100	-2	8	0.000	-1	-1	6	2	27324	19649	-0.023	-0.045	-100	0	1
5	20	10	""	"buffer"	9590	20100	200	78	87	41	47	80	80	87	50	57	9	3	0	59	64	25	39	60	60	64	34	53	6	2	0	2.000	1.750	2.143	2.066	4.487	2.607	0.296	316	2280	100	-3	11	1.000	-2	-1	7	4	27454	20175	0.000	0.000	-100	0	1
5	1	11	""	"sp3"	2040	20530	210	1381	1401	354	25	85	85	110	449	408	97	91	0	877	881	285	32	58	58	68	114	167	99	97	0	1.582	1.599	1.623	1.647	1.436	1.594	0.866	347	2306	78	2115	2139	0.662	1296	819	1316	823	486284	305684	2.875	7.132	0	0	0
5	2	11	""	"sp3"	2440	20560	210	1282	1277	289	22	83	83	102	127	124	100	99	0	813	822	229	27	59	59	67	47	70	99	99	0	1.590	1.565	1.579	1.593	1.398	1.611	0.851	310	2350	89	1953	1957	0.669	1199	754	1194	763	395972	254944	9.252	16.064	0	0	0
5	3	11	""	"sp3"	2810	20550	220	1159	1175	294	25	80	80	98	130	132	99	99	0	841	858	283	32	59	59	66	45	68	99	99	0	1.380	1.370	1.424	1.419	1.426	1.357	0.863	351	2440	77	1861	1894	0.465	1079	782	1095	799	412513	301291	8.285	17.600	0	0	0
5	4	11	""	"sp3"	3180	20540	220	1199	1228	308	25	75	75	82	46	56	100	100	0	863	859	269	31	58	58	65	94	144	99	97	0	1.396	1.439	1.405	1.505	1.549	1.430	0.878	335	2590	87	1929	1954	0.481	1124	805	1153	801	411409	287768	24.913	8.447	0	0	0
5	5	11	""	"rrm2"	3630	20550	220	181	196	83	42	74	74	82	128	156	38	7	0	341	364	152	41	58	58	66	88	133	97	81	0	0.378	0.399	0.368	0.357	2.418	1.003	0.358	411	2525	83	390	428	-1.404	107	283	122	306	80650	149799	0.891	3.386	-100	0	1
5	6	11	""	"rrm2"	3980	20570	220	187	203	82	40	72	72	78	53	67	85	53	0	340	364	201	55	58	58	62	27	43	99	99	0	0.408	0.428	0.415	0.405	2.213	0.318	0.414	377	2516	93	397	437	-1.293	115	282	131	306	76512	137167	2.358	11.185	0	0	0
5	7	11	""	"rrm2"	4400	20560	210	180	203	163	80	72	72	78	57	73	76	45	0	328	371	419	112	58	58	62	33	53	99	97	0	0.400	0.419	0.393	0.377	2.481	0.358	0.723	377	2240	91	378	444	-1.322	108	270	131	313	76466	139862	2.193	9.364	0	0	0
5	8	11	""	"rrm2"	4750	20530	220	174	190	84	44	72	72	81	122	150	37	7	0	335	359	147	40	58	58	64	86	134	96	83	0	0.368	0.392	0.386	0.345	2.659	0.325	0.352	377	2533	94	379	419	-1.442	102	277	118	301	71566	135366	0.893	3.430	-100	0	1
5	9	11	""	"myd116"	5210	20520	230	846	868	248	28	74	74	84	52	61	100	100	0	715	735	249	33	58	58	63	39	61	100	100	0	1.175	1.173	1.208	1.198	1.593	1.167	0.759	420	2763	93	1429	1471	0.233	772	657	794	677	364518	308534	15.077	17.231	0	0	0
5	10	11	""	"myd116"	5610	20540	220	835	856	227	26	77	77	87	51	58	100	100	0	697	714	240	33	60	60	64	36	56	100	100	0	1.190	1.191	1.175	1.219	1.536	1.172	0.795	369	2521	96	1395	1433	0.251	758	637	779	654	315723	263591	15.078	18.056	0	0	0
5	11	11	""	"myd116"	5980	20530	220	802	823	248	30	75	75	82	40	48	100	100	0	654	688	251	36	59	59	63	33	52	100	100	0	1.222	1.189	1.200	1.232	1.576	1.172	0.802	388	2491	95	1322	1377	0.289	727	595	748	629	319505	266882	18.525	18.939	0	0	0
5	12	11	""	"myd116"	6370	20510	230	766	784	261	33	75	75	80	36	45	100	100	0	632	666	250	37	59	59	64	113	176	99	96	0	1.206	1.168	1.176	1.192	1.605	1.156	0.770	381	2758	85	1264	1316	0.270	691	573	709	607	298683	253613	19.556	5.327	0	0	0
5	13	11	""	"selenbp1"	6800	20510	220	449	468	161	34	75	75	80	36	45	99	99	0	198	225	111	49	58	58	62	108	174	65	29	0	2.671	2.353	2.476	2.729	2.351	1.337	0.169	370	2623	89	514	560	1.417	374	140	393	167	173093	83324	10.778	1.509	0	0	0
5	14	11	""	"selenbp1"	7190	20510	210	434	448	143	31	76	76	84	46	54	100	99	0	204	233	121	51	58	58	61	22	36	96	92	0	2.452	2.126	2.248	2.568	2.322	2.159	0.547	364	2278	94	504	547	1.294	358	146	372	175	163166	84851	7.913	7.818	0	0	0
5	15	11	""	"selenbp1"	7590	20500	210	456	467	175	37	76	76	82	37	45	99	99	0	195	229	136	59	58	58	60	25	41	94	83	0	2.774	2.287	2.659	2.874	2.407	2.304	0.523	362	2303	91	517	562	1.472	380	137	391	171	169137	82845	10.405	6.760	0	0	0
5	16	11	""	"selenbp1"	8000	20500	230	426	454	144	31	77	77	84	50	59	100	100	0	180	206	109	52	59	59	62	27	43	95	81	0	2.884	2.565	2.968	3.123	2.300	2.652	0.511	395	2772	97	470	524	1.528	349	121	377	147	179508	81483	7.400	5.333	0	0	0
5	17	11	""	"sp5"	8410	20510	190	13073	12632	2347	18	78	78	87	72	82	100	100	0	5008	4922	1189	24	59	59	64	47	73	100	100	0	2.626	2.582	2.569	2.634	1.298	2.585	0.954	281	2031	94	17944	17417	1.393	12995	4949	12554	4863	3549636	1383191	174.236	103.362	0	0	0
5	18	11	""	"sp5"	8810	20530	180	13097	12773	2347	18	78	78	88	83	94	100	100	0	5000	4928	1036	21	60	60	65	47	72	100	100	0	2.635	2.608	2.624	2.617	1.186	2.620	0.966	268	1884	97	17959	17563	1.398	13019	4940	12695	4868	3423109	1320639	152.831	103.468	0	0	0
5	19	11	""	"sp5"	9200	20530	190	13211	12820	2516	19	78	78	88	84	95	100	100	0	5114	4954	1190	24	60	60	65	49	75	100	100	0	2.599	2.604	2.593	2.644	1.254	2.610	0.959	277	2018	96	18187	17636	1.378	13133	5054	12742	4894	3551070	1372366	151.571	99.776	0	0	0
5	20	11	""	"sp5"	9590	20510	190	12897	12491	2219	17	78	78	84	39	46	100	100	0	5084	4953	1141	23	59	59	63	27	42	100	100	0	2.551	2.536	2.551	2.602	1.349	2.542	0.953	299	2005	94	17844	17307	1.351	12819	5025	12413	4894	3734754	1481003	318.128	181.111	0	0	0
6	1	1	""	"sp4"	10990	16490	190	1197	1233	363	29	79	79	88	56	63	100	100	0	916	925	282	30	60	60	65	38	58	100	100	0	1.306	1.334	1.331	1.350	1.344	1.337	0.899	312	1960	87	1974	2019	0.385	1118	856	1154	865	384566	288630	20.446	22.632	0	0	0
6	2	1	""	"sp4"	11360	16510	190	1406	1409	333	23	78	78	87	42	48	100	100	0	1022	1011	271	26	60	60	65	28	43	100	100	0	1.380	1.400	1.379	1.431	1.396	1.401	0.909	284	1959	93	2290	2282	0.465	1328	962	1331	951	400273	287035	31.476	33.786	0	0	0
6	3	1	""	"sp4"	11770	16510	190	1336	1378	401	29	77	77	83	36	43	100	100	0	997	1002	286	28	60	60	63	21	33	99	99	0	1.344	1.381	1.367	1.399	1.484	1.414	0.872	278	1996	90	2196	2243	0.427	1259	937	1301	942	383152	278529	35.972	44.714	0	0	0
6	4	1	""	"sp4"	12160	16490	210	1564	1573	420	26	85	85	96	53	55	100	100	0	1090	1109	321	28	61	61	66	34	51	100	100	0	1.437	1.420	1.428	1.441	1.391	1.428	0.903	317	2437	89	2508	2536	0.523	1479	1029	1488	1048	498563	351519	27.868	30.676	0	0	0
6	5	1	""	"cd37"	12580	16480	210	331	352	123	34	90	90	107	269	251	41	3	0	180	197	91	46	61	61	68	97	142	59	21	0	2.025	1.926	2.139	2.121	2.373	2.247	0.422	355	2363	96	360	398	1.018	241	119	262	136	124960	69832	0.911	1.330	-100	0	1
6	6	1	""	"cd37"	12980	16500	210	355	360	117	32	93	93	103	49	47	98	94	0	171	190	88	46	61	61	65	27	41	92	79	0	2.382	2.070	2.135	2.431	2.684	2.402	0.392	324	2294	90	372	396	1.252	262	110	267	129	116709	61409	5.245	4.630	0	0	0
6	7	1	""	"cd37"	13360	16490	210	352	361	126	34	90	90	100	48	48	99	93	0	186	207	100	48	61	61	65	25	38	93	85	0	2.096	1.856	1.958	2.068	2.487	2.143	0.394	330	2343	94	387	417	1.068	262	125	271	146	119278	68428	5.438	5.680	0	0	0
6	8	1	""	"cd37"	13770	16490	200	329	354	135	38	91	91	102	50	49	98	93	0	172	191	104	54	61	61	65	26	40	87	75	0	2.144	2.023	2.137	2.476	2.812	2.305	0.365	294	2275	96	349	393	1.100	238	111	263	130	104006	56237	5.040	4.846	0	0	0
6	9	1	""	"hif1a"	14160	16480	200	270	298	151	50	96	96	110	59	53	88	69	0	182	222	160	72	62	62	67	30	44	85	72	0	1.450	1.263	1.430	1.491	3.510	1.288	0.278	292	2289	91	294	362	0.536	174	120	202	160	86901	64681	3.186	5.167	0	0	0
6	10	1	""	"hif1a"	14580	16490	190	336	366	163	44	89	89	97	45	46	97	88	0	247	312	205	65	61	61	64	26	40	94	88	0	1.328	1.104	1.172	1.293	3.283	0.972	0.315	275	1985	91	433	528	0.409	247	186	277	251	100522	85685	5.978	9.538	0	0	0
6	11	1	""	"hif1a"	14960	16490	190	314	340	143	42	93	93	103	53	51	94	83	0	220	277	194	70	62	62	67	28	41	89	82	0	1.399	1.149	1.420	1.463	3.557	0.984	0.284	280	1938	92	379	462	0.484	221	158	247	215	95292	77542	4.472	7.500	0	0	0
6	12	1	""	"hif1a"	15380	16490	210	312	332	149	44	94	94	106	60	56	92	75	0	220	264	175	66	61	61	66	27	40	91	82	0	1.371	1.172	1.365	1.341	3.473	1.119	0.261	325	2223	92	377	441	0.455	218	159	238	203	107822	85770	3.767	7.333	0	0	0
6	13	1	""	"cd47"	15760	16480	230	1473	1499	493	32	94	94	106	69	65	100	100	0	1208	1231	484	39	63	63	68	32	47	100	100	0	1.204	1.203	1.188	1.241	1.441	1.178	0.876	442	2669	93	2524	2573	0.268	1379	1145	1405	1168	662768	543918	20.188	36.344	0	0	0
6	14	1	""	"cd47"	16180	16480	230	1581	1648	510	30	90	90	101	53	52	100	99	0	1291	1359	506	37	62	62	67	28	41	99	99	0	1.213	1.201	1.191	1.238	1.457	1.178	0.880	429	2664	94	2720	2855	0.279	1491	1229	1558	1297	706821	582883	29.189	46.143	0	0	0
6	15	1	""	"cd47"	16560	16480	250	1560	1651	479	29	81	81	89	44	49	100	100	0	1325	1362	498	36	60	60	66	147	222	99	99	0	1.169	1.206	1.216	1.251	1.452	1.178	0.881	473	3042	94	2744	2872	0.225	1479	1265	1570	1302	780687	644127	35.500	8.816	0	0	0
6	16	1	""	"cd47"	16970	16460	260	1564	1592	488	30	79	79	86	44	51	100	100	0	1292	1333	495	37	59	59	62	22	35	99	99	0	1.204	1.188	1.208	1.235	1.540	1.163	0.890	522	3484	90	2718	2787	0.268	1485	1233	1513	1274	830913	695795	34.227	57.773	0	0	0
6	17	1	""	"sp7"	17400	16490	200	1048	1067	292	27	81	81	87	40	45	100	100	0	1051	1077	297	27	59	59	63	25	39	100	100	0	0.975	0.969	0.966	0.979	1.408	0.968	0.894	316	2192	95	1959	2004	-0.037	967	992	986	1018	337271	340476	24.500	40.560	0	0	0
6	18	1	""	"sp7"	17770	16500	210	1052	1049	277	26	83	83	95	100	105	100	100	0	1037	1038	295	28	60	60	64	29	45	100	100	0	0.992	0.988	0.979	0.999	1.432	0.976	0.889	316	2311	86	1946	1944	-0.012	969	977	966	978	331515	327953	9.540	33.586	0	0	0
6	19	1	""	"sp7"	18170	16490	190	1108	1111	269	24	90	90	109	125	114	100	100	0	1103	1122	320	28	60	60	65	36	55	99	99	0	0.976	0.961	0.991	0.987	1.547	0.943	0.873	306	1956	94	2061	2083	-0.035	1018	1043	1021	1062	339826	343466	8.016	29.361	0	0	0
6	20	1	""	"sp7"	18540	16470	210	1190	1209	351	29	99	99	125	109	87	100	100	0	1058	1032	356	34	61	61	71	68	95	97	96	0	1.094	1.143	1.106	1.240	1.974	1.131	0.778	339	2361	92	2088	2081	0.130	1091	997	1110	971	409736	349823	9.945	14.132	0	0	0
6	1	2	""	"ara"	10980	16870	120	154	150	50	33	80	80	86	34	39	75	58	0	75	90	43	47	62	62	66	25	37	37	17	0	5.692	2.500	2.898	2.334	4.606	18.782	0.001	29	855	52	87	98	2.509	74	13	70	28	4357	2617	1.882	0.960	-100	0	1
6	2	2	""	"ara"	11370	16890	200	89	94	39	41	79	79	87	41	47	15	5	0	63	69	33	47	61	61	65	26	40	14	4	0	5.000	1.875	1.856	1.737	4.328	2.908	0.053	316	2275	100	12	23	2.322	10	2	15	8	29832	21792	0.171	0.154	-100	0	1
6	3	2	""	"ara"	11770	16890	200	86	94	43	45	78	78	84	45	53	15	5	0	64	71	33	46	60	60	64	25	39	18	7	0	2.000	1.455	1.459	1.632	4.212	6.276	0.042	316	2247	100	12	27	1.000	8	4	16	11	29628	22468	0.222	0.280	-100	0	1
6	4	2	""	"ara"	12170	16890	200	120	135	81	60	92	92	117	99	84	13	3	0	73	99	154	155	65	65	84	173	205	1	1	0	3.500	1.265	2.000	2.013	4.128	0.359	0.544	316	2243	100	36	77	1.807	28	8	43	34	42764	31414	0.182	0.087	-100	0	1
6	5	2	""	"hmga1"	12580	16880	220	19819	19131	6047	31	91	91	113	266	235	100	100	0	21924	21104	7475	35	63	63	72	97	134	100	100	0	0.902	0.905	0.914	0.927	1.266	0.889	0.976	401	2476	94	41589	40081	-0.149	19728	21861	19040	21041	7671692	8462667	71.496	216.825	0	0	0
6	6	2	""	"hmga1"	12970	16880	210	20406	20628	6619	32	88	88	97	49	50	100	100	0	22654	23194	8330	35	62	62	66	29	43	100	100	0	0.899	0.888	0.902	0.916	1.302	0.871	0.974	367	2231	93	42910	43672	-0.154	20318	22592	20540	23132	7570413	8512072	419.000	797.517	0	0	0
6	7	2	""	"hmga1"	13380	16880	210	19480	20140	7117	35	86	86	95	43	45	100	100	0	21867	22423	8565	38	61	61	66	27	40	100	100	0	0.889	0.897	0.906	0.915	1.260	0.883	0.976	371	2245	95	41200	42416	-0.170	19394	21806	20054	22362	7471974	8318954	466.163	828.037	0	0	0
6	8	2	""	"hmga1"	13780	16890	230	19308	18351	6228	33	84	84	93	43	46	100	100	0	21657	20486	7679	37	61	61	64	26	40	100	100	0	0.890	0.894	0.900	0.928	1.417	0.879	0.967	381	2493	96	40820	38692	-0.168	19224	21596	18267	20425	6991716	7805109	424.605	785.462	0	0	0
6	9	2	""	"cdkn1a"	14170	16890	250	2159	1967	879	44	85	85	95	49	51	100	99	0	1129	1100	625	56	60	60	64	28	43	97	95	0	1.940	1.810	1.902	2.176	1.954	1.736	0.881	510	2916	96	3143	2922	0.956	2074	1069	1882	1040	1003053	560981	38.204	37.000	0	0	0
6	10	2	""	"cdkn1a"	14570	16880	240	2323	2222	812	36	84	84	93	46	49	100	100	0	1251	1209	573	47	60	60	63	28	44	99	99	0	1.880	1.861	1.946	2.047	1.580	1.809	0.883	494	2765	94	3430	3287	0.911	2239	1191	2138	1149	1097467	597449	46.283	40.929	0	0	0
6	11	2	""	"cdkn1a"	14970	16880	250	2204	2098	891	42	87	87	98	75	76	100	100	0	1141	1117	607	54	61	61	66	50	75	99	98	0	1.960	1.904	1.976	2.137	1.614	1.830	0.889	517	2827	96	3197	3067	0.971	2117	1080	2011	1056	1084730	577615	26.667	21.020	0	0	0
6	12	2	""	"cdkn1a"	15370	16860	260	1862	1923	1093	56	91	91	102	76	74	99	96	0	946	1018	677	66	62	62	67	50	74	95	91	0	2.003	1.916	2.009	2.221	1.785	1.853	0.896	521	3174	96	2655	2788	1.002	1771	884	1832	956	1001879	530164	23.961	19.020	0	0	0
6	13	2	""	"hmga2"	15780	16880	200	2061	2128	566	26	93	93	105	63	60	100	100	0	2285	2328	750	32	63	63	69	43	62	100	100	0	0.886	0.898	0.900	0.920	1.404	0.874	0.907	316	2208	90	4190	4300	-0.175	1968	2222	2035	2265	672439	735583	32.111	52.535	0	0	0
6	14	2	""	"hmga2"	16190	16900	190	2185	2250	618	27	89	89	106	126	118	100	100	0	2453	2527	801	31	61	61	70	141	201	100	99	0	0.876	0.876	0.898	0.894	1.319	0.855	0.921	307	1884	95	4488	4627	-0.191	2096	2392	2161	2466	690770	775654	17.016	17.426	0	0	0
6	15	2	""	"hmga2"	16530	16900	190	2261	2274	576	25	80	80	87	40	45	100	100	0	2493	2568	770	29	60	60	69	187	271	100	100	0	0.896	0.875	0.885	0.888	1.363	0.853	0.903	296	1875	96	4614	4702	-0.158	2181	2433	2194	2508	673210	760081	54.675	13.364	0	0	0
6	16	2	""	"hmga2"	16970	16890	200	2166	2195	499	22	80	80	87	40	45	100	100	0	2412	2489	709	28	59	59	67	171	255	100	100	0	0.887	0.870	0.868	0.881	1.320	0.846	0.912	323	2253	95	4439	4545	-0.173	2086	2353	2115	2430	708934	803847	52.700	14.164	0	0	0
6	17	2	""	"sp2"	17420	16870	200	2716	2742	607	22	80	80	87	43	49	100	100	0	2670	2677	548	20	59	59	63	25	39	100	100	0	1.010	1.017	1.018	1.017	1.349	1.020	0.939	334	2064	94	5247	5280	0.014	2636	2611	2662	2618	915760	894058	61.744	104.560	0	0	0
6	18	2	""	"sp2"	17750	16880	200	2634	2669	571	21	85	85	98	60	61	100	100	0	2630	2651	592	22	61	61	66	37	56	100	100	0	0.992	0.998	0.992	1.005	1.247	0.992	0.951	355	2005	93	5118	5174	-0.012	2549	2569	2584	2590	947662	940950	42.850	69.865	0	0	0
6	19	2	""	"sp2"	18170	16890	210	2709	2740	643	23	87	87	104	99	95	100	100	0	2649	2682	655	24	59	59	67	76	113	99	99	0	1.012	1.011	1.006	1.025	1.380	1.007	0.930	364	2268	94	5212	5276	0.017	2622	2590	2653	2623	997269	976227	26.626	34.408	0	0	0
6	20	2	""	"sp2"	18560	16860	210	2749	2746	619	22	92	92	108	73	67	100	100	0	2513	2532	616	24	59	59	65	35	53	100	100	0	1.083	1.073	1.074	1.077	1.284	1.067	0.938	390	2266	94	5111	5127	0.115	2657	2454	2654	2473	1070980	987515	36.137	70.486	0	0	0
6	1	3	""	"cenpb"	10980	17290	250	11107	10733	2955	27	82	82	93	78	83	100	100	0	8743	8632	2483	28	62	62	67	33	49	100	100	0	1.270	1.243	1.242	1.262	1.322	1.240	0.969	484	3099	87	19706	19221	0.345	11025	8681	10651	8570	5194964	4177890	136.410	259.545	0	0	0
6	2	3	""	"cenpb"	11370	17300	240	10742	10645	3313	31	82	82	93	53	56	100	100	0	8663	8724	2639	30	61	61	67	35	52	100	100	0	1.239	1.219	1.216	1.223	1.248	1.226	0.968	466	2720	95	19262	19226	0.309	10660	8602	10563	8663	4960425	4065206	199.094	247.343	0	0	0
6	3	3	""	"cenpb"	11770	17290	240	11203	11049	3220	29	81	81	90	45	50	100	100	0	9003	8846	2578	29	61	61	65	26	40	100	100	0	1.244	1.248	1.237	1.252	1.255	1.251	0.966	451	2787	94	20064	19753	0.315	11122	8942	10968	8785	4983151	3989727	243.533	337.731	0	0	0
6	4	3	""	"cenpb"	12180	17290	250	10854	10536	3555	33	85	85	108	90	83	100	100	0	8627	8506	2946	34	63	63	79	157	198	100	99	0	1.257	1.238	1.225	1.261	1.406	1.237	0.963	496	2779	96	19333	18894	0.330	10769	8564	10451	8443	5226048	4219106	115.867	53.675	0	0	0
6	5	3	""	"hmgn1"	12570	17290	240	1985	2038	497	24	81	81	91	52	57	100	100	0	2382	2454	700	28	60	60	65	39	60	100	100	0	0.820	0.817	0.820	0.828	1.305	0.799	0.924	478	2627	89	4226	4351	-0.286	1904	2322	1957	2394	974292	1172828	37.442	61.256	0	0	0
6	6	3	""	"hmgn1"	12960	17290	240	2004	2134	706	33	79	79	89	59	66	100	100	0	2305	2510	969	38	61	61	65	28	43	100	100	0	0.858	0.839	0.857	0.856	1.321	0.812	0.928	458	2766	89	4169	4504	-0.221	1925	2244	2055	2449	977410	1149603	34.661	87.321	0	0	0
6	7	3	""	"hmgn1"	13360	17280	240	2089	2118	583	27	80	80	89	56	62	100	100	0	2430	2471	776	31	59	59	63	28	44	100	99	0	0.847	0.845	0.852	0.870	1.423	0.826	0.926	447	2819	89	4380	4450	-0.240	2009	2371	2038	2412	946608	1104571	36.232	86.000	0	0	0
6	8	3	""	"hmgn1"	13770	17270	240	2105	2147	651	30	80	80	87	51	58	100	100	0	2424	2483	870	35	60	60	62	21	33	100	100	0	0.857	0.853	0.850	0.874	1.391	0.831	0.921	460	2830	96	4389	4490	-0.223	2025	2364	2067	2423	987433	1142271	40.392	115.286	0	0	0
6	9	3	""	"chi3l3"	14190	17280	170	183	247	370	149	81	81	89	41	46	78	57	0	133	171	249	145	59	59	63	29	46	72	57	0	1.378	1.482	1.443	1.479	4.659	1.609	0.560	47	1659	29	176	278	0.463	102	74	166	112	11589	8037	3.854	3.724	0	0	0
6	10	3	""	"chi3l3"	14590	17320	190	174	206	216	104	82	82	90	43	47	80	54	0	102	252	1117	443	59	59	63	32	50	57	39	0	2.140	0.642	2.023	1.969	6.310	0.019	0.005	88	2017	33	135	317	1.098	92	43	124	193	18112	22180	2.698	5.906	-100	0	1
6	11	3	""	"chi3l3"	14970	17290	160	189	190	79	41	88	88	100	94	94	52	9	0	111	136	80	58	61	61	68	64	94	41	20	0	2.020	1.360	3.085	2.508	3.946	4.145	0.038	73	1514	26	151	177	1.014	101	50	102	75	13891	9910	0.957	1.063	-100	0	1
6	12	3	""	"chi3l3"	15390	17290	160	200	207	85	41	95	95	106	56	52	75	46	0	111	163	169	103	63	63	68	29	42	70	45	0	2.188	1.120	1.675	1.649	5.681	1.775	0.030	60	1533	22	153	212	1.130	105	48	112	100	12427	9781	1.804	3.276	-100	0	1
6	13	3	""	"hmgp"	15780	17280	220	7761	7737	2100	27	92	92	104	99	95	100	100	0	7422	7542	2362	31	61	61	68	108	158	100	100	0	1.042	1.022	1.050	1.042	1.300	1.005	0.949	377	2554	89	15030	15126	0.059	7669	7361	7645	7481	2916826	2843393	77.101	69.204	0	0	0
6	14	3	""	"hmgp"	16170	17280	220	8098	8107	2196	27	93	93	109	115	105	100	100	0	7980	7906	2473	31	62	62	70	124	177	100	99	0	1.011	1.022	1.019	1.052	1.353	1.004	0.967	352	2469	95	15923	15858	0.016	8005	7918	8014	7844	2853696	2782764	69.548	63.194	0	0	0
6	15	3	""	"hmgp"	16570	17270	230	7963	7968	2192	27	87	87	99	67	67	100	100	0	7874	7952	2526	31	60	60	70	65	92	100	100	0	1.008	0.999	1.005	1.012	1.212	0.982	0.967	375	2612	94	15690	15773	0.011	7876	7814	7881	7892	2987862	2981985	117.448	121.262	0	0	0
6	16	3	""	"hmgp"	16960	17280	230	8347	8147	2240	27	85	85	96	76	79	100	100	0	8073	7900	2477	31	61	61	68	75	110	100	100	0	1.031	1.028	1.040	1.043	1.279	1.013	0.960	397	2555	97	16274	15901	0.044	8262	8012	8062	7839	3234338	3136327	105.934	104.427	0	0	0
6	17	3	""	"chop10"	17370	17270	220	8688	8653	1521	17	84	84	97	77	79	100	100	0	6488	6381	1439	22	61	61	67	72	107	100	100	0	1.339	1.356	1.369	1.376	1.226	1.340	0.968	406	2491	88	15031	14889	0.421	8604	6427	8569	6320	3513136	2590750	111.117	87.694	0	0	0
6	18	3	""	"chop10"	17780	17290	230	8800	8789	1777	20	90	90	114	155	135	100	100	0	6669	6495	1599	24	63	63	79	217	274	100	100	0	1.318	1.352	1.358	1.377	1.242	1.336	0.969	419	2621	98	15316	15131	0.398	8710	6606	8699	6432	3682565	2721504	55.968	29.567	0	0	0
6	19	3	""	"chop10"	18190	17300	220	8426	8484	1833	21	87	87	109	132	121	100	100	0	6321	6198	1573	25	62	62	71	101	142	100	99	0	1.332	1.368	1.368	1.407	1.391	1.354	0.963	432	2319	92	14598	14533	0.414	8339	6259	8397	6136	3664911	2677732	63.447	60.663	0	0	0
6	20	3	""	"chop10"	18560	17270	230	8148	8071	1941	24	84	84	109	208	190	100	100	0	5912	5762	1604	27	60	60	68	92	135	99	99	0	1.378	1.401	1.396	1.437	1.307	1.387	0.961	433	2490	76	13916	13689	0.463	8064	5852	7987	5702	3494879	2495143	38.279	61.891	0	0	0
6	1	4	""	"hmox1"	11000	17670	210	4581	4493	1007	22	84	84	99	66	66	100	100	0	3227	3234	917	28	62	62	70	41	58	100	100	0	1.421	1.390	1.413	1.424	1.333	1.370	0.941	384	2274	91	7662	7581	0.507	4497	3165	4409	3172	1725203	1241704	66.576	77.171	0	0	0
6	2	4	""	"hmox1"	11390	17700	210	4764	4671	885	18	84	84	95	52	54	100	100	0	3360	3321	803	24	62	62	68	37	54	100	100	0	1.419	1.407	1.417	1.434	1.327	1.394	0.950	352	2174	98	7978	7846	0.505	4680	3298	4587	3259	1644299	1168845	88.000	87.919	0	0	0
6	3	4	""	"hmox1"	11750	17700	210	4455	4494	863	19	86	86	98	78	79	100	100	0	3229	3282	800	24	62	62	67	30	44	100	100	0	1.380	1.369	1.376	1.390	1.234	1.354	0.952	351	2228	96	7536	7628	0.465	4369	3167	4408	3220	1577321	1151877	56.359	107.167	0	0	0
6	4	4	""	"hmox1"	12150	17680	220	4345	4028	1517	37	80	80	91	71	78	100	100	0	2963	2871	1323	46	60	60	64	28	43	100	100	0	1.469	1.404	1.420	1.508	1.441	1.357	0.940	391	2518	94	7168	6759	0.555	4265	2903	3948	2811	1574849	1122452	55.451	100.250	0	0	0
6	5	4	""	"ckm"	12590	17710	220	1458	1489	394	26	81	81	91	57	62	100	100	0	1570	1580	430	27	60	60	66	55	83	100	100	0	0.912	0.926	0.910	0.932	1.338	0.917	0.911	387	2479	96	2887	2928	-0.133	1377	1510	1408	1520	576436	611337	24.526	27.527	0	0	0
6	6	4	""	"ckm"	12980	17730	210	1390	1412	357	25	80	80	88	55	62	100	100	0	1485	1504	411	27	60	60	63	26	41	100	100	0	0.919	0.922	0.920	0.925	1.340	0.912	0.904	362	2205	92	2735	2776	-0.122	1310	1425	1332	1444	511228	544374	24.073	55.423	0	0	0
6	7	4	""	"ckm"	13360	17720	220	1438	1474	379	25	80	80	90	58	64	100	100	0	1527	1557	448	28	59	59	64	32	50	100	99	0	0.925	0.931	0.956	0.946	1.402	0.914	0.907	379	2394	90	2826	2892	-0.112	1358	1468	1394	1498	558779	590178	23.862	46.656	0	0	0
6	8	4	""	"ckm"	13750	17690	220	1510	1483	378	25	83	83	97	81	83	100	100	0	1516	1525	440	28	60	60	67	63	94	99	99	0	0.980	0.956	0.956	0.967	1.496	0.939	0.902	387	2485	96	2883	2865	-0.029	1427	1456	1400	1465	573975	590316	17.111	23.143	0	0	0
6	9	4	""	"hspa4"	14190	17680	220	2063	2085	517	24	91	91	111	117	105	100	100	0	2173	2241	658	29	61	61	72	122	169	100	100	0	0.934	0.915	0.937	0.925	1.348	0.890	0.901	380	2590	96	4084	4174	-0.099	1972	2112	1994	2180	792390	851567	16.872	17.779	0	0	0
6	10	4	""	"hspa4"	14580	17690	210	2159	2173	517	23	92	92	103	57	55	100	100	0	2340	2342	659	28	61	61	67	33	49	100	100	0	0.907	0.912	0.916	0.920	1.303	0.892	0.911	360	2194	96	4346	4362	-0.141	2067	2279	2081	2281	782139	843265	36.316	68.939	0	0	0
6	11	4	""	"hspa4"	14970	17680	210	2065	2098	533	25	94	94	107	63	58	100	100	0	2176	2223	656	29	63	63	71	46	64	100	100	0	0.933	0.928	0.942	0.938	1.310	0.911	0.918	370	2282	97	4084	4164	-0.100	1971	2113	2004	2160	776194	822592	31.603	46.783	0	0	0
6	12	4	""	"hspa4"	15380	17680	210	2108	2123	576	27	100	100	118	70	59	100	100	0	2256	2248	729	32	65	65	72	37	51	99	99	0	0.916	0.927	0.926	0.950	1.416	0.901	0.910	368	2251	94	4199	4206	-0.127	2008	2191	2023	2183	781300	827137	28.643	58.811	0	0	0
6	13	4	""	"clca1"	15770	17680	210	315	329	116	35	90	90	102	65	63	96	82	0	217	241	134	55	61	61	68	60	88	87	68	0	1.442	1.328	1.342	1.478	2.401	1.154	0.381	323	2301	85	381	419	0.528	225	156	239	180	106366	77750	3.492	2.883	0	0	0
6	14	4	""	"clca1"	16190	17680	200	322	350	131	37	91	91	104	62	59	99	89	0	251	271	122	45	62	62	66	39	59	96	88	0	1.222	1.239	1.211	1.308	2.241	1.337	0.422	302	2262	91	420	468	0.289	231	189	259	209	105577	81852	3.968	5.256	0	0	0
6	15	4	""	"clca1"	16590	17690	190	316	335	119	35	87	87	98	58	59	99	90	0	247	266	123	46	61	61	67	50	74	93	79	0	1.231	1.210	1.284	1.338	2.248	1.193	0.504	310	1943	96	415	453	0.300	229	186	248	205	103761	82321	4.086	3.980	0	0	0
6	16	4	""	"clca1"	16970	17680	210	305	315	113	35	84	84	94	60	63	95	82	0	225	246	113	45	60	60	65	42	64	94	80	0	1.339	1.242	1.317	1.330	2.346	1.260	0.507	358	2208	96	386	417	0.421	221	165	231	186	112918	88029	3.683	4.310	0	0	0
6	17	4	""	"hyp prot loc"	17360	17680	240	26409	26528	5992	22	86	86	103	126	122	100	100	0	13123	13347	3226	24	62	62	72	189	262	99	99	0	2.015	1.990	1.991	2.020	1.254	1.991	0.981	417	2850	91	39384	39727	1.011	26323	13061	26442	13285	11062105	5565604	209.722	70.238	0	0	0
6	18	4	""	"hyp prot loc"	17780	17690	230	25881	26480	5866	22	88	88	112	149	133	100	100	0	13020	13390	3321	24	62	62	76	198	260	100	100	0	1.991	1.980	1.977	2.004	1.204	1.973	0.981	393	2668	96	38751	39720	0.993	25793	12958	26392	13328	10406506	5262185	176.966	67.242	0	0	0
6	19	4	""	"hyp prot loc"	18190	17680	230	26579	26626	6223	23	85	85	101	88	87	100	100	0	13385	13494	3535	26	61	61	71	182	256	100	100	0	1.988	1.976	1.997	2.009	1.256	1.969	0.976	413	2548	93	39818	39974	0.991	26494	13324	26541	13433	10996375	5572873	301.420	73.753	0	0	0
6	20	4	""	"hyp prot loc"	18570	17660	230	28294	28017	6500	23	83	83	97	121	124	100	100	0	14085	14085	3608	25	61	61	67	39	58	100	100	0	2.012	1.992	2.005	2.016	1.206	1.986	0.981	437	2558	85	42235	41958	1.009	28211	14024	27934	14024	12243500	6155164	230.744	359.436	0	0	0
6	1	5	""	"col4a1"	10990	18120	200	410	441	175	39	83	83	93	50	53	99	97	0	313	354	188	53	61	61	67	36	53	98	93	0	1.298	1.222	1.334	1.335	2.184	1.164	0.526	337	2255	96	579	651	0.376	327	252	358	293	148494	119231	6.960	7.972	0	0	0
6	2	5	""	"col4a1"	11380	18100	200	460	463	160	34	84	84	95	51	53	100	99	0	299	332	170	51	61	61	65	27	41	98	94	0	1.580	1.399	1.551	1.589	2.310	1.414	0.499	325	2187	92	614	650	0.660	376	238	379	271	150350	107852	7.216	9.889	0	0	0
6	3	5	""	"col4a1"	11770	18110	200	418	449	177	39	83	83	90	39	43	99	97	0	313	342	167	48	61	61	64	28	43	97	95	0	1.329	1.302	1.368	1.425	2.439	1.314	0.525	334	2156	95	587	647	0.410	335	252	366	281	149822	114085	9.205	9.929	0	0	0
6	4	5	""	"col4a1"	12140	18080	210	437	446	158	35	81	81	88	39	44	99	99	0	331	360	167	46	60	60	62	25	40	100	98	0	1.314	1.217	1.291	1.289	2.165	1.205	0.543	337	2275	91	627	665	0.394	356	271	365	300	150447	121304	9.179	11.920	0	0	0
6	5	5	""	"icsbp1"	12590	18080	210	1669	1702	364	21	86	86	97	62	63	100	100	0	1566	1614	472	29	60	60	68	63	92	100	100	0	1.051	1.040	1.051	1.064	1.381	1.007	0.879	380	2158	97	3089	3170	0.072	1583	1506	1616	1554	646588	613334	25.887	24.540	0	0	0
6	6	5	""	"icsbp1"	12970	18100	210	1643	1669	395	23	87	87	95	43	45	100	100	0	1488	1537	457	29	60	60	64	30	46	100	99	0	1.090	1.071	1.077	1.100	1.501	1.049	0.869	360	2083	96	2984	3059	0.124	1556	1428	1582	1477	600952	553325	36.605	49.100	0	0	0
6	7	5	""	"icsbp1"	13360	18090	210	1682	1747	411	23	91	91	101	49	48	100	100	0	1506	1560	480	30	60	60	65	30	46	99	98	0	1.100	1.104	1.110	1.152	1.624	1.079	0.883	350	2233	96	3037	3156	0.138	1591	1446	1656	1500	611464	545966	33.592	49.833	0	0	0
6	8	5	""	"icsbp1"	13770	18070	210	1632	1698	406	23	99	99	112	60	53	100	100	0	1446	1502	466	31	62	62	66	28	42	100	100	0	1.108	1.110	1.133	1.142	1.404	1.083	0.880	360	2308	96	2917	3039	0.148	1533	1384	1599	1440	611450	540542	26.433	51.286	0	0	0
6	9	5	""	"sp1"	14170	18080	220	5500	5488	928	16	108	108	127	102	80	100	100	0	2588	2645	528	19	62	62	71	116	163	100	100	0	2.135	2.083	2.118	2.092	1.226	2.081	0.952	377	2544	94	7918	7963	1.094	5392	2526	5380	2583	2068788	997270	52.559	22.190	0	0	0
6	10	5	""	"sp1"	14590	18070	220	5767	5748	1077	18	109	109	126	85	67	100	100	0	2780	2781	604	21	63	63	70	55	78	100	100	0	2.082	2.075	2.096	2.094	1.215	2.076	0.966	353	2513	92	8375	8357	1.058	5658	2717	5639	2718	2029024	981793	66.141	49.291	0	0	0
6	11	5	""	"sp1"	14980	18080	220	5626	5627	1030	18	107	107	127	92	72	100	100	0	2694	2699	552	20	64	64	76	195	256	100	99	0	2.098	2.095	2.114	2.115	1.236	2.103	0.963	376	2500	87	8149	8155	1.069	5519	2630	5520	2635	2115928	1014860	59.783	13.451	0	0	0
6	12	5	""	"sp1"	15380	18070	230	5756	5742	1038	18	117	117	135	80	59	100	100	0	2790	2791	615	22	65	65	76	185	243	99	99	0	2.069	2.063	2.077	2.103	1.307	2.064	0.958	395	2615	90	8364	8351	1.049	5639	2725	5625	2726	2268097	1102251	70.088	14.676	0	0	0
6	13	5	""	"col4a3"	15760	18080	210	187	205	102	49	97	97	113	109	96	40	10	0	145	167	87	52	61	61	70	77	110	53	21	0	1.071	1.019	1.062	1.128	3.753	1.629	0.133	275	2283	0	174	214	0.099	90	84	108	106	56449	45912	0.844	1.260	-100	0	1
6	14	5	""	"col4a3"	16180	18070	210	173	197	102	51	90	90	103	57	55	67	34	0	129	151	84	55	61	61	66	28	42	76	55	0	1.221	1.189	1.313	1.345	3.698	2.171	0.120	340	2341	90	151	197	0.288	83	68	107	90	67075	51205	1.649	3.036	-100	0	1
6	15	5	""	"col4a3"	16570	18080	220	168	184	83	45	84	84	93	53	56	69	35	0	137	156	83	53	60	60	65	38	58	75	50	0	1.091	1.042	1.131	1.132	3.293	1.316	0.175	340	2547	87	161	196	0.126	84	77	100	96	62701	53125	1.717	2.395	-100	0	1
6	16	5	""	"col4a3"	16970	18070	230	164	176	80	45	83	83	92	56	60	62	31	0	117	137	74	54	60	60	64	40	62	61	38	0	1.421	1.208	1.298	1.162	3.960	1.776	0.148	379	2655	87	138	170	0.507	81	57	93	77	66662	51963	1.500	1.825	-100	0	1
6	17	5	""	"idb2"	17380	18080	190	289	303	126	41	82	82	92	54	58	93	80	0	145	165	92	55	60	60	63	25	39	83	68	0	2.435	2.105	2.411	2.376	2.935	2.265	0.382	303	1973	95	292	326	1.284	207	85	221	105	91775	49900	3.907	4.080	0	0	0
6	18	5	""	"idb2"	17790	18100	210	271	298	148	49	87	87	100	91	91	85	51	0	141	172	141	81	59	59	64	39	60	73	52	0	2.244	1.867	2.103	2.403	3.019	1.611	0.517	298	2402	93	266	324	1.166	184	82	211	113	88685	51147	2.176	2.769	0	0	0
6	19	5	""	"idb2"	18180	18110	190	288	309	136	44	83	83	92	51	55	97	86	0	145	165	90	54	59	59	67	204	304	11	1	0	2.384	2.132	2.150	2.531	3.056	2.641	0.327	289	1956	85	291	332	1.253	205	86	226	106	89252	47755	4.255	0.480	-100	0	1
6	20	5	""	"idb2"	18550	18070	200	262	279	115	41	79	79	88	54	61	92	78	0	138	156	87	55	59	59	63	25	39	77	64	0	2.316	2.062	2.036	2.374	2.914	2.268	0.378	323	2212	93	262	297	1.212	183	79	200	97	90177	50244	3.537	3.720	0	0	0
6	1	6	""	"cox6a2"	11000	18510	200	642	660	171	25	81	81	90	45	50	100	100	0	360	384	152	39	60	60	64	49	76	98	96	0	1.870	1.787	1.834	1.927	1.729	1.695	0.700	331	2131	93	861	903	0.903	561	300	579	324	218493	127235	12.667	6.531	0	0	0
6	2	6	""	"cox6a2"	11350	18500	210	681	712	271	38	84	84	94	45	47	100	100	0	362	429	524	122	60	60	64	22	34	99	98	0	1.977	1.702	1.950	2.047	1.845	0.963	0.441	350	2277	86	899	997	0.983	597	302	628	369	249051	150037	13.733	16.591	0	0	0
6	3	6	""	"cox6a2"	11770	18500	200	661	674	182	27	88	88	96	43	44	100	100	0	357	402	209	51	61	61	65	23	35	100	99	0	1.936	1.718	1.883	1.851	1.739	1.650	0.591	332	2231	97	869	927	0.953	573	296	586	341	223635	133555	13.442	14.652	0	0	0
6	4	6	""	"cox6a2"	12160	18470	210	630	657	203	30	87	87	96	46	47	100	100	0	327	366	179	48	61	61	64	22	34	99	97	0	2.041	1.869	2.016	2.102	1.925	1.833	0.659	364	2252	90	809	875	1.029	543	266	570	305	239290	133391	12.196	13.727	0	0	0
6	5	6	""	"ido"	12570	18480	260	142	154	70	45	88	88	97	48	49	53	24	0	124	137	63	45	60	60	64	39	60	69	40	0	0.844	0.857	0.962	0.916	3.960	1.162	0.065	477	3195	90	118	143	-0.245	54	64	66	77	73322	65451	1.188	1.872	-100	0	1
6	6	6	""	"ido"	12980	18490	230	161	171	71	41	93	93	103	47	45	66	31	0	139	151	63	41	61	61	65	32	49	82	61	0	0.872	0.867	0.874	0.871	3.574	1.509	0.111	267	2596	22	146	168	-0.198	68	78	78	90	45622	40219	1.447	2.688	-100	0	1
6	7	6	""	"ido"	13360	18520	190	201	213	82	38	102	102	118	85	72	61	16	0	148	170	81	47	64	64	71	35	49	84	65	0	1.179	1.047	1.386	1.261	4.228	4.454	0.044	72	1994	28	183	217	0.238	99	84	111	106	15319	12268	1.118	2.829	-100	0	1
6	8	6	""	"ido"	13790	18520	200	236	239	96	40	109	109	127	82	64	66	37	0	164	195	138	70	64	64	72	37	51	77	62	0	1.270	0.992	1.233	1.428	5.015	0.946	0.046	62	2323	67	227	261	0.345	127	100	130	131	14794	12100	1.366	3.324	-100	0	1
6	9	6	""	"ctsd"	14180	18480	210	2185	2125	580	27	106	106	131	332	253	100	99	0	814	832	288	34	62	62	99	1188	1200	9	0	0	2.765	2.622	2.671	2.718	1.466	2.678	0.861	329	2391	93	2831	2789	1.467	2079	752	2019	770	699249	273582	6.006	0.617	0	0	0
6	10	6	""	"ctsd"	14590	18480	200	2473	2465	518	21	111	111	129	87	67	100	100	0	970	972	286	29	64	64	71	44	61	99	99	0	2.607	2.593	2.599	2.685	1.442	2.625	0.881	285	2298	92	3268	3262	1.382	2362	906	2354	908	702532	277138	26.851	20.477	0	0	0
6	11	6	""	"ctsd"	14970	18500	210	2413	2474	625	25	104	104	117	65	55	100	100	0	981	1000	307	30	62	62	68	34	50	100	100	0	2.513	2.527	2.593	2.584	1.380	2.585	0.881	332	2381	94	3228	3308	1.329	2309	919	2370	938	821431	332120	36.262	27.412	0	0	0
6	12	6	""	"ctsd"	15380	18490	210	2409	2357	587	24	114	114	131	74	56	100	100	0	924	928	291	31	64	64	75	198	264	98	94	0	2.669	2.596	2.586	2.681	1.522	2.632	0.887	361	2275	97	3155	3107	1.416	2295	860	2243	864	850726	334937	30.081	4.308	0	0	0
6	13	6	""	"ifi1"	15760	18480	240	2096	2147	637	29	99	99	125	259	207	99	99	0	1650	1701	529	31	62	62	71	100	140	99	99	0	1.258	1.250	1.250	1.259	1.345	1.305	0.885	442	2861	92	3585	3687	0.331	1997	1588	2048	1639	948761	751920	7.807	16.300	0	0	0
6	14	6	""	"ifi1"	16200	18490	220	2298	2366	661	27	92	92	106	65	61	100	100	0	1794	1857	555	29	62	62	68	48	70	100	99	0	1.274	1.267	1.270	1.282	1.367	1.266	0.911	392	2532	95	3938	4069	0.349	2206	1732	2274	1795	927629	727937	34.769	37.271	0	0	0
6	15	6	""	"ifi1"	16570	18490	230	2386	2427	658	27	84	84	93	46	49	100	100	0	1918	1965	584	29	60	60	64	25	39	100	100	0	1.239	1.230	1.236	1.250	1.368	1.225	0.923	407	2480	91	4160	4248	0.309	2302	1858	2343	1905	987773	799802	50.739	76.040	0	0	0
6	16	6	""	"ifi1"	16950	18480	230	2519	2540	754	29	83	83	91	44	48	100	100	0	1980	2011	656	32	60	60	63	25	39	100	100	0	1.269	1.259	1.271	1.281	1.369	1.254	0.913	425	2594	95	4356	4408	0.344	2436	1920	2457	1951	1079341	854599	55.659	77.920	0	0	0
6	17	6	""	"nars"	17390	18490	200	1315	1333	408	30	82	82	93	69	74	100	100	0	924	946	363	38	60	60	63	37	58	99	99	0	1.427	1.412	1.368	1.491	1.714	1.403	0.806	321	2273	92	2097	2137	0.513	1233	864	1251	886	427910	303700	17.971	23.865	0	0	0
6	18	6	""	"nars"	17780	18490	190	1223	1264	371	29	85	85	95	72	75	100	99	0	841	891	346	38	60	60	65	40	61	100	100	0	1.457	1.419	1.441	1.468	1.566	1.399	0.806	300	1984	95	1919	2010	0.543	1138	781	1179	831	379145	267202	16.236	20.650	0	0	0
6	19	6	""	"nars"	18190	18500	200	1254	1310	403	30	82	82	90	43	47	100	100	0	868	910	378	41	59	59	63	27	42	100	100	0	1.449	1.443	1.448	1.524	1.616	1.422	0.790	316	2155	93	1981	2079	0.535	1172	809	1228	851	413844	287664	28.372	31.370	0	0	0
6	20	6	""	"nars"	18560	18470	210	1135	1163	407	34	79	79	87	47	54	100	100	0	790	807	359	44	60	60	63	24	38	100	99	0	1.447	1.451	1.493	1.568	1.783	1.443	0.770	340	2362	90	1786	1831	0.533	1056	730	1084	747	395584	274217	22.894	31.000	0	0	0
6	1	7	""	"ifi47"	11000	18890	190	138	158	85	53	79	79	88	52	59	54	28	0	151	172	94	54	60	60	66	102	154	44	15	0	0.648	0.705	0.829	0.761	4.041	0.385	0.402	273	1941	0	150	191	-0.626	59	91	79	112	43215	47061	1.346	1.039	-100	0	1
6	2	7	""	"ifi47"	11380	18920	200	140	150	65	43	78	78	85	35	41	65	43	0	147	170	93	54	60	60	63	20	31	88	77	0	0.713	0.655	0.797	0.744	4.066	0.478	0.084	265	2164	52	149	182	-0.488	62	87	72	110	39726	45052	1.857	5.350	-100	0	1
6	3	7	""	"ifi47"	11780	18920	190	133	144	64	44	87	87	96	45	46	50	25	0	139	164	94	57	61	61	64	25	39	82	64	0	0.590	0.553	0.704	0.643	4.359	0.413	0.050	270	1910	44	124	160	-0.761	46	78	57	103	38828	44326	1.067	4.000	-100	0	1
6	4	7	""	"ifi47"	12150	18890	200	143	168	126	75	89	89	98	50	51	51	26	0	143	167	92	55	60	60	65	42	64	75	49	0	0.651	0.738	0.699	0.737	4.701	0.896	0.075	268	2165	0	137	186	-0.619	54	83	79	107	45112	44880	1.400	2.429	-100	0	1
6	5	7	""	"procr"	12590	18890	230	836	866	279	32	89	89	99	51	51	99	99	0	652	683	251	36	60	60	64	39	60	99	99	0	1.262	1.247	1.284	1.263	1.604	1.251	0.781	394	2605	90	1339	1400	0.336	747	592	777	623	341344	269092	15.039	15.872	0	0	0
6	6	7	""	"procr"	12960	18910	220	812	825	216	26	88	88	98	47	47	100	100	0	664	688	227	32	60	60	64	26	40	100	99	0	1.199	1.174	1.182	1.211	1.557	1.156	0.796	378	2453	94	1328	1365	0.262	724	604	737	628	311743	259913	15.468	24.000	0	0	0
6	7	7	""	"procr"	13360	18900	210	865	888	246	27	113	113	132	80	60	99	99	0	613	645	247	38	66	66	77	46	59	100	100	0	1.375	1.339	1.398	1.388	1.654	1.320	0.747	372	2326	97	1299	1354	0.459	752	547	775	579	330165	239988	9.450	12.348	0	0	0
6	8	7	""	"procr"	13780	18890	230	772	787	252	32	117	117	135	82	60	100	99	0	549	573	234	40	65	65	76	44	57	99	99	0	1.353	1.319	1.349	1.385	1.679	1.325	0.722	383	2713	93	1139	1178	0.436	655	484	670	508	301472	219566	7.951	11.295	0	0	0
6	9	7	""	"sp8"	14180	18890	200	1725	1821	557	30	97	97	122	347	284	100	98	0	1338	1401	528	37	60	60	108	1272	1177	50	1	0	1.274	1.286	1.297	1.312	1.427	0.379	0.492	277	2307	87	2906	3065	0.349	1628	1278	1724	1341	504534	388007	4.896	1.017	0	0	0
6	10	7	""	"sp8"	14590	18890	190	1781	1785	404	22	101	101	122	131	107	100	100	0	1419	1414	365	25	62	62	83	429	516	98	93	0	1.238	1.246	1.259	1.255	1.403	1.249	0.877	284	2021	95	3037	3036	0.308	1680	1357	1684	1352	507050	401478	12.695	3.103	0	0	0
6	11	7	""	"sp8"	14980	18900	190	1701	1708	454	26	93	93	107	64	59	100	100	0	1381	1412	402	28	62	62	67	30	44	100	99	0	1.219	1.196	1.197	1.204	1.388	1.196	0.895	278	2034	94	2927	2965	0.286	1608	1319	1615	1350	474911	392601	25.016	44.833	0	0	0
6	12	7	""	"sp8"	15380	18890	200	1900	1904	456	23	101	101	118	83	70	100	100	0	1473	1475	431	29	64	64	73	90	123	99	98	0	1.277	1.278	1.275	1.322	1.552	1.268	0.895	318	2229	93	3208	3214	0.353	1799	1409	1803	1411	605361	469190	21.518	15.578	0	0	0
6	13	7	""	"krt2-6a"	15780	18890	210	192	200	73	36	98	98	123	271	220	2	0	0	136	158	81	51	63	63	72	101	140	39	10	0	1.288	1.074	1.178	1.119	3.988	2.439	0.152	199	2352	39	167	197	0.365	94	73	102	95	39854	31503	0.284	0.851	-100	0	1
6	14	7	""	"krt2-6a"	16180	18900	200	194	211	95	45	90	90	103	64	62	69	41	0	125	158	96	60	62	62	68	55	80	55	31	0	1.651	1.260	1.506	1.488	4.244	1.495	0.163	305	2235	88	167	217	0.723	104	63	121	96	64348	48170	1.688	1.636	-100	0	1
6	15	7	""	"krt2-6a"	16560	18890	210	184	199	86	43	84	84	92	46	50	77	52	0	125	153	94	61	60	60	63	23	36	79	58	0	1.538	1.237	1.521	1.348	4.070	1.657	0.136	328	2317	88	165	208	0.621	100	65	115	93	65197	50077	2.326	3.913	0	0	0
6	16	7	""	"krt2-6a"	16960	18880	200	176	191	84	43	83	83	92	47	51	75	48	0	119	149	160	107	60	60	64	26	40	72	54	0	1.576	1.213	1.290	1.304	4.492	0.453	0.111	333	2207	88	152	197	0.656	93	59	108	89	63533	49764	2.106	3.269	-100	0	1
6	17	7	""	"spi"	17410	18890	210	166	184	76	41	86	86	99	79	79	51	18	0	98	118	76	64	62	62	68	56	82	34	14	0	2.222	1.750	1.727	1.731	4.035	2.501	0.091	317	2355	78	116	154	1.152	80	36	98	56	58404	37475	1.076	0.893	-100	0	1
6	18	7	""	"spi"	17790	18910	190	172	190	82	43	89	89	100	81	81	52	19	0	100	119	76	63	61	61	68	56	82	35	17	0	2.128	1.741	1.619	1.794	4.828	1.606	0.384	300	1856	10	122	159	1.089	83	39	101	58	57116	35839	1.111	0.911	-100	0	1
6	19	7	""	"spi"	18140	18880	190	162	181	85	46	83	83	89	43	48	73	46	0	98	122	85	69	59	59	63	26	41	59	37	0	2.026	1.556	1.902	1.936	3.857	1.615	0.156	290	1925	92	118	161	1.019	79	39	98	63	52365	35250	2.140	2.269	-100	0	1
6	20	7	""	"spi"	18540	18880	210	148	181	154	85	78	78	86	50	58	60	36	0	90	111	86	77	60	60	62	20	32	57	40	0	2.333	2.020	1.981	1.946	3.819	4.240	0.113	327	2413	91	100	154	1.222	70	30	103	51	59099	36236	1.900	2.450	-100	0	1
6	1	8	""	"mmp2"	10980	19290	240	167	174	64	36	78	78	85	55	64	69	36	0	125	141	71	50	59	59	65	127	195	19	3	0	1.348	1.171	1.363	1.279	3.428	0.310	0.227	430	2985	95	155	178	0.431	89	66	96	82	74963	60797	1.618	0.598	-100	0	1
6	2	8	""	"mmp2"	11380	19290	220	172	186	77	41	78	78	85	47	55	79	49	0	130	146	74	50	60	60	66	116	175	28	5	0	1.343	1.256	1.370	1.373	3.309	0.037	0.057	388	2419	84	164	194	0.425	94	70	108	86	72012	56818	2.149	0.690	-100	0	1
6	3	8	""	"mmp2"	11760	19280	230	176	187	75	40	86	86	96	62	64	65	32	0	126	143	75	52	61	61	65	54	83	56	27	0	1.385	1.232	1.310	1.292	3.577	0.890	0.299	376	2587	86	155	183	0.470	90	65	101	82	70148	53748	1.468	1.444	-100	0	1
6	4	8	""	"mmp2"	12170	19290	240	162	176	70	39	88	88	98	60	61	60	27	0	121	146	85	58	61	61	65	48	73	57	34	0	1.233	1.035	1.149	1.237	3.798	1.361	0.164	433	2829	84	134	173	0.302	74	60	88	85	76036	63286	1.300	1.688	-100	0	1
6	5	8	""	"trfr"	12590	19300	210	191	207	95	45	87	87	95	43	45	82	56	0	200	245	155	63	60	60	63	25	39	94	86	0	0.743	0.649	0.696	0.696	3.431	0.450	0.199	349	2304	89	244	305	-0.429	104	140	120	185	72395	85571	2.605	7.280	0	0	0
6	6	8	""	"trfr"	12980	19310	210	180	203	104	51	86	86	95	47	49	78	49	0	230	259	153	59	60	60	63	25	39	94	88	0	0.553	0.588	0.598	0.570	3.768	0.490	0.210	338	2277	94	264	316	-0.855	94	170	117	199	68615	87513	2.298	7.840	-100	0	1
6	7	8	""	"trfr"	13360	19310	210	206	234	116	49	90	90	101	48	47	82	59	0	193	220	120	54	62	62	67	29	43	92	82	0	0.885	0.911	0.944	0.928	3.522	1.020	0.187	422	2191	15	247	302	-0.176	116	131	144	158	98795	92703	2.771	5.276	0	0	0
6	8	8	""	"trfr"	13780	19290	210	197	211	96	45	98	98	110	59	53	69	41	0	202	228	131	57	61	61	67	39	58	85	70	0	0.702	0.677	0.757	0.711	3.770	0.598	0.154	342	2193	91	240	280	-0.510	99	141	113	167	72078	78069	1.712	4.128	-100	0	1
6	9	8	""	"nup21"	14190	19310	200	151	167	90	53	88	88	101	63	62	49	18	0	159	179	102	56	59	59	63	37	58	78	60	0	0.630	0.658	0.676	0.714	4.702	1.239	0.171	233	2325	32	163	199	-0.667	63	100	79	120	38993	41704	1.048	3.135	-100	0	1
6	10	8	""	"nup21"	14590	19310	200	153	164	72	43	90	90	102	59	57	53	20	0	136	166	108	65	60	60	64	27	42	79	64	0	0.829	0.698	0.887	0.817	4.464	0.808	0.028	274	2206	68	139	180	-0.271	63	76	74	106	44809	45537	1.051	3.778	-100	0	1
6	11	8	""	"nup21"	14950	19310	190	163	188	107	56	87	87	100	62	62	58	31	0	132	166	105	63	60	60	65	36	55	76	50	0	1.056	0.953	0.952	1.015	4.022	1.397	0.081	258	1959	84	148	207	0.079	76	72	101	106	48488	42945	1.419	2.806	-100	0	1
6	12	8	""	"nup21"	15360	19280	200	181	195	97	49	101	101	117	80	68	49	19	0	161	183	112	61	62	62	73	93	127	53	21	0	0.808	0.777	0.822	0.836	4.912	1.111	0.082	184	2332	15	179	215	-0.308	80	99	94	121	35855	33748	0.975	1.183	-100	0	1
6	13	8	""	"igh4"	15750	19280	180	217	214	63	29	107	107	120	63	52	70	45	0	111	141	93	65	63	63	70	40	57	52	38	0	2.292	1.372	1.496	1.559	6.125	2.678	0.033	44	2019	0	158	185	1.197	110	48	107	78	9411	6188	1.492	1.775	-100	0	1
6	14	8	""	"igh4"	16200	19290	170	205	215	106	49	90	90	102	61	59	72	49	0	98	129	81	62	61	61	66	32	48	53	42	0	3.108	1.838	2.011	2.577	6.172	4.176	0.033	77	1644	32	152	193	1.636	115	37	125	68	16545	9928	1.852	1.969	-100	0	1
6	15	8	""	"igh4"	16560	19300	190	157	181	101	55	84	84	92	52	56	64	35	0	99	121	87	71	60	60	64	46	71	44	19	0	1.872	1.590	1.807	1.746	4.653	5.674	0.031	201	2032	16	112	158	0.905	73	39	97	61	36335	24372	1.712	1.239	-100	0	1
6	16	8	""	"igh4"	16950	19270	180	183	200	85	42	86	86	96	50	52	78	47	0	88	118	78	66	61	61	65	29	44	46	34	0	3.593	2.000	2.898	2.440	5.574	5.479	0.028	73	1948	3	124	171	1.845	97	27	114	57	14565	8591	2.080	1.828	-100	0	1
6	17	8	""	"rb1"	17390	19290	220	977	995	301	30	90	90	103	60	58	99	99	0	770	782	299	38	62	62	70	46	65	99	99	0	1.253	1.257	1.226	1.324	1.736	1.245	0.746	358	2586	89	1595	1625	0.325	887	708	905	720	356135	280059	14.867	15.478	0	0	0
6	18	8	""	"rb1"	17770	19290	210	861	907	296	32	92	92	101	51	50	100	100	0	622	681	307	45	63	63	67	27	40	99	99	0	1.376	1.319	1.370	1.389	1.737	1.285	0.728	326	2224	90	1328	1433	0.460	769	559	815	618	295524	221957	15.804	22.741	0	0	0
6	19	8	""	"rb1"	18190	19290	200	910	938	294	31	84	84	92	48	52	100	100	0	686	720	286	39	60	60	64	31	48	100	100	0	1.319	1.294	1.321	1.344	1.683	1.283	0.748	319	2237	93	1452	1514	0.399	826	626	854	660	299252	229752	17.625	21.161	0	0	0
6	20	8	""	"rb1"	18550	19280	200	997	1025	337	32	79	79	94	157	167	100	98	0	780	805	307	38	59	59	73	255	349	95	77	0	1.273	1.268	1.266	1.317	1.681	1.001	0.730	339	2175	96	1639	1692	0.348	918	721	946	746	347601	273057	5.930	2.871	0	0	0
6	1	9	""	"ly6a"	10990	19700	220	654	685	242	35	80	80	128	865	675	15	0	0	606	640	293	45	61	61	137	1397	1019	0	0	0	1.053	1.045	1.069	1.116	1.790	0.991	0.742	358	2574	91	1119	1184	0.075	574	545	605	579	245170	229169	0.644	0.360	-100	0	1
6	2	9	""	"ly6a"	11400	19710	200	750	766	248	32	81	81	134	948	707	13	0	0	728	743	333	44	61	61	145	1518	1046	1	0	0	1.003	1.004	1.040	1.084	1.721	0.864	0.734	330	2124	95	1336	1367	0.004	669	667	685	682	252781	245046	0.667	0.394	-100	0	1
6	3	9	""	"ly6a"	11760	19720	200	758	769	282	36	85	85	97	107	110	100	97	0	723	773	349	45	61	61	70	206	294	95	78	0	1.017	0.961	0.980	1.000	1.621	0.769	0.757	324	2071	93	1335	1396	0.024	673	662	684	712	249286	250340	6.280	3.413	0	0	0
6	4	9	""	"ly6a"	12160	19690	220	706	731	268	36	84	84	98	103	105	99	96	0	630	709	381	53	61	61	70	188	268	92	76	0	1.093	0.998	1.082	1.110	2.018	0.904	0.714	381	2506	94	1191	1295	0.128	622	569	647	648	278466	270264	6.146	3.399	0	0	0
6	5	9	""	"styx"	12590	19700	210	134	153	72	47	83	83	92	43	46	58	30	0	107	131	78	59	60	60	63	23	36	74	50	0	1.085	0.986	1.250	1.230	4.312	1.233	0.078	335	2318	88	98	141	0.118	51	47	70	71	51176	43724	1.419	2.957	-100	0	1
6	6	9	""	"styx"	12970	19720	220	140	164	91	55	84	84	94	50	53	53	31	0	109	125	64	51	60	60	62	20	32	80	58	0	1.143	1.231	1.319	1.187	4.273	3.434	0.080	326	2521	71	105	145	0.193	56	49	80	65	53575	40880	1.400	3.150	-100	0	1
6	7	9	""	"styx"	13360	19710	210	150	163	73	44	84	84	93	48	51	61	32	0	112	128	66	51	60	60	63	21	33	80	57	0	1.269	1.162	1.323	1.215	3.757	2.968	0.052	205	2312	28	118	147	0.344	66	52	79	68	33515	26149	1.458	3.095	-100	0	1
6	8	9	""	"styx"	13770	19680	220	149	166	82	49	85	85	95	52	54	56	27	0	113	141	98	69	59	59	62	21	33	81	60	0	1.185	0.988	1.156	1.092	4.496	1.196	0.047	245	2527	11	118	163	0.245	64	54	81	82	40553	34665	1.365	3.762	-100	0	1
6	9	9	""	"ms4a1"	14200	19700	220	169	189	90	47	90	90	103	61	59	59	29	0	128	154	88	57	60	60	65	49	75	64	35	0	1.162	1.053	1.213	1.169	4.076	0.867	0.147	364	2519	92	147	193	0.217	79	68	99	94	68823	55937	1.410	1.816	-100	0	1
6	10	9	""	"ms4a1"	14570	19690	210	195	213	103	48	90	90	102	57	55	69	46	0	142	162	90	55	60	60	64	24	37	85	72	0	1.280	1.206	1.293	1.217	3.456	1.686	0.223	357	2204	81	187	225	0.356	105	82	123	102	76136	57708	1.947	4.083	-100	0	1
6	11	9	""	"ms4a1"	14940	19680	200	201	214	102	47	97	97	112	69	61	65	30	0	149	164	77	46	62	62	67	30	44	82	65	0	1.195	1.147	1.135	1.166	3.518	1.953	0.161	296	2191	57	191	219	0.257	104	87	117	102	63350	48431	1.478	3.233	-100	0	1
6	12	9	""	"ms4a1"	15380	19690	220	210	228	94	41	114	114	129	71	55	62	32	0	155	178	99	55	64	64	71	37	52	82	58	0	1.055	1.000	1.036	1.095	3.755	2.816	0.053	227	2691	7	187	228	0.077	96	91	114	114	51796	40377	1.394	2.892	-100	0	1
6	13	9	""	"wbscr22"	15780	19680	200	215	231	99	42	104	104	117	60	51	74	46	0	179	209	119	56	62	62	68	32	47	87	72	0	0.949	0.864	0.912	0.945	3.835	0.925	0.204	288	2294	89	228	274	-0.076	111	117	127	147	66633	60167	1.900	4.406	-100	0	1
6	14	9	""	"wbscr22"	16200	19690	180	243	270	133	49	89	89	100	58	58	87	67	0	197	216	108	50	60	60	64	29	45	92	83	0	1.124	1.160	1.131	1.205	3.077	1.414	0.313	271	1879	93	291	337	0.169	154	137	181	156	73220	58525	2.931	5.241	0	0	0
6	15	9	""	"wbscr22"	16600	19730	210	196	255	212	83	85	85	94	50	53	77	56	0	168	198	132	66	60	60	64	45	70	75	56	0	1.028	1.232	1.146	1.131	3.547	1.623	0.329	344	2248	87	219	308	0.040	111	108	170	138	87777	67981	3.220	2.978	0	0	0
6	16	9	""	"wbscr22"	16970	19700	210	206	224	98	43	88	88	99	52	52	83	55	0	176	198	105	53	62	62	66	27	40	87	77	0	1.035	1.000	1.054	1.096	3.249	1.119	0.270	353	2246	74	232	272	0.050	118	114	136	136	78903	70047	2.404	4.889	0	0	0
6	17	9	""	"pdk4"	17380	19690	190	1075	1080	262	24	90	90	100	48	48	100	100	0	871	891	285	31	63	63	67	25	37	99	99	0	1.219	1.196	1.208	1.230	1.483	1.171	0.831	339	1898	82	1793	1818	0.286	985	808	990	828	366160	302075	20.417	32.960	0	0	0
6	18	9	""	"pdk4"	17770	19680	200	974	975	267	27	91	91	101	48	47	100	99	0	807	819	273	33	63	63	68	28	41	99	99	0	1.187	1.169	1.154	1.186	1.519	1.154	0.827	331	2248	80	1627	1640	0.247	883	744	884	756	322566	271051	18.208	26.821	0	0	0
6	19	9	""	"pdk4"	18200	19690	190	822	870	281	32	85	85	94	46	48	100	100	0	740	757	276	36	61	61	66	32	48	100	100	0	1.085	1.128	1.124	1.154	1.536	1.120	0.823	311	1920	91	1416	1481	0.118	737	679	785	696	270702	235431	16.870	21.594	0	0	0
6	20	9	""	"pdk4"	18560	19680	200	1074	1096	298	27	79	79	91	85	93	100	100	0	931	954	317	33	59	59	70	167	238	99	96	0	1.141	1.136	1.144	1.169	1.545	1.090	0.805	327	2205	97	1867	1912	0.190	995	872	1017	895	358278	311863	11.824	5.293	0	0	0
6	1	10	""	"sp6"	10990	20090	250	3355	3392	755	22	81	81	124	801	645	100	97	0	2612	2590	667	25	61	61	126	1291	1024	97	46	0	1.283	1.309	1.306	1.326	1.333	1.283	0.890	476	3001	96	5825	5840	0.360	3274	2551	3311	2529	1614714	1232704	4.080	1.909	0	0	0
6	2	10	""	"sp6"	11380	20090	230	3450	3432	600	17	80	80	127	881	693	100	98	0	2556	2582	576	22	61	61	134	1410	1052	97	29	0	1.351	1.330	1.323	1.343	1.289	1.325	0.924	449	2464	94	5865	5873	0.434	3370	2495	3352	2521	1541013	1159159	3.751	1.736	0	0	0
6	3	10	""	"sp6"	11780	20090	250	3420	3391	692	20	81	81	93	84	90	100	100	0	2479	2504	609	24	61	61	68	160	235	100	100	0	1.381	1.355	1.363	1.369	1.286	1.350	0.931	486	2771	97	5757	5753	0.466	3339	2418	3310	2443	1647982	1217016	39.262	15.225	0	0	0
6	4	10	""	"sp6"	12170	20090	250	3309	3321	723	21	81	81	91	49	53	100	100	0	2502	2540	603	23	61	61	65	30	46	100	100	0	1.322	1.307	1.308	1.313	1.295	1.309	0.928	508	2847	95	5669	5719	0.403	3228	2441	3240	2479	1687301	1290425	65.918	82.500	0	0	0
6	5	10	""	"il4r"	12600	20100	210	720	748	215	28	82	82	90	42	46	100	100	0	615	634	219	34	60	60	63	22	34	99	99	0	1.150	1.160	1.157	1.201	1.632	1.150	0.777	359	2256	95	1193	1240	0.202	638	555	666	574	268479	227734	15.667	25.955	0	0	0
6	6	10	""	"il4r"	12970	20120	200	741	759	234	30	83	83	91	46	50	100	100	0	648	668	263	39	59	59	63	24	38	100	100	0	1.117	1.110	1.155	1.160	1.685	1.080	0.750	323	2094	96	1247	1285	0.160	658	589	676	609	245263	215647	14.522	25.208	0	0	0
6	7	10	""	"il4r"	13360	20100	200	790	791	224	28	89	89	100	50	50	100	100	0	634	657	236	35	60	60	64	29	45	100	99	0	1.221	1.176	1.197	1.211	1.614	1.151	0.770	329	2209	96	1275	1299	0.288	701	574	702	597	260127	216269	13.820	20.448	0	0	0
6	8	10	""	"il4r"	13770	20050	210	698	725	238	32	95	95	109	61	55	100	99	0	556	594	259	43	61	61	65	29	44	99	98	0	1.218	1.182	1.206	1.253	1.738	1.142	0.738	331	2368	91	1098	1163	0.285	603	495	630	533	239937	196718	10.098	18.241	0	0	0
6	9	10	""	"r-ras"	14190	20090	190	406	418	134	32	107	107	126	82	65	98	86	0	179	209	113	54	63	63	72	60	83	78	47	0	2.578	2.130	2.520	2.609	2.607	2.326	0.359	279	1987	91	415	457	1.366	299	116	311	146	116758	58305	3.561	2.283	-100	0	1
6	10	10	""	"r-ras"	14600	20100	180	415	434	145	33	104	104	118	64	54	99	94	0	196	227	126	55	62	62	68	41	60	92	71	0	2.321	2.000	2.330	2.445	2.498	2.214	0.400	254	1865	92	445	495	1.215	311	134	330	165	110332	57543	4.938	3.878	0	0	0
6	11	10	""	"r-ras"	14950	20090	190	422	440	146	33	106	106	122	68	55	99	93	0	189	224	118	52	62	62	68	36	52	91	75	0	2.488	2.062	2.424	2.401	2.444	2.274	0.381	274	1986	94	443	496	1.315	316	127	334	162	120578	61468	4.676	4.333	0	0	0
6	12	10	""	"r-ras"	15370	20090	180	415	442	158	35	105	105	125	201	160	81	27	0	189	210	101	48	63	63	69	32	46	91	79	0	2.460	2.293	2.435	2.709	2.478	8.945	0.137	280	1863	97	436	484	1.299	310	126	337	147	123777	58916	1.577	4.406	-100	0	1
6	13	10	""	"mic1"	15790	20090	230	684	708	207	29	96	96	111	167	150	99	93	0	439	471	212	45	61	61	66	28	42	98	98	0	1.556	1.493	1.614	1.623	1.849	1.471	0.677	393	2749	94	966	1022	0.638	588	378	612	410	278161	184951	3.575	14.464	0	0	0
6	14	10	""	"mic1"	16190	20100	210	711	735	208	28	88	88	97	47	48	100	100	0	498	523	215	41	60	60	63	25	39	99	99	0	1.422	1.397	1.437	1.482	1.757	1.380	0.684	375	2334	97	1061	1110	0.508	623	438	647	463	275489	196286	13.574	18.400	0	0	0
6	15	10	""	"mic1"	16590	20110	220	658	685	213	31	87	87	97	62	63	99	99	0	478	501	218	43	60	60	64	30	46	99	99	0	1.366	1.356	1.397	1.457	1.826	1.327	0.697	388	2372	94	989	1039	0.450	571	418	598	441	265777	194487	9.484	14.567	0	0	0
6	16	10	""	"mic1"	16950	20080	220	668	683	218	31	85	85	95	51	53	100	100	0	424	448	196	43	61	61	65	33	50	99	98	0	1.606	1.545	1.572	1.648	1.809	1.541	0.679	396	2416	95	946	985	0.683	583	363	598	387	270601	177417	11.529	11.606	0	0	0
6	17	10	""	"buffer"	17370	20080	200	85	93	41	44	87	87	111	264	237	0	0	0	61	66	32	48	63	63	73	146	200	0	0	0	1.000	2.000	1.800	1.751	3.307	15.654	0.008	316	2272	100	-4	9	0.000	-2	-2	6	3	29375	20880	-0.068	-0.048	-100	0	1
6	18	10	""	"buffer"	17730	20090	90	153	166	88	53	91	91	99	47	47	66	33	0	100	358	518	144	61	61	67	33	49	50	33	0	1.590	0.253	1.721	1.204	59.856	0.034	0.002	6	450	0	101	372	0.669	62	39	75	297	994	2148	1.426	8.818	-100	0	1
6	19	10	""	"buffer"	18170	20080	200	86	95	45	47	82	82	91	43	47	17	5	0	60	64	25	39	61	61	64	23	35	12	3	0	-4.000	4.333	1.778	1.733	3.987	10.244	0.017	316	2259	100	3	16	Error	4	-1	13	3	30173	20200	0.093	0.000	-100	0	1
6	20	10	""	"buffer"	18570	20080	200	77	84	38	45	77	77	83	38	45	12	3	0	57	80	330	412	59	59	76	498	655	0	0	0	0.000	0.333	2.000	1.737	3.807	-0.001	0.000	316	2313	100	-2	28	Error	0	-2	7	21	26435	25265	0.026	0.008	-100	0	1
6	1	11	""	"sp3"	11000	20490	200	1213	1224	406	33	82	82	100	86	86	100	99	0	826	860	328	38	61	61	67	37	55	99	98	0	1.478	1.429	1.437	1.499	1.605	1.429	0.842	331	2215	93	1896	1941	0.564	1131	765	1142	799	405037	284501	13.070	21.432	0	0	0
6	2	11	""	"sp3"	11380	20500	190	1234	1225	279	22	80	80	87	45	51	100	100	0	856	870	241	27	60	60	64	27	42	100	100	0	1.450	1.414	1.411	1.443	1.413	1.419	0.875	289	1995	93	1950	1955	0.536	1154	796	1145	810	354159	251494	25.289	29.852	0	0	0
6	3	11	""	"sp3"	11780	20500	190	1305	1325	340	25	80	80	90	53	58	100	100	0	904	927	314	33	60	60	65	30	46	100	99	0	1.451	1.436	1.455	1.471	1.447	1.420	0.848	298	1926	92	2069	2112	0.537	1225	844	1245	867	394998	276358	23.302	28.733	0	0	0
6	4	11	""	"sp3"	12140	20480	210	1097	1110	345	31	79	79	92	76	82	100	100	0	815	838	276	32	61	61	67	40	59	100	100	0	1.350	1.327	1.321	1.346	1.474	1.341	0.849	343	2264	93	1772	1808	0.433	1018	754	1031	777	380798	287366	13.395	19.275	0	0	0
6	5	11	""	"tgfb1"	12570	20490	200	110	132	68	51	82	82	94	54	57	37	17	0	101	123	76	61	61	61	66	38	57	50	30	0	0.700	0.806	0.860	0.799	4.895	1.233	0.113	316	2191	100	68	112	-0.515	28	40	50	62	41669	38896	0.704	1.500	-100	0	1
6	6	11	""	"tgfb1"	12990	20520	250	577	594	174	29	85	85	95	47	49	100	100	0	640	670	219	32	61	61	65	30	46	99	99	0	0.850	0.836	0.833	0.845	1.604	0.803	0.752	586	2932	72	1071	1118	-0.234	492	579	509	609	347823	392747	10.617	20.167	0	0	0
6	7	11	""	"tgfb1"	13330	20490	190	596	613	183	29	93	93	104	54	51	99	99	0	648	685	233	34	60	60	65	30	46	100	100	0	0.855	0.832	0.841	0.831	1.597	0.807	0.760	309	1821	91	1091	1145	-0.226	503	588	520	625	189282	211804	9.426	20.667	0	0	0
6	8	11	""	"tgfb1"	13770	20480	210	537	556	188	33	104	104	119	63	52	99	98	0	539	579	236	40	62	62	70	113	161	98	92	0	0.908	0.874	0.918	0.885	1.794	0.675	0.506	351	2450	92	910	969	-0.139	433	477	452	517	195147	203155	6.937	4.504	0	0	0
6	9	11	""	"pnp"	14190	20480	230	1496	1478	588	39	117	117	142	124	87	99	99	0	899	912	453	49	66	66	78	83	106	98	95	0	1.655	1.609	1.652	1.722	1.590	1.561	0.850	385	2787	90	2212	2207	0.727	1379	833	1361	846	569022	350945	10.774	10.048	0	0	0
6	10	11	""	"pnp"	14590	20490	200	1780	1799	426	23	111	111	130	77	59	100	100	0	1122	1150	308	26	65	65	74	48	64	100	100	0	1.579	1.556	1.570	1.574	1.396	1.573	0.886	312	2190	96	2726	2773	0.659	1669	1057	1688	1085	561210	358778	21.675	22.417	0	0	0
6	11	11	""	"pnp"	14950	20500	200	1779	1813	400	22	101	101	118	78	66	100	100	0	1167	1188	359	30	62	62	70	51	72	99	99	0	1.519	1.520	1.533	1.577	1.558	1.501	0.885	320	2235	97	2783	2838	0.603	1678	1105	1712	1126	580229	380258	21.731	21.922	0	0	0
6	12	11	""	"pnp"	15360	20480	210	1797	1861	641	34	95	95	108	59	54	100	100	0	1163	1246	570	45	63	63	69	40	57	100	100	0	1.547	1.493	1.557	1.559	1.435	1.438	0.889	378	2393	82	2802	2949	0.629	1702	1100	1766	1183	703618	470815	29.712	29.425	0	0	0
6	13	11	""	"timp2"	15800	20490	210	482	497	178	35	93	93	104	52	50	100	97	0	347	363	174	47	61	61	67	29	43	99	96	0	1.360	1.338	1.403	1.444	2.041	1.358	0.560	314	2401	93	675	706	0.444	389	286	404	302	156181	114012	7.558	10.207	0	0	0
6	14	11	""	"timp2"	16200	20520	200	536	561	190	33	89	89	98	48	48	99	99	0	367	382	158	41	60	60	64	33	51	99	98	0	1.456	1.466	1.516	1.528	1.829	1.507	0.663	305	2258	96	754	794	0.542	447	307	472	322	170972	116603	9.646	9.636	0	0	0
6	15	11	""	"timp2"	16580	20520	200	475	493	148	30	86	86	97	62	63	99	99	0	345	373	162	43	60	60	65	35	53	98	98	0	1.365	1.300	1.347	1.410	1.925	1.254	0.604	321	2180	95	674	720	0.449	389	285	407	313	158263	119683	6.387	8.800	0	0	0
6	16	11	""	"timp2"	16940	20490	200	460	489	192	39	82	82	90	43	47	99	99	0	348	368	168	45	61	61	65	30	46	99	97	0	1.317	1.326	1.342	1.396	2.025	1.345	0.635	334	2198	92	665	714	0.397	378	287	407	307	163248	123000	9.279	10.100	0	0	0
6	17	11	""	"sp5"	17420	20480	220	10741	10573	2959	27	86	86	110	247	224	100	100	0	4155	4150	1270	30	63	63	73	133	182	99	99	0	2.604	2.566	2.587	2.617	1.362	2.590	0.942	343	2767	82	14747	14574	1.381	10655	4092	10487	4087	3626629	1423441	42.360	30.654	0	0	0
6	18	11	""	"sp5"	17820	20460	180	7581	7641	2582	33	84	84	94	54	57	100	100	0	3063	3129	1151	36	62	62	68	35	51	100	100	0	2.498	2.464	2.448	2.491	1.268	2.484	0.937	272	1712	93	10498	10624	1.321	7497	3001	7557	3067	2078372	851192	139.759	87.457	0	0	0
6	19	11	""	"sp5"	18120	20460	190	13697	13312	2999	22	79	79	92	86	93	100	100	0	5273	5109	1365	26	61	61	68	100	147	100	99	0	2.613	2.621	2.623	2.710	1.458	2.638	0.945	284	1852	88	18830	18281	1.386	13618	5212	13233	5048	3780589	1451088	153.721	50.410	0	0	0
6	20	11	""	"sp5"	18560	20470	210	13720	13252	2723	20	78	78	84	41	48	100	100	0	5219	5106	1174	22	59	59	76	482	634	99	99	0	2.644	2.610	2.594	2.640	1.309	2.634	0.956	325	2474	91	18802	18221	1.403	13642	5160	13174	5047	4306932	1659294	321.171	10.436	0	0	0
7	1	1	""	"sp4"	2040	25510	240	1068	1098	301	27	74	74	88	280	318	98	95	0	823	850	270	31	57	57	65	55	84	99	99	0	1.298	1.291	1.296	1.323	1.413	1.284	0.882	381	3188	85	1760	1817	0.376	994	766	1024	793	418352	323720	3.607	14.273	0	0	0
7	2	1	""	"sp4"	2400	25510	220	991	1020	287	28	74	74	89	318	357	99	90	0	776	795	245	30	58	58	65	53	81	99	99	0	1.277	1.284	1.324	1.301	1.398	1.286	0.860	368	2449	90	1635	1683	0.353	917	718	946	737	375476	292458	2.928	13.774	0	0	0
7	3	1	""	"sp4"	2770	25510	220	967	1003	323	32	73	73	82	66	80	100	100	0	754	777	259	33	58	58	63	54	85	99	99	0	1.284	1.293	1.317	1.306	1.420	1.308	0.854	358	2605	91	1590	1649	0.361	894	696	930	719	358956	278166	13.955	13.222	0	0	0
7	4	1	""	"sp4"	3170	25500	210	1097	1145	303	26	71	71	77	36	46	100	100	0	838	858	262	30	57	57	61	26	42	100	100	0	1.314	1.341	1.319	1.369	1.397	1.335	0.884	380	2391	94	1807	1875	0.394	1026	781	1074	801	435048	325934	29.667	30.654	0	0	0
7	5	1	""	"abp1"	3710	25470	230	154	177	92	51	72	72	77	37	48	77	55	0	124	148	105	70	58	58	64	105	164	27	7	0	1.242	1.167	1.213	1.275	3.698	0.282	0.162	529	2516	44	148	195	0.313	82	66	105	90	93669	78395	2.703	0.800	-100	0	1
7	6	1	""	"abp1"	4010	25490	190	83	89	40	44	72	72	78	35	44	23	10	0	60	70	40	57	58	58	62	25	40	17	8	0	5.500	1.417	1.462	1.858	4.504	1.729	0.117	256	1740	100	13	29	2.459	11	2	17	12	22785	17925	0.314	0.320	-100	0	1
7	7	1	""	"abp1"	4420	25520	210	143	158	67	42	71	71	76	34	44	81	53	0	110	142	95	66	57	57	59	18	30	84	66	0	1.358	1.024	1.169	1.211	3.486	0.781	0.144	331	2278	95	125	172	0.441	72	53	87	85	52326	46880	2.412	4.611	0	0	0
7	8	1	""	"abp1"	4780	25480	200	143	168	83	49	72	72	76	33	43	76	54	0	107	132	88	66	58	58	61	32	52	65	37	0	1.449	1.297	1.403	1.358	4.330	0.912	0.106	304	2185	89	120	170	0.535	71	49	96	74	51055	40241	2.788	2.219	-100	0	1
7	9	1	""	"ctss"	5230	25480	210	997	1073	346	32	74	74	79	31	39	100	100	0	647	694	283	40	59	59	62	22	35	100	100	0	1.570	1.573	1.637	1.636	1.551	1.566	0.814	336	2391	93	1511	1634	0.651	923	588	999	635	360621	233219	32.065	28.727	0	0	0
7	10	1	""	"ctss"	5600	25520	200	1041	1124	381	33	73	73	79	42	53	100	100	0	686	715	284	39	59	59	62	33	53	100	100	0	1.544	1.602	1.602	1.677	1.549	1.600	0.851	318	2210	96	1595	1707	0.627	968	627	1051	656	357419	227237	24.881	19.788	0	0	0
7	11	1	""	"ctss"	5990	25510	200	1024	1121	388	34	73	73	78	45	57	100	100	0	663	731	303	41	59	59	62	28	45	100	100	0	1.575	1.560	1.596	1.624	1.617	1.563	0.806	327	2239	94	1555	1720	0.655	951	604	1048	672	366497	239058	23.178	23.893	0	0	0
7	12	1	""	"ctss"	6380	25480	200	1050	1102	371	33	73	73	79	38	48	100	100	0	663	710	278	39	58	58	61	24	39	100	100	0	1.615	1.578	1.646	1.626	1.527	1.587	0.826	329	2261	94	1582	1681	0.692	977	605	1029	652	362677	233621	26.921	27.042	0	0	0
7	13	1	""	"actin"	6840	25480	260	7297	5484	4595	83	73	73	81	51	62	99	99	0	10729	8129	7054	86	59	59	67	115	171	98	96	0	0.677	0.671	0.684	0.747	1.661	0.658	0.979	568	3262	92	17894	13481	-0.563	7224	10670	5411	8070	3115027	4617025	105.941	70.104	0	0	0
7	14	1	""	"actin"	7210	25500	260	8045	5582	4233	75	75	75	83	54	65	100	99	0	12555	8423	6614	78	59	59	69	124	179	98	95	0	0.638	0.658	0.679	0.755	1.600	0.647	0.979	529	2992	41	20466	13871	-0.648	7970	12496	5507	8364	2952798	4455832	101.833	67.371	0	0	0
7	15	1	""	"actin"	7610	25500	270	7679	5474	4255	77	76	76	85	52	61	99	98	0	12161	8317	6462	77	60	60	67	56	83	99	98	0	0.628	0.654	0.668	0.724	1.555	0.652	0.971	541	3187	39	19704	13655	-0.671	7603	12101	5398	8257	2961575	4499273	103.635	147.321	0	0	0
7	16	1	""	"actin"	7970	25480	260	7261	5373	4499	83	77	77	85	53	62	99	99	0	10941	7826	6695	85	59	59	66	54	81	99	99	0	0.660	0.682	0.702	0.764	1.521	0.674	0.978	561	3206	83	18066	13063	-0.599	7184	10882	5296	7767	3014296	4390149	99.774	143.704	0	0	0
7	17	1	""	"sp7"	8440	25480	200	857	867	237	27	77	77	84	47	55	100	100	0	869	872	248	28	59	59	63	38	60	99	99	0	0.963	0.972	0.966	0.977	1.360	0.963	0.883	334	2179	97	1590	1603	-0.054	780	810	790	813	289484	291104	16.660	21.289	0	0	0
7	18	1	""	"sp7"	8790	25500	210	854	879	233	26	77	77	83	37	44	100	100	0	859	883	251	28	60	60	65	63	96	99	99	0	0.972	0.974	0.968	0.990	1.507	0.964	0.846	330	2309	94	1576	1625	-0.041	777	799	802	823	290202	291476	21.514	12.984	0	0	0
7	19	1	""	"sp7"	9190	25490	210	849	881	227	25	77	77	83	36	43	100	100	0	873	879	234	26	60	60	65	33	50	100	100	0	0.950	0.982	0.963	0.987	1.373	0.974	0.873	336	2373	93	1585	1623	-0.074	772	813	804	819	296122	295285	22.167	24.667	0	0	0
7	20	1	""	"sp7"	9580	25460	210	917	956	275	28	77	77	82	33	40	100	100	0	897	911	257	28	61	61	64	24	37	100	100	0	1.005	1.034	1.042	1.038	1.423	1.038	0.856	353	2396	91	1676	1729	0.007	840	836	879	850	337486	321464	26.485	35.292	0	0	0
7	1	2	""	"ara"	2040	25880	110	133	129	45	34	77	77	84	36	42	60	35	0	132	139	63	45	60	60	66	27	40	75	55	0	0.778	0.658	1.017	1.078	7.145	1.476	0.015	20	660	36	128	131	-0.362	56	72	52	79	2587	2772	1.250	2.704	-100	0	1
7	2	2	""	"ara"	2410	25900	190	85	93	49	52	76	76	92	347	377	0	0	0	63	67	29	43	59	59	66	48	72	7	0	0	2.250	2.125	1.200	1.239	3.940	2.763	0.021	256	2029	100	13	25	1.170	9	4	17	8	23704	17091	0.003	0.021	-100	0	1
7	3	2	""	"ara"	2810	25910	150	132	134	40	29	72	72	77	32	41	75	43	0	85	98	46	46	58	58	62	47	75	35	14	0	2.222	1.550	1.591	1.583	4.828	1.256	0.018	57	1269	0	87	102	1.152	60	27	62	40	7611	5560	1.781	0.766	-100	0	1
7	4	2	""	"ara"	3170	25910	110	135	134	48	35	74	74	80	34	42	72	43	0	100	116	63	54	58	58	63	24	38	64	40	0	1.452	1.034	0.953	0.994	5.724	3.158	0.012	37	630	44	103	118	0.538	61	42	60	58	4942	4291	1.588	2.208	-100	0	1
7	5	2	""	"cxcl10"	3620	25890	230	330	341	117	34	72	72	77	35	45	100	98	0	242	252	98	38	58	58	64	98	153	84	43	0	1.402	1.387	1.429	1.447	2.054	1.463	0.573	408	2870	97	442	463	0.487	258	184	269	194	139255	102646	7.543	1.918	0	0	0
7	6	2	""	"cxcl10"	4050	25910	220	348	399	709	177	71	71	76	35	46	98	98	0	248	281	326	116	58	58	60	23	38	97	95	0	1.458	1.471	1.561	1.601	2.183	2.147	0.816	366	2532	90	467	551	0.544	277	190	328	223	145912	102806	9.229	9.609	0	0	0
7	7	2	""	"cxcl10"	4380	25890	210	345	362	113	31	73	73	83	104	125	97	75	0	257	277	122	44	58	58	64	49	76	97	86	0	1.367	1.320	1.315	1.418	2.000	1.345	0.555	356	2158	87	471	508	0.451	272	199	289	219	128723	98455	2.683	4.347	0	0	0
7	8	2	""	"cxcl10"	4790	25870	230	315	330	112	33	73	73	77	32	41	99	98	0	229	249	127	51	58	58	62	31	50	96	90	0	1.415	1.346	1.458	1.507	2.165	1.257	0.454	414	2805	91	413	448	0.501	242	171	257	191	136825	103086	7.906	6.032	0	0	0
7	9	2	""	"anxa4"	5230	25900	220	570	582	209	35	73	73	78	32	41	100	100	0	170	196	123	62	59	59	62	26	41	87	74	0	4.477	3.715	4.337	4.746	2.632	3.805	0.473	361	2652	91	608	646	2.163	497	111	509	137	210168	70672	15.750	5.154	0	0	0
7	10	2	""	"anxa4"	5630	25910	200	572	596	185	31	72	72	78	51	65	100	100	0	184	203	105	51	58	58	61	26	42	89	79	0	3.968	3.614	3.944	4.452	2.548	3.995	0.496	318	2105	95	626	669	1.988	500	126	524	145	189612	64508	10.157	5.462	0	0	0
7	11	2	""	"anxa4"	5970	25910	200	552	554	164	29	72	72	77	46	59	100	99	0	173	191	102	53	58	58	60	23	38	88	76	0	4.174	3.624	4.042	4.833	2.786	3.803	0.489	334	2150	95	595	615	2.061	480	115	482	133	185100	63902	10.370	5.696	0	0	0
7	12	2	""	"anxa4"	6380	25880	220	555	572	186	32	73	73	79	62	78	100	100	0	167	193	113	58	58	58	60	20	33	90	80	0	4.422	3.696	4.377	4.651	2.783	4.229	0.427	347	2697	96	591	634	2.145	482	109	499	135	198521	67034	7.952	6.650	0	0	0
7	13	2	""	"cxcl10-bis"	6840	25890	200	344	363	115	31	73	73	79	38	48	100	98	0	225	241	101	41	58	58	60	18	30	97	96	0	1.623	1.585	1.664	1.732	2.075	1.648	0.582	298	2187	92	438	473	0.699	271	167	290	183	108100	71805	7.474	10.056	0	0	0
7	14	2	""	"cxcl10-bis"	7200	25910	200	321	339	120	35	73	73	77	34	44	99	97	0	222	241	103	42	57	57	60	20	33	98	97	0	1.503	1.446	1.485	1.539	2.159	1.538	0.513	307	2096	94	413	450	0.588	248	165	266	184	104169	74105	7.706	9.050	0	0	0
7	15	2	""	"cxcl10-bis"	7580	25910	200	328	344	113	32	74	74	79	36	45	99	98	0	218	230	94	40	57	57	60	18	30	98	96	0	1.578	1.561	1.593	1.669	2.212	1.705	0.532	310	2143	95	415	443	0.658	254	161	270	173	106646	71376	7.361	9.444	0	0	0
7	16	2	""	"cxcl10-bis"	7980	25880	210	311	325	108	33	75	75	79	32	40	100	98	0	193	212	97	45	59	59	61	19	31	97	94	0	1.761	1.634	1.713	1.786	2.243	1.718	0.495	325	2308	97	370	403	0.816	236	134	250	153	105751	68904	7.688	7.947	0	0	0
7	17	2	""	"sp2"	8430	25880	210	2311	2379	561	23	77	77	83	50	60	100	100	0	2331	2358	546	23	59	59	65	69	106	100	100	0	0.983	1.001	1.001	1.002	1.223	1.001	0.950	346	2349	96	4506	4601	-0.025	2234	2272	2302	2299	823301	815865	45.920	33.232	0	0	0
7	18	2	""	"sp2"	8820	25900	200	2117	2176	517	23	78	78	83	37	44	100	100	0	2181	2218	506	22	60	60	66	68	103	100	100	0	0.961	0.972	0.970	0.975	1.223	0.973	0.945	334	2160	96	4160	4256	-0.057	2039	2121	2098	2158	726841	740794	56.568	31.647	0	0	0
7	19	2	""	"sp2"	9190	25900	210	2121	2146	485	22	77	77	83	39	46	100	100	0	2157	2173	511	23	60	60	64	29	45	100	100	0	0.975	0.979	0.981	0.987	1.285	0.974	0.947	346	2249	92	4141	4182	-0.037	2044	2097	2069	2113	742543	751993	52.897	72.724	0	0	0
7	20	2	""	"sp2"	9580	25870	210	2117	2130	414	19	77	77	87	88	101	100	100	0	2037	2074	472	22	60	60	67	91	135	100	100	0	1.032	1.019	1.024	1.029	1.252	1.008	0.948	352	2330	94	4017	4067	0.045	2040	1977	2053	2014	749642	729893	23.216	22.055	0	0	0
7	1	3	""	"apc"	2030	26290	220	449	464	160	34	75	75	84	60	71	99	98	0	404	433	172	39	59	59	64	49	76	98	98	0	1.084	1.040	1.033	1.071	1.866	1.012	0.642	380	2576	91	719	763	0.116	374	345	389	374	176219	164676	6.333	7.531	0	0	0
7	2	3	""	"apc"	2390	26280	210	429	445	133	29	75	75	81	44	54	99	99	0	420	433	167	38	59	59	63	28	44	99	99	0	0.981	0.989	1.046	1.039	1.838	0.941	0.668	351	2241	90	715	744	-0.028	354	361	370	374	156279	151909	8.273	13.214	0	0	0
7	3	3	""	"apc"	2820	26320	210	422	438	144	32	71	71	76	31	40	100	100	0	403	431	185	42	57	57	60	25	41	99	99	0	1.014	0.981	1.024	1.032	1.861	0.924	0.630	360	2215	93	697	741	0.020	351	346	367	374	157693	155122	11.677	14.840	0	0	0
7	4	3	""	"apc"	3180	26290	200	426	452	151	33	71	71	76	33	43	99	99	0	377	401	160	39	57	57	60	30	50	99	98	0	1.109	1.108	1.145	1.159	1.836	1.089	0.654	363	2100	96	675	725	0.149	355	320	381	344	164123	145731	11.394	11.367	0	0	0
7	5	3	""	"cxcl11"	3600	26300	120	123	123	47	38	75	75	82	40	48	56	20	0	104	112	52	46	61	61	68	49	72	38	12	0	1.116	0.941	1.000	1.104	4.060	0.658	0.101	73	773	0	91	99	0.158	48	43	48	51	8963	8157	1.025	0.898	-100	0	1
7	6	3	""	"cxcl11"	4000	26310	160	120	134	83	61	71	71	76	37	48	58	30	0	110	121	59	48	58	58	61	26	42	71	49	0	0.942	1.000	0.910	0.912	3.793	3.173	0.035	89	1500	0	101	126	-0.086	49	52	63	63	11936	10801	1.568	2.308	-100	0	1
7	7	3	""	"cxcl11"	4380	26290	170	126	131	44	33	72	72	86	122	141	9	0	0	107	114	47	41	59	59	67	62	92	38	9	0	1.125	1.073	1.000	0.999	4.065	2.048	0.055	52	1682	26	102	114	0.170	54	48	59	55	6811	5926	0.369	0.758	-100	0	1
7	8	3	""	"cxcl11"	4800	26300	180	135	139	53	38	73	73	77	31	40	70	47	0	113	125	58	46	58	58	61	21	34	76	60	0	1.127	0.985	1.304	1.277	4.185	1.393	0.045	78	1935	35	117	133	0.172	62	55	66	67	10843	9758	2.000	3.048	-100	0	1
7	9	3	""	"arg2"	5210	26330	140	121	140	76	54	72	72	78	36	46	68	26	0	109	117	45	38	59	59	63	26	41	82	47	0	0.980	1.172	1.083	1.136	4.595	7.311	0.010	67	1077	13	99	126	-0.029	49	50	68	58	9410	7845	1.722	2.077	-100	0	1
7	10	3	""	"arg2"	5610	26300	180	109	116	42	36	73	73	77	33	42	53	28	0	118	124	44	35	58	58	61	20	32	88	70	0	0.600	0.652	0.628	0.660	4.197	2.038	0.026	78	1957	1	96	109	-0.737	36	60	43	66	9037	9693	1.182	3.150	-100	0	1
7	11	3	""	"arg2"	5990	26320	190	114	120	47	39	73	73	87	133	152	2	0	0	106	115	33	28	57	57	60	22	36	86	62	0	0.837	0.810	0.774	0.679	3.833	12.715	0.147	107	2056	22	90	105	-0.257	41	49	47	58	12826	12270	0.248	2.500	-100	0	1
7	12	3	""	"arg2"	6410	26320	140	112	120	41	34	73	73	77	32	41	59	29	0	110	114	33	28	59	59	61	18	29	89	70	0	0.765	0.855	0.804	0.752	3.309	1.927	0.031	74	1048	18	90	102	-0.386	39	51	47	55	8902	8427	1.344	2.944	-100	0	1
7	13	3	""	"cxcl5"	6820	26290	210	241	263	124	47	74	74	83	69	83	89	62	0	161	187	118	63	58	58	64	77	120	63	28	0	1.621	1.465	1.592	1.718	3.110	1.044	0.460	367	2251	90	270	318	0.697	167	103	189	129	96584	68513	2.609	1.597	-100	0	1
7	14	3	""	"cxcl5"	7190	26300	220	239	249	97	38	73	73	81	65	80	88	65	0	160	179	100	55	58	58	63	73	115	66	30	0	1.627	1.455	1.661	1.641	3.000	1.505	0.331	369	2545	95	268	297	0.702	166	102	176	121	91861	65882	2.585	1.589	-100	0	1
7	15	3	""	"cxcl5"	7650	26270	200	240	256	104	40	75	75	81	37	45	94	86	0	145	172	96	55	58	58	59	18	30	93	82	0	1.897	1.588	1.840	1.728	2.965	1.712	0.346	311	2122	90	252	295	0.924	165	87	181	114	79583	53380	4.730	6.278	0	0	0
7	16	3	""	"cxcl5"	7990	26270	220	211	233	102	43	75	75	81	37	45	91	80	0	154	180	108	60	58	58	61	22	36	90	77	0	1.417	1.295	1.451	1.460	3.477	1.341	0.307	361	2465	93	232	280	0.503	136	96	158	122	84176	64991	4.108	5.409	0	0	0
7	17	3	""	"arhgef1"	8430	26280	210	679	695	200	28	75	75	81	38	46	100	100	0	689	712	240	33	59	59	62	23	37	100	100	0	0.959	0.949	0.927	0.969	1.542	0.926	0.803	331	2308	96	1234	1273	-0.060	604	630	620	653	230101	235738	16.158	28.261	0	0	0
7	18	3	""	"arhgef1"	8790	26300	210	634	666	198	29	76	76	84	53	63	100	100	0	676	702	261	37	59	59	64	61	95	100	100	0	0.904	0.918	0.957	0.940	1.563	0.877	0.789	334	2343	95	1175	1233	-0.146	558	617	590	643	222563	234608	10.981	10.459	0	0	0
7	19	3	""	"arhgef1"	9230	26290	200	642	663	228	34	76	76	84	72	85	100	98	0	677	709	268	37	60	60	66	78	118	100	99	0	0.917	0.904	0.892	0.918	1.579	0.878	0.797	328	2187	94	1183	1236	-0.125	566	617	587	649	217604	232623	8.042	8.244	0	0	0
7	20	3	""	"arhgef1"	9580	26260	200	618	635	211	33	75	75	83	41	49	100	100	0	653	675	240	35	60	60	63	30	47	100	100	0	0.916	0.911	0.928	0.921	1.644	0.891	0.754	325	2159	95	1136	1175	-0.127	543	593	560	615	206504	219347	13.463	20.400	0	0	0
7	1	4	""	"cxcl9"	2010	26690	240	212	226	91	40	73	73	81	53	65	89	65	0	187	206	97	47	58	58	64	51	79	88	62	0	1.078	1.034	1.101	1.081	2.664	1.053	0.449	439	2859	88	268	301	0.108	139	129	153	148	99068	90387	2.736	2.784	0	0	0
7	2	4	""	"cxcl9"	2390	26680	230	205	224	97	43	74	74	82	53	64	87	65	0	191	211	100	47	58	58	64	54	84	88	62	0	0.985	0.980	1.067	1.003	2.852	1.018	0.378	418	2541	92	264	303	-0.022	131	133	150	153	93568	88353	2.679	2.722	0	0	0
7	3	4	""	"cxcl9"	2790	26700	230	195	208	81	38	72	72	78	33	42	93	81	0	187	202	94	46	57	57	60	39	65	92	75	0	0.946	0.938	0.952	0.973	2.663	0.721	0.300	414	2523	92	253	281	-0.080	123	130	136	145	86063	83576	3.939	3.641	0	0	0
7	4	4	""	"cxcl9"	3210	26690	250	181	193	77	39	72	72	77	34	44	90	75	0	168	189	90	47	57	57	62	66	106	75	42	0	0.982	0.917	0.929	0.978	2.820	0.448	0.218	461	3019	84	220	253	-0.026	109	111	121	132	88931	87052	3.412	1.924	-100	0	1
7	5	4	""	"arhj"	3660	26700	190	341	363	183	50	73	73	79	34	43	99	97	0	278	313	195	62	57	57	62	76	122	93	73	0	1.213	1.133	1.180	1.169	2.178	0.902	0.469	316	1883	92	489	546	0.279	268	221	290	256	114790	98844	8.353	3.303	0	0	0
7	6	4	""	"arhj"	3990	26730	200	346	368	140	38	73	73	80	39	48	99	98	0	282	302	135	44	58	58	63	71	112	96	82	0	1.219	1.209	1.262	1.222	2.076	1.232	0.534	318	2105	93	497	539	0.286	273	224	295	244	117170	95982	7.385	3.366	0	0	0
7	7	4	""	"arhj"	4370	26710	200	334	354	138	38	72	72	77	44	57	99	96	0	274	306	140	45	59	59	63	36	57	97	95	0	1.219	1.142	1.150	1.188	2.213	1.119	0.554	316	2272	94	477	529	0.286	262	215	282	247	111998	96594	6.295	6.750	0	0	0
7	8	4	""	"arhj"	4790	26680	210	315	330	118	35	73	73	76	30	39	99	98	0	256	274	146	53	59	59	61	19	31	97	95	0	1.228	1.195	1.241	1.316	2.321	1.098	0.557	344	2402	89	439	472	0.296	242	197	257	215	113545	94413	8.467	11.211	0	0	0
7	9	4	""	"cxcr4"	5240	26690	190	219	227	85	37	72	72	77	38	49	94	85	0	114	134	65	48	58	58	60	19	31	86	67	0	2.625	2.039	2.449	2.241	2.994	2.396	0.307	280	1914	85	203	231	1.392	147	56	155	76	63604	37432	3.947	3.895	0	0	0
7	10	4	""	"cxcr4"	5580	26720	180	232	240	91	37	73	73	78	36	46	97	86	0	120	138	72	52	58	58	60	22	36	83	65	0	2.565	2.088	2.276	2.367	3.053	2.529	0.296	278	1780	96	221	247	1.359	159	62	167	80	66643	38380	4.500	3.545	0	0	0
7	11	4	""	"cxcr4"	5990	26720	190	214	240	103	42	72	72	77	36	46	97	86	0	115	140	77	55	57	57	59	19	32	84	67	0	2.448	2.024	2.322	2.429	3.162	2.348	0.307	279	1937	89	200	251	1.292	142	58	168	83	66937	39064	4.528	4.263	0	0	0
7	12	4	""	"cxcr4"	6380	26680	200	230	243	97	39	71	71	75	30	40	96	88	0	116	134	83	61	57	57	60	28	46	72	51	0	2.695	2.234	2.858	2.716	3.287	2.660	0.223	296	2226	92	218	249	1.430	159	59	172	77	71822	39797	5.600	2.643	0	0	0
7	13	4	""	"atp2a3"	6820	26670	210	368	412	215	52	73	73	82	62	75	98	89	0	255	309	189	61	57	57	64	76	118	86	64	0	1.490	1.345	1.415	1.485	2.329	1.330	0.560	356	2338	93	493	591	0.575	295	198	339	252	146595	110028	5.323	3.224	0	0	0
7	14	4	""	"atp2a3"	7220	26700	210	429	459	210	45	72	72	78	34	43	99	97	0	282	325	196	60	58	58	60	17	28	98	93	0	1.594	1.449	1.511	1.664	2.476	1.394	0.620	352	2232	92	581	654	0.673	357	224	387	267	161577	114476	11.206	15.588	0	0	0
7	15	4	""	"atp2a3"	7570	26700	210	380	446	249	55	73	73	78	31	39	99	97	0	262	315	196	62	59	59	60	18	30	96	92	0	1.512	1.457	1.517	1.581	2.541	1.510	0.588	348	2300	95	510	629	0.596	307	203	373	256	155354	109680	11.871	14.167	0	0	0
7	16	4	""	"atp2a3"	7990	26670	220	355	409	218	53	74	74	79	34	43	99	97	0	223	278	182	65	58	58	60	21	35	96	91	0	1.703	1.523	1.640	1.738	2.591	1.520	0.573	377	2676	95	446	555	0.768	281	165	335	220	154348	104937	9.706	10.381	0	0	0
7	17	4	""	"cyp1a1"	8440	26680	200	263	282	104	36	76	76	81	38	46	98	94	0	239	252	105	41	58	58	61	22	36	98	96	0	1.033	1.062	1.055	1.081	2.234	1.116	0.515	293	2206	89	368	400	0.047	187	181	206	194	82716	73822	5.289	8.682	0	0	0
7	18	4	""	"cyp1a1"	8810	26710	190	276	313	189	60	76	76	81	36	44	99	95	0	237	267	147	55	58	58	63	51	80	97	82	0	1.117	1.134	1.149	1.127	2.086	1.278	0.518	301	1905	91	379	446	0.160	200	179	237	209	94132	80221	6.444	4.000	0	0	0
7	19	4	""	"cyp1a1"	9200	26700	190	248	261	98	37	77	77	83	37	44	97	89	0	216	231	103	44	61	61	63	21	33	98	94	0	1.103	1.082	1.083	1.128	2.366	1.092	0.481	307	1931	96	326	354	0.141	171	155	184	170	80237	70957	4.811	8.000	0	0	0
7	20	4	""	"cyp1a1"	9570	26670	200	247	268	118	44	77	77	86	48	55	93	83	0	206	238	200	84	60	60	62	18	29	96	92	0	1.164	1.073	1.201	1.198	2.693	0.805	0.312	298	2181	94	316	369	0.219	170	146	191	178	79906	71043	3.792	9.778	0	0	0
7	1	5	""	"auh"	2020	27100	220	4789	4837	1108	22	74	74	85	78	91	100	100	0	4202	4228	1101	26	58	58	67	100	149	100	100	0	1.138	1.142	1.156	1.161	1.257	1.132	0.962	395	2640	83	8859	8933	0.187	4715	4144	4763	4170	1910522	1670081	60.923	41.610	0	0	0
7	2	5	""	"auh"	2430	27110	210	4917	4880	1188	24	75	75	81	38	46	100	100	0	4322	4339	1172	27	58	58	64	42	65	100	100	0	1.136	1.122	1.128	1.131	1.220	1.113	0.960	359	2262	95	9106	9086	0.184	4842	4264	4805	4281	1751976	1557573	126.289	101.786	0	0	0
7	3	5	""	"auh"	2790	27120	210	4811	4711	1198	25	74	74	82	44	53	100	100	0	4263	4207	1199	28	58	58	63	35	55	100	100	0	1.127	1.118	1.119	1.132	1.248	1.107	0.955	356	2250	96	8942	8786	0.172	4737	4205	4637	4149	1676986	1497858	105.205	118.400	0	0	0
7	4	5	""	"auh"	3190	27090	230	4617	4570	1101	24	74	74	82	43	52	100	100	0	4047	3994	1121	28	58	58	64	70	109	100	100	0	1.139	1.142	1.139	1.160	1.241	1.129	0.957	403	2732	92	8532	8432	0.188	4543	3989	4496	3936	1841887	1609697	104.372	56.143	0	0	0
7	5	5	""	"cyp1b1"	3680	27110	180	189	208	99	47	72	72	78	33	42	91	74	0	120	141	119	84	57	57	60	19	31	84	69	0	1.857	1.619	1.800	1.811	3.494	1.306	0.142	320	1525	0	180	220	0.893	117	63	136	84	66489	45259	3.939	4.263	0	0	0
7	6	5	""	"cyp1b1"	3810	27100	190	170	188	94	50	75	75	84	43	51	76	55	0	116	134	67	50	58	58	63	56	88	51	19	0	1.638	1.487	1.514	1.548	3.716	2.456	0.190	350	1575	0	153	189	0.712	95	58	113	76	65862	46765	2.419	1.268	-100	0	1
7	7	5	""	"cyp1b1"	4380	27120	200	170	189	98	51	71	71	76	30	39	85	69	0	118	137	81	59	58	58	62	31	50	76	48	0	1.650	1.494	1.404	1.509	3.602	1.931	0.156	304	2314	90	159	197	0.722	99	60	118	79	57593	41601	3.767	2.419	-100	0	1
7	8	5	""	"cyp1b1"	4790	27080	200	164	183	88	48	73	73	78	33	42	82	64	0	117	135	78	57	59	59	61	21	34	81	65	0	1.569	1.447	1.532	1.458	3.686	1.823	0.182	327	2286	93	149	186	0.650	91	58	110	76	59819	44217	3.182	3.524	0	0	0
7	9	5	""	"sp1"	5220	27080	240	5218	5181	803	15	74	74	81	47	58	100	100	0	2494	2482	445	17	59	59	63	54	85	100	100	0	2.113	2.108	2.127	2.117	1.184	2.115	0.966	434	2900	93	7579	7530	1.079	5144	2435	5107	2423	2248716	1077066	108.511	44.796	0	0	0
7	10	5	""	"sp1"	5600	27100	220	4991	5000	906	18	74	74	80	42	52	100	100	0	2434	2438	500	20	58	58	61	23	37	100	100	0	2.069	2.070	2.079	2.077	1.189	2.076	0.963	422	2372	97	7293	7306	1.049	4917	2376	4926	2380	2109919	1028670	117.143	103.348	0	0	0
7	11	5	""	"sp1"	5990	27080	240	4977	4942	831	16	73	73	78	39	50	100	100	0	2401	2389	457	19	58	58	60	22	36	100	100	0	2.093	2.089	2.121	2.102	1.208	2.097	0.964	429	2734	92	7247	7200	1.066	4904	2343	4869	2331	2120262	1025085	124.718	105.864	0	0	0
7	12	5	""	"sp1"	6400	27070	240	4930	4944	764	15	73	73	79	43	54	100	100	0	2362	2365	459	19	58	58	60	41	68	100	100	0	2.108	2.111	2.142	2.126	1.193	2.113	0.964	447	2983	94	7161	7178	1.076	4857	2304	4871	2307	2210092	1057206	113.140	56.220	0	0	0
7	13	5	""	"bhlhb2"	6850	27080	170	867	883	257	29	74	74	81	52	64	100	100	0	424	447	159	35	57	57	61	57	93	99	97	0	2.161	2.074	2.067	2.160	1.635	2.209	0.729	265	1475	86	1160	1199	1.112	793	367	809	390	234090	118370	15.423	6.772	0	0	0
7	14	5	""	"bhlhb2"	7160	27100	190	869	876	231	26	73	73	79	35	44	100	100	0	417	443	170	38	58	58	60	19	31	100	100	0	2.217	2.086	2.219	2.222	1.686	2.126	0.748	282	1875	90	1155	1188	1.149	796	359	803	385	247136	124937	22.771	20.158	0	0	0
7	15	5	""	"bhlhb2"	7560	27100	180	846	854	229	26	73	73	79	39	49	100	100	0	386	412	158	38	58	58	61	40	65	100	98	0	2.357	2.206	2.380	2.344	1.612	2.211	0.707	283	1854	94	1101	1135	1.237	773	328	781	354	241542	116638	19.872	8.775	0	0	0
7	16	5	""	"bhlhb2"	7980	27080	190	824	827	234	28	74	74	79	31	39	100	100	0	384	397	146	36	59	59	61	20	32	100	100	0	2.308	2.228	2.201	2.346	1.693	2.319	0.743	301	1980	88	1075	1091	1.207	750	325	753	338	248885	119563	24.129	16.800	0	0	0
7	17	5	""	"dbl"	8400	27070	240	414	434	154	35	75	75	82	64	78	99	97	0	301	340	167	49	58	58	64	94	146	91	69	0	1.395	1.273	1.371	1.425	2.203	1.006	0.580	485	2846	93	582	641	0.480	339	243	359	282	210400	165069	5.500	2.936	0	0	0
7	18	5	""	"dbl"	8810	27090	240	417	451	248	54	76	76	85	74	87	99	96	0	319	357	337	94	59	59	66	113	171	87	57	0	1.312	1.258	1.332	1.405	2.040	0.953	0.668	454	2686	97	601	673	0.392	341	260	375	298	204597	162158	4.946	2.575	0	0	0
7	19	5	""	"dbl"	9200	27080	230	410	424	145	34	76	76	82	33	40	100	99	0	294	320	157	49	60	60	63	20	31	99	98	0	1.427	1.338	1.392	1.487	2.150	1.297	0.538	437	2489	98	568	608	0.513	334	234	348	260	185073	139931	10.364	12.850	0	0	0
7	20	5	""	"dbl"	9610	27060	240	422	441	170	38	76	76	88	84	95	98	91	0	283	318	171	53	60	60	70	203	290	58	13	0	1.552	1.415	1.553	1.556	2.274	0.492	0.242	473	2946	88	569	623	0.634	346	223	365	258	208437	150231	4.202	1.222	-100	0	1
7	1	6	""	"blnk"	2170	27530	240	185	201	89	44	76	76	118	201	170	15	1	0	136	162	88	54	59	59	94	193	205	13	0	0	1.416	1.214	1.238	1.279	3.541	0.742	0.351	611	2683	52	186	228	0.502	109	77	125	103	122944	98779	0.413	0.352	-100	0	1
7	2	6	""	"blnk"	2400	27500	190	84	94	54	57	73	73	85	82	96	7	1	0	64	75	39	52	58	58	66	73	110	7	1	0	1.833	1.235	1.333	1.281	5.459	1.419	0.272	256	1638	100	17	38	0.874	11	6	21	17	24107	19318	0.110	0.123	-100	0	1
7	3	6	""	"blnk"	2810	27520	180	178	191	78	40	72	72	77	37	48	85	68	0	135	163	116	71	57	57	61	23	37	81	69	0	1.359	1.123	1.155	1.326	4.050	0.851	0.177	297	1617	0	184	225	0.443	106	78	119	106	56838	48470	3.081	4.435	0	0	0
7	4	6	""	"blnk"	3150	27500	210	176	185	77	41	74	74	81	45	55	79	55	0	130	149	84	56	57	57	64	64	100	53	27	0	1.397	1.207	1.309	1.427	3.462	1.256	0.182	434	2103	20	175	203	0.482	102	73	111	92	80421	64555	2.311	1.328	-100	0	1
7	5	6	""	"dck"	3660	27510	190	206	223	96	43	72	72	79	37	46	92	79	0	191	216	108	50	57	57	62	37	59	91	78	0	1.000	0.950	1.017	0.993	3.042	0.880	0.319	314	1813	87	268	310	0.000	134	134	151	159	69871	67897	3.892	4.162	0	0	0
7	6	6	""	"dck"	3970	27530	180	209	224	96	42	73	73	80	38	47	90	78	0	176	202	97	48	58	58	61	36	59	92	78	0	1.153	1.049	1.036	1.061	3.017	0.977	0.286	308	1618	91	254	295	0.205	136	118	151	144	69009	62288	3.789	3.917	0	0	0
7	7	6	""	"dck"	4350	27510	190	200	218	101	46	71	71	76	33	43	91	78	0	179	200	109	54	58	58	61	30	49	91	78	0	1.066	1.035	1.121	1.096	3.094	1.014	0.265	294	1978	91	250	289	0.092	129	121	147	142	64053	58924	4.303	4.633	0	0	0
7	8	6	""	"dck"	4790	27490	200	202	223	104	46	73	73	77	29	37	92	83	0	161	195	114	58	59	59	61	23	37	92	81	0	1.265	1.103	1.302	1.163	3.427	1.043	0.266	312	2310	90	231	286	0.339	129	102	150	136	69525	60938	5.034	5.826	0	0	0
7	9	6	""	"bnip3l"	5240	27490	200	863	918	348	37	74	74	79	32	40	100	99	0	378	415	208	50	58	58	61	20	32	99	98	0	2.466	2.364	2.466	2.612	2.011	2.430	0.706	297	2206	91	1109	1201	1.302	789	320	844	357	272701	123319	26.219	17.700	0	0	0
7	10	6	""	"bnip3l"	5590	27510	200	906	969	370	38	73	73	78	32	41	100	100	0	449	478	239	50	58	58	61	26	42	99	98	0	2.130	2.133	2.305	2.310	1.787	2.163	0.746	301	2203	95	1224	1316	1.091	833	391	896	420	291546	143879	27.844	16.038	0	0	0
7	11	6	""	"bnip3l"	6030	27480	190	882	935	340	36	74	74	87	190	218	99	96	0	401	433	219	50	58	58	69	151	218	86	58	0	2.356	2.296	2.441	2.607	1.955	1.920	0.682	289	1917	89	1151	1236	1.236	808	343	861	375	270327	125242	4.463	2.411	0	0	0
7	12	6	""	"bnip3l"	6370	27480	190	826	892	330	36	75	75	81	43	53	100	100	0	390	433	219	50	58	58	62	46	74	98	96	0	2.262	2.179	2.358	2.426	1.897	2.229	0.689	309	1865	89	1083	1192	1.178	751	332	817	375	275609	133865	18.860	8.065	0	0	0
7	13	6	""	"ddx21"	6840	27480	210	9728	9472	2349	24	76	76	81	40	49	100	100	0	12290	12156	3260	26	59	59	63	50	79	100	100	0	0.789	0.777	0.779	0.784	1.246	0.768	0.972	355	2301	81	21883	21493	-0.342	9652	12231	9396	12097	3362657	4315338	234.775	241.860	0	0	0
7	14	6	""	"ddx21"	7210	27520	220	9480	9351	2402	25	75	75	81	38	46	100	100	0	11998	11926	3484	29	59	59	62	29	46	100	100	0	0.788	0.782	0.781	0.793	1.219	0.769	0.975	368	2400	97	21344	21143	-0.344	9405	11939	9276	11867	3440995	4388601	243.947	409.103	0	0	0
7	15	6	""	"ddx21"	7560	27480	210	9589	9282	2669	28	76	76	82	45	54	100	100	0	12077	11716	3750	32	59	59	64	88	137	100	100	0	0.792	0.790	0.799	0.802	1.219	0.777	0.972	359	2255	95	21531	20863	-0.336	9513	12018	9206	11657	3332088	4205945	204.444	132.409	0	0	0
7	16	6	""	"ddx21"	7990	27470	220	8609	8488	2615	30	76	76	83	44	53	100	100	0	10466	10595	3364	31	59	59	63	79	125	100	100	0	0.820	0.798	0.800	0.801	1.198	0.792	0.974	385	2624	95	18940	18948	-0.286	8533	10407	8412	10536	3267947	4079103	191.023	133.316	0	0	0
7	17	6	""	"ifi204"	8420	27480	220	444	459	162	35	76	76	83	49	59	99	97	0	192	220	119	54	59	59	63	66	104	79	50	0	2.767	2.379	2.635	2.823	2.443	2.549	0.458	367	2552	94	501	544	1.468	368	133	383	161	168352	80570	7.673	2.379	0	0	0
7	18	6	""	"ifi204"	8810	27500	210	461	484	182	37	77	77	84	51	60	99	98	0	187	218	119	54	59	59	63	69	109	74	47	0	3.000	2.560	2.945	3.164	2.600	2.064	0.416	335	2271	93	512	566	1.585	384	128	407	159	161973	72948	7.843	2.246	0	0	0
7	19	6	""	"ifi204"	9190	27490	200	422	451	161	35	77	77	82	37	45	100	99	0	182	218	117	53	59	59	70	379	541	5	0	0	2.805	2.352	2.758	2.835	2.457	0.092	0.047	336	2165	96	468	533	1.488	345	123	374	159	151435	73269	9.973	0.391	0	0	0
7	20	6	""	"ifi204"	9600	27470	210	425	438	153	34	75	75	83	44	53	99	99	0	175	200	110	55	59	59	67	207	308	23	2	0	3.017	2.574	2.965	3.222	2.784	2.866	0.424	343	2358	97	466	504	1.593	350	116	363	141	150237	68623	8.068	0.643	0	0	0
7	1	7	""	"poh1"	2000	27910	190	195	445	426	95	84	84	228	361	158	42	24	0	114	384	432	112	63	63	178	315	176	41	21	0	2.176	1.125	1.233	1.399	2.713	1.048	0.713	256	2065	100	162	682	1.122	111	51	361	321	113906	98295	0.601	0.654	-100	0	1
7	2	7	""	"poh1"	2400	27910	190	170	254	240	94	84	84	209	311	148	16	9	0	129	216	216	100	62	62	182	767	421	2	0	0	1.284	1.104	1.067	1.196	3.576	1.139	0.793	256	2088	100	153	324	0.361	86	67	170	154	65116	55338	0.145	0.044	-100	0	1
7	3	7	""	"poh1"	2800	27900	190	278	329	219	66	79	79	188	265	140	39	11	0	218	259	200	77	62	62	152	225	148	37	11	0	1.276	1.269	1.441	1.491	2.936	1.185	0.702	256	2076	100	355	447	0.352	199	156	250	197	84120	66188	0.532	0.476	-100	0	1
7	4	7	""	"poh1"	3200	27900	190	526	482	366	75	81	81	194	270	139	56	42	0	429	417	329	78	62	62	158	235	148	58	39	0	1.213	1.130	1.199	1.250	2.325	1.183	0.737	256	2079	100	812	756	0.279	445	367	401	355	123289	106795	1.067	1.102	-100	0	1
7	5	7	""	"krt2-4"	3600	27900	190	180	797	1483	186	78	78	152	465	305	28	19	0	90	564	1170	207	59	59	111	359	323	25	16	0	3.290	1.424	1.581	1.957	3.745	1.363	0.868	256	2088	100	133	1224	1.718	102	31	719	505	203923	144463	1.387	1.262	-100	0	1
7	6	7	""	"krt2-4"	4090	27910	300	12068	12192	2471	20	75	75	126	356	282	100	100	0	9259	9335	2134	22	59	59	92	267	290	100	100	0	1.304	1.306	1.310	1.321	1.208	1.298	0.977	705	3948	89	21193	21393	0.383	11993	9200	12117	9276	8595652	6581359	33.893	34.618	0	0	0
7	7	7	""	"krt2-4"	4400	27900	190	115	161	174	108	72	72	86	127	147	19	7	0	73	102	120	117	59	59	68	88	129	16	5	0	3.071	2.070	1.955	1.838	4.366	1.586	0.670	256	1731	100	57	132	1.619	43	14	89	43	41107	26087	0.591	0.386	-100	0	1
7	8	7	""	"krt2-4"	4780	27880	200	12104	12084	3164	26	74	74	91	343	376	100	100	0	8961	9025	2647	29	60	60	68	189	277	100	100	0	1.352	1.340	1.351	1.358	1.223	1.329	0.973	312	2260	94	20931	20975	0.435	12030	8901	12010	8965	3770258	2815806	34.965	47.392	0	0	0
7	9	7	""	"sp8"	5260	27890	180	1661	1656	346	20	77	77	83	43	51	100	100	0	1328	1327	350	26	58	58	63	41	65	100	100	0	1.247	1.244	1.247	1.276	1.432	1.231	0.895	281	1763	88	2854	2848	0.318	1584	1270	1579	1269	465340	372764	36.581	30.829	0	0	0
7	10	7	""	"sp8"	5580	27910	190	1590	1584	355	22	74	74	80	40	50	100	100	0	1283	1303	370	28	58	58	61	29	47	100	100	0	1.238	1.213	1.251	1.235	1.351	1.197	0.894	295	1894	90	2741	2755	0.308	1516	1225	1510	1245	467272	384276	37.600	42.828	0	0	0
7	11	7	""	"sp8"	6000	27910	190	1541	1566	360	22	74	74	81	56	69	100	100	0	1265	1279	347	27	58	58	60	29	48	100	100	0	1.215	1.222	1.255	1.238	1.320	1.215	0.899	295	1993	94	2674	2713	0.281	1467	1207	1492	1221	461970	377259	26.518	42.034	0	0	0
7	12	7	""	"sp8"	6380	27850	200	1532	1557	358	22	74	74	87	124	142	100	99	0	1245	1261	337	26	58	58	65	120	184	100	100	0	1.228	1.233	1.267	1.244	1.385	1.235	0.888	313	2245	92	2645	2686	0.296	1458	1187	1483	1203	487374	394816	11.855	9.967	0	0	0
7	13	7	""	"snk"	6840	27880	220	338	363	192	52	75	75	84	90	107	96	77	0	181	199	92	46	59	59	65	115	176	52	13	0	2.156	2.057	1.988	2.244	2.432	1.172	0.507	339	2542	77	385	428	1.108	263	122	288	140	122977	67435	3.100	1.165	-100	0	1
7	14	7	""	"snk"	7210	27910	210	319	350	130	37	75	75	83	53	63	98	95	0	187	202	97	48	58	58	62	50	80	87	62	0	1.891	1.910	1.978	2.158	2.396	1.912	0.323	341	2109	90	373	419	0.919	244	129	275	144	119252	68779	5.038	2.800	0	0	0
7	15	7	""	"snk"	7570	27910	200	326	343	109	31	75	75	82	51	62	99	95	0	178	198	92	46	59	59	62	29	46	96	85	0	2.109	1.928	2.193	2.194	2.241	2.148	0.453	337	2105	96	370	407	1.077	251	119	268	139	115479	66754	5.118	4.690	0	0	0
7	16	7	""	"snk"	7980	27880	220	344	360	130	36	77	77	84	43	51	99	97	0	172	191	95	49	59	59	63	59	93	76	46	0	2.363	2.144	2.361	2.503	2.463	1.766	0.298	358	2605	95	380	415	1.241	267	113	283	132	128810	68241	6.419	2.169	0	0	0
7	17	7	""	"mmp13"	8420	27890	190	122	133	67	50	76	76	81	36	44	58	33	0	108	129	69	53	59	59	61	22	36	76	54	0	0.939	0.814	0.986	0.940	4.891	0.973	0.057	217	1926	19	95	127	-0.091	46	49	57	70	28928	27913	1.444	3.091	-100	0	1
7	18	7	""	"mmp13"	8790	27900	190	126	264	1297	491	77	77	85	52	61	47	15	0	120	225	1057	469	58	58	64	56	87	56	20	0	0.790	1.120	0.801	0.814	4.629	1.219	0.963	163	1935	36	111	354	-0.340	49	62	187	167	43065	36668	3.442	2.875	-100	0	1
7	19	7	""	"mmp13"	9190	27890	190	120	126	46	36	77	77	89	102	114	12	0	0	109	132	75	56	59	59	77	428	555	0	0	0	0.860	0.671	0.879	0.788	4.823	0.578	0.811	179	1942	18	93	122	-0.218	43	50	49	73	22600	23687	0.363	0.129	-100	0	1
7	20	7	""	"mmp13"	9590	27870	210	117	132	65	49	77	77	85	50	58	46	20	0	93	113	66	58	60	60	63	41	65	42	21	0	1.212	1.038	1.308	1.202	4.976	1.046	0.113	245	2382	16	73	108	0.277	40	33	55	53	32231	27647	0.940	1.220	-100	0	1
7	1	8	""	"tnf rsf19"	2040	28310	220	440	455	152	33	76	76	111	212	190	85	33	0	352	379	168	44	58	58	81	173	213	82	37	0	1.238	1.181	1.208	1.263	1.950	1.147	0.617	418	2593	92	658	700	0.308	364	294	379	321	190083	158271	1.623	1.723	-100	0	1
7	2	8	""	"tnf rsf19"	2400	28310	190	92	254	577	227	76	76	97	131	135	17	12	0	63	167	457	273	58	58	90	848	942	3	1	0	3.200	1.633	1.675	1.798	4.233	1.388	0.541	256	1517	100	21	287	1.678	16	5	178	109	65066	42822	1.198	0.091	-100	0	1
7	3	8	""	"tnf rsf19"	2680	28310	290	457	474	204	43	73	73	90	106	117	97	86	0	404	433	227	52	57	57	80	546	682	15	0	0	1.107	1.066	1.094	1.126	1.965	0.094	0.073	680	3768	75	731	777	0.147	384	347	401	376	322507	294378	3.623	0.647	-100	0	1
7	4	8	""	"tnf rsf19"	3170	28300	220	408	423	164	38	74	74	82	60	73	99	94	0	357	379	169	44	57	57	65	73	112	96	86	0	1.113	1.084	1.119	1.118	2.021	1.071	0.633	397	2721	94	634	671	0.154	334	300	349	322	168108	150651	5.683	4.301	0	0	0
7	5	8	""	"nqo1"	3650	28290	190	7888	7982	2050	25	75	75	81	39	48	100	100	0	8401	8449	2449	28	58	58	63	77	122	100	100	0	0.936	0.942	0.953	0.950	1.181	0.929	0.971	328	1866	87	16156	16298	-0.095	7813	8343	7907	8391	2617991	2771312	202.590	108.909	0	0	0
7	6	8	""	"nqo1"	3990	28320	200	7928	7872	2026	25	76	76	91	99	108	100	100	0	8382	8430	2603	30	58	58	66	92	139	100	100	0	0.943	0.931	0.938	0.956	1.321	0.911	0.961	329	2048	96	16176	16168	-0.085	7852	8324	7796	8372	2589838	2773390	78.596	90.913	0	0	0
7	7	8	""	"nqo1"	4380	28310	200	7779	7807	2112	27	72	72	79	39	49	100	100	0	8392	8273	2474	29	59	59	62	35	56	100	100	0	0.925	0.942	0.957	0.954	1.252	0.930	0.966	325	2271	97	16040	15949	-0.112	7707	8333	7735	8214	2537253	2688654	198.154	234.600	0	0	0
7	8	8	""	"nqo1"	4790	28290	220	6844	6710	2162	32	74	74	80	36	45	100	100	0	7079	7068	2525	35	60	60	62	23	37	100	100	0	0.965	0.947	0.946	0.965	1.255	0.932	0.966	346	2670	91	13789	13644	-0.051	6770	7019	6636	7008	2321813	2445587	184.167	304.609	0	0	0
7	9	8	""	"ifnar2c_2"	5230	28290	200	417	432	133	30	76	76	82	39	47	100	100	0	299	319	116	36	58	58	60	21	35	99	99	0	1.415	1.364	1.400	1.418	1.815	1.392	0.704	320	2279	92	582	617	0.501	341	241	356	261	138318	102092	8.974	12.333	0	0	0
7	10	8	""	"ifnar2c_2"	5610	28320	190	411	422	130	30	74	74	81	41	50	100	100	0	292	314	130	41	58	58	60	18	30	100	99	0	1.440	1.359	1.463	1.439	1.809	1.361	0.641	305	1972	92	571	604	0.526	337	234	348	256	128572	95826	8.317	14.111	0	0	0
7	11	8	""	"ifnar2c_2"	6010	28320	200	401	437	220	50	73	73	78	36	46	100	100	0	290	311	125	40	58	58	61	23	37	99	98	0	1.414	1.439	1.411	1.471	1.862	1.688	0.618	309	2201	97	560	617	0.500	328	232	364	253	135010	96118	9.972	10.870	0	0	0
7	12	8	""	"ifnar2c_2"	6370	28290	200	407	435	221	50	73	73	82	59	71	100	99	0	288	344	407	118	58	58	65	100	153	94	61	0	1.452	1.266	1.391	1.410	1.800	0.658	0.538	309	2216	96	564	648	0.538	334	230	362	286	134264	106180	5.983	2.790	0	0	0
7	13	8	""	"radixin"	6840	28280	220	507	524	173	33	73	73	82	77	93	100	97	0	551	570	207	36	58	58	69	202	292	96	67	0	0.880	0.881	0.897	0.896	1.709	0.751	0.640	396	2545	96	927	963	-0.184	434	493	451	512	207415	225535	5.740	2.480	0	0	0
7	14	8	""	"radixin"	7220	28310	230	486	512	177	34	73	73	78	32	41	99	99	0	557	586	236	40	58	58	61	20	32	99	99	0	0.828	0.831	0.831	0.853	1.776	0.786	0.712	400	2383	82	912	967	-0.272	413	499	439	528	204923	234452	13.563	26.250	0	0	0
7	15	8	""	"radixin"	7570	28290	220	516	547	206	37	75	75	83	52	62	100	99	0	526	559	198	35	59	59	64	125	195	99	91	0	0.944	0.944	0.931	0.940	1.741	0.958	0.667	408	2346	94	908	972	-0.083	441	467	472	500	223198	228242	8.923	3.960	0	0	0
7	16	8	""	"radixin"	7990	28270	230	479	503	206	40	76	76	84	50	59	100	99	0	500	526	199	37	58	58	63	44	69	100	99	0	0.912	0.912	0.911	0.914	1.767	0.928	0.612	436	2556	94	845	895	-0.133	403	442	427	468	219155	229479	8.380	10.523	0	0	0
7	17	8	""	"lrp1"	8400	28270	250	2801	2759	656	23	75	75	81	44	54	100	100	0	2711	2673	690	25	59	59	63	39	61	100	100	0	1.028	1.027	1.033	1.036	1.272	1.019	0.946	499	2811	88	5378	5298	0.040	2726	2652	2684	2614	1376589	1333893	60.864	66.923	0	0	0
7	18	8	""	"lrp1"	8800	28270	240	2798	2733	630	23	77	77	83	52	62	100	100	0	2693	2679	722	26	59	59	62	20	32	100	100	0	1.033	1.014	1.016	1.026	1.249	1.000	0.950	469	2680	96	5355	5276	0.047	2721	2634	2656	2620	1281698	1256513	50.962	130.850	0	0	0
7	19	8	""	"lrp1"	9200	28260	240	2678	2637	639	24	77	77	92	163	177	100	100	0	2574	2552	709	27	60	60	75	284	378	100	99	0	1.035	1.027	1.033	1.040	1.265	0.984	0.922	459	2716	94	5115	5052	0.050	2601	2514	2560	2492	1210355	1171327	15.613	8.722	0	0	0
7	20	8	""	"lrp1"	9610	28270	240	2518	2536	703	27	78	78	91	156	171	100	100	0	2418	2422	758	31	60	60	74	273	368	100	99	0	1.035	1.041	1.048	1.057	1.267	0.994	0.921	471	2934	98	4798	4820	0.050	2440	2358	2458	2362	1194344	1140979	15.673	8.601	0	0	0
7	1	9	""	"star"	2060	28720	200	309	337	196	58	76	76	98	126	128	87	43	0	221	263	216	82	58	58	74	164	221	49	11	0	1.429	1.273	1.336	1.413	2.481	1.058	0.561	377	2138	80	396	466	0.515	233	163	261	205	126868	99291	1.897	1.152	-100	0	1
7	2	9	""	"star"	2440	28730	190	311	344	200	58	75	75	89	99	111	93	63	0	240	264	127	48	58	58	67	88	131	86	50	0	1.297	1.306	1.335	1.336	2.294	1.375	0.413	325	1794	88	418	475	0.375	236	182	269	206	111932	85913	2.576	2.239	0	0	0
7	3	9	""	"star"	2770	28750	200	277	293	112	38	73	73	94	204	217	50	6	0	231	249	111	44	57	57	72	172	238	50	9	0	1.172	1.146	1.192	1.199	2.082	0.500	0.245	330	1880	89	378	412	0.229	204	174	220	192	96572	82135	0.975	1.029	-100	0	1
7	4	9	""	"star"	3090	28710	210	271	287	109	37	75	75	199	616	309	0	0	0	205	224	112	50	58	58	152	485	319	1	0	0	1.333	1.277	1.345	1.410	2.509	1.143	0.401	387	2130	24	343	378	0.415	196	147	212	166	111038	86858	0.143	0.148	-100	0	1
7	5	9	""	"mnt"	3590	28700	190	361	546	501	91	84	84	334	586	175	35	12	0	302	461	441	95	63	63	315	603	191	29	5	0	1.159	1.161	1.131	1.088	2.665	0.989	0.847	256	2025	100	516	860	0.213	277	239	462	398	139899	118115	0.362	0.242	-100	0	1
7	6	9	""	"mnt"	3990	28700	190	491	786	660	83	87	87	377	591	156	46	33	0	295	789	765	96	65	65	364	618	169	45	34	0	1.757	0.965	1.042	1.287	2.809	0.924	0.864	256	1988	100	634	1423	0.813	404	230	699	724	201330	201930	0.692	0.688	-100	0	1
7	7	9	""	"mnt"	4410	28710	200	1450	1467	339	23	73	73	78	37	47	100	100	0	1449	1483	425	28	59	59	62	22	35	100	100	0	0.991	0.979	0.978	0.996	1.389	0.957	0.893	334	2093	92	2767	2818	-0.013	1377	1390	1394	1424	489908	495364	37.541	64.591	0	0	0
7	8	9	""	"mnt"	4790	28690	200	1349	1388	356	25	73	73	77	30	38	100	100	0	1383	1416	405	28	60	60	62	23	37	100	100	0	0.964	0.970	0.986	0.979	1.376	0.957	0.879	333	2110	98	2599	2671	-0.053	1276	1323	1315	1356	462146	471627	43.700	58.870	0	0	0
7	9	9	""	"vig1"	5230	28700	200	4201	4101	1002	24	76	76	84	43	51	100	100	0	2904	2913	850	29	59	59	63	29	46	100	100	0	1.450	1.410	1.430	1.445	1.341	1.397	0.946	329	2218	93	6970	6879	0.536	4125	2845	4025	2854	1349180	958306	93.419	98.276	0	0	0
7	10	9	""	"vig1"	5630	28710	200	4135	4130	939	22	73	73	78	31	39	100	100	0	2940	2928	798	27	57	57	60	25	41	100	100	0	1.409	1.413	1.433	1.436	1.248	1.402	0.950	325	2142	97	6945	6928	0.495	4062	2883	4057	2871	1342364	951506	130.710	114.720	0	0	0
7	11	9	""	"vig1"	5990	28710	200	3772	3703	956	25	73	73	77	34	44	100	100	0	2674	2689	839	31	58	58	61	28	45	100	100	0	1.414	1.380	1.403	1.408	1.292	1.368	0.923	327	2104	95	6315	6261	0.500	3699	2616	3630	2631	1211003	879173	106.647	93.857	0	0	0
7	12	9	""	"vig1"	6360	28660	190	3808	3866	930	24	72	72	78	31	39	100	100	0	2684	2730	771	28	58	58	61	25	40	100	100	0	1.423	1.420	1.431	1.438	1.253	1.411	0.941	313	1910	96	6362	6466	0.509	3736	2626	3794	2672	1210201	854375	122.194	106.760	0	0	0
7	13	9	""	"pdcd2"	6850	28680	210	760	769	198	25	74	74	81	74	91	100	100	0	420	437	137	31	58	58	67	194	289	93	44	0	1.895	1.834	1.850	1.896	1.521	1.233	0.526	330	2263	92	1048	1074	0.922	686	362	695	379	253669	144180	9.297	1.907	0	0	0
7	14	9	""	"pdcd2"	7180	28700	210	723	739	185	25	74	74	80	45	56	100	100	0	427	433	130	30	57	57	63	131	207	97	81	0	1.754	1.769	1.742	1.825	1.524	1.821	0.806	360	2112	93	1019	1041	0.811	649	370	665	376	266035	155832	14.644	2.824	0	0	0
7	15	9	""	"pdcd2"	7610	28700	210	712	745	256	34	76	76	86	65	75	99	99	0	415	423	143	33	59	59	66	128	193	98	75	0	1.787	1.838	1.884	1.878	1.675	1.560	0.480	364	2304	93	992	1033	0.838	636	356	669	364	271170	153925	10.138	2.789	0	0	0
7	16	9	""	"pdcd2"	7990	28670	220	714	717	168	23	77	77	84	41	48	100	100	0	425	429	137	31	59	59	63	26	41	100	100	0	1.740	1.730	1.737	1.806	1.555	1.756	0.788	383	2479	92	1003	1010	0.799	637	366	640	370	274622	164143	15.439	14.077	0	0	0
7	17	9	""	"il17r"	8410	28680	220	19500	19480	4231	21	77	77	85	50	58	100	100	0	23395	23488	5718	24	60	60	65	46	70	100	100	0	0.832	0.828	0.833	0.837	1.177	0.819	0.978	400	2532	96	42758	42831	-0.265	19423	23335	19403	23428	7792155	9395149	387.900	509.196	0	0	0
7	18	9	""	"il17r"	8800	28680	210	19884	20101	4474	22	79	79	86	56	65	100	100	0	23632	23875	5764	24	60	60	65	46	70	100	100	0	0.840	0.841	0.835	0.851	1.187	0.833	0.978	366	2263	92	43377	43837	-0.252	19805	23572	20022	23815	7357005	8738409	357.411	517.609	0	0	0
7	19	9	""	"il17r"	9200	28680	200	20154	21021	5831	27	79	79	87	48	55	100	100	0	23174	23953	6873	28	62	62	66	26	39	100	100	0	0.869	0.877	0.888	0.880	1.132	0.870	0.979	344	2209	96	43187	44833	-0.203	20075	23112	20942	23891	7231198	8239790	436.125	918.731	0	0	0
7	20	9	""	"il17r"	9610	28670	220	19579	19619	5428	27	79	79	85	42	49	100	100	0	22058	21939	6120	27	60	60	63	21	33	100	100	0	0.886	0.893	0.901	0.892	1.137	0.891	0.984	371	2644	96	41498	41419	-0.175	19500	21998	19540	21879	7278590	8139371	465.095	1041.714	0	0	0
7	1	10	""	"sp6"	2030	29120	250	3279	3276	758	23	76	76	90	96	106	100	100	0	2602	2588	718	27	58	58	71	126	177	99	99	0	1.259	1.265	1.274	1.300	1.421	1.256	0.916	521	2939	87	5747	5730	0.332	3203	2544	3200	2530	1706804	1348454	33.188	19.976	0	0	0
7	2	10	""	"sp6"	2430	29120	250	3312	3323	622	18	76	76	94	108	114	100	100	0	2620	2644	615	23	58	58	73	130	178	100	100	0	1.263	1.256	1.249	1.270	1.264	1.244	0.932	512	2690	92	5798	5833	0.337	3236	2562	3247	2586	1701250	1353506	29.898	19.777	0	0	0
7	3	10	""	"sp6"	2790	29110	190	2961	2408	1371	56	89	89	826	1398	169	71	52	0	2299	1894	1157	61	65	65	631	1089	172	70	51	0	1.286	1.268	1.307	1.438	2.009	1.260	0.904	256	1917	100	5106	4148	0.363	2872	2234	2319	1829	616490	484789	1.132	1.160	-50	0	0
7	4	10	""	"sp6"	3190	29110	190	3534	3406	873	25	93	93	898	1454	161	94	81	0	2715	2635	749	28	69	69	678	1120	165	94	76	0	1.300	1.291	1.300	1.310	1.376	1.306	0.901	256	2026	100	6087	5879	0.379	3441	2646	3313	2566	871881	674511	1.725	1.747	-50	0	0
7	5	10	""	"rpl44"	3610	29090	280	22899	23108	5882	25	82	82	209	493	235	100	100	0	19277	19362	5702	29	62	62	176	465	264	100	99	0	1.187	1.193	1.193	1.229	1.271	1.176	0.977	586	3516	83	42032	42326	0.247	22817	19215	23026	19300	13541153	11346424	46.448	41.260	0	0	0
7	6	10	""	"rpl44"	3990	29090	260	22792	23076	5185	22	80	80	176	366	207	100	100	0	19238	19472	5222	26	62	62	144	349	242	100	99	0	1.184	1.185	1.197	1.212	1.245	1.167	0.975	532	3042	85	41888	42406	0.244	22712	19176	22996	19410	12276447	10358893	62.568	55.381	0	0	0
7	7	10	""	"rpl44"	4410	29080	270	22769	23249	4575	19	75	75	90	107	118	100	100	0	18625	18954	4448	23	60	60	68	88	129	100	100	0	1.222	1.227	1.228	1.250	1.215	1.214	0.986	542	3270	98	41259	42068	0.289	22694	18565	23174	18894	12600798	10273253	216.439	214.614	0	0	0
7	8	10	""	"rpl44"	4840	29070	250	22519	23174	4803	20	75	75	83	52	62	100	100	0	17938	18159	4252	23	60	60	63	25	39	100	100	0	1.255	1.276	1.279	1.289	1.141	1.267	0.986	516	2873	95	40322	41198	0.328	22444	17878	23099	18099	11957871	9370012	444.058	723.840	0	0	0
7	9	10	""	"mdm2"	5220	29080	220	171	184	82	44	78	78	87	47	54	77	48	0	175	195	87	44	59	59	63	24	38	96	91	0	0.802	0.779	0.786	0.750	3.140	0.850	0.219	376	2459	92	209	242	-0.318	93	116	106	136	69071	73230	2.064	5.500	-100	0	1
7	10	10	""	"mdm2"	5610	29110	210	165	176	69	39	73	73	78	32	41	89	70	0	190	199	77	38	58	58	61	23	37	97	92	0	0.697	0.730	0.789	0.730	2.610	0.740	0.351	348	2287	95	224	244	-0.521	92	132	103	141	61368	69401	3.063	6.000	0	0	0
7	11	10	""	"mdm2"	5990	29100	220	158	175	102	58	75	75	84	97	115	41	8	0	171	190	87	45	59	59	64	100	156	59	15	0	0.741	0.763	0.724	0.696	2.633	0.973	0.258	379	2538	93	195	231	-0.432	83	112	100	131	66193	72052	0.938	1.260	-100	0	1
7	12	10	""	"mdm2"	6410	29080	230	152	162	62	38	75	75	82	49	59	69	36	0	173	190	88	46	58	58	61	27	44	93	81	0	0.670	0.659	0.676	0.703	3.101	0.687	0.179	389	2803	90	192	219	-0.578	77	115	87	132	63151	73780	1.633	4.778	-100	0	1
7	13	10	""	"tdo"	6790	29090	190	93	103	50	48	75	75	81	41	50	28	10	0	65	78	61	78	59	59	62	27	43	19	10	0	3.000	1.474	1.333	1.323	4.969	1.569	0.017	256	2022	100	24	47	1.585	18	6	28	19	26428	20023	0.537	0.593	-100	0	1
7	14	10	""	"tdo"	7220	29080	250	870	881	237	26	75	75	82	48	58	100	100	0	703	726	241	33	58	58	62	29	46	100	99	0	1.233	1.207	1.229	1.242	1.515	1.192	0.823	550	2929	87	1440	1474	0.302	795	645	806	668	484454	399226	16.646	22.897	0	0	0
7	15	10	""	"tdo"	7570	29100	200	870	873	239	27	77	77	87	61	70	100	100	0	663	686	229	33	59	59	63	32	50	100	100	0	1.313	1.270	1.272	1.305	1.528	1.259	0.819	309	2062	97	1397	1423	0.393	793	604	796	627	269791	211956	12.885	19.469	0	0	0
7	16	10	""	"tdo"	7960	29080	200	827	840	236	28	75	75	82	35	42	100	100	0	632	662	249	37	58	58	61	20	32	100	100	0	1.310	1.267	1.310	1.320	1.508	1.231	0.824	356	2226	80	1326	1369	0.390	752	574	765	604	299170	235675	21.657	30.050	0	0	0
7	17	10	""	"buffer"	8390	29080	190	75	80	31	38	79	79	87	57	65	4	0	0	59	62	19	30	59	59	64	28	43	8	1	0	100000.000	0.333	1.714	1.721	2.940	11.448	0.011	256	2078	100	-4	4	16.610	-4	0	1	3	20386	15848	-0.123	-0.071	-100	0	1
7	18	10	""	"buffer"	8790	29070	190	76	86	39	45	80	80	88	60	68	8	1	0	60	63	22	34	59	59	65	50	76	3	0	0	-4.000	1.500	1.611	1.751	4.343	8.036	0.010	256	2064	100	-3	10	Error	-4	1	6	4	21981	16194	-0.033	-0.040	-100	0	1
7	19	10	""	"buffer"	9190	29070	190	89	99	63	63	79	79	85	46	54	20	6	0	61	73	125	171	60	60	66	122	184	1	0	0	10.000	1.538	1.986	1.949	4.400	0.207	0.348	256	2076	100	11	33	3.322	10	1	20	13	25393	18762	0.304	0.057	-100	0	1
7	20	10	""	"buffer"	9590	29070	190	84	89	37	41	79	79	84	35	41	18	6	0	60	63	17	26	59	59	62	20	32	15	3	0	5.000	2.500	1.423	1.571	3.252	6.496	0.033	256	2082	100	6	14	2.322	5	1	10	4	22899	16001	0.143	0.050	-100	0	1
7	1	11	""	"sp3"	2050	29510	230	833	844	431	51	74	74	84	56	66	99	97	0	531	579	345	59	58	58	65	41	63	97	93	0	1.605	1.478	1.597	1.623	1.934	1.422	0.789	342	2415	7	1232	1291	0.683	759	473	770	521	288556	198013	13.571	12.537	0	0	0
7	2	11	""	"sp3"	2370	29520	270	1026	1070	316	29	74	74	87	80	91	99	99	0	762	788	290	36	58	58	68	76	111	98	97	0	1.352	1.364	1.371	1.416	1.577	1.336	0.807	570	3100	82	1656	1726	0.435	952	704	996	730	609929	449065	12.288	9.474	0	0	0
7	3	11	""	"sp3"	2760	29540	230	1083	1109	300	27	73	73	83	59	71	100	100	0	822	845	280	33	58	58	64	43	67	100	99	0	1.322	1.316	1.323	1.360	1.456	1.308	0.855	339	2739	85	1774	1823	0.403	1010	764	1036	787	376080	286337	17.390	18.163	0	0	0
7	4	11	""	"sp3"	3170	29480	210	1075	1093	306	27	76	76	160	572	357	92	31	0	819	811	263	32	59	59	124	438	353	89	31	0	1.314	1.352	1.361	1.401	1.532	1.346	0.867	382	2343	85	1759	1769	0.394	999	760	1017	752	417587	309864	1.631	1.568	-100	0	1
7	5	11	""	"mxi1"	3590	29510	190	909	793	663	83	75	75	114	348	305	54	51	0	688	643	570	88	58	58	84	283	336	54	51	0	1.324	1.227	1.337	1.388	2.697	1.199	0.864	256	1646	100	1464	1303	0.405	834	630	718	585	202944	164624	1.951	1.975	-50	0	0
7	6	11	""	"mxi1"	3820	29530	230	1359	1358	419	30	76	76	101	235	232	99	96	0	1056	1071	406	37	59	59	73	174	238	98	93	0	1.287	1.267	1.322	1.329	1.493	1.233	0.842	526	2423	0	2280	2294	0.364	1283	997	1282	1012	714316	563141	5.349	5.736	0	0	0
7	7	11	""	"mxi1"	4370	29520	200	1478	1497	421	28	74	74	83	96	115	100	100	0	1190	1407	2360	167	58	58	67	148	220	99	99	0	1.240	1.055	1.231	1.227	1.529	0.356	0.374	295	2366	93	2536	2772	0.310	1404	1132	1423	1349	441676	414947	14.729	9.054	0	0	0
7	8	11	""	"mxi1"	4790	29490	200	1403	1413	365	25	73	73	83	101	121	100	100	0	1069	1098	372	33	58	58	66	141	213	100	99	0	1.316	1.288	1.303	1.327	1.444	1.269	0.858	313	2316	95	2341	2380	0.396	1330	1011	1340	1040	442385	343803	13.168	7.319	0	0	0
7	9	11	""	"itgb1"	5280	29510	110	416	460	239	51	79	79	88	44	50	98	93	0	203	239	149	62	58	58	61	20	32	93	86	0	2.324	2.105	2.210	2.447	2.244	2.058	0.722	93	613	85	482	562	1.217	337	145	381	181	42794	22249	8.455	8.900	0	0	0
7	10	11	""	"itgb1"	5600	29540	110	427	483	274	56	79	79	87	39	44	98	93	0	244	265	156	58	58	58	60	22	36	95	95	0	1.871	1.952	2.074	2.036	1.919	2.075	0.677	87	620	77	534	611	0.904	348	186	404	207	42047	23033	10.154	9.318	0	0	0
7	11	11	""	"itgb1"	5930	29470	160	393	432	255	59	76	76	89	130	146	89	60	0	171	222	159	71	58	58	65	126	193	43	22	0	2.805	2.171	2.431	2.740	2.854	1.359	0.246	106	1551	26	430	520	1.488	317	113	356	164	45754	23486	2.638	1.246	-100	0	1
7	12	11	""	"itgb1"	6350	29470	110	364	420	244	58	77	77	86	56	65	95	87	0	172	222	156	70	60	60	63	32	50	86	70	0	2.563	2.117	2.300	2.456	2.853	2.014	0.654	98	598	87	399	505	1.358	287	112	343	162	41118	21771	5.964	4.969	0	0	0
7	13	11	""	"empty"	6870	29490	180	471	476	148	31	74	74	79	38	48	99	98	0	842	867	266	30	58	58	69	307	444	98	76	0	0.506	0.497	0.494	0.486	1.633	0.256	0.405	301	1642	41	1181	1211	-0.983	397	784	402	809	143391	261028	10.447	2.599	-50	0	0
7	14	11	""	"empty"	7170	29500	170	468	493	213	43	74	74	81	38	46	99	99	0	862	900	444	49	58	58	71	336	473	98	68	0	0.490	0.498	0.510	0.488	1.571	0.459	0.785	284	1369	13	1198	1261	-1.029	394	804	419	842	140095	255661	10.842	2.467	-50	0	0
7	15	11	""	"empty"	7580	29510	190	444	450	136	30	76	76	83	49	59	100	99	0	830	839	233	27	58	58	61	22	36	100	100	0	0.477	0.479	0.490	0.467	1.543	0.459	0.745	295	2013	95	1140	1155	-1.068	368	772	374	781	132869	247526	7.490	35.364	-50	0	0
7	16	11	""	"empty"	7980	29500	200	429	442	139	31	75	75	81	34	41	100	100	0	826	839	248	29	58	58	61	20	32	100	100	0	0.461	0.470	0.464	0.456	1.632	0.441	0.746	306	2335	92	1122	1148	-1.117	354	768	367	781	135106	256588	10.618	38.900	-50	0	0
7	17	11	""	"sp5"	8450	29490	190	13021	12855	2454	19	78	78	91	91	100	100	100	0	5119	5037	1177	23	60	60	65	42	64	100	100	0	2.558	2.567	2.581	2.603	1.227	2.571	0.961	301	1891	92	18002	17754	1.355	12943	5059	12777	4977	3869303	1516013	140.264	118.381	0	0	0
7	18	11	""	"sp5"	8780	29480	190	12810	12602	2218	17	77	77	85	58	68	100	100	0	4971	5026	1188	23	60	60	63	27	42	100	100	0	2.593	2.522	2.539	2.570	1.291	2.526	0.950	285	1933	92	17644	17491	1.375	12733	4911	12525	4966	3591576	1432412	215.810	183.815	0	0	0
7	19	11	""	"sp5"	9210	29480	200	12486	12058	2564	21	77	77	84	68	80	100	100	0	4782	4713	1186	25	60	60	64	64	100	100	100	0	2.628	2.575	2.609	2.608	1.228	2.581	0.959	323	2301	95	17131	16634	1.394	12409	4722	11981	4653	3894871	1522303	176.088	72.641	0	0	0
7	20	11	""	"sp5"	9600	29470	200	12156	11781	2385	20	77	77	85	67	78	100	100	0	4584	4564	1054	23	59	59	65	66	101	100	100	0	2.669	2.598	2.625	2.618	1.213	2.616	0.959	324	2299	96	16604	16209	1.416	12079	4525	11704	4505	3817067	1478805	174.567	68.167	0	0	0
8	1	1	""	"sp4"	11000	25500	240	1025	1036	300	28	84	84	97	94	96	99	98	0	795	795	255	32	61	61	69	99	143	97	96	0	1.282	1.297	1.304	1.338	1.576	1.251	0.846	353	3133	79	1675	1686	0.358	941	734	952	734	365832	280486	9.989	7.333	0	0	0
8	2	1	""	"sp4"	11360	25510	220	1124	1127	303	26	86	86	104	204	196	99	98	0	822	836	241	28	61	61	74	162	218	98	95	0	1.364	1.343	1.323	1.370	1.425	1.387	0.840	339	2692	88	1799	1816	0.448	1038	761	1041	775	381893	283305	5.015	4.704	0	0	0
8	3	1	""	"sp4"	11790	25490	200	1291	1309	301	22	82	82	95	195	205	100	99	0	906	920	267	29	61	61	69	133	192	99	98	0	1.431	1.428	1.467	1.463	1.368	1.417	0.888	312	2330	90	2054	2086	0.517	1209	845	1227	859	408533	287075	6.226	6.398	0	0	0
8	4	1	""	"sp4"	12200	25490	220	1289	1301	507	38	82	82	100	108	108	99	99	0	929	948	324	34	61	61	70	59	84	99	98	0	1.391	1.374	1.370	1.404	1.454	1.455	0.855	354	2680	88	2075	2106	0.476	1207	868	1219	887	460395	335684	11.120	14.881	0	0	0
8	5	1	""	"bsg"	12610	25490	220	2208	2237	534	23	93	93	112	108	96	100	100	0	803	804	233	28	62	62	72	69	95	99	99	0	2.854	2.889	2.932	2.984	1.461	2.938	0.881	408	2617	95	2856	2886	1.513	2115	741	2144	742	912823	328231	19.676	10.609	0	0	0
8	6	1	""	"bsg"	12990	25510	220	2197	2234	546	24	96	96	109	63	57	100	100	0	793	801	242	30	61	61	66	32	48	100	99	0	2.870	2.889	2.974	2.984	1.397	2.948	0.878	373	2621	95	2833	2878	1.521	2101	732	2138	740	833260	298927	33.730	22.969	0	0	0
8	7	1	""	"bsg"	13400	25510	230	2484	2542	601	23	108	108	127	195	153	100	100	0	856	883	277	31	62	62	69	85	123	100	99	0	2.992	2.965	2.978	3.061	1.378	2.979	0.902	382	2775	95	3170	3255	1.581	2376	794	2434	821	971229	337451	12.385	9.576	0	0	0
8	8	1	""	"bsg"	13780	25490	230	2446	2591	864	33	105	105	124	199	160	100	99	0	853	899	375	41	62	62	71	92	129	99	98	0	2.960	2.970	2.974	3.081	1.404	2.980	0.860	401	2765	93	3132	3323	1.566	2341	791	2486	837	1039122	360663	12.397	9.000	0	0	0
8	9	1	""	"dncic"	14210	25490	210	375	391	146	37	95	95	108	64	59	98	90	0	276	311	151	48	61	61	68	45	66	97	90	0	1.302	1.184	1.283	1.254	2.256	1.177	0.398	338	2401	97	495	546	0.381	280	215	296	250	132256	105206	4.422	5.400	0	0	0
8	10	1	""	"dncic"	14620	25500	200	380	403	150	37	90	90	101	51	50	99	96	0	335	360	175	48	61	61	66	32	48	99	97	0	1.058	1.047	1.052	1.087	2.136	1.001	0.505	329	2153	95	564	612	0.081	290	274	313	299	132515	118462	5.922	9.188	0	0	0
8	11	1	""	"dncic"	14960	25490	210	356	369	140	37	89	89	99	61	61	98	91	0	310	329	134	40	61	61	67	36	53	99	95	0	1.072	1.045	1.024	1.054	1.992	1.072	0.550	324	2256	93	516	548	0.100	267	249	280	268	119410	106631	4.426	7.278	0	0	0
8	12	1	""	"dncic"	15340	25490	200	387	403	143	35	90	90	109	205	188	77	21	0	327	362	179	49	62	62	69	60	86	96	86	0	1.121	1.043	1.091	1.107	2.181	1.050	0.459	328	2234	92	562	613	0.165	297	265	313	300	132044	118862	1.434	4.883	-100	0	1
8	13	1	""	"btg1"	15810	25500	220	748	761	230	30	92	92	105	65	61	99	99	0	333	353	137	38	62	62	67	35	52	99	98	0	2.421	2.299	2.406	2.458	1.795	2.459	0.670	409	2477	88	927	960	1.276	656	271	669	291	311166	144191	10.092	8.171	0	0	0
8	14	1	""	"btg1"	16150	25490	210	690	711	200	28	82	82	94	49	52	100	100	0	319	340	137	40	60	60	64	27	42	99	97	0	2.347	2.246	2.339	2.421	1.807	2.344	0.667	368	2184	92	867	909	1.231	608	259	629	280	261665	125151	12.592	10.222	0	0	0
8	15	1	""	"btg1"	16580	25480	220	768	790	230	29	78	78	86	39	45	100	100	0	348	364	155	42	59	59	62	26	41	99	98	0	2.388	2.334	2.358	2.597	1.874	2.391	0.710	367	2721	91	979	1017	1.256	690	289	712	305	289964	133655	18.051	11.615	0	0	0
8	16	1	""	"btg1"	16990	25470	230	791	833	318	38	78	78	85	45	52	100	100	0	337	351	146	41	59	59	61	21	34	99	99	0	2.565	2.586	2.609	2.789	1.861	2.922	0.643	403	2819	96	991	1047	1.359	713	278	755	292	335517	141394	16.622	13.810	0	0	0
8	17	1	""	"sp7"	17410	25480	190	956	970	260	26	81	81	91	61	67	100	100	0	954	950	251	26	59	59	63	25	39	99	99	0	0.978	0.998	0.991	1.014	1.493	0.996	0.867	309	1964	93	1770	1780	-0.032	875	895	889	891	299714	293464	14.410	35.480	0	0	0
8	18	1	""	"sp7"	17790	25490	180	948	973	241	24	79	79	87	43	49	100	99	0	958	970	260	26	59	59	63	30	47	99	99	0	0.967	0.981	0.996	0.986	1.361	0.970	0.875	283	1861	88	1768	1805	-0.048	869	899	894	911	275430	274429	20.605	30.233	0	0	0
8	19	1	""	"sp7"	18210	25490	180	928	936	240	25	77	77	87	56	64	100	100	0	921	932	250	26	59	59	65	67	103	100	99	0	0.987	0.984	0.985	0.991	1.435	0.971	0.868	278	1759	89	1713	1732	-0.019	851	862	859	873	260148	259109	15.161	12.940	0	0	0
8	20	1	""	"sp7"	18520	25480	190	999	1022	309	30	77	77	87	59	67	100	100	0	997	1015	285	28	59	59	67	118	176	98	98	0	0.983	0.988	0.976	1.006	1.514	0.946	0.802	282	1865	96	1860	1901	-0.025	922	938	945	956	288322	286231	15.847	8.034	0	0	0
8	1	2	""	"ara"	10990	25900	200	87	94	40	42	85	85	94	45	47	11	3	0	62	65	21	32	62	62	66	28	42	10	1	0	100000.000	3.000	1.323	1.378	3.772	15.388	0.008	316	2322	100	2	12	16.610	2	0	9	3	29547	20661	0.000	-0.036	-100	0	1
8	2	2	""	"ara"	11470	25930	140	502	913	873	95	87	87	97	45	46	95	88	0	274	1200	1824	152	62	62	67	28	41	75	69	0	1.958	0.726	1.381	1.845	4.348	0.514	0.770	72	1176	0	627	1964	0.969	415	212	826	1138	65713	86402	18.133	40.464	0	0	0
8	3	2	""	"ara"	11840	25860	90	216	222	91	40	85	85	93	42	45	85	57	0	162	162	82	50	63	63	67	27	40	85	71	0	1.323	1.384	1.332	1.019	3.024	3.013	0.067	7	433	0	230	236	0.404	131	99	137	99	1557	1136	3.071	3.519	0	0	0
8	4	2	""	"ara"	12190	25890	200	85	94	43	45	82	82	90	45	50	16	4	0	64	71	35	49	60	60	64	25	39	18	6	0	0.750	1.091	2.000	1.579	4.905	9.328	0.013	316	2341	100	7	23	-0.415	3	4	12	11	29747	22483	0.089	0.280	-100	0	1
8	5	2	""	"dntt"	12640	25910	100	178	194	62	31	98	98	110	54	49	76	38	0	114	124	58	46	69	69	74	30	40	57	38	0	1.778	1.745	1.507	1.721	4.754	7.238	0.025	26	558	0	125	151	0.830	80	45	96	55	5055	3222	1.556	1.667	-100	0	1
8	6	2	""	"dntt"	13020	25900	120	140	158	56	35	91	91	102	75	73	33	11	0	167	154	49	31	64	64	69	28	40	88	77	0	0.476	0.744	0.634	0.651	5.604	87.799	0.001	9	875	53	152	157	-1.071	49	103	67	90	1420	1389	0.747	3.036	-100	0	1
8	7	2	""	"dntt"	13350	25870	120	254	349	242	69	106	106	117	55	47	90	70	0	153	169	75	44	67	67	74	45	60	70	50	0	1.721	2.382	2.859	2.010	4.580	2.510	0.034	10	922	84	234	345	0.783	148	86	243	102	3488	1690	4.218	2.111	0	0	0
8	8	2	""	"dntt"	13740	25930	150	249	256	131	51	106	106	119	65	54	74	51	0	110	144	108	75	66	66	73	35	47	51	34	0	3.250	1.923	2.727	2.536	4.456	2.142	0.114	35	1305	58	187	228	1.700	143	44	150	78	8965	5046	2.108	2.029	-100	0	1
8	9	2	""	"capn3"	14220	25890	210	27493	27367	7455	27	98	98	114	81	71	100	100	0	30142	29701	8405	28	63	63	70	48	68	100	100	0	0.911	0.920	0.918	0.927	1.204	0.915	0.984	335	2236	96	57474	56907	-0.134	27395	30079	27269	29638	9168088	9949788	336.457	617.313	0	0	0
8	10	2	""	"capn3"	14560	25890	200	29777	29962	6810	22	90	90	103	61	59	100	100	0	32973	32700	8285	25	62	62	67	41	61	100	100	0	0.902	0.915	0.911	0.925	1.157	0.906	0.983	333	2157	92	62598	62510	-0.149	29687	32911	29872	32638	9977481	10888994	489.492	795.927	0	0	0
8	11	2	""	"capn3"	15010	25900	200	30057	28917	7632	26	89	89	101	87	86	100	100	0	32740	31860	8678	27	63	63	67	33	49	100	100	0	0.917	0.907	0.914	0.909	1.171	0.902	0.984	329	2136	96	62645	60625	-0.125	29968	32677	28828	31797	9513607	10482096	331.218	963.424	0	0	0
8	12	2	""	"capn3"	15340	25870	190	29950	30348	6859	22	92	92	117	239	204	100	100	0	32857	33056	8316	25	64	64	73	79	108	100	100	0	0.910	0.917	0.910	0.936	1.280	0.907	0.982	335	1826	91	62651	63248	-0.136	29858	32793	30256	32992	10166715	11073772	126.490	417.506	0	0	0
8	13	2	""	"ebf1"	15780	25880	200	135	163	107	65	92	92	106	74	69	32	16	0	79	112	94	83	63	63	70	53	75	28	15	0	2.688	1.449	1.682	1.651	4.442	2.664	0.093	316	2066	100	59	120	1.427	43	16	71	49	51425	35497	0.770	0.792	-100	0	1
8	14	2	""	"ebf1"	16140	25890	250	600	620	197	31	82	82	94	63	67	99	99	0	469	487	205	42	60	60	64	28	43	99	99	0	1.267	1.260	1.300	1.330	1.811	1.236	0.674	538	2873	83	927	965	0.341	518	409	538	427	333772	261972	8.349	15.107	0	0	0
8	15	2	""	"ebf1"	16570	25900	190	603	620	203	32	76	76	83	38	45	100	100	0	468	498	230	46	58	58	62	26	41	99	98	0	1.285	1.236	1.316	1.337	1.871	1.184	0.704	292	1995	97	937	984	0.362	527	410	544	440	180950	145277	14.132	16.769	0	0	0
8	16	2	""	"ebf1"	16970	25880	200	612	623	189	30	76	76	86	49	56	100	100	0	422	445	191	42	58	58	62	25	40	100	99	0	1.473	1.413	1.437	1.519	1.836	1.406	0.677	318	2277	97	900	934	0.559	536	364	547	387	198124	141466	10.959	15.320	0	0	0
8	17	2	""	"sp2"	17400	25880	200	2330	2367	445	18	80	80	91	64	70	100	100	0	2300	2331	492	21	58	58	62	24	38	100	100	0	1.004	1.006	1.003	1.013	1.238	0.997	0.941	347	2231	92	4492	4560	0.006	2250	2242	2287	2273	821369	808723	35.563	94.542	0	0	0
8	18	2	""	"sp2"	17800	25890	200	2302	2328	531	22	78	78	86	42	48	100	100	0	2308	2308	569	24	58	58	62	31	50	100	100	0	0.988	1.000	1.010	1.006	1.277	0.991	0.935	336	2229	94	4474	4500	-0.017	2224	2250	2250	2250	782191	775330	53.381	72.452	0	0	0
8	19	2	""	"sp2"	18210	25900	200	2324	2340	463	19	77	77	84	44	52	100	100	0	2360	2354	525	22	57	57	61	33	54	100	100	0	0.976	0.985	0.980	0.996	1.261	0.976	0.942	350	2093	96	4550	4560	-0.035	2247	2303	2263	2297	818876	823810	51.273	69.485	0	0	0
8	20	2	""	"sp2"	18540	25880	220	2373	2424	528	21	76	76	84	49	58	100	100	0	2383	2398	563	23	58	58	63	88	139	100	100	0	0.988	1.003	0.999	1.011	1.264	0.995	0.943	357	2483	95	4622	4688	-0.017	2297	2325	2348	2340	865322	856148	47.755	26.534	0	0	0
8	1	3	""	"casp1"	10990	26300	200	176	197	111	56	86	86	101	71	70	58	29	0	105	140	96	68	62	62	70	41	58	50	37	0	2.093	1.423	1.423	1.611	4.570	1.712	0.277	316	2009	100	133	189	1.066	90	43	111	78	62160	44191	1.352	1.707	-100	0	1
8	2	3	""	"casp1"	11310	26300	260	435	448	136	30	85	85	97	63	64	99	98	0	348	360	134	37	61	61	69	44	63	99	96	0	1.220	1.214	1.202	1.257	1.871	1.220	0.617	602	3303	88	637	662	0.287	350	287	363	299	269845	216895	5.571	6.614	0	0	0
8	3	3	""	"casp1"	11820	26280	210	480	500	155	31	82	82	89	42	47	100	99	0	387	400	164	41	61	61	65	31	47	99	99	0	1.221	1.233	1.280	1.283	1.802	1.214	0.664	330	2267	95	724	757	0.288	398	326	418	339	164963	131965	9.786	10.806	0	0	0
8	4	3	""	"casp1"	12140	26300	200	481	499	171	34	85	85	126	271	215	82	16	0	364	384	180	46	61	61	79	127	160	91	65	0	1.307	1.282	1.349	1.353	1.777	1.219	0.693	369	2058	90	699	737	0.386	396	303	414	323	184191	141626	1.376	2.402	-100	0	1
8	5	3	""	"ecm1"	12620	26300	190	2271	2284	457	20	89	89	100	57	57	100	100	0	1313	1320	315	23	60	60	64	26	40	100	100	0	1.741	1.742	1.728	1.760	1.321	1.759	0.903	315	1931	97	3435	3455	0.800	2182	1253	2195	1260	719571	415824	38.316	48.308	0	0	0
8	6	3	""	"ecm1"	12980	26320	210	2195	2258	657	29	89	89	105	111	105	100	100	0	1258	1278	402	31	60	60	88	716	813	91	24	0	1.758	1.781	1.753	1.808	1.339	1.808	0.904	328	2297	95	3304	3387	0.814	2106	1198	2169	1218	740668	419121	19.396	1.662	0	0	0
8	7	3	""	"ecm1"	13390	26290	200	2169	2169	548	25	98	98	130	342	263	100	99	0	1194	1180	345	29	62	62	102	764	749	82	11	0	1.830	1.852	1.854	1.889	1.398	0.845	0.286	333	2252	91	3203	3189	0.872	2071	1132	2071	1118	722418	392780	5.962	1.411	0	0	0
8	8	3	""	"ecm1"	13780	26290	200	2185	2274	590	25	95	95	134	670	500	99	95	0	1201	1213	417	34	62	62	105	959	913	69	4	0	1.835	1.893	1.919	1.975	1.464	1.876	0.892	339	2214	92	3229	3330	0.876	2090	1139	2179	1151	770791	411231	3.194	1.155	0	0	0
8	9	3	""	"casp7"	14210	26290	220	223	240	125	52	92	92	128	641	500	0	0	0	185	210	120	57	62	62	102	917	899	0	0	0	1.065	1.000	0.981	1.026	2.610	1.137	0.402	369	2420	92	254	296	0.091	131	123	148	148	88464	77490	0.175	0.118	-100	0	1
8	10	3	""	"casp7"	14570	26310	210	220	242	116	47	87	87	98	53	54	87	64	0	196	219	112	51	62	62	66	33	50	94	83	0	0.993	0.987	0.938	0.978	2.787	1.056	0.243	348	2196	96	267	312	-0.010	133	134	155	157	84172	76140	2.717	4.636	0	0	0
8	11	3	""	"casp7"	14990	26290	200	201	220	88	40	85	85	95	50	52	86	59	0	193	211	113	53	61	61	65	29	44	95	82	0	0.879	0.900	0.954	0.928	2.837	0.827	0.310	346	2113	86	248	285	-0.186	116	132	135	150	76004	73015	2.500	5.034	0	0	0
8	12	3	""	"casp7"	15380	26270	210	213	224	87	38	85	85	96	84	87	72	33	0	186	202	93	46	61	61	67	55	82	82	56	0	1.024	0.986	1.020	1.029	3.044	1.001	0.338	350	2282	91	253	280	0.034	128	125	139	141	78449	70812	1.524	2.455	-100	0	1
8	13	3	""	"ela2"	15800	26270	220	327	340	139	40	82	82	90	58	64	99	94	0	226	241	115	47	60	60	66	76	115	92	55	0	1.476	1.425	1.435	1.495	1.995	1.429	0.420	320	2606	91	411	439	0.562	245	166	258	181	108937	77047	4.310	2.303	0	0	0
8	14	3	""	"ela2"	16180	26290	200	329	343	108	31	77	77	85	43	50	99	97	0	236	250	89	35	59	59	63	64	101	95	73	0	1.424	1.393	1.415	1.434	1.926	1.501	0.584	293	2184	96	429	457	0.510	252	177	266	191	100460	73163	6.000	2.922	0	0	0
8	15	3	""	"ela2"	16580	26280	190	340	352	110	31	76	76	83	37	44	99	99	0	237	253	104	41	58	58	61	22	36	98	97	0	1.475	1.415	1.443	1.512	1.994	1.428	0.597	292	2000	97	443	471	0.561	264	179	276	195	102641	73990	7.270	8.727	0	0	0
8	16	3	""	"ela2"	16980	26280	200	331	344	118	34	77	77	85	41	48	99	98	0	227	245	102	41	59	59	62	34	54	97	93	0	1.512	1.435	1.516	1.520	1.943	1.478	0.610	319	2256	94	422	453	0.596	254	168	267	186	109871	78107	6.317	5.382	0	0	0
8	17	3	""	"casp9"	17410	26280	200	301	333	284	85	78	78	88	49	55	97	90	0	282	312	314	100	58	58	61	22	36	98	97	0	0.996	1.004	0.986	1.018	2.336	0.939	0.746	288	2327	92	447	509	-0.006	223	224	255	254	96034	89886	5.000	11.409	0	0	0
8	18	3	""	"casp9"	17800	26300	200	287	303	111	36	78	78	86	40	46	99	92	0	281	295	106	35	58	58	60	20	33	100	98	0	0.937	0.949	0.931	0.935	1.943	0.980	0.593	283	2295	82	432	462	-0.094	209	223	225	237	85632	83429	5.425	11.750	0	0	0
8	19	3	""	"casp9"	18200	26300	190	291	312	194	62	77	77	84	37	44	98	93	0	300	317	129	40	57	57	59	19	32	100	98	0	0.881	0.904	0.840	0.867	2.149	1.148	0.425	296	1942	94	457	495	-0.183	214	243	235	260	92343	93899	6.162	13.579	0	0	0
8	20	3	""	"casp9"	18540	26270	180	308	319	112	35	77	77	83	38	45	97	97	0	279	308	138	44	57	57	60	21	35	99	98	0	1.041	0.964	1.017	1.004	2.000	0.916	0.547	277	1801	96	453	493	0.058	231	222	242	251	88406	85380	6.211	11.810	0	0	0
8	1	4	""	"es10"	11020	26700	190	2211	2057	746	36	86	86	100	73	73	99	98	0	963	901	383	42	62	62	68	34	50	95	92	0	2.358	2.349	2.377	2.580	1.672	2.333	0.906	332	1874	80	3026	2810	1.238	2125	901	1971	839	683068	299227	26.808	24.500	0	0	0
8	2	4	""	"es10"	11370	26710	190	2254	2305	532	23	82	82	94	65	69	100	100	0	1025	1045	301	28	60	60	65	39	60	100	100	0	2.251	2.257	2.265	2.308	1.332	2.274	0.900	280	1903	94	3137	3208	1.171	2172	965	2223	985	645536	292667	34.015	25.128	0	0	0
8	3	4	""	"es10"	11790	26690	200	226	393	406	103	90	90	482	839	174	12	0	0	110	163	158	96	65	65	229	365	159	6	1	0	3.022	3.092	2.756	2.695	2.837	2.333	0.869	316	2343	100	181	401	1.596	136	45	303	98	124236	51523	-0.106	-0.181	-100	0	1
8	4	4	""	"es10"	12190	26690	200	721	898	764	85	97	97	531	880	165	38	15	0	257	367	339	92	66	66	250	387	154	29	12	0	3.267	2.661	2.694	2.759	2.478	2.443	0.870	316	2285	100	815	1102	1.708	624	191	801	301	283761	115920	0.417	0.302	-100	0	1
8	5	4	""	"cat"	12600	26720	210	426	442	169	38	83	83	106	211	199	81	29	0	282	311	151	48	59	59	83	447	538	9	0	0	1.538	1.425	1.613	1.524	2.229	0.927	0.696	332	2387	95	566	611	0.621	343	223	359	252	146780	103317	1.592	0.510	-100	0	1
8	6	4	""	"cat"	13010	26690	210	422	428	145	33	85	85	107	213	199	81	24	0	300	316	143	45	59	59	80	449	561	9	0	0	1.398	1.335	1.411	1.452	2.186	1.352	0.544	302	2251	89	578	600	0.483	337	241	343	257	129300	95471	1.507	0.526	-100	0	1
8	7	4	""	"cat"	13350	26680	200	427	445	165	37	93	93	120	330	275	50	3	0	302	339	174	51	60	60	75	252	336	45	10	0	1.380	1.262	1.413	1.375	2.288	1.278	0.498	288	2202	92	576	631	0.465	334	242	352	279	128213	97563	0.985	1.048	-100	0	1
8	8	4	""	"cat"	13780	26680	200	438	456	169	37	92	92	105	85	80	97	90	0	305	322	159	49	62	62	68	40	58	95	89	0	1.424	1.400	1.496	1.557	2.519	1.456	0.475	332	2207	93	589	624	0.510	346	243	364	260	151556	106870	4.129	6.350	0	0	0
8	9	4	""	"ezrin"	14190	26680	250	59433	55477	12265	22	91	91	108	107	99	100	100	26	63295	57528	11824	20	63	63	71	68	95	100	100	39	0.938	0.964	0.976	0.969	1.201	0.967	0.989	480	2819	94	122574	112851	-0.092	59342	63232	55386	57465	26628777	27613202	517.467	844.956	0	0	0
8	10	4	""	"ezrin"	14590	26690	230	62946	57661	9921	17	89	89	103	88	85	100	100	35	65285	58944	10270	17	64	64	73	75	102	100	100	48	0.964	0.978	0.992	0.979	1.144	0.976	0.991	444	2401	92	128078	116452	-0.053	62857	65221	57572	58880	25601693	26171151	654.068	784.947	0	0	0
8	11	4	""	"ezrin"	14990	26670	240	62200	55959	12645	22	89	89	110	234	212	100	100	38	65273	57284	12914	22	64	64	72	81	112	100	100	48	0.952	0.976	0.998	0.980	1.194	0.976	0.988	461	2692	96	127320	113090	-0.071	62111	65209	55870	57220	25796975	26407987	238.671	706.321	0	0	0
8	12	4	""	"ezrin"	15400	26670	250	63289	55546	13196	23	86	86	107	228	213	100	100	42	65359	56835	12418	21	62	62	70	74	105	100	100	49	0.968	0.977	1.000	0.972	1.151	0.981	0.992	481	2820	88	128500	112233	-0.047	63203	65297	55460	56773	26717788	27337661	243.154	767.095	0	0	0
8	13	4	""	"catnb"	15800	26670	220	1532	1556	405	26	80	80	90	45	50	100	100	0	1087	1121	404	36	60	60	65	71	109	99	99	0	1.414	1.391	1.417	1.464	1.557	1.358	0.858	402	2473	95	2479	2537	0.500	1452	1027	1476	1061	625626	450788	32.578	14.873	0	0	0
8	14	4	""	"catnb"	16190	26680	220	1625	1630	402	24	78	78	88	45	51	100	100	0	1222	1230	404	32	59	59	63	61	96	100	99	0	1.330	1.325	1.328	1.370	1.472	1.302	0.859	386	2522	95	2710	2723	0.411	1547	1163	1552	1171	629243	474698	34.267	19.131	0	0	0
8	15	4	""	"catnb"	16590	26680	220	1479	1501	422	28	79	79	88	55	62	100	100	0	1099	1136	407	35	59	59	62	34	54	100	99	0	1.346	1.320	1.347	1.361	1.515	1.301	0.851	381	2548	96	2440	2499	0.429	1400	1040	1422	1077	571736	432669	25.691	31.588	0	0	0
8	16	4	""	"catnb"	16990	26670	220	1596	1587	450	28	79	79	89	100	112	100	100	0	1103	1136	442	38	58	58	62	53	85	99	99	0	1.452	1.399	1.410	1.471	1.539	1.388	0.811	408	2579	94	2562	2586	0.538	1517	1045	1508	1078	647550	463615	14.980	20.264	0	0	0
8	17	4	""	"f2r"	17420	26690	180	239	252	86	34	78	78	88	46	52	96	84	0	146	153	61	39	58	58	62	54	87	71	32	0	1.830	1.832	1.942	1.959	2.246	2.453	0.379	259	1863	94	249	269	0.872	161	88	174	95	65394	39617	3.565	1.685	-100	0	1
8	18	4	""	"f2r"	17780	26700	180	237	252	83	32	78	78	85	42	49	97	87	0	141	154	82	53	59	59	61	23	37	88	76	0	1.939	1.832	1.813	1.992	2.650	2.090	0.240	261	1847	90	241	269	0.955	159	82	174	95	65857	40226	3.976	4.043	0	0	0
8	19	4	""	"f2r"	18220	26680	180	242	248	84	33	76	76	82	35	42	96	91	0	138	150	72	48	57	57	59	20	33	88	73	0	2.049	1.849	2.035	2.065	2.502	2.046	0.382	256	1851	93	247	265	1.035	166	81	172	93	63615	38313	4.743	4.550	0	0	0
8	20	4	""	"f2r"	18570	26670	180	234	253	124	49	76	76	82	34	41	98	90	0	134	159	186	116	57	57	60	20	33	91	78	0	2.052	1.735	1.933	2.126	2.654	0.934	0.225	269	1830	95	235	279	1.037	158	77	177	102	67994	42703	5.029	4.950	0	0	0
8	1	5	""	"ccl12"	11010	27100	220	379	444	291	65	85	85	120	278	231	53	11	0	234	277	172	62	61	61	105	500	476	4	0	0	1.699	1.662	1.752	1.747	2.353	1.948	0.557	409	2495	94	467	575	0.765	294	173	359	216	181521	113414	1.165	0.344	-100	0	1
8	2	5	""	"ccl12"	11390	27090	220	343	365	141	38	82	82	90	66	73	97	89	0	220	256	156	60	60	60	64	49	76	88	71	0	1.631	1.444	1.628	1.731	2.606	1.366	0.433	366	2491	95	421	479	0.706	261	160	283	196	133555	93676	4.167	3.918	0	0	0
8	3	5	""	"ccl12"	11790	27120	220	349	385	273	70	82	82	89	41	46	99	97	0	258	290	159	54	60	60	63	26	41	96	93	0	1.348	1.317	1.408	1.441	2.429	1.998	0.282	381	2511	95	465	533	0.431	267	198	303	230	146712	110570	7.220	8.731	0	0	0
8	4	5	""	"ccl12"	12160	27090	200	374	583	818	140	84	84	127	319	251	42	12	0	257	606	1416	233	60	60	79	142	179	64	30	0	1.472	0.914	1.497	1.510	2.554	0.578	0.811	405	2025	11	487	1045	0.558	290	197	499	546	236300	245284	1.429	3.711	-100	0	1
8	5	5	""	"f7"	12590	27110	210	383	408	166	40	82	82	94	75	79	99	88	0	243	278	153	55	60	60	69	119	172	72	37	0	1.645	1.495	1.533	1.678	2.300	1.529	0.458	360	2252	95	484	544	0.718	301	183	326	218	146708	100141	4.187	1.756	-100	0	1
8	6	5	""	"f7"	13000	27100	200	399	418	163	38	83	83	93	46	49	99	97	0	288	315	175	55	59	59	63	28	44	98	93	0	1.380	1.309	1.347	1.436	2.259	1.264	0.514	312	2247	94	545	591	0.465	316	229	335	256	130544	98291	7.065	9.000	0	0	0
8	7	5	""	"f7"	13380	27100	200	399	425	159	37	86	86	98	63	64	98	94	0	250	295	181	61	59	59	64	30	46	95	89	0	1.639	1.436	1.520	1.663	2.555	1.414	0.432	312	2242	85	504	575	0.713	313	191	339	236	132693	92137	5.190	7.700	0	0	0
8	8	5	""	"f7"	13780	27090	210	405	427	161	37	87	87	101	89	88	97	86	0	261	286	164	57	60	60	67	40	59	90	81	0	1.582	1.504	1.534	1.798	2.577	1.486	0.473	346	2388	96	519	566	0.662	318	201	340	226	147672	98922	3.663	5.475	0	0	0
8	9	5	""	"sp1"	14200	27080	240	5013	5038	841	16	87	87	101	93	92	100	100	0	2405	2409	476	19	60	60	66	37	56	100	99	0	2.101	2.108	2.103	2.145	1.309	2.114	0.962	437	2749	97	7271	7300	1.071	4926	2345	4951	2349	2201402	1052818	53.086	63.324	0	0	0
8	10	5	""	"sp1"	14580	27080	230	5116	5170	809	15	83	83	92	72	78	100	100	0	2476	2492	486	19	60	60	64	50	78	100	100	0	2.083	2.092	2.123	2.117	1.260	2.096	0.961	414	2510	93	7449	7519	1.059	5033	2416	5087	2432	2140524	1031760	70.528	48.560	0	0	0
8	11	5	""	"sp1"	14990	27080	220	5395	5397	825	15	85	85	98	103	105	100	100	0	2621	2612	491	18	60	60	68	75	110	100	100	0	2.073	2.082	2.101	2.105	1.206	2.084	0.965	412	2458	97	7871	7864	1.052	5310	2561	5312	2552	2223496	1076349	51.447	33.920	0	0	0
8	12	5	""	"sp1"	15390	27070	230	5710	5662	928	16	80	80	88	41	46	100	100	0	2698	2697	484	17	59	59	63	25	39	100	100	0	2.133	2.116	2.111	2.123	1.224	2.133	0.961	423	2574	93	8269	8220	1.093	5630	2639	5582	2638	2394950	1140767	135.951	105.360	0	0	0
8	13	5	""	"ccl2"	15800	27080	190	203	217	79	36	77	77	84	37	44	95	80	0	227	244	118	48	58	58	61	36	59	95	86	0	0.746	0.753	0.717	0.799	2.543	0.572	0.342	287	1995	91	295	326	-0.423	126	169	140	186	62256	69889	3.595	5.083	0	0	0
8	14	5	""	"ccl2"	16190	27090	190	207	223	90	40	77	77	86	68	79	82	46	0	229	251	110	43	58	58	62	36	58	95	90	0	0.760	0.756	0.696	0.754	2.600	1.048	0.194	278	2011	91	301	339	-0.396	130	171	146	193	62020	69872	2.015	5.250	-100	0	1
8	15	5	""	"ccl2"	16580	27090	200	222	237	100	42	77	77	86	55	63	85	66	0	223	247	119	48	58	58	62	36	58	97	85	0	0.879	0.847	0.815	0.827	2.839	1.047	0.276	288	2285	90	310	349	-0.186	145	165	160	189	68165	71106	2.745	5.139	0	0	0
8	16	5	""	"ccl2"	16980	27080	200	226	237	92	38	76	76	87	105	120	70	25	0	215	234	102	43	57	57	60	23	38	98	94	0	0.949	0.910	0.884	0.902	2.498	0.952	0.345	318	2237	93	308	338	-0.076	150	158	161	177	75459	74354	1.429	7.565	-100	0	1
8	17	5	""	"fcgr3"	17400	27070	220	2353	2424	659	27	77	77	84	36	42	100	100	0	1794	1878	562	29	58	58	61	22	36	100	100	0	1.311	1.290	1.329	1.305	1.307	1.287	0.923	369	2590	92	4012	4167	0.391	2276	1736	2347	1820	894589	693012	65.000	82.591	0	0	0
8	18	5	""	"fcgr3"	17790	27090	210	2343	2362	583	24	78	78	85	40	47	100	100	0	1815	1839	540	29	58	58	61	22	36	100	100	0	1.289	1.282	1.296	1.311	1.344	1.271	0.919	330	2298	87	4022	4065	0.366	2265	1757	2284	1781	779375	606843	56.925	80.818	0	0	0
8	19	5	""	"fcgr3"	18170	27100	210	2460	2474	648	26	76	76	84	39	46	100	100	0	1818	1895	570	30	57	57	61	26	42	100	100	0	1.354	1.305	1.292	1.332	1.384	1.298	0.914	335	2353	91	4145	4236	0.437	2384	1761	2398	1838	828788	634803	61.282	70.538	0	0	0
8	20	5	""	"fcgr3"	18570	27060	220	2488	2503	621	24	79	79	85	37	43	100	100	0	1843	1894	536	28	57	57	62	37	59	100	100	0	1.349	1.320	1.326	1.336	1.295	1.314	0.931	366	2663	91	4195	4261	0.432	2409	1786	2424	1837	916258	693184	65.351	49.514	0	0	0
8	1	6	""	"ccl20"	11020	27490	220	983	1020	315	30	85	85	112	225	200	99	97	0	1009	1069	433	40	61	61	92	418	454	95	65	0	0.947	0.928	0.924	0.968	1.696	0.875	0.737	370	2589	96	1846	1943	-0.079	898	948	935	1008	377453	395457	4.036	2.337	0	0	0
8	2	6	""	"ccl20"	11410	27520	210	973	991	295	29	81	81	92	74	80	100	100	0	1074	1116	423	37	60	60	64	52	81	100	100	0	0.880	0.862	0.895	0.885	1.566	0.819	0.777	344	2213	92	1906	1966	-0.184	892	1014	910	1056	340868	383960	12.149	20.231	0	0	0
8	3	6	""	"ccl20"	11750	27510	210	1047	1056	333	31	83	83	92	47	51	100	100	0	1051	1119	446	39	60	60	64	25	39	100	100	0	0.973	0.919	0.938	0.952	1.642	0.871	0.778	346	2211	95	1955	2032	-0.039	964	991	973	1059	365479	387172	20.511	42.200	0	0	0
8	4	6	""	"ccl20"	12160	27490	220	1008	1063	398	37	83	83	91	45	49	100	100	0	1059	1119	470	42	60	60	64	26	40	99	99	0	0.926	0.925	0.929	0.959	1.750	0.892	0.738	367	2607	91	1924	2039	-0.111	925	999	980	1059	390287	410627	21.600	40.577	0	0	0
8	5	6	""	"foxg1"	12630	27470	150	187	184	39	21	87	87	107	307	286	0	0	0	88	102	43	42	62	62	69	95	137	15	0	0	3.846	2.425	3.831	2.366	4.371	7.566	0.014	13	1329	58	126	137	1.943	100	26	97	40	2392	1324	0.251	0.347	-100	0	1
8	6	6	""	"foxg1"	12970	27440	140	201	188	45	23	90	90	113	313	276	0	0	0	99	110	33	30	64	64	72	98	136	12	0	0	3.171	2.130	2.659	1.894	10.408	2.912	0.026	8	1283	0	146	144	1.665	111	35	98	46	1503	877	0.240	0.388	-100	0	1
8	7	6	""	"foxg1"	13390	27490	200	96	104	49	47	87	87	98	60	61	12	2	0	79	85	41	48	60	60	64	25	39	37	13	0	0.474	0.680	1.182	1.131	4.216	1.732	0.224	316	2270	100	28	42	-1.077	9	19	17	25	32756	26739	0.100	0.840	-100	0	1
8	8	6	""	"foxg1"	13810	27530	80	91	105	58	55	88	88	95	44	46	23	9	0	78	82	30	36	67	67	71	24	33	26	7	0	0.273	1.133	1.600	1.831	5.021	6.044	0.047	52	340	100	14	32	-1.873	3	11	17	15	5444	4262	0.227	0.458	-100	0	1
8	9	6	""	"ccl3"	14200	27480	210	2822	2850	649	22	80	80	88	41	46	100	100	0	3286	3296	840	25	59	59	62	25	40	100	100	0	0.850	0.856	0.853	0.864	1.288	0.840	0.935	369	2337	97	5969	6007	-0.234	2742	3227	2770	3237	1051501	1216364	67.366	129.360	0	0	0
8	10	6	""	"ccl3"	14590	27500	210	2931	2963	634	21	78	78	86	50	58	100	100	0	3423	3459	817	23	59	59	61	21	34	100	100	0	0.848	0.849	0.851	0.857	1.336	0.835	0.931	355	2317	97	6217	6285	-0.238	2853	3364	2885	3400	1051965	1227994	57.540	161.810	0	0	0
8	11	6	""	"ccl3"	14980	27490	210	2977	2983	697	23	83	83	93	59	63	100	100	0	3422	3471	949	27	60	60	64	31	48	100	100	0	0.861	0.850	0.848	0.865	1.336	0.832	0.939	353	2312	96	6256	6311	-0.216	2894	3362	2900	3411	1052931	1225370	48.983	109.903	0	0	0
8	12	6	""	"ccl3"	15380	27470	210	3258	3270	773	23	79	79	86	47	54	100	100	0	3489	3531	1028	29	60	60	63	31	49	100	100	0	0.927	0.919	0.914	0.933	1.280	0.897	0.937	371	2298	93	6608	6662	-0.109	3179	3429	3191	3471	1213082	1309897	67.745	111.871	0	0	0
8	13	6	""	"fxyd2"	15800	27480	220	549	570	198	34	77	77	84	39	46	100	100	0	312	334	150	44	59	59	62	30	48	99	96	0	1.866	1.793	1.909	1.944	1.994	1.889	0.614	364	2646	98	725	768	0.900	472	253	493	275	207624	121572	12.462	9.067	0	0	0
8	14	6	""	"fxyd2"	16210	27490	210	546	580	196	33	77	77	86	65	75	100	99	0	316	333	140	42	58	58	61	24	39	99	98	0	1.818	1.829	1.902	1.938	1.887	1.929	0.644	337	2344	97	727	778	0.862	469	258	503	275	195320	112186	7.600	11.333	0	0	0
8	15	6	""	"fxyd2"	16580	27490	210	577	594	217	36	76	76	82	35	42	100	100	0	336	366	174	47	58	58	60	19	31	98	97	0	1.802	1.682	1.844	1.884	2.138	1.737	0.623	339	2329	92	779	826	0.850	501	278	518	308	201316	124159	14.629	16.105	0	0	0
8	16	6	""	"fxyd2"	16980	27470	220	590	595	198	33	77	77	85	62	72	100	99	0	327	347	160	46	57	57	60	23	38	99	98	0	1.900	1.786	1.884	1.957	1.972	1.827	0.643	367	2630	92	783	808	0.926	513	270	518	290	218280	127370	8.226	12.478	0	0	0
8	17	6	""	"krt1-13"	17410	27480	200	298	320	126	39	78	78	86	64	74	96	83	0	219	243	132	54	57	57	60	20	33	95	89	0	1.358	1.301	1.341	1.492	2.722	1.285	0.475	316	2179	96	382	428	0.441	220	162	242	186	101112	76633	3.656	9.150	0	0	0
8	18	6	""	"krt1-13"	17790	27490	200	272	285	119	41	77	77	83	36	43	95	87	0	179	217	132	60	57	57	60	20	33	92	84	0	1.598	1.300	1.368	1.531	2.942	1.238	0.417	298	2156	91	317	368	0.676	195	122	208	160	84917	64724	5.611	7.850	0	0	0
8	19	6	""	"krt1-13"	18180	27490	200	260	283	130	45	77	77	84	39	46	95	85	0	186	213	122	57	57	57	60	23	38	93	84	0	1.419	1.321	1.383	1.405	2.740	1.392	0.385	295	2166	94	312	362	0.505	183	129	206	156	83566	62877	5.103	6.652	0	0	0
8	20	6	""	"krt1-13"	18590	27470	210	233	265	171	64	82	82	91	54	59	71	60	0	153	197	142	72	58	58	62	36	58	69	56	0	1.589	1.317	1.428	1.415	3.262	1.420	0.485	338	2335	96	246	322	0.668	151	95	183	139	89554	66580	3.222	3.750	0	0	0
8	1	7	""	"slc2a1"	11040	27900	190	251	283	138	48	83	83	92	44	47	92	80	0	109	127	70	55	60	60	64	24	37	72	50	0	3.429	2.985	3.204	3.446	3.786	4.151	0.228	278	1892	90	217	267	1.778	168	49	200	67	78782	35429	4.341	2.625	0	0	0
8	2	7	""	"slc2a1"	11370	27910	190	253	281	130	46	85	85	95	51	53	90	73	0	108	133	84	63	60	60	63	26	41	70	46	0	3.500	2.685	3.095	3.279	3.689	4.128	0.162	282	1890	90	216	269	1.807	168	48	196	73	79310	37640	3.647	2.692	-100	0	1
8	3	7	""	"slc2a1"	11800	27920	190	275	296	136	45	85	85	94	49	52	92	78	0	106	135	87	64	61	61	65	26	40	67	47	0	4.222	2.851	3.667	3.554	3.238	3.623	0.229	289	1952	82	235	285	2.078	190	45	211	74	85667	38909	4.122	2.692	-100	0	1
8	4	7	""	"slc2a1"	12170	27890	190	261	280	129	46	83	83	91	46	50	91	80	0	106	133	85	63	60	60	64	35	54	58	33	0	3.870	2.699	3.409	3.437	3.954	4.377	0.084	298	1930	65	224	270	1.952	178	46	197	73	83570	39639	4.109	1.971	-100	0	1
8	5	7	""	"mmp12"	12620	27890	200	251	272	106	38	86	86	95	47	49	95	82	0	148	168	75	44	59	59	64	37	57	89	60	0	1.854	1.706	1.748	1.797	2.700	2.470	0.266	351	2125	91	254	295	0.891	165	89	186	109	95548	58845	3.766	2.811	0	0	0
8	6	7	""	"mmp12"	12970	27900	200	256	275	130	47	89	89	98	43	43	95	84	0	145	166	85	51	59	59	63	26	41	90	75	0	1.942	1.738	1.844	1.794	2.524	2.440	0.241	326	2164	92	253	293	0.958	167	86	186	107	89740	54271	4.116	3.962	0	0	0
8	7	7	""	"mmp12"	13390	27880	210	259	279	114	40	89	89	100	51	51	91	75	0	142	165	87	52	61	61	64	25	39	90	73	0	2.099	1.827	2.076	1.983	2.849	2.314	0.285	337	2363	89	251	294	1.070	170	81	190	104	93946	55593	3.510	4.040	0	0	0
8	8	7	""	"mmp12"	13790	27870	200	262	285	116	40	85	85	97	70	72	91	67	0	135	156	91	58	60	60	64	40	62	76	44	0	2.360	2.083	2.427	2.370	2.874	1.432	0.755	337	2283	96	252	296	1.239	177	75	200	96	95978	52592	2.686	2.300	-100	0	1
8	9	7	""	"sp8"	14220	27890	180	1578	1603	387	24	77	77	91	102	112	100	100	0	1194	1251	331	26	58	58	67	124	185	100	100	0	1.321	1.279	1.292	1.288	1.320	1.277	0.902	270	1857	97	2637	2719	0.402	1501	1136	1526	1193	432755	337651	14.824	9.548	0	0	0
8	10	7	""	"sp8"	14590	27900	180	1560	1567	388	24	76	76	85	49	57	100	100	0	1199	1243	362	29	59	59	62	28	45	100	100	0	1.302	1.259	1.273	1.278	1.389	1.251	0.891	270	1868	97	2624	2675	0.381	1484	1140	1491	1184	423199	335716	30.245	42.179	0	0	0
8	11	7	""	"sp8"	14970	27890	180	1556	1598	370	23	81	81	89	49	55	100	100	0	1244	1274	336	26	58	58	62	26	41	100	100	0	1.244	1.248	1.276	1.259	1.322	1.246	0.897	267	1885	95	2661	2733	0.315	1475	1186	1517	1216	426608	340103	30.796	46.615	0	0	0
8	12	7	""	"sp8"	15370	27880	190	1776	1786	360	20	78	78	84	36	42	100	100	0	1332	1355	362	26	59	59	62	26	41	100	100	0	1.334	1.318	1.338	1.343	1.361	1.302	0.902	297	1997	93	2971	3004	0.416	1698	1273	1708	1296	530343	402430	47.278	49.731	0	0	0
8	13	7	""	"tnf"	15820	27890	170	875	934	540	57	76	76	83	37	44	99	99	0	465	511	310	60	59	59	61	25	40	99	95	0	1.968	1.898	1.989	2.007	2.050	1.984	0.745	234	1590	90	1205	1310	0.977	799	406	858	452	218508	119683	23.000	18.000	0	0	0
8	14	7	""	"tnf"	16190	27910	170	899	982	468	47	76	76	84	39	46	99	99	0	522	570	318	55	58	58	62	28	45	98	97	0	1.774	1.770	1.825	1.948	1.976	1.799	0.732	231	1589	94	1287	1418	0.827	823	464	906	512	226781	131778	23.026	18.143	0	0	0
8	15	7	""	"tnf"	16590	27900	170	939	950	439	46	75	75	82	38	46	100	100	0	491	565	325	57	57	57	61	22	36	99	97	0	1.991	1.722	1.753	1.928	1.929	1.698	0.763	236	1588	98	1298	1383	0.993	864	434	875	508	224201	133354	22.842	22.909	0	0	0
8	16	7	""	"tnf"	16960	27870	180	815	927	555	59	78	78	85	40	47	100	98	0	490	536	353	65	57	57	61	20	32	98	96	0	1.702	1.772	1.799	1.984	2.045	1.806	0.768	243	1913	90	1170	1328	0.767	737	433	849	479	225367	130131	21.050	23.750	0	0	0
8	17	7	""	"nos"	17390	27870	260	150	161	69	42	77	77	84	57	67	59	27	0	124	144	79	54	58	58	61	23	37	82	62	0	1.106	0.977	1.124	1.147	3.732	1.745	0.134	508	3206	78	139	170	0.145	73	66	84	86	81652	73292	1.351	3.609	-100	0	1
8	18	7	""	"nos"	17790	27870	250	154	169	76	44	76	76	83	38	45	74	52	0	130	151	87	57	58	58	60	20	33	84	70	0	1.083	1.000	1.067	1.023	3.395	1.080	0.205	489	2775	89	150	186	0.115	78	72	93	93	82521	73816	2.263	4.550	0	0	0
8	19	7	""	"nos"	18190	27870	250	151	168	81	48	79	79	88	42	47	68	42	0	121	139	70	50	58	58	61	29	47	78	52	0	1.143	1.099	1.199	1.133	3.906	1.310	0.142	514	2798	96	135	170	0.193	72	63	89	81	86164	71532	1.905	2.690	-100	0	1
8	20	7	""	"nos"	18600	27870	260	157	177	154	87	85	85	95	56	58	58	30	0	118	150	281	187	59	59	63	32	50	66	47	0	1.220	1.011	1.228	1.210	3.905	0.537	0.493	556	3255	94	131	183	0.287	72	59	92	91	98292	83486	1.464	2.719	-100	0	1
8	1	8	""	"ifnar2c_1"	11010	28300	220	608	621	172	27	86	86	100	96	96	99	98	0	424	445	175	39	61	61	68	49	72	98	96	0	1.438	1.393	1.425	1.493	1.771	1.417	0.682	383	2431	95	885	919	0.524	522	363	535	384	237920	170614	5.427	7.694	0	0	0
8	2	8	""	"ifnar2c_1"	11370	28290	210	622	652	213	32	95	95	108	73	67	100	100	0	427	442	182	41	61	61	68	57	83	98	97	0	1.440	1.462	1.500	1.558	1.808	1.464	0.699	355	2220	93	893	938	0.526	527	366	557	381	231470	156858	7.452	6.561	0	0	0
8	3	8	""	"ifnar2c_1"	11810	28290	220	670	680	199	29	88	88	99	54	54	100	100	0	458	478	197	41	62	62	67	33	49	99	98	0	1.470	1.423	1.457	1.525	1.744	1.388	0.764	361	2438	95	978	1008	0.556	582	396	592	416	245644	172712	10.759	12.455	0	0	0
8	4	8	""	"ifnar2c_1"	12160	28310	220	643	675	433	64	83	83	96	90	93	99	98	0	431	490	729	148	60	60	70	136	194	95	75	0	1.509	1.377	1.478	1.532	1.758	0.791	0.722	379	2454	89	931	1022	0.594	560	371	592	430	256011	185896	6.433	3.088	0	0	0
8	5	8	""	"pxmp3"	12610	28280	210	257	274	108	39	85	85	100	99	99	81	40	0	221	234	104	44	59	59	68	101	148	74	36	0	1.062	1.080	1.097	1.120	2.411	0.921	0.234	350	2259	79	334	364	0.087	172	162	189	175	96029	82073	1.758	1.644	-100	0	1
8	6	8	""	"pxmp3"	12960	28290	210	265	277	107	38	86	86	101	107	105	79	32	0	213	242	114	47	59	59	63	33	52	95	90	0	1.162	1.044	1.059	1.097	2.491	1.805	0.330	321	2280	96	333	374	0.217	179	154	191	183	89074	77781	1.645	5.424	-100	0	1
8	7	8	""	"pxmp3"	13390	28290	200	270	288	115	39	83	83	94	73	77	90	66	0	224	242	113	46	59	59	63	27	42	97	90	0	1.133	1.120	1.184	1.199	2.478	1.176	0.452	333	2247	93	352	388	0.180	187	165	205	183	96024	80454	2.658	6.630	0	0	0
8	8	8	""	"pxmp3"	13790	28290	210	279	296	120	40	81	81	91	68	74	92	75	0	222	251	133	52	59	59	63	39	61	93	81	0	1.215	1.120	1.152	1.204	2.584	1.203	0.508	334	2374	95	361	407	0.281	198	163	215	192	98717	83738	3.015	4.821	0	0	0
8	9	8	""	"l-myc"	14210	28280	220	6149	6310	1778	28	81	81	94	93	98	100	100	0	3612	3668	1115	30	59	59	67	107	159	99	99	0	1.708	1.726	1.704	1.763	1.340	1.735	0.942	359	2568	91	9621	9838	0.772	6068	3553	6229	3609	2265238	1316942	66.839	33.654	0	0	0
8	10	8	""	"l-myc"	14580	28310	210	6333	6433	1417	22	79	79	88	45	51	100	100	0	3814	3849	1050	27	59	59	63	28	44	100	100	0	1.666	1.677	1.691	1.714	1.389	1.670	0.935	353	2278	98	10009	10144	0.736	6254	3755	6354	3790	2270785	1358550	141.000	135.214	0	0	0
8	11	8	""	"l-myc"	15000	28300	210	6631	6695	1601	23	79	79	86	45	52	100	100	0	3852	3936	1351	34	59	59	63	29	46	100	100	0	1.727	1.706	1.709	1.775	1.436	1.672	0.923	357	2339	92	10345	10493	0.788	6552	3793	6616	3877	2389941	1405110	146.867	133.552	0	0	0
8	12	8	""	"l-myc"	15380	28270	210	7031	7138	1739	24	79	79	85	35	41	100	100	0	3990	4101	1144	27	59	59	62	25	40	100	100	0	1.769	1.746	1.742	1.769	1.278	1.751	0.938	370	2308	94	10883	11101	0.823	6952	3931	7059	4042	2640880	1517492	201.514	161.560	0	0	0
8	13	8	""	"spry4"	15830	28260	180	449	469	141	30	77	77	83	33	39	100	100	0	313	328	127	38	60	60	62	18	29	100	99	0	1.470	1.463	1.523	1.548	1.791	1.477	0.669	288	1737	94	625	660	0.556	372	253	392	268	135052	94566	11.697	14.778	0	0	0
8	14	8	""	"spry4"	16150	28290	200	483	493	150	30	78	78	85	41	48	100	99	0	335	365	157	43	60	60	63	22	34	100	99	0	1.473	1.361	1.420	1.446	1.919	1.348	0.614	319	2056	96	680	720	0.559	405	275	415	305	157124	116430	9.951	13.727	0	0	0
8	15	8	""	"spry4"	16600	28290	200	437	463	145	31	76	76	83	40	48	100	100	0	303	336	161	47	58	58	61	23	37	99	99	0	1.473	1.392	1.509	1.485	1.829	1.351	0.571	310	2255	93	606	665	0.559	361	245	387	278	143592	104296	9.500	11.957	0	0	0
8	16	8	""	"spry4"	16970	28270	190	466	478	178	37	79	79	86	44	51	99	98	0	319	332	140	42	58	58	61	22	36	99	98	0	1.483	1.456	1.481	1.546	1.965	5.819	0.172	306	1950	96	648	673	0.569	387	261	399	274	146373	101686	8.909	12.318	0	0	0
8	17	8	""	"mmp9"	17400	28280	190	337	347	112	32	78	78	84	37	44	99	98	0	254	282	127	45	58	58	62	27	43	100	97	0	1.321	1.201	1.241	1.274	1.979	1.156	0.571	304	1932	89	455	493	0.402	259	196	269	224	105355	85786	7.108	8.148	0	0	0
8	18	8	""	"mmp9"	17780	28290	180	322	339	134	39	79	79	87	41	47	100	95	0	258	290	144	49	59	59	62	23	37	98	96	0	1.221	1.126	1.144	1.203	2.225	1.090	0.542	282	1844	92	442	491	0.288	243	199	260	231	95643	81831	6.146	9.913	0	0	0
8	19	8	""	"mmp9"	18210	28290	200	328	349	134	38	85	85	93	45	48	99	97	0	251	275	120	43	59	59	64	33	51	98	94	0	1.266	1.222	1.216	1.283	2.088	1.293	0.523	300	2226	97	435	480	0.340	243	192	264	216	104768	82424	5.689	6.394	0	0	0
8	20	8	""	"mmp9"	18580	28270	200	314	341	197	57	83	83	92	46	50	98	94	0	258	289	267	92	59	59	63	29	46	96	93	0	1.161	1.122	1.107	1.213	2.217	0.873	0.647	333	2114	93	430	488	0.215	231	199	258	230	113474	96136	5.413	7.793	0	0	0
8	1	9	""	"vegfb"	10990	28680	240	13370	11911	5917	49	87	87	102	101	99	99	99	0	9890	8873	4713	53	62	62	69	50	72	98	98	0	1.352	1.342	1.359	1.478	1.523	1.320	0.978	493	2821	79	23111	20635	0.435	13283	9828	11824	8811	5871921	4374572	116.921	176.080	0	0	0
8	2	9	""	"vegfb"	11400	28690	220	15273	14918	4298	28	94	94	109	76	69	100	100	0	11205	11118	3533	31	62	62	70	55	78	100	100	0	1.362	1.341	1.364	1.361	1.224	1.329	0.973	386	2403	95	26322	25880	0.446	15179	11143	14824	11056	5758440	4291406	194.855	200.873	0	0	0
8	3	9	""	"vegfb"	11790	28690	220	14740	15125	3244	21	93	93	106	64	60	100	100	0	10985	11454	2910	25	63	63	69	51	73	100	100	0	1.341	1.320	1.334	1.334	1.188	1.308	0.966	388	2346	95	25569	26423	0.423	14647	10922	15032	11391	5868488	4444339	234.672	223.235	0	0	0
8	4	9	""	"vegfb"	12190	28700	270	12531	11162	6768	60	86	86	100	120	120	99	98	0	9105	8248	5287	64	61	61	70	115	164	98	96	0	1.376	1.353	1.364	1.471	1.533	1.332	0.974	522	3148	88	21489	19263	0.460	12445	9044	11076	8187	5826766	4305544	92.183	71.113	0	0	0
8	5	9	""	"p4hb"	12600	28700	200	2052	2081	539	25	89	89	107	125	116	100	99	0	752	784	262	33	60	60	69	84	121	99	98	0	2.837	2.751	2.814	2.840	1.458	2.824	0.841	341	2199	93	2655	2716	1.504	1963	692	1992	724	709657	267353	15.792	8.512	0	0	0
8	6	9	""	"p4hb"	13000	28680	200	2024	2079	511	24	91	91	104	78	75	100	100	0	795	796	256	32	60	60	64	30	46	100	99	0	2.630	2.701	2.764	2.810	1.496	2.779	0.844	305	2231	88	2668	2724	1.395	1933	735	1988	736	634191	242900	25.321	24.400	0	0	0
8	7	9	""	"p4hb"	13370	28680	190	1955	1969	620	31	86	86	97	51	52	100	100	0	765	780	281	36	59	59	64	31	48	100	100	0	2.647	2.612	2.633	2.682	1.486	2.695	0.845	303	1948	83	2575	2604	1.404	1869	706	1883	721	596733	236456	36.706	23.097	0	0	0
8	8	9	""	"p4hb"	13790	28680	200	2103	2107	478	22	81	81	91	51	56	100	100	0	766	783	282	36	59	59	64	55	85	99	99	0	2.860	2.798	2.896	2.976	1.551	2.821	0.835	316	2270	96	2729	2750	1.516	2022	707	2026	724	665723	247335	39.529	13.073	0	0	0
8	9	9	""	"il15"	14210	28680	190	475	492	147	29	81	81	90	47	52	100	100	0	215	239	118	49	58	58	62	26	41	96	91	0	2.510	2.271	2.364	2.685	2.377	2.050	0.581	308	1977	92	551	592	1.328	394	157	411	181	151508	73543	8.553	6.808	0	0	0
8	10	9	""	"il15"	14600	28690	200	461	504	250	49	80	80	88	47	53	100	100	0	226	266	216	81	58	58	62	27	43	96	91	0	2.268	2.038	2.340	2.463	2.245	1.754	0.627	305	2220	95	549	632	1.181	381	168	424	208	153821	81198	8.851	7.556	0	0	0
8	11	9	""	"il15"	15000	28700	190	505	527	164	31	79	79	87	45	51	100	99	0	232	251	125	49	60	60	63	28	44	96	88	0	2.477	2.346	2.477	2.692	2.121	2.418	0.556	313	1941	94	598	639	1.309	426	172	448	191	165066	78692	9.778	6.714	0	0	0
8	12	9	""	"il15"	15380	28680	200	526	544	163	29	82	82	90	42	46	100	100	0	241	251	121	48	60	60	63	21	33	96	91	0	2.453	2.419	2.539	2.968	2.397	2.558	0.546	308	2216	97	625	653	1.295	444	181	462	191	167487	77156	10.810	8.952	0	0	0
8	13	9	""	"rbms2"	15810	28690	180	328	341	131	38	79	79	86	35	40	98	95	0	203	247	151	61	60	60	63	22	34	97	93	0	1.741	1.401	1.654	1.638	2.682	1.319	0.368	264	1884	93	392	449	0.800	249	143	262	187	89952	65310	7.286	8.364	0	0	0
8	14	9	""	"rbms2"	16200	28640	200	311	329	131	39	80	80	88	42	47	98	93	0	201	250	195	78	59	59	62	24	38	95	89	0	1.627	1.304	1.589	1.611	2.906	1.007	0.258	284	2239	93	373	440	0.702	231	142	249	191	93392	70974	5.738	7.833	0	0	0
8	15	9	""	"rbms2"	16590	28690	200	391	409	145	35	78	78	85	37	43	100	99	0	246	283	157	55	59	59	63	94	149	80	49	0	1.674	1.478	1.637	1.683	2.370	0.801	0.210	273	2277	94	500	555	0.743	313	187	331	224	111772	77330	8.757	2.340	0	0	0
[truncated: 214,885 more chars]
