# Supplementary material for: Normalization of low-density microarray using external spike-in controls: analysis of macrophage cell lines expression profile
Source: BMC Genomics. 2007 Jan 17;8:17. doi: 10.1186/1471-2164-8-17 (PMC1797020; doi:10.1186/1471-2164-8-17)
Supplement: Additional File 4 — Microarray raw data of the 250 pg dilution experiment, replicate A. All the spike RNAs were added at the same quantity in both channels. [file 1471-2164-8-17-S4.xls]

ATF	1.0
31	56    
"Type=GenePix Results 3"
"DateTime=2005/10/13 10:01:14"
"Settings="
"GalFile=C:\Documents and Settings\Administrator\Desktop\gal\4 repl_spikes v1_all.gal"
"PixelSize=10"
"Wavelengths=635	532"
"ImageFiles=C:\Axon\Data\sp V1_dil A_12-10-05_700-500.tif 2	C:\Axon\Data\sp V1_dil A_12-10-05_700-500.tif 3"
"NormalizationMethod=None"
"NormalizationFactors=1	1"
"JpegImage=C:\Documents and Settings\Administrator\Desktop\raw data\spike ottobre 05\criterio 2SD\sp V1_dil A_12-10-05_2SD.jpg"
"StdDev=Type 1"
"RatioFormulations=W1/W2 (635/532)"
"FeatureType=Irregular Filled"
"Barcode="
"BackgroundSubtraction=LocalFeature"
"ImageOrigin=1330, 1640"
"JpegOrigin=1660, 1650"
"Creator=GenePix Pro 5.1.0.19"
"Scanner=GenePix 4000B [94065]"
"FocusPosition=0"
"Temperature=27.12"
"LinesAveraged=1"
"Comment="
"PMTGain=700	500"
"ScanPower=100	100"
"LaserPower=3.51	3.59"
"Filters=<Empty>	<Empty>"
"ScanRegion=133,164,1922,4372"
"Supplier=PerkinElmer Life Sciences"
"ArrayerSoftwareName=SpotArray"
"ArrayerSoftwareVersion=2.1"
"Block"	"Column"	"Row"	"Name"	"ID"	"X"	"Y"	"Dia."	"F635 Median"	"F635 Mean"	"F635 SD"	"F635 CV"	"B635"	"B635 Median"	"B635 Mean"	"B635 SD"	"B635 CV"	"% > B635+1SD"	"% > B635+2SD"	"F635 % Sat."	"F532 Median"	"F532 Mean"	"F532 SD"	"F532 CV"	"B532"	"B532 Median"	"B532 Mean"	"B532 SD"	"B532 CV"	"% > B532+1SD"	"% > B532+2SD"	"F532 % Sat."	"Ratio of Medians (635/532)"	"Ratio of Means (635/532)"	"Median of Ratios (635/532)"	"Mean of Ratios (635/532)"	"Ratios SD (635/532)"	"Rgn Ratio (635/532)"	"Rgn R2 (635/532)"	"F Pixels"	"B Pixels"	"Circularity"	"Sum of Medians (635/532)"	"Sum of Means (635/532)"	"Log Ratio (635/532)"	"F635 Median - B635"	"F532 Median - B532"	"F635 Mean - B635"	"F532 Mean - B532"	"F635 Total Intensity"	"F532 Total Intensity"	"SNR 635"	"SNR 532"	"Flags"	"Normalize"	"Autoflag"
1	1	1	""	"sp4"	1960	1970	150	954	1340	1305	97	930	930	1484	2361	159	4	2	0	2391	3792	4013	105	2312	2312	3876	5417	139	8	5	0	0.304	0.277	0.383	0.327	5.177	0.221	0.295	156	1272	100	103	1890	-1.718	24	79	410	1480	209092	591546	-0.061	-0.016	-100	0	1
1	2	1	""	"sp4"	2360	1970	150	1008	1148	553	48	1098	1098	1506	2054	136	1	0	0	2417	3222	2616	81	2663	2663	4494	6703	149	3	0	0	0.366	0.089	0.360	0.315	3.309	0.141	0.328	156	1272	100	-336	609	-1.450	-90	-246	50	559	179087	502638	-0.174	-0.190	-100	0	1
1	3	1	""	"sp4"	2750	1890	70	4082	11089	15677	141	1235	1235	2359	6255	265	42	28	0	23925	25325	17643	69	3165	3165	5782	9686	167	57	57	0	0.137	0.445	0.385	0.162	6.003	0.480	0.575	7	265	71	23607	32014	-2.868	2847	20760	9854	22160	77620	177272	1.396	2.018	-100	0	1
1	4	1	""	"sp4"	3210	1960	80	4128	4961	3129	63	1126	1126	1294	1024	79	85	71	0	9175	13161	11653	88	2234	2234	3365	3971	118	71	28	0	0.433	0.351	0.262	0.349	3.571	0.174	0.296	7	389	24	9943	14762	-1.208	3002	6941	3835	10927	34724	92127	3.581	2.467	-100	0	1
1	5	1	""	"ccl4"	3510	1960	50	1559	1948	1344	68	811	811	1049	726	69	58	16	0	5054	7920	6362	80	2340	2340	3278	3368	102	41	33	0	0.276	0.204	0.360	0.276	4.135	0.125	0.414	12	104	100	3462	6717	-1.857	748	2714	1137	5580	23381	95045	1.238	1.378	-100	0	1
1	6	1	""	"ccl4"	3950	1970	150	907	1262	1500	118	1032	1032	1327	1336	100	7	3	0	2119	3426	5806	169	2542	2542	3817	5644	147	3	3	0	0.296	0.260	0.425	0.446	3.424	0.155	0.296	156	1272	100	-548	1114	-1.756	-125	-423	230	884	196835	534514	-0.049	-0.069	-100	0	1
1	7	1	""	"ccl4"	4320	1950	100	13031	21316	19846	93	1163	1163	1371	955	69	88	84	3	48052	43027	22523	52	2535	2535	3326	3139	94	100	96	30	0.261	0.498	0.438	0.333	3.349	0.546	0.646	26	585	63	57385	60645	-1.938	11868	45517	20153	40492	554208	1118713	20.885	12.648	-100	0	0
1	8	1	""	"ccl4"	4720	1950	130	6066	11174	11553	103	978	978	1607	4087	254	62	33	0	33887	35985	18570	51	2394	2394	3985	7209	180	100	81	14	0.162	0.304	0.262	0.195	3.101	0.321	0.608	27	974	74	36581	43787	-2.626	5088	31493	10196	33591	301701	971583	2.341	4.439	-100	0	1
1	9	1	""	"fyn"	5170	1890	90	12340	18271	18082	98	1124	1124	1439	1981	137	66	57	0	41891	38901	25174	64	2394	2394	3748	5728	152	85	73	40	0.284	0.470	0.455	0.291	5.706	0.501	0.725	42	378	0	50713	53654	-1.816	11216	39497	17147	36507	767385	1633855	8.497	6.137	-100	0	0
1	10	1	""	"fyn"	5550	1960	150	916	1015	595	58	940	940	1291	1558	120	1	1	0	1988	2687	2836	105	2110	2110	3538	5568	157	1	1	0	0.197	0.130	0.325	0.279	3.417	0.212	0.355	156	1272	100	-146	652	-2.344	-24	-122	75	577	158320	419199	-0.177	-0.153	-100	0	1
1	11	1	""	"fyn"	5970	1930	120	8878	12389	10061	81	1054	1054	1660	2777	167	82	62	0	36266	37685	21231	56	2243	2243	4612	8636	187	91	74	22	0.230	0.320	0.320	0.287	2.669	0.325	0.790	35	861	0	41847	46777	-2.120	7824	34023	11335	35442	433598	1318984	3.864	3.830	-100	0	0
1	12	1	""	"fyn"	6290	1960	80	10510	10281	7248	70	910	910	1235	1608	130	80	77	0	45059	42399	20442	48	2266	2266	3508	4745	135	96	90	29	0.224	0.233	0.194	0.169	5.394	0.200	0.530	31	327	12	52393	49504	-2.158	9600	42793	9371	40133	318719	1314370	5.626	8.196	-100	0	0
1	13	1	""	"ccl6"	6720	1950	70	2677	3102	1474	47	1475	1475	1922	2330	121	28	3	0	5022	7004	6139	87	2924	2924	3980	3972	99	25	18	0	0.573	0.399	0.377	0.491	3.967	0.147	0.228	32	236	100	3300	5707	-0.803	1202	2098	1627	4080	99276	224137	0.506	0.761	-100	0	1
1	14	1	""	"ccl6"	7150	1960	150	765	884	516	58	753	753	1003	1345	134	5	0	0	2172	3071	4881	158	1942	1942	3065	5050	164	4	0	0	0.052	0.116	0.350	0.290	3.976	0.195	0.483	156	1272	100	242	1260	-4.265	12	230	131	1129	137948	479018	-0.088	0.001	-100	0	1
1	15	1	""	"ccl6"	7550	1950	150	799	1461	2235	152	756	756	1053	1357	128	10	8	0	2240	4368	6611	151	2085	2085	3497	5605	160	10	5	0	0.277	0.309	0.252	0.256	4.569	0.185	0.385	156	1272	100	198	2988	-1.852	43	155	705	2283	227988	681368	0.301	0.155	-100	0	1
1	16	1	""	"ccl6"	7950	1950	150	709	931	731	78	722	722	1189	2907	244	2	0	0	1558	2600	4292	165	1725	1725	3337	6627	198	2	0	0	0.078	0.239	0.279	0.254	4.521	0.379	0.485	156	1272	100	-180	1084	-3.680	-13	-167	209	875	145196	405539	-0.089	-0.111	-100	0	1
1	17	1	""	"sp7"	8310	1900	50	2110	2726	1680	61	1059	1059	1226	588	47	78	50	0	5563	7925	5342	67	1965	1965	3816	6675	174	35	21	0	0.292	0.280	0.252	0.333	9.266	0.093	0.061	14	86	52	4649	7627	-1.776	1051	3598	1667	5960	38170	110955	2.551	0.616	-100	0	1
1	18	1	""	"sp7"	8770	1970	70	4893	8432	7431	88	1130	1130	1666	1555	93	66	66	0	30510	29908	22874	76	2476	2476	4584	7485	163	66	61	16	0.134	0.266	0.302	0.300	3.951	0.251	0.713	18	208	68	31797	34734	-2.900	3763	28034	7302	27432	151784	538341	4.351	3.383	-100	0	0
1	19	1	""	"sp7"	9180	1980	80	8820	8636	7881	91	694	694	1021	1529	149	57	52	0	23225	32441	24928	76	1601	1601	3226	5623	174	84	78	31	0.376	0.258	0.235	0.231	3.688	0.246	0.723	19	357	0	29750	38782	-1.411	8126	21624	7942	30840	164093	616374	4.980	5.196	-100	0	0
1	20	1	""	"sp7"	9590	1930	330	2266	3992	4986	124	417	417	668	1409	210	61	33	0	5929	11045	12648	114	892	892	1884	4971	263	50	29	0	0.367	0.352	0.397	0.368	2.816	0.242	0.464	325	4872	0	6886	13728	-1.446	1849	5037	3575	10153	1297506	3589617	2.359	1.843	-100	0	1
1	1	2	""	"ara"	1960	2380	150	354	356	150	42	279	279	427	867	203	0	0	0	511	587	290	49	454	454	850	1914	225	0	0	0	1.316	0.579	0.778	0.713	4.329	0.399	0.581	156	1272	100	132	210	0.396	75	57	77	133	55520	91580	-0.082	-0.137	-100	0	1
1	2	2	""	"ara"	2360	2380	150	306	341	154	45	303	303	1357	6293	463	0	0	0	490	586	542	92	489	489	2129	8832	414	0	0	0	3.000	0.392	0.785	0.794	3.365	0.702	0.810	156	1272	100	4	135	1.585	3	1	38	97	53206	91358	-0.161	-0.175	-100	0	1
1	3	2	""	"ara"	2760	2380	150	333	355	184	51	313	313	361	242	67	7	1	0	497	532	163	30	494	494	619	628	101	1	0	0	6.667	1.105	0.980	1.019	6.312	0.332	0.101	156	1272	100	23	80	2.737	20	3	42	38	55323	83055	-0.025	-0.139	-100	0	1
1	4	2	""	"ara"	3160	2380	150	327	330	107	32	297	297	347	563	162	0	0	0	514	543	155	28	481	481	627	1976	315	0	0	0	0.909	0.532	0.848	0.865	4.386	0.069	0.052	156	1272	100	63	95	-0.138	30	33	33	62	51536	84706	-0.030	-0.043	-100	0	1
1	5	2	""	"fzd2"	3560	2380	150	467	488	163	33	277	277	306	150	49	60	25	0	731	751	203	27	482	482	540	261	48	48	10	0	0.763	0.784	0.783	0.853	2.557	0.362	0.232	156	1272	100	439	480	-0.390	190	249	211	269	76084	117215	1.213	0.808	-100	0	1
1	6	2	""	"fzd2"	3960	2370	150	448	466	185	39	311	311	394	327	82	15	2	0	819	867	294	33	630	630	917	1558	169	0	0	0	0.725	0.654	0.577	0.638	3.653	0.122	0.339	156	1272	100	326	392	-0.464	137	189	155	237	72635	135232	0.220	-0.032	-100	0	1
1	7	2	""	"fzd2"	4360	2370	150	583	625	278	44	375	375	522	793	151	5	0	0	1071	1240	642	51	810	810	1443	3766	260	0	0	0	0.797	0.581	0.670	0.689	2.826	0.096	0.427	156	1272	100	469	680	-0.327	208	261	250	430	97498	193443	0.130	-0.054	-100	0	1
1	8	2	""	"fzd2"	4760	2370	150	445	482	173	35	343	343	515	822	159	0	0	0	826	962	447	46	627	627	1295	3348	258	0	0	0	0.513	0.415	0.461	0.515	3.343	0.086	0.254	156	1272	100	301	474	-0.963	102	199	139	335	75153	150015	-0.040	-0.099	-100	0	1
1	9	2	""	"ccl7"	5160	2370	150	398	407	136	33	325	325	410	302	73	3	0	0	766	800	284	35	590	590	906	1472	162	0	0	0	0.415	0.390	0.485	0.527	3.663	0.075	0.307	156	1272	100	249	292	-1.269	73	176	82	210	63430	124722	-0.010	-0.072	-100	0	1
1	10	2	""	"ccl7"	5630	2410	70	2004	3440	3104	90	474	474	497	196	39	100	92	0	7129	15682	15291	97	819	819	917	479	52	96	96	0	0.242	0.200	0.216	0.240	3.906	0.161	0.595	27	185	68	7840	17829	-2.047	1530	6310	2966	14863	92878	423405	15.015	30.825	0	0	0
1	11	2	""	"ccl7"	5960	2370	150	517	570	266	46	325	325	556	1495	268	0	0	0	919	1151	924	80	642	642	1369	4808	351	1	0	0	0.693	0.481	0.590	0.610	3.817	0.319	0.274	156	1272	100	469	754	-0.529	192	277	245	509	88978	179552	0.009	-0.045	-100	0	1
1	12	2	""	"ccl7"	6360	2360	150	404	631	1202	190	296	296	827	4537	548	1	1	0	912	1256	2398	190	569	569	1571	6414	408	0	0	0	0.315	0.488	0.374	0.385	3.804	0.714	0.764	156	1272	100	451	1022	-1.667	108	343	335	687	98369	195957	-0.043	-0.049	-100	0	1
1	13	2	""	"g3pdh"	6760	2360	150	331	692	1915	276	339	339	468	527	112	6	3	0	554	1834	7064	385	587	587	1002	2080	207	4	4	0	0.242	0.283	0.661	0.553	4.128	0.212	0.529	156	1272	100	-41	1600	-2.047	-8	-33	353	1247	107956	286035	0.425	0.400	-100	0	1
1	14	2	""	"g3pdh"	7190	2310	60	2499	2834	1853	65	585	585	693	372	53	100	80	0	4173	8553	10571	123	1120	1120	1354	1042	76	80	55	0	0.627	0.303	0.470	0.514	2.929	0.168	0.530	20	170	75	4967	9682	-0.673	1914	3053	2249	7433	56681	171061	5.755	6.909	-100	0	0
1	15	2	""	"g3pdh"	7560	2360	150	206	215	90	41	258	258	396	1265	319	0	0	0	363	419	212	50	408	408	895	3548	396	0	0	0	1.156	-3.909	0.879	0.653	3.425	0.113	0.178	156	1272	100	-97	-32	0.209	-52	-45	-43	11	33587	65290	-0.143	-0.134	-100	0	1
1	16	2	""	"g3pdh"	7950	2360	150	330	369	175	47	321	321	441	434	98	2	0	0	643	740	346	46	646	646	959	1666	173	0	0	0	-3.000	0.511	0.500	0.468	3.319	0.231	0.536	156	1272	100	6	142	Error	9	-3	48	94	57582	115463	-0.166	-0.131	-100	0	1
1	17	2	""	"sp2"	8350	2360	150	472	559	387	69	328	328	937	4143	442	0	0	0	884	1078	646	59	584	584	2119	8224	388	0	0	0	0.480	0.468	0.574	0.574	3.797	0.574	0.760	156	1272	100	444	725	-1.059	144	300	231	494	87273	168209	-0.091	-0.127	-100	0	1
1	18	2	""	"sp2"	8750	2360	150	387	505	547	108	283	283	398	516	129	7	3	0	749	1135	1997	175	523	523	896	1780	198	4	2	0	0.460	0.363	0.515	0.545	3.745	0.091	0.217	156	1272	100	330	834	-1.120	104	226	222	612	78853	177103	0.207	0.134	-100	0	1
1	19	2	""	"sp2"	9150	2350	150	222	244	123	50	238	238	1039	5778	556	0	0	0	392	456	258	56	395	395	1679	7985	475	0	0	0	5.333	0.098	0.596	0.584	4.318	0.295	0.173	156	1272	100	-19	67	2.415	-16	-3	6	61	38001	71174	-0.138	-0.153	-100	0	1
1	20	2	""	"sp2"	9550	2380	100	892	2078	3908	188	262	262	305	186	60	87	70	0	2053	6834	14030	205	469	469	638	720	112	85	55	2	0.398	0.285	0.372	0.325	4.643	0.174	0.351	40	550	0	2214	8181	-1.329	630	1584	1816	6365	83128	273360	9.532	8.606	-100	0	0
1	1	3	""	"ccl9"	1970	2780	160	2205	4536	6276	138	229	229	366	662	180	92	66	0	1843	4382	6831	155	313	313	418	818	195	78	48	0	1.292	1.058	1.197	1.221	2.052	0.936	0.789	139	1465	0	3506	8376	0.370	1976	1530	4307	4069	630509	609077	6.299	4.846	-100	0	1
1	2	3	""	"ccl9"	2360	2790	150	294	407	888	218	240	240	343	384	111	6	1	0	574	707	663	93	290	290	354	416	117	30	10	0	0.190	0.400	0.343	0.308	3.584	0.969	0.162	156	1272	100	338	584	-2.396	54	284	167	417	63547	110279	0.167	0.849	-100	0	1
1	3	3	""	"ccl9"	2800	2710	60	1401	1452	824	56	380	380	556	787	141	65	20	0	1322	3370	8133	241	445	445	602	677	112	60	35	0	1.164	0.366	0.806	0.738	8.415	0.018	0.014	20	170	64	1898	3997	0.219	1021	877	1072	2925	29049	67392	1.139	4.089	-100	0	1
1	4	3	""	"ccl9"	3170	2720	90	1327	1941	2712	139	300	300	390	367	94	91	65	0	1234	1538	1326	86	353	353	445	275	61	90	67	0	1.166	1.385	1.184	1.260	2.254	2.603	0.431	112	299	38	1908	2826	0.222	1027	881	1641	1185	217414	172237	4.226	3.975	0	0	0
1	5	3	""	"gadd45a"	3500	2720	100	1691	1957	949	48	332	332	495	567	114	92	66	0	1730	2032	1320	64	430	430	588	570	96	90	60	0	1.045	1.014	1.230	1.056	1.853	0.843	0.492	71	506	34	2659	3227	0.064	1359	1300	1625	1602	138922	144249	2.578	2.533	0	0	0
1	6	3	""	"gadd45a"	3960	2820	130	1442	1895	1510	79	238	238	298	300	100	92	82	0	1161	3067	7222	235	287	287	385	487	126	82	39	0	1.378	0.596	1.419	1.207	2.743	0.170	0.247	41	929	22	2078	4437	0.463	1204	874	1657	2780	77687	125749	5.323	5.507	-100	0	1
1	7	3	""	"gadd45a"	4310	2840	170	2705	11658	19359	166	204	204	296	307	103	96	85	7	2115	14513	21819	150	221	221	315	416	132	91	82	11	1.320	0.801	0.957	0.932	4.128	0.854	0.834	89	1678	0	4395	25746	0.401	2501	1894	11454	14292	1037570	1291645	37.010	34.130	0	0	0
1	8	3	""	"gadd45a"	4750	2720	120	3057	3985	3648	91	283	283	395	492	124	97	92	0	2036	2777	2369	85	307	307	461	737	159	88	58	0	1.604	1.499	1.498	1.518	2.460	1.877	0.390	167	684	6	4503	6172	0.682	2774	1729	3702	2470	665455	463771	7.297	3.142	0	0	0
1	9	3	""	"ccnd1"	5200	2710	90	3691	3956	2137	54	352	352	508	773	152	97	77	0	2272	2733	2376	86	443	443	627	591	94	87	64	0	1.826	1.574	1.833	1.735	2.644	1.368	0.354	74	357	16	5168	5894	0.869	3339	1829	3604	2290	292726	202257	4.461	3.563	0	0	0
1	10	3	""	"ccnd1"	5600	2760	150	2474	3026	2132	70	274	274	417	652	156	92	78	0	2093	2426	2119	87	308	308	504	1338	265	60	26	0	1.232	1.299	1.272	1.483	2.901	0.613	0.173	114	1244	23	3985	4870	0.301	2200	1785	2752	2118	344991	276565	4.002	1.436	-100	0	1
1	11	3	""	"ccnd1"	5920	2770	80	2993	4357	5595	128	376	376	872	2602	298	53	13	0	3368	11910	17998	151	398	398	641	1052	164	83	66	6	0.881	0.346	0.640	0.531	5.994	0.243	0.488	30	316	68	5587	15493	-0.183	2617	2970	3981	11512	130719	357304	1.339	10.712	-100	0	1
1	12	3	""	"ccnd1"	6360	2770	150	365	886	2948	332	264	264	603	2193	363	5	3	0	422	2700	9878	365	313	313	538	2160	401	7	7	1	0.927	0.261	0.854	0.782	4.566	0.239	0.233	156	1272	100	210	3009	-0.109	101	109	622	2387	138288	421183	0.129	1.001	-100	0	1
1	13	3	""	"gadd45b"	6740	2830	150	3251	5481	5523	100	293	293	528	869	164	91	73	0	1882	3569	3838	107	291	291	518	942	181	64	48	0	1.859	1.583	1.995	1.873	2.841	1.716	0.418	82	1265	0	4549	8466	0.895	2958	1591	5188	3278	449427	292684	5.700	3.239	-100	0	1
1	14	3	""	"gadd45b"	7240	2760	50	2925	3858	3241	84	380	380	511	395	77	92	84	0	1901	2865	3102	108	322	322	371	193	52	84	80	0	1.612	1.368	1.448	1.536	6.123	1.823	0.091	26	51	38	4124	6021	0.689	2545	1579	3478	2543	100300	74501	8.473	12.922	-100	0	0
1	15	3	""	"gadd45b"	7590	2750	220	2032	3850	5365	139	212	212	290	433	149	96	84	0	1292	2092	2504	119	246	246	273	312	114	95	78	0	1.740	1.971	1.803	1.865	2.396	2.649	0.491	311	2646	0	2866	5484	0.799	1820	1046	3638	1846	1197479	650699	8.222	5.830	-100	0	0
1	16	3	""	"gadd45b"	7950	2720	130	1794	2698	3410	126	282	282	382	503	131	95	77	0	1277	2104	2914	138	315	315	420	669	159	73	30	0	1.572	1.350	1.603	1.611	2.171	1.269	0.619	200	759	39	2474	4205	0.653	1512	962	2416	1789	539544	420739	4.604	2.517	-100	0	1
1	17	3	""	"ccnd2"	8390	2790	190	1430	1679	1788	106	244	244	296	292	98	89	80	0	1450	3445	8984	260	268	268	310	365	117	89	69	1	1.003	0.452	0.891	0.814	3.353	0.100	0.108	56	2054	65	2368	4612	0.004	1186	1182	1435	3177	94031	192923	4.736	8.589	-100	0	0
1	18	3	""	"ccnd2"	8760	2760	150	390	514	412	80	273	273	431	708	164	8	3	0	526	701	687	98	295	295	407	550	135	17	6	0	0.506	0.594	0.629	0.669	4.225	1.861	0.125	156	1272	100	348	647	-0.983	117	231	241	406	80190	109378	0.117	0.535	-100	0	1
1	19	3	""	"ccnd2"	9170	2750	140	1794	2539	3930	154	312	312	442	558	126	93	68	0	1250	1871	1860	99	313	313	444	514	115	81	48	0	1.582	1.429	1.401	1.529	3.037	2.347	0.146	123	1086	0	2419	3785	0.662	1482	937	2227	1558	312254	230162	3.758	2.776	-100	0	1
1	20	3	""	"ccnd2"	9510	2740	80	942	1474	1120	75	309	309	449	642	142	48	29	0	594	1886	4478	237	315	315	411	559	136	41	32	0	2.269	0.742	0.828	2.141	8.252	0.107	0.070	31	347	47	912	2736	1.182	633	279	1165	1571	45683	58479	1.597	2.639	-100	0	1
1	1	4	""	"gna13"	1990	3220	240	474	501	210	41	108	108	134	165	123	88	56	0	160	187	176	94	56	56	80	146	182	31	5	0	3.519	3.000	3.373	3.446	2.656	3.495	0.185	509	3120	92	470	524	1.815	366	104	393	131	254947	95025	2.224	0.733	-100	0	1
1	2	4	""	"gna13"	2390	3250	240	500	498	196	39	106	106	122	151	123	89	66	0	161	182	98	53	55	55	65	46	70	79	55	0	3.717	3.087	3.291	3.533	2.673	3.640	0.397	414	2607	71	500	519	1.894	394	106	392	127	206199	75158	2.490	2.543	0	0	0
1	3	4	""	"gna13"	2760	3220	240	471	492	189	38	103	103	119	115	96	95	80	0	159	177	87	49	54	54	76	191	251	17	1	0	3.505	3.163	3.579	3.636	2.582	3.862	0.449	441	2858	93	473	512	1.809	368	105	389	123	217142	77918	3.243	0.529	-100	0	1
1	4	4	""	"gna13"	3170	3210	250	469	494	187	37	104	104	129	152	117	92	63	0	157	176	90	51	55	55	82	198	241	16	0	0	3.578	3.223	3.432	3.688	2.573	3.865	0.451	486	3163	94	467	511	1.839	365	102	390	121	240275	85414	2.401	0.475	-100	0	1
1	5	4	""	"ccnd3"	3600	3220	210	815	836	379	45	104	104	119	105	88	99	97	0	757	836	665	79	56	56	68	87	127	98	98	0	1.014	0.938	1.025	0.962	1.860	0.688	0.429	372	2266	70	1412	1512	0.020	711	701	732	780	311099	310936	6.829	8.828	0	0	0
1	6	4	""	"ccnd3"	3960	3240	210	814	810	227	28	100	100	111	87	78	99	98	0	788	797	227	28	56	56	65	186	286	98	96	0	0.975	0.958	0.975	0.955	1.719	0.959	0.768	361	2103	96	1446	1451	-0.037	714	732	710	741	292324	287714	8.034	3.935	0	0	0
1	7	4	""	"ccnd3"	4350	3230	210	765	769	226	29	101	101	116	105	90	100	98	0	735	741	211	28	56	56	64	65	101	100	100	0	0.978	0.975	0.959	0.963	1.555	0.986	0.801	360	2323	91	1343	1353	-0.032	664	679	668	685	276892	266679	6.219	10.415	0	0	0
1	8	4	""	"ccnd3"	4760	3200	200	693	702	228	32	104	104	115	65	56	99	98	0	639	656	240	36	55	55	64	54	84	99	99	0	1.009	0.995	1.014	0.973	1.842	0.982	0.733	367	2228	92	1173	1199	0.013	589	584	598	601	257592	240777	9.031	10.963	0	0	0
1	9	4	""	"gpd2"	5200	3220	220	391	403	150	37	106	106	118	73	61	96	85	0	435	449	165	36	57	57	69	74	107	99	95	0	0.754	0.758	0.776	0.722	2.229	0.758	0.590	413	2480	88	663	689	-0.407	285	378	297	392	166283	185643	3.904	5.135	0	0	0
1	10	4	""	"gpd2"	5540	3230	220	353	369	137	37	106	106	118	82	69	91	76	0	403	419	155	36	57	57	66	60	90	98	95	0	0.714	0.727	0.718	0.709	2.391	0.723	0.552	388	2479	92	593	625	-0.486	247	346	263	362	143330	162411	3.061	5.883	0	0	0
1	11	4	""	"gpd2"	5970	3210	230	309	335	174	51	107	107	257	1547	601	0	0	0	315	322	130	40	58	58	139	895	643	0	0	0	0.786	0.864	0.842	0.830	2.334	0.763	0.350	405	2808	92	459	492	-0.347	202	257	228	264	135594	130416	0.050	0.204	-100	0	1
1	12	4	""	"gpd2"	6370	3200	230	294	316	142	44	108	108	143	334	233	16	1	0	282	298	129	43	59	59	85	229	269	47	6	0	0.834	0.870	0.869	0.801	2.220	0.980	0.561	408	2734	93	409	447	-0.262	186	223	208	239	128896	121710	0.518	0.930	-100	0	1
1	13	4	""	"ccr5"	6800	3180	230	421	445	168	37	108	108	132	151	114	89	55	0	380	396	151	38	58	58	84	176	209	86	42	0	0.972	0.997	0.957	0.972	2.162	1.040	0.592	448	2585	96	635	675	-0.041	313	322	337	338	199479	177315	2.073	1.773	-100	0	1
1	14	4	""	"ccr5"	7230	3200	280	423	447	190	42	113	113	139	121	87	89	65	0	380	398	165	41	59	59	91	161	176	87	49	0	0.966	0.985	1.012	0.946	2.083	0.778	0.417	682	3744	95	631	673	-0.050	310	321	334	339	305075	271111	2.545	1.907	-100	0	1
1	15	4	""	"ccr5"	7560	3170	150	107	107	45	42	104	104	115	68	59	8	0	0	56	62	30	48	55	55	65	65	100	2	1	0	3.000	0.429	2.444	2.166	3.802	1.116	0.336	156	1157	100	4	10	1.585	3	1	3	7	16710	9713	-0.118	-0.046	-100	0	1
1	16	4	""	"ccr5"	7970	3190	240	399	430	209	48	111	111	157	385	245	29	2	0	406	433	179	41	60	60	110	429	390	35	1	0	0.832	0.855	0.841	0.779	2.192	0.944	0.608	474	2847	96	634	692	-0.265	288	346	319	373	203702	205295	0.709	0.753	-100	0	1
1	17	4	""	"gpx2"	8330	3140	270	278	309	163	52	115	115	154	180	116	43	11	0	292	342	385	112	60	60	119	225	189	52	10	0	0.703	0.688	0.738	0.706	2.884	0.447	0.121	392	3642	0	395	476	-0.508	163	232	194	282	121104	134028	0.861	0.991	-100	0	1
1	18	4	""	"gpx2"	8840	3240	260	3430	3327	1260	37	117	117	591	1373	232	89	63	0	1553	1546	517	33	60	60	294	627	213	94	65	0	2.219	2.160	2.119	2.111	1.316	2.338	0.890	526	3138	55	4806	4696	1.150	3313	1493	3210	1486	1750174	813213	1.993	1.997	-100	0	0
1	19	4	""	"gpx2"	9160	3160	150	104	110	49	44	109	109	324	873	269	0	0	0	58	61	22	36	58	58	166	397	239	0	0	0	100000.000	0.333	3.889	2.977	3.033	1.478	0.563	156	1178	100	-5	4	16.610	-5	0	1	3	17190	9496	-0.245	-0.264	-100	0	1
1	20	4	""	"gpx2"	9570	3170	240	257	347	380	109	112	112	130	93	71	66	37	0	231	364	851	233	60	60	82	81	98	81	54	0	0.848	0.773	0.854	0.765	3.507	0.315	0.288	434	3282	93	316	539	-0.238	145	171	235	304	150655	158180	2.333	3.481	-100	0	1
1	1	5	""	"cct3"	2000	3590	130	139	149	78	52	107	107	113	52	46	36	12	0	213	197	82	41	58	58	72	53	73	80	56	0	0.206	0.302	0.370	0.432	7.428	0.158	0.002	25	942	22	187	181	-2.279	32	155	42	139	3725	4933	0.692	2.358	-100	0	1
1	2	5	""	"cct3"	2440	3640	290	1159	1189	404	33	109	109	131	115	87	99	99	0	1920	1936	504	26	58	58	104	213	204	99	99	0	0.564	0.575	0.575	0.553	1.507	0.568	0.805	810	3685	69	2912	2958	-0.826	1050	1862	1080	1878	962977	1568343	9.200	8.601	0	0	0
1	3	5	""	"cct3"	2770	3600	150	139	145	56	38	109	109	150	171	114	1	0	0	178	220	153	69	59	59	155	350	225	12	0	0	0.252	0.224	0.362	0.361	4.654	0.430	0.726	156	1160	100	149	197	-1.989	30	119	36	161	22563	34315	-0.029	0.186	-100	0	1
1	4	5	""	"cct3"	3140	3630	220	638	658	242	36	104	104	120	136	113	97	86	0	1367	1390	401	28	54	54	78	199	255	100	99	0	0.407	0.415	0.400	0.386	1.712	0.406	0.782	400	2365	95	1847	1890	-1.297	534	1313	554	1336	263099	555898	3.956	6.593	0	0	0
1	5	5	""	"gspt1"	3590	3640	230	147	160	88	55	101	101	106	45	42	50	22	0	225	250	138	55	54	54	57	28	49	93	86	0	0.269	0.301	0.375	0.356	3.759	0.216	0.051	251	2468	0	217	255	-1.894	46	171	59	196	40151	62813	1.200	6.893	-100	0	1
1	6	5	""	"gspt1"	3950	3630	280	447	470	175	37	101	101	105	43	40	99	97	0	864	888	280	31	54	54	57	19	33	100	99	0	0.427	0.442	0.434	0.416	1.907	0.418	0.671	697	2903	91	1156	1203	-1.228	346	810	369	834	327927	618940	8.488	43.737	0	0	0
1	7	5	""	"gspt1"	4350	3620	210	415	435	172	39	99	99	104	42	40	98	95	0	857	873	278	31	55	55	56	16	28	100	100	0	0.394	0.411	0.413	0.373	1.970	0.385	0.631	370	2160	91	1118	1154	-1.344	316	802	336	818	161127	323096	7.881	51.063	0	0	0
1	8	5	""	"gspt1"	4760	3600	220	341	361	162	44	101	101	107	45	42	93	86	0	616	660	290	43	55	55	58	24	41	100	100	0	0.428	0.430	0.420	0.395	2.216	0.392	0.576	398	2628	97	801	865	-1.224	240	561	260	605	143823	262494	5.644	25.083	0	0	0
1	9	5	""	"sp1"	5210	3610	200	4734	4681	830	17	103	103	109	51	46	100	100	0	2139	2108	371	17	55	55	58	20	34	100	100	0	2.222	2.230	2.202	2.248	1.335	2.269	0.946	315	2157	94	6715	6631	1.152	4631	2084	4578	2053	1474490	664089	89.647	102.500	0	0	0
1	10	5	""	"sp1"	5590	3620	190	4392	4305	729	16	104	104	115	81	70	100	100	0	2062	2005	380	18	57	57	61	30	49	99	99	0	2.139	2.157	2.166	2.193	1.468	2.185	0.939	321	1889	94	6293	6149	1.097	4288	2005	4201	1948	1381830	643603	51.728	64.800	0	0	0
1	11	5	""	"sp1"	5960	3630	200	4402	4227	917	21	103	103	109	47	43	100	100	0	1802	1771	377	21	57	57	62	102	164	100	99	0	2.464	2.406	2.433	2.408	1.338	2.452	0.925	316	2159	92	6044	5838	1.301	4299	1745	4124	1714	1335580	559781	87.617	16.755	0	0	0
1	12	5	""	"sp1"	6360	3610	210	4261	4118	780	18	103	103	109	46	42	100	100	0	1629	1602	293	18	58	58	61	51	83	100	99	0	2.647	2.600	2.641	2.602	1.394	2.666	0.928	347	2313	93	5729	5559	1.404	4158	1571	4015	1544	1429038	556012	87.152	30.216	0	0	0
1	13	5	""	"cct5"	6780	3590	230	1554	1594	410	25	105	105	111	58	52	100	100	0	1340	1353	381	28	56	56	60	39	65	100	99	0	1.129	1.148	1.142	1.171	1.647	1.152	0.870	442	2714	96	2733	2786	0.175	1449	1284	1489	1297	704451	598077	25.569	33.154	0	0	0
1	14	5	""	"cct5"	7210	3630	220	1929	2005	722	36	102	102	112	84	75	100	100	0	2003	2053	719	35	56	56	66	155	234	99	99	0	0.938	0.953	0.967	0.951	1.593	0.958	0.861	406	2116	92	3774	3900	-0.092	1827	1947	1903	1997	814202	833397	22.536	12.819	0	0	0
1	15	5	""	"cct5"	7550	3600	210	2469	2462	989	40	102	102	114	84	73	100	99	0	2882	2935	1547	52	56	56	68	167	245	98	98	0	0.838	0.820	0.851	0.840	1.816	0.741	0.736	375	2152	70	5193	5239	-0.255	2367	2826	2360	2879	923125	1100754	27.952	17.168	0	0	0
1	16	5	""	"cct5"	7970	3590	240	3055	3022	805	26	104	104	135	372	275	100	99	0	3585	3573	903	25	57	57	85	367	431	99	98	0	0.836	0.830	0.840	0.836	1.505	0.835	0.848	456	2722	95	6479	6434	-0.258	2951	3528	2918	3516	1378195	1629344	7.761	9.504	0	0	0
1	17	5	""	"gstm2"	8360	3570	150	112	124	50	40	106	106	122	143	117	1	0	0	59	66	33	50	56	56	82	225	274	0	0	0	2.000	1.800	3.125	2.945	3.920	14.474	0.007	156	1272	100	9	28	1.000	6	3	18	10	19335	10274	0.014	-0.071	-100	0	1
1	18	5	""	"gstm2"	8760	3570	150	125	139	71	51	119	119	836	1740	208	0	0	0	66	83	60	72	61	61	393	780	198	0	0	0	1.200	0.909	2.038	1.960	3.340	2.213	0.943	156	1112	100	11	42	0.263	6	5	20	22	21718	12918	-0.401	-0.397	-100	0	1
1	19	5	""	"gstm2"	9060	3490	260	4638	4549	1242	27	111	111	576	1390	241	99	90	0	2193	2175	634	29	59	59	273	621	227	99	95	0	2.121	2.097	2.128	2.074	1.311	2.231	0.929	307	3047	12	6661	6554	1.085	4527	2134	4438	2116	1396678	667660	2.858	3.063	-100	0	0
1	20	5	""	"gstm2"	9520	3600	250	4932	4827	1083	22	106	106	113	67	59	100	100	0	2176	2116	545	25	57	57	63	101	160	98	98	0	2.277	2.293	2.316	2.405	1.745	2.327	0.925	507	3005	80	6945	6780	1.187	4826	2119	4721	2059	2447170	1072634	70.358	20.327	-100	0	0
1	1	6	""	"cct6a"	2020	3990	250	1306	1335	420	31	102	102	110	70	63	100	100	0	1687	1711	503	29	54	54	64	67	104	100	99	0	0.737	0.744	0.733	0.737	1.452	0.744	0.860	516	3203	96	2837	2890	-0.440	1204	1633	1233	1657	689028	882954	17.500	24.582	0	0	0
1	2	6	""	"cct6a"	2370	4010	150	108	115	54	46	106	106	114	63	55	9	3	0	65	79	45	56	57	57	67	52	77	18	5	0	0.250	0.409	1.816	1.848	5.240	7.337	0.002	156	1251	100	10	31	-2.000	2	8	9	22	17915	12321	0.016	0.231	-100	0	1
1	3	6	""	"cct6a"	2770	4000	150	394	461	356	77	124	124	294	454	154	28	5	0	806	868	592	68	71	71	332	644	193	56	21	0	0.367	0.423	0.398	0.376	2.290	0.646	0.759	156	1147	100	1005	1134	-1.446	270	735	337	797	71871	135342	0.368	0.832	-100	0	1
1	4	6	""	"cct6a"	3090	3980	260	1301	1307	364	27	108	108	178	298	167	98	95	0	1766	1776	423	23	57	57	163	427	261	99	97	0	0.698	0.697	0.699	0.686	1.538	0.689	0.827	661	3101	73	2902	2918	-0.519	1193	1709	1199	1719	864092	1173842	3.789	3.778	0	0	0
1	5	6	""	"h2dmb1"	3610	3980	220	202	212	88	41	101	101	108	47	43	74	51	0	151	179	114	63	55	55	61	34	55	85	63	0	1.052	0.895	1.040	1.015	4.494	0.489	0.179	154	2325	0	197	235	0.073	101	96	111	124	32659	27531	2.213	3.471	-100	0	0
1	6	6	""	"h2dmb1"	3910	4040	280	408	430	194	45	103	103	109	45	41	97	93	0	415	447	217	48	56	56	61	29	47	99	99	0	0.850	0.836	0.832	0.802	2.099	0.817	0.552	694	3066	0	664	718	-0.234	305	359	327	391	298203	310348	7.133	13.310	0	0	0
1	7	6	""	"h2dmb1"	4320	4030	220	401	415	138	33	104	104	109	46	42	99	97	0	411	429	137	31	55	55	58	21	36	99	99	0	0.834	0.832	0.825	0.800	1.864	0.834	0.604	482	1993	15	653	685	-0.262	297	356	311	374	200154	206624	6.652	17.667	0	0	0
1	8	6	""	"h2dmb1"	4740	4020	210	387	406	129	31	102	102	107	43	40	99	97	0	404	420	143	34	55	55	58	20	34	100	100	0	0.817	0.833	0.850	0.823	1.869	0.832	0.625	357	2369	96	634	669	-0.292	285	349	304	365	144856	149789	6.953	18.100	0	0	0
1	9	6	""	"cct7"	5200	4010	220	5631	5433	1531	28	101	101	106	43	40	100	100	0	5108	5004	1352	27	56	56	59	23	38	100	100	0	1.095	1.078	1.067	1.086	1.521	1.086	0.935	432	2453	90	10582	10280	0.131	5530	5052	5332	4948	2347156	2161902	123.884	215.000	0	0	0
1	10	6	""	"cct7"	5550	4030	230	5109	4925	1740	35	103	103	108	46	42	100	100	0	4549	4267	1406	32	56	56	60	21	35	100	100	0	1.114	1.145	1.132	1.157	1.579	1.165	0.922	424	2614	95	9499	9033	0.156	5006	4493	4822	4211	2088112	1809132	104.717	200.333	0	0	0
1	11	6	""	"cct7"	6010	4020	230	3482	3371	1197	35	106	106	112	70	62	100	100	0	2445	2450	899	36	57	57	62	48	77	99	99	0	1.414	1.364	1.364	1.389	1.662	1.379	0.912	402	2574	80	5764	5658	0.500	3376	2388	3265	2393	1354946	984908	46.557	49.750	0	0	0
1	12	6	""	"cct7"	6350	4010	230	3680	3630	1214	33	103	103	108	43	39	100	100	0	2782	2746	870	31	57	57	61	37	60	100	100	0	1.313	1.312	1.302	1.302	1.408	1.337	0.921	427	2570	94	6302	6216	0.393	3577	2725	3527	2689	1550200	1172481	81.907	72.568	0	0	0
1	13	6	""	"hck"	6760	3990	150	98	102	38	37	102	102	107	40	37	15	3	0	58	61	26	42	56	56	57	16	28	16	4	0	-2.000	0.000	3.000	2.585	3.666	138.172	0.000	156	1213	100	-2	5	Error	-4	2	0	5	15985	9529	-0.125	0.250	-100	0	1
1	14	6	""	"hck"	7140	3990	330	344	355	115	32	102	102	111	93	83	93	69	0	249	258	85	32	55	55	61	56	91	98	87	0	1.247	1.246	1.243	1.212	1.960	1.502	0.562	820	3753	91	436	456	0.318	242	194	253	203	290861	211960	2.624	3.518	0	0	0
1	15	6	""	"hck"	7600	4000	220	388	405	143	35	101	101	112	106	94	95	74	0	304	317	111	35	55	55	61	61	100	98	91	0	1.153	1.160	1.155	1.130	1.908	1.433	0.583	382	2364	95	536	566	0.205	287	249	304	262	154822	121273	2.764	4.197	0	0	0
1	16	6	""	"hck"	7960	3970	220	406	444	234	52	102	102	107	47	43	100	98	0	311	333	177	53	55	55	58	21	36	99	99	0	1.188	1.230	1.204	1.199	1.894	1.419	0.485	419	2229	96	560	620	0.249	304	256	342	278	186161	139673	7.170	13.095	0	0	0
1	17	6	""	"mmel"	8370	3980	250	336	394	243	61	104	104	118	130	110	81	43	0	186	236	271	114	55	55	67	208	310	24	4	0	1.771	1.602	1.785	1.808	2.401	1.182	0.479	539	3000	95	363	471	0.825	232	131	290	181	212356	127279	2.123	0.813	-100	0	1
1	18	6	""	"mmel"	8760	3990	260	364	375	139	37	103	103	115	84	73	91	76	0	187	206	93	45	55	55	63	54	85	92	65	0	1.977	1.801	1.913	1.846	2.366	2.114	0.466	499	3255	95	393	423	0.983	261	132	272	151	186985	102570	3.095	2.648	0	0	0
1	19	6	""	"mmel"	9180	3980	250	342	369	172	46	103	103	109	48	44	97	90	0	196	212	108	50	55	55	58	20	34	98	95	0	1.695	1.694	1.715	1.731	2.322	2.014	0.515	449	2882	95	380	423	0.761	239	141	266	157	165636	95215	5.417	7.700	0	0	0
1	20	6	""	"mmel"	9530	3970	270	305	318	140	44	105	105	121	176	145	56	14	0	171	182	89	48	56	56	75	295	393	4	0	0	1.739	1.690	1.771	1.722	2.715	0.588	0.512	530	3218	82	315	339	0.798	200	115	213	126	168749	96499	1.119	0.363	-100	0	1
1	1	7	""	"tnc"	2010	4420	230	411	427	147	34	101	101	109	88	80	97	84	0	431	439	163	37	53	53	58	52	89	99	98	0	0.820	0.845	0.836	0.824	2.095	0.829	0.596	409	2601	93	688	712	-0.286	310	378	326	386	174745	179596	3.614	7.327	0	0	0
1	2	7	""	"tnc"	2410	4440	220	449	460	170	36	100	100	106	46	43	99	97	0	433	450	163	36	54	54	58	32	55	99	98	0	0.921	0.909	0.896	0.884	2.000	0.936	0.611	404	2403	86	728	756	-0.119	349	379	360	396	186029	181744	7.696	12.250	0	0	0
1	3	7	""	"tnc"	2740	4450	220	440	463	184	39	100	100	109	54	49	99	94	0	428	447	183	40	54	54	59	26	44	98	98	0	0.909	0.924	0.916	0.919	2.142	0.940	0.579	393	2129	92	714	756	-0.138	340	374	363	393	181848	175636	6.556	14.923	0	0	0
1	4	7	""	"tnc"	3140	4420	220	428	438	158	36	101	101	107	45	42	98	96	0	405	420	161	38	54	54	56	18	32	99	99	0	0.932	0.921	0.911	0.893	2.044	0.929	0.613	417	2633	95	678	703	-0.102	327	351	337	366	182572	175118	7.356	20.222	0	0	0
1	5	7	""	"n-myc"	3570	4410	150	99	105	40	38	103	103	111	60	54	11	0	0	57	60	21	35	54	54	60	51	85	3	0	0	-1.333	0.333	2.000	1.942	4.303	19.170	0.007	156	1272	100	-1	8	Error	-4	3	2	6	16338	9367	-0.100	0.000	-100	0	1
1	6	7	""	"n-myc"	3970	4400	150	107	116	58	50	102	102	109	55	50	16	5	0	56	68	48	70	55	55	60	30	50	14	8	0	5.000	1.077	2.545	2.156	4.409	3.096	0.046	156	1199	100	6	27	2.322	5	1	14	13	18094	10611	0.127	0.267	-100	0	1
1	7	7	""	"n-myc"	4380	4430	340	1633	1663	397	23	110	110	129	136	105	100	99	0	1451	1483	357	24	58	58	78	87	111	100	99	0	1.093	1.090	1.085	1.089	1.420	1.099	0.854	1086	3378	82	2916	2978	0.128	1523	1393	1553	1425	1805797	1610243	11.279	16.149	0	0	0
1	8	7	""	"n-myc"	4750	4410	210	1285	1247	532	42	103	103	120	167	139	97	91	0	1346	1283	538	41	55	55	68	127	186	98	95	0	0.916	0.932	0.944	0.915	2.252	0.942	0.845	273	2085	0	2473	2372	-0.127	1182	1291	1144	1228	340339	350305	6.749	9.567	0	0	0
1	9	7	""	"sp8"	5240	4410	160	1726	1699	380	22	102	102	112	115	102	100	100	0	1469	1470	359	24	55	55	62	109	175	99	99	0	1.149	1.129	1.125	1.142	1.437	1.129	0.895	241	1392	95	3038	3012	0.200	1624	1414	1597	1415	409429	354154	13.800	12.917	0	0	0
1	10	7	""	"sp8"	5550	4440	170	1606	1615	459	28	100	100	105	45	42	100	99	0	1337	1356	343	25	55	55	57	16	28	100	100	0	1.175	1.164	1.178	1.148	1.540	1.192	0.874	232	1518	91	2788	2816	0.233	1506	1282	1515	1301	374618	314571	33.556	81.188	0	0	0
1	11	7	""	"sp8"	6010	4420	170	1368	1384	304	21	102	102	110	81	73	100	100	0	1040	1038	253	24	56	56	60	41	68	99	99	0	1.287	1.305	1.286	1.338	1.531	1.327	0.877	242	1544	91	2250	2264	0.364	1266	984	1282	982	334960	251147	15.728	23.854	0	0	0
1	12	7	""	"sp8"	6340	4410	170	1233	1229	290	23	104	104	108	42	38	100	100	0	804	827	220	26	56	56	58	16	27	99	98	0	1.509	1.459	1.487	1.506	1.759	1.483	0.867	250	1504	92	1877	1896	0.594	1129	748	1125	771	307372	206786	26.690	48.063	0	0	0
1	13	7	""	"ifnabr1"	6780	4400	270	479	487	157	32	102	102	106	42	39	99	98	0	390	401	142	35	56	56	57	16	28	99	99	0	1.129	1.116	1.113	1.118	1.901	1.144	0.713	558	3276	94	711	730	0.175	377	334	385	345	271541	224032	9.071	21.500	0	0	0
1	14	7	""	"ifnabr1"	7170	4390	250	648	658	227	34	105	105	112	49	43	99	99	0	609	616	205	33	56	56	58	22	37	99	99	0	0.982	0.988	1.007	0.959	1.710	1.015	0.760	508	2548	94	1096	1113	-0.026	543	553	553	560	334494	312863	11.143	25.364	0	0	0
1	15	7	""	"ifnabr1"	7570	4390	250	679	697	238	34	103	103	110	57	51	99	99	0	640	660	216	32	55	55	60	65	108	99	99	0	0.985	0.982	1.019	0.962	1.657	0.976	0.730	489	2792	96	1161	1199	-0.022	576	585	594	605	340824	322834	10.298	9.231	0	0	0
1	16	7	""	"ifnabr1"	7970	4390	240	690	721	275	38	102	102	135	876	648	17	0	0	660	687	271	39	54	54	78	773	991	28	0	0	0.970	0.978	0.973	0.987	1.905	1.127	0.876	476	2796	98	1194	1252	-0.044	588	606	619	633	343288	327136	0.669	0.788	-100	0	1
1	17	7	""	"prph1"	8320	4410	110	188	205	71	34	116	116	129	77	59	48	22	0	112	128	54	42	66	66	78	39	50	59	25	0	1.565	1.435	2.419	2.230	4.018	7.044	0.020	27	595	21	118	151	0.646	72	46	89	62	5536	3450	0.987	1.282	-100	0	1
1	18	7	""	"prph1"	8790	4400	240	223	529	1371	259	104	104	113	78	69	72	41	0	126	538	2422	450	56	56	62	44	70	72	43	0	1.700	0.882	1.895	1.759	3.187	0.562	0.867	159	3088	0	189	907	0.766	119	70	425	482	84084	85502	5.333	10.818	-100	0	1
1	19	7	""	"prph1"	9150	4320	150	179	177	62	35	106	106	113	50	44	62	26	0	105	120	54	45	57	57	62	24	38	84	49	0	1.521	1.127	1.254	1.230	4.997	4.119	0.034	53	1212	0	121	134	0.605	73	48	71	63	9384	6373	1.280	2.417	-100	0	1
1	20	7	""	"prph1"	9530	4360	140	193	197	49	24	105	105	127	192	151	5	0	0	99	109	43	39	59	59	84	342	407	0	0	0	2.200	1.840	2.158	1.965	3.447	4.630	0.047	36	1169	32	128	142	1.138	88	40	92	50	7091	3934	0.365	0.073	-100	0	1
1	1	8	""	"lgals9"	2000	4810	250	160	177	96	54	101	101	111	96	86	31	8	0	110	130	70	53	53	53	60	55	91	51	22	0	1.035	0.987	1.081	1.068	3.937	1.965	0.406	459	3129	86	116	153	0.050	59	57	76	77	81343	59749	0.688	1.273	-100	0	1
1	2	8	""	"lgals9"	2380	4820	150	108	114	67	58	104	104	114	63	55	10	2	0	61	74	84	113	56	56	65	47	72	9	3	0	0.800	0.556	1.943	1.890	5.542	1.042	0.195	156	1211	100	9	28	-0.322	4	5	10	18	17858	11598	0.000	0.191	-100	0	1
1	3	8	""	"lgals9"	2710	4790	290	197	211	88	41	113	113	156	480	307	0	0	0	167	187	89	47	61	61	104	585	562	0	0	0	0.792	0.778	0.858	0.826	3.420	1.181	0.187	333	3904	0	190	224	-0.336	84	106	98	126	70364	62112	0.115	0.142	-100	0	1
1	4	8	""	"lgals9"	3180	4810	150	106	114	67	58	99	99	106	46	43	24	6	0	52	55	19	34	53	53	57	20	35	6	2	0	-7.000	7.500	5.000	3.900	4.686	21.843	0.014	156	1272	100	6	17	Error	7	-1	15	2	17837	8588	0.174	-0.100	-100	0	1
1	5	8	""	"spp1"	3600	4840	150	248	244	94	38	126	126	175	256	146	7	0	0	183	195	89	45	70	70	121	196	161	20	0	0	1.080	0.944	0.929	1.068	3.882	1.650	0.164	113	1108	54	235	243	0.111	122	113	118	125	27614	22017	0.270	0.378	-100	0	1
1	6	8	""	"spp1"	3910	4820	200	335	357	150	42	130	130	176	236	134	39	5	0	302	334	175	52	75	75	131	194	148	57	22	0	0.903	0.876	0.888	0.907	2.637	0.871	0.350	318	2131	0	432	486	-0.147	205	227	227	259	113551	106279	0.767	1.046	-100	0	1
1	7	8	""	"spp1"	4370	4810	300	6701	6215	2916	46	129	129	402	1432	356	89	83	0	4647	4205	1775	42	67	67	280	1001	357	88	86	0	1.435	1.471	1.423	1.410	1.559	1.532	0.928	716	3185	100	11152	10224	0.521	6572	4580	6086	4138	4449718	3010694	4.059	3.921	-100	0	0
1	8	8	""	"spp1"	4730	4870	280	1160	1463	1250	85	116	116	298	1198	402	41	10	0	1095	1343	1121	83	61	61	194	816	420	60	23	0	1.010	1.051	1.000	1.043	1.722	1.288	0.855	561	3091	74	2078	2629	0.014	1044	1034	1347	1282	820494	753607	0.972	1.408	-100	0	1
1	9	8	""	"mmp7"	5190	4800	250	734	771	267	34	103	103	109	54	49	99	99	0	666	697	248	35	55	55	58	35	60	99	99	0	1.033	1.040	1.032	1.042	1.719	1.054	0.763	494	2970	97	1242	1310	0.047	631	611	668	642	380746	344507	12.259	18.257	0	0	0
1	10	8	""	"mmp7"	5570	4820	230	719	747	270	36	102	102	108	54	50	99	99	0	650	677	248	36	55	55	59	36	61	99	99	0	1.037	1.037	1.010	1.016	1.732	1.056	0.759	440	2475	94	1212	1267	0.052	617	595	645	622	328613	298004	11.833	17.167	0	0	0
1	11	8	""	"mmp7"	6000	4850	250	583	630	349	55	103	103	120	100	83	96	88	0	487	534	342	64	57	57	70	88	125	97	92	0	1.116	1.105	1.135	1.090	1.866	1.081	0.699	516	2853	54	910	1004	0.158	480	430	527	477	324866	275619	5.100	5.273	0	0	0
1	12	8	""	"mmp7"	6350	4780	240	549	574	241	41	105	105	110	44	40	98	96	0	428	442	197	44	56	56	59	19	32	99	98	0	1.194	1.215	1.218	1.200	2.248	1.272	0.708	430	2788	94	816	855	0.256	444	372	469	386	246610	190243	10.545	20.158	0	0	0
1	13	8	""	"vegfa"	6790	4800	220	268	280	116	41	105	105	111	48	43	87	73	0	89	109	59	54	56	56	58	18	31	69	47	0	4.939	3.302	3.500	3.788	3.794	5.607	0.163	339	2387	1	196	228	2.304	163	33	175	53	94877	36934	3.521	2.833	-100	0	1
1	14	8	""	"vegfa"	7170	4810	220	266	282	115	40	106	106	113	52	46	86	70	0	95	115	63	54	56	56	58	20	34	69	48	0	4.103	2.983	3.733	3.810	3.793	4.645	0.200	366	2410	91	199	235	2.037	160	39	176	59	103135	41933	3.250	2.850	-100	0	1
1	15	8	""	"vegfa"	7570	4810	220	267	288	129	44	101	101	108	52	48	87	72	0	92	111	77	69	54	54	58	67	115	32	11	0	4.368	3.281	3.771	4.097	4.174	1.753	0.078	360	2456	84	204	244	2.127	166	38	187	57	103717	40048	3.462	0.791	-100	0	1
1	16	8	""	"vegfa"	7970	4790	210	263	274	121	44	99	99	135	977	723	0	0	0	85	107	66	61	54	54	79	863	1092	0	0	0	5.290	3.302	3.942	3.756	3.972	1.143	0.884	347	2241	81	195	228	2.403	164	31	175	53	95164	37052	0.142	0.032	-100	0	1
1	17	8	""	"odc"	8400	4800	220	698	769	581	75	100	100	106	51	48	100	98	0	1067	1164	1259	108	54	54	59	25	42	100	99	0	0.590	0.603	0.583	0.593	1.913	0.484	0.798	395	2583	91	1611	1779	-0.761	598	1013	669	1110	303908	459740	13.000	44.200	0	0	0
1	18	8	""	"odc"	8790	4800	220	786	814	309	37	100	100	106	48	45	100	99	0	1248	1286	423	32	54	54	57	27	47	100	100	0	0.575	0.580	0.558	0.553	1.683	0.567	0.759	364	2460	94	1880	1946	-0.798	686	1194	714	1232	296438	467996	14.750	45.519	0	0	0
1	19	8	""	"odc"	9180	4810	210	756	764	307	40	102	102	108	44	40	99	98	0	1085	1120	408	36	54	54	58	36	62	100	100	0	0.634	0.621	0.618	0.585	1.804	0.608	0.756	366	2282	96	1685	1728	-0.657	654	1031	662	1066	279765	409772	14.909	29.500	0	0	0
1	20	8	""	"odc"	9570	4790	220	788	785	306	38	103	103	108	43	39	99	99	0	1158	1175	395	33	54	54	58	29	50	100	100	0	0.620	0.608	0.593	0.578	1.792	0.600	0.762	379	2650	95	1789	1803	-0.690	685	1104	682	1121	297368	445182	15.744	38.517	0	0	0
1	1	9	""	"il13ra1"	2010	5220	230	321	341	151	44	101	101	109	58	53	91	79	0	210	236	128	54	53	53	59	36	61	94	83	0	1.401	1.311	1.358	1.342	2.947	1.546	0.356	394	2736	96	377	423	0.486	220	157	240	183	134412	93056	4.000	4.917	0	0	0
1	2	9	""	"il13ra1"	2460	5300	90	288	306	143	46	109	109	121	72	59	85	63	0	175	243	164	67	58	58	70	46	65	87	70	0	1.530	1.065	1.035	1.251	2.706	1.147	0.235	57	356	32	296	382	0.614	179	117	197	185	17437	13849	2.569	3.761	0	0	0
1	3	9	""	"il13ra1"	2730	5270	280	291	366	395	107	114	114	158	497	314	8	0	0	203	247	240	97	60	60	105	609	580	0	0	0	1.238	1.348	1.336	1.307	3.378	0.772	0.808	213	3637	0	320	439	0.308	177	143	252	187	78050	52637	0.419	0.233	-100	0	1
1	4	9	""	"il13ra1"	3100	5200	200	348	369	153	41	103	103	112	76	67	91	77	0	247	277	136	49	54	54	64	91	142	87	52	0	1.269	1.193	1.224	1.201	2.529	1.308	0.445	374	2159	60	438	489	0.344	245	193	266	223	138182	103698	3.382	2.341	0	0	0
1	5	9	""	"rbl1"	3580	5220	150	100	107	48	44	103	103	112	54	48	10	3	0	59	64	23	35	56	56	68	45	66	7	1	0	-1.000	0.500	2.198	2.458	4.483	9.115	0.015	156	1272	100	0	12	Error	-3	3	4	8	16746	9948	-0.093	-0.089	-100	0	1
1	6	9	""	"rbl1"	3970	5250	110	168	186	80	43	113	113	118	53	44	52	22	0	222	241	119	49	62	62	98	90	91	81	35	0	0.344	0.408	0.448	0.369	4.510	0.244	0.040	48	593	54	215	252	-1.540	55	160	73	179	8934	11544	1.283	1.589	-100	0	1
1	7	9	""	"rbl1"	4460	5110	220	2827	4139	3704	89	143	143	583	1876	321	59	41	0	2735	3410	2811	82	77	77	398	1268	318	66	50	0	1.010	1.199	1.182	1.183	2.131	1.334	0.866	206	2056	0	5342	7329	0.014	2684	2658	3996	3333	852708	702509	1.896	2.375	-100	0	1
1	8	9	""	"rbl1"	4770	5210	150	203	231	121	52	144	144	241	942	390	0	0	0	146	169	94	55	80	80	147	495	336	0	0	0	0.894	0.978	1.146	1.186	3.318	1.685	0.719	156	1202	100	125	176	-0.162	59	66	87	89	36057	26393	-0.011	0.044	-100	0	1
1	9	9	""	"mad"	5220	5220	210	665	680	227	33	103	103	988	4583	463	0	0	0	600	618	208	33	56	56	863	4357	504	0	0	0	1.033	1.027	1.026	1.020	1.631	1.048	0.784	368	2373	88	1106	1139	0.047	562	544	577	562	250122	227345	-0.067	-0.056	-100	0	1
1	10	9	""	"mad"	5570	5210	150	730	685	297	43	119	119	287	862	300	14	0	0	620	597	274	45	62	62	211	718	340	26	0	0	1.095	1.058	1.049	1.089	1.782	1.075	0.735	156	1272	100	1169	1101	0.131	611	558	566	535	106805	93110	0.462	0.538	-100	0	1
1	11	9	""	"mad"	5970	5210	150	276	352	247	70	113	113	206	245	118	37	16	0	255	320	220	68	60	60	154	235	152	44	20	0	0.836	0.919	0.938	0.966	2.393	1.057	0.668	156	1267	100	358	499	-0.258	163	195	239	260	54886	49845	0.596	0.706	-100	0	1
1	12	9	""	"mad"	6350	5190	210	516	530	192	36	104	104	109	48	44	99	98	0	462	470	178	37	56	56	71	267	376	77	22	0	1.015	1.029	1.038	1.000	1.789	1.058	0.721	343	2371	94	818	840	0.021	412	406	426	414	181849	161359	8.771	1.494	0	0	0
1	13	9	""	"tcn2"	6780	5190	230	328	347	143	41	104	104	111	51	45	95	84	0	242	265	136	51	55	55	68	253	372	28	1	0	1.198	1.157	1.164	1.138	2.289	0.176	0.100	430	2589	94	411	453	0.261	224	187	243	210	149062	113808	4.627	0.779	-100	0	1
1	14	9	""	"tcn2"	7180	5200	220	329	336	132	39	102	102	106	46	43	95	85	0	264	278	113	40	55	55	56	16	28	98	98	0	1.086	1.049	1.047	1.050	2.474	1.160	0.495	390	2501	98	436	457	0.119	227	209	234	223	130991	108591	5.000	13.875	0	0	0
1	15	9	""	"tcn2"	7570	5200	230	341	357	162	45	101	101	106	49	46	93	84	0	267	281	127	45	54	54	56	18	32	98	97	0	1.127	1.128	1.072	1.073	2.395	1.297	0.517	384	2680	90	453	483	0.172	240	213	256	227	137195	108008	5.122	12.500	0	0	0
1	16	9	""	"tcn2"	7970	5190	220	308	319	131	41	99	99	110	138	125	70	31	0	246	258	122	47	54	54	58	45	77	92	82	0	1.089	1.078	1.033	1.073	2.397	1.142	0.565	390	2541	94	401	424	0.123	209	192	220	204	124287	100642	1.514	4.444	-100	0	1
1	17	9	""	"mupar1"	8390	5190	210	1005	1012	306	30	100	100	106	51	48	100	99	0	837	844	257	30	53	53	57	31	54	100	99	0	1.154	1.153	1.160	1.147	1.523	1.174	0.832	374	2293	90	1689	1703	0.207	905	784	912	791	378674	315474	17.765	25.387	0	0	0
1	18	9	""	"mupar1"	8780	5200	220	1051	1052	303	28	101	101	106	46	43	99	99	0	894	892	283	31	53	53	58	141	243	98	98	0	1.130	1.133	1.095	1.163	1.930	1.029	0.666	365	2555	93	1791	1790	0.176	950	841	951	839	384089	325668	20.565	5.915	0	0	0
1	19	9	""	"mupar1"	9180	5200	210	1109	1090	297	27	102	102	106	44	41	100	100	0	874	885	261	29	54	54	59	149	252	99	98	0	1.228	1.189	1.186	1.201	1.594	1.203	0.831	367	2252	92	1827	1819	0.296	1007	820	988	831	399945	324720	22.364	5.544	0	0	0
1	20	9	""	"mupar1"	9560	5190	200	972	1004	351	34	100	100	105	46	43	99	99	0	788	863	681	78	54	54	57	35	61	100	100	0	1.188	1.117	1.195	1.164	1.660	0.830	0.585	360	2162	93	1606	1713	0.249	872	734	904	809	361380	310823	19.543	23.029	0	0	0
1	1	10	""	"sp6"	1960	5610	270	3279	3330	865	25	102	102	113	64	56	100	99	0	4210	4168	1016	24	54	54	61	45	73	99	99	0	0.764	0.785	0.775	0.789	1.421	0.781	0.924	491	3470	77	7333	7342	-0.388	3177	4156	3228	4114	1635166	2046527	50.266	91.267	0	0	0
1	2	10	""	"sp6"	2390	5620	230	3695	3661	841	22	104	104	114	81	71	100	100	0	4563	4493	963	21	54	54	62	42	67	100	100	0	0.796	0.801	0.791	0.798	1.270	0.800	0.942	431	2607	98	8100	7996	-0.329	3591	4509	3557	4439	1578075	1936421	43.790	105.500	0	0	0
1	3	10	""	"sp6"	2800	5610	230	3803	3761	940	24	101	101	107	50	46	100	100	0	4723	4606	1083	23	54	54	57	24	42	100	100	0	0.793	0.804	0.811	0.805	1.438	0.800	0.919	440	2345	93	8371	8212	-0.335	3702	4669	3660	4552	1654801	2026725	73.080	189.542	0	0	0
1	4	10	""	"sp6"	3160	5640	230	3838	3818	914	23	101	101	114	98	85	100	100	0	4764	4714	1027	21	55	55	68	137	201	99	99	0	0.794	0.798	0.794	0.804	1.414	0.795	0.928	471	2371	85	8446	8376	-0.333	3737	4709	3717	4659	1798419	2220209	37.796	33.912	0	0	0
1	5	10	""	"wdr12"	3620	5610	200	481	483	158	32	100	100	105	42	40	100	99	0	871	900	285	31	55	55	62	37	59	99	99	0	0.467	0.453	0.447	0.440	1.786	0.427	0.716	345	2164	94	1197	1228	-1.099	381	816	383	845	166769	310340	9.000	22.649	0	0	0
1	6	10	""	"wdr12"	3960	5640	210	414	430	155	36	100	100	105	43	40	98	96	0	852	867	236	27	55	55	68	69	101	100	100	0	0.394	0.406	0.416	0.376	1.767	0.396	0.702	349	2322	92	1111	1142	-1.344	314	797	330	812	150001	302612	7.558	11.580	0	0	0
1	7	10	""	"wdr12"	4440	5580	300	371	398	186	46	111	111	133	102	76	89	64	0	746	807	633	78	60	60	100	125	125	99	97	0	0.379	0.384	0.377	0.355	2.132	0.264	0.409	649	4643	82	946	1034	-1.400	260	686	287	747	258350	523862	2.598	5.656	0	0	0
1	8	10	""	"wdr12"	4780	5620	150	109	111	44	39	107	107	118	61	51	10	1	0	66	76	36	47	60	60	102	149	146	0	0	0	0.333	0.250	2.839	2.108	4.595	0.171	0.136	156	1216	100	8	20	-1.586	2	6	4	16	17292	11931	-0.115	-0.174	-100	0	1
1	9	10	""	"phdla3"	5170	5620	150	24688	19998	10148	50	141	141	6097	9813	160	78	71	0	23333	19108	10059	52	70	70	5912	9618	162	78	70	0	1.055	1.043	1.047	1.137	1.722	1.024	0.962	156	1221	100	47810	38895	0.077	24547	23263	19857	19038	3119760	2980925	1.417	1.372	-50	0	0
1	10	10	""	"phdla3"	5570	5610	150	427	475	297	62	158	158	4812	9333	193	0	0	0	498	586	448	76	76	76	4617	9060	196	0	0	0	0.637	0.622	0.680	0.610	2.087	1.078	0.979	156	1272	100	691	827	-0.651	269	422	317	510	74075	91448	-0.465	-0.445	-100	0	1
1	11	10	""	"phdla3"	5970	5610	210	21438	20676	5496	26	103	103	107	43	40	100	100	0	20464	19741	5181	26	57	57	60	32	53	100	100	0	1.045	1.045	1.052	1.043	1.271	1.046	0.972	386	2330	97	41742	40257	0.064	21335	20407	20573	19684	7981051	7619885	478.349	615.031	0	0	0
1	12	10	""	"phdla3"	6370	5600	210	20723	20070	5463	27	104	104	110	50	45	100	100	0	20516	19262	5661	29	57	57	60	28	46	100	100	0	1.008	1.040	1.038	1.070	1.497	1.032	0.965	380	2309	92	41078	39171	0.011	20619	20459	19966	19205	7626590	7319425	399.200	685.786	0	0	0
1	13	10	""	"il7r"	6790	5600	240	405	430	179	41	104	104	117	79	67	95	81	0	293	312	139	44	55	55	70	240	342	49	6	0	1.265	1.268	1.205	1.247	2.236	1.428	0.549	466	2933	93	539	583	0.339	301	238	326	257	200611	145394	3.962	1.008	-100	0	1
1	14	10	""	"il7r"	7190	5670	230	458	470	182	38	110	110	176	186	105	83	44	0	321	338	150	44	57	57	87	91	104	92	69	0	1.318	1.281	1.355	1.321	2.242	1.640	0.541	415	2629	91	612	641	0.398	348	264	360	281	195058	140286	1.581	2.758	-100	0	1
1	15	10	""	"il7r"	7580	5670	220	461	488	182	37	98	98	106	77	72	98	91	0	331	342	144	42	53	53	56	34	60	99	97	0	1.306	1.349	1.359	1.386	1.982	1.434	0.607	418	2283	96	641	679	0.385	363	278	390	289	203924	142760	4.961	8.412	0	0	0
1	16	10	""	"il7r"	7960	5610	220	398	416	164	39	99	99	110	140	127	85	56	0	289	312	131	41	54	54	58	46	79	99	94	0	1.272	1.229	1.243	1.182	2.156	1.990	0.501	400	2497	91	534	575	0.347	299	235	317	258	166236	124883	2.186	5.522	0	0	0
1	17	10	""	"buffer"	8370	5600	150	103	104	40	38	99	99	109	76	69	3	0	0	54	56	13	23	54	54	58	42	72	0	0	0	100000.000	2.500	2.600	2.665	3.195	2.619	0.484	156	1272	100	4	7	16.610	4	0	5	2	16203	8670	-0.066	-0.048	-100	0	1
1	18	10	""	"buffer"	8760	5600	150	103	102	41	40	98	98	104	43	41	17	3	0	53	54	13	24	54	54	56	24	42	3	0	0	-5.000	100000.000	3.800	4.217	3.402	-7009.655	0.000	156	1272	100	4	4	Error	5	-1	4	0	15968	8450	-0.047	-0.083	-100	0	1
1	19	10	""	"buffer"	9160	5590	150	102	109	48	44	105	105	109	42	38	13	5	0	55	58	17	29	55	55	59	22	37	10	2	0	100000.000	1.333	2.600	2.391	3.899	14.223	0.013	156	1272	100	-3	7	16.610	-3	0	4	3	17019	9018	0.000	-0.045	-100	0	1
1	20	10	""	"buffer"	9500	5520	90	437	1129	2936	260	101	101	106	41	38	92	90	0	255	1056	2689	254	55	55	57	17	29	96	92	0	1.680	1.027	1.506	1.567	3.750	1.151	0.336	50	396	56	536	2029	0.748	336	200	1028	1001	56460	52797	24.951	58.765	0	0	0
1	1	11	""	"sp3"	2020	6000	210	732	731	208	28	105	105	113	59	52	100	99	0	539	538	169	31	54	54	62	47	75	99	98	0	1.293	1.293	1.270	1.308	1.634	1.335	0.752	354	2220	84	1112	1110	0.371	627	485	626	484	258801	190572	10.475	10.128	0	0	0
1	2	11	""	"sp3"	2360	6030	190	711	747	231	30	102	102	107	68	63	100	99	0	533	550	230	41	53	53	56	28	50	99	99	0	1.269	1.298	1.295	1.318	1.702	1.344	0.630	301	1905	93	1089	1142	0.344	609	480	645	497	224770	165553	9.412	17.643	0	0	0
1	3	11	""	"sp3"	2820	6030	190	585	604	249	41	98	98	104	42	40	99	98	0	420	429	175	40	52	52	54	16	29	99	99	0	1.323	1.342	1.337	1.327	1.917	1.430	0.735	332	1838	91	855	883	0.404	487	368	506	377	200438	142589	11.905	23.438	-100	0	0
1	4	11	""	"sp3"	3160	5970	240	665	682	206	30	99	99	109	82	75	98	97	0	519	523	168	32	54	54	63	104	165	98	94	0	1.217	1.243	1.249	1.247	1.901	1.290	0.741	385	2712	54	1031	1052	0.283	566	465	583	469	262542	201283	6.988	4.423	0	0	0
1	5	11	""	"rrm2"	3580	6030	150	108	111	47	42	104	104	110	48	43	16	5	0	55	62	27	43	58	58	78	80	102	3	0	0	-1.333	1.750	2.545	2.583	3.775	0.281	0.035	156	1272	100	1	11	Error	4	-3	7	4	17346	9602	0.021	-0.200	-100	0	1
1	6	11	""	"rrm2"	3980	6030	150	97	101	39	38	110	110	128	72	56	2	0	0	53	59	28	47	59	59	117	145	123	0	0	0	2.167	100000.000	2.500	2.240	3.191	0.565	0.176	156	1272	100	-19	-9	1.116	-13	-6	-9	0	15684	9151	-0.375	-0.400	-100	0	1
1	7	11	""	"rrm2"	4380	6030	150	215	223	83	37	160	160	184	105	57	27	6	0	350	358	111	31	246	246	238	176	73	24	3	0	0.529	0.563	0.610	0.600	4.139	0.368	0.097	156	1272	100	159	175	-0.919	55	104	63	112	34857	55778	0.371	0.682	-100	0	1
1	8	11	""	"rrm2"	4740	6050	270	221	239	104	43	104	104	116	63	54	75	46	0	394	406	139	34	56	56	89	112	125	97	81	0	0.346	0.386	0.386	0.338	2.534	0.387	0.408	480	3609	29	455	485	-1.531	117	338	135	350	114899	194672	1.952	2.830	-100	0	1
1	9	11	""	"myd116"	5170	5950	250	873	878	259	29	107	107	1295	5087	392	0	0	0	742	761	230	30	57	57	1270	5065	398	0	0	0	1.118	1.095	1.087	1.094	1.625	0.735	0.753	563	2881	67	1451	1475	0.161	766	685	771	704	494305	428489	-0.082	-0.100	-100	0	1
1	10	11	""	"myd116"	5590	6000	230	745	902	925	102	104	104	119	81	68	99	99	0	650	911	1885	206	56	56	66	60	90	99	98	0	1.079	0.933	1.124	1.100	1.801	0.520	0.724	450	2647	90	1235	1653	0.110	641	594	798	855	406039	409821	9.667	14.083	0	0	0
1	11	11	""	"myd116"	5970	6010	240	772	792	251	31	104	104	109	51	46	100	100	0	657	680	235	34	56	56	60	25	41	99	99	0	1.111	1.103	1.120	1.105	1.604	1.116	0.805	428	2914	94	1269	1312	0.152	668	601	688	624	338943	290969	13.392	24.800	0	0	0
1	12	11	""	"myd116"	6410	6060	260	825	841	267	31	103	103	108	46	42	99	99	0	701	715	236	33	55	55	59	90	152	99	99	0	1.118	1.118	1.105	1.112	1.761	1.067	0.681	516	3620	89	1368	1398	0.161	722	646	738	660	433863	368985	15.935	7.289	0	0	0
1	13	11	""	"selenbp1"	6770	6010	150	110	122	58	47	106	106	143	131	91	3	0	0	55	58	19	32	57	57	74	157	212	0	0	0	-2.000	16.000	3.600	3.070	4.189	0.016	0.001	156	1247	100	2	17	Error	4	-2	16	1	19029	9118	-0.160	-0.102	-100	0	1
1	14	11	""	"selenbp1"	7170	6010	150	476	495	191	38	365	365	378	276	73	17	2	0	207	213	88	41	144	144	173	131	75	20	3	0	1.762	1.884	1.881	1.946	4.780	3.579	0.204	156	1252	100	174	199	0.817	111	63	130	69	77167	33256	0.424	0.305	-100	0	1
1	15	11	""	"selenbp1"	7550	6020	230	562	578	171	29	100	100	120	107	89	99	95	0	226	241	96	39	53	53	62	52	83	95	81	0	2.671	2.543	2.631	2.750	2.039	2.785	0.641	480	2520	93	635	666	1.417	462	173	478	188	277399	115644	4.280	3.442	0	0	0
1	16	11	""	"selenbp1"	7970	6020	250	560	578	180	31	98	98	106	65	61	99	99	0	222	236	107	45	53	53	57	31	54	96	89	0	2.734	2.623	2.768	2.893	2.082	2.844	0.609	519	3168	83	631	663	1.451	462	169	480	183	299904	122581	7.262	5.774	0	0	0
1	17	11	""	"sp5"	8440	6000	170	9942	9618	2090	21	101	101	117	125	106	100	100	0	6079	5965	1371	22	55	55	63	63	100	99	99	0	1.634	1.610	1.620	1.643	1.530	1.628	0.932	266	1486	90	15865	15427	0.708	9841	6024	9517	5910	2558390	1586637	76.008	93.683	0	0	0
1	18	11	""	"sp5"	8750	5940	180	9444	9215	2296	24	101	101	108	67	62	100	100	0	5506	5451	1315	24	54	54	58	76	131	100	99	0	1.714	1.689	1.679	1.700	1.438	1.718	0.936	281	1746	82	14795	14511	0.777	9343	5452	9114	5397	2589283	1531858	135.925	70.961	0	0	0
1	19	11	""	"sp5"	9210	6020	180	10456	10227	1890	18	103	103	107	44	41	100	100	0	6137	6086	1283	21	54	54	57	23	40	100	100	0	1.702	1.678	1.717	1.716	1.488	1.694	0.933	265	1799	93	16436	16156	0.767	10353	6083	10124	6032	2710236	1612658	230.000	262.130	0	0	0
1	20	11	""	"sp5"	9520	5990	170	10111	9993	1978	19	104	104	117	149	127	100	100	0	6021	5902	1194	20	54	54	64	97	151	100	99	0	1.677	1.691	1.686	1.709	1.417	1.714	0.938	283	1459	91	15974	15737	0.746	10007	5967	9889	5848	2828079	1670307	66.282	60.186	0	0	0
2	1	1	""	"sp4"	10960	2000	110	1006	3059	4869	159	460	460	570	513	90	52	35	0	4241	11242	17869	158	940	940	1333	1892	141	64	35	0	0.165	0.252	0.118	0.266	7.399	0.121	0.196	17	666	77	3847	12901	-2.599	546	3301	2599	10302	52011	191111	4.852	5.237	-100	0	1
2	2	1	""	"sp4"	11410	1930	50	1162	1367	940	68	551	551	611	320	52	58	50	0	1772	3827	6180	161	1178	1178	2121	3679	173	8	8	0	1.029	0.308	0.812	0.661	3.473	0.105	0.354	12	104	100	1205	3465	0.041	611	594	816	2649	16403	45921	2.363	0.464	-100	0	1
2	3	1	""	"sp4"	11760	1960	150	467	555	354	63	391	391	513	793	154	5	1	0	1186	1773	2340	131	912	912	1447	3133	216	6	3	0	0.277	0.190	0.326	0.304	6.134	0.068	0.123	156	1272	100	350	1025	-1.852	76	274	164	861	86573	276595	0.053	0.104	-100	0	1
2	4	1	""	"sp4"	12160	1960	150	626	787	635	80	408	408	547	752	137	9	2	0	1325	1899	2671	140	783	783	1301	3005	230	4	3	0	0.402	0.340	0.417	0.451	4.865	0.070	0.057	156	1272	100	760	1495	-1.315	218	542	379	1116	122771	296217	0.319	0.199	-100	0	1
2	5	1	""	"cd37"	12570	1970	120	1357	1815	1718	94	519	519	654	613	93	60	30	0	3190	4980	5306	106	970	970	1260	1133	89	86	47	0	0.377	0.323	0.366	0.345	4.493	0.096	0.060	23	876	62	3058	5306	-1.407	838	2220	1296	4010	41743	114536	1.894	3.283	-100	0	1
2	6	1	""	"cd37"	12910	1920	110	1044	2468	3024	122	458	458	539	459	85	56	43	0	5068	11357	16154	142	1070	1070	1503	1676	111	78	52	4	0.147	0.195	0.172	0.210	6.017	0.071	0.107	23	670	0	4584	12297	-2.766	586	3998	2010	10287	56771	261214	4.203	5.879	-100	0	1
2	7	1	""	"cd37"	13390	1920	180	1116	2439	4911	201	407	407	552	1192	215	36	20	0	3410	3916	2232	56	913	913	1507	3295	218	34	6	0	0.284	0.677	0.270	0.395	5.113	0.144	0.041	50	2098	0	3206	5035	-1.816	709	2497	2032	3003	121969	195800	1.583	0.731	-100	0	1
2	8	1	""	"cd37"	13760	1960	150	315	352	163	46	291	291	407	669	164	1	0	0	617	749	452	60	581	581	964	2245	232	1	0	0	0.667	0.363	0.455	0.462	5.463	0.197	0.535	156	1272	100	60	229	-0.584	24	36	61	168	54968	116851	-0.082	-0.096	-100	0	1
2	9	1	""	"hif1a"	14200	1970	70	1114	1219	793	65	404	404	485	335	69	61	53	0	2873	5646	5755	101	828	828	1275	1759	137	61	38	0	0.347	0.169	0.195	0.231	6.005	0.069	0.219	13	228	59	2755	5633	-1.527	710	2045	815	4818	15853	73396	2.191	2.485	-100	0	1
2	10	1	""	"hif1a"	14570	1960	100	1400	2368	2545	107	737	737	1112	2815	253	21	7	0	3836	5446	3615	66	1508	1508	2843	5402	190	28	7	0	0.285	0.414	0.285	0.286	8.426	0.114	0.124	14	596	44	2991	5569	-1.811	663	2328	1631	3938	33152	76248	0.446	0.482	-100	0	1
2	11	1	""	"hif1a"	14950	1960	150	349	446	630	141	383	383	765	2394	312	0	0	0	808	1050	759	72	912	912	2167	5498	253	0	0	0	0.327	0.457	0.525	0.444	4.499	0.096	0.175	156	1272	100	-138	201	-1.613	-34	-104	63	138	69555	163769	-0.133	-0.203	-100	0	1
2	12	1	""	"hif1a"	15370	1880	70	1534	2508	2805	111	477	477	811	1806	222	22	9	0	3141	4699	5870	124	1140	1140	3204	8844	276	4	4	0	0.528	0.571	0.539	0.611	2.856	0.152	0.299	22	211	22	3058	5590	-0.921	1057	2001	2031	3559	55168	103379	0.940	0.169	-100	0	1
2	13	1	""	"cd47"	15790	2010	50	727	1453	1657	114	431	431	794	1692	213	16	8	0	1529	9795	14966	152	1019	1019	2502	5421	216	25	25	0	0.580	0.116	0.619	0.494	12.475	0.023	0.037	12	104	100	806	9798	-0.786	296	510	1022	8776	17434	117542	0.389	1.345	-100	0	1
2	14	1	""	"cd47"	16150	1960	150	748	1019	1091	107	567	567	911	1994	218	4	1	0	1504	2760	5436	196	1232	1232	2527	5480	216	5	2	0	0.665	0.296	0.407	0.438	4.185	0.266	0.299	156	1272	100	453	1980	-0.589	181	272	452	1528	158981	430634	0.054	0.043	-100	0	1
2	15	1	""	"cd47"	16550	1960	150	535	584	273	46	524	524	910	3066	336	0	0	0	1193	1495	1537	102	1162	1162	2340	5927	253	0	0	0	0.355	0.180	0.399	0.425	4.258	0.068	0.123	156	1272	100	42	393	-1.494	11	31	60	333	91094	233172	-0.106	-0.143	-100	0	1
2	16	1	""	"cd47"	16930	1900	130	2328	2493	1196	47	886	886	1546	3390	219	5	0	0	5950	8596	6868	79	1483	1483	3313	6477	195	33	16	0	0.323	0.226	0.224	0.225	4.554	0.132	0.257	18	1003	0	5909	8720	-1.630	1442	4467	1607	7113	44882	154723	0.279	0.816	-100	0	1
2	17	1	""	"sp7"	17350	1960	150	657	1243	3710	298	536	536	1054	1948	184	5	1	0	1183	1803	3532	195	949	949	2978	7813	262	1	1	0	0.517	0.828	0.599	0.544	3.826	0.639	0.447	156	1272	100	355	1561	-0.952	121	234	707	854	193839	281198	0.097	-0.150	-100	0	1
2	18	1	""	"sp7"	17750	1960	150	779	981	578	58	534	534	702	701	99	19	7	0	1660	2394	2329	97	1339	1339	1837	2710	147	10	5	0	0.763	0.424	0.523	0.545	4.073	0.150	0.205	156	1272	100	566	1502	-0.390	245	321	447	1055	152985	373465	0.398	0.206	-100	0	1
2	19	1	""	"sp7"	18100	1930	120	2510	4777	5392	112	573	573	817	1090	133	72	40	0	10847	17861	17227	96	1258	1258	2070	3754	181	86	54	0	0.202	0.253	0.267	0.163	7.668	0.209	0.559	22	889	0	11526	20807	-2.308	1937	9589	4204	16603	105084	392934	3.633	4.206	-100	0	1
2	20	1	""	"sp7"	18590	1890	50	2701	8567	12832	149	733	733	847	410	48	76	58	0	13481	22418	21948	97	1866	1866	2613	2267	86	88	88	11	0.169	0.381	0.160	0.179	4.666	0.423	0.661	17	83	81	13583	28386	-2.565	1968	11615	7834	20552	145647	381106	18.829	8.736	-100	0	0
2	1	2	""	"ara"	10960	2380	60	213	386	440	113	241	241	253	131	51	21	15	0	334	1007	3336	331	365	365	492	445	90	15	3	0	0.903	0.226	0.878	0.802	7.139	0.026	0.029	32	176	100	-59	787	-0.147	-28	-31	145	642	12356	32236	1.015	1.157	-100	0	1
2	2	2	""	"ara"	11370	2360	150	247	266	97	36	227	227	274	225	82	4	0	0	427	530	743	140	355	355	477	496	103	5	1	0	0.278	0.223	0.608	0.516	3.842	0.105	0.022	156	1272	100	92	214	-1.847	20	72	39	175	41435	82740	-0.036	0.107	-100	0	1
2	3	2	""	"ara"	11760	2360	150	230	314	721	229	212	212	257	267	103	5	2	0	348	491	527	107	313	313	460	1806	392	3	0	0	0.514	0.573	0.675	0.594	3.944	0.061	0.099	156	1272	100	53	280	-0.960	18	35	102	178	48916	76669	0.213	0.017	-100	0	1
2	4	2	""	"ara"	12110	2390	70	590	765	464	60	333	333	496	586	118	25	8	0	2308	6958	11203	161	434	434	783	1465	187	58	33	0	0.137	0.066	0.113	0.165	6.073	0.030	0.043	12	224	80	2131	6956	-2.868	257	1874	432	6524	9177	83496	0.459	4.215	-100	0	1
2	5	2	""	"hmga1"	12560	2360	150	384	414	189	45	268	268	339	253	74	19	3	0	627	695	334	48	410	410	569	822	144	6	1	0	0.535	0.512	0.600	0.516	4.557	0.143	0.201	156	1272	100	333	431	-0.902	116	217	146	285	64647	108404	0.296	0.153	-100	0	1
2	6	2	""	"hmga1"	12960	2360	150	412	540	1068	197	281	281	363	433	119	12	1	0	660	1013	2143	211	436	436	660	1949	295	2	1	0	0.585	0.449	0.701	0.645	3.823	0.401	0.216	156	1272	100	355	836	-0.773	131	224	259	577	84276	158002	0.409	0.181	-100	0	1
2	7	2	""	"hmga1"	13360	2360	150	408	456	216	47	263	263	372	592	159	3	0	0	832	999	570	57	430	430	698	1479	211	6	0	0	0.361	0.339	0.323	0.346	3.467	0.532	0.374	156	1272	100	547	762	-1.470	145	402	193	569	71211	155792	0.142	0.204	-100	0	1
2	8	2	""	"hmga1"	13760	2310	140	778	1047	1227	117	273	273	779	3358	431	2	2	0	1569	3900	10019	256	503	503	1619	7127	440	4	4	0	0.474	0.228	0.418	0.390	2.884	0.368	0.693	47	1208	0	1571	4171	-1.077	505	1066	774	3397	49194	183278	0.080	0.320	-100	0	1
2	9	2	""	"cdkn1a"	14200	2310	50	6297	12303	14456	117	263	263	272	106	38	85	80	0	24366	28964	24359	84	441	441	520	325	62	85	76	19	0.252	0.422	0.517	0.438	11.167	0.442	0.625	21	79	94	29959	40563	-1.989	6034	23925	12040	28523	258356	608247	113.500	87.520	-100	0	0
2	10	2	""	"cdkn1a"	14560	2360	150	212	250	178	71	255	255	353	1063	301	0	0	0	425	485	233	48	452	452	679	1141	168	0	0	0	1.593	-0.152	0.748	0.781	4.402	0.127	0.134	156	1272	100	-70	28	0.672	-43	-27	-5	33	38971	75679	-0.097	-0.170	-100	0	1
2	11	2	""	"cdkn1a"	14980	2340	50	15984	26399	26455	100	157	157	166	73	43	95	95	13	33370	34589	25667	74	325	325	344	109	31	100	100	30	0.479	0.766	0.763	0.354	8.556	0.872	0.762	23	73	78	48872	60506	-1.062	15827	33045	26242	34264	607181	795556	359.356	314.174	-100	0	0
2	12	2	""	"cdkn1a"	15350	2360	150	246	266	108	40	233	233	277	271	97	1	0	0	479	526	247	46	471	471	621	1181	190	0	0	0	1.625	0.600	0.963	0.751	5.193	0.292	0.343	156	1272	100	21	88	0.700	13	8	33	55	41487	82013	-0.041	-0.080	-100	0	1
2	13	2	""	"hmga2"	15750	2360	150	185	200	98	49	200	200	260	467	179	0	0	0	328	358	148	41	331	331	454	658	144	1	0	0	5.000	0.000	0.741	0.788	5.016	7.991	0.020	156	1272	100	-18	27	2.322	-15	-3	0	27	31274	55841	-0.128	-0.146	-100	0	1
2	14	2	""	"hmga2"	16150	2360	150	203	212	91	42	196	196	231	200	86	1	0	0	323	368	161	43	330	330	415	554	133	1	0	0	-1.000	0.421	0.652	0.577	3.737	8.991	0.002	156	1272	100	0	54	Error	7	-7	16	38	33114	57408	-0.095	-0.085	-100	0	1
2	15	2	""	"hmga2"	16550	2360	150	183	184	73	39	217	217	362	1536	424	0	0	0	315	329	93	28	346	346	700	3519	502	0	0	0	1.097	1.941	1.009	1.133	3.437	0.213	0.011	156	1272	100	-65	-50	0.134	-34	-31	-33	-17	28764	51380	-0.116	-0.105	-100	0	1
2	16	2	""	"hmga2"	16910	2360	50	1306	1470	658	44	475	475	552	324	58	88	58	0	1379	2412	3457	143	672	672	735	286	38	94	58	0	1.175	0.572	0.864	0.953	3.340	0.156	0.190	17	76	75	1538	2735	0.233	831	707	995	1740	24986	41000	2.833	5.864	-100	0	0
2	17	2	""	"sp2"	17360	2350	100	1183	1590	1025	64	301	301	437	521	119	73	47	0	1095	2121	4423	208	448	448	704	1299	184	17	4	0	1.363	0.770	1.703	1.462	4.701	0.100	0.056	23	597	0	1529	2962	0.447	882	647	1289	1673	36570	48787	2.213	1.091	-100	0	1
2	18	2	""	"sp2"	17710	2340	100	592	699	317	45	304	304	373	284	76	57	28	0	2461	5876	9071	154	504	504	633	421	66	100	100	0	0.147	0.074	0.115	0.112	2.001	0.030	0.098	7	658	77	2245	5767	-2.766	288	1957	395	5372	4895	41134	1.148	12.454	-100	0	0
2	19	2	""	"sp2"	18140	2360	150	505	554	259	46	252	252	354	524	148	14	0	0	812	919	610	66	335	335	585	2586	442	1	0	0	0.530	0.517	0.498	0.486	2.074	0.149	0.466	156	1272	100	730	886	-0.916	253	477	302	584	86413	143314	0.382	0.129	-100	0	1
2	20	2	""	"sp2"	18560	2430	80	869	938	429	45	364	364	425	250	58	79	50	0	1438	2100	1543	73	559	559	654	701	107	67	38	0	0.575	0.372	0.435	0.515	3.384	0.203	0.242	34	334	33	1384	2115	-0.798	505	879	574	1541	31876	71404	2.052	2.063	-100	0	1
2	1	3	""	"cenpb"	10990	2830	170	1087	1674	1727	103	223	223	298	284	95	88	70	0	905	1894	5213	275	235	235	312	337	108	80	49	0	1.290	0.875	1.125	1.151	3.496	0.193	0.174	180	1385	8	1534	3110	0.367	864	670	1451	1659	301403	340857	4.845	4.694	-100	0	1
2	2	3	""	"cenpb"	11330	2810	170	1255	1860	2637	141	227	227	375	845	225	60	26	0	1060	1545	2263	146	231	231	420	1617	385	17	6	0	1.240	1.243	1.195	1.247	2.873	1.428	0.213	179	1503	0	1857	2947	0.310	1028	829	1633	1314	332975	276490	1.757	0.696	-100	0	1
2	3	3	""	"cenpb"	11760	2760	150	348	393	231	58	242	242	363	527	145	3	0	0	410	479	271	56	266	266	435	1757	403	0	0	0	0.736	0.709	0.889	0.884	3.413	0.202	0.471	156	1272	100	250	364	-0.442	106	144	151	213	61302	74685	0.057	0.025	-100	0	1
2	4	3	""	"cenpb"	12160	2760	150	314	421	753	178	264	264	477	1673	350	1	0	0	445	565	824	145	287	287	514	2002	389	0	0	0	0.316	0.565	0.642	0.574	3.938	21.211	0.018	156	1272	100	208	435	-1.662	50	158	157	278	65673	88148	-0.033	0.025	-100	0	1
2	5	3	""	"hmgn1"	12560	2760	150	451	498	222	44	273	273	522	1268	242	0	0	0	498	547	214	39	304	304	466	755	162	3	0	0	0.918	0.926	0.949	0.907	4.076	2.724	0.463	156	1272	100	372	468	-0.123	178	194	225	243	77668	85352	-0.019	0.107	-100	0	1
2	6	3	""	"hmgn1"	12960	2760	150	349	424	261	61	258	258	402	763	189	2	0	0	492	674	688	102	314	314	430	1213	282	5	2	0	0.511	0.461	0.631	0.579	4.199	0.341	0.179	156	1272	100	269	526	-0.969	91	178	166	360	66148	105103	0.029	0.201	-100	0	1
2	7	3	""	"hmgn1"	13360	2760	150	311	357	176	49	239	239	362	506	139	4	0	0	488	604	578	95	291	291	355	340	95	27	5	0	0.365	0.377	0.490	0.465	3.371	0.804	0.143	156	1272	100	269	431	-1.454	72	197	118	313	55716	94153	-0.010	0.732	-100	0	1
2	8	3	""	"hmgn1"	13720	2830	160	1439	2126	1474	69	209	209	371	547	147	87	63	0	1219	1482	1058	71	226	226	354	511	144	85	48	0	1.239	1.526	1.616	1.552	2.631	1.697	0.410	49	1611	0	2223	3173	0.309	1230	993	1917	1256	104153	72603	3.208	2.207	-100	0	1
2	9	3	""	"chi3l3"	14160	2760	150	185	203	90	44	169	169	187	103	55	19	3	0	299	318	167	52	248	248	245	174	71	17	4	0	0.314	0.486	0.576	0.591	4.007	0.308	0.092	156	1272	100	67	104	-1.671	16	51	34	70	31629	49607	0.155	0.420	-100	0	1
2	10	3	""	"chi3l3"	14550	2760	150	211	240	161	67	174	174	203	210	103	8	2	0	268	379	542	143	238	238	287	922	321	1	1	0	1.233	0.468	0.559	0.562	5.412	0.131	0.091	156	1272	100	67	207	0.302	37	30	66	141	37385	59146	0.176	0.100	-100	0	1
2	11	3	""	"chi3l3"	14950	2760	150	212	245	157	64	180	180	209	170	81	12	3	0	268	308	190	61	255	255	272	369	135	3	0	0	2.462	1.226	0.871	0.817	4.252	0.174	0.044	156	1268	100	45	118	1.300	32	13	65	53	38297	48046	0.212	0.098	-100	0	1
2	12	3	""	"chi3l3"	15350	2760	150	194	225	118	52	164	164	194	196	101	10	1	0	251	316	268	84	220	220	276	1221	442	1	0	0	0.968	0.635	0.694	0.642	4.257	0.732	0.160	156	1272	100	61	157	-0.047	30	31	61	96	35052	49255	0.158	0.033	-100	0	1
2	13	3	""	"hmgp"	15750	2760	150	203	253	172	67	158	158	201	264	131	12	2	0	198	254	296	116	178	178	224	366	163	7	1	0	2.250	1.250	0.917	0.944	4.590	0.363	0.108	156	1272	100	65	171	1.170	45	20	95	76	39541	39583	0.197	0.082	-100	0	1
2	14	3	""	"hmgp"	16150	2760	150	173	190	87	45	167	167	281	665	236	0	0	0	165	180	88	48	189	189	324	994	306	0	0	0	-0.250	-2.556	0.751	0.709	3.963	0.447	0.246	156	1272	100	-18	14	Error	6	-24	23	-9	29606	28011	-0.137	-0.145	-100	0	1
2	15	3	""	"hmgp"	16540	2800	70	1457	2024	1803	89	398	398	498	446	89	92	69	0	1301	1190	446	37	383	383	464	394	84	76	53	0	1.154	2.015	1.565	1.683	2.349	2.362	0.155	13	247	49	1977	2433	0.207	1059	918	1626	807	26312	15466	3.422	1.843	-100	0	0
2	16	3	""	"hmgp"	16950	2760	150	236	311	327	105	231	231	386	965	250	2	1	0	233	303	448	147	242	242	367	1491	406	1	0	0	-0.556	1.311	1.027	0.987	4.561	0.512	0.719	156	1272	100	-4	141	Error	5	-9	80	61	48542	47344	-0.078	-0.043	-100	0	1
2	17	3	""	"chop10"	17380	2710	90	3004	3614	2613	72	252	252	411	663	161	89	75	0	1121	2004	2391	119	255	255	351	468	133	64	46	0	3.178	1.922	3.322	3.154	6.012	2.104	0.300	28	396	0	3618	5111	1.668	2752	866	3362	1749	101192	56125	4.831	3.532	-100	0	1
2	18	3	""	"chop10"	17740	2760	150	836	1112	1003	90	514	514	2463	4005	162	1	0	0	669	816	688	84	541	541	2164	3508	162	0	0	0	2.516	2.175	1.241	1.251	4.241	1.223	0.728	156	1272	100	450	873	1.331	322	128	598	275	173474	127351	-0.337	-0.384	-100	0	1
2	19	3	""	"chop10"	18090	2760	100	3110	4132	3478	84	442	442	2528	3989	157	21	10	0	1657	3591	5060	140	401	401	2067	3915	189	17	10	0	2.124	1.157	2.527	1.804	4.697	0.964	0.231	46	500	41	3924	6880	1.087	2668	1256	3690	3190	190083	165164	0.402	0.389	-100	0	1
2	20	3	""	"chop10"	18530	2870	100	10341	9844	4002	40	155	155	309	506	163	98	97	0	9248	8358	3539	42	74	74	249	397	159	100	97	0	1.110	1.170	1.219	1.186	1.752	1.170	0.884	145	416	26	19360	17973	0.151	10186	9174	9689	8284	1427326	1211875	18.844	20.426	-100	0	0
2	1	4	""	"hmox1"	10970	3160	230	4906	5056	1456	28	115	115	144	183	127	100	100	0	4907	4898	1543	31	60	60	88	197	223	99	99	0	0.988	1.021	1.004	1.047	1.503	1.012	0.923	471	2511	94	9638	9779	-0.017	4791	4847	4941	4838	2381557	2306742	26.842	24.416	0	0	0
2	2	4	""	"hmox1"	11380	3170	220	5462	5505	1090	19	116	116	194	672	346	100	99	0	5215	5279	1163	22	61	61	169	1291	763	98	97	0	1.037	1.033	1.029	1.056	1.461	0.894	0.806	410	2373	97	10500	10607	0.052	5346	5154	5389	5218	2257031	2164512	7.903	3.958	0	0	0
2	3	4	""	"hmox1"	11760	3190	240	5351	5426	1447	26	115	115	170	253	148	100	99	0	5408	5336	1488	27	61	61	109	207	189	99	98	0	0.979	1.007	1.013	1.032	1.587	1.003	0.926	442	2777	97	10583	10586	-0.031	5236	5347	5311	5275	2398072	2358674	20.775	25.251	0	0	0
2	4	4	""	"hmox1"	12160	3160	230	4484	4442	2151	48	115	115	211	1151	545	91	78	0	4501	4427	2218	50	59	59	148	1318	890	88	77	0	0.984	0.991	0.977	1.017	1.706	0.984	0.920	444	2676	90	8811	8695	-0.023	4369	4442	4327	4368	1972342	1965669	3.676	3.247	0	0	0
2	5	4	""	"ckm"	12600	3160	250	2138	2124	621	29	114	114	243	874	359	96	68	0	2546	2535	682	26	59	59	141	444	314	99	98	0	0.814	0.812	0.807	0.800	1.471	0.815	0.912	504	3097	96	4511	4486	-0.297	2024	2487	2010	2476	1070705	1277510	2.152	5.392	0	0	0
2	6	4	""	"ckm"	12960	3160	150	117	130	80	61	113	113	321	704	219	0	0	0	64	73	39	53	59	59	308	844	274	0	0	0	0.800	1.214	1.654	1.681	4.682	26.871	0.007	156	1272	100	9	31	-0.322	4	5	17	14	20269	11436	-0.271	-0.278	-100	0	1
2	7	4	""	"ckm"	13360	3160	150	2230	2214	417	18	1939	1939	1626	1070	65	3	0	0	2672	2674	527	19	2131	2131	1838	1301	70	6	0	0	0.538	0.506	0.650	0.676	3.458	0.619	0.346	156	1272	100	832	818	-0.894	291	541	275	543	345345	417125	0.550	0.643	-100	0	1
2	8	4	""	"ckm"	13740	3170	220	217	234	109	46	114	114	278	597	214	0	0	0	241	286	218	76	59	59	264	736	278	2	0	0	0.566	0.529	0.558	0.558	3.760	0.404	0.176	118	2857	48	285	347	-0.821	103	182	120	227	27601	33715	-0.074	0.030	-100	0	1
2	9	4	""	"hspa4"	14200	3170	290	403	561	452	80	110	110	125	89	71	80	64	0	751	1021	807	79	59	59	83	143	172	93	81	0	0.423	0.469	0.430	0.423	2.527	0.502	0.745	431	3736	0	985	1413	-1.241	293	692	451	962	241757	439975	4.899	6.559	-100	0	0
2	10	4	""	"hspa4"	14540	3180	310	2427	2353	681	28	111	111	126	83	65	99	99	0	3299	3244	783	24	60	60	86	122	141	99	99	0	0.715	0.704	0.703	0.686	1.706	0.702	0.870	732	3388	18	5555	5426	-0.484	2316	3239	2242	3184	1722411	2374907	26.831	25.885	0	0	0
2	11	4	""	"hspa4"	14990	3150	330	2227	2241	677	30	115	115	136	117	86	100	99	0	3086	3125	971	31	63	63	105	174	165	99	99	0	0.699	0.694	0.688	0.688	1.594	0.679	0.862	784	3977	0	5135	5188	-0.517	2112	3023	2126	3062	1757049	2450020	17.991	17.356	0	0	0
2	12	4	""	"hspa4"	15360	3190	150	165	182	82	45	111	111	132	140	106	15	3	0	208	215	114	53	63	63	104	263	252	7	1	0	0.372	0.467	0.561	0.444	3.844	0.429	0.040	90	1216	22	199	223	-1.427	54	145	71	152	16346	19358	0.357	0.422	-100	0	1
2	13	4	""	"clca1"	15750	3160	150	98	101	41	40	104	104	120	231	192	0	0	0	56	58	20	34	54	54	66	174	263	0	0	0	-3.000	-0.750	2.150	2.002	3.957	6.312	0.043	156	1272	100	-4	1	Error	-6	2	-3	4	15814	9080	-0.082	-0.046	-100	0	1
2	14	4	""	"clca1"	16150	3160	150	101	103	43	41	114	114	379	1634	431	0	0	0	55	58	16	27	59	59	416	2284	549	0	0	0	3.250	11.000	3.750	3.639	3.757	0.362	0.019	156	1272	100	-17	-12	1.700	-13	-4	-11	-1	16138	9007	-0.169	-0.157	-100	0	1
2	15	4	""	"clca1"	16550	3160	150	121	148	101	68	144	144	351	825	235	0	0	0	74	150	176	117	69	69	394	1008	255	0	0	0	-4.600	0.049	2.015	1.384	4.413	0.644	0.652	156	1272	100	-18	85	Error	-23	5	4	81	23087	23471	-0.246	-0.242	-100	0	1
2	16	4	""	"clca1"	16940	3160	150	106	117	59	50	107	107	120	119	99	4	1	0	54	61	37	60	57	57	62	31	50	7	1	0	0.333	2.500	2.000	1.840	4.408	12.309	0.018	156	1272	100	-4	14	-1.586	-1	-3	10	4	18323	9446	-0.025	-0.032	-100	0	1
2	17	4	""	"hyp prot loc"	17380	3160	240	26696	26734	6073	22	119	119	234	924	394	100	99	0	17771	17896	3839	21	61	61	179	919	513	99	99	0	1.501	1.492	1.497	1.498	1.512	1.515	0.947	523	2915	86	44287	44450	0.586	26577	17710	26615	17835	13981671	9359793	28.680	19.279	0	0	0
2	18	4	""	"hyp prot loc"	17740	3180	230	26781	26799	6213	23	131	131	1178	3187	270	99	99	0	17557	17638	4035	22	66	66	990	2745	277	98	98	0	1.524	1.518	1.513	1.547	1.538	1.536	0.945	508	2186	88	44141	44240	0.608	26650	17491	26668	17572	13613944	8960047	8.039	6.065	0	0	0
2	19	4	""	"hyp prot loc"	18170	3190	260	23866	24177	6041	24	120	120	643	2170	337	100	99	0	16787	16626	4355	26	60	60	516	1870	362	98	97	0	1.420	1.452	1.448	1.504	1.709	1.467	0.928	533	3124	95	40473	40623	0.506	23746	16727	24057	16566	12886272	8861669	10.845	8.615	0	0	0
2	20	4	""	"hyp prot loc"	18550	3150	250	22562	22752	6941	30	108	108	135	190	140	100	100	0	15626	15789	4573	28	56	56	76	104	136	100	100	0	1.442	1.439	1.427	1.473	1.714	1.467	0.930	528	2904	93	38024	38377	0.528	22454	15570	22644	15733	12013064	8336423	119.037	151.087	0	0	0
2	1	5	""	"col4a1"	10970	3570	220	385	423	326	77	106	106	110	44	40	96	92	0	357	384	164	42	56	56	58	30	51	98	97	0	0.927	0.966	0.933	0.917	2.314	1.575	0.349	396	2502	93	580	645	-0.109	279	301	317	328	167446	152054	7.114	10.867	0	0	0
2	2	5	""	"col4a1"	11380	3580	230	406	426	173	40	110	110	115	51	44	97	92	0	385	406	165	40	57	57	61	37	60	99	97	0	0.902	0.905	0.912	0.886	2.188	0.928	0.530	404	2449	91	624	665	-0.149	296	328	316	349	172190	164116	6.098	9.324	0	0	0
2	3	5	""	"col4a1"	11740	3570	230	399	419	168	40	108	108	114	48	42	96	92	0	400	427	172	40	57	57	60	24	40	100	99	0	0.848	0.841	0.826	0.801	2.185	0.930	0.520	419	2208	92	634	681	-0.238	291	343	311	370	175502	178767	6.354	15.292	0	0	0
2	4	5	""	"col4a1"	12150	3580	220	395	443	203	45	107	107	113	48	42	97	93	0	372	393	155	39	57	57	60	27	45	99	98	0	0.914	1.000	0.993	0.957	2.242	1.121	0.562	393	2437	96	603	672	-0.130	288	315	336	336	174073	154268	6.875	12.333	0	0	0
2	5	5	""	"icsbp1"	12610	3580	250	1773	1806	467	25	110	110	121	64	52	100	100	0	1805	1854	482	25	57	57	63	33	52	99	99	0	0.951	0.944	0.945	0.947	1.615	0.942	0.864	498	3089	95	3411	3493	-0.072	1663	1748	1696	1797	899192	923100	26.328	54.273	0	0	0
2	6	5	""	"icsbp1"	12960	3560	150	123	133	59	44	111	111	118	58	49	20	7	0	68	77	33	42	58	58	65	43	66	17	5	0	1.200	1.158	1.700	1.791	4.880	1.607	0.023	156	1264	100	22	41	0.263	12	10	22	19	20785	12013	0.259	0.279	-100	0	1
2	7	5	""	"icsbp1"	13360	3560	150	168	189	94	49	131	131	440	763	173	0	0	0	137	160	126	78	68	68	459	900	196	0	0	0	0.536	0.630	0.945	0.867	3.766	0.365	0.271	156	1272	100	106	150	-0.900	37	69	58	92	29504	24894	-0.329	-0.332	-100	0	1
2	8	5	""	"icsbp1"	13750	3580	120	243	243	76	31	119	119	138	107	77	59	6	0	138	150	75	50	67	67	92	162	176	20	0	0	1.746	1.494	1.262	1.863	6.664	3.661	0.051	44	832	49	195	207	0.804	124	71	124	83	10672	6604	0.981	0.358	-100	0	1
2	9	5	""	"sp1"	14160	3590	170	1292	1682	1404	83	107	107	127	263	207	78	62	0	488	835	722	86	56	56	67	106	158	83	68	0	2.743	2.022	2.201	2.071	3.809	2.524	0.513	143	1535	0	1617	2354	1.456	1185	432	1575	779	240474	119387	5.913	7.245	-100	0	0
2	10	5	""	"sp1"	14570	3580	250	2460	2900	1514	52	108	108	136	252	185	100	99	0	1158	1361	799	58	56	56	70	106	151	98	97	0	2.134	2.139	2.177	2.224	1.608	2.145	0.866	565	2594	55	3454	4097	1.094	2352	1102	2792	1305	1638381	769124	10.968	12.179	0	0	0
2	11	5	""	"sp1"	14930	3570	230	2129	2128	402	18	104	104	116	103	88	100	99	0	1064	1050	235	22	55	55	64	64	100	99	98	0	2.007	2.034	2.030	2.083	1.638	2.092	0.872	566	2255	74	3034	3019	1.005	2025	1009	2024	995	1204326	594507	19.534	15.406	0	0	0
2	12	5	""	"sp1"	15350	3540	140	832	893	544	60	103	103	119	140	117	89	78	0	483	502	310	61	55	55	63	72	114	88	76	0	1.703	1.767	1.925	1.798	3.078	1.972	0.613	114	1096	0	1157	1237	0.768	729	428	790	447	101838	57183	5.529	6.097	0	0	0
2	13	5	""	"col4a3"	15740	3560	50	293	504	435	86	136	136	171	284	166	35	28	0	186	260	235	90	72	72	95	112	117	50	35	0	1.377	1.957	1.350	1.821	5.960	5.961	0.008	14	86	59	271	556	0.462	157	114	368	188	7060	3637	1.173	1.473	-100	0	1
2	14	5	""	"col4a3"	16150	3560	150	701	903	670	74	458	458	973	1070	109	17	1	0	536	862	880	102	232	232	789	887	112	33	8	0	0.799	0.706	0.952	1.023	3.048	1.073	0.480	156	1272	100	547	1075	-0.324	243	304	445	630	140898	134532	-0.065	0.082	-100	0	1
2	15	5	""	"col4a3"	16520	3600	140	644	960	958	99	236	236	652	1012	155	18	8	0	493	556	470	84	99	99	417	750	179	24	2	0	1.036	1.584	0.896	0.822	8.570	6.370	0.025	37	1136	36	802	1181	0.051	408	394	724	457	35509	20562	0.304	0.185	-100	0	1
2	16	5	""	"col4a3"	16970	3580	140	423	837	2015	240	150	150	285	1124	394	5	2	0	159	223	167	74	67	67	126	317	251	11	2	0	2.967	4.404	4.305	2.989	3.792	42.045	0.015	36	1149	66	365	843	1.569	273	92	687	156	30123	8045	0.491	0.306	-100	0	1
2	17	5	""	"idb2"	17340	3550	150	133	169	222	131	127	127	154	179	116	3	1	0	71	78	34	43	61	61	77	97	125	1	0	0	0.600	2.471	2.520	2.376	5.315	1.339	0.326	156	1269	100	16	59	-0.737	6	10	42	17	26429	12177	0.084	0.010	-100	0	1
2	18	5	""	"idb2"	17790	3570	330	559	582	223	38	131	131	257	410	159	53	4	0	484	500	204	40	63	63	218	383	175	58	3	0	1.017	1.032	1.025	0.996	1.810	0.919	0.606	850	3980	0	849	888	0.024	428	421	451	437	494699	424814	0.793	0.736	-100	0	1
2	19	5	""	"idb2"	18140	3550	150	111	118	48	40	117	117	160	135	84	1	0	0	63	67	26	38	60	60	107	126	117	1	0	0	-2.000	0.143	2.771	2.376	5.102	1.172	0.563	156	1149	100	-3	8	Error	-6	3	1	7	18472	10515	-0.311	-0.317	-100	0	1
2	20	5	""	"idb2"	18540	3550	150	112	129	83	64	113	113	159	513	322	0	0	0	71	80	39	48	57	57	76	127	167	1	0	0	-0.071	0.696	1.797	1.800	4.347	2.113	0.069	156	1272	100	13	39	Error	-1	14	16	23	20079	12514	-0.058	0.031	-100	0	1
2	1	6	""	"cox6a2"	10980	3970	240	725	762	270	35	104	104	110	48	43	100	99	0	526	541	196	36	56	56	59	22	37	99	99	0	1.321	1.357	1.376	1.367	1.763	1.416	0.775	453	2939	92	1091	1143	0.402	621	470	658	485	345034	245131	13.583	21.909	0	0	0
2	2	6	""	"cox6a2"	11400	3970	230	843	858	227	26	112	112	119	70	58	100	99	0	562	572	200	34	57	57	62	37	59	98	98	0	1.448	1.449	1.460	1.523	1.741	1.478	0.766	411	2389	96	1236	1261	0.534	731	505	746	515	352804	235022	10.557	13.784	0	0	0
2	3	6	""	"cox6a2"	11770	3940	290	861	867	238	27	112	112	120	79	65	100	99	0	613	635	199	31	57	57	62	40	64	99	99	0	1.347	1.306	1.311	1.323	1.629	1.344	0.770	666	3082	90	1305	1333	0.430	749	556	755	578	577551	422871	9.456	14.325	0	0	0
2	4	6	""	"cox6a2"	12120	3950	270	231	245	110	44	107	107	116	72	62	72	37	0	134	159	92	57	56	56	62	63	101	61	28	0	1.590	1.340	1.482	1.534	3.098	1.769	0.453	423	3053	0	202	241	0.669	124	78	138	103	103595	67366	1.792	1.540	-100	0	1
2	5	6	""	"ido"	12560	3960	150	108	110	36	32	116	116	138	86	62	1	0	0	56	60	19	31	59	59	75	56	74	1	0	0	2.667	-6.000	2.843	2.217	3.790	1.418	0.053	156	1272	100	-11	-5	1.415	-8	-3	-6	1	17208	9343	-0.326	-0.268	-100	0	1
2	6	6	""	"ido"	12960	3960	150	117	124	59	47	118	118	164	235	143	0	0	0	60	65	23	35	59	59	90	178	197	0	0	0	-1.000	1.000	2.250	2.477	3.941	0.920	0.456	156	1272	100	0	12	Error	-1	1	6	6	19386	10117	-0.170	-0.140	-100	0	1
2	7	6	""	"ido"	13360	3960	150	579	597	304	50	196	196	354	326	92	53	22	0	505	542	291	53	163	163	305	315	103	53	19	0	1.120	1.058	1.092	1.160	2.398	1.041	0.617	156	1272	100	725	780	0.163	383	342	401	379	93200	84487	0.745	0.752	-100	0	1
2	8	6	""	"ido"	13760	3960	150	108	121	71	58	126	126	197	192	97	3	0	0	61	84	59	70	66	66	153	192	125	2	0	0	3.600	-0.278	2.042	1.700	3.994	1.073	0.379	156	1248	100	-23	13	1.848	-18	-5	-5	18	18827	13031	-0.396	-0.359	-100	0	1
2	9	6	""	"ctsd"	14230	3990	90	236	251	86	34	117	117	132	64	48	78	42	0	127	155	81	52	61	61	74	38	51	78	48	0	1.803	1.426	1.509	1.354	4.895	3.305	0.070	33	390	19	185	228	0.850	119	66	134	94	8280	5131	1.859	2.132	-100	0	1
2	10	6	""	"ctsd"	14550	3960	150	105	114	76	66	131	131	479	778	162	0	0	0	55	77	178	231	63	63	221	360	162	0	0	0	3.250	-1.214	2.624	2.490	3.553	2.524	0.778	156	1272	100	-34	-3	1.700	-26	-8	-17	14	17742	11950	-0.469	-0.400	-100	0	1
2	11	6	""	"ctsd"	14950	3960	150	111	119	54	45	144	144	432	646	149	0	0	0	56	62	25	40	67	67	218	329	150	0	0	0	3.000	5.000	2.688	2.639	3.475	2.245	0.806	156	1272	100	-44	-30	1.585	-33	-11	-25	-5	18514	9659	-0.485	-0.474	-100	0	1
2	12	6	""	"ctsd"	15270	3940	130	290	289	80	27	147	147	236	379	160	2	0	0	130	138	65	47	66	66	116	187	161	4	0	0	2.234	1.972	2.576	2.834	3.759	8.943	0.017	48	907	0	207	214	1.160	143	64	142	72	13858	6619	0.140	0.118	-100	0	1
2	13	6	""	"ifi1"	15750	3960	150	148	206	350	169	141	141	207	287	138	5	1	0	70	108	213	197	70	70	139	318	228	2	0	0	100000.000	1.711	2.329	1.990	4.411	1.681	0.053	156	1272	100	7	103	16.610	7	0	65	38	32139	16920	-0.003	-0.097	-100	0	1
2	14	6	""	"ifi1"	16150	3960	150	365	1120	1586	141	291	291	1200	1546	128	18	15	0	173	876	1292	147	127	127	858	1216	141	22	16	0	1.609	1.107	1.544	1.624	3.484	1.360	0.751	156	1272	100	120	1578	0.686	74	46	829	749	174652	136578	-0.052	0.015	-100	0	1
2	15	6	""	"ifi1"	16540	3950	150	328	1065	2018	189	345	345	1241	2918	235	9	2	0	101	527	961	182	101	101	621	1275	205	11	4	0	100000.000	1.690	4.632	2.816	7.796	9.795	0.067	156	1163	100	-17	1146	16.610	-17	0	720	426	166147	82226	-0.060	-0.074	-100	0	1
2	16	6	""	"ifi1"	16890	3970	350	2363	3659	4282	117	206	206	689	2048	297	54	22	0	1640	2242	2518	112	80	80	313	893	285	75	41	0	1.383	1.597	1.473	1.763	3.063	2.595	0.345	912	4895	100	3717	5615	0.468	2157	1560	3453	2162	3336735	2044786	1.450	2.160	-100	0	1
2	17	6	""	"nars"	17330	3910	130	1126	3700	8673	234	165	165	364	1026	281	50	33	0	154	1276	3694	289	70	70	159	571	359	22	16	0	11.440	2.931	14.751	13.438	13.794	11.898	0.030	18	994	24	1045	4741	3.516	961	84	3535	1206	66599	22964	3.251	1.956	-100	0	1
2	18	6	""	"nars"	17740	3950	150	968	975	374	38	179	179	448	528	117	78	25	0	1038	1007	449	44	86	86	461	550	119	84	32	0	0.829	0.864	0.832	0.881	1.923	0.781	0.631	156	1252	100	1741	1717	-0.271	789	952	796	921	152077	157020	0.998	0.993	-100	0	1
2	19	6	""	"nars"	18140	3950	150	148	430	511	118	145	145	390	431	110	26	21	0	91	437	599	137	74	74	427	566	132	26	17	0	0.176	0.785	1.281	1.298	3.658	0.773	0.771	156	1272	100	20	648	-2.506	3	17	285	363	67024	68180	0.093	0.018	-100	0	1
2	20	6	""	"nars"	18530	3950	150	177	210	166	79	129	129	989	4058	410	0	0	0	122	141	87	61	66	66	375	1571	418	0	0	0	0.857	1.080	1.133	1.178	5.237	7.058	0.055	156	1272	100	104	156	-0.223	48	56	81	75	32819	22058	-0.192	-0.149	-100	0	1
2	1	7	""	"ifi47"	10990	4370	220	175	217	165	76	105	105	121	344	284	5	1	0	156	190	240	126	56	56	69	288	417	4	1	0	0.700	0.836	1.000	0.873	3.429	0.588	0.255	402	2410	9	170	246	-0.515	70	100	112	134	87099	76347	0.279	0.420	-100	0	1
2	2	7	""	"ifi47"	11380	4380	210	159	173	84	48	109	109	129	372	288	0	0	0	161	177	85	48	57	57	72	311	431	2	0	0	0.481	0.533	0.774	0.671	3.800	0.782	0.103	349	2065	87	154	184	-1.056	50	104	64	120	60451	61805	0.118	0.338	-100	0	1
2	3	7	""	"ifi47"	11740	4380	220	162	174	80	45	111	111	117	51	43	49	25	0	167	183	85	46	57	57	60	21	35	94	85	0	0.464	0.500	0.691	0.596	3.945	0.682	0.089	356	2374	94	161	189	-1.108	51	110	63	126	62016	65258	1.118	5.857	-100	0	1
2	4	7	""	"ifi47"	12160	4350	210	154	168	82	48	107	107	115	71	61	37	12	0	168	185	92	49	56	56	62	65	104	73	42	0	0.420	0.473	0.581	0.631	3.644	0.775	0.075	354	2346	68	159	190	-1.252	47	112	61	129	59578	65527	0.746	1.892	-100	0	1
2	5	7	""	"procr"	12600	4360	230	1159	1153	327	28	106	106	110	45	40	99	99	0	1077	1080	293	27	55	55	60	55	91	99	99	0	1.030	1.021	1.010	1.004	1.588	1.036	0.844	427	2598	91	2075	2072	0.043	1053	1022	1047	1025	492523	460970	23.178	18.545	0	0	0
2	6	7	""	"procr"	12940	4340	220	1091	1141	341	29	104	104	110	54	49	100	100	0	1025	1057	292	27	55	55	59	36	61	100	100	0	1.018	1.035	1.024	1.026	1.528	1.053	0.831	452	2471	87	1957	2039	0.026	987	970	1037	1002	515528	477793	19.093	27.722	0	0	0
2	7	7	""	"procr"	13360	4360	150	110	111	39	35	107	107	116	56	48	10	1	0	57	59	18	30	55	55	64	43	67	2	0	0	1.500	1.000	3.000	2.659	3.904	20.173	0.002	156	1272	100	5	8	0.585	3	2	4	4	17251	9206	-0.089	-0.116	-100	0	1
2	8	7	""	"procr"	13750	4340	180	214	229	110	48	111	111	122	62	50	65	39	0	159	189	121	64	57	57	70	49	70	76	51	0	1.010	0.894	1.089	1.044	4.202	1.125	0.189	182	1857	0	205	250	0.014	103	102	118	132	41614	34329	1.726	2.429	-100	0	1
2	9	7	""	"sp8"	14240	4360	200	1073	1146	677	59	121	121	232	343	147	80	63	0	1043	982	598	60	61	61	132	218	165	81	75	0	0.969	1.113	1.078	1.129	2.648	1.165	0.675	129	2408	0	1934	1946	-0.045	952	982	1025	921	147835	126647	2.665	3.899	-100	0	0
2	10	7	""	"sp8"	14550	4360	150	292	354	213	60	238	238	410	412	100	10	1	0	223	269	178	66	132	132	249	435	174	5	0	0	0.593	0.847	0.989	1.051	3.550	0.391	0.245	156	1239	100	145	253	-0.754	54	91	116	137	55178	41937	-0.136	0.046	-100	0	1
2	11	7	""	"sp8"	14990	4390	50	722	726	124	17	210	210	248	153	61	100	100	0	347	362	136	37	108	108	148	154	104	80	30	0	2.142	2.031	2.565	2.429	2.451	1.538	0.104	10	98	68	751	770	1.099	512	239	516	254	7260	3617	3.124	1.390	0	0	0
2	12	7	""	"sp8"	15350	4360	150	185	479	506	105	131	131	300	365	121	33	23	0	122	397	477	120	64	64	231	342	148	31	26	0	0.931	1.045	1.243	1.494	3.348	1.063	0.803	156	1272	100	112	681	-0.103	54	58	348	333	74742	61868	0.490	0.485	-100	0	1
2	13	7	""	"krt2-6a"	15750	4360	150	109	115	49	42	122	122	179	247	137	0	0	0	55	65	58	89	60	60	106	187	176	1	0	0	2.600	-1.400	2.368	2.414	3.972	1.517	0.217	156	1272	100	-18	-2	1.379	-13	-5	-7	5	17922	10136	-0.259	-0.219	-100	0	1
2	14	7	""	"krt2-6a"	16140	4350	150	110	172	233	135	148	148	412	1141	276	1	0	0	55	127	323	254	69	69	243	782	321	3	1	0	2.714	0.414	2.688	2.404	3.378	1.592	0.393	156	1272	100	-52	82	1.440	-38	-14	24	58	26772	19767	-0.210	-0.148	-100	0	1
2	15	7	""	"krt2-6a"	16580	4330	80	2363	3175	3023	95	256	256	535	819	153	73	53	0	171	866	1748	201	146	146	330	825	250	20	6	0	84.280	4.054	2.888	3.753	9.957	5.263	0.098	15	338	67	2132	3639	6.397	2107	25	2919	720	47628	12984	3.223	0.650	-100	0	1
2	16	7	""	"krt2-6a"	16920	4360	110	1346	2752	4063	147	178	178	764	2985	390	20	14	0	293	637	735	115	72	72	306	960	313	20	8	0	5.285	4.556	4.949	4.951	10.397	11.022	0.079	34	616	23	1389	3139	2.402	1168	221	2574	565	93564	21670	0.666	0.345	-100	0	1
2	17	7	""	"spi"	17310	4340	50	294	1115	1764	158	135	135	208	296	142	41	25	0	69	84	54	64	61	61	91	114	125	8	0	0	19.875	42.609	30.816	16.370	6.651	32.056	0.023	12	104	100	167	1003	4.313	159	8	980	23	13379	1009	3.064	-0.061	-100	0	1
2	18	7	""	"spi"	17660	4320	150	324	334	126	37	153	153	362	1105	305	0	0	0	245	251	129	51	74	74	183	732	400	0	0	0	1.000	1.023	1.031	1.086	3.717	2.619	0.179	128	1145	0	342	358	0.000	171	171	181	177	42766	32176	-0.025	0.093	-100	0	1
2	19	7	""	"spi"	18190	4370	280	292	370	523	141	110	110	178	246	138	31	8	0	202	253	278	109	58	58	150	339	226	8	1	0	1.264	1.333	1.285	1.331	3.430	1.531	0.079	457	3997	0	326	455	0.338	182	144	260	195	168935	115815	0.780	0.304	-100	0	1
2	20	7	""	"spi"	18530	4350	150	99	116	74	63	104	104	123	204	165	0	0	0	54	61	34	55	54	54	73	225	308	0	0	0	100000.000	1.714	3.000	3.129	3.439	1.953	0.211	156	1207	100	-5	19	16.610	-5	0	12	7	18104	9538	-0.034	-0.053	-100	0	1
2	1	8	""	"mmp2"	10970	4760	240	225	235	95	40	105	105	120	315	262	3	0	0	174	182	73	40	55	55	67	263	392	5	0	0	1.008	1.024	1.058	0.983	2.915	1.406	0.294	449	2905	96	239	257	0.011	120	119	130	127	105709	81870	0.365	0.437	-100	0	1
2	2	8	""	"mmp2"	11380	4760	240	225	239	95	39	105	105	122	327	268	2	0	0	182	197	91	46	55	55	67	273	407	7	0	0	0.945	0.944	0.952	0.931	3.121	1.176	0.270	440	2688	90	247	276	-0.082	120	127	134	142	105032	86875	0.358	0.476	-100	0	1
2	3	8	""	"mmp2"	11760	4760	250	236	252	96	38	108	108	114	51	44	84	66	0	179	197	105	53	56	56	61	34	55	92	77	0	1.041	1.021	1.115	1.102	2.868	1.146	0.298	452	2820	92	251	285	0.058	128	123	144	141	114107	89117	2.706	4.000	0	0	0
2	4	8	""	"mmp2"	12160	4780	230	220	240	117	48	105	105	113	60	53	73	47	0	163	183	99	54	56	56	61	34	55	88	70	0	1.075	1.063	1.053	1.035	3.321	1.519	0.264	427	2583	96	222	262	0.104	115	107	135	127	102268	78296	2.117	3.588	-100	0	1
2	5	8	""	"trfr"	12600	4790	220	246	260	117	45	104	104	110	56	50	82	61	0	286	311	142	45	55	55	59	24	40	99	98	0	0.615	0.609	0.648	0.583	2.892	0.586	0.312	379	2591	95	373	412	-0.701	142	231	156	256	98655	117907	2.679	10.500	0	0	0
2	6	8	""	"trfr"	13010	4850	230	237	253	106	41	112	112	126	70	55	72	43	0	250	275	139	50	59	59	76	57	75	91	74	0	0.654	0.653	0.725	0.673	2.981	0.668	0.222	380	2546	0	316	357	-0.613	125	191	141	216	96075	104510	1.814	3.491	-100	0	1
2	7	8	""	"trfr"	13370	4790	220	242	261	113	43	107	107	114	52	45	81	64	0	292	316	148	46	55	55	61	37	60	98	94	0	0.570	0.590	0.626	0.582	2.628	0.569	0.373	383	2462	92	372	415	-0.811	135	237	154	261	100147	121058	2.827	6.892	0	0	0
2	8	8	""	"trfr"	13750	4750	220	230	244	102	41	104	104	110	47	42	82	62	0	276	298	128	42	54	54	57	22	38	99	98	0	0.568	0.574	0.572	0.539	2.787	0.528	0.301	408	2593	91	348	384	-0.816	126	222	140	244	99631	121764	2.851	10.955	0	0	0
2	9	8	""	"nup21"	14150	4760	150	99	104	43	41	101	101	107	44	41	14	5	0	55	55	15	27	54	54	57	24	42	3	1	0	-2.000	3.000	3.531	3.203	4.183	23.214	0.009	156	1272	100	-1	4	Error	-2	1	3	1	16177	8593	-0.068	-0.083	-100	0	1
2	10	8	""	"nup21"	14550	4760	150	102	105	46	43	105	105	115	56	48	8	1	0	52	55	18	32	57	57	67	45	67	1	0	0	0.600	0.000	3.091	2.568	4.013	25.900	0.004	156	1272	100	-8	-2	-0.737	-3	-5	0	-2	16348	8526	-0.179	-0.267	-100	0	1
2	11	8	""	"nup21"	14980	4820	60	330	341	143	41	187	187	208	93	44	66	33	0	220	235	106	45	150	150	168	92	54	44	22	0	2.043	1.812	1.490	2.213	6.682	4.029	0.006	18	163	72	213	239	1.031	143	70	154	85	6133	4232	1.430	0.728	-100	0	1
2	12	8	""	"nup21"	15350	4760	150	97	105	39	37	111	111	129	72	55	5	0	0	53	59	28	47	59	59	86	72	83	2	1	0	2.333	100000.000	2.708	2.444	3.334	0.968	0.224	156	1272	100	-20	-6	1.222	-14	-6	-6	0	16384	9151	-0.333	-0.375	-100	0	1
2	13	8	""	"igh4"	15750	4760	150	100	104	40	38	104	104	113	71	62	3	0	0	53	55	16	29	55	55	64	60	93	1	0	0	2.000	0.000	2.800	2.583	3.652	3.333	0.098	156	1272	100	-6	0	1.000	-4	-2	0	0	16194	8555	-0.127	-0.150	-100	0	1
2	14	8	""	"igh4"	16140	4750	150	102	108	44	40	104	104	114	84	73	4	0	0	53	58	26	44	55	55	66	217	328	0	0	0	1.000	1.333	2.125	1.888	3.989	23.426	0.008	156	1272	100	-4	7	0.000	-2	-2	4	3	16909	8997	-0.071	-0.037	-100	0	1
2	15	8	""	"igh4"	16540	4750	150	92	101	41	40	110	110	136	141	103	0	0	0	54	56	20	35	58	58	79	80	101	0	0	0	4.500	4.500	3.000	2.889	3.294	10.983	0.014	156	1272	100	-22	-11	2.170	-18	-4	-9	-2	15734	8806	-0.248	-0.287	-100	0	1
2	16	8	""	"igh4"	17000	4820	90	437	518	342	66	144	144	175	122	69	88	57	0	338	394	276	70	78	78	109	86	78	83	66	0	1.127	1.184	0.884	1.084	2.582	1.434	0.301	42	390	40	553	690	0.172	293	260	374	316	21750	16563	2.811	3.314	0	0	0
2	17	8	""	"rb1"	17340	4840	240	1000	1047	386	36	118	118	284	1256	442	19	0	0	1000	1025	355	34	60	60	156	617	395	87	19	0	0.938	0.963	0.941	0.927	1.843	2.834	0.334	419	2557	43	1822	1894	-0.092	882	940	929	965	438843	429654	0.607	1.408	-100	0	1
2	18	8	""	"rb1"	17710	4800	210	1317	1349	452	33	99	99	108	51	47	100	100	0	1202	1220	368	30	54	54	62	101	162	99	98	0	1.061	1.072	1.040	1.071	1.801	1.084	0.787	378	2274	89	2366	2416	0.085	1218	1148	1250	1166	509794	460994	24.333	11.465	0	0	0
2	19	8	""	"rb1"	18150	4800	220	1183	1222	433	35	100	100	105	44	41	100	99	0	1054	1099	351	31	53	53	57	84	147	99	98	0	1.082	1.073	1.051	1.063	1.821	1.107	0.795	379	2417	96	2084	2168	0.114	1083	1001	1122	1046	463141	416608	25.386	12.405	0	0	0
2	20	8	""	"rb1"	18530	4770	230	1168	1192	433	36	99	99	109	69	63	99	99	0	1138	1161	408	35	53	53	61	69	113	98	97	0	0.985	0.986	1.004	0.998	1.934	0.999	0.790	400	2803	91	2154	2201	-0.022	1069	1085	1093	1108	476667	464442	15.696	15.942	0	0	0
2	1	9	""	"ly6a"	10990	5170	220	703	711	271	38	103	103	107	45	42	99	98	0	777	828	395	47	55	55	58	21	36	99	99	0	0.831	0.787	0.798	0.819	1.952	0.729	0.717	383	2514	95	1322	1381	-0.267	600	722	608	773	272311	317257	13.422	36.667	0	0	0
2	2	9	""	"ly6a"	11370	5180	210	678	708	290	40	103	103	108	52	48	99	98	0	873	904	389	43	55	55	58	32	55	100	100	0	0.703	0.713	0.698	0.706	1.755	0.691	0.764	374	2122	96	1393	1454	-0.508	575	818	605	849	264941	337941	11.538	26.438	0	0	0
2	3	9	""	"ly6a"	11750	5180	220	662	682	289	42	106	106	111	45	40	99	98	0	869	874	394	45	55	55	59	36	61	99	99	0	0.683	0.703	0.715	0.707	1.930	0.682	0.756	371	2424	94	1370	1395	-0.550	556	814	576	819	252837	324423	12.689	22.639	0	0	0
2	4	9	""	"ly6a"	12150	5150	220	659	675	287	42	105	105	111	49	44	98	98	0	744	780	383	49	55	55	59	31	52	98	98	0	0.804	0.786	0.776	0.787	1.834	0.751	0.750	381	2508	92	1243	1295	-0.315	554	689	570	725	257148	297266	11.510	23.258	0	0	0
2	5	9	""	"styx"	12560	5170	150	101	107	41	38	103	103	107	43	40	19	2	0	56	61	24	39	55	55	57	20	35	13	4	0	-2.000	0.667	3.583	3.128	4.851	71.038	0.000	156	1272	100	-1	10	Error	-2	1	4	6	16654	9524	0.000	0.200	-100	0	1
2	6	9	""	"styx"	12960	5170	150	156	172	87	50	119	119	165	495	300	0	0	0	108	130	84	64	63	63	108	335	310	1	0	0	0.822	0.791	1.713	1.487	3.926	1.506	0.861	156	1238	100	82	120	-0.283	37	45	53	67	26804	20335	0.014	0.066	-100	0	1
2	7	9	""	"styx"	13360	5160	150	108	113	43	38	104	104	111	50	45	13	2	0	52	54	15	27	54	54	60	46	76	1	0	0	-2.000	100000.000	3.059	3.243	3.672	32.432	0.005	156	1272	100	2	9	Error	4	-2	9	0	17561	8404	0.040	-0.130	-100	0	1
2	8	9	""	"styx"	13760	5180	210	173	202	179	88	104	104	110	46	41	64	41	0	122	140	77	55	55	55	57	19	33	80	67	0	1.030	1.153	1.294	1.427	4.773	8.141	0.031	162	2488	19	136	183	0.043	69	67	98	85	32687	22666	2.000	4.368	-100	0	1
2	9	9	""	"ms4a1"	14150	5160	150	97	101	39	38	101	101	107	46	42	12	2	0	54	56	14	25	54	54	58	43	74	1	0	0	100000.000	0.000	2.250	1.974	4.078	13.018	0.007	156	1272	100	-4	2	16.610	-4	0	0	2	15799	8697	-0.130	-0.047	-100	0	1
2	10	9	""	"ms4a1"	14550	5160	150	105	107	41	38	104	104	112	78	69	3	0	0	52	54	15	27	56	56	62	29	46	2	0	0	-0.250	-1.500	3.179	2.624	4.196	14.717	0.008	156	1272	100	-3	1	Error	1	-4	3	-2	16680	8439	-0.064	-0.276	-100	0	1
2	11	9	""	"ms4a1"	14970	5180	90	314	349	125	35	132	132	150	82	54	88	61	0	207	224	110	49	67	67	87	61	70	83	58	0	1.300	1.382	1.246	1.376	3.045	1.721	0.161	36	376	32	322	374	0.379	182	140	217	157	12558	8057	2.427	2.246	0	0	0
2	12	9	""	"ms4a1"	15350	5160	150	124	144	83	57	135	135	175	193	110	5	0	0	59	71	50	70	75	75	111	99	89	3	1	0	0.688	-2.250	2.192	2.197	3.283	1.582	0.373	156	1272	100	-27	5	-0.540	-11	-16	9	-4	22458	11048	-0.161	-0.404	-100	0	1
2	13	9	""	"wbscr22"	15740	5150	150	101	111	83	74	102	102	110	67	60	7	1	0	55	55	13	23	54	54	60	49	81	0	0	0	-1.000	9.000	2.438	2.439	4.560	80.836	0.002	156	1272	100	0	10	Error	-1	1	9	1	17244	8592	0.015	-0.102	-100	0	1
2	14	9	""	"wbscr22"	16140	5150	150	90	98	40	40	100	100	106	48	45	10	1	0	55	60	25	41	55	55	60	79	131	1	0	0	100000.000	-0.400	4.341	3.678	3.559	30.398	0.002	156	1272	100	-10	3	16.610	-10	0	-2	5	15331	9408	-0.167	0.000	-100	0	1
2	15	9	""	"wbscr22"	16540	5150	150	659	663	205	30	310	310	390	305	78	60	8	0	573	599	201	33	339	339	345	288	83	37	8	0	1.491	1.358	1.327	1.403	2.671	1.220	0.322	156	1272	100	583	613	0.576	349	234	353	260	103475	93481	0.895	0.882	-100	0	1
2	16	9	""	"wbscr22"	16940	5100	220	477	499	205	41	144	144	333	1186	356	0	0	0	397	441	245	55	73	73	226	608	269	12	1	0	1.028	0.965	1.018	0.978	2.668	1.151	0.395	170	2657	0	657	723	0.040	333	324	355	368	84790	74981	0.140	0.354	-100	0	1
2	17	9	""	"pdk4"	17320	5100	230	1015	1037	401	38	120	120	282	1299	460	18	0	0	1038	1054	388	36	61	61	169	649	384	78	22	0	0.916	0.923	0.903	0.927	1.731	2.841	0.334	383	2180	42	1872	1910	-0.127	895	977	917	993	396992	403823	0.581	1.364	-100	0	1
2	18	9	""	"pdk4"	17800	5170	210	1337	1332	384	28	99	99	104	43	41	100	100	0	1316	1297	368	28	53	53	56	21	37	100	100	0	0.980	0.991	1.011	0.997	1.717	0.996	0.856	349	2247	94	2501	2477	-0.029	1238	1263	1233	1244	464924	452584	28.558	59.095	0	0	0
2	19	9	""	"pdk4"	18190	5190	260	1317	1319	365	27	98	98	105	56	53	99	99	0	1314	1313	310	23	53	53	57	38	66	99	99	0	0.967	0.969	0.956	0.947	1.487	0.985	0.862	579	3017	92	2480	2481	-0.048	1219	1261	1221	1260	763716	760231	21.679	33.053	0	0	0
2	20	9	""	"pdk4"	18520	5160	220	222	255	142	55	97	97	106	63	59	70	48	0	237	281	193	68	52	52	58	51	87	83	70	0	0.676	0.690	0.717	0.757	3.325	0.905	0.464	140	2522	0	310	387	-0.565	125	185	158	229	35698	39407	2.365	4.373	-100	0	1
2	1	10	""	"sp6"	10960	5570	240	3416	3321	1048	31	100	100	106	42	39	100	100	0	3851	3667	1097	29	55	55	57	16	28	99	99	0	0.874	0.892	0.883	0.901	1.691	0.894	0.913	431	3062	96	7112	6833	-0.194	3316	3796	3221	3612	1431463	1580477	76.548	225.625	0	0	0
2	2	10	""	"sp6"	11370	5560	230	3430	3479	1141	32	102	102	108	52	48	100	100	0	4234	4144	911	21	55	55	59	30	50	100	100	0	0.796	0.826	0.799	0.833	1.510	0.848	0.859	428	2515	94	7507	7466	-0.329	3328	4179	3377	4089	1489208	1773799	64.827	136.167	0	0	0
2	3	10	""	"sp6"	11760	5570	240	3527	3436	865	25	107	107	132	119	90	100	100	0	4186	4112	945	22	57	57	72	72	100	99	99	0	0.828	0.821	0.823	0.819	1.536	0.819	0.918	453	2755	97	7549	7384	-0.272	3420	4129	3329	4055	1556318	1862756	27.765	56.111	0	0	0
2	4	10	""	"sp6"	12190	5570	230	3500	3470	1065	30	106	106	118	84	71	100	100	0	4286	4208	1072	25	55	55	63	47	74	100	100	0	0.802	0.810	0.799	0.803	1.509	0.819	0.901	446	2522	94	7625	7517	-0.318	3394	4231	3364	4153	1547821	1876910	39.905	88.191	0	0	0
2	5	10	""	"il4r"	12590	5610	240	936	951	299	31	104	104	110	48	43	100	99	0	762	777	252	32	55	55	61	50	81	100	99	0	1.177	1.173	1.183	1.163	1.560	1.186	0.796	500	2926	55	1539	1569	0.235	832	707	847	722	475626	388714	17.521	14.320	0	0	0
2	6	10	""	"il4r"	12960	5570	150	108	113	47	41	115	115	214	293	136	0	0	0	57	60	24	40	58	58	144	229	159	0	0	0	7.000	-1.000	2.763	2.578	4.484	1.296	0.583	156	1272	100	-8	0	2.807	-7	-1	-2	2	17677	9435	-0.345	-0.367	-100	0	1
2	7	10	""	"il4r"	13360	5560	150	1027	975	433	44	158	158	471	469	99	80	44	0	820	762	366	48	71	71	361	392	108	81	44	0	1.160	1.182	1.189	1.314	2.088	1.216	0.738	156	1272	100	1618	1508	0.214	869	749	817	691	152143	118817	1.075	1.023	-100	0	1
2	8	10	""	"il4r"	13740	5560	200	856	890	318	35	102	102	107	45	42	99	99	0	702	718	266	37	54	54	56	20	35	99	99	0	1.164	1.187	1.186	1.191	1.643	1.210	0.795	360	2225	92	1402	1452	0.219	754	648	788	664	320401	258301	17.400	33.100	0	0	0
2	9	10	""	"r-ras"	14190	5570	210	386	401	153	38	101	101	106	44	41	97	93	0	226	252	125	49	53	53	56	33	58	96	89	0	1.647	1.508	1.625	1.570	2.369	1.563	0.516	354	2319	91	458	499	0.720	285	173	300	199	141980	89378	6.705	5.939	0	0	0
2	10	10	""	"r-ras"	14550	5560	150	97	103	43	41	105	105	112	56	50	8	1	0	56	58	19	32	55	55	62	54	87	1	0	0	-8.000	-0.667	3.524	3.455	4.029	0.304	0.057	156	1272	100	-7	1	Error	-8	1	-2	3	16102	9117	-0.161	-0.074	-100	0	1
2	11	10	""	"r-ras"	15010	5500	90	371	418	225	53	140	140	186	135	72	71	38	0	268	303	177	58	74	74	105	80	76	75	61	0	1.191	1.214	1.391	1.253	4.001	1.447	0.374	57	370	41	425	507	0.252	231	194	278	229	23846	17263	1.719	2.475	-100	0	1
2	12	10	""	"r-ras"	15260	5530	80	349	378	155	41	139	139	161	90	55	81	61	0	212	225	108	48	68	68	92	68	73	75	51	0	1.458	1.522	1.447	1.514	3.289	1.927	0.293	60	303	69	354	396	0.544	210	144	239	157	22707	13516	2.411	1.956	0	0	0
2	13	10	""	"mic1"	15740	5550	150	94	104	41	39	107	107	128	106	82	1	0	0	51	60	68	113	55	55	77	98	127	1	0	0	3.250	-0.600	3.364	3.491	3.593	15.607	0.000	156	1272	100	-17	2	1.700	-13	-4	-3	5	16146	9298	-0.226	-0.173	-100	0	1
2	14	10	""	"mic1"	16140	5550	150	107	112	43	38	104	104	129	106	82	1	0	0	56	60	29	48	56	56	76	90	118	1	0	0	100000.000	2.000	3.000	3.126	3.603	3.184	0.114	156	1272	100	3	12	16.610	3	0	8	4	17492	9408	-0.160	-0.178	-100	0	1
2	15	10	""	"mic1"	16540	5550	150	751	670	364	54	145	145	341	325	95	74	46	0	630	588	321	54	69	69	272	295	108	77	46	0	1.080	1.012	1.122	1.092	2.350	1.117	0.676	156	1272	100	1167	1044	0.111	606	561	525	519	104580	91669	1.012	1.071	-100	0	1
2	16	10	""	"mic1"	16940	5550	150	108	111	44	39	115	115	178	195	109	0	0	0	56	60	21	35	59	59	122	186	152	0	0	0	2.333	-4.000	3.417	2.963	3.997	1.494	0.480	156	1272	100	-10	-3	1.222	-7	-3	-4	1	17286	9315	-0.344	-0.333	-100	0	1
2	17	10	""	"buffer"	17410	5430	200	354	567	1095	193	103	103	110	58	52	92	84	0	246	377	647	171	54	54	62	52	83	93	77	0	1.307	1.437	1.294	1.321	2.564	2.103	0.389	270	2122	39	443	787	0.386	251	192	464	323	153084	101703	7.879	6.058	0	0	0
2	18	10	""	"buffer"	17730	5550	150	105	108	42	38	104	104	121	139	114	0	0	0	53	56	15	26	55	55	66	78	118	0	0	0	-0.500	4.000	2.200	2.115	4.064	25.862	0.005	156	1213	100	-1	5	Error	1	-2	4	1	16814	8749	-0.094	-0.128	-100	0	1
2	19	10	""	"buffer"	18130	5540	150	100	104	41	39	97	97	103	42	40	18	3	0	53	54	23	42	53	53	55	17	30	7	3	0	100000.000	7.000	2.565	2.593	4.092	23.802	0.004	156	1256	100	3	8	16.610	3	0	7	1	16242	8455	0.024	-0.059	-100	0	1
2	20	10	""	"buffer"	18530	5540	150	99	104	41	39	98	98	104	45	43	18	1	0	53	54	13	24	53	53	55	17	30	9	1	0	100000.000	6.000	3.036	3.209	3.476	-3853.548	0.000	156	1272	100	1	7	16.610	1	0	6	1	16210	8461	0.000	-0.059	-100	0	1
2	1	11	""	"sp3"	10970	6000	210	738	745	236	31	100	100	105	68	64	99	99	0	537	537	166	30	55	55	61	180	295	96	79	0	1.324	1.338	1.336	1.317	1.930	0.903	0.370	319	2459	72	1120	1127	0.405	638	482	645	482	237581	171395	9.412	2.644	0	0	0
2	2	11	""	"sp3"	11370	5980	190	733	746	208	27	104	104	110	77	70	100	99	0	530	536	159	29	54	54	57	28	49	100	99	0	1.321	1.332	1.336	1.339	1.625	1.389	0.775	286	1996	90	1105	1124	0.402	629	476	642	482	213381	153167	8.260	17.107	0	0	0
2	3	11	""	"sp3"	11750	5970	190	663	665	212	31	107	107	137	133	97	98	92	0	489	509	157	30	56	56	73	74	101	99	97	0	1.284	1.232	1.279	1.198	1.795	1.311	0.715	291	1980	93	989	1011	0.361	556	433	558	453	193541	148104	3.970	5.892	0	0	0
2	4	11	""	"sp3"	12200	5970	190	689	698	216	30	105	105	115	60	52	99	98	0	509	514	174	33	56	56	67	49	73	98	96	0	1.289	1.295	1.298	1.332	1.874	1.353	0.727	350	1903	83	1037	1051	0.366	584	453	593	458	244200	180048	9.717	9.122	0	0	0
2	5	11	""	"tgfb1"	12560	5970	150	112	118	45	38	115	115	127	64	50	8	1	0	69	82	39	47	66	66	90	84	93	6	0	0	-1.000	0.188	1.083	1.237	4.945	1.368	0.013	156	1256	100	0	19	Error	-3	3	3	16	18445	12827	-0.141	-0.095	-100	0	1
2	6	11	""	"tgfb1"	12960	5970	150	104	111	45	40	123	123	248	281	113	0	0	0	56	62	28	45	64	64	224	315	140	0	0	0	2.375	6.000	2.528	2.252	4.760	0.912	0.831	156	1240	100	-27	-14	1.248	-19	-8	-12	-2	17251	9737	-0.488	-0.514	-100	0	1
2	7	11	""	"tgfb1"	13320	5960	300	611	579	294	50	123	123	282	341	120	70	20	0	648	593	316	53	61	61	234	328	140	78	36	0	0.831	0.857	0.896	0.926	2.037	0.957	0.668	716	4367	100	1075	988	-0.267	488	587	456	532	414313	424502	0.871	1.095	-100	0	1
2	8	11	""	"tgfb1"	13680	5990	270	491	532	271	50	100	100	117	105	89	92	76	0	519	558	277	49	54	54	68	96	141	96	89	0	0.841	0.857	0.820	0.800	2.225	5.675	0.106	515	3515	51	856	936	-0.250	391	465	432	504	273757	287527	3.952	5.104	0	0	0
2	9	11	""	"pnp"	14190	5950	240	1990	1985	526	26	100	100	105	42	40	100	99	0	1742	1776	457	25	53	53	58	101	174	99	99	0	1.119	1.094	1.107	1.102	1.581	1.104	0.882	458	3081	97	3579	3608	0.162	1890	1689	1885	1723	909115	813324	44.762	17.010	0	0	0
2	10	11	""	"pnp"	14550	5960	150	113	122	58	47	106	106	151	203	134	1	0	0	59	67	29	43	56	56	99	218	220	0	0	0	2.333	1.455	2.240	2.267	4.863	0.954	0.454	156	1272	100	10	27	1.222	7	3	16	11	19090	10439	-0.143	-0.147	-100	0	1
2	11	11	""	"pnp"	14950	5960	150	109	162	305	188	174	174	795	949	119	2	1	0	57	103	253	245	85	85	694	883	127	2	0	0	2.321	-0.667	2.538	2.507	2.621	1.101	0.935	156	1272	100	-93	6	1.215	-65	-28	-12	18	25323	16122	-0.667	-0.669	-100	0	1
2	12	11	""	"pnp"	15350	5960	150	125	419	702	167	172	172	763	955	125	12	8	0	63	335	683	203	90	90	686	906	132	12	8	0	1.741	1.008	1.846	1.670	2.473	1.083	0.931	156	1272	100	-74	492	0.800	-47	-27	247	245	65402	52314	-0.360	-0.387	-100	0	1
2	13	11	""	"timp2"	15740	5950	150	101	103	42	40	103	103	126	113	89	1	0	0	55	56	14	25	55	55	76	116	152	0	0	0	100000.000	0.000	3.867	3.626	3.262	97.963	0.001	156	1272	100	-2	1	16.610	-2	0	0	1	16126	8757	-0.204	-0.172	-100	0	1
2	14	11	""	"timp2"	16140	5950	150	168	303	254	83	140	140	261	231	88	33	17	0	74	212	213	100	65	65	167	168	100	37	21	0	3.111	1.109	1.537	1.707	2.649	1.390	0.664	156	1272	100	37	310	1.637	28	9	163	147	47282	33044	0.182	0.268	-100	0	1
2	15	11	""	"timp2"	16540	5950	150	102	108	39	36	131	131	249	233	93	0	0	0	52	54	14	25	63	63	168	181	107	0	0	0	2.636	2.556	2.724	2.685	2.984	1.275	0.760	156	1222	100	-40	-32	1.398	-29	-11	-23	-9	16895	8403	-0.605	-0.630	-100	0	1
2	16	11	""	"timp2"	16880	5950	240	473	497	192	38	100	100	149	459	308	33	0	0	347	351	149	42	54	54	84	301	358	46	2	0	1.273	1.337	1.281	1.362	2.232	1.420	0.589	497	3147	80	666	694	0.348	373	293	397	297	247221	174479	0.758	0.887	-100	0	1
2	17	11	""	"sp5"	17330	5950	150	260	1532	2501	163	118	118	649	1658	255	24	16	0	171	920	1526	165	60	60	410	1068	260	24	16	0	1.279	1.644	1.488	1.598	4.094	1.644	0.695	156	1197	100	253	2274	0.355	142	111	1414	860	238925	143534	0.533	0.478	-100	0	1
2	18	11	""	"sp5"	17680	5910	330	8940	8244	3781	45	104	104	228	776	340	98	97	0	5231	4919	2081	42	56	56	142	503	354	97	96	0	1.707	1.674	1.688	1.657	1.717	1.734	0.906	547	5131	0	14011	13003	0.771	8836	5175	8140	4863	4509330	2690654	10.330	9.497	-100	0	0
2	19	11	""	"sp5"	18170	5970	160	10436	10168	2543	25	102	102	392	1697	432	100	96	0	6170	6057	1518	25	54	54	227	1003	441	98	97	0	1.690	1.677	1.676	1.694	1.508	1.718	0.904	172	1323	76	16450	16069	0.757	10334	6116	10066	6003	1748873	1041824	5.761	5.813	-100	0	0
2	20	11	""	"sp5"	18500	5890	240	9636	9032	2935	32	103	103	251	1170	466	98	97	0	5823	5445	1828	33	54	54	144	701	486	96	95	0	1.652	1.656	1.668	1.726	1.931	1.703	0.897	450	2949	0	15302	14320	0.724	9533	5769	8929	5391	4064594	2450365	7.505	7.562	-100	0	0
3	1	1	""	"sp4"	1980	10950	220	712	728	238	32	97	97	103	53	51	100	99	0	546	554	160	28	52	52	55	31	56	99	98	0	1.245	1.257	1.264	1.260	1.675	1.327	0.792	328	2841	87	1109	1133	0.316	615	494	631	502	238912	181767	11.792	16.097	0	0	0
3	2	1	""	"sp4"	2390	10940	200	668	693	229	33	101	101	107	54	50	100	100	0	504	517	156	30	53	53	57	34	59	99	98	0	1.257	1.276	1.274	1.278	1.714	1.361	0.757	290	2358	82	1018	1056	0.330	567	451	592	464	200925	149790	10.852	13.529	0	0	0
3	3	1	""	"sp4"	2830	10980	180	679	700	219	31	98	98	104	48	46	99	99	0	540	550	204	37	52	52	54	18	33	100	100	0	1.191	1.209	1.256	1.222	1.771	1.238	0.707	237	1877	89	1069	1100	0.252	581	488	602	498	166008	130260	12.417	27.556	0	0	0
3	4	1	""	"sp4"	3180	10960	170	701	727	205	28	95	95	102	50	49	100	100	0	540	563	158	28	53	53	55	18	32	100	100	0	1.244	1.239	1.240	1.232	1.530	1.277	0.777	242	1558	91	1093	1142	0.315	606	487	632	510	175830	136237	12.500	28.222	0	0	0
3	5	1	""	"abp1"	3610	10940	200	210	245	228	93	99	99	117	233	199	16	1	0	119	161	349	216	54	54	78	381	488	1	0	0	1.708	1.364	1.971	1.775	3.480	0.575	0.556	301	2279	88	176	253	0.772	111	65	146	107	73635	48577	0.549	0.218	-100	0	1
3	6	1	""	"abp1"	3970	10950	200	208	213	87	40	99	99	119	249	209	6	0	0	124	146	82	56	54	54	76	375	493	1	0	0	1.557	1.239	1.463	1.376	3.390	2.538	0.188	302	2252	91	179	206	0.639	109	70	114	92	64350	44198	0.378	0.187	-100	0	1
3	7	1	""	"abp1"	4430	10960	210	196	208	93	44	99	99	103	43	41	76	55	0	128	152	89	58	54	54	57	21	36	91	76	0	1.311	1.112	1.400	1.241	3.375	1.602	0.151	330	2295	91	171	207	0.391	97	74	109	98	68772	49999	2.442	4.524	0	0	0
3	8	1	""	"abp1"	4760	10960	200	193	206	94	45	101	101	105	46	43	71	49	0	120	141	76	53	54	54	58	35	60	75	47	0	1.394	1.207	1.289	1.354	3.408	1.915	0.187	323	2042	92	158	192	0.479	92	66	105	87	66397	45406	2.196	2.371	-100	0	1
3	9	1	""	"ctss"	5220	10950	200	458	571	338	59	100	100	103	40	38	98	96	0	483	610	414	67	55	55	58	19	32	99	99	0	0.836	0.849	0.826	0.851	1.837	0.824	0.800	332	2278	94	786	1026	-0.258	358	428	471	555	189413	202363	11.700	29.053	0	0	0
3	10	1	""	"ctss"	5620	10980	200	518	604	340	56	100	100	104	44	42	100	99	0	537	656	387	58	55	55	57	17	29	99	99	0	0.867	0.839	0.836	0.859	1.991	0.841	0.785	356	2112	61	900	1105	-0.206	418	482	504	601	214946	233695	11.364	35.235	0	0	0
3	11	1	""	"ctss"	5980	10990	220	607	662	303	45	105	105	130	756	581	23	0	0	629	698	328	46	57	57	64	71	110	99	97	0	0.878	0.869	0.862	0.855	1.838	7.238	0.145	372	2432	88	1074	1198	-0.188	502	572	557	641	246171	259713	0.704	8.930	0	0	0
3	12	1	""	"ctss"	6360	10950	210	549	961	2311	240	100	100	127	776	611	20	4	0	491	797	1316	165	56	56	62	55	88	97	92	0	1.032	1.162	0.965	0.970	1.832	1.719	0.869	366	2306	95	884	1602	0.045	449	435	861	741	351569	291586	1.075	13.364	-100	0	1
3	13	1	""	"actin"	6820	10960	250	13422	9477	6673	70	99	99	107	52	48	99	98	0	15614	10742	7603	70	55	55	65	61	93	100	100	0	0.856	0.878	0.860	0.814	1.771	0.876	0.972	509	2963	96	28882	20065	-0.224	13323	15559	9378	10687	4823881	5467794	180.192	175.033	0	0	0
3	14	1	""	"actin"	7170	10980	240	12397	9136	5869	64	103	103	111	54	48	99	99	0	14527	10592	6728	63	56	56	68	72	105	100	100	0	0.850	0.857	0.849	0.804	1.546	0.861	0.966	502	2761	92	26765	19569	-0.234	12294	14471	9033	10536	4586219	5317375	167.130	146.167	0	0	0
3	15	1	""	"actin"	7630	10960	250	12289	9731	6258	64	104	104	120	184	153	98	91	0	14414	10887	6902	63	56	56	73	287	393	98	88	0	0.849	0.889	0.868	0.865	1.568	0.894	0.966	508	2856	95	26543	20458	-0.236	12185	14358	9627	10831	4943454	5530593	52.234	37.679	0	0	0
3	16	1	""	"actin"	7990	10930	310	8508	7566	6709	88	100	100	113	156	138	95	81	0	10798	8540	7479	87	54	54	64	233	364	96	84	0	0.783	0.880	0.844	0.772	1.740	0.887	0.978	666	4232	30	19152	15952	-0.353	8408	10744	7466	8486	5038750	5687356	47.776	36.378	0	0	0
3	17	1	""	"sp7"	8440	10950	170	669	686	198	28	99	99	107	54	50	100	99	0	518	528	156	29	54	54	57	34	59	99	99	0	1.228	1.238	1.213	1.235	1.565	1.265	0.791	282	1478	80	1034	1061	0.296	570	464	587	474	193537	148972	10.722	13.853	0	0	0
3	18	1	""	"sp7"	8770	10990	180	673	686	208	30	101	101	107	45	42	100	100	0	524	547	161	29	55	55	57	19	33	100	100	0	1.220	1.189	1.186	1.179	1.603	1.231	0.772	281	1762	96	1041	1077	0.287	572	469	585	492	192676	153770	12.867	25.789	0	0	0
3	19	1	""	"sp7"	9150	10960	210	593	611	190	31	102	102	108	48	44	99	99	0	473	496	277	55	55	55	58	36	62	99	99	0	1.175	1.154	1.183	1.164	1.604	1.037	0.574	305	2472	92	909	950	0.233	491	418	509	441	186383	151309	10.479	12.167	0	0	0
3	20	1	""	"sp7"	9560	10970	180	564	571	176	30	100	100	106	49	46	99	97	0	445	460	137	29	54	54	58	38	65	99	99	0	1.187	1.160	1.166	1.152	1.762	1.221	0.731	343	1739	23	855	877	0.247	464	391	471	406	195990	157713	9.490	10.579	0	0	0
3	1	2	""	"ara"	1990	11350	150	101	109	53	48	100	100	106	51	48	15	1	0	61	67	28	41	53	53	57	19	33	31	14	0	0.125	0.643	2.222	2.226	4.201	19.765	0.005	156	1272	100	9	23	-3.000	1	8	9	14	16927	10461	0.059	0.526	-100	0	1
3	2	2	""	"ara"	2390	11350	150	102	119	84	70	96	96	104	47	45	25	9	0	57	63	24	38	54	54	58	23	39	19	7	0	2.000	2.556	2.143	2.052	3.784	14.969	0.010	156	1272	100	9	32	1.000	6	3	23	9	18576	9803	0.319	0.217	-100	0	1
3	3	2	""	"ara"	2790	11350	150	101	107	43	40	100	100	106	45	42	17	3	0	64	71	28	39	54	54	58	23	39	28	12	0	0.100	0.412	1.511	1.598	4.159	14.289	0.009	156	1272	100	11	24	-3.322	1	10	7	17	16734	11014	0.022	0.565	-100	0	1
3	4	2	""	"ara"	3230	11370	100	201	203	83	40	102	102	107	45	42	81	63	0	105	107	50	46	56	56	62	35	56	54	45	0	2.020	1.980	1.272	1.749	3.848	17.019	0.003	11	605	85	148	152	1.014	99	49	101	51	2233	1172	2.133	1.286	-100	0	1
3	5	2	""	"cxcl10"	3580	11370	210	414	434	166	38	99	99	122	351	287	39	3	0	253	270	119	44	55	55	85	618	727	0	0	0	1.591	1.558	1.597	1.587	2.323	1.688	0.577	366	2436	96	513	550	0.670	315	198	335	215	158856	98894	0.889	0.299	-100	0	1
3	6	2	""	"cxcl10"	4030	11360	210	425	439	145	33	100	100	129	378	293	35	1	0	268	280	101	36	54	54	88	640	727	0	0	0	1.519	1.500	1.486	1.516	1.838	1.664	0.641	380	2262	96	539	565	0.603	325	214	339	226	166971	106287	0.820	0.300	-100	0	1
3	7	2	""	"cxcl10"	4390	11380	220	431	456	170	37	97	97	102	43	42	98	97	0	266	291	177	60	54	54	56	20	35	98	97	0	1.575	1.515	1.540	1.601	2.218	1.429	0.564	426	2401	92	546	596	0.655	334	212	359	237	194400	124079	8.233	11.750	0	0	0
3	8	2	""	"cxcl10"	4800	11330	240	405	419	156	37	99	99	105	44	41	98	95	0	244	259	101	38	55	55	58	31	53	97	94	0	1.619	1.569	1.583	1.543	2.213	1.770	0.606	458	2834	84	495	524	0.695	306	189	320	204	191878	118410	7.136	6.484	0	0	0
3	9	2	""	"anxa4"	5200	11350	220	510	546	211	38	99	99	103	41	39	99	99	0	191	215	103	47	55	55	57	35	61	93	80	0	3.022	2.794	3.186	3.212	2.544	3.282	0.521	344	2532	84	547	607	1.596	411	136	447	160	187894	73990	10.805	4.514	0	0	0
3	10	2	""	"anxa4"	5580	11380	220	552	571	195	34	98	98	102	40	39	99	99	0	205	226	110	48	54	54	56	19	33	97	92	0	3.007	2.750	2.811	3.133	2.342	3.113	0.525	353	2644	94	605	645	1.588	454	151	473	172	201473	79829	11.725	8.947	0	0	0
3	11	2	""	"anxa4"	6030	11370	210	564	576	185	32	102	102	108	48	44	99	99	0	211	229	104	45	56	56	61	61	100	87	64	0	2.981	2.740	2.918	3.100	2.328	3.120	0.524	372	2207	91	617	647	1.576	462	155	474	173	214425	85223	9.750	2.754	0	0	0
3	12	2	""	"anxa4"	6360	11340	210	510	531	184	34	98	98	103	42	40	99	99	0	191	210	101	48	55	55	57	20	35	94	88	0	3.029	2.794	2.902	3.377	2.615	3.153	0.514	339	2212	93	548	588	1.599	412	136	433	155	180084	71070	10.190	7.650	0	0	0
3	13	2	""	"cxcl10-bis"	6840	11360	200	440	453	155	34	99	99	104	44	42	100	98	0	251	263	99	37	55	55	60	122	203	81	31	0	1.740	1.702	1.771	1.756	2.039	1.944	0.583	324	2178	93	537	562	0.799	341	196	354	208	146885	85082	7.932	1.664	0	0	0
3	14	2	""	"cxcl10-bis"	7220	11380	210	398	403	131	32	99	99	106	45	42	98	98	0	244	251	90	35	55	55	58	30	51	99	95	0	1.582	1.551	1.601	1.572	2.106	1.691	0.554	363	2109	92	488	500	0.662	299	189	304	196	146119	91065	6.600	6.433	0	0	0
3	15	2	""	"cxcl10-bis"	7550	11360	210	404	416	150	36	102	102	124	280	225	54	6	0	233	246	89	36	55	55	84	569	677	0	0	0	1.697	1.644	1.659	1.643	2.191	0.677	0.753	336	2194	96	480	505	0.763	302	178	314	191	139615	82613	1.043	0.285	-100	0	1
3	16	2	""	"cxcl10-bis"	7960	11360	220	375	391	137	35	100	100	117	269	229	52	5	0	235	243	90	37	55	55	73	389	532	2	0	0	1.528	1.548	1.524	1.555	2.098	1.917	0.599	391	2568	94	455	479	0.612	275	180	291	188	152868	94991	1.019	0.437	-100	0	1
3	17	2	""	"sp2"	8420	11350	190	2516	2505	538	21	102	102	115	114	99	100	100	0	2979	2928	597	20	54	54	65	111	170	100	99	0	0.825	0.836	0.833	0.840	1.420	0.834	0.924	298	1917	93	5339	5277	-0.278	2414	2925	2403	2874	746595	872407	20.965	25.793	0	0	0
3	18	2	""	"sp2"	8780	11390	190	2675	2748	668	24	98	98	106	96	90	100	100	0	3086	3044	651	21	55	55	59	100	169	100	100	0	0.850	0.887	0.868	0.883	1.304	0.890	0.935	296	1945	93	5608	5639	-0.234	2577	3031	2650	2989	813478	901036	27.521	29.850	0	0	0
3	19	2	""	"sp2"	9220	11380	190	2606	2704	649	24	102	102	107	51	47	100	100	0	3038	3070	654	21	55	55	61	118	193	100	100	0	0.839	0.863	0.861	0.862	1.302	0.862	0.923	291	1895	91	5487	5617	-0.253	2504	2983	2602	3015	786863	893325	50.922	25.500	0	0	0
3	20	2	""	"sp2"	9540	11350	180	2476	2485	568	22	101	101	108	55	50	100	100	0	2964	2948	646	21	55	55	60	64	106	100	100	0	0.816	0.824	0.816	0.825	1.366	0.819	0.921	301	1672	88	5284	5277	-0.293	2375	2909	2384	2893	747967	887270	43.218	45.125	0	0	0
3	1	3	""	"apc"	1960	11740	250	552	569	208	36	98	98	105	63	60	99	96	0	465	474	167	35	52	52	56	51	91	99	99	0	1.099	1.116	1.097	1.087	1.777	1.193	0.708	538	3187	89	867	893	0.136	454	413	471	422	306291	255055	7.365	8.196	0	0	0
3	2	3	""	"apc"	2400	11770	210	537	561	201	35	95	95	103	54	52	99	99	0	438	456	165	36	51	51	55	65	118	99	96	0	1.142	1.151	1.158	1.146	1.804	1.206	0.695	348	2324	94	829	871	0.192	442	387	466	405	195096	158616	8.481	6.169	0	0	0
3	3	3	""	"apc"	2780	11770	220	545	547	208	38	97	97	103	49	47	99	97	0	435	458	170	37	52	52	55	52	94	99	97	0	1.170	1.108	1.110	1.077	1.944	1.121	0.652	367	2613	76	831	856	0.227	448	383	450	406	200793	168173	9.061	7.750	0	0	0
3	4	3	""	"apc"	3220	11750	220	522	542	197	36	98	98	105	73	69	98	94	0	433	451	163	36	53	53	57	47	82	99	98	0	1.116	1.116	1.108	1.078	1.956	1.193	0.715	373	2682	95	804	842	0.158	424	380	444	398	202166	168360	5.986	8.383	0	0	0
3	5	3	""	"cxcl11"	3540	11730	160	186	195	76	38	103	103	108	45	41	71	42	0	117	142	136	95	55	55	59	27	45	82	65	0	1.339	1.057	1.254	1.055	2.942	1.524	0.075	35	1517	8	145	179	0.421	83	62	92	87	6811	4954	1.933	3.074	-100	0	1
3	6	3	""	"cxcl11"	3980	11760	140	175	185	64	34	101	101	107	48	44	73	31	0	99	110	52	47	56	56	62	24	38	62	48	0	1.721	1.556	1.941	2.220	5.560	6.687	0.022	45	1144	0	117	138	0.783	74	43	84	54	8308	4971	1.625	2.000	-100	0	1
3	7	3	""	"cxcl11"	4370	11750	140	192	200	76	38	99	99	106	47	44	78	48	0	93	104	42	40	55	55	58	21	36	66	46	0	2.447	2.061	2.186	2.354	3.848	6.497	0.045	66	1100	28	131	150	1.291	93	38	101	49	13209	6843	2.000	2.190	-100	0	1
3	8	3	""	"cxcl11"	4800	11770	190	189	192	72	37	100	100	107	45	42	75	49	0	114	114	43	37	55	55	59	23	38	76	58	0	1.508	1.559	1.710	1.792	3.820	6.087	0.025	101	1972	20	148	151	0.593	89	59	92	59	19383	11539	1.889	2.391	-100	0	1
3	9	3	""	"arg2"	5160	11760	130	182	186	63	33	106	106	112	46	41	75	42	0	103	112	39	34	59	59	66	40	60	60	14	0	1.727	1.509	1.690	1.505	3.802	8.822	0.008	28	956	31	120	133	0.788	76	44	80	53	5212	3125	1.609	1.150	-100	0	1
3	10	3	""	"arg2"	5590	11760	150	119	124	47	37	102	102	107	46	42	28	7	0	84	88	27	30	56	56	62	34	54	39	8	0	0.607	0.688	1.474	1.462	3.749	3.271	0.009	156	1272	100	45	54	-0.720	17	28	22	32	19281	13656	0.370	0.765	-100	0	1
3	11	3	""	"arg2"	5990	11760	150	105	115	47	40	107	107	115	56	48	16	3	0	86	95	39	41	58	58	66	41	62	31	10	0	-0.071	0.216	1.500	1.257	3.932	2.268	0.108	156	1272	100	26	45	Error	-2	28	8	37	17990	14811	0.000	0.707	-100	0	1
3	12	3	""	"arg2"	6380	11770	120	197	204	55	26	107	107	111	45	40	83	50	0	103	103	34	33	60	60	66	29	43	61	33	0	2.093	2.256	2.265	2.098	5.355	12.563	0.003	18	868	50	133	140	1.066	90	43	97	43	3673	1851	2.067	1.276	-100	0	1
3	13	3	""	"cxcl5"	6840	11770	220	346	362	145	40	99	99	103	42	40	97	90	0	275	286	105	36	54	54	59	115	194	87	46	0	1.118	1.134	1.141	1.043	2.370	0.576	0.208	393	2390	90	468	495	0.161	247	221	263	232	142127	112257	6.167	1.974	-100	0	1
3	14	3	""	"cxcl5"	7180	11790	230	341	351	137	39	99	99	104	43	41	95	90	0	256	273	118	43	54	54	56	27	48	99	94	0	1.198	1.151	1.134	1.115	2.317	1.247	0.534	425	2379	95	444	471	0.261	242	202	252	219	149061	115950	5.744	8.037	0	0	0
3	15	3	""	"cxcl5"	7580	11790	220	303	327	148	45	101	101	112	184	164	56	13	0	229	248	138	55	55	55	72	441	612	3	0	0	1.161	1.171	1.175	1.177	2.727	0.403	0.717	423	2497	91	376	419	0.215	202	174	226	193	138212	105032	1.168	0.399	-100	0	1
3	16	3	""	"cxcl5"	8010	11790	240	292	304	128	42	100	100	114	254	222	30	1	0	223	242	110	45	54	54	71	369	519	7	0	0	1.136	1.085	1.062	1.059	2.557	0.685	0.863	463	2797	89	361	392	0.184	192	169	204	188	140678	111976	0.748	0.463	-100	0	1
3	17	3	""	"arhgef1"	8410	11740	220	800	808	269	33	101	101	114	116	101	100	97	0	726	749	361	48	56	56	64	83	129	100	98	0	1.043	1.020	1.071	1.037	1.651	0.943	0.663	428	2500	94	1369	1400	0.061	699	670	707	693	345723	320695	5.983	8.253	0	0	0
3	18	3	""	"arhgef1"	8830	11770	210	815	848	253	29	99	99	107	94	87	99	98	0	773	779	236	30	56	56	59	18	30	99	99	0	0.999	1.036	1.044	1.030	1.603	1.051	0.791	373	2151	87	1433	1472	-0.001	716	717	749	723	316148	290537	7.883	40.000	0	0	0
3	19	3	""	"arhgef1"	9160	11780	210	848	852	245	28	100	100	105	43	40	100	100	0	760	779	227	29	55	55	59	64	108	99	99	0	1.061	1.039	1.047	1.037	1.515	1.052	0.819	400	2086	96	1453	1476	0.085	748	705	752	724	340811	311586	17.372	11.250	0	0	0
3	20	3	""	"arhgef1"	9560	11750	230	819	824	294	35	101	101	107	44	41	100	99	0	714	731	256	35	55	55	60	58	96	99	99	0	1.090	1.070	1.068	1.051	1.702	1.092	0.788	430	2723	90	1377	1399	0.124	718	659	723	676	354401	314419	16.295	11.569	0	0	0
3	1	4	""	"cxcl9"	2010	12160	260	224	249	145	58	94	94	101	45	44	77	59	0	181	205	127	61	51	51	54	35	64	82	69	0	1.000	1.006	1.119	1.059	3.012	1.191	0.442	505	3126	94	260	309	0.000	130	130	155	154	125553	103454	3.289	4.314	0	0	0
3	2	4	""	"cxcl9"	2370	12170	240	257	268	123	45	95	95	102	46	45	90	76	0	207	233	117	50	52	52	55	39	70	95	84	0	1.045	0.956	1.040	0.972	2.659	1.049	0.420	443	2580	86	317	354	0.064	162	155	173	181	118554	103223	3.609	4.564	0	0	0
3	3	4	""	"cxcl9"	2790	12170	240	260	278	123	44	96	96	114	286	250	16	0	0	227	250	115	46	52	52	64	230	359	33	3	0	0.937	0.919	0.913	0.896	2.703	1.246	0.768	459	2691	96	339	380	-0.094	164	175	182	198	127684	114619	0.573	0.809	-100	0	1
3	4	4	""	"cxcl9"	3200	12160	210	253	265	112	42	97	97	117	319	272	8	0	0	213	225	99	44	53	53	66	249	377	20	0	0	0.975	0.977	0.919	0.929	2.607	1.131	0.365	354	2285	92	316	340	-0.037	156	160	168	172	93705	79473	0.464	0.639	-100	0	1
3	5	4	""	"arhj"	3610	12150	210	369	397	206	51	98	98	104	82	78	94	79	0	348	379	261	68	53	53	56	22	39	99	99	0	0.919	0.917	0.928	0.879	2.062	0.998	0.504	337	2378	82	566	625	-0.122	271	295	299	326	133678	127649	3.573	14.682	0	0	0
3	6	4	""	"arhj"	3990	12150	200	360	380	162	42	96	96	101	44	43	95	91	0	341	363	144	39	53	53	55	15	27	100	99	0	0.917	0.916	0.913	0.841	2.207	0.983	0.610	328	2202	92	552	594	-0.125	264	288	284	310	124640	119040	6.341	20.533	0	0	0
3	7	4	""	"arhj"	4370	12180	220	343	364	162	44	103	103	124	105	84	83	57	0	338	347	123	35	55	55	66	48	72	99	96	0	0.848	0.894	0.847	0.787	2.524	1.042	0.521	357	2623	95	523	553	-0.238	240	283	261	292	129786	123965	2.286	5.854	0	0	0
3	8	4	""	"arhj"	4830	12120	220	367	386	160	41	103	103	112	58	51	95	86	0	342	353	127	35	55	55	61	31	50	99	98	0	0.920	0.950	0.915	0.879	2.227	1.053	0.575	364	2631	90	551	581	-0.120	264	287	283	298	140438	128451	4.724	9.419	0	0	0
3	9	4	""	"cxcr4"	5220	12170	190	281	288	110	38	103	103	109	105	96	74	38	0	143	153	66	43	55	55	58	23	39	93	77	0	2.023	1.888	2.084	1.917	3.013	2.770	0.296	289	1960	93	266	283	1.016	178	88	185	98	83348	44339	1.705	4.130	-100	0	1
3	10	4	""	"cxcr4"	5590	12200	190	335	371	179	48	102	102	110	108	98	88	53	0	158	180	107	59	56	56	58	20	34	97	88	0	2.284	2.169	2.341	2.367	2.436	2.377	0.533	339	1857	87	335	393	1.192	233	102	269	124	125682	61024	2.417	6.100	0	0	0
3	11	4	""	"cxcr4"	5970	12190	200	280	300	128	42	103	103	111	59	53	89	72	0	130	155	80	51	56	56	61	42	68	74	45	0	2.392	1.990	2.153	2.271	3.081	2.277	0.219	322	2173	34	251	296	1.258	177	74	197	99	96510	49797	3.203	2.238	-100	0	1
3	12	4	""	"cxcr4"	6390	12160	200	249	270	104	38	103	103	125	320	256	8	0	0	126	143	70	48	55	55	77	373	484	0	0	0	2.056	1.898	1.938	1.988	2.890	0.844	0.727	304	2299	95	217	255	1.040	146	71	167	88	82163	43541	0.453	0.177	-100	0	1
3	13	4	""	"atp2a3"	6820	12150	210	350	384	179	46	99	99	123	333	270	31	4	0	426	508	380	74	54	54	77	387	502	47	11	0	0.675	0.628	0.605	0.616	2.198	0.459	0.481	374	2126	94	623	739	-0.567	251	372	285	454	143758	190008	0.784	1.114	-100	0	1
3	14	4	""	"atp2a3"	7170	12180	220	379	410	203	49	98	98	103	42	40	96	90	0	478	560	304	54	54	54	55	22	40	100	98	0	0.663	0.617	0.617	0.590	2.278	0.583	0.659	382	2396	97	705	818	-0.593	281	424	312	506	156689	213816	7.310	22.955	0	0	0
3	15	4	""	"atp2a3"	7610	12180	220	300	355	197	55	99	99	105	65	61	89	69	0	367	451	267	59	54	54	62	242	390	66	26	0	0.642	0.645	0.599	0.582	2.419	0.262	0.267	369	2248	96	514	653	-0.639	201	313	256	397	130890	166591	3.846	1.607	-100	0	1
3	16	4	""	"atp2a3"	7960	12170	230	283	338	194	57	99	99	107	76	71	80	59	0	358	430	283	65	54	54	64	236	368	59	28	0	0.605	0.636	0.609	0.615	2.780	0.570	0.552	392	2492	78	488	615	-0.725	184	304	239	376	132344	168664	3.039	1.551	-100	0	1
3	17	4	""	"cyp1a1"	8420	12160	210	258	264	96	36	99	99	105	60	57	86	63	0	214	230	99	43	55	55	58	30	51	98	90	0	1.000	0.943	0.938	0.894	2.637	1.181	0.463	353	2264	92	318	340	0.000	159	159	165	175	93209	81330	2.650	5.733	0	0	0
3	18	4	""	"cyp1a1"	8840	12170	200	310	314	118	37	99	99	105	45	42	95	88	0	240	255	94	36	55	55	57	18	31	100	99	0	1.141	1.075	1.083	1.026	2.253	1.211	0.503	326	2059	91	396	415	0.190	211	185	215	200	102439	82980	4.644	11.000	0	0	0
3	19	4	""	"cyp1a1"	9170	12180	210	267	284	125	44	100	100	104	38	36	92	81	0	227	254	216	85	55	55	57	24	42	97	95	0	0.971	0.925	0.983	0.936	2.709	0.570	0.220	359	1960	92	339	383	-0.042	167	172	184	199	101992	91312	4.737	8.208	0	0	0
3	20	4	""	"cyp1a1"	9550	12160	200	261	279	116	41	100	100	104	38	36	90	81	0	223	236	106	44	55	55	58	27	46	99	94	0	0.958	0.989	0.972	0.896	2.669	1.088	0.483	357	1971	93	329	360	-0.062	161	168	179	181	99652	84340	4.605	6.593	0	0	0
3	1	5	""	"auh"	2000	12560	240	5213	5212	1587	30	96	96	103	53	51	100	100	0	4138	4075	1212	29	52	52	54	27	50	100	100	0	1.252	1.272	1.265	1.271	1.278	1.281	0.956	445	2853	91	9203	9139	0.324	5117	4086	5116	4023	2319303	1813460	96.396	148.926	0	0	0
3	2	5	""	"auh"	2400	12560	220	4946	4814	1474	30	94	94	100	41	41	100	100	0	3852	3772	1149	30	52	52	54	22	40	100	100	0	1.277	1.269	1.273	1.267	1.281	1.276	0.955	407	2363	88	8652	8440	0.353	4852	3800	4720	3720	1959472	1535154	114.976	169.000	0	0	0
3	3	5	""	"auh"	2830	12550	230	4768	4769	1482	31	94	94	113	301	266	100	100	0	3572	3622	1131	31	53	53	75	542	722	100	99	0	1.328	1.310	1.303	1.312	1.293	1.261	0.838	418	2429	92	8193	8244	0.409	4674	3519	4675	3569	1993248	1514012	15.468	6.544	0	0	0
3	4	5	""	"auh"	3180	12550	230	3777	3882	1551	39	96	96	101	42	41	100	100	0	2867	2958	1161	39	53	53	65	481	740	99	97	0	1.308	1.303	1.279	1.297	1.299	1.239	0.804	433	2475	91	6495	6691	0.387	3681	2814	3786	2905	1680837	1280623	90.024	6.015	0	0	0
3	5	5	""	"cyp1b1"	3600	12560	200	220	243	119	48	98	98	103	46	44	81	60	0	118	131	59	45	53	53	57	29	50	80	56	0	1.877	1.859	1.839	1.813	3.461	2.732	0.198	308	2300	95	187	223	0.908	122	65	145	78	74930	40491	3.043	2.552	0	0	0
3	6	5	""	"cyp1b1"	4010	12560	210	222	235	98	41	98	98	104	44	42	82	66	0	113	127	62	48	54	54	57	32	56	73	44	0	2.102	1.877	2.067	2.083	3.144	3.245	0.199	300	2396	91	183	210	1.072	124	59	137	73	70547	38227	2.977	2.188	-100	0	1
3	7	5	""	"cyp1b1"	4390	12560	200	215	234	111	47	106	106	149	205	137	20	2	0	120	131	60	45	56	56	80	110	137	19	3	0	1.703	1.707	1.797	1.719	3.239	2.402	0.368	331	2139	84	173	203	0.768	109	64	128	75	77542	43318	0.415	0.464	-100	0	1
3	8	5	""	"cyp1b1"	4810	12560	210	226	236	110	46	106	106	143	192	134	23	2	0	115	124	50	40	57	57	76	102	134	21	2	0	2.069	1.940	2.163	1.969	3.477	3.187	0.302	307	2481	87	178	197	1.049	120	58	130	67	72458	38019	0.484	0.471	-100	0	1
3	9	5	""	"sp1"	5210	12550	180	4620	4633	874	18	100	100	105	42	40	100	100	0	1896	1912	390	20	55	55	57	17	29	100	100	0	2.455	2.441	2.423	2.469	1.280	2.467	0.956	277	1866	91	6361	6390	1.296	4520	1841	4533	1857	1283372	529630	107.810	109.118	0	0	0
3	10	5	""	"sp1"	5610	12560	190	4885	4696	1103	23	105	105	119	73	61	100	100	0	1768	1739	636	36	57	57	64	35	54	99	99	0	2.794	2.729	2.772	2.836	1.611	2.746	0.861	297	1894	91	6491	6273	1.482	4780	1711	4591	1682	1394583	516594	62.699	47.857	0	0	0
3	11	5	""	"sp1"	6000	12560	190	4545	4463	819	18	103	103	109	58	53	100	100	0	1871	1833	374	20	56	56	59	30	50	99	99	0	2.447	2.454	2.452	2.520	1.474	2.479	0.953	301	1886	96	6257	6137	1.291	4442	1815	4360	1777	1343298	551807	75.069	59.133	0	0	0
3	12	5	""	"sp1"	6370	12530	190	4530	4463	899	20	103	103	111	110	99	100	100	0	1848	1818	385	21	55	55	58	32	55	100	100	0	2.469	2.473	2.490	2.495	1.334	2.515	0.945	299	1946	93	6220	6123	1.304	4427	1793	4360	1763	1334490	543695	39.564	55.000	0	0	0
3	13	5	""	"bhlhb2"	6830	12540	190	1066	1038	371	35	105	105	123	87	70	99	97	0	482	476	184	38	55	55	66	47	71	98	95	0	2.251	2.216	2.284	2.239	1.671	2.356	0.789	294	1959	90	1388	1354	1.171	961	427	933	421	305115	139828	10.517	8.723	0	0	0
3	14	5	""	"bhlhb2"	7220	12560	180	1105	1104	295	26	104	104	118	99	83	100	99	0	492	496	139	28	54	54	62	47	75	100	99	0	2.285	2.262	2.344	2.276	1.589	2.428	0.793	269	1813	92	1439	1442	1.192	1001	438	1000	442	297004	133423	9.960	9.234	0	0	0
3	15	5	""	"bhlhb2"	7630	12490	170	978	993	347	34	99	99	118	124	105	99	98	0	452	567	1909	336	55	55	73	312	427	70	9	0	2.214	1.746	2.283	2.229	1.871	0.100	0.040	291	1383	78	1276	1406	1.147	879	397	894	512	289012	164939	7.056	1.583	0	0	0
3	16	5	""	"bhlhb2"	7970	12550	180	979	994	326	32	98	98	103	41	39	100	99	0	450	456	145	31	54	54	56	53	94	99	96	0	2.225	2.229	2.269	2.251	1.714	2.378	0.703	284	1728	96	1277	1298	1.154	881	396	896	402	282350	129610	21.732	7.547	0	0	0
3	17	5	""	"dbl"	8400	12550	280	543	568	190	33	100	100	106	58	54	99	98	0	434	461	190	41	54	54	58	31	53	99	98	0	1.166	1.150	1.205	1.188	1.907	1.157	0.645	592	3399	79	823	875	0.222	443	380	468	407	336080	272896	7.966	13.000	0	0	0
3	18	5	""	"dbl"	8800	12590	270	570	595	212	35	102	102	107	48	44	100	99	0	446	469	183	39	55	55	58	28	48	100	99	0	1.197	1.191	1.208	1.188	1.827	1.232	0.665	572	2888	95	859	907	0.259	468	391	493	414	340344	268405	10.167	14.679	0	0	0
3	19	5	""	"dbl"	9170	12570	260	554	582	200	34	100	100	106	47	44	100	99	0	454	478	190	39	55	55	57	23	40	100	99	0	1.138	1.139	1.120	1.160	1.847	1.152	0.656	560	2831	89	853	905	0.187	454	399	482	423	326195	267618	10.128	18.304	0	0	0
3	20	5	""	"dbl"	9600	12520	300	552	558	202	36	101	101	105	42	40	99	98	0	425	445	180	40	55	55	57	18	31	99	99	0	1.219	1.172	1.203	1.175	1.922	1.214	0.663	640	4203	79	821	847	0.286	451	370	457	390	357420	284819	10.786	21.556	0	0	0
3	1	6	""	"blnk"	2000	12960	210	193	210	96	45	96	96	101	51	50	71	47	0	149	164	81	49	51	51	53	25	47	88	76	0	0.990	1.009	1.129	1.105	3.539	1.712	0.198	398	2210	91	195	227	-0.014	97	98	114	113	83501	65129	2.137	4.440	-100	0	1
3	2	6	""	"blnk"	2380	12940	220	189	198	84	42	94	94	99	42	42	73	56	0	136	152	75	49	52	52	53	19	35	87	78	0	1.131	1.040	1.129	1.068	3.807	1.384	0.233	424	2345	90	179	204	0.178	95	84	104	100	83884	64530	2.357	5.211	0	0	0
3	3	6	""	"blnk"	2800	12970	210	183	192	84	43	95	95	100	43	43	73	50	0	134	147	77	52	52	52	54	16	29	89	81	0	1.073	1.021	1.105	1.114	3.894	1.564	0.143	332	2293	73	170	192	0.102	88	82	97	95	63587	48764	2.140	5.813	0	0	0
3	4	6	""	"blnk"	3190	12980	260	213	222	96	43	95	95	100	42	42	83	65	0	153	178	180	101	52	52	62	423	682	0	0	0	1.168	1.008	1.192	1.198	3.640	0.742	0.248	243	3208	68	219	253	0.224	118	101	127	126	53845	43358	2.905	0.274	-100	0	1
3	5	6	""	"dck"	3600	12970	200	220	240	133	55	98	98	103	44	42	85	65	0	155	180	107	59	53	53	55	26	47	91	78	0	1.196	1.118	1.171	1.161	3.006	1.412	0.402	315	2267	87	224	269	0.258	122	102	142	127	75614	56725	3.114	4.808	0	0	0
3	6	6	""	"dck"	4000	12960	200	223	235	100	42	97	97	104	46	44	80	64	0	174	191	96	50	54	54	57	27	47	93	80	0	1.050	1.007	1.087	1.009	3.282	1.203	0.271	298	2325	90	246	275	0.070	126	120	138	137	70144	57017	2.848	4.963	0	0	0
3	7	6	""	"dck"	4430	12950	230	223	239	124	51	98	98	104	47	45	82	62	0	170	199	112	56	54	54	57	23	40	93	86	0	1.078	0.972	1.066	1.057	3.362	1.238	0.321	362	2677	94	241	286	0.108	125	116	141	145	86633	71884	2.872	6.174	0	0	0
3	8	6	""	"dck"	4790	12970	210	211	227	97	42	99	99	105	51	48	74	56	0	182	198	96	48	55	55	59	50	84	83	61	0	0.882	0.895	0.925	0.938	3.291	1.053	0.250	324	2253	89	239	271	-0.181	112	127	128	143	73698	64107	2.392	2.780	0	0	0
3	9	6	""	"bnip3l"	5200	12950	210	523	560	217	38	99	99	104	48	46	99	97	0	355	374	167	44	55	55	57	17	29	98	98	0	1.413	1.445	1.425	1.504	1.992	1.517	0.693	330	2421	90	724	780	0.499	424	300	461	319	184845	123447	9.500	18.647	0	0	0
3	10	6	""	"bnip3l"	5600	12970	200	541	577	237	41	103	103	113	64	56	99	97	0	375	396	190	47	56	56	61	28	45	98	97	0	1.373	1.394	1.386	1.463	2.085	1.461	0.665	330	2259	95	757	814	0.457	438	319	474	340	190327	130574	7.250	11.964	0	0	0
3	11	6	""	"bnip3l"	5990	12960	200	511	550	235	42	103	103	113	117	103	95	83	0	345	374	180	48	55	55	61	73	119	94	83	0	1.407	1.401	1.469	1.447	2.117	1.539	0.607	314	2281	91	698	766	0.493	408	290	447	319	172735	117367	3.735	4.288	0	0	0
3	12	6	""	"bnip3l"	6400	12970	210	460	499	284	56	103	103	108	51	47	91	86	0	315	356	219	61	55	55	60	104	173	80	57	0	1.373	1.316	1.272	1.384	2.477	1.061	0.415	325	2402	96	617	697	0.457	357	260	396	301	162316	115625	7.667	2.846	0	0	0
3	13	6	""	"ddx21"	6790	12960	230	7125	7235	2816	38	105	105	119	85	71	100	100	0	11731	11979	4422	36	56	56	63	43	68	100	100	0	0.601	0.598	0.596	0.594	1.477	0.596	0.952	386	2691	94	18695	19053	-0.735	7020	11675	7130	11923	2792528	4623705	83.718	277.116	0	0	0
3	14	6	""	"ddx21"	7200	12930	230	8281	8345	2838	34	101	101	110	59	53	100	100	0	13319	13165	4471	33	55	55	60	31	51	100	100	0	0.617	0.629	0.632	0.628	1.239	0.624	0.964	405	2617	85	21444	21354	-0.697	8180	13264	8244	13110	3379572	5331976	139.576	422.742	0	0	0
3	15	6	""	"ddx21"	7590	12970	230	8226	8135	3122	38	100	100	106	49	46	100	100	0	12800	12561	4718	37	55	55	58	33	56	100	100	0	0.638	0.642	0.645	0.642	1.313	0.639	0.957	417	2687	93	20871	20541	-0.648	8126	12745	8035	12506	3392428	5237826	163.857	378.879	0	0	0
3	16	6	""	"ddx21"	7990	12940	210	7875	7692	3192	41	100	100	104	41	39	100	100	0	12303	12068	4799	39	55	55	57	17	29	100	100	0	0.635	0.632	0.624	0.628	1.438	0.631	0.955	382	2329	91	20023	19605	-0.655	7775	12248	7592	12013	2938369	4609995	185.073	706.529	0	0	0
3	17	6	""	"ifi204"	8430	12920	200	586	601	219	36	102	102	106	43	40	99	99	0	229	253	132	52	55	55	58	24	41	98	96	0	2.782	2.520	2.767	2.708	2.073	2.926	0.462	351	2060	86	658	697	1.476	484	174	499	198	211082	88694	11.512	8.125	0	0	0
3	18	6	""	"ifi204"	8810	13000	230	501	525	181	34	101	101	106	47	44	99	98	0	217	249	253	101	54	54	57	22	38	98	94	0	2.454	2.174	2.530	2.491	2.299	1.678	0.244	415	2345	96	563	619	1.295	400	163	424	195	217897	103420	8.915	8.727	0	0	0
3	19	6	""	"ifi204"	9180	13010	230	545	563	203	36	103	103	116	80	68	99	95	0	233	256	132	51	56	56	64	54	84	93	75	0	2.497	2.300	2.432	2.587	2.354	2.430	0.504	398	2491	94	619	660	1.320	442	177	460	200	224168	101827	5.588	3.556	0	0	0
3	20	6	""	"ifi204"	9570	12960	220	509	534	195	36	106	106	119	78	65	98	94	0	206	228	114	50	57	57	66	49	74	90	69	0	2.705	2.503	2.701	2.820	2.464	2.906	0.472	472	2458	72	552	599	1.436	403	149	428	171	252042	107845	5.321	3.306	0	0	0
3	1	7	""	"poh1"	2010	13370	200	849	862	268	31	96	96	101	44	43	100	100	0	815	817	229	28	51	51	55	43	78	100	100	0	0.986	1.000	0.980	0.985	1.559	1.014	0.795	343	2258	93	1517	1532	-0.020	753	764	766	766	295620	280317	17.295	17.721	0	0	0
3	2	7	""	"poh1"	2440	13340	200	820	834	259	31	95	95	99	40	40	100	100	0	741	746	232	31	51	51	53	15	28	100	100	0	1.051	1.063	1.035	1.058	1.610	1.082	0.787	328	2099	84	1415	1434	0.072	725	690	739	695	273411	244814	18.375	46.200	0	0	0
3	3	7	""	"poh1"	2760	13380	200	847	846	266	31	95	95	99	41	41	100	99	0	759	778	231	29	51	51	53	17	32	100	100	0	1.062	1.033	0.996	1.017	1.564	1.054	0.813	303	2062	94	1460	1478	0.087	752	708	751	727	256248	235739	18.220	42.647	0	0	0
3	4	7	""	"poh1"	3240	13390	220	713	758	271	35	95	95	100	43	43	100	99	0	698	703	248	35	52	52	54	20	37	100	99	0	0.957	1.018	1.021	1.017	1.626	1.034	0.780	451	2050	44	1264	1314	-0.063	618	646	663	651	341980	317016	15.302	32.450	0	0	0
3	5	7	""	"krt2-4"	3540	13390	210	10352	10104	2813	27	97	97	105	56	53	100	100	0	9275	9120	2566	28	53	53	57	36	63	100	100	0	1.112	1.104	1.099	1.111	1.357	1.104	0.944	374	1979	90	19477	19074	0.153	10255	9222	10007	9067	3778851	3411024	178.554	251.750	0	0	0
3	6	7	""	"krt2-4"	4000	13380	190	10979	10687	2610	24	99	99	105	44	41	100	100	0	9942	9802	2320	23	54	54	57	24	42	100	100	0	1.100	1.086	1.093	1.091	1.304	1.089	0.953	296	2012	92	20768	20336	0.138	10880	9888	10588	9748	3163338	2901531	240.500	406.042	0	0	0
3	7	7	""	"krt2-4"	4420	13360	190	10798	10595	2708	25	101	101	106	42	39	100	100	0	9653	9603	2341	24	55	55	58	28	48	100	100	0	1.115	1.099	1.100	1.101	1.307	1.103	0.967	299	1968	94	20295	20042	0.157	10697	9598	10494	9548	3167974	2871446	249.738	340.893	0	0	0
3	8	7	""	"krt2-4"	4790	13360	190	10305	9939	3013	30	102	102	128	261	203	100	100	0	9493	9101	2721	29	56	56	87	308	354	99	99	0	1.081	1.088	1.085	1.102	1.441	1.091	0.948	345	1843	75	19640	18882	0.112	10203	9437	9837	9045	3428817	3139894	37.590	29.266	0	0	0
3	9	7	""	"sp8"	5210	13360	170	1644	1670	356	21	100	100	106	45	42	100	100	0	1205	1222	327	26	55	55	61	107	175	99	99	0	1.343	1.345	1.345	1.375	1.405	1.342	0.892	236	1563	95	2694	2737	0.425	1544	1150	1570	1167	394110	288291	34.756	10.850	0	0	0
3	10	7	""	"sp8"	5620	13360	170	1643	1651	371	22	100	100	104	42	40	100	100	0	1208	1226	303	24	55	55	58	17	29	100	100	0	1.338	1.325	1.327	1.332	1.356	1.337	0.886	237	1587	91	2696	2722	0.420	1543	1153	1551	1171	391198	290505	36.833	68.706	0	0	0
3	11	7	""	"sp8"	5990	13370	180	1598	1607	410	25	101	101	105	44	41	100	100	0	1212	1225	315	25	56	56	59	31	52	100	100	0	1.295	1.288	1.270	1.298	1.442	1.310	0.878	246	1906	88	2653	2675	0.373	1497	1156	1506	1169	395298	301253	34.136	37.613	0	0	0
3	12	7	""	"sp8"	6390	13360	170	1672	1717	461	26	99	99	104	43	41	100	100	0	1242	1239	340	27	54	54	56	16	28	100	99	0	1.324	1.365	1.367	1.411	1.648	1.389	0.884	243	1577	89	2761	2803	0.405	1573	1188	1618	1185	417297	301188	37.512	73.938	0	0	0
3	13	7	""	"snk"	6800	13360	210	472	492	176	35	101	101	108	62	57	99	97	0	218	229	100	43	55	55	62	161	259	51	7	0	2.276	2.247	2.219	2.406	2.369	0.637	0.101	337	2342	88	534	565	1.187	371	163	391	174	165725	77328	6.194	1.037	0	0	0
3	14	7	""	"snk"	7210	13380	200	451	478	173	36	101	101	107	59	55	99	96	0	194	213	116	54	54	54	59	104	176	65	25	0	2.500	2.371	2.634	2.776	2.578	1.664	0.159	364	2081	91	490	536	1.322	350	140	377	159	174056	77501	6.288	1.481	0	0	0
3	15	7	""	"snk"	7590	13380	210	459	479	160	33	98	98	103	41	39	99	99	0	189	213	110	51	54	54	58	99	170	69	23	0	2.674	2.396	2.643	2.643	2.117	1.648	0.169	360	2148	96	496	540	1.419	361	135	381	159	172358	76597	9.171	1.566	0	0	0
3	16	7	""	"snk"	7990	13360	210	421	432	177	40	99	99	103	45	43	95	91	0	177	193	99	51	54	54	56	18	32	96	88	0	2.618	2.396	2.637	2.549	2.563	2.789	0.500	335	2339	91	445	472	1.388	322	123	333	139	144763	64805	7.311	7.611	0	0	0
3	17	7	""	"mmp13"	8400	13360	190	188	189	66	34	103	103	107	47	43	77	41	0	108	120	55	45	55	55	57	19	33	82	60	0	1.604	1.323	1.635	1.505	3.771	3.556	0.055	106	2043	33	138	151	0.682	85	53	86	65	20037	12715	1.745	3.316	-100	0	1
3	18	7	""	"mmp13"	8840	13360	210	150	161	73	45	100	100	105	43	40	54	30	0	101	115	50	43	55	55	57	17	29	82	64	0	1.087	1.017	1.127	1.132	4.248	3.009	0.097	331	2211	86	96	121	0.120	50	46	61	60	53271	37928	1.302	3.412	-100	0	1
3	19	7	""	"mmp13"	9150	13350	110	178	184	80	43	109	109	119	57	47	65	30	0	153	198	261	131	58	58	66	33	50	65	57	0	0.726	0.536	1.537	1.472	10.211	0.195	0.013	26	614	3	164	215	-0.462	69	95	75	140	4774	5139	1.140	4.000	-100	0	1
3	20	7	""	"mmp13"	9540	13380	180	395	1135	1955	172	138	138	161	98	60	75	59	0	219	582	1011	173	77	77	98	71	72	74	49	0	1.810	1.974	1.580	1.607	3.354	2.238	0.631	87	1810	0	399	1502	0.856	257	142	997	505	98781	50656	9.939	6.817	-100	0	1
3	1	8	""	"tnf rsf19"	2000	13780	220	496	518	195	37	96	96	101	41	40	99	99	0	499	530	201	37	51	51	53	22	41	100	99	0	0.893	0.881	0.873	0.860	1.915	0.887	0.699	394	2521	92	848	901	-0.163	400	448	422	479	204133	208882	10.171	21.682	0	0	0
3	2	8	""	"tnf rsf19"	2390	13790	210	517	536	185	34	96	96	101	48	47	99	99	0	482	504	187	37	51	51	54	56	103	99	99	0	0.977	0.971	0.975	0.967	1.785	0.931	0.640	364	2316	95	852	893	-0.034	421	431	440	453	195006	183462	9.063	8.036	0	0	0
3	3	8	""	"tnf rsf19"	2810	13740	220	493	497	198	39	97	97	114	189	165	83	54	0	470	500	218	43	51	51	71	262	369	79	31	0	0.945	0.891	0.933	0.869	2.019	0.886	0.677	367	2588	91	815	849	-0.082	396	419	400	449	182342	183486	2.026	1.637	-100	0	1
3	4	8	""	"tnf rsf19"	3250	13740	220	432	458	206	44	97	97	116	209	180	75	31	0	428	454	209	46	52	52	75	292	389	66	17	0	0.891	0.898	0.895	0.877	1.913	0.745	0.796	423	2072	93	711	763	-0.167	335	376	361	402	193700	192231	1.636	1.298	-100	0	1
3	5	8	""	"nqo1"	3550	13770	220	4981	5105	2175	42	98	98	104	50	48	100	100	0	5799	6009	2540	42	53	53	55	27	49	100	100	0	0.850	0.841	0.839	0.834	1.258	0.839	0.957	417	2134	85	10629	10963	-0.234	4883	5746	5007	5956	2128903	2505567	100.020	220.519	0	0	0
3	6	8	""	"nqo1"	4000	13770	190	6670	6413	2086	32	100	100	104	40	38	100	100	0	7205	7245	2149	29	53	53	56	17	30	100	100	0	0.919	0.878	0.875	0.867	1.267	0.885	0.955	298	2001	93	13722	13505	-0.122	6570	7152	6313	7192	1911013	2159128	157.725	422.882	0	0	0
3	7	8	""	"nqo1"	4400	13770	190	5759	5765	2391	41	100	100	104	43	41	100	100	0	6495	6696	2570	38	55	55	57	19	33	100	100	0	0.879	0.853	0.858	0.831	1.330	0.861	0.942	297	2006	92	12099	12306	-0.186	5659	6440	5665	6641	1712352	1988582	131.651	349.421	0	0	0
3	8	8	""	"nqo1"	4800	13740	200	5642	5418	2102	38	99	99	105	44	41	100	100	0	6258	6156	2267	36	56	56	59	32	54	100	100	0	0.894	0.872	0.889	0.857	1.306	0.876	0.949	342	2199	91	11745	11419	-0.162	5543	6202	5319	6100	1853012	2105276	120.750	190.531	0	0	0
3	9	8	""	"ifnar2c_2"	5220	13720	210	485	501	164	32	99	99	104	44	42	99	98	0	345	368	118	32	54	54	57	22	38	99	99	0	1.326	1.280	1.269	1.238	1.765	1.384	0.697	370	2279	85	677	716	0.407	386	291	402	314	185214	136192	9.023	14.136	0	0	0
3	10	8	""	"ifnar2c_2"	5610	13750	210	484	506	172	33	101	101	108	49	45	99	98	0	356	360	118	32	55	55	59	23	38	99	99	0	1.272	1.328	1.292	1.315	1.895	1.450	0.692	354	2321	88	684	710	0.347	383	301	405	305	179132	127558	8.122	13.087	0	0	0
3	11	8	""	"ifnar2c_2"	5990	13780	200	542	557	190	34	101	101	108	49	45	100	99	0	364	375	127	33	56	56	60	27	45	99	98	0	1.432	1.429	1.382	1.425	1.810	1.566	0.671	318	2221	94	749	775	0.518	441	308	456	319	177069	119117	9.163	11.667	0	0	0
3	12	8	""	"ifnar2c_2"	6410	13780	210	523	538	183	34	100	100	104	42	40	100	98	0	357	369	124	33	55	55	57	24	42	99	99	0	1.401	1.395	1.356	1.372	1.801	1.502	0.714	379	2194	72	725	752	0.486	423	302	438	314	203753	139737	10.333	13.000	0	0	0
3	13	8	""	"radixin"	6800	13750	230	598	618	205	33	98	98	103	45	43	100	100	0	645	661	209	31	54	54	60	154	256	99	94	0	0.846	0.857	0.845	0.842	1.692	0.865	0.728	433	2509	94	1091	1127	-0.241	500	591	520	607	267730	286112	11.444	3.903	0	0	0
3	14	8	""	"radixin"	7210	13750	230	587	603	198	32	98	98	103	42	40	100	100	0	665	678	213	31	54	54	57	19	33	100	100	0	0.800	0.809	0.789	0.791	1.682	0.805	0.735	424	2449	96	1100	1129	-0.322	489	611	505	624	255620	287464	11.905	32.684	0	0	0
3	15	8	""	"radixin"	7600	13760	240	592	598	187	31	98	98	104	42	40	100	99	0	647	661	209	31	54	54	57	18	31	100	100	0	0.833	0.824	0.805	0.812	1.691	0.812	0.739	461	2581	87	1087	1107	-0.264	494	593	500	607	275593	304846	11.762	33.556	0	0	0
3	16	8	""	"radixin"	7990	13750	230	592	610	212	34	99	99	105	48	45	99	98	0	622	638	204	31	55	55	57	26	45	100	99	0	0.869	0.877	0.874	0.854	1.764	0.892	0.720	404	2477	93	1060	1094	-0.203	493	567	511	583	246520	257673	10.521	22.346	0	0	0
3	17	8	""	"lrp1"	8390	13750	230	2648	2604	870	33	102	102	107	47	43	100	100	0	2384	2376	754	31	55	55	58	34	58	100	100	0	1.093	1.078	1.070	1.069	1.341	1.090	0.930	465	2564	95	4875	4823	0.128	2546	2329	2502	2321	1211001	1104725	53.128	68.176	0	0	0
3	18	8	""	"lrp1"	8840	13750	230	2830	2813	830	29	100	100	105	45	42	100	100	0	2664	2602	800	30	55	55	59	39	66	100	100	0	1.046	1.065	1.063	1.077	1.354	1.063	0.932	439	2449	91	5339	5260	0.065	2730	2609	2713	2547	1234875	1142134	60.178	65.205	0	0	0
3	19	8	""	"lrp1"	9190	13730	230	2918	2906	792	27	103	103	117	78	66	100	100	0	2754	2740	897	32	57	57	68	60	88	100	100	0	1.044	1.045	1.041	1.050	1.318	1.025	0.888	455	2452	94	5512	5486	0.062	2815	2697	2803	2683	1322403	1246887	35.756	44.533	0	0	0
3	20	8	""	"lrp1"	9570	13680	230	1048	1254	782	62	114	114	133	89	66	99	96	0	996	1160	756	65	61	61	78	62	79	99	97	0	0.999	1.037	1.060	1.063	1.615	1.042	0.893	314	2598	9	1869	2239	-0.001	934	935	1140	1099	393656	364383	12.596	17.452	-100	0	0
3	1	9	""	"star"	2010	14150	210	352	378	177	46	95	95	101	46	45	97	92	0	271	301	190	63	51	51	54	22	40	99	97	0	1.168	1.132	1.142	1.110	2.282	1.090	0.577	344	2285	93	477	533	0.224	257	220	283	250	130112	103477	6.022	11.227	0	0	0
3	2	9	""	"star"	2390	14180	200	359	368	143	38	94	94	100	49	49	97	90	0	281	321	291	90	51	51	54	58	107	96	85	0	1.152	1.015	1.147	1.074	2.171	0.603	0.286	331	2153	95	495	544	0.204	265	230	274	270	121875	106366	5.469	4.603	0	0	0
3	3	9	""	"star"	2800	14160	200	338	379	347	91	96	96	102	45	44	96	92	0	292	299	137	45	52	52	54	17	31	99	98	0	1.008	1.146	1.088	1.060	2.463	2.126	0.433	323	2280	97	482	530	0.011	242	240	283	247	122447	96672	6.156	14.412	0	0	0
3	4	9	""	"star"	3210	14150	210	303	320	132	41	97	97	101	43	42	94	87	0	242	258	120	46	52	52	55	20	36	98	96	0	1.084	1.083	1.118	1.091	2.494	1.180	0.469	340	2257	95	396	429	0.116	206	190	223	206	108821	87568	5.093	10.150	0	0	0
3	5	9	""	"mnt"	3580	14150	210	1769	1752	430	24	95	95	100	41	41	100	100	0	1703	1741	442	25	53	53	56	27	48	100	100	0	1.015	0.982	0.986	0.978	1.406	0.977	0.895	442	2024	77	3324	3345	0.021	1674	1650	1657	1688	774396	769334	40.293	62.407	0	0	0
3	6	9	""	"mnt"	4000	14170	190	1929	1936	495	25	100	100	105	45	42	100	100	0	1874	1893	414	21	54	54	57	26	45	100	100	0	1.005	0.998	0.980	0.986	1.352	1.013	0.896	290	1972	90	3649	3675	0.007	1829	1820	1836	1839	561466	548954	40.689	70.615	0	0	0
3	7	9	""	"mnt"	4390	14170	190	1850	1882	481	25	99	99	113	304	269	100	98	0	1833	1854	438	23	56	56	62	103	166	99	99	0	0.985	0.992	0.977	0.989	1.431	1.115	0.743	296	1952	94	3528	3581	-0.022	1751	1777	1783	1798	557037	548863	5.819	17.398	0	0	0
3	8	9	""	"mnt"	4790	14160	190	1752	1718	472	27	99	99	107	58	54	100	100	0	1653	1663	438	26	56	56	61	103	168	100	100	0	1.035	1.007	1.019	0.997	1.425	1.000	0.864	315	1946	93	3250	3226	0.050	1653	1597	1619	1607	541121	523689	27.776	15.553	0	0	0
3	9	9	""	"vig1"	5210	14170	200	4729	4610	1160	25	99	99	105	43	40	100	100	0	3163	3139	772	24	55	55	58	20	34	100	100	0	1.490	1.463	1.471	1.459	1.336	1.481	0.936	298	2296	94	7738	7595	0.575	4630	3108	4511	3084	1373867	935383	104.767	154.050	0	0	0
3	10	9	""	"vig1"	5610	14160	190	4898	4876	1267	25	104	104	114	198	173	100	100	0	3318	3270	862	26	56	56	68	306	450	99	99	0	1.470	1.485	1.469	1.497	1.318	1.463	0.928	301	1947	93	8056	7986	0.556	4794	3262	4772	3214	1467668	984191	24.051	10.464	0	0	0
3	11	9	""	"vig1"	5970	14150	210	4869	4790	1235	25	101	101	108	52	48	100	100	0	3308	3227	865	26	57	57	61	31	50	100	99	0	1.467	1.479	1.485	1.516	1.505	1.487	0.944	322	2261	91	8019	7859	0.553	4768	3251	4689	3170	1542342	1039006	90.038	102.129	0	0	0
3	12	9	""	"vig1"	6400	14130	200	4150	4171	1264	30	103	103	113	85	75	100	100	0	2888	2831	959	33	55	55	63	71	112	99	99	0	1.429	1.465	1.451	1.503	1.445	1.462	0.929	341	2073	86	6880	6844	0.515	4047	2833	4068	2776	1422269	965503	47.741	38.986	0	0	0
3	13	9	""	"pdcd2"	6800	14150	220	1137	1188	298	25	100	100	109	79	72	100	100	0	526	537	157	29	54	54	60	64	106	99	98	0	2.197	2.253	2.264	2.307	1.520	2.342	0.843	380	2457	96	1509	1571	1.136	1037	472	1088	483	451513	204094	13.658	7.453	0	0	0
3	14	9	""	"pdcd2"	7210	14150	210	1124	1136	268	23	98	98	104	43	41	100	100	0	507	508	124	24	54	54	57	18	31	100	100	0	2.265	2.286	2.281	2.306	1.425	2.402	0.853	355	2209	91	1479	1492	1.180	1026	453	1038	454	403190	180247	24.000	25.056	0	0	0
3	15	9	""	"pdcd2"	7570	14150	230	1143	1135	260	22	99	99	104	42	40	100	100	0	508	509	145	28	54	54	57	16	28	100	99	0	2.300	2.277	2.302	2.339	1.474	2.355	0.848	410	2481	90	1498	1491	1.202	1044	454	1036	455	465223	208615	24.548	28.250	0	0	0
3	16	9	""	"pdcd2"	7990	14140	210	1208	1217	301	24	101	101	107	51	47	100	100	0	529	532	147	27	55	55	59	30	50	100	100	0	2.335	2.340	2.448	2.368	1.477	2.456	0.829	351	2340	94	1581	1593	1.223	1107	474	1116	477	427266	186557	21.765	15.767	0	0	0
3	17	9	""	"il17r"	8400	14140	230	28736	28699	7713	26	101	101	108	47	43	100	100	0	32853	32363	8599	26	56	56	58	23	39	100	100	0	0.873	0.885	0.875	0.886	1.248	0.884	0.969	400	2748	91	61432	60905	-0.196	28635	32797	28598	32307	11479424	12945035	608.319	1404.565	0	0	0
3	18	9	""	"il17r"	8860	14150	220	31055	30636	7233	23	103	103	109	46	42	100	100	0	36723	36263	8466	23	57	57	60	26	43	100	100	0	0.844	0.843	0.851	0.842	1.236	0.841	0.969	372	2443	90	67618	66739	-0.245	30952	36666	30533	36206	11396451	13489800	663.630	1392.423	0	0	0
3	19	9	""	"il17r"	9190	14160	220	31002	29797	6997	23	103	103	120	272	226	100	100	0	35862	34272	8863	25	56	56	71	258	363	100	99	0	0.863	0.868	0.875	0.885	1.377	0.859	0.963	382	2428	89	66705	63910	-0.213	30899	35806	29694	34216	11382272	13091933	109.107	132.562	0	0	0
3	20	9	""	"il17r"	9590	14160	220	28575	27682	7083	25	104	104	108	43	39	100	100	0	32537	31818	8362	26	56	56	59	40	67	100	100	0	0.877	0.868	0.881	0.870	1.314	0.863	0.966	407	2700	96	60952	59340	-0.189	28471	32481	27578	31762	11266626	12950079	641.256	793.975	0	0	0
3	1	10	""	"sp6"	1990	14570	220	3523	3828	2274	59	95	95	101	45	44	100	100	0	3742	4187	3313	79	51	51	54	17	31	100	100	0	0.929	0.903	0.945	0.922	1.324	0.800	0.904	393	2680	95	7119	7869	-0.106	3428	3691	3733	4136	1504333	1645612	82.822	243.118	0	0	0
3	2	10	""	"sp6"	2400	14570	210	3386	3473	1084	31	94	94	132	941	712	99	96	0	3694	3862	1508	39	52	52	54	22	40	100	100	0	0.904	0.887	0.895	0.899	1.286	0.854	0.933	354	2291	96	6934	7189	-0.146	3292	3642	3379	3810	1229289	1367306	3.550	173.091	0	0	0
3	3	10	""	"sp6"	2800	14560	200	3367	3333	878	26	95	95	137	959	700	99	95	0	3647	3567	1002	28	53	53	56	31	55	100	100	0	0.910	0.921	0.929	0.925	1.337	1.971	0.348	342	2204	85	6866	6752	-0.136	3272	3594	3238	3514	1140026	1219770	3.333	113.258	0	0	0
3	4	10	""	"sp6"	3200	14560	210	2998	3042	791	26	97	97	105	63	60	100	100	0	3389	3319	805	24	54	54	57	33	57	100	100	0	0.870	0.902	0.888	0.897	1.364	0.902	0.921	347	2311	96	6236	6210	-0.201	2901	3335	2945	3265	1055597	1151792	46.619	98.848	0	0	0
3	5	10	""	"rpl44"	3610	14540	260	24964	25170	6844	27	99	99	104	45	43	100	100	0	19414	20112	5481	27	55	55	58	24	41	100	100	0	1.284	1.250	1.242	1.247	1.184	1.251	0.978	572	2897	94	44224	45128	0.361	24865	19359	25071	20057	14397135	11504245	557.022	835.583	0	0	0
3	6	10	""	"rpl44"	3990	14560	240	25186	25090	6428	25	100	100	106	48	45	100	100	0	20194	20411	5165	25	56	56	58	20	34	100	100	0	1.246	1.228	1.217	1.234	1.278	1.231	0.974	478	2609	95	45224	45345	0.317	25086	20138	24990	20355	11993105	9756568	520.500	1017.650	0	0	0
3	7	10	""	"rpl44"	4390	14550	240	24984	25135	6782	26	103	103	113	258	228	100	100	0	19822	20182	5509	27	56	56	59	25	42	100	100	0	1.259	1.244	1.238	1.264	1.379	1.244	0.976	456	2691	94	44647	45158	0.332	24881	19766	25032	20126	11461696	9202845	96.984	804.920	0	0	0
3	8	10	""	"rpl44"	4810	14560	250	24166	24594	7253	29	99	99	105	43	40	100	100	0	19103	19522	5707	29	56	56	58	20	34	100	100	0	1.264	1.258	1.244	1.280	1.433	1.263	0.970	511	2813	97	43114	43961	0.338	24067	19047	24495	19466	12567706	9975901	569.512	973.200	0	0	0
3	9	10	""	"mdm2"	5210	14560	220	224	235	95	40	96	96	102	43	42	85	68	0	192	208	80	38	55	55	57	16	28	99	98	0	0.934	0.908	0.985	0.839	2.899	1.127	0.333	372	2538	96	265	292	-0.099	128	137	139	153	87434	77275	3.093	9.438	0	0	0
3	10	10	""	"mdm2"	5610	14570	210	225	233	91	39	99	99	108	181	167	25	1	0	194	207	80	38	56	56	64	280	437	6	0	0	0.913	0.887	0.914	0.874	2.653	0.923	0.277	355	2333	88	264	285	-0.131	126	138	134	151	82646	73496	0.691	0.511	-100	0	1
3	11	10	""	"mdm2"	6000	14560	230	203	218	87	39	101	101	106	59	55	72	43	0	189	199	74	37	55	55	59	38	64	96	83	0	0.761	0.813	0.810	0.688	3.083	1.260	0.421	379	2777	91	236	261	-0.394	102	134	117	144	82512	75388	1.898	3.684	-100	0	1
3	12	10	""	"mdm2"	6410	14550	210	223	226	95	42	100	100	106	61	57	72	50	0	187	199	74	37	55	55	58	33	56	96	87	0	0.932	0.875	0.862	0.811	2.951	1.125	0.316	403	2298	89	255	270	-0.102	123	132	126	144	91112	80277	1.967	4.273	0	0	0
3	13	10	""	"tdo"	6800	14560	230	1106	1116	364	32	99	99	105	53	50	100	100	0	765	791	259	32	54	54	59	58	98	100	100	0	1.416	1.380	1.396	1.375	1.501	1.422	0.848	422	2674	91	1718	1754	0.502	1007	711	1017	737	470918	333804	19.075	12.621	0	0	0
3	14	10	""	"tdo"	7220	14570	220	1110	1150	356	30	100	100	105	48	45	100	100	0	844	847	242	28	55	55	60	58	96	100	100	0	1.280	1.326	1.313	1.315	1.453	1.374	0.858	417	2438	89	1799	1842	0.356	1010	789	1050	792	479560	353306	21.771	13.569	0	0	0
3	15	10	""	"tdo"	7570	14560	230	1085	1082	321	29	100	100	112	148	132	99	98	0	801	816	259	31	55	55	64	138	215	99	98	0	1.320	1.290	1.292	1.294	1.535	1.269	0.837	394	2579	92	1731	1743	0.401	985	746	982	761	426162	321695	6.554	5.449	0	0	0
3	16	10	""	"tdo"	7990	14560	220	1033	1051	354	33	100	100	113	148	130	100	99	0	792	797	264	33	55	55	68	153	225	99	94	0	1.266	1.282	1.298	1.281	1.561	1.318	0.829	369	2709	93	1670	1693	0.340	933	737	951	742	387665	294145	6.338	4.765	0	0	0
3	17	10	""	"buffer"	8390	14550	150	104	107	41	38	100	100	105	43	40	17	3	0	55	57	18	31	54	54	58	23	39	7	2	0	4.000	2.333	2.691	2.693	4.407	13.762	0.008	156	1272	100	5	10	2.000	4	1	7	3	16740	8910	0.047	-0.043	-100	0	1
3	18	10	""	"buffer"	8790	14550	150	108	113	48	42	102	102	108	43	39	16	5	0	56	61	31	50	56	56	60	38	63	1	1	0	100000.000	2.200	2.241	2.156	4.818	16.215	0.008	156	1272	100	6	16	16.610	6	0	11	5	17642	9494	0.116	0.026	-100	0	1
3	19	10	""	"buffer"	9190	14550	150	104	113	76	67	104	104	109	43	39	15	7	0	57	61	25	40	55	55	59	32	54	6	2	0	0.000	1.500	4.222	3.507	4.359	22.577	0.004	156	1272	100	2	15	Error	0	2	9	6	17649	9459	0.093	0.063	-100	0	1
3	20	10	""	"buffer"	9590	14540	150	107	111	46	41	101	101	106	44	41	19	5	0	57	60	24	40	56	56	58	22	37	8	2	0	6.000	2.500	3.875	2.995	4.497	91.194	0.001	156	1272	100	7	14	2.585	6	1	10	4	17336	9396	0.114	0.091	-100	0	1
3	1	11	""	"sp3"	1980	14990	230	672	704	217	30	96	96	101	41	40	100	100	0	482	490	175	35	51	51	53	22	41	100	99	0	1.336	1.385	1.378	1.417	1.670	1.435	0.753	335	3018	77	1007	1047	0.418	576	431	608	439	235918	164200	14.707	19.864	0	0	0
3	2	11	""	"sp3"	2420	14970	200	640	674	203	30	95	95	100	43	43	100	100	0	443	465	147	31	51	51	53	15	28	100	100	0	1.390	1.399	1.419	1.400	1.605	1.471	0.761	293	2288	92	937	993	0.475	545	392	579	414	197406	136158	13.349	27.467	0	0	0
3	3	11	""	"sp3"	2790	14960	190	623	634	182	28	96	96	101	45	44	100	100	0	429	440	140	31	52	52	54	20	37	99	99	0	1.398	1.387	1.394	1.409	1.681	1.440	0.761	303	1967	90	904	926	0.483	527	377	538	388	192141	133311	11.844	19.300	0	0	0
3	4	11	""	"sp3"	3190	14960	200	628	637	205	32	97	97	104	67	64	99	98	0	410	418	145	34	53	53	56	36	64	98	98	0	1.487	1.479	1.521	1.486	1.598	1.566	0.762	310	2301	90	888	905	0.572	531	357	540	365	197367	129620	7.955	10.056	0	0	0
3	5	11	""	"mxi1"	3620	14940	220	1427	1382	554	40	98	98	104	50	48	100	100	0	1073	1063	415	39	53	53	57	38	66	99	99	0	1.303	1.271	1.257	1.263	1.532	1.301	0.897	357	2562	91	2349	2294	0.382	1329	1020	1284	1010	493485	379507	25.560	26.474	0	0	0
3	6	11	""	"mxi1"	4000	15010	210	1612	1638	483	29	98	98	120	594	495	96	77	0	1211	1232	361	29	53	53	59	49	83	100	100	0	1.307	1.306	1.339	1.297	1.448	2.399	0.433	392	2217	59	2672	2719	0.386	1514	1158	1540	1179	642242	482997	2.556	23.939	0	0	0
3	7	11	""	"mxi1"	4370	14960	220	1310	1243	733	58	99	99	104	43	41	94	91	0	1057	980	547	55	54	54	57	19	33	98	97	0	1.207	1.235	1.196	1.148	1.819	1.291	0.880	406	2557	81	2214	2070	0.271	1211	1003	1144	926	504462	397755	26.488	48.579	0	0	0
3	8	11	""	"mxi1"	4840	14950	220	1422	1431	499	34	98	98	104	42	40	100	100	0	1093	1119	397	35	54	54	57	19	33	99	99	0	1.274	1.252	1.250	1.261	1.513	1.269	0.880	410	2670	93	2363	2398	0.349	1324	1039	1333	1065	586535	458920	31.595	55.895	0	0	0
3	9	11	""	"itgb1"	5270	14980	100	231	276	148	53	100	100	105	44	41	91	69	0	194	204	103	50	55	55	58	19	32	97	88	0	0.942	1.181	1.242	1.121	2.528	1.476	0.606	68	539	73	270	325	-0.086	131	139	176	149	18744	13855	3.886	7.684	0	0	0
3	10	11	""	"itgb1"	5660	15010	110	238	296	188	63	102	102	108	48	44	85	70	0	212	238	133	55	57	57	62	64	103	85	61	0	0.877	1.072	1.025	0.959	2.574	0.980	0.379	68	626	64	291	375	-0.189	136	155	194	181	20153	16165	3.917	2.750	0	0	0
3	11	11	""	"itgb1"	5930	14970	100	217	256	157	61	103	103	106	44	41	81	61	0	156	199	134	67	55	55	57	15	26	90	81	0	1.129	1.063	1.225	1.266	2.889	1.216	0.669	95	503	76	215	297	0.175	114	101	153	144	24349	18859	3.409	9.467	0	0	0
3	12	11	""	"itgb1"	6320	14940	100	195	202	76	37	98	98	103	46	44	81	54	0	107	129	66	51	55	55	58	17	29	85	66	0	1.865	1.405	1.798	1.765	3.189	2.173	0.248	48	558	54	149	178	0.899	97	52	104	74	9694	6194	2.152	4.176	0	0	0
3	13	11	""	"empty"	6800	14950	150	499	548	309	56	105	105	146	231	158	86	40	0	1031	1051	277	26	56	56	123	264	214	100	98	0	0.404	0.445	0.410	0.405	1.670	0.554	0.457	156	1272	100	1369	1438	-1.308	394	975	443	995	85444	163980	1.740	3.515	-50	0	0
3	14	11	""	"empty"	7200	14950	150	499	529	176	33	108	108	152	159	104	94	67	0	1014	996	210	21	57	57	152	310	203	100	92	0	0.409	0.448	0.418	0.420	1.548	0.461	0.726	156	1272	100	1348	1360	-1.290	391	957	421	939	82541	155396	2.371	2.723	-50	0	0
3	15	11	""	"empty"	7600	14950	150	501	516	163	31	107	107	139	130	93	96	80	0	959	977	254	25	58	58	119	247	207	100	96	0	0.437	0.445	0.437	0.420	1.610	0.450	0.704	156	1272	100	1295	1328	-1.194	394	901	409	919	80509	152418	2.900	3.474	-50	0	0
3	16	11	""	"empty"	8000	14950	150	521	519	157	30	107	107	131	119	90	98	87	0	965	984	246	25	57	57	115	246	213	100	96	0	0.456	0.444	0.430	0.424	1.562	0.432	0.720	156	1272	100	1322	1339	-1.133	414	908	412	927	80890	153552	3.261	3.533	-50	0	0
3	17	11	""	"sp5"	8410	14950	180	9287	8963	2034	22	98	98	105	65	61	100	100	0	5231	5174	1193	23	54	54	56	18	32	100	100	0	1.775	1.731	1.734	1.752	1.376	1.750	0.946	282	1866	94	14366	13985	0.828	9189	5177	8865	5120	2527521	1459046	136.277	284.333	0	0	0
3	18	11	""	"sp5"	8810	14960	180	9330	8942	2137	23	99	99	106	93	87	100	100	0	5032	5008	1134	22	55	55	58	30	51	100	100	0	1.855	1.785	1.807	1.775	1.273	1.816	0.945	277	1875	92	14208	13796	0.891	9231	4977	8843	4953	2476812	1387164	95.011	165.000	0	0	0
3	19	11	""	"sp5"	9200	14970	200	8681	8334	2416	28	100	100	105	43	40	100	100	0	4698	4576	1363	29	55	55	58	54	93	100	99	0	1.848	1.821	1.813	1.866	1.539	1.846	0.938	288	2312	95	13224	12755	0.886	8581	4643	8234	4521	2400146	1317997	191.372	83.667	0	0	0
3	20	11	""	"sp5"	9590	14950	200	9024	8727	2266	25	100	100	106	60	56	100	100	0	5003	4844	1303	26	55	55	57	25	43	100	100	0	1.804	1.801	1.787	1.826	1.439	1.823	0.941	295	2335	95	13872	13416	0.851	8924	4948	8627	4789	2574550	1428835	143.683	191.480	0	0	0
4	1	1	""	"sp4"	10980	10970	150	217	447	389	87	117	117	246	283	115	45	30	0	127	308	283	91	60	60	165	217	131	44	32	0	1.493	1.331	1.671	1.899	2.434	1.378	0.771	156	1272	100	167	578	0.578	100	67	330	248	69737	48003	0.710	0.659	-100	0	1
4	2	1	""	"sp4"	11380	10970	150	146	276	291	105	115	115	236	287	121	21	15	0	71	179	222	124	60	60	165	243	147	19	11	0	2.818	1.353	1.659	1.938	4.373	1.163	0.698	156	1272	100	42	280	1.495	31	11	161	119	42980	27946	0.139	0.058	-100	0	1
4	3	1	""	"sp4"	11810	11000	200	777	795	238	29	103	103	108	43	39	100	100	0	612	630	172	27	55	55	57	20	35	99	99	0	1.210	1.203	1.205	1.178	1.522	1.255	0.807	271	2201	92	1231	1267	0.275	674	557	692	575	215472	170796	15.977	28.650	0	0	0
4	4	1	""	"sp4"	12120	10970	170	846	868	215	24	102	102	108	58	53	100	99	0	629	642	195	30	54	54	58	54	93	98	98	0	1.294	1.303	1.325	1.364	1.838	1.290	0.766	266	1460	86	1319	1354	0.372	744	575	766	588	230831	170668	13.103	10.815	0	0	0
4	5	1	""	"bsg"	12570	10970	150	3761	3792	500	13	134	134	975	1450	148	100	96	0	1073	1082	204	18	64	64	307	426	138	100	76	0	3.595	3.593	3.588	3.634	1.245	3.718	0.855	156	1272	100	4636	4676	1.846	3627	1009	3658	1018	591552	168745	1.943	1.819	-50	0	0
4	6	1	""	"bsg"	12970	10970	150	3824	3435	1335	38	130	130	905	1429	157	85	82	0	1085	1012	421	41	62	62	280	406	145	86	75	0	3.611	3.479	3.484	3.497	1.887	3.711	0.854	156	1272	100	4717	4255	1.852	3694	1023	3305	950	535920	157883	1.770	1.803	-50	0	0
4	7	1	""	"bsg"	13370	10970	150	3538	3104	1267	40	141	141	979	1344	137	85	78	0	1044	927	398	42	63	63	317	411	129	83	68	0	3.463	3.429	3.470	3.394	1.524	3.497	0.870	156	1272	100	4378	3827	1.792	3397	981	2963	864	484182	144559	1.581	1.484	-50	0	0
4	8	1	""	"bsg"	13770	10970	150	587	1012	1037	102	142	142	1082	1480	136	19	8	0	211	346	333	96	66	66	350	462	132	23	5	0	3.069	3.107	3.151	3.329	2.089	3.406	0.829	156	1272	100	590	1150	1.618	445	145	870	280	157855	54031	-0.047	-0.009	-100	0	1
4	9	1	""	"dncic"	14220	10970	220	498	513	174	33	101	101	108	53	49	99	97	0	430	440	158	35	54	54	60	82	136	98	94	0	1.056	1.067	1.051	1.099	2.238	1.106	0.645	410	2491	88	773	798	0.079	397	376	412	386	210356	180321	7.642	4.634	0	0	0
4	10	1	""	"dncic"	14550	10970	200	469	503	180	35	100	100	108	48	44	99	98	0	409	425	159	37	54	54	58	37	63	98	98	0	1.039	1.086	1.059	1.062	2.082	1.136	0.614	327	2096	95	724	774	0.055	369	355	403	371	164323	138873	8.229	9.919	0	0	0
4	11	1	""	"dncic"	14990	10990	230	457	477	177	37	100	100	108	55	50	98	96	0	394	415	146	35	55	55	61	51	83	99	99	0	1.053	1.047	1.015	1.015	1.979	1.100	0.589	426	2634	95	696	737	0.075	357	339	377	360	203203	176738	6.709	6.941	0	0	0
4	12	1	""	"dncic"	15340	10970	220	483	511	183	35	101	101	108	50	46	99	98	0	434	444	156	35	54	54	57	21	36	99	99	0	1.005	1.051	1.005	1.039	2.125	1.105	0.627	365	2547	94	762	800	0.007	382	380	410	390	186463	162147	8.060	18.429	0	0	0
4	13	1	""	"btg1"	15750	10990	140	274	388	337	86	115	115	137	116	84	73	30	0	117	171	126	73	58	58	73	61	83	47	33	0	2.695	2.416	2.079	2.655	5.205	6.557	0.081	42	1154	0	218	386	1.430	159	59	273	113	16310	7164	2.164	1.607	-100	0	1
4	14	1	""	"btg1"	16160	10960	150	116	122	47	38	160	160	469	473	100	0	0	0	58	62	27	43	78	78	258	341	132	0	0	0	2.200	2.375	2.365	2.090	2.674	2.210	0.788	156	1272	100	-64	-54	1.138	-44	-20	-38	-16	19064	9639	-0.734	-0.575	-100	0	1
4	15	1	""	"btg1"	16560	10960	150	948	953	272	28	815	815	755	418	55	14	0	0	698	701	168	23	569	569	529	315	59	11	0	0	1.031	1.045	1.622	1.750	3.536	2.953	0.061	156	1272	100	262	270	0.044	133	129	138	132	148661	109313	0.474	0.546	-100	0	1
4	16	1	""	"btg1"	16900	10950	80	337	492	572	116	119	119	131	66	50	80	70	0	171	242	311	128	58	58	69	35	50	70	70	0	1.929	2.027	2.052	2.214	3.187	2.071	0.673	10	397	40	331	557	0.948	218	113	373	184	4921	2417	5.470	4.943	-100	0	0
4	17	1	""	"sp7"	17460	10940	170	434	458	263	57	105	105	138	216	156	67	32	0	318	340	232	68	55	55	74	101	136	70	54	0	1.251	1.239	1.303	1.335	3.401	1.370	0.476	144	1522	0	592	638	0.323	329	263	353	285	65973	48918	1.481	2.634	-100	0	1
4	18	1	""	"sp7"	17760	10960	150	604	635	350	55	137	137	271	293	108	80	30	0	486	498	226	45	64	64	181	227	125	89	43	0	1.107	1.147	1.154	1.195	2.246	1.335	0.503	156	1220	100	889	932	0.147	467	422	498	434	99018	77649	1.242	1.396	-100	0	1
4	19	1	""	"sp7"	18160	10960	150	472	512	419	81	150	150	326	891	273	7	0	0	357	348	281	80	67	67	206	247	119	54	17	0	1.110	1.288	1.323	1.636	2.894	8.876	0.202	156	1216	100	612	643	0.151	322	290	362	281	79802	54233	0.209	0.575	-100	0	1
4	20	1	""	"sp7"	18500	10950	190	439	666	2334	350	111	111	149	240	161	64	26	0	330	373	453	121	56	56	99	634	640	4	1	0	1.197	1.751	1.200	1.329	3.522	1.462	0.090	165	2007	0	602	872	0.259	328	274	555	317	109815	61479	2.154	0.432	-100	0	1
4	1	2	""	"ara"	10980	11370	150	103	107	40	37	103	103	109	44	40	11	2	0	57	58	12	20	55	55	59	49	83	0	0	0	0.000	1.333	3.208	3.221	3.949	31.141	0.007	156	1272	100	2	7	Error	0	2	4	3	16650	9044	-0.045	-0.020	-100	0	1
4	2	2	""	"ara"	11380	11370	150	108	112	43	38	101	101	108	44	40	19	4	0	59	64	26	40	56	56	60	18	30	17	7	0	2.333	1.375	2.333	2.038	3.747	20.755	0.005	156	1272	100	10	19	1.222	7	3	11	8	17397	9986	0.091	0.222	-100	0	1
4	3	2	""	"ara"	11780	11370	150	109	118	51	43	104	104	109	44	40	21	7	0	58	62	22	35	57	57	60	26	43	11	3	0	5.000	2.800	3.333	3.427	3.544	23.224	0.004	156	1266	100	6	19	2.322	5	1	14	5	18364	9695	0.205	0.077	-100	0	1
4	4	2	""	"ara"	12170	11370	150	102	108	48	44	102	102	106	42	39	15	5	0	56	62	35	56	54	54	55	14	25	25	4	0	0.000	0.750	3.091	2.945	4.408	20.906	0.005	156	1272	100	2	14	Error	0	2	6	8	16867	9659	0.048	0.500	-100	0	1
4	5	2	""	"dntt"	12570	11350	90	213	243	144	59	108	108	120	80	66	72	27	0	97	121	62	51	66	66	73	33	45	45	36	0	3.387	2.455	3.387	1.407	9.642	25.130	0.002	11	433	0	136	190	1.760	105	31	135	55	2668	1333	1.538	1.455	-100	0	1
4	6	2	""	"dntt"	12980	11410	100	158	164	38	23	109	109	117	49	41	50	10	0	167	170	56	32	62	62	70	33	47	90	80	0	0.467	0.509	0.436	0.650	3.070	31.417	0.000	10	599	32	154	163	-1.099	49	105	55	108	1637	1698	0.959	3.030	-100	0	1
4	7	2	""	"dntt"	13390	11370	90	202	194	61	31	113	113	120	56	46	76	23	0	111	122	66	54	65	65	74	42	56	53	15	0	1.935	1.421	1.100	1.295	3.121	4.006	0.030	13	415	6	135	138	0.952	89	46	81	57	2516	1589	1.321	1.143	-100	0	1
4	8	2	""	"dntt"	13800	11430	80	187	181	49	27	106	106	114	47	41	70	30	0	113	155	105	67	61	61	68	30	44	60	50	0	1.558	0.798	2.750	1.799	5.797	2.336	0.011	10	361	49	133	169	0.640	81	52	75	94	1810	1552	1.426	2.900	-100	0	1
4	9	2	""	"capn3"	14200	11380	230	34334	33969	7869	23	104	104	110	49	44	100	100	0	40133	39811	8909	22	56	56	63	90	142	100	100	0	0.854	0.852	0.846	0.856	1.345	0.851	0.966	422	2540	91	74307	73620	-0.228	34230	40077	33865	39755	14334889	16800274	691.000	441.644	0	0	0
4	10	2	""	"capn3"	14560	11370	210	34759	34696	8412	24	104	104	109	45	41	100	100	0	40099	40110	9688	24	56	56	61	51	83	100	100	0	0.865	0.864	0.861	0.879	1.632	0.860	0.946	346	2285	90	74698	74646	-0.209	34655	40043	34592	40054	12004963	13878084	768.600	785.275	0	0	0
4	11	2	""	"capn3"	15050	11390	220	34491	34264	8152	23	107	107	121	72	59	100	100	0	39648	39924	8888	22	58	58	79	123	155	100	100	0	0.869	0.857	0.855	0.853	1.345	0.858	0.965	407	2411	89	73974	74023	-0.203	34384	39590	34157	39866	13945455	16249113	474.208	323.943	0	0	0
4	12	2	""	"capn3"	15380	11370	210	36244	35739	7630	21	105	105	115	87	75	100	100	0	41834	41543	8801	21	57	57	65	80	123	100	100	0	0.865	0.859	0.862	0.868	1.407	0.856	0.966	419	2066	76	77916	77120	-0.209	36139	41777	35634	41486	14974508	17406320	409.471	518.475	0	0	0
4	13	2	""	"ebf1"	15770	11360	150	107	111	40	36	107	107	120	79	65	5	0	0	55	63	35	55	56	56	69	74	107	3	1	0	0.000	0.571	2.411	1.925	4.457	19.715	0.008	156	1272	100	-1	11	Error	0	-1	4	7	17382	9774	-0.114	-0.081	-100	0	1
4	14	2	""	"ebf1"	16170	11360	150	101	105	42	40	110	110	195	305	156	0	0	0	56	60	18	30	59	59	112	163	145	0	0	0	3.000	-5.000	2.519	2.563	3.889	-39.139	0.000	156	1272	100	-12	-4	1.585	-9	-3	-5	1	16366	9328	-0.295	-0.319	-100	0	1
4	15	2	""	"ebf1"	16560	11360	150	113	124	62	50	124	124	288	430	149	0	0	0	63	80	65	81	63	63	240	1210	504	0	0	0	100000.000	0.000	2.314	1.905	4.578	0.159	0.857	156	1272	100	-11	17	16.610	-11	0	0	17	19364	12488	-0.381	-0.132	-100	0	1
4	16	2	""	"ebf1"	16960	11360	150	98	105	47	44	107	107	124	100	80	1	0	0	57	62	25	40	56	56	82	130	158	0	0	0	-9.000	-0.333	2.416	2.148	3.511	0.800	0.368	156	1272	100	-8	4	Error	-9	1	-2	6	16415	9696	-0.190	-0.154	-100	0	1
4	17	2	""	"sp2"	17440	11380	230	1527	1605	990	61	104	104	139	244	175	90	79	0	1810	1786	1221	68	55	55	86	214	248	85	80	0	0.811	0.867	0.879	1.055	2.777	0.838	0.822	228	2731	0	3178	3232	-0.302	1423	1755	1501	1731	365832	407177	6.008	7.944	-100	0	0
4	18	2	""	"sp2"	17780	11380	230	2202	2383	960	40	111	111	142	234	164	99	99	0	2243	2333	800	34	56	56	76	168	221	98	98	0	0.956	0.998	0.975	1.005	1.568	1.039	0.804	472	2504	78	4278	4549	-0.065	2091	2187	2272	2277	1124777	1100965	9.577	13.435	0	0	0
4	19	2	""	"sp2"	18160	11380	230	1922	1975	523	26	120	120	182	368	202	100	99	0	1837	1864	439	23	58	58	104	225	216	99	99	0	1.013	1.027	1.011	1.039	1.542	1.063	0.827	485	2556	77	3581	3661	0.019	1802	1779	1855	1806	957957	904274	4.872	7.822	0	0	0
4	20	2	""	"sp2"	18540	11360	220	815	1188	1652	139	108	108	143	240	167	76	60	0	677	931	1164	125	55	55	90	561	623	52	27	0	1.137	1.233	1.069	1.205	3.638	1.533	0.416	255	2670	0	1329	1956	0.185	707	622	1080	876	302888	237284	4.354	1.499	-100	0	1
4	1	3	""	"casp1"	11010	11790	280	560	577	200	34	102	102	109	50	45	100	99	0	423	439	154	35	55	55	58	21	36	99	99	0	1.245	1.237	1.218	1.224	1.821	1.314	0.691	628	3997	96	826	859	0.316	458	368	475	384	362084	275797	9.360	18.143	0	0	0
4	2	3	""	"casp1"	11370	11770	150	107	114	47	41	102	102	114	74	64	10	1	0	61	75	47	62	56	56	63	54	85	14	3	0	1.000	0.632	1.659	1.510	3.652	3.841	0.030	156	1195	100	10	31	0.000	5	5	12	19	17782	11692	0.000	0.222	-100	0	1
4	3	3	""	"casp1"	11760	11760	310	557	576	190	32	103	103	110	54	49	99	99	0	441	452	148	32	55	55	59	36	61	100	99	0	1.176	1.191	1.206	1.184	1.759	1.260	0.690	767	4098	89	840	870	0.234	454	386	473	397	442113	346639	8.630	10.917	0	0	0
4	4	3	""	"casp1"	12170	11760	200	596	612	194	31	104	104	108	42	38	99	99	0	453	467	170	36	54	54	57	24	42	99	99	0	1.233	1.230	1.223	1.238	1.813	1.268	0.682	418	2090	88	891	921	0.302	492	399	508	413	256016	195361	12.000	17.083	0	0	0
4	5	3	""	"ecm1"	12580	11740	220	3131	3051	676	22	102	102	106	42	39	100	100	0	1564	1545	409	26	55	55	57	21	36	100	100	0	2.007	1.979	1.950	2.013	1.414	2.002	0.915	370	2707	94	4538	4439	1.005	3029	1509	2949	1490	1128895	571656	70.119	70.857	0	0	0
4	6	3	""	"ecm1"	12990	11790	210	3404	3312	702	21	101	101	106	44	41	100	100	0	1669	1651	409	24	53	53	55	16	29	100	100	0	2.044	2.009	2.001	2.063	1.531	2.034	0.916	367	2245	92	4919	4809	1.031	3303	1616	3211	1598	1215587	605917	72.864	99.750	0	0	0
4	7	3	""	"ecm1"	13350	11790	220	3190	3128	697	22	101	101	105	43	40	100	100	0	1632	1640	419	25	54	54	56	19	33	100	100	0	1.958	1.909	1.912	1.936	1.481	1.939	0.907	377	2522	95	4667	4613	0.969	3089	1578	3027	1586	1179263	618195	70.302	83.368	0	0	0
4	8	3	""	"ecm1"	13770	11740	210	2969	2928	716	24	100	100	106	44	41	100	100	0	1525	1527	412	26	54	54	56	20	35	99	99	0	1.950	1.920	1.952	1.963	1.601	1.952	0.906	384	2336	92	4340	4301	0.963	2869	1471	2828	1473	1124279	586315	64.136	73.550	0	0	0
4	9	3	""	"casp7"	14190	11760	230	246	262	117	44	101	101	107	43	40	84	71	0	232	247	103	41	55	55	57	21	36	98	96	0	0.819	0.839	0.831	0.744	2.947	0.962	0.367	417	2540	90	322	353	-0.288	145	177	161	192	109384	103115	3.605	9.048	0	0	0
4	10	3	""	"casp7"	14570	11770	150	97	102	39	38	100	100	104	42	40	18	2	0	55	57	19	33	55	55	58	28	48	5	1	0	100000.000	1.000	2.533	2.598	3.536	190.641	0.000	156	1272	100	-3	4	16.610	-3	0	2	2	15988	8886	-0.048	-0.036	-100	0	1
4	11	3	""	"casp7"	14970	11770	150	269	292	119	40	125	125	155	99	63	69	31	0	247	265	89	33	66	66	121	107	88	87	35	0	0.796	0.839	0.777	0.713	3.099	1.073	0.268	156	1263	100	325	366	-0.329	144	181	167	199	45555	41304	1.384	1.346	-100	0	1
4	12	3	""	"casp7"	15390	11750	170	280	288	107	37	114	114	137	89	64	80	44	0	259	276	104	37	61	61	96	149	155	69	20	0	0.838	0.809	0.828	0.763	2.576	0.886	0.385	215	1450	0	364	389	-0.255	166	198	174	215	61948	59365	1.697	1.208	-100	0	1
4	13	3	""	"ela2"	15770	11760	150	110	115	51	44	103	103	111	62	55	11	4	0	53	56	16	28	56	56	63	79	125	0	0	0	-2.333	100000.000	3.385	2.594	3.137	0.613	0.465	156	1272	100	4	12	Error	7	-3	12	0	17954	8686	0.065	-0.089	-100	0	1
4	14	3	""	"ela2"	16170	11760	150	101	104	41	39	114	114	199	211	106	0	0	0	56	59	19	32	61	61	129	145	112	0	0	0	2.600	5.000	3.264	3.553	3.652	1.373	0.699	156	1267	100	-18	-12	1.379	-13	-5	-10	-2	16283	9187	-0.450	-0.483	-100	0	1
4	15	3	""	"ela2"	16570	11760	150	868	1150	704	61	275	275	539	594	110	50	30	0	554	762	466	61	190	190	338	369	109	48	30	0	1.629	1.530	1.575	1.458	1.783	1.628	0.807	156	1272	100	957	1447	0.704	593	364	875	572	179333	118909	1.029	1.149	-100	0	1
4	16	3	""	"ela2"	16970	11760	150	100	102	39	38	101	101	109	49	44	10	1	0	59	62	20	32	56	56	62	30	48	12	1	0	-0.333	0.167	1.880	2.194	5.017	5.554	0.025	156	1272	100	2	7	Error	-1	3	1	6	15988	9694	-0.143	0.000	-100	0	1
4	17	3	""	"casp9"	17370	11760	150	100	103	41	39	100	100	107	50	46	11	3	0	54	55	16	29	54	54	58	25	43	5	1	0	0.000	3.000	3.600	3.304	4.327	8.737	0.028	156	1272	100	0	4	Error	0	0	3	1	16008	8643	-0.080	-0.120	-100	0	1
4	18	3	""	"casp9"	17770	11760	150	111	135	169	125	114	114	149	187	125	2	1	0	56	61	30	49	58	58	76	76	100	2	0	0	1.500	7.000	3.343	3.511	4.148	36.129	0.009	156	1272	100	-5	24	0.585	-3	-2	21	3	21107	9523	-0.075	-0.197	-100	0	1
4	19	3	""	"casp9"	18160	11760	150	296	403	703	174	222	222	297	529	178	6	3	0	182	244	268	109	161	161	189	273	144	6	2	0	3.524	2.181	2.000	1.735	5.568	2.651	0.446	156	1272	100	95	264	1.817	74	21	181	83	62876	38115	0.200	0.201	-100	0	1
4	20	3	""	"casp9"	18560	11760	150	109	114	52	45	104	104	118	192	162	0	0	0	58	59	17	28	54	54	62	98	158	0	0	0	1.250	2.000	3.375	3.823	3.702	2.084	0.879	156	1272	100	9	15	0.322	5	4	10	5	17712	9222	-0.021	-0.031	-100	0	1
4	1	4	""	"es10"	10970	12180	220	3378	3437	732	21	102	102	109	54	49	100	100	0	1477	1480	340	22	56	56	60	26	43	100	99	0	2.305	2.342	2.354	2.392	1.417	2.389	0.929	364	2553	93	4697	4759	1.205	3276	1421	3335	1424	1251240	538619	61.630	54.615	0	0	0
4	2	4	""	"es10"	11410	12160	200	3581	3635	798	21	103	103	111	57	51	100	100	0	1535	1540	391	25	55	55	60	32	53	99	99	0	2.350	2.378	2.355	2.453	1.491	2.417	0.926	321	2179	92	4958	5017	1.233	3478	1480	3532	1485	1166873	494375	61.825	46.250	0	0	0
4	3	4	""	"es10"	11730	12170	190	3546	3525	698	19	101	101	108	43	39	100	100	0	1503	1500	335	22	55	55	58	22	37	100	100	0	2.379	2.370	2.388	2.405	1.467	2.418	0.923	281	1836	95	4893	4869	1.250	3445	1448	3424	1445	990645	421453	79.465	65.545	0	0	0
4	4	4	""	"es10"	12150	12160	190	3767	3761	703	18	102	102	108	56	51	100	100	0	1581	1537	371	24	54	54	57	33	57	100	99	0	2.400	2.467	2.445	2.564	1.508	2.498	0.923	288	1985	90	5192	5142	1.263	3665	1527	3659	1483	1083272	442667	65.232	44.848	0	0	0
4	5	4	""	"cat"	12570	12150	200	502	532	206	38	101	101	106	51	48	98	97	0	403	424	171	40	54	54	57	24	42	99	99	0	1.149	1.165	1.194	1.154	2.084	1.234	0.639	340	2283	93	750	801	0.200	401	349	431	370	180784	144017	8.353	15.292	0	0	0
4	6	4	""	"cat"	12980	12180	200	545	558	214	38	100	100	104	41	39	99	98	0	408	421	175	41	53	53	55	16	29	99	98	0	1.254	1.245	1.267	1.252	2.207	1.319	0.622	340	2171	95	800	826	0.327	445	355	458	368	189660	143146	11.073	22.875	0	0	0
4	7	4	""	"cat"	13370	12180	210	546	568	220	38	100	100	104	41	39	99	99	0	436	452	178	39	53	53	55	14	25	100	99	0	1.164	1.173	1.167	1.168	2.021	1.246	0.634	344	2286	94	829	867	0.219	446	383	468	399	195251	155417	11.317	28.357	0	0	0
4	8	4	""	"cat"	13780	12160	210	508	538	212	39	102	102	118	256	216	79	35	0	403	423	186	43	55	55	80	707	883	2	0	0	1.167	1.185	1.230	1.184	2.164	1.170	0.500	340	2301	91	754	804	0.223	406	348	436	368	183000	143828	1.641	0.485	-100	0	1
4	9	4	""	"ezrin"	14170	12140	250	61380	53339	15214	28	104	104	120	227	189	100	100	41	65535	57749	12556	21	57	57	78	625	801	100	100	57	0.936	0.923	0.969	0.899	1.357	0.942	0.969	517	2954	95	126754	110927	-0.095	61276	65478	53235	57692	27576196	29856063	234.445	92.274	0	0	0
4	10	4	""	"ezrin"	14570	12170	150	127	132	50	37	121	121	3268	12020	367	0	0	0	85	98	51	52	67	67	3774	13585	359	0	0	0	0.333	0.355	1.522	1.476	5.458	0.896	0.933	156	1204	100	24	42	-1.586	6	18	11	31	20597	15276	-0.261	-0.271	-100	0	1
4	11	4	""	"ezrin"	14970	12170	330	65535	59170	13503	22	118	118	1143	6856	599	98	96	64	65535	61304	11940	19	64	64	1290	7824	606	98	97	79	0.999	0.964	0.999	0.955	1.438	0.968	0.964	869	3936	32	130888	120292	-0.001	65417	65471	59052	61240	51418367	53273044	8.464	7.671	0	0	0
4	12	4	""	"ezrin"	15400	12160	270	65535	56715	14350	25	112	112	131	164	125	100	100	55	65535	59120	13695	23	60	60	86	195	226	100	100	68	0.999	0.958	0.999	0.970	1.551	0.965	0.970	606	3187	88	130898	115663	-0.001	65423	65475	56603	59060	34369137	35826927	345.024	302.738	0	0	0
4	13	4	""	"catnb"	15770	12160	150	116	126	56	44	112	112	169	263	155	0	0	0	64	77	52	67	60	60	109	301	276	0	0	0	1.000	0.824	2.400	2.325	4.467	8.259	0.003	156	1198	100	8	31	0.000	4	4	14	17	19591	11982	-0.163	-0.106	-100	0	1
4	14	4	""	"catnb"	16160	12150	320	2020	2020	501	24	109	109	184	279	151	99	99	0	1276	1282	359	28	58	58	115	185	160	98	98	0	1.569	1.561	1.573	1.591	1.574	1.601	0.853	916	4230	77	3129	3135	0.650	1911	1218	1911	1224	1850396	1174490	6.581	6.308	0	0	0
4	15	4	""	"catnb"	16570	12160	150	103	107	43	40	103	103	137	200	145	0	0	0	56	67	101	150	55	55	75	110	146	1	0	0	0.000	0.333	2.091	2.185	4.898	0.812	0.033	156	1239	100	1	16	Error	0	1	4	12	16629	10487	-0.150	-0.073	-100	0	1
4	16	4	""	"catnb"	16920	12160	270	2100	2130	661	31	101	101	134	286	213	100	99	0	1313	1321	419	31	54	54	92	701	761	91	35	0	1.588	1.601	1.603	1.605	1.426	1.655	0.879	528	3694	93	3258	3296	0.667	1999	1259	2029	1267	1124528	697385	6.979	1.753	0	0	0
4	17	4	""	"f2r"	17370	12160	150	102	107	46	42	102	102	110	53	48	11	1	0	53	55	16	29	53	53	59	29	49	3	0	0	0.000	2.500	2.176	2.751	3.991	19.920	0.010	156	1272	100	0	7	Error	0	0	5	2	16629	8641	-0.057	-0.138	-100	0	1
4	18	4	""	"f2r"	17800	12140	220	313	401	606	151	125	125	260	510	196	6	2	0	170	205	207	100	61	61	153	352	230	5	0	0	1.725	1.917	1.641	1.626	3.009	11.798	0.038	220	2860	0	297	420	0.787	188	109	276	144	88166	45036	0.276	0.148	-100	0	1
4	19	4	""	"f2r"	18170	12160	150	126	138	75	54	117	117	168	256	152	1	0	0	58	72	79	109	58	58	86	156	181	1	1	0	100000.000	1.500	4.000	3.716	4.803	3.142	0.105	156	1272	100	9	35	16.610	9	0	21	14	21545	11178	-0.117	-0.090	-100	0	1
4	20	4	""	"f2r"	18570	12160	150	107	118	66	55	104	104	111	48	43	17	5	0	55	59	21	35	55	55	58	23	39	12	3	0	100000.000	3.500	2.356	2.468	3.554	0.107	0.263	156	1272	100	3	18	16.610	3	0	14	4	18446	9226	0.146	0.043	-100	0	1
4	1	5	""	"ccl12"	11000	12580	220	423	444	176	39	98	98	104	42	40	98	96	0	317	332	132	39	55	55	57	20	35	99	99	0	1.240	1.249	1.250	1.192	2.236	0.757	0.296	414	2616	96	587	623	0.310	325	262	346	277	183616	137560	8.095	13.750	0	0	0
4	2	5	""	"ccl12"	11400	12590	210	453	465	177	38	107	107	129	100	77	96	82	0	334	345	130	37	56	56	83	270	325	52	3	0	1.245	1.239	1.206	1.221	2.127	0.201	0.085	359	2273	93	624	647	0.316	346	278	358	289	166948	123863	3.360	0.970	-100	0	1
4	3	5	""	"ccl12"	11770	12570	150	197	288	238	82	118	118	248	292	117	27	8	0	77	192	175	91	60	60	236	385	163	9	0	0	4.647	1.288	1.696	1.693	2.941	0.827	0.605	156	1272	100	96	302	2.216	79	17	170	132	44880	29924	0.137	-0.114	-100	0	1
4	4	5	""	"ccl12"	12170	12570	210	423	445	173	38	101	101	106	42	39	98	94	0	323	338	131	38	53	53	55	29	52	99	99	0	1.193	1.207	1.224	1.154	2.092	1.328	0.611	377	2303	90	592	629	0.255	322	270	344	285	167869	127277	8.071	9.759	0	0	0
4	5	5	""	"f7"	12580	12570	200	444	472	200	42	98	98	104	40	38	98	97	0	416	450	190	42	54	54	56	16	28	100	99	0	0.956	0.944	0.906	0.910	2.046	0.963	0.598	346	2256	89	708	770	-0.065	346	362	374	396	163272	155636	9.200	24.625	0	0	0
4	6	5	""	"f7"	12970	12580	200	430	438	168	38	98	98	103	40	38	98	96	0	418	442	180	40	53	53	55	16	29	99	99	0	0.910	0.874	0.852	0.843	2.251	0.865	0.609	313	2240	86	697	729	-0.136	332	365	340	389	137036	138494	8.375	24.188	0	0	0
4	7	5	""	"f7"	13360	12580	210	453	478	199	41	98	98	106	105	99	95	80	0	427	451	187	41	52	52	62	343	553	57	8	0	0.947	0.952	0.954	0.935	1.989	0.981	0.603	328	2387	97	730	779	-0.079	355	375	380	399	156713	147776	3.543	1.134	-100	0	1
4	8	5	""	"f7"	13780	12580	210	450	473	199	42	100	100	108	105	97	93	78	0	390	423	186	43	54	54	66	343	519	47	4	0	1.042	1.011	1.009	0.980	2.079	0.373	0.514	371	2430	93	686	742	0.059	350	336	373	369	175637	157064	3.476	1.041	-100	0	1
4	9	5	""	"sp1"	14190	12560	200	4694	4663	914	19	102	102	108	46	42	100	100	0	1961	1906	428	22	54	54	57	19	33	100	100	0	2.408	2.463	2.449	2.504	1.369	2.500	0.939	305	2269	94	6499	6413	1.268	4592	1907	4561	1852	1422244	581277	99.022	97.316	0	0	0
4	10	5	""	"sp1"	14670	12580	170	4733	4590	949	20	102	102	120	233	194	99	99	0	1938	1879	434	23	55	55	65	173	266	98	97	0	2.459	2.461	2.502	2.549	1.555	2.501	0.934	298	1465	80	6514	6312	1.298	4631	1883	4488	1824	1367705	559843	19.185	10.486	0	0	0
4	11	5	""	"sp1"	15020	12590	200	4703	4653	764	16	104	104	109	45	41	100	100	0	1940	1911	333	17	55	55	57	17	29	100	100	0	2.440	2.451	2.478	2.476	1.361	2.495	0.943	320	1599	94	6484	6405	1.287	4599	1885	4549	1856	1489074	611536	100.978	109.059	0	0	0
4	12	5	""	"sp1"	15320	12560	180	4747	4593	893	19	105	105	125	172	137	99	99	0	1932	1875	442	23	55	55	70	135	192	98	97	0	2.473	2.466	2.481	2.577	1.621	2.502	0.928	342	1583	71	6519	6308	1.306	4642	1877	4488	1820	1570890	641172	25.977	13.370	0	0	0
4	13	5	""	"ccl2"	15770	12560	150	112	112	46	41	104	104	113	67	59	10	1	0	61	69	31	44	57	57	71	69	97	6	0	0	2.000	0.667	1.711	1.476	4.537	2.611	0.057	156	1260	100	12	20	1.000	8	4	8	12	17515	10841	-0.015	-0.029	-100	0	1
4	14	5	""	"ccl2"	16210	12580	270	251	273	126	46	105	105	147	170	115	42	8	0	269	283	109	38	57	57	90	128	142	80	34	0	0.689	0.743	0.748	0.689	2.524	1.158	0.395	647	2719	72	358	394	-0.537	146	212	168	226	176778	183417	0.741	1.508	-100	0	1
4	15	5	""	"ccl2"	16550	12610	200	285	308	120	38	101	101	131	313	238	17	0	0	312	325	120	36	54	54	109	1006	922	0	0	0	0.713	0.764	0.767	0.718	2.329	0.825	0.508	320	1756	95	442	478	-0.488	184	258	207	271	98573	103917	0.565	0.215	-100	0	1
4	16	5	""	"ccl2"	16920	12580	210	289	295	129	43	102	102	123	279	226	21	1	0	299	315	132	41	54	54	100	911	911	0	0	0	0.763	0.739	0.748	0.713	2.503	0.267	0.693	401	2140	79	432	454	-0.390	187	245	193	261	118254	126148	0.616	0.236	-100	0	1
4	17	5	""	"fcgr3"	17430	12570	310	514	895	1025	114	114	114	224	482	215	43	23	0	416	700	695	99	58	58	134	308	229	56	32	0	1.117	1.217	1.150	1.134	2.228	1.302	0.524	854	4099	0	758	1423	0.160	400	358	781	642	764626	598057	1.392	1.838	-100	0	1
4	18	5	""	"fcgr3"	17770	12560	150	190	265	359	135	390	390	995	974	97	1	0	0	101	159	222	139	253	253	687	700	101	1	0	0	1.316	1.330	1.400	1.313	2.256	1.412	0.838	156	1147	100	-352	-219	0.396	-200	-152	-125	-94	41310	24740	-0.749	-0.754	-100	0	1
4	19	5	""	"fcgr3"	18170	12560	150	1780	1800	396	22	1662	1662	1374	939	68	3	0	0	1181	1190	268	22	1143	1143	936	702	75	1	0	0	3.105	2.936	1.489	1.493	4.178	1.601	0.548	156	1268	100	156	185	1.635	118	38	138	47	280774	185647	0.454	0.362	-100	0	1
4	20	5	""	"fcgr3"	18570	12560	150	145	151	69	45	130	130	244	394	161	0	0	0	69	87	58	66	63	63	153	313	204	0	0	0	2.500	0.875	2.399	2.574	3.606	1.714	0.381	156	1272	100	21	45	1.322	15	6	21	24	23555	13498	-0.236	-0.211	-100	0	1
4	1	6	""	"ccl20"	10960	12970	170	291	333	193	57	104	104	112	64	57	80	64	0	420	557	405	72	56	56	67	72	107	94	82	0	0.514	0.457	0.452	0.464	3.817	0.420	0.498	150	1538	0	551	730	-0.960	187	364	229	501	49883	83481	3.453	6.806	-100	0	0
4	2	6	""	"ccl20"	11380	12990	280	1230	1262	379	30	110	110	157	182	115	99	99	0	1444	1483	410	27	57	57	110	284	258	99	98	0	0.807	0.808	0.803	0.796	1.510	0.809	0.829	727	3695	69	2507	2578	-0.309	1120	1387	1152	1426	917764	1078172	6.071	4.835	0	0	0
4	3	6	""	"ccl20"	11770	12970	150	147	504	548	108	113	113	230	330	143	36	33	0	82	603	696	115	58	58	224	434	193	40	34	0	1.417	0.717	0.830	1.112	3.634	0.817	0.832	156	1272	100	58	936	0.503	34	24	391	545	78677	94043	0.830	0.873	-100	0	1
4	4	6	""	"ccl20"	12150	12970	220	1161	1195	393	32	101	101	106	43	40	100	99	0	1436	1450	425	29	54	54	57	26	45	100	100	0	0.767	0.784	0.786	0.763	1.576	0.783	0.821	407	2584	87	2442	2490	-0.383	1060	1382	1094	1396	486398	590083	25.326	53.577	0	0	0
4	5	6	""	"foxg1"	12520	12970	80	117	122	40	32	101	101	107	42	39	23	7	0	69	77	20	25	62	62	65	20	30	32	13	0	2.286	1.400	1.250	1.445	3.867	-54.051	0.001	52	340	100	23	36	1.193	16	7	21	15	6320	3993	0.357	0.600	-100	0	1
4	6	6	""	"foxg1"	12970	12970	150	106	114	50	43	99	99	105	40	38	20	8	0	73	75	25	33	54	54	58	20	34	48	16	0	0.368	0.714	1.414	1.394	4.917	16.533	0.009	156	1272	100	26	36	-1.442	7	19	15	21	17746	11760	0.225	0.850	-100	0	1
4	7	6	""	"foxg1"	13330	12950	70	121	126	52	41	107	107	115	56	48	18	6	0	75	76	18	23	64	64	70	26	37	21	3	0	1.273	1.583	3.057	3.107	3.249	4.200	0.006	32	236	100	25	31	0.348	14	11	19	12	4033	2424	0.196	0.231	-100	0	1
4	8	6	""	"foxg1"	13770	12970	150	108	113	47	41	102	102	109	56	51	17	3	0	66	67	19	28	55	55	60	41	68	5	0	0	0.545	0.917	2.571	2.431	4.327	9.107	0.011	156	1272	100	17	23	-0.876	6	11	11	12	17674	10493	0.071	0.171	-100	0	1
4	9	6	""	"ccl3"	14180	12960	230	4358	4249	1045	24	101	101	107	46	42	100	100	0	4695	4641	1096	23	54	54	58	48	82	100	100	0	0.917	0.904	0.913	0.897	1.362	0.903	0.931	441	2799	93	8898	8735	-0.125	4257	4641	4148	4587	1873600	2046655	90.043	95.479	0	0	0
4	10	6	""	"ccl3"	14570	12970	150	108	115	48	41	106	106	235	703	299	0	0	0	62	66	21	31	56	56	212	843	397	0	0	0	0.333	0.900	3.000	2.468	4.447	0.533	0.613	156	1216	100	8	19	-1.586	2	6	9	10	17950	10353	-0.171	-0.173	-100	0	1
4	11	6	""	"ccl3"	14950	12960	320	3972	3928	866	22	106	106	170	465	273	100	99	0	4534	4517	977	21	56	56	127	542	426	99	99	0	0.863	0.857	0.857	0.859	1.340	0.851	0.929	805	3543	38	8344	8283	-0.213	3866	4478	3822	4461	3162432	3636355	8.082	8.100	0	0	0
4	12	6	""	"ccl3"	15370	13020	280	4064	3977	1011	25	106	106	142	227	159	100	100	0	4723	4536	1177	25	55	55	87	225	258	99	99	0	0.848	0.864	0.866	0.867	1.462	0.856	0.920	554	3437	25	8626	8352	-0.238	3958	4668	3871	4481	2203402	2512970	16.894	19.773	0	0	0
4	13	6	""	"fxyd2"	15770	12960	150	106	110	37	33	105	105	113	53	46	11	0	0	56	57	17	29	54	54	59	38	64	1	1	0	0.500	1.667	3.000	2.596	3.527	20.871	0.005	156	1242	100	3	8	-1.000	1	2	5	3	17198	8823	-0.057	-0.053	-100	0	1
4	14	6	""	"fxyd2"	16170	12960	260	629	655	429	65	113	113	180	208	115	74	58	0	432	498	373	74	58	58	111	158	142	74	55	0	1.380	1.232	1.308	1.330	2.228	1.258	0.733	540	2893	100	890	982	0.465	516	374	542	440	353762	268789	2.284	2.449	-100	0	0
4	15	6	""	"fxyd2"	16440	12890	180	578	629	278	44	112	112	208	242	116	89	45	0	415	478	243	50	58	58	132	186	140	88	47	0	1.305	1.231	1.241	1.231	1.926	1.261	0.647	338	1270	9	823	937	0.384	466	357	517	420	212558	161497	1.740	1.860	-100	0	1
4	16	6	""	"fxyd2"	16970	12960	150	104	109	44	40	101	101	110	55	50	11	1	0	55	58	14	24	54	54	63	81	128	0	0	0	3.000	2.000	3.422	3.254	3.377	0.133	0.052	156	1272	100	4	12	1.585	3	1	8	4	16981	8989	-0.018	-0.062	-100	0	1
4	17	6	""	"krt1-13"	17380	12990	260	289	319	157	49	108	108	170	386	227	10	0	0	340	365	173	47	55	55	85	216	254	63	22	0	0.635	0.681	0.668	0.634	2.436	3.859	0.114	494	2857	94	466	521	-0.655	181	285	211	310	157669	180239	0.386	1.296	-100	0	1
4	18	6	""	"krt1-13"	17770	12960	150	160	280	388	138	141	141	272	606	222	7	2	0	61	115	278	241	62	62	128	323	252	4	3	0	-19.000	2.623	4.438	4.641	5.449	3.000	0.082	156	1181	100	18	192	Error	19	-1	139	53	43615	17959	0.013	-0.040	-100	0	1
4	19	6	""	"krt1-13"	18170	12990	350	385	415	181	43	142	142	443	729	164	2	0	0	358	381	168	44	71	71	293	498	169	11	0	0	0.847	0.881	0.872	0.799	2.882	1.574	0.711	385	4953	0	530	583	-0.240	243	287	273	310	159829	146614	-0.038	0.177	-100	0	1
4	20	6	""	"krt1-13"	18570	12960	150	101	109	59	54	103	103	115	82	71	4	1	0	55	60	29	48	53	53	61	45	73	7	1	0	-1.000	0.857	2.002	2.266	4.270	9.204	0.013	156	1264	100	0	13	Error	-2	2	6	7	17044	9399	-0.073	-0.022	-100	0	1
4	1	7	""	"slc2a1"	10970	13370	150	103	109	45	41	101	101	111	56	50	11	1	0	57	59	18	30	54	54	58	31	53	6	1	0	0.667	1.600	3.281	2.815	3.761	13.441	0.003	156	1272	100	5	13	-0.584	2	3	8	5	17028	9274	-0.036	0.032	-100	0	1
4	2	7	""	"slc2a1"	11370	13370	150	258	290	141	48	133	133	182	155	85	39	14	0	124	146	91	62	65	65	92	65	70	42	13	0	2.119	1.938	2.381	2.017	4.522	7.006	0.088	156	1272	100	184	238	1.083	125	59	157	81	45186	22797	0.697	0.831	-100	0	1
4	3	7	""	"slc2a1"	11770	13370	150	95	102	36	35	108	108	136	103	75	0	0	0	56	57	13	22	56	56	69	47	68	1	0	0	100000.000	-6.000	3.500	2.842	4.274	9.504	0.047	156	1272	100	-13	-5	16.610	-13	0	-6	1	15924	8919	-0.330	-0.255	-100	0	1
4	4	7	""	"slc2a1"	12140	13370	210	288	321	272	84	100	100	105	42	40	91	81	0	119	166	551	331	54	54	56	15	26	87	77	0	2.892	1.973	2.848	2.803	3.696	0.525	0.576	325	2309	91	253	333	1.532	188	65	221	112	104445	53907	5.143	7.333	0	0	0
4	5	7	""	"mmp12"	12610	13380	210	320	345	159	46	99	99	105	42	40	97	90	0	169	187	103	55	54	54	65	461	709	0	0	0	1.922	1.850	1.976	1.942	2.704	2.258	0.401	367	2324	86	336	379	0.943	221	115	246	133	126704	68477	5.714	0.265	-100	0	1
4	6	7	""	"mmp12"	13010	13410	220	343	363	130	35	100	100	105	41	39	98	95	0	176	192	84	43	53	53	64	450	703	1	0	0	1.976	1.892	1.943	1.983	2.372	0.017	0.005	382	2437	96	366	402	0.983	243	123	263	139	138526	73409	6.293	0.284	0	0	0
4	7	7	""	"mmp12"	13350	13380	210	345	371	148	39	100	100	105	42	40	97	93	0	174	195	132	67	53	53	55	18	32	98	94	0	2.025	1.908	2.046	2.001	2.472	2.030	0.351	368	2206	95	366	413	1.018	245	121	271	142	136635	71815	6.333	7.778	0	0	0
4	8	7	""	"mmp12"	13770	13350	210	320	339	174	51	101	101	110	66	60	92	78	0	151	168	72	42	54	54	58	33	56	93	73	0	2.258	2.088	2.211	2.116	2.583	3.510	0.287	342	2398	88	316	352	1.175	219	97	238	114	115837	57332	3.470	3.333	0	0	0
4	9	7	""	"sp8"	14200	13370	170	1699	1698	396	23	101	101	107	44	41	100	100	0	1244	1246	332	26	54	54	56	18	32	99	99	0	1.343	1.340	1.349	1.375	1.645	1.348	0.868	228	1596	86	2788	2789	0.425	1598	1190	1597	1192	387083	284191	36.159	66.111	0	0	0
4	10	7	""	"sp8"	14650	13450	190	1625	1621	366	22	101	101	111	67	60	100	100	0	1238	1211	311	25	54	54	60	42	70	99	98	0	1.287	1.314	1.280	1.385	1.737	1.323	0.896	268	1884	78	2708	2677	0.364	1524	1184	1520	1157	434507	324475	22.537	27.405	0	0	0
4	11	7	""	"sp8"	14970	13370	150	109	171	271	158	110	110	211	386	182	5	3	0	56	75	127	169	56	56	135	284	210	1	1	0	100000.000	3.211	3.000	3.154	3.328	1.309	0.738	156	1034	100	-1	80	16.610	-1	0	61	19	26725	11759	-0.104	-0.211	-100	0	1
4	12	7	""	"sp8"	15200	13340	250	1525	1338	671	50	110	110	213	459	215	79	76	0	1138	972	536	55	56	56	140	392	280	77	72	0	1.308	1.341	1.367	1.485	2.037	1.349	0.868	460	2664	100	2497	2144	0.387	1415	1082	1228	916	615518	447123	2.451	2.122	-100	0	0
4	13	7	""	"tnf"	15830	13400	200	851	938	587	62	99	99	107	50	46	99	97	0	792	837	507	60	54	54	59	44	74	99	96	0	1.019	1.072	1.052	1.054	2.041	1.118	0.794	329	2261	95	1490	1622	0.027	752	738	839	783	308521	275224	16.620	17.682	0	0	0
4	14	7	""	"tnf"	16170	13360	150	94	101	43	42	105	105	131	154	117	1	0	0	52	54	15	27	55	55	75	111	148	0	0	0	3.667	4.000	4.087	3.832	4.222	-124.379	0.000	156	1272	100	-14	-5	1.875	-11	-3	-4	-1	15812	8366	-0.195	-0.189	-100	0	1
4	15	7	""	"tnf"	16590	13330	240	865	968	616	63	107	107	140	141	100	91	80	0	779	829	479	57	55	55	85	120	141	95	85	0	1.047	1.112	1.105	1.029	2.001	1.209	0.807	484	2866	93	1482	1635	0.066	758	724	861	774	468744	401158	5.872	6.200	0	0	0
4	16	7	""	"tnf"	16920	13350	140	173	207	159	76	104	104	110	53	48	64	28	0	114	137	110	80	55	55	65	89	136	35	12	0	1.169	1.256	1.131	1.161	5.975	0.220	0.079	39	1124	44	128	185	0.225	69	59	103	82	8074	5346	1.830	0.809	-100	0	1
4	17	7	""	"nos"	17370	13350	300	196	211	101	47	100	100	119	133	111	33	7	0	152	170	113	66	54	54	66	103	156	46	12	0	0.980	0.957	1.027	0.994	3.850	0.459	0.129	499	3762	13	194	227	-0.029	96	98	111	116	105421	85010	0.692	1.010	-100	0	1
4	18	7	""	"nos"	17770	13330	300	327	527	1222	231	122	122	182	371	203	23	8	0	174	246	297	120	60	60	97	201	207	24	7	0	1.798	2.177	1.649	1.876	4.851	9.224	0.056	449	3743	0	319	591	0.846	205	114	405	186	236761	110246	0.930	0.741	-100	0	1
4	19	7	""	"nos"	18180	13360	150	112	124	70	56	130	130	160	262	163	1	0	0	58	66	44	66	70	70	103	109	105	2	1	0	1.500	1.500	2.684	2.697	3.040	2.923	0.029	156	1272	100	-30	-10	0.585	-18	-12	-6	-4	19290	10232	-0.137	-0.339	-100	0	1
4	20	7	""	"nos"	18580	13360	150	116	128	74	57	114	114	123	56	45	17	7	0	77	93	59	63	64	64	78	46	58	26	10	0	0.154	0.483	1.972	1.626	4.338	2.148	0.054	156	1235	100	15	43	-2.699	2	13	14	29	19950	14459	0.089	0.326	-100	0	1
4	1	8	""	"ifnar2c_1"	10970	13770	150	153	165	80	48	115	115	154	144	93	10	2	0	89	108	71	65	63	63	103	126	122	10	1	0	1.462	1.111	1.472	1.743	3.665	1.129	0.452	156	1235	100	64	95	0.548	38	26	50	45	25744	16893	0.076	0.040	-100	0	1
4	2	8	""	"ifnar2c_1"	11360	13770	310	742	760	232	30	114	114	212	738	348	33	0	0	556	573	186	32	60	60	139	718	516	12	0	0	1.266	1.259	1.267	1.259	1.628	1.368	0.579	731	3811	62	1124	1159	0.340	628	496	646	513	555530	418630	0.743	0.604	-100	0	1
4	3	8	""	"ifnar2c_1"	11760	13790	200	769	793	215	27	100	100	105	42	40	100	100	0	567	592	163	27	55	55	57	21	36	100	99	0	1.307	1.291	1.297	1.294	1.589	1.338	0.784	373	2041	95	1181	1230	0.386	669	512	693	537	295837	220676	16.381	25.476	0	0	0
4	4	8	""	"ifnar2c_1"	12150	13740	230	773	795	263	33	100	100	109	87	79	100	99	0	596	608	183	30	55	55	60	73	121	100	98	0	1.244	1.257	1.226	1.242	1.499	1.313	0.827	386	2711	90	1214	1248	0.315	673	541	695	553	306680	234813	7.885	7.507	0	0	0
4	5	8	""	"pxmp3"	12610	13770	220	326	340	136	40	100	100	105	46	43	95	87	0	296	312	119	38	54	54	56	18	32	100	99	0	0.934	0.930	0.900	0.872	2.363	1.004	0.502	406	2509	95	468	498	-0.099	226	242	240	258	137952	126616	5.109	14.222	0	0	0
4	6	8	""	"pxmp3"	13000	13810	220	344	368	146	39	99	99	104	47	45	96	91	0	326	333	117	35	53	53	55	15	27	100	99	0	0.897	0.961	0.898	0.905	2.170	1.072	0.544	396	2266	95	518	549	-0.157	245	273	269	280	145599	131958	5.617	18.533	0	0	0
4	7	8	""	"pxmp3"	13330	13760	210	355	367	138	37	99	99	104	44	42	96	90	0	319	334	130	38	53	53	55	17	30	100	99	0	0.962	0.954	0.912	0.911	2.310	0.994	0.511	341	2145	91	522	549	-0.056	256	266	268	281	125059	113836	5.977	16.412	0	0	0
4	8	8	""	"pxmp3"	13780	13740	210	317	349	190	54	99	99	109	71	65	90	72	0	311	324	149	45	53	53	57	29	50	98	95	0	0.845	0.923	0.896	0.885	2.371	1.147	0.469	352	2403	94	476	521	-0.243	218	258	250	271	123000	114048	3.380	9.207	0	0	0
4	9	8	""	"l-myc"	14220	13780	230	1281	1946	1742	89	101	101	127	322	253	94	75	0	1060	1557	1420	91	53	53	71	266	374	85	71	0	1.172	1.227	1.243	1.396	2.646	1.304	0.687	324	2393	34	2187	3349	0.229	1180	1007	1845	1504	630533	504540	5.649	5.586	-100	0	0
4	10	8	""	"l-myc"	14540	13820	320	7288	7346	1851	25	101	101	120	261	217	100	99	0	4681	4702	1226	26	54	54	68	232	341	99	99	0	1.553	1.559	1.563	1.583	1.448	1.575	0.924	695	3674	67	11814	11893	0.635	7187	4627	7245	4648	5105416	3267987	27.686	19.974	0	0	0
4	11	8	""	"l-myc"	15010	13810	300	7238	7355	1588	21	108	108	199	405	203	100	100	0	4665	4772	1150	24	56	56	121	341	281	99	98	0	1.547	1.537	1.535	1.570	1.455	1.543	0.922	701	3531	94	11739	11963	0.629	7130	4609	7247	4716	5156016	3345286	17.669	13.639	0	0	0
4	12	8	""	"l-myc"	15310	13800	280	654	1727	2416	139	109	109	217	525	241	51	35	0	500	1291	1789	138	56	56	139	459	330	49	33	0	1.227	1.310	1.292	1.381	3.816	1.386	0.773	438	3498	0	989	2853	0.295	545	444	1618	1235	756460	565381	2.876	2.510	-100	0	1
4	13	8	""	"spry4"	15780	13760	150	100	104	46	44	101	101	108	51	47	14	1	0	54	55	16	29	54	54	58	25	43	7	0	0	100000.000	3.000	3.091	2.878	4.432	6.669	0.021	156	1272	100	-1	4	16.610	-1	0	3	1	16200	8633	-0.078	-0.120	-100	0	1
4	14	8	""	"spry4"	16180	13760	150	97	102	42	41	103	103	121	88	72	3	0	0	54	55	12	21	55	55	67	58	86	0	0	0	6.000	100000.000	3.885	3.486	3.371	7.518	0.065	156	1272	100	-7	-1	2.585	-6	-1	-1	0	15937	8505	-0.216	-0.207	-100	0	1
4	15	8	""	"spry4"	16580	13760	330	436	457	169	36	110	110	150	136	90	91	64	0	283	304	128	42	57	57	90	99	110	92	60	0	1.442	1.405	1.440	1.407	2.068	1.557	0.519	812	4535	100	552	594	0.528	326	226	347	247	371325	246839	2.257	2.162	-100	0	0
4	16	8	""	"spry4"	16980	13760	150	101	108	44	40	99	99	104	45	43	17	3	0	57	61	21	34	53	53	58	45	77	5	1	0	0.500	1.125	2.900	2.820	3.975	36.932	0.002	156	1272	100	6	17	-1.000	2	4	9	8	16920	9450	0.089	0.067	-100	0	1
4	17	8	""	"mmp9"	17450	13790	200	427	436	155	35	102	102	206	717	348	0	0	0	444	464	153	32	55	55	104	360	346	57	1	0	0.835	0.817	0.813	0.757	1.998	0.842	0.650	325	2032	93	714	743	-0.260	325	389	334	409	141853	150901	0.321	1.000	-100	0	1
4	18	8	""	"mmp9"	17800	13810	270	238	256	117	45	121	121	1687	5155	305	0	0	0	204	222	113	50	60	60	816	2559	313	0	0	0	0.813	0.833	0.859	0.841	3.470	2.085	0.945	595	3240	80	261	297	-0.299	117	144	135	162	152081	132310	-0.278	-0.232	-100	0	1
4	19	8	""	"mmp9"	18180	13760	150	106	114	52	45	107	107	115	67	58	8	1	0	55	59	28	47	54	54	65	57	87	2	1	0	-1.000	1.400	2.817	2.585	4.448	2.474	0.048	156	1272	100	0	12	Error	-1	1	7	5	17828	9140	-0.015	-0.105	-100	0	1
4	20	8	""	"mmp9"	18650	13670	230	196	243	382	157	105	105	115	62	53	63	36	0	137	234	834	356	55	55	64	33	51	77	59	0	1.110	0.771	1.202	1.201	4.432	0.031	0.002	196	2968	12	173	317	0.151	91	82	138	179	47598	45777	2.065	5.152	-100	0	1
4	1	9	""	"vegfb"	10970	14170	150	168	181	83	45	125	125	453	1701	375	0	0	0	102	115	54	46	65	65	351	1523	433	0	0	0	1.162	1.120	1.410	1.327	4.717	1.242	0.881	156	1236	100	80	106	0.217	43	37	56	50	28209	17941	-0.160	-0.155	-100	0	1
4	2	9	""	"vegfb"	11350	14160	330	21598	21400	4448	20	110	110	241	1041	431	100	100	0	16231	15938	3220	20	59	59	172	926	538	99	99	0	1.329	1.341	1.334	1.349	1.302	1.346	0.965	809	3693	92	37660	37169	0.410	21488	16172	21290	15879	17312590	12894193	20.326	17.026	0	0	0
4	3	9	""	"vegfb"	11770	14180	220	19831	20350	5066	24	102	102	107	42	39	100	100	0	15565	15810	3608	22	56	56	58	22	37	100	100	0	1.272	1.285	1.275	1.284	1.386	1.298	0.966	415	2217	95	35238	36002	0.347	19729	15509	20248	15754	8445117	6561200	481.976	716.000	0	0	0
4	4	9	""	"vegfb"	12170	14190	250	13902	14146	9297	65	101	101	109	85	77	99	98	0	11257	11313	6996	61	55	55	62	76	122	99	99	0	1.232	1.248	1.224	1.221	1.635	1.282	0.958	530	2858	93	25003	25303	0.301	13801	11202	14045	11258	7497180	5995718	165.141	148.039	0	0	0
4	5	9	""	"p4hb"	12600	14170	200	2682	2672	655	24	100	100	104	42	40	100	100	0	949	950	268	28	54	54	56	19	33	100	100	0	2.885	2.871	2.895	2.924	1.496	2.999	0.861	328	2119	88	3477	3468	1.529	2582	895	2572	896	876392	311448	61.143	47.053	0	0	0
4	6	9	""	"p4hb"	12960	14190	200	2726	2740	566	20	101	101	105	42	40	100	100	0	1071	1056	281	26	52	52	56	50	89	99	99	0	2.576	2.628	2.680	2.742	1.666	2.702	0.883	332	2113	96	3644	3643	1.365	2625	1019	2639	1004	909660	350508	62.738	20.000	0	0	0
4	7	9	""	"p4hb"	13350	14150	190	2763	2752	657	23	101	101	107	48	44	100	100	0	1003	1008	296	29	54	54	59	63	106	99	99	0	2.805	2.779	2.797	2.856	1.549	2.892	0.848	284	2010	92	3611	3605	1.488	2662	949	2651	954	781491	286376	55.104	15.063	0	0	0
4	8	9	""	"p4hb"	13780	14150	200	2599	2570	668	25	101	101	108	61	56	100	100	0	932	937	286	30	53	53	57	38	66	99	99	0	2.842	2.793	2.803	2.832	1.518	2.916	0.853	293	2356	97	3377	3353	1.507	2498	879	2469	884	753013	274495	40.361	23.158	0	0	0
4	9	9	""	"il15"	14230	14150	190	633	660	203	30	99	99	106	65	61	100	99	0	297	314	127	40	52	52	58	98	168	94	67	0	2.180	2.141	2.150	2.264	1.940	2.353	0.643	276	1933	95	779	823	1.124	534	245	561	262	182116	86708	8.523	2.612	0	0	0
4	10	9	""	"il15"	14580	14210	200	605	635	192	30	101	101	106	41	38	100	100	0	288	309	124	40	53	53	55	37	67	99	97	0	2.145	2.086	2.210	2.190	1.894	2.261	0.548	335	2019	94	739	790	1.101	504	235	534	256	212688	103388	12.902	6.865	0	0	0
4	11	9	""	"il15"	14980	14170	150	609	616	236	38	126	126	267	282	105	83	34	0	278	299	146	48	62	62	132	140	106	73	31	0	2.236	2.068	2.273	2.238	1.953	2.335	0.474	156	1238	100	699	727	1.161	483	216	490	237	96107	46587	1.238	1.193	-100	0	1
4	12	9	""	"il15"	15350	14110	90	271	288	90	31	115	115	134	83	61	91	40	0	128	160	105	65	59	59	70	43	61	65	42	0	2.261	1.713	1.672	2.389	3.571	2.787	0.123	35	376	21	225	274	1.177	156	69	173	101	10084	5607	1.855	2.093	-100	0	1
4	13	9	""	"rbms2"	15780	14160	150	99	109	47	43	100	100	112	79	70	6	0	0	54	59	22	37	55	55	61	39	63	3	2	0	1.000	2.250	2.838	3.007	4.748	5.186	0.084	156	1272	100	-2	13	0.000	-1	-1	9	4	16974	9171	-0.038	-0.051	-100	0	1
4	14	9	""	"rbms2"	16180	14160	150	101	107	42	39	103	103	112	61	54	12	0	0	55	56	14	25	55	55	62	41	66	1	0	0	100000.000	4.000	2.792	2.517	3.951	2.768	0.119	156	1272	100	-2	5	16.610	-2	0	4	1	16703	8744	-0.082	-0.146	-100	0	1
4	15	9	""	"rbms2"	16580	14160	150	101	106	44	41	120	120	184	174	94	0	0	0	58	62	32	51	63	63	117	125	106	0	0	0	3.800	14.000	2.471	2.562	3.470	1.352	0.190	156	1202	100	-24	-15	1.926	-19	-5	-14	-1	16583	9688	-0.448	-0.440	-100	0	1
4	16	9	""	"rbms2"	17000	14220	50	230	225	108	48	98	98	107	50	46	80	60	0	177	179	109	60	53	53	59	28	47	70	70	0	1.065	1.008	0.630	0.686	1.719	1.223	0.237	10	87	85	256	253	0.091	132	124	127	126	2254	1794	2.360	4.286	-100	0	0
4	17	9	""	"mcl1"	17380	14160	150	1432	1820	1115	61	188	188	619	1289	208	48	13	0	841	993	592	59	81	81	326	719	220	55	10	0	1.637	1.789	1.691	1.775	1.630	1.921	0.733	156	1272	100	2004	2544	0.711	1244	760	1632	912	283983	154935	0.932	0.928	-100	0	1
4	18	9	""	"mcl1"	17780	14160	150	1217	3901	5648	144	1107	1107	6674	8745	131	14	5	0	676	2210	3113	140	529	529	3320	4466	134	16	7	0	0.748	1.662	1.684	1.503	2.534	1.937	0.964	156	1204	100	257	4475	-0.419	110	147	2794	1681	608534	344780	-0.317	-0.249	-100	0	1
4	19	9	""	"mcl1"	18180	14160	150	191	218	125	57	132	132	2081	5519	265	0	0	0	81	102	63	61	63	63	1017	2802	275	0	0	0	3.278	2.205	2.219	2.343	4.422	3.050	0.739	156	1272	100	77	125	1.713	59	18	86	39	34075	15946	-0.338	-0.327	-100	0	1
4	20	9	""	"mcl1"	18600	14160	230	11604	11337	3570	31	101	101	117	139	118	100	100	0	5506	5388	1872	34	53	53	61	59	96	100	99	0	2.109	2.106	2.139	2.167	1.467	2.114	0.944	461	2937	91	16956	16571	1.077	11503	5453	11236	5335	5226422	2483832	80.719	90.288	0	0	0
4	1	10	""	"sp6"	11000	14590	240	3443	3446	715	20	105	105	174	812	466	99	98	0	3856	3801	808	21	56	56	110	638	580	99	98	0	0.878	0.892	0.894	0.905	1.392	0.885	0.929	441	3001	95	7138	7086	-0.188	3338	3800	3341	3745	1519619	1676163	4.030	5.785	0	0	0
4	2	10	""	"sp6"	11360	14580	230	3805	3780	989	26	110	110	158	197	124	100	100	0	3850	3882	996	25	58	58	82	152	185	100	100	0	0.974	0.960	0.952	0.960	1.307	0.953	0.929	430	2408	94	7487	7494	-0.038	3695	3792	3670	3824	1625193	1669103	18.386	25.000	0	0	0
4	3	10	""	"sp6"	11800	14570	240	3525	3477	841	24	101	101	106	44	41	100	100	0	3742	3734	852	22	54	54	57	22	38	100	100	0	0.928	0.917	0.905	0.910	1.392	0.918	0.924	451	2768	96	7112	7056	-0.108	3424	3688	3376	3680	1568234	1684000	76.614	167.136	0	0	0
4	4	10	""	"sp6"	12170	14560	240	3329	3286	816	24	102	102	105	42	40	100	100	0	3664	3627	898	24	55	55	57	33	57	99	99	0	0.894	0.891	0.899	0.905	1.541	0.888	0.923	454	2642	92	6836	6756	-0.162	3227	3609	3184	3572	1491921	1646531	75.738	108.182	0	0	0
4	5	10	""	"tcof1"	12590	14570	190	2293	2316	1126	48	97	97	103	41	39	100	100	0	2025	2004	828	41	53	53	55	17	30	100	99	0	1.114	1.137	1.101	1.095	1.656	1.194	0.901	323	1913	94	4168	4170	0.156	2196	1972	2219	1951	747962	647255	53.976	114.647	0	0	0
4	6	10	""	"tcof1"	12960	14580	200	2725	2681	1161	43	100	100	104	42	40	100	100	0	2392	2307	850	36	53	53	55	16	29	99	99	0	1.122	1.145	1.115	1.140	1.874	1.192	0.904	314	2146	94	4964	4835	0.166	2625	2339	2581	2254	841869	724472	61.357	140.750	0	0	0
4	7	10	""	"tcof1"	13380	14570	180	1784	1880	1072	57	100	100	105	44	41	100	99	0	1850	1805	865	47	54	54	56	20	35	100	100	0	0.938	1.017	1.001	0.930	1.643	1.080	0.885	273	1871	97	3480	3531	-0.092	1684	1796	1780	1751	513151	492768	40.341	87.450	0	0	0
4	8	10	""	"tcof1"	13780	14560	190	1509	1637	881	53	98	98	104	42	40	100	100	0	1536	1628	794	48	54	54	56	16	28	99	99	0	0.952	0.978	0.917	0.931	1.835	1.013	0.842	282	2020	94	2893	3113	-0.071	1411	1482	1539	1574	461637	459003	36.500	98.250	0	0	0
4	9	10	""	"mut"	14210	14550	180	220	234	105	44	97	97	102	40	39	81	65	0	196	212	100	47	53	53	56	41	73	89	75	0	0.860	0.862	0.917	0.895	2.979	0.772	0.289	257	1895	91	266	296	-0.218	123	143	137	159	60099	54489	3.300	3.805	0	0	0
4	10	10	""	"mut"	14620	14590	200	224	238	92	38	98	98	104	61	58	80	50	0	202	215	89	41	53	53	70	667	952	0	0	0	0.846	0.864	0.853	0.822	3.144	0.009	0.010	301	2102	93	275	302	-0.241	126	149	140	162	71748	64785	2.197	0.217	-100	0	1
4	11	10	""	"mut"	14950	14590	200	229	241	105	43	100	100	114	95	83	62	25	0	197	214	96	44	54	54	59	43	72	94	78	0	0.902	0.881	0.884	0.903	3.079	1.070	0.277	308	2103	94	272	301	-0.149	129	143	141	160	74084	65972	1.337	3.605	-100	0	1
4	12	10	""	"mut"	15320	14560	200	229	288	535	185	99	99	108	60	55	77	53	0	201	214	104	48	54	54	60	38	63	92	78	0	0.884	1.181	0.950	0.923	3.636	13.123	0.050	312	2223	90	277	349	-0.178	130	147	189	160	89987	66754	3.000	4.053	0	0	0
4	13	10	""	"zyx"	15760	14600	130	135	150	72	48	107	107	135	218	161	1	0	0	79	109	165	151	57	57	84	172	204	4	0	0	1.273	0.827	1.409	1.311	4.701	0.062	0.002	120	940	100	50	95	0.348	28	22	43	52	17973	13097	0.069	0.145	-100	0	1
4	14	10	""	"zyx"	16180	14560	150	107	114	51	44	103	103	129	172	133	1	0	0	58	63	25	39	57	57	83	223	268	0	0	0	4.000	1.833	2.871	2.668	3.886	1.441	0.366	156	1162	100	5	17	2.000	4	1	11	6	17794	9770	-0.087	-0.090	-100	0	1
4	15	10	""	"zyx"	16540	14560	370	5422	5426	1137	20	102	102	118	118	100	100	100	0	4858	4853	1037	21	55	55	71	163	229	99	99	0	1.108	1.110	1.107	1.117	1.322	1.109	0.951	1213	4793	90	10123	10122	0.148	5320	4803	5324	4798	6581687	5887062	44.983	29.337	-100	0	0
4	16	10	""	"zyx"	16970	14610	90	199	194	50	25	110	110	137	184	134	0	0	0	102	109	53	48	58	58	81	168	207	9	0	0	2.023	1.647	2.863	2.559	3.523	3.697	0.129	21	391	32	133	135	1.016	89	44	84	51	4064	2280	0.310	0.167	-100	0	1
4	17	10	""	"buffer"	17380	14560	150	91	95	33	34	103	103	113	61	53	1	0	0	53	54	16	29	54	54	60	34	56	1	0	0	12.000	100000.000	2.600	2.840	3.189	5.301	0.131	156	1272	100	-13	-8	3.585	-12	-1	-8	0	14841	8483	-0.295	-0.176	-100	0	1
4	18	10	""	"buffer"	17790	14560	150	121	133	67	50	107	107	868	3668	422	0	0	0	56	72	59	81	57	57	459	1969	428	0	0	0	-14.000	1.733	1.997	2.076	4.908	1.999	0.903	156	1272	100	13	41	Error	14	-1	26	15	20718	11281	-0.200	-0.197	-100	0	1
4	19	10	""	"buffer"	18190	14560	150	95	101	44	43	99	99	110	83	75	5	0	0	52	54	19	35	52	52	57	25	43	7	2	0	100000.000	1.000	3.263	3.024	3.698	10.150	0.025	156	1272	100	-4	4	16.610	-4	0	2	2	15786	8471	-0.108	-0.120	-100	0	1
4	20	10	""	"buffer"	18590	14560	150	95	107	119	111	98	98	104	48	46	14	1	0	53	54	12	22	51	51	53	23	43	2	0	0	-1.500	3.000	3.545	3.769	3.886	24.080	0.009	156	1272	100	-1	12	Error	-3	2	9	3	16712	8430	0.063	0.043	-100	0	1
4	1	11	""	"sp3"	11010	14990	180	760	766	212	27	101	101	107	51	47	100	100	0	514	516	154	29	54	54	57	24	42	100	99	0	1.433	1.439	1.497	1.452	1.659	1.509	0.760	283	1767	80	1119	1127	0.519	659	460	665	462	216694	145992	12.922	19.125	0	0	0
4	2	11	""	"sp3"	11340	14990	190	745	762	230	30	108	108	163	211	129	97	85	0	506	511	159	31	57	57	80	119	148	97	93	0	1.419	1.441	1.460	1.441	1.731	1.564	0.741	285	1912	87	1086	1108	0.505	637	449	654	454	217052	145737	2.839	3.622	0	0	0
4	3	11	""	"sp3"	11770	14990	190	779	806	215	26	100	100	104	41	39	100	99	0	512	527	132	25	54	54	57	24	42	100	100	0	1.483	1.493	1.484	1.475	1.500	1.571	0.818	285	2023	92	1137	1179	0.569	679	458	706	473	229678	150128	17.122	19.583	0	0	0
4	4	11	""	"sp3"	12160	14960	200	713	743	226	30	100	100	103	40	38	100	99	0	493	510	167	32	54	54	56	16	28	100	100	0	1.396	1.410	1.414	1.428	1.706	1.475	0.767	298	2300	93	1052	1099	0.481	613	439	643	456	221417	152063	16.000	28.375	0	0	0
4	5	11	""	"plxn1"	12590	14960	230	635	671	241	35	97	97	102	40	39	100	99	0	446	471	172	36	53	53	55	15	27	99	99	0	1.369	1.373	1.365	1.369	1.774	1.453	0.736	417	2706	95	931	992	0.453	538	393	574	418	279609	196359	14.225	27.733	0	0	0
4	6	11	""	"plxn1"	12970	14970	220	718	737	244	33	98	98	104	46	44	100	100	0	457	487	169	34	53	53	54	15	27	100	99	0	1.535	1.472	1.489	1.480	1.759	1.560	0.728	405	2510	91	1024	1073	0.618	620	404	639	434	298477	197347	13.761	28.867	0	0	0
4	7	11	""	"plxn1"	13380	14950	210	670	701	261	37	101	101	106	47	44	100	100	0	464	481	184	38	54	54	56	17	30	100	99	0	1.388	1.405	1.437	1.435	1.844	1.507	0.701	331	2397	97	979	1027	0.473	569	410	600	427	232040	159092	12.660	25.000	0	0	0
4	8	11	""	"plxn1"	13790	14950	210	612	633	260	41	99	99	105	42	40	100	99	0	403	428	185	43	54	54	56	17	30	100	100	0	1.470	1.428	1.455	1.427	1.988	1.541	0.652	348	2438	97	862	908	0.556	513	349	534	374	220330	148921	12.571	21.882	0	0	0
4	9	11	""	"mid1"	14220	14960	200	1148	1162	345	29	100	100	104	41	39	100	100	0	936	951	298	31	54	54	56	21	37	99	99	0	1.188	1.184	1.174	1.181	1.737	1.208	0.766	311	2283	96	1930	1959	0.249	1048	882	1062	897	361473	295786	25.805	42.619	0	0	0
4	10	11	""	"mid1"	14610	14980	210	1304	1318	413	31	100	100	105	63	60	99	99	0	1010	1045	328	31	54	54	56	21	37	99	99	0	1.259	1.229	1.232	1.221	1.689	1.266	0.789	390	2121	93	2160	2209	0.332	1204	956	1218	991	513894	407494	19.254	47.095	0	0	0
4	11	11	""	"mid1"	14930	14990	210	1250	1275	419	32	101	101	106	46	43	100	100	0	1046	1052	328	31	53	53	55	18	32	100	100	0	1.157	1.175	1.192	1.161	1.636	1.212	0.791	374	2149	93	2142	2173	0.210	1149	993	1174	999	476757	393476	25.413	55.389	0	0	0
4	12	11	""	"mid1"	15350	14950	230	1212	1228	406	33	100	100	109	82	75	100	99	0	989	982	339	34	54	54	60	56	93	99	99	0	1.189	1.216	1.197	1.230	1.761	1.247	0.772	412	2834	88	2047	2056	0.250	1112	935	1128	928	506034	404772	13.646	16.464	0	0	0
4	13	11	""	"empty"	15780	14960	150	93	100	41	41	96	96	102	46	45	13	3	0	53	54	16	29	54	54	57	33	57	0	0	0	3.000	100000.000	2.909	3.003	4.622	40.271	0.003	156	1272	100	-4	4	1.585	-3	-1	4	0	15577	8469	-0.043	-0.091	-100	0	1
4	14	11	""	"empty"	16180	14960	150	90	96	35	36	97	97	102	39	38	13	1	0	52	53	12	22	53	53	54	14	25	14	2	0	7.000	100000.000	3.000	2.750	2.927	55.844	0.002	156	1272	100	-8	-1	2.807	-7	-1	-1	0	15041	8318	-0.154	-0.071	-100	0	1
4	15	11	""	"empty"	16580	14960	150	99	98	36	36	95	95	101	41	40	10	1	0	53	56	15	26	54	54	56	16	28	12	1	0	-4.000	1.500	3.875	3.357	4.143	49.559	0.003	156	1192	100	3	5	Error	4	-1	3	2	15251	8662	-0.073	0.000	-100	0	1
4	16	11	""	"empty"	16990	14960	150	100	109	46	42	98	98	102	41	40	21	5	0	55	57	18	31	52	52	53	14	26	17	7	0	0.667	2.200	5.071	3.967	3.921	38.122	0.004	156	1272	100	5	16	-0.584	2	3	11	5	17056	8833	0.171	0.286	-100	0	1
4	17	11	""	"sp5"	17430	14970	250	1185	1908	2058	107	101	101	212	729	343	60	41	0	742	1278	1388	108	54	54	125	485	388	53	44	0	1.576	1.476	1.476	1.691	3.454	1.596	0.767	288	3600	7	1772	3031	0.656	1084	688	1807	1224	549555	368122	2.326	2.377	-100	0	1
4	18	11	""	"sp5"	17790	14960	150	236	2072	3595	173	165	165	3871	5086	131	14	8	0	142	1284	2157	167	77	77	2174	2877	132	16	8	0	1.092	1.580	1.787	1.767	2.993	1.794	0.932	156	1230	100	136	3114	0.127	71	65	1907	1207	323223	200326	-0.354	-0.309	-100	0	1
4	19	11	""	"sp5"	18190	14960	150	10519	7838	5145	65	168	168	3684	4991	135	67	54	0	5980	4615	2982	64	78	78	2131	2894	135	70	52	0	1.754	1.691	1.748	1.965	2.482	1.743	0.930	156	1272	100	16253	12207	0.811	10351	5902	7670	4537	1222671	719961	0.832	0.858	-50	0	0
4	20	11	""	"sp5"	18620	14950	160	693	1280	1575	123	106	106	268	757	282	40	19	0	283	793	1161	146	54	54	174	635	364	27	16	0	2.563	1.589	1.651	2.491	6.785	1.650	0.512	93	1468	0	816	1913	1.358	587	229	1174	739	119065	73744	1.337	0.975	-100	0	1
5	1	1	""	"sp4"	1980	16070	260	699	712	235	33	99	99	117	463	395	73	10	0	556	561	196	34	52	52	61	159	260	97	84	0	1.190	1.204	1.204	1.208	1.657	1.740	0.538	377	3738	0	1104	1122	0.251	600	504	613	509	268499	211495	1.285	3.145	-100	0	1
5	2	1	""	"sp4"	2400	16030	210	718	733	208	28	96	96	100	40	40	100	100	0	540	558	165	29	51	51	54	16	29	100	100	0	1.272	1.256	1.264	1.249	1.530	1.294	0.797	336	2392	96	1111	1144	0.347	622	489	637	507	246175	187409	15.825	31.500	0	0	0
5	3	1	""	"sp4"	2800	16020	200	646	651	173	26	95	95	100	43	43	100	99	0	523	534	152	28	52	52	53	15	28	100	100	0	1.170	1.154	1.178	1.155	1.565	1.176	0.790	318	2263	95	1022	1038	0.227	551	471	556	482	207108	169712	12.814	32.067	0	0	0
5	4	1	""	"sp4"	3180	16000	200	652	692	345	49	95	95	102	49	48	100	99	0	508	526	151	28	52	52	55	24	43	100	99	0	1.221	1.259	1.239	1.226	1.632	1.579	0.587	344	2245	89	1013	1071	0.288	557	456	597	474	238160	180780	12.041	19.625	0	0	0
5	5	1	""	"ccl4"	3610	15980	210	1196	1184	403	34	96	96	102	46	45	100	100	0	720	732	261	35	52	52	54	19	35	100	100	0	1.647	1.600	1.586	1.613	1.485	1.640	0.863	381	2334	83	1768	1768	0.720	1100	668	1088	680	451147	278792	23.522	35.684	0	0	0
5	6	1	""	"ccl4"	3980	16020	210	1205	1230	333	27	95	95	100	41	41	100	100	0	789	801	215	26	52	52	53	14	26	100	100	0	1.506	1.515	1.532	1.519	1.475	1.561	0.863	353	2303	94	1847	1884	0.591	1110	737	1135	749	434254	282890	27.561	53.429	0	0	0
5	7	1	""	"ccl4"	4380	16020	210	1243	1255	348	27	97	97	101	49	48	100	100	0	805	813	228	28	53	53	55	20	36	100	100	0	1.524	1.524	1.482	1.537	1.503	1.574	0.859	353	2390	92	1898	1918	0.608	1146	752	1158	760	442888	286962	23.551	37.900	0	0	0
5	8	1	""	"ccl4"	4820	16020	220	1090	1083	455	42	98	98	109	90	82	100	98	0	702	705	270	38	54	54	62	75	120	99	97	0	1.531	1.513	1.440	1.477	1.615	1.581	0.834	405	2475	84	1640	1636	0.614	992	648	985	651	438785	285509	10.822	8.573	0	0	0
5	9	1	""	"fyn"	5190	16000	220	368	388	150	38	100	100	104	42	40	97	94	0	296	309	123	39	54	54	57	21	36	99	99	0	1.107	1.129	1.111	1.076	2.359	1.237	0.546	425	2404	88	510	543	0.147	268	242	288	255	164724	131515	6.762	12.000	0	0	0
5	10	1	""	"fyn"	5590	16010	230	367	389	151	38	99	99	103	44	42	97	92	0	296	310	122	39	54	54	58	103	177	91	63	0	1.107	1.133	1.118	1.108	2.258	1.253	0.526	407	2657	97	510	546	0.147	268	242	290	256	158132	126324	6.500	2.447	0	0	0
5	11	1	""	"fyn"	5980	16000	220	369	379	136	35	96	96	103	71	68	95	84	0	289	304	116	38	54	54	59	109	184	90	57	0	1.162	1.132	1.165	1.138	2.277	0.646	0.259	405	2573	97	508	533	0.217	273	235	283	250	153543	122952	3.887	2.248	0	0	0
5	12	1	""	"fyn"	6400	16000	230	403	415	167	40	97	97	104	70	67	96	86	0	258	280	125	44	55	55	58	34	58	98	94	0	1.507	1.413	1.430	1.388	2.289	1.708	0.466	417	2650	89	509	543	0.592	306	203	318	225	172867	116881	4.443	6.529	0	0	0
5	13	1	""	"ccl6"	6790	16010	230	163	165	69	41	98	98	107	75	70	43	10	0	134	138	55	39	56	56	59	57	96	63	20	0	0.833	0.817	1.028	0.933	3.431	1.651	0.123	439	2458	76	143	149	-0.264	65	78	67	82	72526	60376	0.773	1.386	-100	0	1
5	14	1	""	"ccl6"	7190	16000	210	163	173	73	42	99	99	105	59	56	53	25	0	125	136	53	38	56	56	58	22	37	89	72	0	0.928	0.925	1.042	1.036	3.429	2.557	0.115	330	2339	86	133	154	-0.108	64	69	74	80	57202	44727	1.153	3.545	-100	0	1
5	15	1	""	"ccl6"	7590	15990	210	162	172	69	40	99	99	104	44	42	62	33	0	128	134	52	38	55	55	58	25	43	86	68	0	0.863	0.924	0.927	0.898	3.162	1.528	0.190	326	2369	90	136	152	-0.213	63	73	73	79	56018	43841	1.545	3.040	-100	0	1
5	16	1	""	"ccl6"	7990	15990	210	166	172	76	44	98	98	102	42	41	61	40	0	125	132	51	38	54	54	57	20	35	90	76	0	0.958	0.949	1.081	0.965	3.770	1.981	0.157	350	2368	94	139	152	-0.062	68	71	74	78	60254	46338	1.667	3.750	-100	0	1
5	17	1	""	"sp7"	8410	15990	190	610	627	218	34	101	101	110	102	92	100	97	0	461	476	132	27	55	55	60	96	160	99	99	0	1.254	1.249	1.275	1.222	1.594	1.304	0.476	304	1994	86	915	947	0.327	509	406	526	421	190672	144712	5.069	4.333	0	0	0
5	18	1	""	"sp7"	8790	16000	180	626	629	176	27	102	102	107	43	40	100	100	0	478	486	141	29	55	55	57	19	33	100	100	0	1.239	1.223	1.275	1.214	1.566	1.264	0.764	278	1862	91	947	958	0.309	524	423	527	431	174762	135198	12.140	22.579	0	0	0
5	19	1	""	"sp7"	9190	16000	190	600	630	191	30	101	101	105	44	41	100	100	0	474	486	146	30	54	54	57	17	29	99	99	0	1.188	1.225	1.197	1.236	1.769	1.295	0.743	286	2014	94	919	961	0.249	499	420	529	432	180251	138922	11.932	25.235	0	0	0
5	20	1	""	"sp7"	9600	16000	230	632	816	808	99	103	103	110	64	58	100	99	0	448	543	491	90	56	56	59	37	62	99	98	0	1.349	1.464	1.415	1.448	1.769	1.618	0.849	381	2859	26	921	1200	0.432	529	392	713	487	310765	206712	11.031	13.081	0	0	0
5	1	2	""	"ara"	1990	16410	150	100	108	51	47	101	101	137	789	575	0	0	0	50	53	17	32	54	54	67	238	355	0	0	0	0.250	-7.000	3.164	3.344	3.839	14.654	0.028	156	1250	100	-5	6	-2.000	-1	-4	7	-1	16844	8310	-0.037	-0.059	-100	0	1
5	2	2	""	"ara"	2390	16440	120	203	203	61	30	101	101	109	51	46	76	50	0	102	111	50	45	55	55	63	61	96	26	15	0	2.170	1.821	2.353	2.610	6.407	0.137	0.011	26	814	34	149	158	1.118	102	47	102	56	5282	2885	1.843	0.787	-100	0	1
5	3	2	""	"ara"	2790	16400	150	113	122	53	43	96	96	103	45	43	22	12	0	65	69	26	37	53	53	56	20	35	31	17	0	1.417	1.625	1.429	1.570	3.693	12.095	0.010	156	1272	100	29	42	0.503	17	12	26	16	19037	10700	0.422	0.650	-100	0	1
5	4	2	""	"ara"	3240	16340	100	181	189	73	38	101	101	110	47	42	79	41	0	92	89	27	30	55	55	59	24	40	58	37	0	2.162	2.588	2.923	4.419	6.328	12.554	0.020	24	568	0	117	122	1.112	80	37	88	34	4536	2129	1.681	1.250	-100	0	1
5	5	2	""	"fzd2"	3610	16400	210	785	836	278	33	96	96	101	41	40	100	100	0	615	646	236	36	52	52	54	19	35	100	100	0	1.224	1.246	1.259	1.253	1.576	1.269	0.790	359	2263	94	1252	1334	0.292	689	563	740	594	299972	231874	17.927	31.158	0	0	0
5	6	2	""	"fzd2"	4000	16410	190	583	624	262	41	96	96	101	41	40	99	99	0	490	523	216	41	52	52	54	15	27	99	99	0	1.112	1.121	1.094	1.115	1.795	1.175	0.729	342	1861	91	925	999	0.153	487	438	528	471	213560	179030	12.756	31.267	0	0	0
5	7	2	""	"fzd2"	4420	16410	210	862	875	270	30	97	97	105	54	51	100	100	0	674	703	239	33	54	54	57	30	52	99	99	0	1.234	1.199	1.199	1.215	1.582	1.212	0.828	336	2115	93	1385	1427	0.303	765	620	778	649	293888	236045	14.259	21.533	0	0	0
5	8	2	""	"fzd2"	4750	16400	210	751	783	298	38	100	100	114	101	88	99	97	0	610	632	212	33	55	55	66	86	130	99	98	0	1.173	1.184	1.195	1.140	1.569	1.249	0.797	373	2022	78	1206	1260	0.230	651	555	683	577	291932	235600	6.624	6.581	0	0	0
5	9	2	""	"ccl7"	5210	16400	220	175	189	76	40	99	99	104	45	43	69	44	0	122	138	59	42	54	54	59	37	62	80	45	0	1.118	1.071	1.157	1.071	3.239	1.723	0.153	359	2531	92	144	174	0.161	76	68	90	84	68002	49645	1.889	2.135	-100	0	1
5	10	2	""	"ccl7"	5590	16410	210	178	196	97	49	98	98	102	42	41	75	47	0	127	139	63	45	55	55	57	24	42	88	69	0	1.111	1.167	1.199	1.214	3.472	1.802	0.210	356	2181	91	152	182	0.152	80	72	98	84	69735	49578	2.238	3.417	-100	0	1
5	11	2	""	"ccl7"	5980	16410	210	183	187	73	39	97	97	106	94	88	44	8	0	123	135	60	44	56	56	59	46	77	68	31	0	1.284	1.139	1.242	1.201	3.526	2.813	0.242	344	2257	94	153	169	0.361	86	67	90	79	64487	46607	0.862	1.652	-100	0	1
5	12	2	""	"ccl7"	6410	16390	210	178	190	85	44	101	101	111	105	94	34	7	0	116	131	57	43	56	56	62	62	100	47	16	0	1.283	1.187	1.312	1.223	3.490	2.318	0.175	355	2106	86	137	164	0.360	77	60	89	75	67451	46601	0.752	1.113	-100	0	1
5	13	2	""	"g3pdh"	6760	16380	240	55949	53682	10551	19	104	104	138	257	186	100	100	13	16666	16287	3433	21	58	58	71	103	145	100	100	0	3.363	3.301	3.301	3.363	1.312	3.317	0.979	494	2492	94	72453	69807	1.750	55845	16608	53578	16229	26519024	8045828	208.342	157.437	0	0	0
5	14	2	""	"g3pdh"	7200	16400	220	57803	55341	9534	17	103	103	128	185	144	100	100	11	16734	16412	3184	19	58	58	66	64	96	100	100	0	3.460	3.378	3.397	3.420	1.233	3.391	0.978	377	2512	97	74376	71592	1.791	57700	16676	55238	16354	20863545	6187451	298.449	255.406	0	0	0
5	15	2	""	"g3pdh"	7600	16390	220	57750	55305	10102	18	103	103	110	46	41	100	100	15	16560	16346	3401	20	58	58	60	24	40	100	100	0	3.493	3.389	3.411	3.426	1.253	3.407	0.971	386	2442	96	74149	71490	1.804	57647	16502	55202	16288	21347759	6309628	1199.891	678.583	0	0	0
5	16	2	""	"g3pdh"	8000	16380	230	60368	56488	10302	18	101	101	108	47	43	100	100	29	17465	17167	3517	20	56	56	65	181	278	100	100	0	3.462	3.295	3.299	3.330	1.204	3.306	0.979	403	2549	95	77676	73498	1.792	60267	17409	56387	17111	22764463	6918190	1199.574	94.486	0	0	0
5	17	2	""	"sp2"	8400	16400	200	2600	2619	618	23	101	101	111	101	90	100	100	0	2834	2798	542	19	55	55	65	161	247	100	100	0	0.899	0.918	0.911	0.906	1.291	0.926	0.934	327	2208	89	5278	5261	-0.154	2499	2779	2518	2743	856540	914795	24.832	16.975	0	0	0
5	18	2	""	"sp2"	8800	16400	200	2498	2531	566	22	101	101	106	47	44	100	100	0	2762	2723	588	21	55	55	57	20	35	100	100	0	0.885	0.911	0.897	0.916	1.353	0.910	0.934	314	2245	95	5104	5098	-0.176	2397	2707	2430	2668	794710	855090	51.596	133.300	0	0	0
5	19	2	""	"sp2"	9180	16390	200	2514	2506	529	21	100	100	109	91	83	100	100	0	2792	2761	607	21	55	55	58	27	46	99	99	0	0.882	0.889	0.887	0.902	1.365	0.883	0.946	317	2235	91	5151	5112	-0.181	2414	2737	2406	2706	794262	875114	26.341	100.111	0	0	0
5	20	2	""	"sp2"	9590	16390	200	2462	2482	508	20	103	103	113	102	90	100	100	0	2810	2773	550	19	56	56	61	47	77	100	100	0	0.857	0.876	0.868	0.880	1.323	0.872	0.940	319	2256	95	5113	5096	-0.223	2359	2754	2379	2717	791604	884529	23.225	57.702	0	0	0
5	1	3	""	"ccl9"	2000	16810	230	1138	1150	354	30	96	96	102	45	44	100	100	0	1118	1129	304	26	51	51	54	20	37	100	100	0	0.977	0.978	0.968	0.965	1.465	0.999	0.849	465	2552	81	2109	2132	-0.034	1042	1067	1054	1078	534636	524857	23.289	53.750	0	0	0
5	2	3	""	"ccl9"	2370	16800	230	1118	1135	308	27	95	95	101	47	46	100	100	0	1090	1082	258	23	52	52	56	37	66	99	99	0	0.986	1.010	0.987	1.001	1.520	1.026	0.847	413	2654	97	2061	2070	-0.020	1023	1038	1040	1030	468822	446985	22.000	27.730	0	0	0
5	3	3	""	"ccl9"	2810	16820	230	1080	1093	321	29	96	96	101	47	46	100	100	0	1066	1074	272	25	52	52	56	75	133	100	99	0	0.970	0.976	0.957	0.958	1.493	0.996	0.852	398	2701	97	1998	2019	-0.044	984	1014	997	1022	435148	427452	21.106	13.573	0	0	0
5	4	3	""	"ccl9"	3190	16820	240	1009	1042	317	30	98	98	103	52	50	100	99	0	1028	1042	287	27	51	51	56	54	96	100	99	0	0.932	0.953	0.950	0.941	1.499	0.968	0.836	437	2712	95	1888	1935	-0.102	911	977	944	991	455547	455480	18.058	18.259	0	0	0
5	5	3	""	"gadd45a"	3580	16780	260	1882	1925	529	27	96	96	101	42	41	100	100	0	1176	1200	360	30	51	51	54	16	29	100	100	0	1.588	1.592	1.629	1.605	1.440	1.628	0.867	535	2990	96	2911	2978	0.667	1786	1125	1829	1149	1029940	641858	43.429	71.625	0	0	0
5	6	3	""	"gadd45a"	4000	16800	250	1901	1952	520	26	97	97	102	42	41	100	100	0	1174	1206	360	29	53	53	55	16	29	100	100	0	1.609	1.609	1.626	1.627	1.410	1.633	0.881	474	2964	98	2925	3008	0.686	1804	1121	1855	1153	925239	571483	44.048	71.938	0	0	0
5	7	3	""	"gadd45a"	4430	16830	250	1850	1855	497	26	100	100	109	67	61	100	100	0	1170	1179	342	29	54	54	62	53	85	99	99	0	1.568	1.560	1.572	1.589	1.478	1.592	0.875	508	2758	79	2866	2880	0.649	1750	1116	1755	1125	942201	598980	26.060	21.075	0	0	0
5	8	3	""	"gadd45a"	4780	16780	250	1902	1929	549	28	100	100	106	43	40	100	100	0	1157	1192	352	29	55	55	58	30	51	100	100	0	1.635	1.609	1.635	1.620	1.477	1.657	0.862	470	2682	78	2904	2966	0.709	1802	1102	1829	1137	906611	560296	42.395	37.800	0	0	0
5	9	3	""	"ccnd1"	5200	16800	230	1746	1770	506	28	97	97	102	40	39	100	100	0	1980	1982	497	25	54	54	56	26	46	100	100	0	0.856	0.868	0.845	0.859	1.344	0.876	0.909	426	2555	89	3575	3601	-0.224	1649	1926	1673	1928	754037	844324	41.700	74.077	0	0	0
5	10	3	""	"ccnd1"	5610	16790	220	1726	1744	501	28	99	99	104	42	40	100	100	0	1996	2004	532	26	54	54	57	21	36	100	100	0	0.838	0.844	0.845	0.842	1.397	0.847	0.910	393	2420	97	3569	3595	-0.255	1627	1942	1645	1950	685399	787420	39.048	92.714	0	0	0
5	11	3	""	"ccnd1"	5990	16790	230	1761	1795	563	31	98	98	103	42	40	100	100	0	2001	2007	507	25	55	55	58	18	31	100	100	0	0.855	0.869	0.867	0.849	1.368	0.887	0.915	398	2602	94	3609	3649	-0.226	1663	1946	1697	1952	714217	798632	40.286	108.278	0	0	0
5	12	3	""	"ccnd1"	6430	16800	240	1547	1588	501	31	99	99	104	55	52	100	100	0	1852	1852	498	26	56	56	59	41	69	100	100	0	0.806	0.829	0.816	0.812	1.366	0.841	0.905	476	2599	94	3244	3285	-0.311	1448	1796	1489	1796	756092	881468	26.982	43.732	0	0	0
5	13	3	""	"gadd45b"	6770	16780	250	1595	1605	506	31	100	100	118	195	165	100	99	0	1210	1237	410	33	56	56	64	85	132	100	99	0	1.295	1.274	1.271	1.282	1.439	1.286	0.880	476	2677	95	2649	2686	0.373	1495	1154	1505	1181	763775	588958	7.626	13.800	0	0	0
5	14	3	""	"gadd45b"	7200	16790	230	1676	1696	515	30	100	100	107	45	42	100	100	0	1179	1234	421	34	55	55	57	21	36	99	99	0	1.402	1.354	1.348	1.364	1.403	1.355	0.887	427	2571	97	2700	2775	0.487	1576	1124	1596	1179	724138	526712	35.311	56.048	0	0	0
5	15	3	""	"gadd45b"	7600	16780	240	1645	1666	531	31	102	102	107	45	42	100	100	0	1133	1199	437	36	55	55	57	18	31	100	100	0	1.431	1.367	1.381	1.400	1.506	1.368	0.884	428	2775	94	2621	2708	0.517	1543	1078	1564	1144	713104	512993	34.644	63.444	0	0	0
5	16	3	""	"gadd45b"	8000	16780	240	1576	1603	535	33	100	100	106	45	42	100	100	0	1162	1187	426	35	54	54	62	172	277	99	99	0	1.332	1.327	1.341	1.347	1.495	1.300	0.805	429	2818	94	2584	2636	0.414	1476	1108	1503	1133	687874	509048	33.267	6.541	0	0	0
5	17	3	""	"ccnd2"	8410	16790	200	461	481	183	38	99	99	105	45	42	99	97	0	499	518	149	28	53	53	59	140	237	100	91	0	0.812	0.822	0.786	0.767	1.721	0.873	0.706	329	2199	94	808	847	-0.300	362	446	382	465	158089	170312	8.356	3.279	0	0	0
5	18	3	""	"ccnd2"	8800	16800	200	466	489	162	33	100	100	104	40	38	99	99	0	484	492	145	29	55	55	57	18	31	99	99	0	0.853	0.890	0.897	0.860	1.866	0.921	0.684	311	2218	92	795	826	-0.229	366	429	389	437	152155	152985	9.625	24.167	0	0	0
5	19	3	""	"ccnd2"	9200	16790	200	440	460	168	36	99	99	107	89	83	98	88	0	486	492	151	30	55	55	58	29	50	99	99	0	0.791	0.826	0.780	0.784	1.767	0.860	0.695	309	2251	96	772	798	-0.338	341	431	361	437	142255	151966	3.966	14.966	0	0	0
5	20	3	""	"ccnd2"	9590	16790	200	455	467	159	34	101	101	106	45	42	99	98	0	480	480	150	31	55	55	59	25	42	100	100	0	0.833	0.861	0.854	0.829	1.765	0.886	0.708	326	2260	93	779	791	-0.264	354	425	366	425	152165	156639	8.022	16.840	0	0	0
5	1	4	""	"gna13"	1980	17200	250	537	554	196	35	95	95	102	49	48	100	98	0	159	178	88	49	51	51	53	20	37	94	85	0	4.093	3.614	3.913	4.211	2.535	4.353	0.463	483	3125	84	550	586	2.033	442	108	459	127	267436	86206	9.224	6.250	0	0	0
5	2	4	""	"gna13"	2420	17220	230	538	559	201	35	94	94	101	48	47	99	99	0	165	187	95	50	51	51	53	19	35	95	89	0	3.895	3.419	3.603	4.007	2.542	4.151	0.434	424	2569	95	558	601	1.962	444	114	465	136	237004	79228	9.542	7.053	0	0	0
5	3	4	""	"gna13"	2780	17220	220	466	494	186	37	94	94	99	49	49	99	98	0	143	160	80	50	51	51	55	75	136	60	24	0	4.043	3.670	4.066	4.270	2.592	3.022	0.197	366	2425	92	464	509	2.015	372	92	400	109	180865	58401	8.061	1.400	0	0	0
5	4	4	""	"gna13"	3190	17190	240	499	521	190	36	95	95	99	44	44	100	99	0	152	171	84	49	52	52	55	70	127	66	34	0	4.040	3.580	3.898	4.231	2.452	4.209	0.487	417	2833	91	504	545	2.014	404	100	426	119	217215	71104	9.591	1.657	0	0	0
5	5	4	""	"ccnd3"	3610	17190	210	754	774	265	34	96	96	100	41	41	99	99	0	612	661	562	85	52	52	53	14	26	100	100	0	1.175	1.113	1.178	1.136	1.666	0.784	0.531	353	2343	85	1218	1287	0.233	658	560	678	609	273213	233194	16.439	43.429	0	0	0
5	6	4	""	"ccnd3"	4020	17230	200	775	799	243	30	100	100	104	42	40	100	99	0	664	675	187	27	52	52	55	18	32	100	100	0	1.103	1.122	1.130	1.106	1.546	1.170	0.788	319	2207	94	1287	1322	0.141	675	612	699	623	254751	215174	16.548	34.444	0	0	0
5	7	4	""	"ccnd3"	4390	17240	200	753	776	229	29	99	99	110	73	66	100	100	0	674	674	201	29	54	54	64	63	98	100	99	0	1.055	1.092	1.075	1.089	1.577	1.112	0.756	368	1892	91	1274	1297	0.077	654	620	677	620	285572	247959	9.123	9.683	0	0	0
5	8	4	""	"ccnd3"	4790	17200	200	745	747	213	28	99	99	105	44	41	100	100	0	628	645	196	30	55	55	58	31	53	99	99	0	1.127	1.098	1.084	1.101	1.612	1.112	0.781	318	2261	94	1219	1238	0.172	646	573	648	590	237602	205185	14.591	18.935	0	0	0
5	9	4	""	"gpd2"	5210	17190	220	394	409	147	35	98	98	102	40	39	98	95	0	408	417	137	32	55	55	57	31	54	100	99	0	0.839	0.859	0.835	0.796	2.039	0.878	0.632	378	2503	94	649	673	-0.253	296	353	311	362	154564	157812	7.675	11.613	0	0	0
5	10	4	""	"gpd2"	5610	17210	210	386	401	161	40	100	100	105	44	41	97	93	0	396	409	149	36	55	55	58	24	41	99	99	0	0.839	0.850	0.823	0.811	2.061	0.890	0.588	350	2277	95	627	655	-0.253	286	341	301	354	140279	143024	6.727	14.625	0	0	0
5	11	4	""	"gpd2"	5990	17210	210	378	397	150	37	98	98	103	44	42	98	93	0	399	413	153	37	55	55	58	24	41	100	99	0	0.814	0.835	0.840	0.796	2.088	0.856	0.591	338	2320	94	624	657	-0.297	280	344	299	358	134117	139594	6.682	14.792	0	0	0
5	12	4	""	"gpd2"	6430	17180	210	348	370	155	41	98	98	102	42	41	96	90	0	373	384	146	38	56	56	59	25	42	99	99	0	0.789	0.829	0.840	0.767	2.398	0.870	0.528	442	2038	81	567	600	-0.342	250	317	272	328	163635	169614	6.381	13.000	0	0	0
5	13	4	""	"ccr5"	6800	17190	210	428	450	175	38	99	99	205	1985	968	0	0	0	384	398	142	35	56	56	108	1375	1273	0	0	0	1.003	1.026	1.047	0.961	2.181	1.108	0.634	358	2226	86	657	693	0.004	329	328	351	342	161230	142316	0.123	0.211	-100	0	1
5	14	4	""	"ccr5"	7200	17200	200	429	453	179	39	100	100	104	43	41	99	96	0	409	417	163	39	55	55	57	23	40	99	99	0	0.929	0.975	0.986	0.952	1.959	1.013	0.654	333	2206	95	683	715	-0.106	329	354	353	362	150781	139017	8.116	15.652	0	0	0
5	15	4	""	"ccr5"	7600	17190	210	431	440	166	37	101	101	106	45	42	99	94	0	373	404	166	41	54	54	56	18	32	100	100	0	1.034	0.969	0.961	0.940	2.021	0.987	0.599	326	2330	95	649	689	0.048	330	319	339	350	143579	131786	7.422	19.333	0	0	0
5	16	4	""	"ccr5"	8000	17190	210	384	415	176	42	100	100	104	42	40	97	93	0	366	385	155	40	53	53	56	15	26	99	99	0	0.907	0.949	0.886	0.886	2.293	1.011	0.593	349	2285	89	597	647	-0.141	284	313	315	332	144780	134524	7.405	21.933	0	0	0
5	17	4	""	"gpx2"	8400	17180	210	246	264	105	39	99	99	172	1260	732	0	0	0	227	255	112	43	54	54	238	3094	1300	0	0	0	0.850	0.821	0.873	0.793	2.554	0.860	0.454	348	2283	94	320	366	-0.234	147	173	165	201	91756	88754	0.073	0.005	-100	0	1
5	18	4	""	"gpx2"	8800	17180	200	251	275	122	44	100	100	172	1270	738	0	0	0	239	261	127	48	55	55	242	3118	1288	0	0	0	0.821	0.850	0.859	0.811	2.556	0.387	0.869	311	2247	93	335	381	-0.285	151	184	175	206	85636	81245	0.081	0.006	-100	0	1
5	19	4	""	"gpx2"	9200	17200	210	249	268	119	44	99	99	103	41	39	88	77	0	233	260	127	48	55	55	57	21	36	98	96	0	0.843	0.824	0.824	0.828	2.860	0.846	0.355	317	2362	95	328	374	-0.246	150	178	169	205	85045	82515	4.024	9.667	0	0	0
5	20	4	""	"gpx2"	9600	17190	210	247	262	123	46	100	100	104	41	39	86	68	0	236	247	114	46	55	55	59	25	42	97	94	0	0.812	0.844	0.928	0.785	3.079	0.923	0.359	334	2354	92	328	354	-0.300	147	181	162	192	87516	82601	3.854	7.520	0	0	0
5	1	5	""	"cct3"	2020	17610	210	745	775	274	35	94	94	100	46	46	100	99	0	1161	1227	367	29	51	51	53	21	39	100	100	0	0.586	0.579	0.570	0.558	1.572	0.569	0.794	354	2339	91	1761	1857	-0.771	651	1110	681	1176	274314	434238	14.674	55.905	0	0	0
5	2	5	""	"cct3"	2430	17610	200	722	734	242	32	94	94	101	47	46	99	99	0	1212	1252	363	28	50	50	52	15	28	100	100	0	0.540	0.532	0.513	0.513	1.623	0.517	0.802	306	2083	93	1790	1842	-0.889	628	1162	640	1202	224747	383203	13.468	80.000	0	0	0
5	3	5	""	"cct3"	2770	17640	210	731	750	288	38	94	94	99	39	39	100	100	0	1247	1244	340	27	51	51	53	17	32	100	100	0	0.533	0.550	0.529	0.523	1.598	0.549	0.770	348	2198	96	1833	1849	-0.908	637	1196	656	1193	260915	432962	16.692	70.059	0	0	0
5	4	5	""	"cct3"	3160	17600	210	689	682	254	37	95	95	99	40	40	99	99	0	1131	1178	420	35	52	52	53	15	28	100	100	0	0.551	0.521	0.522	0.497	1.729	0.496	0.762	347	2341	91	1673	1713	-0.860	594	1079	587	1126	236729	408707	14.575	75.000	0	0	0
5	5	5	""	"gspt1"	3610	17620	220	421	437	167	38	95	95	101	67	66	97	90	0	729	753	249	33	52	52	54	18	33	100	100	0	0.482	0.488	0.473	0.454	1.912	0.464	0.664	387	2627	93	1003	1043	-1.053	326	677	342	701	168960	291588	5.015	38.833	0	0	0
5	6	5	""	"gspt1"	4030	17630	220	421	437	167	38	98	98	104	48	46	97	94	0	726	753	249	33	53	53	58	34	58	100	100	0	0.480	0.484	0.476	0.449	1.850	0.470	0.692	377	2258	90	996	1039	-1.059	323	673	339	700	164799	283726	6.938	20.441	0	0	0
5	7	5	""	"gspt1"	4340	17550	230	412	432	169	39	97	97	102	41	40	98	96	0	707	738	252	34	53	53	56	17	30	100	100	0	0.482	0.489	0.487	0.455	1.968	0.462	0.641	386	2371	80	969	1020	-1.053	315	654	335	685	166760	284739	8.049	40.118	0	0	0
5	8	5	""	"gspt1"	4790	17590	210	422	441	171	38	98	98	103	45	43	99	96	0	712	741	265	35	54	54	57	22	38	100	99	0	0.492	0.499	0.469	0.475	1.847	0.479	0.687	363	2358	95	982	1030	-1.023	324	658	343	687	160043	268948	7.511	31.091	0	0	0
5	9	5	""	"sp1"	5200	17590	220	4600	4609	832	18	98	98	103	42	40	100	100	0	1863	1842	316	17	54	54	57	28	49	100	100	0	2.489	2.523	2.566	2.528	1.268	2.572	0.950	385	2478	96	6311	6299	1.316	4502	1809	4511	1788	1774317	709081	107.286	63.750	0	0	0
5	10	5	""	"sp1"	5600	17600	210	4668	4645	812	17	99	99	108	126	116	100	100	0	1878	1838	334	18	55	55	59	41	69	100	99	0	2.506	2.550	2.540	2.581	1.320	2.584	0.957	367	2242	97	6392	6329	1.325	4569	1823	4546	1783	1704767	674623	36.008	43.390	0	0	0
5	11	5	""	"sp1"	6000	17590	210	4565	4542	797	17	99	99	104	43	41	100	100	0	1849	1818	333	18	57	57	59	17	28	100	100	0	2.492	2.523	2.533	2.547	1.270	2.554	0.959	362	2266	94	6258	6204	1.317	4466	1792	4443	1761	1644251	657979	103.209	103.471	0	0	0
5	12	5	""	"sp1"	6410	17580	240	4428	4366	836	19	99	99	104	44	42	100	100	0	1803	1764	373	21	57	57	59	17	28	100	100	0	2.479	2.500	2.491	2.537	1.297	2.519	0.961	440	2686	84	6075	5974	1.310	4329	1746	4267	1707	1921211	776314	96.864	100.294	0	0	0
5	13	5	""	"cct5"	6800	17590	210	2921	2931	726	24	100	100	204	1958	959	88	5	0	2882	2944	756	25	55	55	105	1356	1291	98	57	0	0.998	0.980	0.973	0.987	1.388	0.977	0.928	354	2289	92	5648	5720	-0.003	2821	2827	2831	2889	1037567	1042185	1.393	2.094	-100	0	1
5	14	5	""	"cct5"	7200	17590	200	2935	2964	709	23	100	100	118	450	381	99	98	0	2898	2903	650	22	54	54	57	35	61	100	100	0	0.997	1.005	1.002	1.000	1.356	1.011	0.927	343	2189	92	5679	5713	-0.004	2835	2844	2864	2849	1016727	995701	6.324	81.314	0	0	0
5	15	5	""	"cct5"	7590	17580	210	2919	2979	740	24	99	99	105	48	45	100	100	0	2884	2924	627	21	55	55	56	17	30	100	100	0	0.997	1.004	1.013	0.995	1.325	1.015	0.936	341	2317	90	5649	5749	-0.004	2820	2829	2880	2869	1015769	997185	59.875	168.706	0	0	0
5	16	5	""	"cct5"	7990	17590	220	2974	3015	851	28	99	99	104	42	40	100	100	0	2954	2980	834	27	54	54	56	15	26	100	100	0	0.991	0.997	1.000	0.993	1.337	0.998	0.935	374	2547	93	5775	5842	-0.013	2875	2900	2916	2926	1127568	1114436	69.310	194.933	0	0	0
5	17	5	""	"gstm2"	8400	17580	230	4608	4522	1024	22	99	99	104	46	44	100	100	0	1787	1783	431	24	54	54	56	26	46	99	99	0	2.602	2.558	2.574	2.593	1.384	2.612	0.929	416	2641	93	6242	6152	1.380	4509	1733	4423	1729	1881322	741638	96.043	66.423	0	0	0
5	18	5	""	"gstm2"	8810	17590	210	4811	4740	941	19	98	98	103	41	39	100	100	0	1856	1819	413	22	54	54	57	17	29	100	100	0	2.615	2.630	2.587	2.670	1.328	2.658	0.948	365	2250	96	6515	6407	1.387	4713	1802	4642	1765	1730151	664007	113.098	103.647	0	0	0
5	19	5	""	"gstm2"	9190	17590	220	4731	4644	981	21	98	98	104	42	40	100	100	0	1803	1804	429	23	54	54	57	18	31	100	100	0	2.649	2.598	2.613	2.618	1.286	2.629	0.947	379	2417	96	6382	6296	1.405	4633	1749	4546	1750	1760239	683575	108.095	97.056	0	0	0
5	20	5	""	"gstm2"	9580	17570	210	4626	4540	969	21	100	100	105	42	40	100	100	0	1861	1796	436	24	55	55	58	24	41	100	99	0	2.506	2.550	2.510	2.587	1.363	2.576	0.945	383	2254	95	6332	6181	1.325	4526	1806	4440	1741	1738917	687976	105.595	72.417	0	0	0
5	1	6	""	"cct6a"	1940	18000	240	1177	1213	359	29	94	94	101	56	55	100	99	0	1400	1411	372	26	51	51	57	61	107	99	99	0	0.803	0.823	0.815	0.813	1.492	0.824	0.846	526	2996	84	2432	2479	-0.317	1083	1349	1119	1360	637848	742299	19.857	22.197	0	0	0
5	2	6	""	"cct6a"	2430	18010	220	1222	1248	363	29	93	93	100	51	51	100	100	0	1411	1418	345	24	51	51	55	35	63	100	100	0	0.830	0.845	0.821	0.829	1.384	0.854	0.869	401	2486	94	2489	2522	-0.269	1129	1360	1155	1367	500576	568515	22.510	38.943	0	0	0
5	3	6	""	"cct6a"	2770	18040	230	1129	1133	324	28	97	97	112	81	72	100	99	0	1344	1364	353	25	52	52	66	77	116	100	100	0	0.799	0.790	0.804	0.775	1.437	0.791	0.860	447	2434	92	2324	2348	-0.324	1032	1292	1036	1312	506640	609564	12.605	16.857	0	0	0
5	4	6	""	"cct6a"	3170	18020	220	1182	1199	339	28	96	96	101	47	46	100	100	0	1362	1390	369	26	52	52	58	45	77	100	100	0	0.829	0.824	0.814	0.817	1.432	0.822	0.848	434	2499	92	2396	2441	-0.271	1086	1310	1103	1338	520503	603470	23.362	29.600	0	0	0
5	5	6	""	"h2dmb1"	3600	18010	210	394	412	155	37	96	96	105	94	89	95	79	0	358	378	126	33	52	52	57	41	71	99	99	0	0.974	0.969	0.959	0.916	1.910	1.279	0.473	371	2196	95	604	642	-0.038	298	306	316	326	152876	140373	3.266	7.829	0	0	0
5	6	6	""	"h2dmb1"	3950	17980	220	386	402	122	30	98	98	108	97	89	97	82	0	370	388	140	36	53	53	60	73	121	98	93	0	0.909	0.907	0.906	0.908	1.846	1.000	0.467	373	2404	90	605	639	-0.138	288	317	304	335	149937	144784	3.031	4.493	0	0	0
5	7	6	""	"h2dmb1"	4380	18000	200	402	422	153	36	98	98	105	58	55	98	93	0	349	366	130	35	53	53	58	71	122	98	92	0	1.027	1.035	1.021	1.003	1.968	1.098	0.628	325	2326	94	600	637	0.038	304	296	324	313	137021	119035	5.466	4.338	0	0	0
5	8	6	""	"h2dmb1"	4800	18000	200	395	410	150	36	99	99	106	58	54	99	94	0	363	374	130	34	55	55	59	56	94	98	95	0	0.961	0.975	0.972	0.946	1.935	1.034	0.607	328	2244	95	604	630	-0.057	296	308	311	319	134422	122828	5.241	5.625	0	0	0
5	9	6	""	"cct7"	5200	17990	220	4531	4534	1619	35	99	99	107	56	52	100	100	0	3953	3909	1223	31	55	55	61	77	126	100	100	0	1.137	1.151	1.141	1.133	1.334	1.177	0.942	382	2534	92	8330	8289	0.185	4432	3898	4435	3854	1732050	1493394	79.054	49.974	0	0	0
5	10	6	""	"cct7"	5600	18000	220	4455	4619	1776	38	99	99	109	123	112	100	100	0	4011	3957	1238	31	56	56	62	69	111	100	100	0	1.101	1.159	1.131	1.130	1.402	1.201	0.938	370	2566	92	8311	8421	0.139	4356	3955	4520	3901	1708845	1464149	36.667	56.449	0	0	0
5	11	6	""	"cct7"	6010	18000	220	4390	4386	1643	37	101	101	105	44	41	100	100	0	3853	3774	1204	31	57	57	60	27	45	100	100	0	1.130	1.153	1.131	1.139	1.413	1.184	0.948	358	2567	88	8085	8002	0.176	4289	3796	4285	3717	1570013	1351194	97.295	137.556	0	0	0
5	12	6	""	"cct7"	6410	17980	200	3690	3740	1546	41	101	101	105	43	40	100	100	0	3374	3405	1157	33	56	56	58	18	31	100	100	0	1.082	1.087	1.060	1.057	1.391	1.133	0.927	445	2006	77	6907	6988	0.114	3589	3318	3639	3349	1664393	1515141	84.535	185.944	0	0	0
5	13	6	""	"hck"	6800	17990	210	377	393	143	36	99	99	104	43	41	98	96	0	282	292	111	38	55	55	56	16	28	99	99	0	1.225	1.241	1.210	1.245	2.098	1.368	0.582	354	2263	92	505	531	0.293	278	227	294	237	139131	103480	6.721	14.750	0	0	0
5	14	6	""	"hck"	7200	18000	210	372	385	133	34	99	99	119	251	210	58	6	0	270	282	96	34	54	54	76	454	597	2	0	0	1.264	1.254	1.269	1.194	2.104	0.708	0.796	345	2274	95	489	514	0.338	273	216	286	228	132775	97373	1.060	0.454	-100	0	1
5	15	6	""	"hck"	7590	18000	200	384	401	140	34	99	99	119	257	215	60	8	0	271	284	103	36	53	53	76	463	609	3	0	0	1.307	1.307	1.299	1.289	2.000	0.524	0.818	328	2183	94	503	533	0.386	285	218	302	231	131442	93261	1.097	0.449	-100	0	1
5	16	6	""	"hck"	7990	17990	200	378	397	149	37	98	98	102	42	41	97	95	0	273	289	105	36	54	54	55	16	29	99	99	0	1.279	1.272	1.246	1.224	2.033	1.421	0.615	341	2168	96	499	534	0.355	280	219	299	235	135267	98701	7.024	14.625	0	0	0
5	17	6	""	"mmel"	8400	17990	220	320	348	150	43	99	99	104	47	45	96	90	0	170	182	80	43	55	55	57	28	49	96	81	0	1.922	1.961	1.920	1.998	2.331	2.306	0.492	387	2559	95	336	376	0.943	221	115	249	127	134705	70542	5.191	4.464	0	0	0
5	18	6	""	"mmel"	8800	17990	230	322	342	135	39	100	100	105	46	43	95	90	0	177	191	83	43	56	56	59	22	37	96	89	0	1.835	1.793	1.791	1.818	2.783	2.212	0.440	403	2623	90	343	377	0.876	222	121	242	135	137659	77011	5.152	6.000	0	0	0
5	19	6	""	"mmel"	9200	17980	230	338	360	171	47	99	99	106	49	46	97	89	0	178	200	122	61	55	55	60	62	103	84	49	0	1.943	1.800	1.938	1.918	2.299	1.612	0.263	404	2565	94	362	406	0.958	239	123	261	145	145319	80790	5.184	2.258	-100	0	1
5	20	6	""	"mmel"	9600	17980	240	311	347	177	51	99	99	105	45	42	95	88	0	159	186	282	151	55	55	59	56	94	83	45	0	2.038	1.893	2.127	2.073	2.341	0.906	0.283	421	3035	93	316	379	1.027	212	104	248	131	146060	78347	5.378	2.268	-100	0	1
5	1	7	""	"tnc"	1960	18410	220	430	442	175	39	94	94	100	45	45	97	95	0	369	384	152	39	50	50	53	19	35	99	99	0	1.053	1.042	1.095	0.991	2.197	1.099	0.593	455	2551	82	655	682	0.075	336	319	348	334	200944	174666	7.600	17.421	0	0	0
5	2	7	""	"tnc"	2390	18420	150	107	117	51	43	105	105	157	148	94	2	0	0	63	78	59	75	55	55	114	150	131	2	0	0	0.250	0.522	1.314	1.450	5.831	1.102	0.568	156	1272	100	10	35	-2.000	2	8	12	23	18284	12197	-0.270	-0.240	-100	0	1
5	3	7	""	"tnc"	2790	18420	150	351	344	189	54	116	116	194	174	89	59	28	0	286	304	198	65	59	59	146	165	113	62	31	0	1.035	0.931	0.931	1.089	2.365	1.009	0.565	156	1268	100	462	473	0.050	235	227	228	245	53608	47372	0.862	0.958	-100	0	1
5	4	7	""	"tnc"	3170	18430	220	394	416	166	39	96	96	101	43	42	98	96	0	364	378	135	35	51	51	53	18	33	100	100	0	0.952	0.979	0.967	0.933	1.925	1.057	0.640	392	2415	94	611	647	-0.071	298	313	320	327	163187	148304	7.326	18.056	0	0	0
5	5	7	""	"n-myc"	3580	18440	220	1502	1494	373	24	98	98	107	77	71	100	100	0	1245	1289	833	64	52	52	60	68	113	100	100	0	1.177	1.129	1.177	1.151	1.433	0.897	0.578	458	2388	50	2597	2633	0.235	1404	1193	1396	1237	684472	590585	18.013	18.074	0	0	0
5	6	7	""	"n-myc"	4000	18430	220	1502	1522	354	23	98	98	104	45	43	100	100	0	1247	1265	326	25	53	53	56	22	39	100	100	0	1.176	1.175	1.198	1.180	1.385	1.177	0.880	357	2650	94	2598	2636	0.234	1404	1194	1424	1212	543223	451719	31.511	54.955	0	0	0
5	7	7	""	"n-myc"	4390	18420	210	1496	1532	373	24	96	96	102	44	43	100	100	0	1301	1315	361	27	53	53	56	29	51	100	100	0	1.122	1.138	1.120	1.145	1.419	1.135	0.881	336	2356	95	2648	2698	0.166	1400	1248	1436	1262	514830	441747	32.500	43.414	0	0	0
5	8	7	""	"n-myc"	4790	18410	210	1568	1598	398	24	99	99	105	53	50	100	100	0	1297	1318	365	27	54	54	57	22	38	100	100	0	1.182	1.186	1.179	1.206	1.432	1.188	0.887	343	2381	96	2712	2763	0.241	1469	1243	1499	1264	548150	451993	28.170	57.318	0	0	0
5	9	7	""	"sp8"	5210	18390	190	1658	1693	371	21	102	102	110	69	62	100	100	0	1223	1236	301	24	56	56	61	44	72	100	100	0	1.333	1.348	1.349	1.359	1.316	1.357	0.903	298	1951	94	2723	2771	0.415	1556	1167	1591	1180	504450	368446	22.942	26.705	0	0	0
5	10	7	""	"sp8"	5600	18400	180	1659	1698	430	25	100	100	112	114	101	100	100	0	1232	1229	320	26	57	57	62	41	66	100	99	0	1.327	1.363	1.381	1.380	1.424	1.388	0.868	285	1855	91	2734	2770	0.408	1559	1175	1598	1172	483788	350277	13.912	28.463	0	0	0
5	11	7	""	"sp8"	6010	18400	180	1651	1684	432	25	105	105	186	1291	694	78	2	0	1214	1222	279	22	61	61	93	379	407	99	93	0	1.341	1.360	1.362	1.348	1.407	1.403	0.888	281	1822	96	2699	2740	0.423	1546	1153	1579	1161	473232	343269	1.160	2.979	-100	0	1
5	12	7	""	"sp8"	6370	18420	220	1429	1384	452	32	105	105	171	1147	670	64	1	0	1076	1066	365	34	58	58	86	338	393	96	83	0	1.301	1.269	1.290	1.260	1.542	3.478	0.430	353	2311	0	2342	2287	0.380	1324	1018	1279	1008	488594	376322	1.058	2.899	-100	0	1
5	13	7	""	"ifnabr1"	6810	18390	230	794	800	238	29	98	98	104	48	46	100	100	0	698	725	214	29	54	54	56	17	30	100	100	0	1.081	1.046	1.066	1.041	1.553	1.065	0.800	433	2589	97	1340	1373	0.112	696	644	702	671	346481	313851	14.500	39.353	0	0	0
5	14	7	""	"ifnabr1"	7190	18400	230	741	774	284	36	99	99	103	41	39	100	99	0	634	662	240	36	53	53	55	16	29	100	100	0	1.105	1.108	1.081	1.093	1.609	1.142	0.795	437	2514	91	1223	1284	0.144	642	581	675	609	338268	289425	16.366	37.938	0	0	0
5	15	7	""	"ifnabr1"	7590	18380	230	768	792	274	34	100	100	104	42	40	100	99	0	689	697	230	32	53	53	55	16	29	99	99	0	1.050	1.075	1.062	1.064	1.668	1.098	0.769	414	2592	91	1304	1336	0.070	668	636	692	644	327956	288599	16.381	40.125	0	0	0
5	16	7	""	"ifnabr1"	8000	18380	220	764	792	317	40	98	98	104	44	42	100	99	0	658	671	255	38	54	54	56	16	28	100	100	0	1.103	1.125	1.099	1.107	1.610	1.169	0.783	386	2573	92	1270	1311	0.141	666	604	694	617	305809	259106	15.636	38.438	0	0	0
5	17	7	""	"prph1"	8420	18400	170	189	190	54	28	98	98	104	44	42	84	50	0	102	114	50	43	55	55	58	19	32	82	60	0	1.936	1.559	1.545	1.737	3.360	3.891	0.064	91	1608	19	138	151	0.953	91	47	92	59	17321	10393	1.955	2.947	0	0	0
5	18	7	""	"prph1"	8780	18390	180	198	194	59	30	101	101	107	58	54	74	28	0	92	117	54	46	56	56	60	36	60	49	25	0	2.694	1.525	2.529	2.029	3.328	1.835	0.260	59	1979	0	133	154	1.430	97	36	93	61	11450	6878	1.500	1.583	-100	0	1
5	19	7	""	"prph1"	9170	18360	150	184	192	78	40	104	104	110	48	43	68	35	0	118	128	51	39	57	57	63	32	50	72	47	0	1.311	1.239	1.297	1.306	3.843	5.178	0.031	51	1290	0	141	159	0.391	80	61	88	71	9783	6524	1.708	2.031	-100	0	1
5	20	7	""	"prph1"	9590	18390	170	184	196	63	32	102	102	111	80	72	53	14	0	105	114	53	46	56	56	64	74	115	20	4	0	1.673	1.621	1.517	1.808	3.900	4.837	0.057	64	1655	0	131	152	0.742	82	49	94	58	12512	7322	1.063	0.676	-100	0	1
5	1	8	""	"lgals9"	2020	18810	250	158	201	569	283	96	96	103	58	56	52	24	0	116	135	103	76	51	51	53	35	66	74	46	0	0.954	1.250	1.120	1.014	4.385	41.356	0.008	464	3157	78	127	189	-0.068	62	65	105	84	93088	62756	1.690	2.343	-100	0	1
5	2	8	""	"lgals9"	2390	18820	150	95	102	40	39	94	94	99	43	43	15	3	0	49	50	14	28	51	51	54	49	90	0	0	0	-0.500	-8.000	3.000	2.888	4.338	32.138	0.006	156	1203	100	-1	7	Error	1	-2	8	-1	15856	7863	0.070	-0.082	-100	0	1
5	3	8	""	"lgals9"	2760	18810	300	172	186	94	50	100	100	132	121	91	26	5	0	128	147	78	53	53	53	85	111	130	28	8	0	0.960	0.915	1.126	1.003	3.810	1.308	0.425	732	4320	87	147	180	-0.059	72	75	86	94	135893	107841	0.446	0.559	-100	0	1
5	4	8	""	"lgals9"	3220	18840	240	163	173	75	43	98	98	125	198	158	5	0	0	113	133	85	63	53	53	76	182	239	8	0	0	1.083	0.938	1.208	1.140	3.522	1.093	0.851	420	2843	69	125	155	0.115	65	60	75	80	72620	55993	0.242	0.313	-100	0	1
5	5	8	""	"spp1"	3620	18800	220	5742	5691	3897	68	104	104	136	218	160	98	90	0	3500	3275	2164	66	55	55	85	200	235	95	85	0	1.637	1.735	1.688	1.697	1.706	1.795	0.927	398	2368	86	9083	8807	0.711	5638	3445	5587	3220	2265067	1303362	25.482	15.950	0	0	0
5	6	8	""	"spp1"	4010	18820	190	6990	7170	2977	41	100	100	109	57	52	100	100	0	4443	4309	1593	36	54	54	60	35	58	100	100	0	1.570	1.662	1.626	1.656	1.458	1.725	0.941	286	1901	88	11279	11325	0.651	6890	4389	7070	4255	2050740	1232259	123.877	121.400	0	0	0
5	7	8	""	"spp1"	4370	18820	190	6937	6763	3143	46	97	97	102	50	49	100	100	0	4327	4209	1715	40	53	53	57	20	35	100	100	0	1.600	1.604	1.556	1.593	1.622	1.681	0.928	291	1961	94	11114	10822	0.678	6840	4274	6666	4156	1967915	1224692	133.220	207.600	0	0	0
5	8	8	""	"spp1"	4780	18800	180	6970	6767	3572	52	99	99	107	55	51	100	100	0	4472	4294	1883	43	55	55	61	32	52	100	100	0	1.556	1.573	1.524	1.485	1.405	1.678	0.935	280	1859	93	11288	10907	0.638	6871	4417	6668	4239	1894713	1202228	121.091	132.281	0	0	0
5	9	8	""	"mmp7"	5180	18790	260	668	712	349	49	100	100	107	59	55	99	98	0	524	589	457	77	56	56	61	36	59	98	98	0	1.214	1.148	1.196	1.204	1.846	0.973	0.616	476	3342	75	1036	1145	0.280	568	468	612	533	339039	280487	10.254	14.667	0	0	0
5	10	8	""	"mmp7"	5600	18800	220	640	669	240	35	98	98	108	103	95	99	97	0	508	551	198	35	57	57	62	57	91	100	99	0	1.202	1.156	1.158	1.148	1.694	1.276	0.645	392	2581	94	993	1065	0.265	542	451	571	494	262368	215842	5.447	8.579	0	0	0
5	11	8	""	"mmp7"	6020	18790	230	667	691	261	37	103	103	160	1066	666	3	0	0	537	552	202	36	60	60	82	292	356	86	27	0	1.182	1.195	1.170	1.170	1.745	1.276	0.726	416	2521	82	1041	1080	0.241	564	477	588	492	287501	229746	0.498	1.610	-100	0	1
5	12	8	""	"mmp7"	6370	18780	270	501	525	356	67	102	102	154	978	635	6	0	0	387	405	285	70	58	58	80	288	360	55	20	0	1.213	1.219	1.285	1.307	2.672	1.310	0.694	521	3190	93	728	770	0.279	399	329	423	347	273329	210852	0.379	1.128	-100	0	1
5	13	8	""	"vegfa"	6810	18790	200	351	367	162	44	98	98	103	44	42	95	90	0	95	115	65	56	53	53	56	17	30	75	54	0	6.024	4.339	4.945	5.222	3.823	6.025	0.252	331	2202	93	295	331	2.591	253	42	269	62	121365	38037	6.000	3.471	0	0	0
5	14	8	""	"vegfa"	7200	18800	200	369	402	239	59	98	98	106	61	57	96	83	0	102	125	76	60	54	54	57	26	45	66	46	0	5.646	4.282	4.885	5.095	3.050	6.576	0.251	299	2185	87	319	375	2.497	271	48	304	71	120258	37394	4.852	2.615	-100	0	1
5	15	8	""	"vegfa"	7590	18790	190	330	345	135	39	101	101	112	142	126	76	32	0	95	117	69	58	54	54	60	101	168	21	5	0	5.585	3.873	4.658	5.111	4.023	1.882	0.489	297	1984	94	270	307	2.482	229	41	244	63	102452	34855	1.641	0.564	-100	0	1
5	16	8	""	"vegfa"	8000	18790	190	312	334	144	43	98	98	108	131	121	76	34	0	94	117	70	59	54	54	58	81	139	28	9	0	5.350	3.746	4.429	4.541	3.930	4.964	0.248	319	1976	91	254	299	2.420	214	40	236	63	106391	37249	1.725	0.728	-100	0	1
5	17	8	""	"odc"	8410	18790	200	844	852	325	38	99	99	105	46	43	99	99	0	1109	1149	392	34	54	54	56	32	57	100	100	0	0.706	0.688	0.665	0.658	1.652	0.684	0.778	342	2198	93	1800	1848	-0.502	745	1055	753	1095	291407	392972	16.239	34.156	0	0	0
5	18	8	""	"odc"	8790	18800	210	797	829	293	35	100	100	106	44	41	100	99	0	1129	1156	372	32	54	54	57	19	33	100	100	0	0.648	0.662	0.665	0.647	1.565	0.659	0.833	333	2370	94	1772	1831	-0.626	697	1075	729	1102	276011	384915	16.432	57.842	0	0	0
5	19	8	""	"odc"	9210	18810	210	844	882	299	33	99	99	105	44	41	100	100	0	1156	1187	337	28	55	55	57	18	31	100	100	0	0.677	0.692	0.713	0.673	1.502	0.692	0.822	318	2375	96	1846	1915	-0.563	745	1101	783	1132	280522	377403	17.659	62.778	0	0	0
5	20	8	""	"odc"	9580	18790	200	813	848	287	33	100	100	108	72	66	100	99	0	1132	1141	369	32	55	55	61	64	104	100	99	0	0.662	0.689	0.673	0.678	1.589	0.676	0.798	335	2213	92	1790	1834	-0.595	713	1077	748	1086	283929	382311	10.278	16.875	0	0	0
5	1	9	""	"il13ra1"	2030	19230	200	335	343	145	42	96	96	102	55	53	94	83	0	225	248	122	49	51	51	54	23	42	97	93	0	1.374	1.254	1.281	1.287	2.644	1.405	0.451	342	2213	91	413	444	0.458	239	174	247	197	117472	84879	4.382	8.435	0	0	0
5	2	9	""	"il13ra1"	2430	19260	210	333	369	154	41	91	91	98	49	50	98	92	0	231	256	120	46	52	52	53	19	35	99	96	0	1.352	1.363	1.441	1.405	2.419	1.586	0.455	361	1992	95	421	482	0.435	242	179	278	204	133223	92315	5.531	10.684	0	0	0
5	3	9	""	"il13ra1"	2760	19260	200	312	342	147	42	94	94	99	41	41	97	92	0	229	250	115	46	51	51	53	19	35	98	96	0	1.225	1.246	1.240	1.238	2.588	1.457	0.437	343	1993	95	396	447	0.293	218	178	248	199	117265	85854	5.927	10.368	0	0	0
5	4	9	""	"il13ra1"	3180	19260	250	302	323	144	44	94	94	100	56	56	92	80	0	201	223	109	48	52	52	55	66	120	87	57	0	1.396	1.339	1.348	1.330	2.578	1.174	0.446	441	2750	51	357	400	0.481	208	149	229	171	142621	98479	3.982	2.545	0	0	0
5	5	9	""	"rbl1"	3630	19220	220	142	146	65	44	98	98	103	44	42	49	23	0	134	160	112	70	53	53	57	69	121	55	26	0	0.543	0.449	0.734	0.811	4.448	0.335	0.063	367	2550	93	125	155	-0.881	44	81	48	107	53473	58715	0.977	1.493	-100	0	1
5	6	9	""	"rbl1"	4020	19240	210	142	146	60	41	97	97	102	41	40	52	27	0	155	173	94	54	53	53	56	24	42	87	72	0	0.441	0.408	0.536	0.569	3.912	0.332	0.049	251	2254	0	147	169	-1.181	45	102	49	120	36674	43348	1.073	4.875	-100	0	1
5	7	9	""	"rbl1"	4360	19210	200	135	146	67	45	94	94	99	39	39	51	27	0	128	156	99	63	52	52	54	23	42	79	65	0	0.539	0.500	0.737	0.740	4.628	0.430	0.081	290	2184	92	117	156	-0.892	41	76	52	104	42240	45370	1.205	4.435	-100	0	1
5	8	9	""	"rbl1"	4780	19220	200	139	157	78	49	96	96	100	41	41	52	30	0	136	161	95	59	53	53	56	20	35	82	71	0	0.518	0.565	0.686	0.736	4.158	0.531	0.072	313	2277	85	126	169	-0.949	43	83	61	108	49152	50456	1.390	5.250	-100	0	1
5	9	9	""	"mad"	5220	19210	200	626	648	208	32	97	97	104	65	62	100	98	0	511	535	183	34	56	56	59	75	127	99	98	0	1.163	1.150	1.159	1.147	1.578	1.100	0.762	325	2217	90	984	1030	0.218	529	455	551	479	210598	173745	8.369	6.347	0	0	0
5	10	9	""	"mad"	5600	19230	200	659	684	240	35	100	100	104	43	41	100	99	0	545	569	197	34	56	56	59	20	33	100	100	0	1.143	1.138	1.100	1.117	1.645	1.188	0.751	318	2243	96	1048	1097	0.193	559	489	584	513	217374	180948	13.488	25.500	0	0	0
5	11	9	""	"mad"	6050	19240	210	671	682	232	34	99	99	106	54	50	100	99	0	556	570	198	34	57	57	62	28	45	100	100	0	1.146	1.136	1.112	1.125	1.615	1.169	0.787	336	2233	89	1071	1096	0.197	572	499	583	513	229109	191506	10.667	18.143	0	0	0
5	12	9	""	"mad"	6360	19200	190	600	622	211	33	100	100	106	48	45	99	98	0	505	506	165	32	56	56	62	30	48	99	99	0	1.114	1.160	1.153	1.151	1.795	1.213	0.761	311	1822	97	949	972	0.156	500	449	522	450	193288	157293	10.750	14.800	0	0	0
5	13	9	""	"tcn2"	6810	19200	230	353	423	291	68	99	99	104	52	50	95	87	0	259	300	192	64	54	54	56	20	35	99	98	0	1.239	1.317	1.360	1.284	2.079	1.506	0.727	387	2702	94	459	570	0.309	254	205	324	246	163806	116284	6.135	12.200	0	0	0
5	14	9	""	"tcn2"	7200	19200	210	415	446	178	39	99	99	106	59	55	98	95	0	289	301	121	40	54	54	56	29	51	98	97	0	1.345	1.405	1.384	1.382	1.997	1.548	0.668	344	2319	93	551	594	0.428	316	235	347	247	153374	103522	5.763	8.448	0	0	0
5	15	9	""	"tcn2"	7600	19210	200	410	420	158	37	100	100	105	44	41	97	96	0	292	318	144	45	54	54	56	23	41	99	98	0	1.303	1.212	1.192	1.246	2.023	1.245	0.625	329	2229	96	548	584	0.382	310	238	320	264	138189	104689	7.159	11.391	0	0	0
5	16	9	""	"tcn2"	8000	19200	210	364	387	135	34	99	99	104	43	41	98	96	0	281	296	122	41	54	54	56	18	32	98	97	0	1.167	1.190	1.240	1.225	2.273	1.252	0.568	364	2311	95	492	530	0.223	265	227	288	242	140844	107925	6.581	13.333	0	0	0
5	17	9	""	"mupar1"	8410	19190	210	1085	1109	320	28	101	101	105	41	39	100	100	0	802	822	236	28	53	53	56	33	58	100	100	0	1.314	1.311	1.297	1.305	1.482	1.349	0.838	367	2333	93	1733	1777	0.394	984	749	1008	769	406951	301500	24.488	23.212	0	0	0
5	18	9	""	"mupar1"	8800	19200	210	1079	1122	330	29	101	101	105	46	43	100	100	0	837	848	258	30	55	55	57	25	43	100	100	0	1.251	1.288	1.290	1.289	1.522	1.314	0.806	352	2340	93	1760	1814	0.323	978	782	1021	793	395024	298471	22.109	31.640	0	0	0
5	19	9	""	"mupar1"	9210	19200	210	1130	1167	338	28	98	98	105	44	41	100	100	0	806	824	257	31	55	55	58	24	41	99	99	0	1.374	1.390	1.377	1.440	1.720	1.416	0.837	349	2285	88	1783	1838	0.458	1032	751	1069	769	407147	287737	24.136	31.917	0	0	0
5	20	9	""	"mupar1"	9580	19190	210	1060	1081	324	29	100	100	106	44	41	100	100	0	793	811	242	29	55	55	58	22	37	100	100	0	1.301	1.298	1.304	1.311	1.556	1.337	0.827	356	2327	93	1698	1737	0.380	960	738	981	756	384803	288582	22.159	34.227	0	0	0
5	1	10	""	"sp6"	2010	19620	220	453	702	682	97	101	101	159	354	222	49	28	0	589	935	915	97	53	53	119	423	355	60	35	0	0.657	0.681	0.661	0.634	2.453	0.826	0.882	280	2370	0	888	1483	-0.606	352	536	601	882	196505	261912	1.534	1.929	-100	0	1
5	2	10	""	"sp6"	2370	19630	310	3690	3671	739	20	97	97	146	319	218	99	99	0	4179	4158	755	18	53	53	106	387	365	99	99	0	0.871	0.871	0.869	0.868	1.273	0.869	0.932	847	3226	82	7719	7679	-0.199	3593	4126	3574	4105	3109175	3521707	11.050	10.470	0	0	0
5	3	10	""	"sp6"	2760	19630	230	3545	3550	736	20	94	94	100	42	42	100	100	0	4027	4021	835	20	52	52	55	23	41	100	100	0	0.868	0.871	0.876	0.871	1.266	0.865	0.934	518	2295	91	7426	7425	-0.204	3451	3975	3456	3969	1838907	2082764	82.143	172.435	0	0	0
5	4	10	""	"sp6"	3210	19610	300	3550	3540	769	21	96	96	104	70	67	99	99	0	4021	3968	833	20	52	52	61	96	157	99	99	0	0.870	0.879	0.876	0.885	1.302	0.875	0.935	619	3449	75	7423	7360	-0.201	3454	3969	3444	3916	2191042	2456489	49.086	40.698	0	0	0
5	5	10	""	"wdr12"	3630	19630	210	446	462	173	37	98	98	103	43	41	98	96	0	778	795	260	32	53	53	58	74	127	99	99	0	0.480	0.491	0.484	0.463	1.882	0.446	0.637	357	2225	91	1073	1106	-1.059	348	725	364	742	164833	283768	8.349	9.959	0	0	0
5	6	10	""	"wdr12"	4000	19640	200	418	442	162	36	95	95	100	40	40	99	97	0	808	814	250	30	53	53	57	26	45	100	100	0	0.428	0.456	0.436	0.426	1.820	0.440	0.711	330	2058	93	1078	1108	-1.224	323	755	347	761	146017	268771	8.550	29.115	0	0	0
5	7	10	""	"wdr12"	4350	19630	200	412	430	170	39	95	95	99	42	42	99	97	0	759	801	230	28	53	53	56	25	44	100	100	0	0.449	0.448	0.437	0.414	1.710	0.444	0.702	320	2162	93	1023	1083	-1.155	317	706	335	748	137456	256362	7.881	29.800	0	0	0
5	8	10	""	"wdr12"	4780	19610	200	404	434	180	41	96	96	102	44	43	98	94	0	840	850	309	36	54	54	56	20	35	100	100	0	0.392	0.425	0.401	0.389	1.848	0.410	0.707	337	2218	95	1094	1134	-1.351	308	786	338	796	146111	286447	7.545	39.700	0	0	0
5	9	10	""	"phdla3"	5220	19600	210	24431	24197	4472	18	99	99	107	67	62	100	100	0	20041	19961	3869	19	57	57	61	76	124	100	100	0	1.218	1.211	1.210	1.215	1.170	1.208	0.982	356	2264	93	44316	44002	0.285	24332	19984	24098	19904	8614255	7106072	359.552	261.842	0	0	0
5	10	10	""	"phdla3"	5600	19610	210	24321	24082	4659	19	103	103	132	353	267	100	100	0	20133	19712	4197	21	59	59	78	481	616	100	100	0	1.206	1.220	1.218	1.233	1.216	1.215	0.980	343	2326	94	44292	43632	0.270	24218	20074	23979	19653	8260025	6761303	67.847	40.819	0	0	0
5	11	10	""	"phdla3"	6010	19630	210	24096	23814	4697	19	100	100	107	56	52	100	100	0	20229	19918	3810	19	58	58	61	21	34	100	100	0	1.190	1.194	1.195	1.193	1.188	1.196	0.979	418	1926	92	44167	43574	0.251	23996	20171	23714	19860	9954441	8325587	423.339	945.571	0	0	0
5	12	10	""	"phdla3"	6370	19600	210	24023	23904	5214	21	99	99	106	49	46	100	100	0	19904	19755	4330	21	56	56	60	29	48	100	100	0	1.205	1.208	1.222	1.206	1.198	1.211	0.966	332	2253	91	43772	43504	0.269	23924	19848	23805	19699	7936118	6558529	485.673	679.138	0	0	0
5	13	10	""	"il7r"	6810	19590	220	424	453	182	40	97	97	102	47	46	99	97	0	288	315	144	45	54	54	57	85	149	92	71	0	1.397	1.364	1.395	1.388	1.981	1.462	0.607	384	2493	90	561	617	0.482	327	234	356	261	174120	120951	7.468	3.035	0	0	0
5	14	10	""	"il7r"	7210	19610	220	448	461	167	36	97	97	102	44	43	100	98	0	280	322	161	50	54	54	56	32	57	98	97	0	1.553	1.358	1.405	1.430	2.097	1.374	0.551	373	2457	94	577	632	0.635	351	226	364	268	171793	120059	8.159	8.313	0	0	0
5	15	10	""	"il7r"	7590	19600	210	423	452	170	37	97	97	103	41	39	99	96	0	284	311	133	42	54	54	57	31	54	99	97	0	1.417	1.381	1.425	1.405	2.090	1.465	0.572	364	2228	95	556	612	0.503	326	230	355	257	164705	113042	8.512	8.194	0	0	0
5	16	10	""	"il7r"	7990	19590	210	436	475	239	50	97	97	103	42	40	99	97	0	283	312	142	45	53	53	56	20	35	99	97	0	1.474	1.459	1.445	1.477	2.225	1.805	0.494	376	2275	92	569	637	0.560	339	230	378	259	178487	117301	8.857	12.800	0	0	0
5	17	10	""	"buffer"	8390	19590	150	102	102	41	40	98	98	104	44	42	14	1	0	52	56	26	46	54	54	57	47	82	2	1	0	-2.000	2.000	2.775	3.076	3.534	0.164	0.015	156	1272	100	2	6	Error	4	-2	4	2	15889	8758	-0.045	-0.021	-100	0	1
5	18	10	""	"buffer"	8790	19580	150	96	104	43	41	103	103	106	46	43	16	3	0	54	56	15	26	55	55	59	23	38	7	1	0	7.000	1.000	2.340	2.354	3.928	25.823	0.006	156	1272	100	-8	2	2.807	-7	-1	1	1	16273	8808	-0.043	-0.130	-100	0	1
5	19	10	""	"buffer"	9190	19580	150	99	107	45	42	102	102	108	47	43	14	4	0	54	59	29	49	55	55	59	27	45	3	3	0	3.000	1.250	3.000	2.844	4.097	5.607	0.057	156	1272	100	-4	9	1.585	-3	-1	5	4	16663	9201	-0.021	0.000	-100	0	1
5	20	10	""	"buffer"	9590	19580	150	104	105	40	38	103	103	109	49	44	12	0	0	55	58	17	29	56	56	61	26	42	7	2	0	-1.000	1.000	3.800	3.669	3.859	6.878	0.075	156	1272	100	0	4	Error	1	-1	2	2	16393	8993	-0.082	-0.115	-100	0	1
5	1	11	""	"sp3"	1990	20030	150	102	109	46	42	102	102	126	117	92	3	0	0	58	68	38	55	52	52	71	82	115	6	1	0	0.000	0.438	2.429	2.011	4.019	2.327	0.157	156	1249	100	6	23	Error	0	6	7	16	16955	10621	-0.145	-0.037	-100	0	1
5	2	11	""	"sp3"	2420	20040	250	641	657	183	27	98	98	125	180	144	98	88	0	446	457	153	33	51	51	79	238	301	88	28	0	1.375	1.377	1.392	1.405	1.671	1.430	0.739	569	2833	46	938	965	0.459	543	395	559	406	373976	259847	2.956	1.588	-100	0	1
5	3	11	""	"sp3"	2770	20080	200	644	665	191	28	96	96	108	77	71	99	99	0	457	468	143	30	51	51	60	63	105	99	98	0	1.350	1.365	1.382	1.374	1.587	1.422	0.770	327	2085	91	954	986	0.433	548	406	569	417	217376	153109	7.234	6.476	0	0	0
5	4	11	""	"sp3"	3170	19950	230	604	617	220	35	95	95	105	71	67	97	95	0	424	423	158	37	52	52	61	70	114	94	92	0	1.368	1.407	1.441	1.430	1.732	1.461	0.721	438	2482	71	881	893	0.452	509	372	522	371	270346	185348	7.211	5.171	0	0	0
5	5	11	""	"rrm2"	3620	20070	270	224	237	101	42	96	96	104	59	56	80	54	0	318	336	116	34	52	52	58	40	68	99	98	0	0.481	0.496	0.489	0.448	2.404	0.501	0.413	531	3624	55	394	425	-1.056	128	266	141	284	125726	178448	2.254	6.950	0	0	0
5	6	11	""	"rrm2"	4020	20040	230	237	250	104	41	96	96	100	41	41	88	75	0	332	342	119	34	52	52	55	20	36	99	99	0	0.504	0.531	0.523	0.469	2.554	0.544	0.458	422	2458	95	421	444	-0.989	141	280	154	290	105383	144330	3.659	14.350	0	0	0
5	7	11	""	"rrm2"	4350	20020	220	238	247	101	40	94	94	99	51	51	85	66	0	331	341	119	34	52	52	54	17	31	99	99	0	0.516	0.529	0.552	0.483	2.447	0.566	0.374	408	2393	93	423	442	-0.955	144	279	153	289	100961	139109	2.902	16.882	0	0	0
5	8	11	""	"rrm2"	4770	20010	240	237	260	135	51	96	96	101	41	40	86	73	0	343	351	149	42	53	53	56	22	39	99	98	0	0.486	0.550	0.529	0.478	2.499	0.577	0.437	444	3070	96	431	462	-1.041	141	290	164	298	115262	155945	3.878	13.409	0	0	0
5	9	11	""	"myd116"	5220	20000	240	894	936	297	31	98	98	104	50	48	100	100	0	659	689	220	31	56	56	66	411	622	85	18	0	1.320	1.324	1.308	1.336	1.693	1.373	0.785	462	3069	94	1399	1471	0.401	796	603	838	633	432212	318414	16.640	1.516	0	0	0
5	10	11	""	"myd116"	5590	20010	150	104	109	45	41	104	104	152	474	311	0	0	0	60	66	32	48	58	58	95	662	696	0	0	0	0.000	0.625	2.690	2.169	4.018	1.895	0.381	156	1228	100	2	13	Error	0	2	5	8	16939	10326	-0.091	-0.044	-100	0	1
5	11	11	""	"myd116"	5960	20000	340	865	879	254	28	100	100	120	258	215	99	85	0	674	699	211	30	56	56	70	348	497	93	35	0	1.238	1.212	1.215	1.210	1.529	1.510	0.673	818	4506	87	1383	1422	0.308	765	618	779	643	718968	571764	2.942	1.807	-100	0	1
5	12	11	""	"myd116"	6380	19980	210	915	950	287	30	98	98	104	71	68	100	100	0	727	736	249	33	54	54	56	40	71	99	99	0	1.214	1.249	1.252	1.273	1.578	1.266	0.796	371	2261	98	1490	1534	0.280	817	673	852	682	352345	273142	11.915	17.000	0	0	0
5	13	11	""	"selenbp1"	6810	19990	220	553	585	251	42	96	96	103	48	46	99	99	0	196	232	303	130	53	53	57	83	145	81	39	0	3.196	2.732	3.087	3.207	2.113	1.422	0.350	383	2583	95	600	668	1.676	457	143	489	179	224177	88853	10.042	2.108	0	0	0
5	14	11	""	"selenbp1"	7200	20000	220	556	566	185	32	98	98	102	52	50	99	99	0	188	205	90	43	53	53	58	89	153	75	31	0	3.393	3.079	3.248	3.447	2.222	3.493	0.548	395	2517	96	593	620	1.763	458	135	468	152	223419	80999	8.923	1.652	0	0	0
5	15	11	""	"selenbp1"	7600	20000	220	524	556	196	35	96	96	101	41	40	100	99	0	187	204	91	44	53	53	56	28	50	96	87	0	3.194	3.046	3.315	3.378	2.220	3.578	0.542	384	2564	97	562	611	1.675	428	134	460	151	213485	78224	11.098	5.286	0	0	0
5	16	11	""	"selenbp1"	8000	19980	230	571	585	187	31	97	97	102	40	39	100	99	0	195	213	103	48	53	53	55	15	27	96	93	0	3.338	3.050	3.344	3.586	2.328	3.341	0.570	406	2733	94	616	648	1.739	474	142	488	160	237625	86576	12.075	10.533	0	0	0
5	17	11	""	"sp5"	8420	20000	190	9344	9116	1716	18	99	99	104	59	56	100	100	0	5071	5048	1061	21	53	53	57	58	101	100	100	0	1.842	1.805	1.814	1.835	1.381	1.820	0.945	275	2003	91	14263	14012	0.881	9245	5018	9017	4995	2507028	1388178	152.746	86.052	0	0	0
5	18	11	""	"sp5"	8790	20000	170	9376	9479	2079	21	98	98	103	43	41	100	100	0	5337	5220	1117	21	55	55	57	20	35	100	100	0	1.757	1.816	1.824	1.832	1.285	1.839	0.953	271	1537	86	14560	14546	0.813	9278	5282	9381	5165	2568853	1414612	218.047	258.150	0	0	0
5	19	11	""	"sp5"	9200	20000	190	9383	9227	2025	21	103	103	107	43	40	100	100	0	5192	5145	1165	22	56	56	60	25	41	100	100	0	1.807	1.793	1.782	1.797	1.303	1.810	0.952	277	2024	91	14416	14213	0.854	9280	5136	9124	5089	2555797	1425039	212.093	203.400	0	0	0
5	20	11	""	"sp5"	9590	19990	190	9419	9292	2117	22	104	104	114	139	121	100	100	0	5100	5066	1204	23	56	56	62	85	137	100	100	0	1.847	1.834	1.842	1.863	1.367	1.856	0.943	302	1993	95	14359	14198	0.885	9315	5044	9188	5010	2806327	1529783	66.029	58.871	0	0	0
6	1	1	""	"sp4"	11020	15990	190	712	735	261	35	98	98	103	40	38	100	100	0	542	551	182	33	54	54	56	26	46	99	99	0	1.258	1.282	1.277	1.278	1.645	1.356	0.778	293	1907	84	1102	1134	0.331	614	488	637	497	215376	161297	15.800	19.038	0	0	0
6	2	1	""	"sp4"	11350	15990	190	859	869	239	27	99	99	106	43	40	100	100	0	597	610	165	27	55	55	59	24	40	100	100	0	1.402	1.387	1.348	1.382	1.557	1.450	0.798	300	1916	91	1302	1325	0.487	760	542	770	555	260762	182871	17.744	22.958	0	0	0
6	3	1	""	"sp4"	11780	15990	190	814	830	238	28	101	101	108	49	45	100	100	0	613	629	205	32	55	55	59	35	59	100	100	0	1.278	1.270	1.264	1.276	1.519	1.290	0.802	304	1983	97	1271	1303	0.354	713	558	729	574	252389	191070	14.735	16.286	0	0	0
6	4	1	""	"sp4"	12150	15970	200	779	779	210	26	101	101	105	39	37	100	100	0	575	574	160	27	55	55	58	22	37	99	99	0	1.304	1.306	1.294	1.341	1.735	1.347	0.800	307	2290	96	1198	1197	0.383	678	520	678	519	239225	176270	17.282	23.455	0	0	0
6	5	1	""	"cd37"	12580	15980	210	396	408	143	35	98	98	102	40	39	97	96	0	233	247	108	43	54	54	56	19	33	98	97	0	1.665	1.606	1.693	1.675	2.359	1.791	0.534	371	2213	92	477	503	0.736	298	179	310	193	151276	91791	7.650	10.053	0	0	0
6	6	1	""	"cd37"	12950	15960	210	389	399	142	35	96	96	101	42	41	99	96	0	238	244	91	37	53	53	55	16	29	99	98	0	1.584	1.586	1.599	1.580	2.121	1.827	0.571	323	2340	93	478	494	0.664	293	185	303	191	128990	78906	7.095	11.813	0	0	0
6	7	1	""	"cd37"	13380	15960	200	346	366	139	37	98	98	106	64	60	96	88	0	210	228	116	50	54	54	59	68	115	85	60	0	1.590	1.540	1.624	1.624	2.256	1.675	0.520	306	2294	93	404	442	0.669	248	156	268	174	111979	69739	4.063	2.485	0	0	0
6	8	1	""	"cd37"	13780	15960	200	338	361	144	39	100	100	117	153	130	77	30	0	197	210	89	42	55	55	79	626	792	0	0	0	1.676	1.684	1.678	1.742	2.185	1.933	0.500	313	2273	96	380	416	0.745	238	142	261	155	113141	65853	1.595	0.209	-100	0	1
6	9	1	""	"hif1a"	14180	15960	210	335	353	161	45	99	99	116	196	168	57	16	0	322	406	993	244	54	54	65	274	421	48	8	0	0.881	0.722	0.853	0.796	2.848	0.130	0.100	337	2396	94	504	606	-0.183	236	268	254	352	118990	136803	1.209	1.245	-100	0	1
6	10	1	""	"hif1a"	14630	15930	210	349	359	137	38	97	97	127	338	266	28	0	0	317	343	163	47	54	54	83	459	553	13	0	0	0.958	0.907	0.958	0.915	2.521	0.978	0.474	352	2374	91	515	551	-0.062	252	263	262	289	126338	120738	0.686	0.566	-100	0	1
6	11	1	""	"hif1a"	14960	15950	150	163	192	120	62	110	110	153	372	243	3	0	0	146	194	150	77	58	58	133	639	480	0	0	0	0.602	0.603	0.844	0.862	4.188	0.549	0.805	156	1120	100	141	218	-0.732	53	88	82	136	30017	30268	0.105	0.095	-100	0	1
6	12	1	""	"hif1a"	15240	15980	260	297	317	160	50	107	107	133	138	103	65	27	0	279	291	151	51	56	56	90	166	184	66	22	0	0.852	0.894	0.934	0.909	2.818	1.037	0.347	540	3248	100	413	445	-0.231	190	223	210	235	171370	157242	1.333	1.211	-100	0	1
6	13	1	""	"cd47"	15750	15950	150	107	116	69	59	111	111	239	453	189	0	0	0	62	72	42	58	57	57	187	433	231	0	0	0	-0.800	0.333	2.533	2.016	4.161	0.534	0.331	156	1272	100	1	20	Error	-4	5	5	15	18150	11274	-0.272	-0.266	-100	0	1
6	14	1	""	"cd47"	16150	15950	240	1515	1565	482	30	120	120	477	732	153	96	43	0	1425	1448	448	30	61	61	423	744	175	95	38	0	1.023	1.042	1.038	1.051	1.398	1.097	0.821	460	3034	100	2759	2832	0.033	1395	1364	1445	1387	719948	666016	1.486	1.378	-100	0	1
6	15	1	""	"cd47"	16550	15980	270	1778	1782	572	32	99	99	143	293	204	99	97	0	1620	1660	570	34	54	54	120	1074	895	85	14	0	1.072	1.048	1.060	1.066	1.550	1.043	0.887	615	3100	67	3245	3289	0.100	1679	1566	1683	1606	1095652	1020621	5.594	1.434	0	0	0
6	16	1	""	"cd47"	16990	15970	290	1666	1698	569	33	96	96	103	54	52	99	99	0	1572	1600	533	33	54	54	59	72	122	98	97	0	1.034	1.036	1.045	1.055	1.618	1.041	0.883	702	3869	87	3088	3148	0.048	1570	1518	1602	1546	1191971	1123382	29.537	21.403	0	0	0
6	17	1	""	"sp7"	17410	15970	190	530	543	287	52	102	102	123	115	93	84	70	0	387	396	232	58	55	55	69	87	126	81	69	0	1.289	1.293	1.372	1.441	2.692	1.347	0.566	148	1940	0	760	782	0.366	428	332	441	341	80334	58543	3.652	3.759	-100	0	0
6	18	1	""	"sp7"	17740	15950	150	271	395	296	74	128	128	250	249	99	44	25	0	233	284	235	82	62	62	171	195	114	47	27	0	0.836	1.203	1.304	1.335	2.752	1.339	0.658	156	1222	100	314	489	-0.258	143	171	267	222	61645	44286	0.582	0.579	-100	0	1
6	19	1	""	"sp7"	18140	15950	150	531	497	225	45	293	293	349	266	76	41	6	0	427	386	192	49	199	199	270	232	85	48	3	0	1.044	1.091	1.142	1.009	2.324	1.257	0.596	156	1265	100	466	391	0.062	238	228	204	187	77524	60235	0.556	0.500	-100	0	1
6	20	1	""	"sp7"	18540	15950	170	312	335	157	46	116	116	169	175	103	55	17	0	243	257	152	59	56	56	91	142	156	59	26	0	1.048	1.090	1.158	1.256	2.992	1.415	0.455	153	1590	0	383	420	0.068	196	187	219	201	51276	39265	0.949	1.169	-100	0	1
6	1	2	""	"ara"	10980	16360	150	111	114	52	45	99	99	115	170	147	1	0	0	58	64	26	40	54	54	63	136	215	0	0	0	3.000	1.500	3.000	2.947	3.672	17.465	0.009	156	1272	100	16	25	1.585	12	4	15	10	17842	10057	-0.006	0.007	-100	0	1
6	2	2	""	"ara"	11380	16360	150	114	119	45	37	100	100	109	48	44	23	5	0	60	65	24	36	57	57	61	28	45	14	5	0	4.667	2.375	3.110	2.624	4.325	8.186	0.013	156	1272	100	17	27	2.222	14	3	19	8	18508	10209	0.208	0.143	-100	0	1
6	3	2	""	"ara"	11770	16360	150	116	118	45	38	102	102	108	44	40	22	7	0	63	68	24	35	56	56	59	18	30	28	10	0	2.000	1.333	2.889	2.799	3.975	23.242	0.004	156	1272	100	21	28	1.000	14	7	16	12	18338	10594	0.227	0.500	-100	0	1
6	4	2	""	"ara"	12170	16360	150	108	115	48	41	100	100	159	1029	647	0	0	0	61	65	21	32	55	55	119	1473	1237	0	0	0	1.333	1.500	1.913	2.178	3.527	18.083	0.006	156	1272	100	14	25	0.415	8	6	15	10	17994	10126	-0.043	-0.037	-100	0	1
6	5	2	""	"hmga1"	12570	16360	260	23765	22313	7771	34	102	102	129	659	510	100	100	0	30834	28943	9879	34	56	56	84	941	1120	100	99	0	0.769	0.769	0.760	0.768	1.334	0.766	0.958	498	3119	95	54441	51098	-0.379	23663	30778	22211	28887	11111950	14413860	33.663	30.668	0	0	0
6	6	2	""	"hmga1"	12980	16360	220	23992	24144	8384	34	103	103	108	44	40	100	100	0	30127	30410	10103	33	55	55	58	19	32	100	100	0	0.794	0.792	0.786	0.791	1.372	0.793	0.962	384	2436	96	53961	54396	-0.333	23889	30072	24041	30355	9271124	11677342	546.273	1597.474	0	0	0
6	7	2	""	"hmga1"	13370	16360	220	24024	22582	8523	37	103	103	109	49	44	100	100	0	29522	28194	9968	35	56	56	60	62	103	100	100	0	0.812	0.799	0.805	0.787	1.269	0.803	0.963	368	2486	93	53387	50617	-0.300	23921	29466	22479	28138	8310029	10375378	458.633	453.774	0	0	0
6	8	2	""	"hmga1"	13780	16360	220	21712	20772	8113	39	103	103	117	121	103	100	100	0	27271	26493	10186	38	56	56	78	596	764	100	99	0	0.794	0.782	0.772	0.781	1.293	0.779	0.964	380	2469	95	48824	47106	-0.333	21609	27215	20669	26437	7893461	10067262	170.702	44.320	0	0	0
6	9	2	""	"cdkn1a"	14180	16360	240	2948	2985	930	31	100	100	107	48	44	100	100	0	1638	1695	529	31	56	56	59	29	49	99	99	0	1.800	1.760	1.738	1.784	1.524	1.806	0.901	459	2867	96	4430	4524	0.848	2848	1582	2885	1639	1370195	777845	59.958	56.414	0	0	0
6	10	2	""	"cdkn1a"	14560	16350	230	3166	3131	840	26	98	98	105	66	62	100	100	0	1743	1759	496	28	54	54	57	55	96	99	99	0	1.816	1.779	1.787	1.803	1.491	1.813	0.910	436	2601	93	4757	4738	0.861	3068	1689	3033	1705	1365236	766722	45.848	30.945	0	0	0
6	11	2	""	"cdkn1a"	14980	16330	260	2984	2798	1244	44	101	101	118	135	114	99	98	0	1663	1580	764	48	55	55	76	238	313	93	88	0	1.793	1.769	1.791	1.852	1.553	1.773	0.909	587	3125	94	4491	4222	0.842	2883	1608	2697	1525	1642540	927386	19.852	6.319	0	0	0
6	12	2	""	"cdkn1a"	15420	16370	280	3370	3306	1064	32	103	103	128	170	132	100	100	0	1899	1863	631	33	55	55	83	194	233	99	98	0	1.772	1.772	1.767	1.807	1.475	1.796	0.920	615	3594	40	5111	5011	0.825	3267	1844	3203	1808	2033413	1145690	18.694	9.175	0	0	0
6	13	2	""	"hmga2"	15760	16350	150	102	110	50	45	108	108	139	155	111	1	0	0	55	59	23	38	56	56	113	335	296	0	0	0	6.000	0.667	2.708	2.714	4.228	0.208	0.103	156	1232	100	-7	5	2.585	-6	-1	2	3	17108	9272	-0.187	-0.161	-100	0	1
6	14	2	""	"hmga2"	16050	16390	70	1168	1180	422	35	111	111	129	105	81	100	100	0	1929	1977	532	26	61	61	91	155	170	100	100	0	0.566	0.558	0.546	0.528	1.637	0.525	0.767	23	205	25	2925	2985	-0.821	1057	1868	1069	1916	27144	45482	10.010	12.168	0	0	0
6	15	2	""	"hmga2"	16410	16310	260	1828	1694	841	49	132	132	1052	2229	211	18	0	0	2716	2503	1382	55	66	66	1257	2680	213	49	1	0	0.640	0.641	0.658	0.820	2.296	0.643	0.897	540	3280	100	4346	3999	-0.644	1696	2650	1562	2437	914804	1351841	0.288	0.465	-100	0	1
6	16	2	""	"hmga2"	16910	16360	210	2220	2264	726	32	100	100	119	157	131	100	99	0	3284	3452	1094	31	55	55	76	191	251	99	99	0	0.657	0.637	0.640	0.638	1.511	0.626	0.905	413	2195	71	5349	5561	-0.606	2120	3229	2164	3397	934845	1425573	13.662	17.675	0	0	0
6	17	2	""	"sp2"	17410	16340	270	637	769	478	62	112	112	293	839	286	29	3	0	675	812	610	75	58	58	210	655	311	43	19	0	0.851	0.871	0.914	0.999	2.734	1.073	0.693	242	3852	0	1142	1411	-0.233	525	617	657	754	186037	196509	0.567	0.919	-100	0	1
6	18	2	""	"sp2"	17750	16350	150	2329	2077	965	46	150	150	866	1089	125	81	50	0	2745	2362	1145	48	73	73	971	1368	140	80	46	0	0.815	0.842	0.844	0.989	2.132	0.786	0.851	156	1192	100	4851	4216	-0.295	2179	2672	1927	2289	324018	368447	1.112	1.017	-100	0	1
6	19	2	""	"sp2"	18150	16350	150	2474	2419	528	21	1447	1447	1595	2005	125	0	0	0	2977	2866	721	25	1473	1473	1687	1839	109	23	0	0	0.683	0.698	0.680	0.678	1.593	0.806	0.857	156	1272	100	2531	2365	-0.550	1027	1504	972	1393	377305	447056	0.411	0.641	-100	0	1
6	20	2	""	"sp2"	18520	16370	70	163	208	131	62	122	122	155	139	89	18	6	0	108	155	135	87	67	67	112	131	116	15	9	0	1.000	0.977	0.904	1.469	4.903	1.005	0.223	32	236	100	82	174	0.000	41	41	86	88	6641	4948	0.381	0.328	-100	0	1
6	1	3	""	"cenpb"	10960	16760	260	12203	11559	3674	31	100	100	108	121	112	100	100	0	8726	8481	2310	27	56	56	60	36	60	100	100	0	1.396	1.360	1.351	1.335	1.342	1.393	0.951	545	3377	92	20773	19884	0.481	12103	8670	11459	8425	6299561	4622078	94.636	233.917	0	0	0
6	2	3	""	"cenpb"	11380	16780	250	13816	13366	4325	32	106	106	118	134	113	100	100	0	9361	9111	2635	28	58	58	65	41	63	100	100	0	1.474	1.465	1.447	1.463	1.377	1.497	0.948	513	2846	94	23013	22313	0.560	13710	9303	13260	9053	6856709	4674161	98.866	220.634	0	0	0
6	3	3	""	"cenpb"	11760	16770	240	12776	12163	4436	36	107	107	116	63	54	100	100	0	9080	8777	2850	32	57	57	64	53	82	100	100	0	1.404	1.383	1.364	1.372	1.371	1.418	0.945	508	2702	95	21692	20776	0.490	12669	9023	12056	8720	6178920	4458777	191.222	164.396	0	0	0
6	4	3	""	"cenpb"	12190	16750	250	11973	11765	4814	40	102	102	118	473	400	100	99	0	8725	8611	3041	35	55	55	76	799	1051	99	98	0	1.369	1.363	1.343	1.346	1.432	1.411	0.942	518	2865	94	20541	20219	0.453	11871	8670	11663	8556	6094057	4460424	24.624	10.682	0	0	0
6	5	3	""	"hmgn1"	12570	16750	260	2232	2266	598	26	102	102	108	48	44	100	100	0	3092	3182	818	25	54	54	60	39	65	100	100	0	0.701	0.692	0.689	0.684	1.327	0.686	0.923	530	2884	95	5168	5292	-0.513	2130	3038	2164	3128	1200768	1686389	44.958	80.051	0	0	0
6	6	3	""	"hmgn1"	12980	16750	230	2460	2522	723	28	102	102	109	51	46	100	100	0	3259	3388	916	27	55	55	60	52	86	100	100	0	0.736	0.726	0.722	0.718	1.346	0.721	0.911	416	2483	92	5562	5753	-0.442	2358	3204	2420	3333	1049322	1409285	47.314	64.000	0	0	0
6	7	3	""	"hmgn1"	13370	16760	240	2519	2517	767	30	103	103	109	54	49	100	100	0	3227	3330	976	29	56	56	61	59	96	99	99	0	0.762	0.737	0.737	0.737	1.440	0.732	0.916	423	2779	96	5587	5688	-0.392	2416	3171	2414	3274	1064570	1408735	44.593	55.407	0	0	0
6	8	3	""	"hmgn1"	13780	16750	240	2374	2412	817	33	103	103	111	63	56	100	100	0	3143	3185	1044	32	56	56	61	49	80	99	99	0	0.736	0.738	0.725	0.741	1.519	0.732	0.910	430	2911	93	5358	5438	-0.442	2271	3087	2309	3129	1037047	1369629	36.524	63.755	0	0	0
6	9	3	""	"chi3l3"	14200	16760	110	168	158	54	34	102	102	110	70	63	45	0	0	150	157	92	58	57	57	65	32	49	59	59	0	0.710	0.560	0.504	0.818	12.433	1.789	0.018	22	654	77	159	156	-0.494	66	93	56	100	3477	3444	0.686	2.875	-100	0	1
6	10	3	""	"chi3l3"	14560	16810	110	178	179	63	35	104	104	110	45	40	64	40	0	126	133	64	48	56	56	61	24	39	68	56	0	1.057	0.974	1.441	1.517	5.116	3.833	0.033	25	629	0	144	152	0.080	74	70	75	77	4463	3334	1.533	3.000	-100	0	1
6	11	3	""	"chi3l3"	14910	16780	60	151	138	61	44	114	114	127	59	46	41	0	0	101	127	79	62	63	63	73	37	50	50	33	0	0.974	0.375	1.729	1.882	4.315	3.026	0.034	12	184	68	75	88	-0.038	37	38	24	64	1656	1522	0.186	1.459	-100	0	1
6	12	3	""	"chi3l3"	15360	16750	150	110	116	46	39	102	102	107	44	41	26	5	0	65	76	39	51	56	56	62	29	46	25	10	0	0.889	0.700	1.800	1.813	4.537	5.611	0.019	156	1271	100	17	34	-0.170	8	9	14	20	18028	11862	0.205	0.483	-100	0	1
6	13	3	""	"hmgp"	15760	16750	150	142	149	68	45	126	126	359	916	255	0	0	0	78	93	59	63	66	66	353	1112	315	0	0	0	1.333	0.852	1.844	1.588	4.743	0.661	0.600	156	1272	100	28	50	0.415	16	12	23	27	23186	14467	-0.229	-0.234	-100	0	1
6	14	3	""	"hmgp"	16160	16750	150	8612	8661	809	9	7190	7190	5520	4506	81	0	0	0	10193	10319	885	8	8242	8242	6384	5369	84	0	0	0	0.729	0.708	0.748	0.697	2.076	0.795	0.858	156	1272	100	3373	3548	-0.456	1422	1951	1471	2077	1351141	1609811	0.697	0.733	-100	0	1
6	15	3	""	"hmgp"	16560	16750	150	322	528	851	161	273	273	2932	4297	146	1	0	0	289	627	1258	200	203	203	3373	5100	151	3	0	0	0.570	0.601	0.590	0.662	3.865	0.841	0.952	156	1156	100	135	679	-0.811	49	86	255	424	82432	97853	-0.559	-0.538	-100	0	1
6	16	3	""	"hmgp"	16910	16800	280	421	975	1436	147	113	113	225	677	300	28	17	0	339	1064	1933	181	59	59	184	778	422	26	16	0	1.100	0.858	0.921	0.976	2.970	0.714	0.546	675	3639	0	588	1867	0.138	308	280	862	1005	657828	718489	1.108	1.131	-100	0	1
6	17	3	""	"chop10"	17240	16750	70	609	749	407	54	141	141	182	156	85	95	75	0	223	530	809	152	62	62	88	86	97	79	45	0	2.907	1.299	3.089	2.527	3.552	0.732	0.183	24	211	35	629	1076	1.540	468	161	608	468	17986	12718	3.635	5.140	-100	0	1
6	18	3	""	"chop10"	17750	16750	150	405	418	192	45	256	256	715	1696	237	0	0	0	142	159	83	52	105	105	385	1161	301	0	0	0	4.027	3.000	2.975	3.055	4.120	1.647	0.786	156	1272	100	186	216	2.010	149	37	162	54	65140	24819	-0.175	-0.195	-100	0	1
6	19	3	""	"chop10"	18150	16750	150	19789	19148	10674	55	6384	6384	10752	11352	105	53	24	0	13918	12618	6408	50	3725	3725	7208	7245	100	58	25	0	1.315	1.435	1.519	1.557	1.756	1.596	0.948	156	1272	100	23598	21657	0.395	13405	10193	12764	8893	2987155	1968395	0.740	0.747	-100	0	1
6	20	3	""	"chop10"	18550	16750	150	260	298	147	49	220	220	3689	6881	186	0	0	0	137	146	73	50	94	94	2649	4829	182	0	0	0	0.930	1.500	1.874	1.772	3.366	1.303	0.986	156	1272	100	83	130	-0.105	40	43	78	52	46439	22838	-0.493	-0.518	-100	0	1
6	1	4	""	"hmox1"	10980	17150	230	4860	4876	1442	29	100	100	106	45	42	100	100	0	4493	4368	1240	28	55	55	59	31	52	100	100	0	1.073	1.107	1.096	1.111	1.421	1.114	0.950	413	2617	89	9198	9089	0.102	4760	4438	4776	4313	2013778	1804183	106.000	139.000	0	0	0
6	2	4	""	"hmox1"	11360	17180	210	5934	5855	1114	19	110	110	124	79	63	100	100	0	5008	5023	994	19	59	59	70	58	82	100	100	0	1.177	1.157	1.151	1.162	1.303	1.156	0.950	384	2190	95	10773	10709	0.235	5824	4949	5745	4964	2248467	1928871	72.544	85.397	0	0	0
6	3	4	""	"hmox1"	11760	17160	220	4899	4996	1344	26	114	114	171	265	154	100	100	0	4406	4413	1166	26	61	61	93	127	136	99	99	0	1.101	1.122	1.139	1.133	1.376	1.127	0.954	366	2468	94	9130	9234	0.139	4785	4345	4882	4352	1828604	1615209	18.208	34.016	0	0	0
6	4	4	""	"hmox1"	12180	17160	220	4720	4703	1862	39	105	105	125	104	83	100	100	0	4068	4163	1720	41	57	57	67	57	85	100	100	0	1.151	1.120	1.135	1.131	1.404	1.116	0.923	391	2409	92	8626	8704	0.203	4615	4011	4598	4106	1838906	1627825	44.019	71.860	0	0	0
6	5	4	""	"ckm"	12560	17150	210	1984	1995	491	24	101	101	107	55	51	100	100	0	2102	2104	506	24	54	54	58	35	60	100	100	0	0.919	0.924	0.916	0.922	1.350	0.925	0.918	382	2190	92	3931	3944	-0.122	1883	2048	1894	2050	762148	803906	34.327	58.457	0	0	0
6	6	4	""	"ckm"	12980	17150	210	2023	1996	625	31	100	100	106	56	52	100	100	0	2053	2034	586	28	55	55	58	31	53	100	99	0	0.962	0.958	0.949	0.956	1.419	0.967	0.928	343	2315	95	3921	3875	-0.056	1923	1998	1896	1979	684691	697617	33.750	63.742	0	0	0
6	7	4	""	"ckm"	13380	17170	210	2000	1992	577	28	104	104	131	148	112	100	99	0	2084	2074	533	25	57	57	72	87	120	100	100	0	0.935	0.936	0.924	0.924	1.393	0.948	0.899	349	2337	97	3923	3905	-0.097	1896	2027	1888	2017	695125	723857	12.574	23.011	0	0	0
6	8	4	""	"ckm"	13790	17160	210	1937	1916	598	31	102	102	108	72	66	100	100	0	2026	2049	608	29	55	55	58	29	50	100	100	0	0.931	0.910	0.917	0.902	1.369	0.913	0.893	364	2256	92	3806	3808	-0.103	1835	1971	1814	1994	697297	745952	25.111	68.655	0	0	0
6	9	4	""	"hspa4"	14180	17160	220	2242	2230	644	28	97	97	101	39	38	100	100	0	2773	2758	776	28	54	54	56	18	32	100	100	0	0.789	0.789	0.789	0.786	1.473	0.780	0.885	372	2599	95	4864	4837	-0.342	2145	2719	2133	2704	829663	1025831	54.590	150.111	0	0	0
6	10	4	""	"hspa4"	14590	17160	210	2309	2351	661	28	99	99	104	43	41	100	100	0	2916	2946	722	24	54	54	55	17	30	100	100	0	0.772	0.779	0.779	0.767	1.433	0.780	0.904	345	2294	95	5072	5144	-0.373	2210	2862	2252	2892	811144	1016370	52.256	170.059	0	0	0
6	11	4	""	"hspa4"	14960	17160	220	2460	2434	649	26	101	101	107	44	41	100	100	0	2846	2898	768	26	54	54	57	20	35	100	100	0	0.845	0.820	0.812	0.822	1.457	0.815	0.908	383	2606	93	5151	5177	-0.243	2359	2792	2333	2844	932061	1109813	52.886	142.050	0	0	0
6	12	4	""	"hspa4"	15440	17150	230	2392	2372	629	26	101	101	110	107	97	100	100	0	2909	2874	757	26	54	54	61	94	154	99	99	0	0.802	0.805	0.792	0.819	1.555	0.800	0.896	448	2692	84	5146	5091	-0.318	2291	2855	2271	2820	1062655	1287673	21.140	29.926	0	0	0
6	13	4	""	"clca1"	15760	17150	150	98	101	34	33	101	101	105	49	46	7	1	0	57	57	16	28	56	56	65	63	96	0	0	0	-3.000	0.000	2.154	2.003	3.739	84.078	0.001	156	1170	100	-2	1	Error	-3	1	0	1	15828	8943	-0.082	-0.127	-100	0	1
6	14	4	""	"clca1"	16160	17150	150	381	398	147	36	181	181	670	2169	323	0	0	0	512	516	138	26	212	212	812	2591	319	0	0	0	0.667	0.714	0.732	0.680	2.400	0.657	0.426	156	1272	100	500	521	-0.584	200	300	217	304	62141	80447	-0.125	-0.114	-100	0	1
6	15	4	""	"clca1"	16560	17150	150	94	102	44	43	137	137	211	229	108	0	0	0	57	61	20	32	68	68	239	629	263	0	0	0	3.909	5.000	2.588	2.566	3.682	0.746	0.679	156	1272	100	-54	-42	1.967	-43	-11	-35	-7	15926	9543	-0.476	-0.283	-100	0	1
6	16	4	""	"clca1"	16960	17150	150	102	107	44	41	102	102	106	44	41	15	5	0	62	65	20	30	56	56	63	32	50	11	1	0	0.000	0.556	2.556	2.323	4.062	9.430	0.010	156	1230	100	6	14	Error	0	6	5	9	16658	10087	0.023	0.063	-100	0	1
6	17	4	""	"hyp prot loc"	17360	17110	280	1334	3697	6015	162	150	150	2405	6940	288	13	8	0	938	2517	3991	158	71	71	1393	3952	283	15	9	0	1.366	1.450	1.180	1.388	2.349	1.715	0.825	445	4093	0	2051	5993	0.450	1184	867	3547	2446	1644946	1119917	0.186	0.284	-100	0	1
6	18	4	""	"hyp prot loc"	17760	17150	150	16516	14785	6628	44	2804	2804	10002	12128	121	56	0	0	10808	9391	3552	37	1784	1784	5661	6711	118	63	0	0	1.520	1.575	1.514	1.446	1.272	1.918	0.911	156	1272	100	22736	19588	0.604	13712	9024	11981	7607	2306470	1465002	0.394	0.556	-100	0	1
6	19	4	""	"hyp prot loc"	18160	17150	150	413	696	859	123	235	235	2943	7874	267	0	0	0	315	511	572	111	126	126	1819	4757	261	0	0	0	0.942	1.197	1.091	1.053	2.690	2.293	0.557	156	1200	100	367	846	-0.086	178	189	461	385	108585	79719	-0.285	-0.275	-100	0	1
6	20	4	""	"hyp prot loc"	18500	17160	270	19676	18672	11600	62	123	123	1777	5465	307	77	64	0	11981	11173	6547	58	62	62	1240	3706	298	78	64	0	1.640	1.669	1.623	1.640	1.648	1.712	0.932	617	3645	38	31472	29660	0.714	19553	11919	18549	11111	11520772	6894001	3.091	2.680	-100	0	0
6	1	5	""	"col4a1"	10990	17570	210	415	425	177	41	100	100	105	42	40	98	94	0	364	387	160	41	55	55	58	33	56	98	98	0	1.019	0.979	1.023	0.958	2.384	1.032	0.571	321	2326	88	624	657	0.027	315	309	325	332	136267	124099	7.619	9.970	0	0	0
6	2	5	""	"col4a1"	11380	17670	240	720	867	638	73	106	106	130	133	102	90	83	0	360	414	278	67	57	57	73	80	109	89	77	0	2.026	2.132	2.068	2.046	2.281	2.455	0.617	460	2739	100	917	1118	1.019	614	303	761	357	398932	190473	5.541	4.263	-100	0	0
6	3	5	""	"col4a1"	11760	17570	200	387	411	163	39	110	110	177	286	161	47	6	0	355	366	155	42	61	61	95	124	130	90	59	0	0.942	0.987	0.995	0.941	2.182	1.396	0.562	320	2225	89	571	606	-0.086	277	294	301	305	131605	117186	0.818	2.185	-100	0	1
6	4	5	""	"col4a1"	12170	17550	210	389	421	180	42	106	106	157	258	164	57	11	0	368	386	157	40	58	58	84	112	133	96	71	0	0.913	0.960	0.877	0.898	2.236	1.030	0.537	350	2310	93	593	643	-0.131	283	310	315	328	147177	135269	1.023	2.696	-100	0	1
6	5	5	""	"icsbp1"	12570	17560	200	1519	1537	366	23	101	101	108	48	44	100	100	0	1359	1380	364	26	56	56	63	90	142	99	99	0	1.088	1.085	1.077	1.102	1.432	1.080	0.889	364	2175	93	2721	2760	0.122	1418	1303	1436	1324	559402	502461	29.771	14.633	0	0	0
6	6	5	""	"icsbp1"	12980	17560	210	1420	1473	413	28	101	101	106	45	42	100	100	0	1296	1314	438	33	56	56	58	21	36	100	99	0	1.064	1.091	1.078	1.124	1.639	1.078	0.827	352	2281	94	2559	2630	0.089	1319	1240	1372	1258	518355	462376	30.378	59.810	0	0	0
6	7	5	""	"icsbp1"	13370	17570	210	1603	1633	448	27	107	107	135	152	112	99	99	0	1390	1414	416	29	57	57	73	89	121	98	98	0	1.122	1.125	1.105	1.143	1.738	1.130	0.861	368	2227	94	2829	2883	0.166	1496	1333	1526	1357	600821	520208	9.855	15.067	0	0	0
6	8	5	""	"icsbp1"	13780	17560	220	1597	1611	406	25	102	102	109	72	66	100	100	0	1423	1429	404	28	55	55	57	24	42	100	99	0	1.093	1.098	1.083	1.129	1.593	1.097	0.857	375	2482	97	2863	2883	0.128	1495	1368	1509	1374	604236	535898	20.861	57.167	0	0	0
6	9	5	""	"sp1"	14180	17560	210	4604	4535	826	18	98	98	103	41	39	100	100	0	1853	1835	350	19	54	54	55	15	27	100	100	0	2.505	2.491	2.492	2.521	1.387	2.540	0.938	359	2254	94	6305	6218	1.325	4506	1799	4437	1781	1627921	658694	108.098	118.667	0	0	0
6	10	5	""	"sp1"	14590	17560	220	4609	4527	868	19	99	99	105	45	42	100	100	0	1836	1806	365	20	54	54	56	17	30	99	99	0	2.531	2.527	2.558	2.580	1.493	2.571	0.946	365	2489	92	6292	6180	1.340	4510	1782	4428	1752	1652449	659082	98.267	102.941	0	0	0
6	11	5	""	"sp1"	14960	17550	210	4551	4496	745	16	98	98	137	778	567	100	98	0	1845	1841	324	17	54	54	108	1607	1487	80	0	0	2.486	2.461	2.479	2.473	1.274	2.490	0.958	373	2176	98	6244	6185	1.314	4453	1791	4398	1787	1676850	686760	5.603	1.078	0	0	0
6	12	5	""	"sp1"	15380	17550	220	4106	5045	2505	49	98	98	112	144	128	100	100	0	1652	1974	1076	54	54	54	61	101	165	99	99	0	2.508	2.577	2.563	2.650	1.459	2.561	0.942	400	2593	92	5606	6867	1.327	4008	1598	4947	1920	2017800	789481	34.257	18.941	-100	0	0
6	13	5	""	"col4a3"	15770	17550	150	99	102	41	40	101	101	107	50	46	12	1	0	56	58	18	31	55	55	60	32	53	3	0	0	-2.000	0.333	2.909	2.615	3.086	2.214	0.141	156	1255	100	-1	4	Error	-2	1	1	3	15922	9109	-0.100	-0.062	-100	0	1
6	14	5	""	"col4a3"	16160	17540	290	204	219	96	43	113	113	153	126	82	36	6	0	134	150	71	47	59	59	138	180	130	9	0	0	1.213	1.165	1.320	1.201	3.945	0.735	0.478	648	3751	83	166	197	0.279	91	75	106	91	141793	97331	0.524	0.067	-100	0	1
6	15	5	""	"col4a3"	16550	17570	220	221	237	101	42	104	104	125	90	72	60	26	0	142	152	63	41	55	55	91	130	142	23	1	0	1.345	1.371	1.366	1.392	3.606	2.219	0.230	376	2375	83	204	230	0.428	117	87	133	97	88947	57036	1.244	0.469	-100	0	1
6	16	5	""	"col4a3"	16960	17590	240	210	224	101	45	99	99	105	44	41	78	59	0	140	152	67	44	53	53	57	29	50	91	69	0	1.276	1.263	1.305	1.277	3.290	2.029	0.236	436	2825	90	198	224	0.352	111	87	125	99	97660	66077	2.705	3.276	0	0	0
6	17	5	""	"idb2"	17360	17550	150	105	113	47	41	105	105	136	264	194	0	0	0	57	69	84	121	56	56	84	134	159	1	1	0	0.000	0.615	2.624	2.527	4.270	0.954	0.199	156	1234	100	1	21	Error	0	1	8	13	17574	10697	-0.087	-0.112	-100	0	1
6	18	5	""	"idb2"	17760	17550	150	112	188	376	200	140	140	1260	4352	345	0	0	0	59	131	325	248	75	75	788	2543	322	0	0	0	1.750	0.857	1.866	1.772	2.901	1.594	0.934	156	1272	100	-44	104	0.807	-28	-16	48	56	29305	20476	-0.246	-0.258	-100	0	1
6	19	5	""	"idb2"	18160	17550	150	95	99	36	36	113	113	220	650	295	0	0	0	54	57	20	35	59	59	149	537	360	0	0	0	3.600	7.000	2.713	2.576	3.508	1.389	0.500	156	1224	100	-23	-16	1.848	-18	-5	-14	-2	15433	8916	-0.186	-0.171	-100	0	1
6	20	5	""	"idb2"	18560	17550	150	98	102	49	48	95	95	102	56	54	11	1	0	53	55	17	30	51	51	54	18	33	10	2	0	1.500	1.750	2.864	3.070	3.911	67.556	0.001	156	1272	100	5	11	0.585	3	2	7	4	15923	8533	0.000	0.056	-100	0	1
6	1	6	""	"cox6a2"	11000	17950	220	736	822	455	55	99	99	104	41	39	99	99	0	503	596	502	84	54	54	57	18	31	100	100	0	1.419	1.334	1.389	1.398	1.650	1.154	0.686	373	2565	95	1086	1265	0.505	637	449	723	542	306709	222367	17.512	29.944	0	0	0
6	2	6	""	"cox6a2"	11360	17970	210	797	875	433	49	101	101	114	115	100	100	98	0	529	577	288	49	55	55	61	44	72	99	99	0	1.468	1.483	1.474	1.504	1.655	1.625	0.756	359	2031	93	1170	1296	0.554	696	474	774	522	314270	207096	6.617	11.727	0	0	0
6	3	6	""	"cox6a2"	11790	18000	220	806	823	220	26	101	101	106	45	42	99	99	0	543	554	165	29	55	55	58	24	41	99	99	0	1.445	1.447	1.484	1.448	1.611	1.497	0.782	368	2531	96	1193	1221	0.531	705	488	722	499	302958	203868	15.933	20.667	0	0	0
6	4	6	""	"cox6a2"	12140	17970	210	808	821	273	33	103	103	108	46	42	100	100	0	535	544	193	35	57	57	61	38	62	99	99	0	1.475	1.474	1.487	1.497	1.660	1.534	0.746	358	2196	89	1183	1205	0.561	705	478	718	487	294002	194672	15.500	12.711	0	0	0
6	5	6	""	"ido"	12580	17960	250	185	196	87	44	104	104	111	50	45	64	40	0	128	144	70	48	60	60	69	97	140	30	6	0	1.191	1.095	1.320	1.235	3.614	0.358	0.143	392	2892	0	149	176	0.252	81	68	92	84	76875	56468	1.700	0.773	-100	0	1
6	6	6	""	"ido"	12980	17970	240	172	188	88	46	101	101	109	72	66	48	21	0	118	132	60	45	58	58	67	105	156	21	3	0	1.183	1.176	1.264	1.255	3.620	1.629	0.353	480	2698	78	131	161	0.242	71	60	87	74	90215	63180	1.097	0.619	-100	0	1
6	7	6	""	"ido"	13380	17960	250	179	196	131	66	103	103	112	140	125	20	3	0	126	138	66	47	56	56	60	51	85	62	28	0	1.086	1.134	1.273	1.247	3.600	2.034	0.310	468	2810	67	146	175	0.119	76	70	93	82	91575	64529	0.600	1.529	-100	0	1
6	8	6	""	"ido"	13780	17960	240	177	191	84	43	102	102	110	133	120	23	3	0	126	138	60	43	55	55	57	34	59	79	51	0	1.056	1.072	1.195	1.106	3.757	5.104	0.280	359	2669	0	146	172	0.079	75	71	89	83	68474	49410	0.609	2.382	-100	0	1
6	9	6	""	"ctsd"	14180	17960	230	2910	2916	677	23	100	100	105	54	51	100	100	0	1090	1089	298	27	54	54	56	19	33	99	99	0	2.712	2.721	2.714	2.780	1.440	2.791	0.898	422	2598	93	3846	3851	1.439	2810	1036	2816	1035	1230754	459653	52.056	54.368	0	0	0
6	10	6	""	"ctsd"	14590	17970	230	3144	3136	711	22	100	100	132	284	215	100	100	0	1116	1132	293	25	54	54	80	362	452	98	91	0	2.866	2.816	2.857	2.863	1.395	2.885	0.911	401	2603	95	4106	4114	1.519	3044	1062	3036	1078	1257708	454115	10.577	2.906	0	0	0
6	11	6	""	"ctsd"	14960	17940	220	3069	3050	689	22	102	102	170	801	471	100	96	0	1095	1095	307	28	54	54	139	1595	1147	3	0	0	2.850	2.832	2.854	2.923	1.517	2.738	0.784	388	2480	92	4008	3989	1.511	2967	1041	2948	1041	1183447	424954	3.596	0.599	0	0	0
6	12	6	""	"ctsd"	15380	17960	230	3059	3098	812	26	100	100	138	728	527	99	96	0	1097	1111	324	29	54	54	110	1509	1371	8	0	0	2.837	2.836	2.837	2.907	1.529	2.928	0.894	400	2626	93	4002	4055	1.504	2959	1043	2998	1057	1239305	444283	4.066	0.663	0	0	0
6	13	6	""	"ifi1"	15770	17950	230	3266	3336	901	27	100	100	105	44	41	100	100	0	2678	2733	711	26	54	54	56	21	37	100	100	0	1.207	1.208	1.191	1.213	1.372	1.220	0.918	457	2600	96	5790	5915	0.271	3166	2624	3236	2679	1524587	1248984	73.432	127.476	0	0	0
6	14	6	""	"ifi1"	16180	17950	230	3408	3399	881	25	99	99	104	48	46	100	100	0	2789	2786	757	27	54	54	56	19	33	100	99	0	1.210	1.208	1.213	1.235	1.510	1.210	0.924	437	2479	90	6044	6032	0.275	3309	2735	3300	2732	1485207	1217455	68.646	143.684	0	0	0
6	15	6	""	"ifi1"	16580	17950	240	3419	3424	930	27	99	99	105	46	43	100	100	0	2842	2865	752	26	53	53	56	23	41	100	100	0	1.190	1.182	1.196	1.171	1.393	1.194	0.933	437	2703	95	6109	6137	0.251	3320	2789	3325	2812	1496197	1251827	72.152	122.130	0	0	0
6	16	6	""	"ifi1"	16980	17920	230	3352	3349	1004	29	99	99	106	45	42	100	100	0	2780	2773	770	27	54	54	58	78	134	100	99	0	1.193	1.195	1.203	1.195	1.429	1.214	0.916	472	2393	89	5979	5969	0.255	3253	2726	3250	2719	1580738	1308978	72.067	34.808	0	0	0
6	17	6	""	"nars"	17400	17890	200	841	863	295	34	99	99	104	42	40	100	100	0	971	981	349	35	54	54	59	82	138	99	98	0	0.809	0.824	0.826	0.826	1.644	0.807	0.792	376	2140	71	1659	1691	-0.306	742	917	764	927	324496	368982	18.071	11.244	0	0	0
6	18	6	""	"nars"	17790	17940	220	942	942	317	33	98	98	104	75	72	100	100	0	962	974	367	37	53	53	59	97	164	99	98	0	0.928	0.916	0.898	0.941	1.691	0.898	0.787	362	2603	94	1753	1765	-0.108	844	909	844	921	341168	352454	11.173	9.433	0	0	0
6	19	6	""	"nars"	18220	17900	300	828	849	341	40	99	99	108	63	58	99	99	0	934	943	384	40	54	54	61	39	63	100	100	0	0.828	0.844	0.833	0.833	1.643	0.841	0.793	679	4374	96	1609	1639	-0.272	729	880	750	889	576745	639996	11.762	22.615	0	0	0
6	20	6	""	"nars"	18600	17970	150	178	190	70	36	104	104	115	81	70	46	16	0	108	122	73	59	54	54	68	57	83	47	17	0	1.370	1.265	1.430	1.508	5.000	1.106	0.048	67	1266	42	128	154	0.454	74	54	86	68	12742	8195	0.926	0.947	-100	0	1
6	1	7	""	"ifi47"	11010	18380	200	152	175	106	60	100	100	104	42	40	56	34	0	157	176	108	61	54	54	55	14	25	96	91	0	0.505	0.615	0.709	0.634	4.320	0.885	0.243	285	2260	79	155	197	-0.986	52	103	75	122	49911	50256	1.690	8.643	-100	0	1
6	2	7	""	"ifi47"	11400	18410	200	153	167	77	46	99	99	105	69	65	41	14	0	158	178	89	50	54	54	57	35	61	88	69	0	0.519	0.548	0.583	0.575	3.859	0.621	0.118	312	2123	85	158	192	-0.946	54	104	68	124	52238	55537	0.899	3.457	-100	0	1
6	3	7	""	"ifi47"	11770	18390	200	162	169	74	43	100	100	105	70	66	43	17	0	161	174	78	44	55	55	59	42	71	85	58	0	0.585	0.580	0.764	0.642	4.008	1.317	0.219	323	2138	86	168	188	-0.773	62	106	69	119	54494	56157	0.914	2.738	-100	0	1
6	4	7	""	"ifi47"	12200	18360	260	184	194	86	44	101	101	107	43	40	70	48	0	137	158	94	59	58	58	62	38	61	72	51	0	1.051	0.930	1.211	1.153	4.521	0.742	0.088	408	3120	44	162	193	0.072	83	79	93	100	79028	64516	2.023	2.526	-100	0	1
6	5	7	""	"procr"	12570	18360	230	912	922	279	30	105	105	112	66	58	100	100	0	720	741	229	30	61	61	69	67	97	99	99	0	1.225	1.201	1.185	1.210	1.652	1.245	0.787	418	2449	96	1466	1497	0.293	807	659	817	680	385475	309750	12.273	10.030	0	0	0
6	6	7	""	"procr"	12990	18390	230	994	1041	318	30	102	102	110	77	70	100	99	0	837	838	245	29	58	58	67	68	101	100	99	0	1.145	1.204	1.202	1.196	1.481	1.236	0.849	420	2561	93	1671	1719	0.195	892	779	939	780	437071	352019	12.091	11.338	0	0	0
6	7	7	""	"procr"	13400	18390	230	1058	1074	330	30	101	101	106	48	45	100	100	0	838	863	271	31	56	56	59	23	38	100	99	0	1.224	1.206	1.221	1.211	1.598	1.229	0.827	424	2480	96	1739	1780	0.292	957	782	973	807	455570	365802	20.167	34.957	0	0	0
6	8	7	""	"procr"	13770	18370	230	926	945	326	34	102	102	118	225	190	98	89	0	769	785	268	34	55	55	64	131	204	98	97	0	1.154	1.155	1.157	1.165	1.668	1.233	0.810	400	2504	96	1538	1573	0.207	824	714	843	730	378029	314185	3.676	5.504	0	0	0
6	9	7	""	"sp8"	14190	18370	180	1660	1685	349	20	100	100	107	77	71	100	100	0	1221	1246	290	23	54	54	59	58	98	100	100	0	1.337	1.330	1.331	1.337	1.358	1.344	0.890	285	1857	92	2727	2777	0.419	1560	1167	1585	1192	480278	355138	20.494	20.466	0	0	0
6	10	7	""	"sp8"	14570	18380	180	1628	1674	581	34	99	99	106	48	45	100	100	0	1226	1218	294	24	54	54	57	23	40	100	99	0	1.305	1.353	1.312	1.348	1.502	1.464	0.817	298	1836	93	2701	2739	0.384	1529	1172	1575	1164	498912	362932	32.667	50.478	0	0	0
6	11	7	""	"sp8"	14960	18370	180	1670	1678	402	23	103	103	115	177	153	100	100	0	1203	1210	317	26	55	55	75	402	536	98	91	0	1.365	1.364	1.372	1.390	1.467	1.382	0.872	285	1850	93	2715	2730	0.449	1567	1148	1575	1155	478197	344718	8.831	2.823	0	0	0
6	12	7	""	"sp8"	15370	18350	190	1675	1671	358	21	102	102	107	54	50	100	100	0	1246	1233	294	23	54	54	62	205	330	99	98	0	1.320	1.331	1.332	1.361	1.611	1.342	0.895	293	1978	90	2765	2748	0.401	1573	1192	1569	1179	489572	361239	28.963	5.712	0	0	0
6	13	7	""	"krt2-6a"	15790	18360	210	170	183	86	46	100	100	106	47	44	61	36	0	99	121	90	74	54	54	55	15	27	78	66	0	1.556	1.239	1.675	1.645	4.115	1.586	0.142	350	2342	92	115	150	0.638	70	45	83	67	63883	42254	1.638	4.400	-100	0	1
6	14	7	""	"krt2-6a"	16190	18370	210	166	183	134	73	100	100	106	61	57	52	24	0	116	138	77	55	53	53	55	18	32	84	69	0	1.048	0.976	1.065	1.128	3.806	3.421	0.083	335	2382	86	129	168	0.068	66	63	83	85	61204	46176	1.262	4.611	-100	0	1
6	15	7	""	"krt2-6a"	16580	18360	200	165	244	432	177	100	100	106	47	44	61	35	0	107	217	891	410	53	53	56	20	35	74	61	0	1.204	0.878	1.456	1.419	3.749	0.466	0.775	318	2238	95	119	308	0.268	65	54	144	164	77750	69056	2.936	8.050	-100	0	1
6	16	7	""	"krt2-6a"	16980	18350	200	183	202	231	114	100	100	105	43	40	70	48	0	130	147	72	48	54	54	58	123	212	28	1	0	1.092	1.097	1.123	1.151	3.317	7.948	0.054	230	2251	33	159	195	0.127	83	76	102	93	46434	33700	2.256	0.724	-100	0	1
6	17	7	""	"spi"	17380	18370	200	202	216	91	42	98	98	102	40	39	83	60	0	146	165	92	55	53	53	59	144	244	25	4	0	1.118	1.054	1.258	1.150	3.788	1.559	0.132	192	2297	68	197	230	0.161	104	93	118	112	41390	31728	2.850	0.736	-100	0	1
6	18	7	""	"spi"	17810	18350	210	160	182	91	50	96	96	101	40	39	64	44	0	108	124	70	56	52	52	54	17	31	81	67	0	1.143	1.194	1.281	1.277	3.968	2.347	0.118	329	2409	93	120	158	0.193	64	56	86	72	59999	40721	2.025	4.118	-100	0	1
6	19	7	""	"spi"	18200	18370	210	161	173	82	47	96	96	100	40	40	63	42	0	114	126	64	50	52	52	54	18	33	81	68	0	1.048	1.041	1.200	1.222	3.724	1.829	0.195	347	2265	92	127	151	0.068	65	62	77	74	60160	43784	1.825	4.000	-100	0	1
6	20	7	""	"spi"	18560	18340	220	156	168	72	42	97	97	104	59	56	49	22	0	101	121	75	61	52	52	56	34	60	58	40	0	1.204	1.029	1.476	1.308	4.337	2.973	0.099	362	2636	63	108	140	0.268	59	49	71	69	60793	43875	1.085	1.912	-100	0	1
6	1	8	""	"mmp2"	10980	18770	240	222	239	95	39	97	97	102	40	39	87	72	0	170	178	75	42	54	54	56	14	25	97	95	0	1.078	1.145	1.211	1.171	2.963	1.510	0.319	455	2956	94	241	266	0.108	125	116	142	124	108814	81017	3.425	8.714	0	0	0
6	2	8	""	"mmp2"	11380	18790	230	240	260	124	47	98	98	103	40	38	91	78	0	180	194	83	42	54	54	56	15	26	98	95	0	1.127	1.157	1.188	1.130	2.722	1.590	0.352	444	2452	91	268	302	0.172	142	126	162	140	115229	86044	3.925	9.200	0	0	0
6	3	8	""	"mmp2"	11780	18790	230	236	252	107	42	99	99	105	67	63	82	50	0	172	186	81	43	55	55	57	35	61	94	77	0	1.171	1.168	1.213	1.119	2.569	1.481	0.393	451	2511	97	254	284	0.228	137	117	153	131	113618	83974	2.194	3.686	0	0	0
6	4	8	""	"mmp2"	12180	18780	240	237	254	104	40	101	101	110	76	69	76	43	0	174	194	129	66	57	57	63	75	119	69	34	0	1.162	1.117	1.150	1.169	2.992	0.887	0.162	469	2719	92	253	290	0.217	136	117	153	137	119197	90918	1.895	1.747	-100	0	1
6	5	8	""	"trfr"	12590	18770	210	220	241	110	45	102	102	112	105	93	55	20	0	249	275	126	45	57	57	61	33	54	98	92	0	0.615	0.638	0.651	0.622	2.878	0.848	0.219	359	2202	84	310	357	-0.701	118	192	139	218	86698	98688	1.229	6.485	-100	0	1
6	6	8	""	"trfr"	12970	18770	210	233	256	105	41	102	102	110	77	70	77	42	0	286	310	141	45	58	58	63	38	60	99	95	0	0.575	0.611	0.603	0.578	2.887	0.639	0.257	364	2196	91	359	406	-0.798	131	228	154	252	93146	112731	1.896	6.500	0	0	0
6	7	8	""	"trfr"	13380	18790	220	240	262	111	42	103	103	111	104	93	65	29	0	262	289	140	48	56	56	64	135	210	71	32	0	0.665	0.682	0.692	0.626	2.886	0.658	0.553	375	2484	89	343	392	-0.589	137	206	159	233	98417	108281	1.452	1.667	-100	0	1
6	8	8	""	"trfr"	13770	18760	200	214	224	103	45	102	102	112	142	126	36	5	0	242	268	139	51	55	55	62	94	151	80	49	0	0.599	0.573	0.588	0.569	3.046	0.508	0.267	342	2178	92	299	335	-0.739	112	187	122	213	76610	91596	0.789	2.191	-100	0	1
6	9	8	""	"nup21"	14190	18770	210	176	194	94	48	101	101	108	71	65	51	23	0	132	154	85	55	54	54	57	51	89	67	38	0	0.962	0.930	1.036	1.034	4.155	1.449	0.166	305	2405	95	153	193	-0.056	75	78	93	100	59102	47103	1.211	1.902	-100	0	1
6	10	8	""	"nup21"	14600	18780	190	186	196	95	48	98	98	105	46	43	68	48	0	146	165	83	50	53	53	55	18	32	93	83	0	0.946	0.875	1.099	0.996	3.644	1.250	0.181	266	1972	74	181	210	-0.080	88	93	98	112	52102	43977	1.978	6.111	-100	0	1
6	11	8	""	"nup21"	14970	18770	180	179	199	100	50	98	98	104	46	44	67	45	0	138	152	80	52	54	54	56	27	48	83	67	0	0.964	1.031	1.091	0.997	3.866	1.574	0.161	267	1866	86	165	199	-0.053	81	84	101	98	53108	40548	2.065	3.556	-100	0	1
6	12	8	""	"nup21"	15380	18740	210	170	184	84	45	99	99	106	50	47	58	35	0	132	151	82	54	54	54	57	31	54	78	57	0	0.910	0.876	0.971	1.040	4.521	1.368	0.120	283	2461	90	149	182	-0.136	71	78	85	97	51985	42692	1.560	3.032	-100	0	1
6	13	8	""	"igh4"	15760	18720	120	201	197	81	41	103	103	109	47	43	73	50	0	79	100	57	57	55	55	60	24	40	49	30	0	4.083	2.089	3.024	2.422	4.189	6.030	0.014	53	778	0	122	139	2.030	98	24	94	45	10432	5274	1.872	1.667	-100	0	1
6	14	8	""	"igh4"	16150	18720	90	175	175	51	29	110	110	113	45	39	65	34	0	93	101	51	50	58	58	66	35	53	47	21	0	1.857	1.512	2.049	1.844	5.665	14.741	0.002	23	391	35	100	108	0.893	65	35	65	43	4030	2332	1.378	1.000	-100	0	1
6	15	8	""	"igh4"	16580	18740	140	181	188	70	37	100	100	107	47	43	68	41	0	119	129	70	54	55	55	58	21	36	72	58	0	1.266	1.189	1.072	1.680	5.384	5.496	0.021	48	1137	0	145	162	0.340	81	64	88	74	9039	6215	1.723	3.381	-100	0	1
6	16	8	""	"igh4"	17010	18750	130	187	187	57	30	98	98	103	44	42	75	50	0	109	119	55	46	55	55	59	26	44	77	52	0	1.648	1.391	1.538	1.626	3.050	1.864	0.044	44	889	55	143	153	0.721	89	54	89	64	8248	5244	1.909	2.308	0	0	0
6	17	8	""	"rb1"	17400	18770	210	1124	1145	358	31	97	97	102	43	42	100	100	0	979	1017	338	33	53	53	56	41	73	99	99	0	1.109	1.087	1.106	1.094	1.634	1.084	0.817	347	2300	90	1953	2012	0.149	1027	926	1048	964	397167	352867	24.256	23.439	0	0	0
6	18	8	""	"rb1"	17790	18770	200	1107	1150	363	31	96	96	102	42	41	100	100	0	933	967	328	33	53	53	54	15	27	100	100	0	1.149	1.153	1.142	1.178	1.652	1.159	0.824	323	2249	94	1891	1968	0.200	1011	880	1054	914	371543	312454	24.952	60.867	0	0	0
6	19	8	""	"rb1"	18200	18770	200	1086	1090	356	32	95	95	100	41	41	100	100	0	909	934	328	35	52	52	55	19	34	99	99	0	1.156	1.128	1.134	1.144	1.717	1.132	0.826	337	2123	93	1848	1877	0.209	991	857	995	882	367316	314834	24.146	46.263	0	0	0
6	20	8	""	"rb1"	18540	18790	210	1014	1072	450	41	97	97	105	89	84	100	99	0	902	944	344	36	52	52	56	38	67	99	98	0	1.079	1.093	1.073	1.082	1.690	1.152	0.763	353	2194	95	1767	1867	0.110	917	850	975	892	378466	333404	10.865	23.368	0	0	0
6	1	9	""	"ly6a"	11010	19180	210	836	858	305	35	99	99	104	42	40	100	100	0	961	985	384	38	56	56	58	16	27	100	100	0	0.814	0.817	0.800	0.825	1.523	0.794	0.824	386	2108	90	1642	1688	-0.297	737	905	759	929	331324	380371	17.952	57.938	0	0	0
6	2	9	""	"ly6a"	11360	19200	220	887	912	342	37	99	99	105	42	40	99	99	0	1048	1033	413	39	55	55	57	18	31	100	100	0	0.794	0.831	0.836	0.829	1.651	0.814	0.830	386	2312	95	1781	1791	-0.333	788	993	813	978	351982	398846	19.214	54.222	0	0	0
6	3	9	""	"ly6a"	11780	19200	220	861	881	325	36	100	100	105	42	40	100	99	0	992	1023	397	38	54	54	56	16	28	99	99	0	0.811	0.806	0.820	0.794	1.597	0.791	0.817	392	2355	94	1699	1750	-0.302	761	938	781	969	345259	400917	18.476	60.438	0	0	0
6	4	9	""	"ly6a"	12150	19160	210	795	829	326	39	102	102	133	584	439	65	10	0	852	897	380	42	55	55	82	546	665	74	26	0	0.870	0.863	0.843	0.880	1.897	1.016	0.720	358	2164	89	1490	1569	-0.201	693	797	727	842	296685	321114	1.192	1.493	-100	0	1
6	5	9	""	"styx"	12600	19160	210	177	195	92	47	103	103	129	568	440	0	0	0	119	131	59	45	58	58	82	532	648	0	0	0	1.213	1.260	1.467	1.480	3.473	5.389	0.062	238	2271	25	135	165	0.279	74	61	92	73	46471	31236	0.116	0.092	-100	0	1
6	6	9	""	"styx"	12990	19160	220	155	176	80	45	101	101	108	58	53	47	28	0	115	133	73	54	59	59	65	71	109	36	12	0	0.964	1.014	1.250	1.106	4.529	1.800	0.090	331	2353	66	110	149	-0.053	54	56	75	74	58168	43936	1.172	0.958	-100	0	1
6	7	9	""	"styx"	13350	19180	230	170	200	111	55	101	101	112	115	102	32	11	0	116	134	104	77	55	55	64	136	212	13	2	0	1.131	1.253	1.612	1.444	3.780	1.407	0.053	384	2534	84	130	178	0.178	69	61	99	79	76902	51565	0.765	0.515	-100	0	1
6	8	9	""	"styx"	13790	19170	210	176	191	95	49	103	103	113	77	68	48	16	0	106	129	74	57	55	55	63	58	92	44	21	0	1.431	1.189	1.449	1.495	4.791	1.340	0.447	230	2306	6	124	162	0.517	73	51	88	74	43888	29780	1.013	1.138	-100	0	1
6	9	9	""	"ms4a1"	14190	19160	220	211	233	109	46	101	101	107	47	43	80	56	0	151	176	212	120	55	55	58	36	62	85	64	0	1.146	1.091	1.193	1.168	3.598	0.558	0.237	360	2505	77	206	253	0.197	110	96	132	121	84012	63411	2.681	3.278	0	0	0
6	10	9	""	"ms4a1"	14580	19170	220	225	253	146	57	98	98	103	44	42	80	62	0	152	176	95	53	53	53	56	37	66	85	66	0	1.283	1.260	1.200	1.186	3.525	0.019	0.008	367	2562	70	226	278	0.360	127	99	155	123	92729	64476	3.409	3.243	0	0	0
6	11	9	""	"ms4a1"	15000	19180	200	213	245	147	60	97	97	101	40	39	80	64	0	159	195	149	76	53	53	55	20	36	92	81	0	1.094	1.042	1.114	1.141	3.038	1.089	0.416	329	2235	85	222	290	0.130	116	106	148	142	80488	64285	3.600	7.000	0	0	0
6	12	9	""	"ms4a1"	15380	19160	210	194	224	139	62	98	98	104	45	43	74	51	0	125	152	88	57	53	53	55	25	45	83	67	0	1.333	1.273	1.361	1.377	3.072	1.845	0.310	322	2337	87	168	225	0.415	96	72	126	99	72251	48952	2.667	3.880	0	0	0
6	13	9	""	"wbscr22"	15790	19150	200	173	180	69	38	100	100	106	62	58	57	24	0	219	235	108	45	53	53	56	38	67	94	84	0	0.440	0.440	0.506	0.462	2.923	0.432	0.232	312	2284	94	239	262	-1.184	73	166	80	182	56050	73180	1.194	4.711	-100	0	1
6	14	9	""	"wbscr22"	16190	19160	200	171	183	107	58	98	98	104	51	49	62	34	0	208	226	124	54	54	54	56	21	37	97	93	0	0.474	0.494	0.525	0.501	3.179	0.518	0.170	299	2283	93	227	257	-1.077	73	154	85	172	54634	67556	1.549	8.095	-100	0	1
6	15	9	""	"wbscr22"	16580	19160	190	173	181	71	39	99	99	104	42	40	66	44	0	222	241	115	47	54	54	56	17	30	98	96	0	0.440	0.439	0.532	0.476	2.966	0.366	0.217	298	1980	97	242	269	-1.184	74	168	82	187	53816	71762	1.833	10.882	0	0	0
6	16	9	""	"wbscr22"	16980	19160	190	171	239	743	310	99	99	104	51	49	58	35	0	215	232	143	61	54	54	57	43	75	91	78	0	0.447	0.787	0.556	0.516	3.037	5.798	0.274	308	1934	89	233	318	-1.162	72	161	140	178	73628	71534	2.647	4.070	-100	0	1
6	17	9	""	"pdk4"	17390	19150	210	1248	1264	354	28	97	97	103	44	42	100	100	0	1124	1130	278	24	53	53	55	15	27	100	100	0	1.075	1.084	1.102	1.075	1.404	1.106	0.877	339	2373	92	2222	2244	0.104	1151	1071	1167	1077	428660	383024	26.386	71.667	0	0	0
6	18	9	""	"pdk4"	17780	19170	200	1214	1225	369	30	95	95	102	44	43	100	100	0	1120	1100	317	28	53	53	55	15	27	100	100	0	1.049	1.079	1.077	1.078	1.584	1.095	0.854	319	2256	93	2186	2177	0.069	1119	1067	1130	1047	390872	350923	25.523	69.667	0	0	0
6	19	9	""	"pdk4"	18190	19170	200	1285	1276	384	30	97	97	103	49	47	100	100	0	1181	1181	339	28	52	52	55	32	58	99	99	0	1.052	1.044	1.049	1.044	1.507	1.058	0.883	306	2269	95	2317	2308	0.073	1188	1129	1179	1129	390532	361262	23.939	35.188	0	0	0
6	20	9	""	"pdk4"	18570	19150	210	1288	1303	392	30	96	96	104	87	83	100	100	0	1248	1213	313	25	52	52	55	32	58	100	100	0	0.997	1.040	1.027	1.026	1.468	1.063	0.862	332	2328	90	2388	2368	-0.004	1192	1196	1207	1161	432746	402560	13.782	36.188	0	0	0
6	1	10	""	"sp6"	10980	19560	250	3475	3471	671	19	100	100	105	44	41	100	100	0	3827	3789	721	19	56	56	60	75	125	100	100	0	0.895	0.903	0.895	0.906	1.289	0.901	0.935	520	2974	97	7146	7104	-0.160	3375	3771	3371	3733	1805033	1970345	76.500	49.720	0	0	0
6	2	10	""	"sp6"	11380	19580	260	3423	3375	716	21	100	100	107	49	45	100	100	0	3700	3714	733	19	55	55	59	75	127	100	100	0	0.912	0.895	0.893	0.891	1.317	0.893	0.928	496	2932	95	6968	6934	-0.133	3323	3645	3275	3659	1673764	1842124	66.694	48.733	0	0	0
6	3	10	""	"sp6"	11760	19580	250	3565	3582	728	20	100	100	106	51	48	100	100	0	3769	3785	750	19	54	54	57	21	36	100	100	0	0.933	0.933	0.940	0.938	1.336	0.932	0.934	498	2705	94	7180	7213	-0.100	3465	3715	3482	3731	1784077	1885066	68.157	177.524	0	0	0
6	4	10	""	"sp6"	12170	19560	240	3424	3441	728	21	101	101	108	50	46	100	100	0	3685	3688	682	18	55	55	58	28	48	100	100	0	0.915	0.919	0.907	0.917	1.325	0.922	0.918	465	2815	95	6953	6973	-0.128	3323	3630	3340	3633	1600079	1714810	66.660	129.643	0	0	0
6	5	10	""	"il4r"	12590	19550	220	890	894	282	31	101	101	110	79	71	100	99	0	674	682	253	37	55	55	61	66	108	98	98	0	1.275	1.265	1.246	1.290	1.659	1.356	0.720	378	2536	96	1408	1420	0.350	789	619	793	627	338094	257875	9.924	9.409	0	0	0
6	6	10	""	"il4r"	13000	19550	210	1016	1029	297	28	99	99	108	85	78	100	100	0	733	747	248	33	56	56	62	103	166	98	98	0	1.355	1.346	1.326	1.379	1.650	1.365	0.810	352	2286	94	1594	1621	0.438	917	677	930	691	362238	262979	10.835	6.650	0	0	0
6	7	10	""	"il4r"	13380	19570	210	972	992	314	31	101	101	106	61	57	100	99	0	757	750	240	32	55	55	59	37	62	99	99	0	1.241	1.282	1.283	1.301	1.746	1.317	0.825	353	2218	94	1573	1586	0.312	871	702	891	695	350330	264757	14.525	18.676	0	0	0
6	8	10	""	"il4r"	13780	19560	210	858	902	343	38	103	103	112	58	51	99	99	0	637	668	262	39	56	56	62	32	51	99	99	0	1.299	1.306	1.304	1.333	1.816	1.354	0.782	358	2307	91	1336	1411	0.377	755	581	799	612	322770	239083	13.621	18.938	0	0	0
6	9	10	""	"r-ras"	14200	19560	200	414	444	167	37	103	103	110	52	47	98	95	0	234	248	115	46	55	55	59	27	45	98	93	0	1.737	1.767	1.903	1.867	2.116	2.057	0.545	290	2259	94	490	534	0.797	311	179	341	193	128712	71956	6.423	7.000	0	0	0
6	10	10	""	"r-ras"	14580	19570	190	436	455	172	37	100	100	108	57	52	97	95	0	217	243	125	51	54	54	57	27	47	97	92	0	2.061	1.878	1.987	2.049	2.342	2.035	0.533	295	1968	92	499	544	1.043	336	163	355	189	134188	71755	6.088	6.889	0	0	0
6	11	10	""	"r-ras"	14980	19570	190	418	441	164	37	99	99	104	44	42	99	95	0	225	245	103	42	54	54	56	19	33	99	95	0	1.865	1.791	1.882	1.831	2.093	2.020	0.569	273	2001	95	490	533	0.899	319	171	342	191	120385	67010	7.659	9.947	0	0	0
6	12	10	""	"r-ras"	15380	19560	190	410	431	166	38	99	99	104	42	40	98	97	0	216	235	113	48	53	53	55	16	29	97	96	0	1.908	1.824	1.989	1.982	2.216	2.048	0.558	278	1998	96	474	514	0.932	311	163	332	182	119873	65265	7.786	11.250	0	0	0
6	13	10	""	"mic1"	15790	19560	230	778	792	241	30	99	99	105	62	59	100	100	0	564	589	201	34	53	53	56	38	67	99	99	0	1.329	1.293	1.308	1.314	1.677	1.328	0.739	427	2642	95	1190	1229	0.410	679	511	693	536	338235	251437	11.081	14.026	0	0	0
6	14	10	""	"mic1"	16190	19560	230	786	807	250	30	99	99	107	74	69	100	100	0	602	621	212	34	53	53	58	64	110	99	99	0	1.251	1.246	1.263	1.257	1.679	1.276	0.747	412	2606	92	1236	1276	0.323	687	549	708	568	332563	255938	9.459	8.797	0	0	0
6	15	10	""	"mic1"	16580	19560	230	770	792	242	30	100	100	105	43	40	100	100	0	594	608	202	33	54	54	56	19	33	100	100	0	1.241	1.249	1.260	1.269	1.674	1.280	0.773	406	2606	93	1210	1246	0.312	670	540	692	554	321741	246793	15.977	29.053	0	0	0
6	16	10	""	"mic1"	16990	19540	230	776	801	265	33	99	99	105	48	45	100	99	0	574	604	222	36	54	54	56	19	33	99	99	0	1.302	1.276	1.304	1.306	1.808	1.313	0.728	417	2691	97	1197	1252	0.381	677	520	702	550	333947	251781	14.500	28.842	0	0	0
6	17	10	""	"buffer"	17380	19550	150	101	111	47	42	101	101	105	45	42	19	6	0	54	56	15	26	53	53	55	15	27	14	3	0	0.000	3.333	3.167	2.522	4.372	18.360	0.019	156	1272	100	1	13	Error	0	1	10	3	17375	8674	0.133	0.067	-100	0	1
6	18	10	""	"buffer"	17780	19550	150	93	98	45	45	100	100	104	42	40	14	5	0	53	60	27	45	53	53	55	16	29	16	8	0	100000.000	-0.286	2.714	2.214	4.129	-131.732	0.000	156	1272	100	-7	5	16.610	-7	0	-2	7	15339	9349	-0.143	0.313	-100	0	1
6	19	10	""	"buffer"	18180	19550	150	100	102	42	41	99	99	104	45	43	14	3	0	54	58	26	44	53	53	56	23	41	9	4	0	1.000	0.600	2.632	2.195	5.360	31.845	0.002	156	1272	100	2	8	0.000	1	1	3	5	15971	9124	-0.044	0.087	-100	0	1
6	20	10	""	"buffer"	18580	19550	150	95	105	47	44	98	98	128	826	645	0	0	0	54	58	25	43	52	52	85	965	1135	0	0	0	-1.500	1.167	2.667	2.965	4.699	-0.018	0.002	156	1272	100	-1	13	Error	-3	2	7	6	16314	9061	-0.028	-0.028	-100	0	1
6	1	11	""	"sp3"	11000	19970	190	738	748	215	28	99	99	103	42	40	100	100	0	471	491	147	29	55	55	57	18	31	100	100	0	1.536	1.489	1.483	1.490	1.641	1.576	0.755	313	1965	92	1055	1085	0.619	639	416	649	436	234218	153749	15.357	24.111	0	0	0
6	2	11	""	"sp3"	11440	19990	200	715	722	226	31	100	100	106	42	39	99	99	0	479	485	146	30	55	55	57	19	33	99	99	0	1.450	1.447	1.441	1.441	1.657	1.540	0.769	323	1951	24	1039	1052	0.536	615	424	622	430	233059	156588	14.667	22.526	0	0	0
6	3	11	""	"sp3"	11700	19980	200	752	754	221	29	101	101	108	66	61	99	99	0	491	497	154	30	55	55	59	50	84	98	97	0	1.493	1.477	1.473	1.487	1.651	1.522	0.748	347	1945	38	1087	1095	0.578	651	436	653	442	261565	172359	9.788	8.760	0	0	0
6	4	11	""	"sp3"	12170	19960	190	788	810	229	28	103	103	109	52	47	100	100	0	490	510	174	34	55	55	59	31	52	100	99	0	1.575	1.554	1.612	1.590	1.620	1.612	0.752	306	1977	88	1120	1162	0.655	685	435	707	455	247966	156190	13.481	14.548	0	0	0
6	5	11	""	"tgfb1"	12600	19960	230	608	626	238	38	100	100	108	61	56	99	98	0	604	617	200	32	54	54	59	34	57	99	99	0	0.924	0.934	0.904	0.898	1.708	0.979	0.739	414	2793	96	1058	1089	-0.114	508	550	526	563	258994	255507	8.492	16.412	0	0	0
6	6	11	""	"tgfb1"	13010	19980	220	670	701	248	35	100	100	108	76	70	99	98	0	682	685	213	31	55	55	60	95	158	100	99	0	0.909	0.954	0.954	0.921	1.711	0.943	0.726	398	2522	93	1197	1231	-0.138	570	627	601	630	279082	272583	7.803	6.579	0	0	0
6	7	11	""	"tgfb1"	13370	19980	230	684	714	253	35	100	100	106	64	60	99	98	0	671	682	235	34	55	55	60	62	103	99	99	0	0.948	0.979	0.976	0.971	1.708	0.891	0.642	415	2614	94	1200	1241	-0.077	584	616	614	627	296352	283161	9.500	10.032	0	0	0
6	8	11	""	"tgfb1"	13770	19960	220	602	634	254	40	102	102	107	54	50	99	98	0	619	633	239	37	55	55	58	21	36	99	99	0	0.887	0.920	0.911	0.897	1.870	0.957	0.710	393	2615	97	1064	1110	-0.173	500	564	532	578	249012	248770	9.759	27.381	0	0	0
6	9	11	""	"pnp"	14190	19960	220	2182	2178	570	26	102	102	109	61	55	100	100	0	1685	1688	539	31	55	55	57	20	35	100	99	0	1.276	1.271	1.281	1.312	1.548	1.263	0.881	379	2617	95	3710	3709	0.352	2080	1630	2076	1633	825375	639665	33.918	81.550	0	0	0
6	10	11	""	"pnp"	14580	19970	220	2243	2216	518	23	100	100	105	50	47	100	100	0	1715	1713	417	24	54	54	56	18	32	100	100	0	1.290	1.275	1.275	1.286	1.490	1.286	0.909	375	2596	95	3804	3775	0.367	2143	1661	2116	1659	830848	642441	42.220	92.056	0	0	0
6	11	11	""	"pnp"	14970	19950	210	2231	2222	500	22	98	98	103	43	41	100	100	0	1689	1679	377	22	54	54	56	18	32	100	100	0	1.305	1.307	1.319	1.309	1.357	1.320	0.927	328	2341	97	3768	3749	0.384	2133	1635	2124	1625	728855	550583	49.279	90.167	0	0	0
6	12	11	""	"pnp"	15380	19960	220	2255	2240	566	25	99	99	104	44	42	100	100	0	1729	1747	497	28	54	54	56	17	30	100	100	0	1.287	1.265	1.267	1.269	1.380	1.263	0.911	367	2722	98	3831	3834	0.364	2156	1675	2141	1693	821926	641300	48.545	99.471	0	0	0
6	13	11	""	"timp2"	15810	19960	210	546	567	190	33	98	98	104	58	55	99	98	0	333	353	133	37	53	53	57	42	73	98	98	0	1.600	1.563	1.600	1.583	1.864	1.691	0.677	350	2292	94	728	769	0.678	448	280	469	300	198611	123387	7.983	7.048	0	0	0
6	14	11	""	"timp2"	16170	19980	210	575	578	192	33	99	99	106	68	64	99	97	0	350	373	160	42	53	53	59	78	132	98	90	0	1.603	1.497	1.508	1.538	1.908	1.364	0.614	348	2313	92	773	799	0.681	476	297	479	320	201099	129659	6.941	4.026	0	0	0
6	15	11	""	"timp2"	16590	19970	200	517	540	208	38	98	98	104	50	48	99	96	0	335	357	141	39	53	53	57	55	96	99	93	0	1.486	1.454	1.459	1.445	1.974	1.590	0.655	332	2247	93	701	746	0.571	419	282	442	304	179252	118533	8.720	5.455	0	0	0
6	16	11	""	"timp2"	16980	19970	210	518	521	179	34	98	98	109	129	118	96	83	0	311	346	462	133	53	53	56	34	60	98	96	0	1.628	1.444	1.570	1.614	2.117	0.717	0.169	354	2396	93	678	716	0.703	420	258	423	293	184267	122602	3.194	8.529	0	0	0
6	17	11	""	"sp5"	17390	19950	190	9773	9778	1879	19	98	98	110	141	128	100	100	0	5485	5390	1120	20	54	54	60	112	186	100	99	0	1.781	1.814	1.819	1.841	1.385	1.831	0.946	300	1995	93	15106	15016	0.833	9675	5431	9680	5336	2933322	1617062	68.567	47.589	0	0	0
6	18	11	""	"sp5"	17790	19970	190	9852	9669	1869	19	98	98	108	110	101	100	100	0	5450	5317	1295	24	53	53	60	119	198	100	99	0	1.807	1.818	1.790	1.896	1.563	1.824	0.931	286	1998	94	15151	14835	0.854	9754	5397	9571	5264	2765344	1520602	86.918	44.176	0	0	0
6	19	11	""	"sp5"	18170	19970	190	9952	9794	1887	19	96	96	102	43	42	100	100	0	5710	5539	1279	23	53	53	56	24	42	100	100	0	1.742	1.768	1.763	1.823	1.474	1.774	0.941	300	1980	97	15513	15184	0.801	9856	5657	9698	5486	2938320	1661802	225.395	228.458	0	0	0
6	20	11	""	"sp5"	18560	19950	210	10305	10066	2243	22	95	95	116	595	512	100	100	0	5736	5637	1300	23	53	53	72	691	959	100	99	0	1.797	1.786	1.771	1.790	1.319	1.810	0.936	324	2475	91	15893	15555	0.846	10210	5683	9971	5584	3261507	1826520	16.723	8.054	0	0	0
7	1	1	""	"sp4"	2020	24970	220	609	622	188	30	93	93	101	51	50	99	99	0	496	502	154	30	50	50	53	32	60	100	99	0	1.157	1.170	1.169	1.158	1.562	1.212	0.768	383	2790	68	962	981	0.210	516	446	529	452	238069	192244	10.216	14.031	0	0	0
7	2	1	""	"sp4"	2440	25000	210	607	631	196	31	91	91	96	40	41	100	100	0	532	543	165	30	50	50	52	16	30	100	100	0	1.071	1.095	1.116	1.082	1.637	1.132	0.738	377	2261	94	998	1033	0.099	516	482	540	493	237984	204728	13.375	30.688	0	0	0
7	3	1	""	"sp4"	2790	25000	200	610	621	180	28	95	95	100	42	42	100	99	0	514	527	145	27	51	51	55	34	61	100	100	0	1.112	1.105	1.090	1.095	1.617	1.134	0.735	363	2015	95	978	1002	0.153	515	463	526	476	225586	191157	12.405	13.882	0	0	0
7	4	1	""	"sp4"	3180	24950	240	627	641	188	29	93	93	98	40	40	100	100	0	514	528	151	28	51	51	53	27	50	99	99	0	1.153	1.149	1.149	1.149	1.640	1.188	0.759	393	3258	92	997	1025	0.205	534	463	548	477	251804	207677	13.575	17.593	0	0	0
7	5	1	""	"abp1"	3600	24970	150	101	109	49	44	94	94	99	41	41	26	10	0	56	63	29	46	53	53	55	20	36	17	8	0	2.333	1.500	2.500	2.350	4.540	20.663	0.004	156	1209	100	10	25	1.222	7	3	15	10	16992	9796	0.244	0.400	-100	0	1
7	6	1	""	"abp1"	3980	25010	280	185	200	91	45	102	102	212	1754	827	0	0	0	119	133	71	53	54	54	223	2654	1190	0	0	0	1.277	1.241	1.452	1.333	3.782	1.824	0.355	655	3865	45	148	177	0.353	83	65	98	79	131086	87224	-0.007	-0.034	-100	0	1
7	7	1	""	"abp1"	4360	24990	200	188	202	88	43	97	97	118	100	84	45	11	0	122	139	71	51	53	53	64	53	82	59	29	0	1.319	1.221	1.456	1.306	3.553	3.441	0.120	330	2143	91	160	191	0.399	91	69	105	86	66611	45969	0.840	1.415	-100	0	1
7	8	1	""	"abp1"	4790	24970	210	176	196	88	44	95	95	101	41	40	73	48	0	109	126	67	53	54	54	56	18	32	84	68	0	1.473	1.403	1.470	1.488	3.751	2.341	0.157	341	2370	91	136	173	0.559	81	55	101	72	66964	43053	2.317	3.889	-100	0	1
7	9	1	""	"ctss"	5210	24970	210	693	733	261	35	100	100	107	48	44	100	100	0	650	776	535	68	56	56	58	19	32	100	99	0	0.998	0.879	0.933	0.939	1.668	0.685	0.638	361	2326	94	1187	1353	-0.003	593	594	633	720	264622	280237	13.042	37.789	0	0	0
7	10	1	""	"ctss"	5630	24970	200	691	728	272	37	98	98	103	41	39	100	100	0	751	817	370	45	55	55	58	25	43	100	100	0	0.852	0.827	0.844	0.836	1.582	0.786	0.811	339	2186	95	1289	1392	-0.231	593	696	630	762	246796	276966	15.244	30.360	0	0	0
7	11	1	""	"ctss"	5990	24960	210	679	726	265	36	97	97	101	43	42	100	99	0	767	817	307	37	54	54	57	22	38	100	100	0	0.816	0.824	0.825	0.816	1.556	0.817	0.816	357	2336	93	1295	1392	-0.293	582	713	629	763	259283	291728	14.535	34.545	0	0	0
7	12	1	""	"ctss"	6400	24960	220	705	736	271	36	97	97	106	72	67	99	98	0	749	784	303	38	54	54	63	90	142	99	99	0	0.875	0.875	0.870	0.874	1.618	0.874	0.830	352	2675	95	1303	1369	-0.193	608	695	639	730	259166	276037	8.750	8.011	0	0	0
7	13	1	""	"actin"	6820	24950	210	13610	13455	2363	17	100	100	113	93	82	100	100	0	14925	14730	2430	16	55	55	69	103	149	100	100	0	0.909	0.910	0.907	0.908	1.153	0.912	0.978	365	2410	92	28380	28030	-0.138	13510	14870	13355	14675	4910949	5376566	143.462	142.340	0	0	0
7	14	1	""	"actin"	7280	25020	260	5548	5973	3883	65	99	99	117	217	185	99	98	0	7941	7804	4799	61	55	55	79	481	608	99	93	0	0.691	0.758	0.728	0.749	1.462	0.786	0.957	450	2828	27	13335	13623	-0.533	5449	7886	5874	7749	2687790	3511668	26.986	16.060	0	0	0
7	15	1	""	"actin"	7550	25020	320	12246	12038	2380	19	103	103	181	619	341	99	99	0	13604	13493	2570	19	56	56	165	926	561	100	99	0	0.896	0.888	0.892	0.885	1.192	0.883	0.962	877	3276	71	25691	25372	-0.158	12143	13548	11935	13437	10557532	11833391	19.155	14.393	0	0	0
7	16	1	""	"actin"	7960	24970	320	1427	2158	2395	110	103	103	177	556	314	70	55	0	2224	3201	3274	102	56	56	157	835	531	72	57	0	0.611	0.653	0.620	0.637	1.719	0.686	0.883	812	4152	100	3492	5200	-0.711	1324	2168	2055	3145	1752588	2599551	3.563	3.646	-100	0	0
7	17	1	""	"sp7"	8410	24960	150	375	396	255	64	121	121	225	217	96	56	25	0	298	284	206	72	61	61	154	173	112	54	33	0	1.072	1.233	1.332	1.761	2.736	1.329	0.654	156	1272	100	491	498	0.100	254	237	275	223	61792	44238	0.788	0.751	-100	0	1
7	18	1	""	"sp7"	8810	24960	150	115	121	54	44	108	108	180	184	102	0	0	0	62	70	30	42	57	57	119	147	123	0	0	0	1.400	1.000	2.000	1.988	4.894	1.470	0.722	156	1272	100	12	26	0.485	7	5	13	13	18952	10977	-0.321	-0.333	-100	0	1
7	19	1	""	"sp7"	9230	24960	200	587	601	184	30	99	99	104	44	42	100	100	0	423	440	128	29	53	53	56	28	50	100	100	0	1.319	1.297	1.278	1.274	1.627	1.372	0.723	341	2202	95	858	889	0.399	488	370	502	387	204921	150045	11.295	13.714	0	0	0
7	20	1	""	"sp7"	9600	24970	210	622	650	193	29	98	98	105	106	100	99	98	0	450	464	139	29	54	54	59	161	272	97	72	0	1.323	1.346	1.349	1.342	1.587	1.408	0.781	372	2262	88	920	962	0.404	524	396	552	410	241698	172631	5.142	2.516	0	0	0
7	1	2	""	"ara"	1990	25380	150	100	99	37	37	93	93	101	52	51	8	0	0	51	51	12	23	50	50	52	14	26	9	1	0	7.000	6.000	3.000	3.284	3.706	-66.050	0.001	156	1272	100	8	7	2.807	7	1	6	1	15427	7903	-0.038	-0.071	-100	0	1
7	2	2	""	"ara"	2390	25380	150	96	96	37	38	92	92	97	40	41	14	3	0	50	51	13	25	50	50	52	15	28	11	1	0	100000.000	4.000	3.243	3.712	3.248	-233.262	0.000	156	1272	100	4	5	16.610	4	0	4	1	14923	7961	-0.025	-0.067	-100	0	1
7	3	2	""	"ara"	2790	25420	260	491	503	194	38	93	93	99	44	44	99	96	0	372	402	182	45	52	52	55	22	40	99	99	0	1.244	1.171	1.179	1.168	1.980	1.201	0.650	466	3389	0	718	760	0.315	398	320	410	350	234365	187293	9.182	15.773	-100	0	0
7	4	2	""	"ara"	3190	25380	150	93	97	41	42	96	96	99	39	39	16	4	0	52	55	19	34	51	51	53	14	26	19	5	0	-3.000	0.250	2.778	3.034	4.183	174.484	0.000	156	1272	100	-2	5	Error	-3	1	1	4	15075	8511	-0.051	0.143	-100	0	1
7	5	2	""	"cxcl10"	3600	25370	150	101	110	77	70	95	95	104	51	49	18	2	0	53	55	17	30	53	53	57	28	49	5	1	0	100000.000	7.500	3.147	3.290	3.753	10.287	0.039	156	1272	100	6	17	16.610	6	0	15	2	17095	8637	0.118	-0.071	-100	0	1
7	6	2	""	"cxcl10"	4000	25370	150	408	417	179	42	158	158	240	185	77	64	28	0	262	262	113	43	77	77	147	120	81	71	32	0	1.351	1.400	1.405	1.351	2.869	1.826	0.403	156	1246	100	435	444	0.434	250	185	259	185	65013	40883	0.957	0.958	-100	0	1
7	7	2	""	"cxcl10"	4400	25370	150	97	121	76	62	122	122	191	169	88	5	0	0	58	67	47	70	60	60	115	109	94	3	1	0	12.500	-0.143	3.938	4.551	3.471	1.630	0.569	156	1272	100	-27	6	3.644	-25	-2	-1	7	18821	10426	-0.414	-0.440	-100	0	1
7	8	2	""	"cxcl10"	4810	25360	240	377	389	143	36	94	94	100	41	41	98	95	0	222	247	116	46	54	54	56	16	28	99	98	0	1.685	1.528	1.628	1.559	2.144	1.658	0.527	446	2947	96	451	488	0.753	283	168	295	193	173580	109942	7.049	11.938	0	0	0
7	9	2	""	"anxa4"	5220	25350	230	503	530	197	37	99	99	104	46	44	99	98	0	183	199	90	45	55	55	58	20	34	96	91	0	3.156	2.993	3.273	3.325	2.428	3.723	0.460	378	2714	81	532	575	1.658	404	128	431	144	200459	75223	9.261	7.050	0	0	0
7	10	2	""	"anxa4"	5630	25380	210	563	581	198	34	98	98	104	46	44	99	99	0	195	219	105	47	55	55	58	23	39	98	90	0	3.321	2.945	3.205	3.355	2.312	3.365	0.524	354	2262	96	605	647	1.732	465	140	483	164	205775	77656	10.370	7.000	0	0	0
7	11	2	""	"anxa4"	5970	25380	200	553	574	213	37	96	96	100	41	41	100	98	0	194	209	100	47	54	54	56	17	30	97	94	0	3.264	3.084	3.405	3.374	2.229	3.597	0.526	334	2165	95	597	633	1.707	457	140	478	155	191726	69962	11.561	9.000	0	0	0
7	12	2	""	"anxa4"	6400	25360	220	534	549	201	36	98	98	103	44	42	99	98	0	191	205	96	46	54	54	56	23	41	94	88	0	3.182	2.987	3.120	3.319	2.326	3.416	0.540	370	2702	95	573	602	1.670	436	137	451	151	203127	76014	10.136	6.478	0	0	0
7	13	2	""	"cxcl10-bis"	6820	25360	210	380	402	140	34	97	97	102	41	40	99	98	0	220	230	89	38	53	53	55	16	29	98	98	0	1.695	1.723	1.770	1.756	2.049	1.983	0.569	340	2449	96	450	482	0.761	283	167	305	177	136648	78300	7.317	10.938	0	0	0
7	14	2	""	"cxcl10-bis"	7260	25380	220	394	410	139	33	97	97	104	91	87	96	83	0	225	236	91	38	53	53	56	26	46	98	95	0	1.727	1.710	1.710	1.783	2.125	1.946	0.594	379	2199	92	469	496	0.788	297	172	313	183	155357	89274	3.363	6.923	0	0	0
7	15	2	""	"cxcl10-bis"	7610	25370	150	190	226	147	65	99	99	114	138	121	37	14	0	102	134	95	70	54	54	63	53	84	48	28	0	1.896	1.587	1.726	1.906	3.270	1.690	0.569	156	945	100	139	207	0.923	91	48	127	80	35216	20878	0.812	1.340	-100	0	1
7	16	2	""	"cxcl10-bis"	7840	25330	260	325	336	278	82	104	104	179	614	343	2	0	0	192	198	111	56	56	56	143	836	584	0	0	0	1.625	1.634	1.644	1.771	2.352	0.684	0.756	540	2859	100	357	374	0.700	221	136	232	142	181331	106727	0.256	0.066	-100	0	1
7	17	2	""	"sp2"	8420	25360	220	2257	2288	478	20	101	101	117	100	85	100	100	0	2617	2585	567	21	54	54	68	89	130	99	99	0	0.841	0.864	0.846	0.877	1.375	0.857	0.934	397	2597	91	4719	4718	-0.250	2156	2563	2187	2531	908465	1026130	21.710	28.281	0	0	0
7	18	2	""	"sp2"	8810	25340	220	2346	2403	713	29	99	99	111	85	76	100	100	0	2592	2569	642	24	54	54	62	58	93	99	99	0	0.885	0.916	0.903	0.923	1.351	0.929	0.930	351	2640	72	4785	4819	-0.176	2247	2538	2304	2515	843381	901588	26.965	43.224	0	0	0
7	19	2	""	"sp2"	9240	25370	220	2409	2440	545	22	99	99	107	67	62	100	100	0	2696	2683	576	21	54	54	58	47	81	100	100	0	0.874	0.890	0.888	0.894	1.279	0.890	0.945	353	2536	96	4952	4970	-0.194	2310	2642	2341	2629	861393	947073	34.821	55.851	0	0	0
7	20	2	""	"sp2"	9590	25340	210	2574	2605	645	24	97	97	104	58	55	100	100	0	2677	2686	612	22	54	54	58	54	93	100	100	0	0.944	0.953	0.944	0.947	1.278	0.956	0.941	351	2207	95	5100	5140	-0.083	2477	2623	2508	2632	914269	942646	43.121	48.667	0	0	0
7	1	3	""	"apc"	1990	25780	150	93	100	43	43	94	94	105	61	58	8	3	0	49	51	14	27	51	51	62	82	132	0	0	0	0.500	100000.000	2.500	2.244	4.153	10.256	0.048	156	1272	100	-3	6	-1.000	-1	-2	6	0	15672	7894	-0.082	-0.134	-100	0	1
7	2	3	""	"apc"	2450	25840	300	520	525	211	40	98	98	117	85	72	96	86	0	438	452	175	38	53	53	75	81	108	98	91	0	1.096	1.070	1.051	1.018	1.860	1.120	0.670	635	4063	0	807	826	0.132	422	385	427	399	333170	286978	4.800	4.654	-100	0	0
7	3	3	""	"apc"	2790	25780	150	98	103	40	38	94	94	111	91	81	3	0	0	52	56	18	32	52	52	66	80	121	0	0	0	100000.000	2.250	3.250	2.901	4.243	-102.339	0.000	156	1083	100	4	13	16.610	4	0	9	4	16044	8662	-0.088	-0.125	-100	0	1
7	4	3	""	"apc"	3150	25770	230	580	595	210	35	95	95	99	42	42	99	99	0	458	474	168	35	52	52	54	21	38	100	99	0	1.195	1.185	1.183	1.165	1.727	1.237	0.724	423	2709	94	891	922	0.257	485	406	500	422	251600	200608	11.810	20.000	-100	0	0
7	5	3	""	"cxcl11"	3600	25770	150	97	110	53	48	98	98	105	47	44	19	8	0	61	66	31	46	54	54	57	22	38	22	6	0	-0.143	1.000	2.600	2.321	3.513	5.986	0.045	156	1261	100	6	24	Error	-1	7	12	12	17202	10261	0.106	0.409	-100	0	1
7	6	3	""	"cxcl11"	3990	25760	180	215	210	65	30	102	102	121	89	73	61	13	0	104	122	60	49	55	55	70	60	85	47	15	0	2.306	1.612	1.906	1.967	3.648	3.431	0.077	80	1924	0	162	175	1.205	113	49	108	67	16793	9746	1.000	0.867	-100	0	1
7	7	3	""	"cxcl11"	4390	25790	210	186	190	90	47	97	97	137	531	387	0	0	0	101	119	63	52	53	53	78	356	456	0	0	0	1.854	1.409	1.850	1.699	4.614	4.187	0.078	135	2454	31	137	159	0.891	89	48	93	66	25702	16107	0.100	0.115	-100	0	1
7	8	3	""	"cxcl11"	4780	25770	200	200	205	81	39	96	96	149	649	435	0	0	0	98	110	49	44	54	54	82	389	474	0	0	0	2.364	1.946	1.785	2.176	3.565	5.484	0.065	94	2334	18	148	165	1.241	104	44	109	56	19316	10325	0.086	0.072	-100	0	1
7	9	3	""	"arg2"	5140	25820	80	166	187	63	33	104	104	112	48	42	66	33	0	127	130	41	31	61	61	68	25	36	80	66	0	0.939	1.203	0.992	1.332	3.456	3.054	0.083	21	330	42	128	152	-0.091	62	66	83	69	3929	2731	1.563	2.480	-100	0	1
7	10	3	""	"arg2"	5590	25790	130	187	187	62	33	99	99	106	46	43	85	44	0	119	130	44	33	58	58	63	26	41	85	55	0	1.443	1.222	1.516	1.504	2.441	6.619	0.024	27	979	20	149	160	0.529	88	61	88	72	5059	3501	1.761	2.577	-100	0	1
7	11	3	""	"arg2"	5950	25800	100	179	177	49	27	102	102	110	45	40	70	30	0	99	111	49	44	61	61	69	28	40	55	35	0	2.026	1.500	1.625	1.370	6.978	8.421	0.014	20	588	0	115	125	1.019	77	38	75	50	3532	2221	1.489	1.500	-100	0	1
7	12	3	""	"arg2"	6410	25730	100	198	204	51	25	104	104	110	50	45	83	41	0	74	79	19	24	62	62	68	24	35	16	8	0	7.833	5.882	8.022	7.827	4.310	-76.930	0.000	12	593	0	106	117	2.970	94	12	100	17	2442	953	1.880	0.458	-100	0	1
7	13	3	""	"cxcl5"	6810	25770	150	97	100	39	39	97	97	102	42	41	12	2	0	57	61	27	44	53	53	55	17	30	19	7	0	0.000	0.375	2.000	1.763	4.267	48.526	0.001	156	1254	100	4	11	Error	0	4	3	8	15615	9584	-0.048	0.353	-100	0	1
7	14	3	""	"cxcl5"	7190	25760	300	328	346	136	39	98	98	108	249	230	44	4	0	252	270	116	42	53	53	55	20	36	98	97	0	1.156	1.143	1.157	1.104	2.379	6.423	0.163	689	4018	94	429	465	0.209	230	199	248	217	238246	186313	0.956	10.750	0	0	0
7	15	3	""	"cxcl5"	7640	25790	220	318	329	122	37	100	100	104	43	41	96	90	0	236	255	106	41	54	54	56	20	35	99	97	0	1.198	1.139	1.161	1.138	2.365	1.272	0.497	388	2415	92	400	430	0.261	218	182	229	201	127698	98929	5.233	9.950	0	0	0
7	16	3	""	"cxcl5"	7970	25800	220	316	335	138	41	99	99	105	44	41	95	88	0	242	252	101	40	56	56	60	32	53	97	92	0	1.167	1.204	1.218	1.186	2.351	1.352	0.481	392	2296	87	403	432	0.223	217	186	236	196	131500	98937	5.227	6.000	0	0	0
7	17	3	""	"arhgef1"	8400	25770	220	811	823	276	33	99	99	105	46	43	100	99	0	682	712	245	34	54	54	57	24	42	100	100	0	1.134	1.100	1.096	1.093	1.574	1.119	0.798	398	2665	92	1340	1382	0.181	712	628	724	658	327450	283459	15.609	27.292	0	0	0
7	18	3	""	"arhgef1"	8820	25760	200	804	821	264	32	101	101	112	77	68	100	99	0	686	691	223	32	54	54	61	57	93	99	98	0	1.112	1.130	1.093	1.138	1.662	1.152	0.788	330	2277	93	1335	1357	0.153	703	632	720	637	270899	228022	9.208	11.053	0	0	0
7	19	3	""	"arhgef1"	9230	25780	200	749	794	312	39	100	100	106	54	50	100	99	0	695	703	228	32	55	55	57	30	52	100	100	0	1.014	1.071	1.042	1.040	1.621	1.143	0.759	360	2151	96	1289	1342	0.020	649	640	694	648	285896	253164	12.741	21.533	0	0	0
7	20	3	""	"arhgef1"	9600	25750	200	751	788	266	33	98	98	103	42	40	100	100	0	641	672	222	33	55	55	57	18	31	100	100	0	1.114	1.118	1.081	1.105	1.575	1.148	0.792	337	2177	94	1239	1307	0.156	653	586	690	617	265426	226486	16.310	34.167	0	0	0
7	1	4	""	"cxcl9"	1990	26180	150	91	99	42	42	98	98	107	56	52	10	0	0	53	56	16	28	53	53	61	39	63	1	0	0	100000.000	0.333	3.415	3.263	4.354	3.847	0.052	156	1272	100	-7	4	16.610	-7	0	1	3	15370	8668	-0.143	-0.128	-100	0	1
7	2	4	""	"cxcl9"	2390	26180	150	90	97	40	41	104	104	125	83	66	3	0	0	50	51	12	23	55	55	84	82	97	0	0	0	2.800	1.750	3.317	3.130	3.851	1.357	0.254	156	1221	100	-19	-11	1.485	-14	-5	-7	-4	15093	7953	-0.337	-0.402	-100	0	1
7	3	4	""	"cxcl9"	2730	26100	220	241	266	139	52	106	106	132	103	78	61	25	0	219	235	119	50	57	57	93	128	137	59	19	0	0.833	0.899	0.944	0.839	3.275	1.064	0.427	327	2200	0	297	338	-0.264	135	162	160	178	87013	76805	1.301	1.109	-100	0	1
7	4	4	""	"cxcl9"	3200	26170	240	277	287	114	39	94	94	99	41	41	93	82	0	224	240	116	48	52	52	56	76	135	86	58	0	1.064	1.027	1.055	1.023	2.454	1.070	0.453	504	2816	90	355	381	0.089	183	172	193	188	144817	120912	4.585	2.421	-100	0	0
7	5	4	""	"arhj"	3630	26180	230	404	427	177	41	95	95	101	57	56	98	94	0	353	377	138	36	52	52	55	17	30	100	100	0	1.027	1.022	0.981	0.981	1.889	1.119	0.604	399	2692	95	610	657	0.038	309	301	332	325	170483	150419	5.719	18.941	0	0	0
7	6	4	""	"arhj"	4040	26190	210	434	460	218	47	95	95	101	47	46	99	97	0	385	399	135	33	53	53	56	21	37	100	100	0	1.021	1.055	1.040	0.997	1.821	1.243	0.596	355	2192	95	671	711	0.030	339	332	365	346	163439	141632	7.638	16.333	0	0	0
7	7	4	""	"arhj"	4360	26180	210	441	461	194	42	94	94	104	202	194	84	36	0	379	408	161	39	53	53	58	117	201	97	81	0	1.064	1.034	1.073	1.009	1.980	1.100	0.674	344	2179	92	673	722	0.089	347	326	367	355	158543	140438	1.767	2.991	-100	0	1
7	8	4	""	"arhj"	4850	26220	270	234	642	3521	548	99	99	138	548	397	4	2	0	192	425	1871	440	55	55	77	329	427	15	2	0	0.985	1.468	1.064	1.037	2.912	1.901	0.932	488	3279	61	272	913	-0.022	135	137	543	370	313455	207546	0.920	1.058	-100	0	1
7	9	4	""	"cxcr4"	5230	26170	200	296	340	232	68	101	101	110	53	48	94	79	0	141	175	115	65	56	56	63	37	58	77	54	0	2.294	2.008	2.294	2.373	2.941	2.572	0.434	326	2060	31	280	358	1.198	195	85	239	119	110820	57039	4.340	3.027	0	0	0
7	10	4	""	"cxcr4"	5600	26190	180	265	281	115	40	98	98	104	44	42	90	78	0	132	151	71	47	55	55	58	22	37	92	76	0	2.169	1.906	1.980	1.980	2.982	2.651	0.308	276	1833	93	244	279	1.117	167	77	183	96	77470	41625	4.023	4.227	0	0	0
7	11	4	""	"cxcr4"	6010	26180	190	279	298	126	42	98	98	103	43	41	93	82	0	137	151	71	47	55	55	57	17	29	93	83	0	2.207	2.083	2.321	2.201	2.887	2.956	0.314	279	1984	92	263	296	1.142	181	82	200	96	83082	42219	4.535	5.529	0	0	0
7	12	4	""	"cxcr4"	6400	26150	190	251	273	111	40	96	96	105	93	88	79	37	0	133	145	67	46	53	53	56	31	55	85	61	0	1.938	1.924	2.000	2.034	2.906	2.658	0.323	286	2001	91	235	269	0.955	155	80	177	92	78042	41607	1.806	2.871	-100	0	1
7	13	4	""	"atp2a3"	6850	26160	210	334	365	181	49	96	96	111	328	295	28	3	0	381	481	302	62	53	53	55	23	41	99	98	0	0.726	0.629	0.659	0.652	2.197	0.562	0.635	363	2273	94	566	697	-0.462	238	328	269	428	132457	174447	0.774	18.522	0	0	0
7	14	4	""	"atp2a3"	7210	26190	230	344	380	192	50	97	97	110	312	283	35	6	0	412	481	262	54	53	53	55	22	40	100	99	0	0.688	0.661	0.671	0.641	2.145	0.639	0.634	407	2522	92	606	711	-0.540	247	359	283	428	154745	195678	0.865	19.364	0	0	0
7	15	4	""	"atp2a3"	7630	26190	230	332	372	178	47	97	97	105	57	54	96	84	0	399	454	242	53	55	55	59	28	47	99	99	0	0.683	0.689	0.664	0.681	2.213	0.665	0.609	401	2398	93	579	674	-0.550	235	344	275	399	149151	181990	4.684	14.107	0	0	0
7	16	4	""	"atp2a3"	7970	26150	210	306	345	177	51	101	101	111	101	90	77	50	0	387	459	265	57	56	56	65	118	181	91	68	0	0.619	0.605	0.595	0.598	2.150	0.581	0.621	412	1998	86	536	647	-0.692	205	331	244	403	142029	189217	2.317	3.339	0	0	0
7	17	4	""	"cyp1a1"	8500	26220	230	279	290	107	36	99	99	110	110	100	76	33	0	223	241	94	39	54	54	62	125	201	71	20	0	1.065	1.021	1.030	0.980	2.266	1.313	0.490	342	2430	78	349	378	0.091	180	169	191	187	99257	82414	1.636	1.432	-100	0	1
7	18	4	""	"cyp1a1"	8800	26160	190	272	286	119	41	100	100	109	65	59	85	62	0	222	236	100	42	54	54	59	48	81	95	82	0	1.024	1.022	0.989	0.969	2.521	1.181	0.422	266	1814	88	340	368	0.034	172	168	186	182	75960	62817	2.723	3.688	0	0	0
7	19	4	""	"cyp1a1"	9200	26170	200	257	273	124	45	98	98	105	55	52	86	67	0	197	215	93	43	56	56	59	35	59	96	85	0	1.128	1.101	1.051	1.033	2.759	1.371	0.382	322	2272	90	300	334	0.174	159	141	175	159	87935	69094	3.055	4.457	0	0	0
7	20	4	""	"cyp1a1"	9600	26150	200	240	261	120	45	99	99	107	95	88	69	32	0	183	204	99	48	56	56	60	61	101	85	52	0	1.110	1.095	1.108	1.018	2.498	1.527	0.353	313	2237	96	268	310	0.151	141	127	162	148	81568	63787	1.621	2.361	-100	0	1
7	1	5	""	"auh"	1970	26570	170	243	266	135	50	102	102	142	281	197	12	4	0	181	229	155	67	55	55	93	250	268	25	5	0	1.119	0.943	1.205	1.071	3.387	1.048	0.567	75	1711	0	267	338	0.162	141	126	164	174	19917	17175	0.441	0.544	-100	0	1
7	2	5	""	"auh"	2390	26580	150	104	110	46	41	109	109	189	369	195	0	0	0	58	63	24	38	56	56	108	238	220	0	0	0	-2.500	0.143	3.167	2.718	3.292	1.807	0.484	156	1182	100	-3	8	Error	-5	2	1	7	17198	9778	-0.214	-0.189	-100	0	1
7	3	5	""	"auh"	2750	26560	370	5532	5425	1133	20	102	102	135	212	157	99	99	0	4238	4157	908	21	55	55	80	150	187	99	99	0	1.298	1.298	1.299	1.306	1.224	1.300	0.959	1057	4121	87	9613	9425	0.376	5430	4183	5323	4102	5734620	4394176	24.953	27.180	-100	0	0
7	4	5	""	"auh"	3190	26550	230	5521	5411	1288	23	94	94	100	45	45	100	100	0	4236	4147	1023	24	51	51	54	27	50	100	100	0	1.297	1.298	1.302	1.298	1.234	1.300	0.962	402	2538	91	9612	9413	0.375	5427	4185	5317	4096	2175214	1667056	118.022	151.593	-100	0	0
7	5	5	""	"cyp1b1"	3660	26570	210	222	235	99	42	95	95	103	64	62	77	49	0	136	149	65	43	52	52	54	19	35	94	83	0	1.512	1.443	1.500	1.398	2.996	3.041	0.215	365	2249	89	211	237	0.596	127	84	140	97	85934	54380	2.063	5.000	-100	0	1
7	6	5	""	"cyp1b1"	4030	26600	210	234	294	733	249	96	96	102	45	44	83	65	0	136	152	76	50	53	53	54	15	27	95	86	0	1.663	2.000	1.520	1.522	3.710	35.088	0.033	368	2119	83	221	297	0.734	138	83	198	99	108157	55948	4.267	6.533	0	0	0
7	7	5	""	"cyp1b1"	4370	26580	210	238	253	112	44	96	96	101	41	40	86	73	0	128	144	76	52	53	53	55	16	29	95	84	0	1.893	1.725	1.859	1.793	2.866	2.380	0.293	323	2239	87	217	248	0.921	142	75	157	91	81876	46557	3.707	5.563	0	0	0
7	8	5	""	"cyp1b1"	4840	26510	270	247	763	3430	449	98	98	104	46	44	83	68	0	133	156	101	64	54	54	58	28	48	78	59	0	1.886	6.520	1.800	2.166	4.609	217.171	0.012	358	3208	0	228	767	0.915	149	79	665	102	273022	55810	14.326	3.500	0	0	0
7	9	5	""	"sp1"	5230	26560	230	4648	4599	857	18	102	102	111	72	64	100	100	0	1840	1838	354	19	56	56	63	61	96	100	100	0	2.548	2.524	2.520	2.535	1.228	2.552	0.959	444	2414	97	6330	6279	1.349	4546	1784	4497	1782	2042027	816246	62.333	29.098	0	0	0
7	10	5	""	"sp1"	5600	26570	230	4725	4668	853	18	99	99	105	45	42	100	99	0	1866	1841	333	18	56	56	59	24	40	99	99	0	2.556	2.560	2.563	2.570	1.230	2.605	0.951	440	2492	95	6436	6354	1.354	4626	1810	4569	1785	2053745	810165	101.400	74.250	0	0	0
7	11	5	""	"sp1"	6000	26560	230	4612	4581	774	16	97	97	102	41	40	100	100	0	1843	1811	317	17	56	56	58	18	31	100	100	0	2.527	2.555	2.561	2.570	1.229	2.587	0.958	417	2553	95	6302	6239	1.337	4515	1787	4484	1755	1910183	755033	109.244	97.389	0	0	0
7	12	5	""	"sp1"	6400	26550	230	4482	4431	787	17	98	98	102	43	42	100	100	0	1778	1762	337	19	54	54	68	630	926	99	91	0	2.543	2.537	2.518	2.548	1.231	2.569	0.955	415	2718	91	6108	6041	1.347	4384	1724	4333	1708	1838896	731118	100.674	2.689	0	0	0
7	13	5	""	"bhlhb2"	6850	26540	200	1070	1067	313	29	98	98	103	42	40	100	100	0	464	485	169	34	54	54	70	693	990	7	0	0	2.371	2.248	2.353	2.308	1.641	2.360	0.792	315	2246	89	1382	1400	1.245	972	410	969	431	336138	152906	22.952	0.599	0	0	0
7	14	5	""	"bhlhb2"	7250	26590	200	1130	1136	268	23	101	101	303	1407	464	8	0	0	509	524	147	28	54	54	311	1960	630	0	0	0	2.262	2.202	2.199	2.241	1.490	2.300	0.836	296	2161	93	1484	1505	1.178	1029	455	1035	470	336273	155065	0.592	0.109	-100	0	1
7	15	5	""	"bhlhb2"	7630	26600	260	997	995	284	28	107	107	852	2514	295	0	0	0	445	452	152	33	59	59	1118	3651	326	0	0	0	2.306	2.260	2.282	2.339	1.636	2.498	0.764	551	3059	92	1276	1281	1.205	890	386	888	393	548435	249014	0.057	-0.182	-100	0	1
7	16	5	""	"bhlhb2"	7960	26550	200	252	264	114	43	105	105	122	96	78	70	32	0	120	129	57	44	57	57	73	112	153	21	0	0	2.333	2.208	2.327	2.500	3.760	3.417	0.226	140	2141	0	210	231	1.222	147	63	159	72	36898	17994	1.479	0.500	-100	0	1
7	17	5	""	"dbl"	8470	26570	260	548	571	207	36	106	106	142	148	104	97	80	0	435	468	181	38	56	56	75	122	162	97	84	0	1.166	1.129	1.134	1.116	1.848	1.186	0.647	554	3107	84	821	877	0.222	442	379	465	412	316074	259492	2.899	3.221	0	0	0
7	18	5	""	"dbl"	8860	26560	280	565	579	195	33	103	103	131	112	85	99	92	0	442	463	184	39	55	55	70	64	91	99	97	0	1.194	1.167	1.196	1.179	1.880	1.198	0.614	746	3308	90	849	884	0.256	462	387	476	408	431910	345747	4.000	6.141	0	0	0
7	19	5	""	"dbl"	9210	26560	150	103	114	61	53	103	103	121	95	78	8	0	0	60	64	21	32	57	57	69	69	100	0	0	0	0.000	1.571	2.714	3.231	3.891	1.589	0.262	156	1173	100	3	18	Error	0	3	11	7	17795	9907	-0.074	-0.072	-100	0	1
7	20	5	""	"dbl"	9620	26560	270	562	587	222	37	101	101	109	80	73	99	95	0	415	439	215	48	56	56	59	50	84	98	96	0	1.284	1.269	1.308	1.328	1.963	1.270	0.667	528	3683	94	820	869	0.361	461	359	486	383	310106	231717	5.975	7.600	0	0	0
7	1	6	""	"blnk"	2000	26980	150	84	91	37	40	91	91	145	658	453	0	0	0	51	54	16	29	52	52	115	1003	872	0	0	0	7.000	0.000	2.519	2.576	3.190	0.631	0.835	156	1272	100	-8	2	2.807	-7	-1	0	2	14214	8460	-0.082	-0.061	-100	0	1
7	2	6	""	"blnk"	2400	26980	150	95	101	40	39	97	97	106	51	48	14	1	0	53	54	14	25	52	52	59	35	59	1	0	0	-2.000	2.000	3.885	3.761	4.103	23.213	0.005	156	1247	100	-1	6	Error	-2	1	4	2	15729	8353	-0.098	-0.143	-100	0	1
7	3	6	""	"blnk"	2810	27030	340	687	713	254	35	101	101	151	195	129	97	81	0	619	629	223	35	55	55	102	177	173	97	83	0	1.039	1.066	1.063	1.064	1.627	1.103	0.756	965	4262	82	1150	1186	0.055	586	564	612	574	688446	607042	2.882	2.977	-100	0	0
7	4	6	""	"blnk"	3230	26930	140	205	220	124	56	95	95	103	50	48	68	53	0	136	160	86	53	52	52	56	23	41	87	73	0	1.310	1.157	1.320	1.213	4.708	3.149	0.089	73	1161	0	194	233	0.390	110	84	125	108	16083	11662	2.340	4.522	0	0	0
7	5	6	""	"dck"	3640	26970	210	231	250	103	41	93	93	100	46	46	88	71	0	173	197	88	44	52	52	54	19	35	98	95	0	1.140	1.083	1.180	1.072	2.829	1.345	0.313	384	2224	91	259	302	0.189	138	121	157	145	96110	75580	3.261	7.526	0	0	0
7	6	6	""	"dck"	3990	27000	210	241	254	110	43	96	96	102	49	48	86	66	0	182	207	98	47	53	53	55	21	38	98	93	0	1.124	1.026	1.059	0.999	2.938	1.209	0.358	373	2202	90	274	312	0.169	145	129	158	154	94587	77137	3.102	7.238	0	0	0
7	7	6	""	"dck"	4430	27000	220	241	262	116	44	97	97	104	58	55	83	60	0	184	199	84	42	53	53	57	53	92	91	62	0	1.099	1.130	1.114	1.095	2.808	1.521	0.320	362	2504	95	275	311	0.136	144	131	165	146	95024	72103	2.724	2.679	0	0	0
7	8	6	""	"dck"	4780	26960	200	232	242	102	42	97	97	102	40	39	84	70	0	194	209	95	45	54	54	57	23	40	97	90	0	0.964	0.935	0.919	0.888	3.104	1.041	0.316	363	2131	91	275	300	-0.053	135	140	145	155	87759	75898	3.500	6.609	0	0	0
7	9	6	""	"bnip3l"	5230	26960	210	618	651	245	37	99	99	110	75	68	99	98	0	392	436	240	55	56	56	63	64	101	97	89	0	1.545	1.453	1.518	1.594	1.949	1.391	0.672	355	2234	87	855	932	0.628	519	336	552	380	231251	154705	7.213	5.828	0	0	0
7	10	6	""	"bnip3l"	5590	27000	210	643	670	258	38	98	98	105	60	57	100	98	0	402	436	203	46	55	55	59	36	61	99	98	0	1.571	1.501	1.524	1.561	1.937	1.547	0.693	362	2194	98	892	953	0.652	545	347	572	381	242379	157957	9.417	10.472	0	0	0
7	11	6	""	"bnip3l"	5970	26960	210	606	644	247	38	97	97	103	49	47	100	99	0	387	418	176	42	55	55	57	20	35	99	99	0	1.533	1.507	1.501	1.527	1.758	1.574	0.748	327	2350	92	841	910	0.616	509	332	547	363	210508	136686	11.041	18.050	0	0	0
7	12	6	""	"bnip3l"	6400	26960	200	569	614	231	37	97	97	102	49	48	100	99	0	363	397	180	45	55	55	57	23	40	99	98	0	1.532	1.512	1.564	1.591	1.819	1.562	0.721	321	2277	95	780	859	0.615	472	308	517	342	197244	127293	10.449	14.783	0	0	0
7	13	6	""	"ddx21"	6870	26970	240	9971	9799	2623	26	98	98	104	52	50	100	100	0	14519	14623	3547	24	56	56	71	605	852	100	100	0	0.683	0.666	0.664	0.660	1.213	0.667	0.972	445	2956	95	24336	24268	-0.550	9873	14463	9701	14567	4360376	6507258	186.442	24.053	0	0	0
7	14	6	""	"ddx21"	7200	26960	150	221	3473	5102	146	121	121	2519	4068	161	28	25	0	193	5055	7692	152	67	67	3676	6115	166	27	26	0	0.794	0.672	0.706	0.910	2.590	0.665	0.973	156	1246	100	226	8340	-0.333	100	126	3352	4988	541767	788539	0.235	0.226	-100	0	1
7	15	6	""	"ddx21"	7610	26960	150	9721	8569	3471	40	280	280	3634	4418	121	83	63	0	14204	12646	5017	39	277	277	5249	6477	123	86	70	0	0.678	0.670	0.672	0.714	1.673	0.676	0.954	156	1188	100	23368	20658	-0.561	9441	13927	8289	12369	1336741	1972801	1.117	1.142	-50	0	0
7	16	6	""	"ddx21"	7960	26970	260	314	571	670	117	108	108	211	754	357	16	8	0	498	1001	1398	139	59	59	229	1197	522	20	11	0	0.469	0.492	0.452	0.461	2.934	0.507	0.757	273	3576	0	645	1405	-1.092	206	439	463	942	155924	273322	0.477	0.645	-100	0	1
7	17	6	""	"ifi204"	8410	26960	150	130	135	63	46	120	120	196	189	96	1	0	0	61	73	45	61	61	61	94	83	88	4	1	0	100000.000	1.250	2.976	2.067	4.168	2.851	0.374	156	1272	100	10	27	16.610	10	0	15	12	21068	11397	-0.323	-0.253	-100	0	1
7	18	6	""	"ifi204"	8810	26960	150	458	466	260	55	120	120	211	199	94	73	41	0	202	210	125	59	60	60	102	93	91	64	33	0	2.380	2.307	2.470	2.529	2.288	2.734	0.508	156	1272	100	480	496	1.251	338	142	346	150	72746	32756	1.281	1.161	-100	0	1
7	19	6	""	"ifi204"	9220	26950	220	516	539	202	37	100	100	105	47	44	99	98	0	216	233	114	48	55	55	57	19	33	96	91	0	2.584	2.466	2.622	2.830	2.475	2.720	0.586	372	2686	96	577	617	1.370	416	161	439	178	200368	86504	9.234	9.263	0	0	0
7	20	6	""	"ifi204"	9610	26960	230	530	552	203	36	100	100	105	43	40	99	98	0	203	225	112	49	55	55	58	20	34	96	89	0	2.905	2.659	2.943	3.047	2.574	3.057	0.506	402	2624	93	578	622	1.539	430	148	452	170	221881	90533	10.395	8.350	0	0	0
7	1	7	""	"poh1"	1990	27350	80	152	162	70	43	98	98	108	59	54	44	20	0	61	86	49	56	55	55	64	43	67	37	17	0	9.000	2.065	1.729	2.948	6.696	19.349	0.003	29	344	27	60	95	3.170	54	6	64	31	4704	2496	0.915	0.512	-100	0	1
7	2	7	""	"poh1"	2400	27380	150	97	104	42	40	102	102	117	84	71	4	0	0	55	63	28	44	56	56	77	85	110	2	0	0	5.000	0.286	1.952	2.122	3.567	1.624	0.081	156	1272	100	-6	9	2.322	-5	-1	2	7	16205	9896	-0.155	-0.165	-100	0	1
7	3	7	""	"poh1"	2800	27380	150	91	98	42	42	98	98	149	189	126	0	0	0	52	55	18	32	53	53	106	185	174	0	0	0	7.000	0.000	2.835	2.509	3.628	22.222	0.008	156	1109	100	-8	2	2.807	-7	-1	0	2	15255	8569	-0.270	-0.276	-100	0	1
7	4	7	""	"poh1"	3200	27370	150	166	438	448	102	109	109	243	310	127	35	28	0	75	388	444	114	56	56	188	286	152	36	32	0	3.000	0.991	1.167	1.428	2.649	1.107	0.809	156	1272	100	76	661	1.585	57	19	329	332	68352	60535	0.629	0.699	-100	0	1
7	5	7	""	"krt2-4"	3670	27370	200	10811	11041	2511	22	101	101	595	2165	363	99	98	0	9305	9530	2372	24	54	54	513	2012	392	99	97	0	1.158	1.154	1.160	1.172	1.287	1.140	0.961	380	2105	61	19961	20416	0.212	10710	9251	10940	9476	4195612	3621395	4.825	4.482	0	0	0
7	6	7	""	"krt2-4"	4000	27370	150	11532	11607	1811	15	110	110	1030	2851	276	99	99	0	10247	10341	1874	18	58	58	925	2656	287	99	99	0	1.121	1.118	1.112	1.142	1.328	1.089	0.962	156	1178	100	21611	21780	0.165	11422	10189	11497	10283	1810739	1613186	3.710	3.545	-50	0	0
7	7	7	""	"krt2-4"	4420	27390	210	11546	11227	3291	29	98	98	105	60	57	100	100	0	10210	9905	2626	26	54	54	59	70	118	100	100	0	1.127	1.130	1.126	1.126	1.336	1.143	0.956	364	2243	96	21604	20980	0.172	11448	10156	11129	9851	4086647	3605489	185.367	140.657	0	0	0
7	8	7	""	"krt2-4"	4780	27360	210	11137	11271	3113	27	96	96	102	45	44	100	100	0	9925	9877	2590	26	55	55	59	58	98	100	100	0	1.119	1.138	1.132	1.140	1.292	1.144	0.966	341	2279	95	20911	20997	0.162	11041	9870	11175	9822	3843427	3368050	248.200	169.276	0	0	0
7	9	7	""	"sp8"	5230	27360	190	1591	1589	347	21	97	97	105	54	51	100	100	0	1139	1160	288	24	56	56	61	39	63	100	100	0	1.380	1.351	1.367	1.363	1.376	1.360	0.876	324	1958	96	2577	2596	0.465	1494	1083	1492	1104	514977	375912	27.481	28.179	0	0	0
7	10	7	""	"sp8"	5620	27380	200	1604	1597	366	22	96	96	103	60	58	100	100	0	1164	1176	290	24	55	55	58	37	63	100	100	0	1.360	1.339	1.341	1.341	1.346	1.348	0.906	312	2145	90	2617	2622	0.444	1508	1109	1501	1121	498371	367046	24.900	30.216	0	0	0
7	11	7	""	"sp8"	5980	27370	190	1599	1600	389	24	95	95	101	51	50	100	100	0	1181	1186	295	24	54	54	57	20	35	100	100	0	1.335	1.330	1.319	1.331	1.374	1.347	0.895	293	1945	91	2631	2637	0.417	1504	1127	1505	1132	468863	347620	29.392	56.450	0	0	0
7	12	7	""	"sp8"	6400	27350	200	1576	1596	371	23	97	97	104	54	51	100	100	0	1132	1148	268	23	55	55	58	25	43	100	100	0	1.373	1.371	1.349	1.376	1.398	1.396	0.889	312	2294	90	2556	2592	0.457	1479	1077	1499	1093	497902	358239	27.630	43.600	0	0	0
7	13	7	""	"snk"	6850	27360	220	422	438	160	36	98	98	104	46	44	99	96	0	191	208	90	43	54	54	58	30	51	96	90	0	2.365	2.208	2.376	2.260	2.281	2.663	0.487	379	2375	88	461	494	1.242	324	137	340	154	166155	78925	7.261	5.000	0	0	0
7	14	7	""	"snk"	7210	27420	220	433	448	155	34	98	98	125	460	368	21	0	0	194	206	82	39	55	55	103	861	835	0	0	0	2.410	2.318	2.343	2.450	2.142	2.702	0.521	407	2403	94	474	501	1.269	335	139	350	151	182349	83668	0.702	0.120	-100	0	1
7	15	7	""	"snk"	7640	27390	290	430	443	152	34	112	112	909	2633	289	0	0	0	202	215	88	40	61	61	1264	3926	310	0	0	0	2.255	2.149	2.253	2.255	2.300	0.625	0.904	663	3502	96	459	485	1.173	318	141	331	154	293652	142675	-0.177	-0.267	-100	0	1
7	16	7	""	"snk"	7970	27350	210	258	271	114	42	105	105	142	276	194	16	1	0	109	134	89	66	57	57	108	488	451	0	0	0	2.942	2.156	2.857	2.763	3.605	3.061	0.217	199	2106	5	205	243	1.557	153	52	166	77	53852	26611	0.467	0.053	-100	0	1
7	17	7	""	"mmp13"	8440	27390	190	192	200	83	41	98	98	106	62	58	64	33	0	109	130	59	45	54	54	58	70	120	44	16	0	1.709	1.342	1.417	1.567	3.595	0.679	0.190	125	1912	5	149	178	0.773	94	55	102	76	24966	16193	1.516	1.029	-100	0	1
7	18	7	""	"mmp13"	8810	27370	200	187	193	81	41	99	99	105	50	47	69	42	0	112	131	66	50	54	54	56	31	55	70	46	0	1.517	1.221	1.600	1.520	3.903	2.781	0.091	121	2240	45	146	171	0.601	88	58	94	77	23338	15840	1.760	2.419	-100	0	1
7	19	7	""	"mmp13"	9210	27360	190	181	182	64	35	101	101	107	47	43	72	34	0	112	123	51	41	55	55	57	19	33	88	66	0	1.404	1.191	1.324	1.354	2.981	5.349	0.044	118	2027	35	137	149	0.490	80	57	81	68	21466	14480	1.596	3.474	-100	0	1
7	20	7	""	"mmp13"	9610	27350	210	184	190	83	43	99	99	105	41	39	75	51	0	108	121	53	43	55	55	57	18	31	83	66	0	1.604	1.379	1.902	1.664	3.769	3.832	0.072	150	2297	28	138	157	0.682	85	53	91	66	28524	18158	2.073	3.556	0	0	0
7	1	8	""	"tnf rsf19"	2000	27780	150	95	101	47	46	97	97	104	52	50	13	3	0	55	60	23	38	53	53	61	48	78	5	1	0	-1.000	0.571	3.542	3.286	3.854	2.928	0.028	156	1272	100	0	11	Error	-2	2	4	7	15719	9358	-0.058	-0.021	-100	0	1
7	2	8	""	"tnf rsf19"	2400	27780	150	91	99	42	42	94	94	100	46	46	17	5	0	53	55	17	30	52	52	58	34	58	3	1	0	-3.000	1.667	3.281	3.446	3.249	6.831	0.060	156	1194	100	-2	8	Error	-3	1	5	3	15449	8569	-0.022	-0.088	-100	0	1
7	3	8	""	"tnf rsf19"	2780	27770	380	522	549	196	35	102	102	139	162	116	95	70	0	507	525	189	36	55	55	95	152	160	97	79	0	0.929	0.951	0.927	0.941	1.662	0.576	0.367	1346	4828	89	872	917	-0.106	420	452	447	470	739555	706758	2.531	2.829	-100	0	0
7	4	8	""	"tnf rsf19"	3200	27770	150	105	110	53	48	96	96	102	49	48	16	5	0	56	61	22	36	52	52	59	42	71	8	1	0	2.250	1.556	2.798	2.549	4.128	9.373	0.012	156	1262	100	13	23	1.170	9	4	14	9	17229	9514	0.163	0.048	-100	0	1
7	5	8	""	"nqo1"	3660	27770	220	604	1110	1123	101	98	98	124	213	171	81	57	0	727	1343	1390	103	54	54	83	250	301	85	57	0	0.752	0.785	0.805	0.782	2.048	0.877	0.948	195	2360	0	1179	2301	-0.411	506	673	1012	1289	216435	261913	4.629	5.040	0	0	0
7	6	8	""	"nqo1"	3940	27800	280	6751	6670	1798	26	101	101	318	1408	442	99	98	0	7426	7443	1799	24	55	55	270	1343	497	99	99	0	0.902	0.889	0.883	0.883	1.236	0.896	0.963	636	3350	93	14021	13957	-0.149	6650	7371	6569	7388	4242027	4733478	4.511	5.341	0	0	0
7	7	8	""	"nqo1"	4390	27790	210	6596	6498	2158	33	97	97	103	43	41	100	100	0	7290	7255	2163	29	54	54	57	21	36	100	100	0	0.898	0.889	0.885	0.882	1.312	0.898	0.960	348	2366	95	13735	13602	-0.155	6499	7236	6401	7201	2261283	2524762	148.721	342.762	0	0	0
7	8	8	""	"nqo1"	4790	27760	210	5967	5915	1955	33	99	99	104	53	50	100	100	0	6735	6678	2273	34	54	54	59	55	93	100	100	0	0.878	0.878	0.878	0.882	1.335	0.872	0.952	344	2403	95	12549	12440	-0.188	5868	6681	5816	6624	2034715	2297121	109.642	120.345	0	0	0
7	9	8	""	"ifnar2c_2"	5230	27760	210	475	490	167	34	99	99	106	57	53	99	96	0	341	354	126	35	56	56	61	63	103	99	94	0	1.319	1.312	1.316	1.304	1.794	1.405	0.672	364	2390	95	661	689	0.399	376	285	391	298	178404	128815	6.737	4.651	0	0	0
7	10	8	""	"ifnar2c_2"	5640	27780	200	491	494	151	30	97	97	132	495	375	25	0	0	338	344	105	30	56	56	107	914	854	0	0	0	1.397	1.378	1.380	1.356	1.763	0.584	0.868	328	2145	95	676	685	0.482	394	282	397	288	162020	112903	0.731	0.259	-100	0	1
7	11	8	""	"ifnar2c_2"	5980	27780	200	504	518	169	32	96	96	101	42	41	100	100	0	338	350	131	37	55	55	57	15	26	99	99	0	1.442	1.431	1.464	1.451	1.815	1.523	0.666	335	2151	92	691	717	0.528	408	283	422	295	173683	117151	9.929	19.533	0	0	0
7	12	8	""	"ifnar2c_2"	6410	27750	200	501	520	179	34	99	99	104	45	43	100	99	0	344	356	132	37	55	55	57	18	31	99	98	0	1.391	1.399	1.435	1.423	1.783	1.491	0.681	336	2239	90	691	722	0.476	402	289	421	301	174640	119623	9.244	16.611	0	0	0
7	13	8	""	"radixin"	6820	27760	260	555	572	188	32	99	99	104	45	43	100	99	0	625	643	196	30	55	55	57	19	33	100	99	0	0.800	0.804	0.816	0.782	1.718	0.806	0.710	484	3085	90	1026	1061	-0.322	456	570	473	588	276888	311350	10.400	30.842	0	0	0
7	14	8	""	"radixin"	7210	27810	230	588	600	194	32	99	99	104	44	42	100	100	0	643	664	195	29	56	56	58	23	39	100	100	0	0.833	0.824	0.833	0.803	1.631	0.831	0.746	432	2350	96	1076	1109	-0.264	489	587	501	608	259282	287042	11.273	26.348	0	0	0
7	15	8	""	"radixin"	7600	27780	220	587	608	190	31	98	98	105	113	107	99	96	0	654	669	197	29	56	56	59	35	59	99	99	0	0.818	0.832	0.799	0.826	1.681	0.830	0.737	436	2189	93	1087	1123	-0.290	489	598	510	613	264924	291547	4.451	17.429	0	0	0
7	16	8	""	"radixin"	7980	27750	250	576	603	216	35	100	100	109	107	98	97	93	0	659	656	215	32	56	56	61	37	60	98	97	0	0.789	0.838	0.808	0.842	1.814	0.938	0.677	477	2729	77	1079	1103	-0.342	476	603	503	600	287432	313083	4.617	16.081	0	0	0
7	17	8	""	"lrp1"	8410	27750	250	2766	2736	658	24	100	100	109	76	69	100	100	0	2597	2536	638	25	56	56	64	166	259	99	99	0	1.049	1.063	1.066	1.070	1.259	1.060	0.946	498	2779	96	5207	5116	0.069	2666	2541	2636	2480	1362413	1262839	34.566	14.892	0	0	0
7	18	8	""	"lrp1"	8800	27740	230	2634	2622	622	23	98	98	105	49	46	100	100	0	2433	2398	547	22	56	56	58	31	53	100	100	0	1.067	1.078	1.074	1.076	1.251	1.083	0.942	445	2470	95	4913	4866	0.094	2536	2377	2524	2342	1166895	1066986	51.367	75.484	0	0	0
7	19	8	""	"lrp1"	9210	27750	240	2645	2692	919	34	99	99	107	52	48	100	100	0	2385	2388	672	28	56	56	59	32	54	100	100	0	1.093	1.112	1.101	1.110	1.276	1.145	0.916	457	2808	94	4875	4925	0.128	2546	2329	2593	2332	1230151	1091397	49.712	72.781	0	0	0
7	20	8	""	"lrp1"	9630	27740	250	2608	2606	760	29	101	101	109	64	58	100	100	0	2313	2305	706	30	56	56	58	19	32	100	100	0	1.111	1.114	1.118	1.119	1.272	1.112	0.935	514	3023	94	4764	4754	0.152	2507	2257	2505	2249	1339634	1184680	39.016	118.263	0	0	0
7	1	9	""	"star"	2000	28180	150	96	100	42	42	95	95	102	45	44	18	1	0	51	54	17	31	52	52	56	23	41	7	1	0	-1.000	2.500	4.000	3.909	3.424	7.958	0.042	156	1272	100	0	7	Error	1	-1	5	2	15613	8348	-0.044	-0.087	-100	0	1
7	2	9	""	"star"	2400	28180	150	99	104	43	41	100	100	108	66	61	9	1	0	55	58	39	67	53	53	61	38	62	4	1	0	-0.500	0.800	2.887	2.101	3.968	5.683	0.017	156	1231	100	1	9	Error	-1	2	4	5	16278	9045	-0.061	-0.079	-100	0	1
7	3	9	""	"star"	2800	28180	150	100	103	41	39	106	106	134	104	77	2	0	0	54	58	20	34	59	59	89	101	113	0	0	0	1.200	3.000	2.667	2.617	4.035	4.841	0.020	156	1194	100	-11	-4	0.263	-6	-5	-3	-1	16046	9082	-0.298	-0.307	-100	0	1
7	4	9	""	"star"	3200	28170	150	97	102	42	41	97	97	105	49	46	10	3	0	54	58	22	37	53	53	59	27	45	11	4	0	0.000	1.000	3.102	2.511	4.411	4.375	0.052	156	1272	100	1	10	Error	0	1	5	5	15853	9064	-0.061	-0.037	-100	0	1
7	5	9	""	"mnt"	3640	28190	230	211	239	157	65	100	100	117	152	129	32	6	0	175	201	120	59	56	56	74	167	225	28	7	0	0.933	0.959	0.968	1.002	2.993	0.976	0.529	249	2495	10	230	284	-0.100	111	119	139	145	59404	50126	0.803	0.760	-100	0	1
7	6	9	""	"mnt"	4050	28190	250	1963	1975	458	23	105	105	261	632	242	99	91	0	1938	1959	444	22	59	59	219	647	295	99	93	0	0.989	0.984	0.995	0.984	1.344	1.002	0.883	717	2512	59	3737	3770	-0.016	1858	1879	1870	1900	1415770	1404514	2.712	2.689	-100	0	0
7	7	9	""	"mnt"	4400	28170	150	773	925	663	71	112	112	322	587	182	53	25	0	853	943	651	69	60	60	289	603	208	59	31	0	0.834	0.921	0.897	0.870	1.954	0.973	0.859	156	1170	100	1454	1696	-0.262	661	793	813	883	144299	147138	1.027	1.085	-100	0	1
7	8	9	""	"mnt"	4760	28180	200	1904	1907	486	25	100	100	105	49	46	100	100	0	1820	1842	484	26	55	55	59	31	52	100	100	0	1.022	1.011	1.011	1.014	1.363	1.013	0.910	339	2124	92	3569	3594	0.031	1804	1765	1807	1787	646305	624426	36.776	57.516	0	0	0
7	9	9	""	"vig1"	5220	28180	210	4893	4899	1251	25	99	99	105	43	40	100	100	0	3240	3259	790	24	56	56	60	31	51	100	100	0	1.506	1.499	1.485	1.497	1.277	1.521	0.943	346	2247	92	7978	8003	0.591	4794	3184	4800	3203	1694974	1127501	111.488	103.194	0	0	0
7	10	9	""	"vig1"	5580	28180	190	4891	4985	1267	25	100	100	139	526	378	100	100	0	3252	3279	771	23	56	56	114	972	852	99	96	0	1.499	1.516	1.512	1.509	1.232	1.537	0.952	316	1893	92	7987	8108	0.584	4791	3196	4885	3223	1575145	1036240	9.213	3.256	0	0	0
7	11	9	""	"vig1"	6000	28180	210	4725	4744	1296	27	97	97	102	43	42	100	100	0	3213	3206	977	30	55	55	57	19	33	100	100	0	1.465	1.475	1.454	1.517	1.477	1.475	0.934	339	2307	93	7786	7798	0.551	4628	3158	4647	3151	1608248	1086774	107.953	165.737	0	0	0
7	12	9	""	"vig1"	6420	28170	210	4391	4351	1216	27	99	99	108	65	60	100	100	0	2863	2875	799	27	56	56	60	34	56	100	100	0	1.529	1.508	1.508	1.521	1.384	1.526	0.939	354	2297	95	7099	7071	0.613	4292	2807	4252	2819	1540326	1017604	65.277	82.794	0	0	0
7	13	9	""	"pdcd2"	6830	28170	230	1090	1095	266	24	99	99	106	67	63	99	99	0	479	490	135	27	55	55	60	41	68	99	99	0	2.337	2.290	2.298	2.322	1.494	2.402	0.830	413	2545	77	1415	1431	1.225	991	424	996	435	452107	202343	14.761	10.488	0	0	0
7	14	9	""	"pdcd2"	7210	28200	220	1148	1155	260	22	99	99	109	91	83	100	100	0	525	525	135	25	56	56	61	51	83	100	99	0	2.237	2.252	2.255	2.284	1.467	2.354	0.836	399	2108	96	1518	1525	1.162	1049	469	1056	469	460898	209657	11.495	9.098	0	0	0
7	15	9	""	"pdcd2"	7600	28190	220	1182	1200	291	24	100	100	115	112	97	100	100	0	511	516	140	27	57	57	68	77	113	98	97	0	2.383	2.397	2.445	2.459	1.590	2.514	0.836	389	2314	89	1536	1559	1.253	1082	454	1100	459	466857	200830	9.688	5.818	0	0	0
7	16	9	""	"pdcd2"	7990	28140	240	1218	1239	296	23	101	101	145	614	423	96	34	0	552	563	162	28	57	57	96	741	771	7	0	0	2.257	2.249	2.291	2.290	1.443	2.330	0.841	423	2723	92	1612	1644	1.174	1117	495	1138	506	524193	237940	1.782	0.630	-100	0	1
7	17	9	""	"il17r"	8410	28170	230	28769	28651	6197	21	105	105	149	625	419	100	100	0	32667	32969	7343	22	57	57	100	769	769	100	100	0	0.879	0.867	0.865	0.870	1.195	0.863	0.978	451	2630	86	61274	61458	-0.186	28664	32610	28546	32912	12921701	14869066	45.603	42.743	0	0	0
7	18	9	""	"il17r"	8800	28160	210	28911	29707	7199	24	103	103	109	47	43	100	100	0	32978	33763	7986	23	57	57	59	26	44	100	100	0	0.875	0.878	0.882	0.877	1.188	0.877	0.970	367	2276	95	61729	63310	-0.193	28808	32921	29604	33706	10902617	12391027	629.745	1296.308	0	0	0
7	19	9	""	"il17r"	9210	28160	230	29351	30009	7485	24	103	103	109	48	44	100	100	0	33222	33443	7746	23	57	57	60	34	56	100	100	0	0.882	0.896	0.887	0.896	1.175	0.899	0.977	374	2677	95	62413	63292	-0.181	29248	33165	29906	33386	11223330	12507775	622.917	981.853	0	0	0
7	20	9	""	"il17r"	9630	28140	240	28867	28285	7108	25	101	101	108	44	40	100	100	0	31855	31602	8365	26	56	56	60	98	163	100	100	0	0.905	0.893	0.894	0.896	1.202	0.887	0.974	447	3036	91	60565	59730	-0.144	28766	31799	28184	31546	12643501	14126184	640.386	321.857	0	0	0
7	1	10	""	"sp6"	2040	28560	190	317	421	298	70	103	103	167	346	207	31	12	0	385	547	466	85	55	55	144	534	370	30	12	0	0.648	0.646	0.679	0.653	2.482	0.724	0.804	233	1699	9	544	810	-0.626	214	330	318	492	98065	127393	0.734	0.755	-100	0	1
7	2	10	""	"sp6"	2410	28570	360	430	667	679	101	120	120	466	991	212	14	5	0	549	852	876	102	61	61	472	1321	279	15	6	0	0.635	0.692	0.644	0.634	2.351	0.671	0.704	645	4717	0	798	1338	-0.655	310	488	547	791	430228	549469	0.203	0.288	-100	0	1
7	3	10	""	"sp6"	2800	28580	150	898	1526	1600	104	2587	2587	2133	1688	79	9	0	0	718	1631	1774	108	2768	2768	2358	1952	82	7	0	0	0.824	0.933	0.911	0.908	1.738	0.859	0.910	156	1223	100	-3739	-2198	-0.279	-1689	-2050	-1061	-1137	238088	254362	-0.360	-0.372	-100	0	1
7	4	10	""	"sp6"	3200	28570	150	338	365	171	46	144	144	673	1147	170	0	0	0	385	462	288	62	77	77	754	1384	183	1	0	0	0.630	0.574	0.585	0.530	2.938	0.742	0.791	156	1272	100	502	606	-0.667	194	308	221	385	56946	72073	-0.269	-0.211	-100	0	1
7	5	10	""	"rpl44"	3610	28550	310	22210	22090	5391	24	109	109	182	400	219	100	99	0	18404	18302	4914	26	58	58	137	428	312	99	99	0	1.205	1.205	1.201	1.223	1.233	1.197	0.976	669	3823	61	40447	40225	0.269	22101	18346	21981	18244	14778367	12244191	54.770	42.442	0	0	0
7	6	10	""	"rpl44"	4030	28610	300	22564	22597	5514	24	111	111	357	1409	394	100	100	0	18976	19026	4796	25	60	60	288	1285	446	99	99	0	1.187	1.186	1.194	1.194	1.198	1.184	0.978	626	3150	70	41369	41452	0.247	22453	18916	22486	18966	14145698	11910562	15.784	14.582	0	0	0
7	7	10	""	"rpl44"	4410	28620	260	23635	23916	5851	24	112	112	473	1751	370	100	99	0	19405	19682	4941	25	59	59	378	1548	409	99	99	0	1.216	1.213	1.212	1.225	1.229	1.210	0.978	583	2493	87	42869	43427	0.282	23523	19346	23804	19623	13943254	11474349	13.388	12.470	0	0	0
7	8	10	""	"rpl44"	4820	28550	270	24965	24999	7141	28	105	105	227	881	388	100	99	0	20028	19932	5858	29	57	57	158	763	482	99	98	0	1.245	1.253	1.251	1.270	1.269	1.250	0.982	586	2898	69	44831	44769	0.316	24860	19971	24894	19875	14649643	11680060	28.118	25.916	0	0	0
7	9	10	""	"mdm2"	5200	28580	250	217	241	134	55	98	98	103	41	39	83	69	0	181	199	85	42	56	56	60	40	66	95	77	0	0.952	1.000	0.962	0.873	2.782	1.460	0.409	433	2917	9	244	286	-0.071	119	125	143	143	104246	86062	3.366	3.475	0	0	0
7	10	10	""	"mdm2"	5610	28570	220	224	232	94	40	96	96	101	42	41	86	69	0	186	201	78	38	55	55	58	41	70	95	79	0	0.977	0.932	0.992	0.924	2.599	0.830	0.231	365	2650	96	259	282	-0.034	128	131	136	146	84515	73260	3.119	3.488	0	0	0
7	11	10	""	"mdm2"	6040	28540	220	229	234	95	40	97	97	102	43	42	83	67	0	196	207	77	37	55	55	57	19	33	99	97	0	0.936	0.901	0.835	0.755	3.054	1.104	0.392	368	2517	91	273	289	-0.095	132	141	137	152	86051	76345	3.070	7.895	0	0	0
7	12	10	""	"mdm2"	6420	28550	230	210	219	91	41	99	99	106	54	50	73	50	0	190	203	78	38	57	57	61	37	60	95	82	0	0.835	0.822	0.915	0.790	2.881	1.008	0.301	434	2608	86	244	266	-0.260	111	133	120	146	94873	87933	2.093	3.838	0	0	0
7	13	10	""	"tdo"	6830	28540	160	198	202	76	37	100	100	111	78	70	58	18	0	122	142	82	57	57	57	75	367	489	2	0	0	1.508	1.200	1.355	1.413	4.300	2.130	0.071	96	1476	0	163	187	0.593	98	65	102	85	19370	13647	1.167	0.183	-100	0	1
7	14	10	""	"tdo"	7340	28540	320	1103	1125	326	28	105	105	184	308	167	99	94	0	805	824	320	38	59	59	125	314	251	98	72	0	1.338	1.333	1.341	1.354	1.466	1.341	0.803	812	4203	100	1744	1785	0.420	998	746	1020	765	913514	669346	3.055	2.226	-100	0	0
7	15	10	""	"tdo"	7600	28560	150	120	125	46	36	115	115	215	328	152	0	0	0	68	79	44	55	65	65	150	251	167	0	0	0	1.667	0.714	1.789	1.860	3.618	1.282	0.814	156	961	100	8	24	0.737	5	3	10	14	19446	12320	-0.274	-0.283	-100	0	1
7	16	10	""	"tdo"	7960	28530	230	253	301	184	61	102	102	111	58	52	78	57	0	240	266	158	59	57	57	64	40	62	90	80	0	0.825	0.952	0.945	0.900	3.933	1.249	0.359	134	2979	0	334	408	-0.278	151	183	199	209	40298	35697	3.276	5.050	-100	0	0
7	17	10	""	"buffer"	8400	28560	150	100	106	41	38	103	103	109	43	39	16	4	0	58	61	16	26	56	56	59	21	35	14	3	0	-1.500	0.600	3.063	3.145	4.065	55.718	0.001	156	1272	100	-1	8	Error	-3	2	3	5	16524	9463	-0.070	0.095	-100	0	1
7	18	10	""	"buffer"	8800	28550	150	110	111	39	35	102	102	107	49	45	14	2	0	56	61	28	45	55	55	59	31	52	5	1	0	8.000	1.500	2.955	2.961	3.162	8.545	0.024	156	1272	100	9	15	3.000	8	1	9	6	17367	9510	0.082	0.065	-100	0	1
7	19	10	""	"buffer"	9200	28550	150	97	104	42	40	101	101	108	50	46	14	1	0	57	62	25	40	56	56	59	46	77	5	1	0	-4.000	0.500	3.477	3.225	3.879	53.344	0.001	156	1272	100	-3	9	Error	-4	1	3	6	16208	9614	-0.080	0.065	-100	0	1
7	20	10	""	"buffer"	9600	28550	150	106	108	42	38	102	102	157	1272	810	0	0	0	58	60	29	48	55	55	59	24	40	8	1	0	1.333	1.200	2.381	2.270	4.508	-28.771	0.002	156	1272	100	7	11	0.415	4	3	6	5	16836	9436	-0.039	0.042	-100	0	1
7	1	11	""	"sp3"	2000	28980	170	238	257	139	54	104	104	131	152	116	38	11	0	165	185	119	64	56	56	87	305	350	9	0	0	1.229	1.186	1.259	1.526	3.621	0.445	0.664	96	1650	0	243	282	0.297	134	109	153	129	24715	17795	0.829	0.321	-100	0	1
7	2	11	""	"sp3"	2400	28980	150	597	610	177	29	132	132	269	284	105	87	28	0	425	428	118	27	65	65	219	1296	591	0	0	0	1.292	1.317	1.316	1.299	1.658	1.534	0.574	156	1272	100	825	841	0.370	465	360	478	363	95179	66690	1.201	0.161	-100	0	1
7	3	11	""	"sp3"	2800	28980	150	99	102	45	44	108	108	173	276	159	0	0	0	53	56	22	39	56	56	119	273	229	0	0	0	3.000	100000.000	2.375	2.260	4.007	1.512	0.356	156	1155	100	-12	-6	1.585	-9	-3	-6	0	15959	8739	-0.257	-0.231	-100	0	1
7	4	11	""	"sp3"	3090	28980	250	614	644	211	32	107	107	355	858	241	7	0	0	431	442	147	33	56	56	342	980	286	0	0	0	1.352	1.391	1.396	1.392	1.730	0.948	0.800	476	3286	51	882	923	0.435	507	375	537	386	306443	210557	0.337	0.102	-100	0	1
7	5	11	""	"mxi1"	3630	28980	240	256	301	198	65	103	103	130	207	159	34	9	0	181	223	162	72	56	56	76	182	239	30	10	0	1.224	1.186	1.156	1.218	3.470	1.137	0.464	252	3156	0	278	365	0.292	153	125	198	167	75810	56074	0.826	0.808	-100	0	1
7	6	11	""	"mxi1"	4000	28970	150	115	120	55	45	116	116	144	127	88	3	0	0	61	70	33	47	61	61	90	113	125	1	0	0	100000.000	0.444	2.111	1.985	4.854	1.041	0.459	156	1214	100	-1	13	16.610	-1	0	4	9	18733	10917	-0.189	-0.177	-100	0	1
7	7	11	""	"mxi1"	4380	29000	350	1670	1681	362	21	102	102	153	660	431	99	75	0	1228	1263	291	23	55	55	98	574	585	98	54	0	1.337	1.307	1.311	1.309	1.342	1.313	0.877	1077	3866	88	2741	2787	0.419	1568	1173	1579	1208	1810394	1360521	2.315	2.030	-100	0	0
7	8	11	""	"mxi1"	4760	28970	220	241	288	196	68	101	101	179	870	486	0	0	0	179	242	202	83	55	55	117	752	642	2	0	0	1.129	1.000	1.036	1.066	3.544	1.071	0.556	301	2314	10	264	374	0.175	140	124	187	187	86736	72826	0.125	0.166	-100	0	1
7	9	11	""	"itgb1"	5310	28990	140	283	345	227	65	95	95	101	43	42	95	84	0	202	268	190	70	56	56	59	17	28	98	94	0	1.288	1.179	1.180	1.186	2.303	1.251	0.701	149	1018	61	334	462	0.365	188	146	250	212	51360	39932	5.674	12.294	0	0	0
7	10	11	""	"itgb1"	5540	29020	130	317	383	253	66	101	101	106	43	40	89	86	0	249	317	244	76	56	56	59	17	28	97	96	0	1.119	1.080	0.993	1.000	2.570	1.087	0.710	118	840	83	409	543	0.162	216	193	282	261	45147	37398	6.442	15.176	0	0	0
7	11	11	""	"itgb1"	5960	29010	110	400	454	232	51	103	103	108	44	40	97	91	0	319	363	222	61	58	58	60	26	43	98	96	0	1.138	1.151	1.114	1.189	2.338	1.144	0.740	84	624	79	558	656	0.187	297	261	351	305	38115	30451	7.864	11.654	0	0	0
7	12	11	""	"itgb1"	6360	28940	120	354	388	210	54	101	101	108	50	46	96	87	0	254	305	220	72	58	58	61	23	37	98	92	0	1.291	1.162	1.213	1.299	2.327	1.086	0.671	112	796	85	449	534	0.368	253	196	287	247	43424	34177	5.600	10.609	0	0	0
7	13	11	""	"empty"	6800	28960	150	523	513	221	43	108	108	164	174	106	85	59	0	982	897	375	41	59	59	179	335	187	86	76	0	0.450	0.483	0.463	0.477	2.288	0.480	0.726	156	1272	100	1338	1243	-1.152	415	923	405	838	80073	139935	2.006	2.143	-50	0	0
7	14	11	""	"empty"	7200	28960	150	581	585	176	30	103	103	145	161	111	97	81	0	1031	1033	250	24	56	56	146	301	206	98	94	0	0.490	0.493	0.500	0.483	1.632	0.491	0.744	156	1272	100	1453	1459	-1.029	478	975	482	977	91303	161150	2.733	2.947	-50	0	0
7	15	11	""	"empty"	7600	28960	150	574	591	179	30	105	105	152	166	109	98	78	0	1003	1005	207	20	59	59	160	327	204	99	92	0	0.497	0.514	0.496	0.494	1.636	0.480	0.733	156	1272	100	1413	1432	-1.009	469	944	486	946	92221	156831	2.645	2.584	-50	0	0
7	16	11	""	"empty"	8000	28960	150	580	585	189	32	105	105	146	153	104	97	78	0	1068	1097	251	22	58	58	151	312	206	100	94	0	0.470	0.462	0.466	0.436	1.593	0.444	0.708	156	1272	100	1485	1519	-1.089	475	1010	480	1039	91204	171172	2.869	3.032	-50	0	0
7	17	11	""	"sp5"	8430	28960	210	9371	9225	1952	21	99	99	105	43	40	100	100	0	5230	5155	1074	20	55	55	57	23	40	100	100	0	1.792	1.789	1.784	1.789	1.268	1.818	0.941	337	2470	94	14447	14226	0.842	9272	5175	9126	5100	3108850	1737365	212.093	221.652	0	0	0
7	18	11	""	"sp5"	8820	28970	190	9099	8989	2315	25	98	98	105	53	50	100	100	0	5078	4927	1265	25	55	55	59	53	89	100	100	0	1.792	1.825	1.830	1.835	1.296	1.851	0.946	320	1941	93	14024	13763	0.842	9001	5023	8891	4872	2876328	1576506	167.623	91.849	0	0	0
7	19	11	""	"sp5"	9190	28960	200	9298	9088	1947	21	101	101	106	53	50	100	100	0	5166	5066	1130	22	55	55	59	52	88	100	100	0	1.799	1.793	1.789	1.806	1.283	1.813	0.948	332	2210	94	14308	13998	0.847	9197	5111	8987	5011	3017050	1681791	169.472	96.288	0	0	0
7	20	11	""	"sp5"	9590	28950	210	9291	9002	1981	22	99	99	129	918	711	100	100	0	5073	4972	1126	22	54	54	57	24	42	100	100	0	1.831	1.810	1.833	1.821	1.275	1.950	0.874	350	2448	89	14211	13821	0.873	9192	5019	8903	4918	3150528	1740293	9.666	204.792	0	0	0
8	1	1	""	"sp4"	11010	24970	200	713	726	199	27	101	101	113	133	117	99	97	0	540	551	143	25	55	55	66	150	227	99	93	0	1.262	1.260	1.265	1.242	1.519	1.315	0.796	310	2315	97	1097	1121	0.336	612	485	625	496	225114	170884	4.609	3.233	0	0	0
8	2	1	""	"sp4"	11400	24980	200	713	727	210	28	100	100	106	42	39	100	100	0	534	543	149	27	55	55	59	33	55	100	100	0	1.280	1.285	1.265	1.272	1.581	1.347	0.784	295	2308	91	1092	1115	0.356	613	479	627	488	214562	160281	14.786	14.667	0	0	0
8	3	1	""	"sp4"	11790	24960	190	739	742	182	24	103	103	110	48	43	100	99	0	553	554	142	25	55	55	61	58	95	100	99	0	1.277	1.281	1.275	1.277	1.536	1.310	0.788	304	2008	90	1134	1138	0.353	636	498	639	499	225596	168360	13.167	8.500	0	0	0
8	4	1	""	"sp4"	12190	24960	210	777	790	210	26	102	102	109	60	55	100	100	0	552	563	154	27	55	55	58	19	32	100	100	0	1.358	1.354	1.336	1.358	1.548	1.411	0.789	329	2391	95	1172	1196	0.441	675	497	688	508	259749	185379	11.350	26.579	0	0	0
8	5	1	""	"bsg"	12590	24970	240	3123	3101	706	22	103	103	111	95	85	100	100	0	834	858	227	26	55	55	59	70	118	99	99	0	3.877	3.733	3.749	3.795	1.374	3.821	0.916	436	3060	90	3799	3801	1.955	3020	779	2998	803	1352243	374176	31.474	11.414	0	0	0
8	6	1	""	"bsg"	12980	24970	220	3425	3407	630	18	100	100	107	94	87	100	100	0	935	935	222	23	54	54	61	133	218	99	99	0	3.774	3.754	3.806	3.837	1.364	3.842	0.913	417	2612	94	4206	4188	1.916	3325	881	3307	881	1420540	389851	35.106	6.571	0	0	0
8	7	1	""	"bsg"	13390	24970	220	3428	3421	659	19	98	98	102	40	39	100	100	0	933	918	222	24	53	53	56	35	62	100	99	0	3.784	3.842	3.857	3.923	1.373	3.937	0.901	378	2639	96	4210	4188	1.920	3330	880	3323	865	1293196	346885	82.975	24.629	0	0	0
8	8	1	""	"bsg"	13790	24950	220	3457	3482	733	21	98	98	104	49	47	100	100	0	970	968	251	25	54	54	56	22	39	100	99	0	3.667	3.702	3.741	3.826	1.446	3.760	0.896	389	2723	93	4275	4298	1.875	3359	916	3384	914	1354581	376597	68.939	41.455	0	0	0
8	9	1	""	"dncic"	14180	24960	150	93	95	33	34	99	99	104	42	40	9	0	0	56	57	16	28	54	54	57	24	42	8	1	0	-3.000	-1.333	3.111	3.010	4.180	27.585	0.005	156	1272	100	-4	-1	Error	-6	2	-4	3	14885	8935	-0.214	0.000	-100	0	1
8	10	1	""	"dncic"	14580	24960	150	102	103	36	34	116	116	181	164	90	0	0	0	55	57	17	29	61	61	133	154	115	0	0	0	2.333	3.250	2.500	2.682	3.465	0.996	0.560	156	1272	100	-20	-17	1.222	-14	-6	-13	-4	16006	8939	-0.476	-0.494	-100	0	1
8	11	1	""	"dncic"	14980	24960	150	500	530	183	34	254	254	297	211	71	64	20	0	404	417	138	33	225	225	249	259	104	24	0	0	1.374	1.438	1.351	1.535	3.215	1.218	0.375	156	1272	100	425	468	0.458	246	179	276	192	82623	65046	1.104	0.649	-100	0	1
8	12	1	""	"dncic"	15380	24960	150	104	111	48	43	99	99	107	53	49	19	4	0	54	61	27	44	55	55	60	40	66	7	0	0	-5.000	2.000	2.869	2.928	3.900	2.039	0.089	156	1272	100	4	18	Error	5	-1	12	6	17267	9455	0.075	0.025	-100	0	1
8	13	1	""	"btg1"	15770	24980	160	306	441	605	137	115	115	151	167	110	54	13	0	124	206	395	191	57	57	80	84	105	40	4	0	2.851	2.188	2.376	2.600	8.877	3.551	0.177	22	1647	53	258	475	1.511	191	67	326	149	9709	4528	1.737	1.500	-100	0	1
8	14	1	""	"btg1"	16180	24960	150	149	163	75	46	154	154	274	294	107	0	0	0	71	88	50	56	71	71	134	133	99	5	0	0	100000.000	0.529	1.939	1.698	4.261	2.314	0.541	156	1272	100	-5	26	16.610	-5	0	9	17	25445	13776	-0.378	-0.346	-100	0	1
8	15	1	""	"btg1"	16580	24960	150	818	834	235	28	663	663	601	392	65	16	1	0	348	360	106	29	287	287	268	173	64	15	2	0	2.541	2.342	2.199	2.373	3.486	6.633	0.052	156	1272	100	216	244	1.345	155	61	171	73	130141	56108	0.594	0.532	-100	0	1
8	16	1	""	"btg1"	16970	24960	240	931	941	255	27	102	102	152	198	130	99	96	0	399	409	135	33	55	55	78	92	117	99	90	0	2.410	2.370	2.418	2.432	1.707	2.566	0.724	448	3127	85	1173	1193	1.269	829	344	839	354	421356	183202	3.985	3.598	0	0	0
8	17	1	""	"sp7"	17430	24930	180	561	594	172	28	96	96	101	46	45	99	99	0	470	476	148	31	51	51	55	44	80	98	98	0	1.110	1.172	1.157	1.178	1.779	1.211	0.727	292	1759	88	884	923	0.151	465	419	498	425	173352	138858	10.717	9.568	0	0	0
8	18	1	""	"sp7"	17760	24980	190	623	624	175	28	95	95	100	44	44	100	100	0	508	517	159	30	52	52	54	16	29	100	100	0	1.158	1.138	1.197	1.141	1.666	1.169	0.740	297	1907	91	984	994	0.212	528	456	529	465	185418	153427	11.909	28.938	0	0	0
8	19	1	""	"sp7"	18180	24960	150	145	245	204	83	108	108	199	245	123	26	7	0	79	179	225	125	57	57	135	184	136	26	11	0	1.682	1.123	1.550	1.634	3.506	1.131	0.632	156	1272	100	59	259	0.750	37	22	137	122	38287	27895	0.188	0.239	-100	0	1
8	20	1	""	"sp7"	18580	24960	150	288	371	278	74	111	111	209	214	102	49	34	0	205	292	252	86	57	57	138	164	118	48	41	0	1.196	1.106	1.277	1.649	3.162	1.309	0.716	156	1272	100	325	495	0.258	177	148	260	235	57948	45629	0.757	0.939	-100	0	1
8	1	2	""	"ara"	10990	25360	150	106	111	45	40	102	102	107	45	42	19	4	0	57	62	22	35	56	56	59	25	42	11	3	0	4.000	1.500	2.580	2.297	3.738	27.091	0.004	156	1272	100	5	15	2.000	4	1	9	6	17379	9740	0.089	0.120	-100	0	1
8	2	2	""	"ara"	11390	25360	150	111	115	45	39	103	103	143	310	216	0	0	0	60	66	32	48	56	56	91	387	425	0	0	0	2.000	1.200	2.000	1.919	3.446	1.502	0.335	156	1272	100	12	22	1.000	8	4	12	10	17883	10227	-0.090	-0.065	-100	0	1
8	3	2	""	"ara"	11790	25360	150	108	113	46	40	103	103	128	252	196	0	0	0	55	64	34	53	56	56	77	291	377	0	0	0	-5.000	1.250	2.231	2.223	4.558	78.429	0.000	156	1272	100	4	18	Error	5	-1	10	8	17659	9940	-0.060	-0.045	-100	0	1
8	4	2	""	"ara"	12190	25360	150	106	111	47	42	105	105	110	46	41	15	3	0	62	66	22	33	56	56	59	26	44	16	5	0	0.167	0.600	2.000	1.847	3.793	14.431	0.007	156	1272	100	7	16	-2.582	1	6	6	10	17270	10218	0.022	0.269	-100	0	1
8	5	2	""	"dntt"	12560	25340	80	195	239	172	71	106	106	113	52	46	75	41	0	103	113	59	52	62	62	67	26	38	58	33	0	2.171	2.608	1.571	1.151	6.921	-71.194	0.000	12	336	61	130	184	1.118	89	41	133	51	2873	1358	2.423	1.769	-100	0	1
8	6	2	""	"dntt"	12930	25350	110	176	188	64	34	108	108	115	48	41	66	44	0	99	101	49	48	59	59	72	205	284	0	0	0	1.700	1.905	1.149	2.213	20.943	16.466	0.004	9	688	0	108	122	0.766	68	40	80	42	1696	912	1.521	0.141	-100	0	1
8	7	2	""	"dntt"	13390	25340	120	194	186	70	37	102	102	109	73	66	65	15	0	85	100	54	54	56	56	61	23	37	53	30	0	3.172	1.909	2.179	1.684	6.601	28.978	0.009	26	827	14	121	128	1.665	92	29	84	44	4834	2604	1.055	1.696	-100	0	1
8	8	2	""	"dntt"	13790	25360	150	123	121	52	42	101	101	105	45	42	28	7	0	70	76	38	50	55	55	58	25	43	27	7	0	1.467	0.952	2.399	2.373	3.960	3.720	0.089	156	1272	100	37	41	0.553	22	15	20	21	18841	11899	0.356	0.720	-100	0	1
8	9	2	""	"capn3"	14190	25380	250	33510	32906	8744	26	102	102	111	122	109	100	100	0	37198	36568	9137	24	54	54	61	82	134	100	100	0	0.899	0.898	0.893	0.895	1.238	0.901	0.977	480	3243	94	70552	69318	-0.154	33408	37144	32804	36514	15794904	17552708	268.811	445.207	0	0	0
8	10	2	""	"capn3"	14580	25360	150	113	175	392	224	107	107	535	2873	537	0	0	0	59	157	759	483	56	56	572	3347	585	0	0	0	2.000	0.673	2.235	2.309	5.170	0.494	0.788	156	1272	100	9	169	1.000	6	3	68	101	27324	24462	-0.125	-0.124	-100	0	1
8	11	2	""	"capn3"	14990	25370	340	21328	23341	12550	53	129	129	612	2919	476	99	93	0	24217	26519	14271	53	65	65	662	3559	537	97	91	0	0.878	0.877	0.856	0.901	1.516	0.870	0.966	632	4438	0	45351	49666	-0.188	21199	24152	23212	26454	14751544	16759858	7.787	7.265	-100	0	0
8	12	2	""	"capn3"	15340	25400	300	435	1285	2544	197	107	107	347	2290	659	13	5	0	348	1752	3920	223	57	57	352	2781	790	15	7	0	1.127	0.695	0.802	0.896	3.535	0.787	0.875	419	4107	0	619	2873	0.172	328	291	1178	1695	538480	734190	0.410	0.503	-100	0	1
8	13	2	""	"ebf1"	15780	25360	150	102	121	146	120	103	103	119	83	69	7	2	0	54	59	19	32	55	55	75	90	120	0	0	0	1.000	4.500	3.310	3.559	4.413	118.369	0.004	156	1221	100	-2	22	0.000	-1	-1	18	4	18927	9171	0.024	-0.178	-100	0	1
8	14	2	""	"ebf1"	16170	25370	290	702	725	225	31	108	108	165	210	127	98	81	0	633	653	194	29	57	57	87	101	116	99	99	0	1.031	1.035	1.030	1.023	1.684	1.100	0.735	733	3622	80	1170	1213	0.044	594	576	617	596	531353	478905	2.667	5.604	0	0	0
8	15	2	""	"ebf1"	16580	25410	210	745	765	240	31	99	99	135	184	136	99	90	0	687	702	215	30	54	54	69	76	110	99	99	0	1.021	1.028	1.026	1.025	1.653	1.051	0.784	370	2191	98	1279	1314	0.030	646	633	666	648	283066	259661	3.424	8.329	0	0	0
8	16	2	""	"ebf1"	16960	25350	220	726	738	224	30	97	97	102	43	42	100	99	0	648	665	213	32	53	53	55	20	36	100	100	0	1.057	1.047	1.056	1.043	1.654	1.056	0.766	399	2453	92	1224	1253	0.080	629	595	641	612	294527	265437	14.791	30.500	0	0	0
8	17	2	""	"sp2"	17440	25360	190	2382	2430	474	19	96	96	102	45	44	100	100	0	2927	2882	532	18	52	52	55	25	45	100	100	0	0.795	0.825	0.813	0.826	1.283	0.821	0.936	321	1847	83	5161	5164	-0.331	2286	2875	2334	2830	780168	925263	51.733	113.080	0	0	0
8	18	2	""	"sp2"	17750	25380	190	2579	2582	488	18	96	96	103	68	66	100	100	0	2978	2948	543	18	52	52	55	17	30	100	100	0	0.849	0.858	0.860	0.861	1.262	0.855	0.940	313	1839	91	5409	5382	-0.236	2483	2926	2486	2896	808083	922743	36.456	170.176	0	0	0
8	19	2	""	"sp2"	18210	25380	200	2473	2463	467	18	96	96	106	90	84	100	100	0	2910	2847	525	18	53	53	57	38	66	100	100	0	0.832	0.847	0.834	0.847	1.267	0.845	0.938	334	2142	91	5234	5161	-0.265	2377	2857	2367	2794	822514	950831	26.189	73.421	0	0	0
8	20	2	""	"sp2"	18530	25350	190	2375	2349	471	20	96	96	161	1337	830	95	16	0	2788	2739	530	19	53	53	109	1226	1124	97	74	0	0.833	0.839	0.826	0.845	1.402	0.835	0.924	335	1812	89	5014	4939	-0.264	2279	2735	2253	2686	786902	917406	1.636	2.145	-100	0	1
8	1	3	""	"casp1"	11010	25760	230	539	553	196	35	103	103	111	118	106	98	85	0	400	414	140	33	55	55	64	184	287	90	44	0	1.264	1.253	1.230	1.224	1.803	0.939	0.675	414	2776	90	781	809	0.338	436	345	450	359	228788	171362	3.746	1.902	-100	0	1
8	2	3	""	"casp1"	11400	25780	230	554	584	222	38	104	104	113	113	100	97	90	0	401	428	159	37	56	56	71	311	438	58	7	0	1.304	1.290	1.268	1.271	1.770	1.160	0.482	388	2702	98	795	852	0.383	450	345	480	372	226761	166136	4.168	1.148	-100	0	1
8	3	3	""	"casp1"	11790	25770	220	554	569	180	31	102	102	109	50	45	100	98	0	397	413	149	36	56	56	65	252	387	75	14	0	1.326	1.308	1.303	1.330	1.827	1.371	0.699	379	2597	91	793	824	0.407	452	341	467	357	215593	156494	9.200	1.381	0	0	0
8	4	3	""	"casp1"	12200	25770	240	540	577	280	48	101	101	108	47	43	99	98	0	386	405	194	47	56	56	62	165	266	87	49	0	1.330	1.364	1.304	1.374	1.992	1.497	0.658	431	2906	81	769	825	0.411	439	330	476	349	248901	174567	9.979	2.079	0	0	0
8	5	3	""	"ecm1"	12610	25760	210	2768	2840	1143	40	100	100	106	49	46	100	100	0	1312	1443	1135	78	55	55	57	19	33	100	100	0	2.123	1.974	2.089	2.095	1.403	1.663	0.810	361	2310	93	3925	4128	1.086	2668	1257	2740	1388	1025099	520846	55.796	72.947	0	0	0
8	6	3	""	"ecm1"	12980	25770	210	2965	2941	658	22	99	99	103	39	37	100	100	0	1450	1425	357	25	54	54	56	17	30	99	99	0	2.053	2.073	2.101	2.103	1.437	2.101	0.926	346	2323	95	4262	4213	1.038	2866	1396	2842	1371	1017439	493178	72.769	80.529	0	0	0
8	7	3	""	"ecm1"	13390	25770	210	2899	2808	780	27	98	98	103	42	40	99	98	0	1385	1325	415	31	54	54	57	44	77	99	98	0	2.104	2.132	2.102	2.170	1.494	2.155	0.920	337	2437	94	4132	3981	1.073	2801	1331	2710	1271	946333	446473	64.405	28.818	0	0	0
8	8	3	""	"ecm1"	13820	25790	210	2733	2726	711	26	100	100	107	62	57	100	100	0	1338	1323	382	28	54	54	58	28	48	99	99	0	2.051	2.069	2.093	2.125	1.506	2.111	0.904	374	2323	78	3917	3895	1.036	2633	1284	2626	1269	1019679	494750	42.242	45.179	0	0	0
8	9	3	""	"casp7"	14220	25800	240	243	259	106	40	101	101	109	81	74	74	42	0	222	241	101	41	55	55	59	52	88	95	82	0	0.850	0.849	0.837	0.784	2.569	0.917	0.397	469	2490	96	309	344	-0.234	142	167	158	186	121694	113249	1.852	3.500	-100	0	1
8	10	3	""	"casp7"	14580	25760	150	100	106	43	40	100	100	105	45	42	17	4	0	52	53	13	24	53	53	57	27	47	3	0	0	0.000	100000.000	2.438	2.099	3.803	27.170	0.007	156	1272	100	-1	6	Error	0	-1	6	0	16468	8316	0.022	-0.148	-100	0	1
8	11	3	""	"casp7"	14980	25760	150	112	156	170	108	120	120	451	2057	456	0	0	0	67	117	103	88	62	62	501	2644	527	0	0	0	-1.600	0.655	1.983	1.928	4.807	0.753	0.897	156	1241	100	-3	91	Error	-8	5	36	55	24329	18177	-0.143	-0.145	-100	0	1
8	12	3	""	"casp7"	15380	25760	150	105	108	54	50	97	97	111	225	202	0	0	0	55	61	28	45	54	54	72	381	529	0	0	0	8.000	1.571	3.243	3.208	4.029	5.362	0.026	156	1233	100	9	18	3.000	8	1	11	7	16925	9547	-0.013	-0.029	-100	0	1
8	13	3	""	"ela2"	15780	25760	150	94	100	41	41	98	98	109	58	53	9	0	0	57	61	24	39	54	54	60	29	48	9	3	0	-1.333	0.286	2.750	2.330	3.713	5.136	0.043	156	1272	100	-1	9	Error	-4	3	2	7	15599	9570	-0.155	0.034	-100	0	1
8	14	3	""	"ela2"	16180	25780	310	459	469	149	31	98	98	106	52	49	99	98	0	324	336	99	29	54	54	59	39	66	99	99	0	1.337	1.316	1.318	1.282	1.736	1.433	0.699	714	3500	92	631	653	0.419	361	270	371	282	335200	240004	6.981	7.103	0	0	0
8	15	3	""	"ela2"	16600	25800	210	451	467	151	32	98	98	104	46	44	99	98	0	329	337	99	29	54	54	56	27	48	99	98	0	1.284	1.304	1.309	1.279	1.878	1.434	0.654	375	2097	97	628	652	0.361	353	275	369	283	175141	126337	7.891	10.407	0	0	0
8	16	3	""	"ela2"	16970	25760	210	427	454	158	34	96	96	103	49	47	99	96	0	315	327	103	31	53	53	56	27	48	99	99	0	1.263	1.307	1.273	1.287	1.825	1.447	0.674	366	2228	95	593	632	0.337	331	262	358	274	166323	119603	7.163	10.037	0	0	0
8	17	3	""	"casp9"	17450	25770	200	372	401	219	54	98	98	104	72	69	98	88	0	310	320	117	36	52	52	57	115	201	94	61	0	1.062	1.131	1.068	1.087	2.024	1.468	0.554	316	2277	81	532	571	0.087	274	258	303	268	126705	101077	4.125	2.287	0	0	0
8	18	3	""	"casp9"	17840	25790	200	370	383	144	37	95	95	103	70	67	96	85	0	292	314	212	67	52	52	58	117	201	93	53	0	1.146	1.099	1.079	1.072	1.932	0.914	0.432	308	2253	94	515	550	0.197	275	240	288	262	117951	96722	4.000	2.188	0	0	0
8	19	3	""	"casp9"	18180	25760	150	136	187	136	72	112	112	160	151	94	25	7	0	67	145	133	91	59	59	116	223	192	18	2	0	3.000	0.872	1.317	1.293	3.145	0.180	0.094	156	1272	100	32	161	1.585	24	8	75	86	29210	22679	0.179	0.130	-100	0	1
8	20	3	""	"casp9"	18580	25700	50	360	555	464	83	111	111	116	57	49	90	80	0	158	227	280	123	56	56	67	44	65	70	50	0	2.441	2.596	5.084	3.975	4.680	2.286	0.591	10	84	76	351	615	1.287	249	102	444	171	5551	2266	7.702	3.636	0	0	0
8	1	4	""	"es10"	11010	26170	200	3207	3200	659	20	104	104	118	168	142	100	100	0	1295	1310	278	21	56	56	71	396	557	99	95	0	2.504	2.469	2.493	2.481	1.282	2.519	0.941	306	2243	96	4342	4350	1.324	3103	1239	3096	1254	979159	400758	18.345	3.129	0	0	0
8	2	4	""	"es10"	11390	26180	180	3430	3485	773	22	105	105	113	59	52	100	100	0	1374	1396	304	21	56	56	63	66	104	100	100	0	2.523	2.522	2.534	2.528	1.278	2.592	0.932	290	1850	92	4643	4720	1.335	3325	1318	3380	1340	1010575	404867	57.153	20.197	0	0	0
8	3	4	""	"es10"	11790	26170	190	3404	3383	669	19	105	105	112	51	45	100	100	0	1390	1392	315	22	56	56	70	344	491	98	97	0	2.473	2.454	2.497	2.490	1.411	2.515	0.911	293	1988	89	4633	4614	1.306	3299	1334	3278	1336	991150	407838	64.137	3.843	0	0	0
8	4	4	""	"es10"	12190	26150	200	3432	3350	977	29	103	103	110	54	49	100	100	0	1457	1457	444	30	56	56	63	188	298	98	98	0	2.376	2.318	2.364	2.405	1.791	2.406	0.883	305	2200	89	4730	4648	1.249	3329	1401	3247	1401	1021833	444332	60.000	7.415	0	0	0
8	5	4	""	"cat"	12600	26170	210	508	539	207	38	101	101	110	66	60	99	96	0	384	399	159	39	54	54	57	24	42	99	98	0	1.233	1.270	1.249	1.259	2.173	1.384	0.624	334	2321	92	737	783	0.302	407	330	438	345	180178	133363	6.500	14.250	0	0	0
8	6	4	""	"cat"	13000	26170	200	536	561	288	51	101	101	105	43	40	99	98	0	378	395	185	46	54	54	56	19	33	100	99	0	1.343	1.349	1.369	1.344	2.154	1.534	0.649	311	2237	94	759	801	0.425	435	324	460	341	174571	122808	10.605	17.842	0	0	0
8	7	4	""	"cat"	13390	26160	190	534	544	207	38	100	100	104	42	40	99	99	0	397	412	149	36	54	54	56	18	32	99	99	0	1.265	1.240	1.229	1.239	1.927	1.352	0.662	298	1993	88	777	802	0.339	434	343	444	358	162016	122855	10.476	19.778	0	0	0
8	8	4	""	"cat"	13790	26210	220	527	549	192	34	102	102	116	213	183	89	49	0	376	395	158	40	55	55	70	350	500	41	2	0	1.324	1.315	1.298	1.358	2.003	1.402	0.609	390	2399	92	746	787	0.405	425	321	447	340	214196	154040	2.033	0.929	-100	0	1
8	9	4	""	"ezrin"	14170	26150	290	65535	57995	12823	22	103	103	121	207	171	100	100	51	65535	60627	11291	18	57	57	74	329	444	100	99	69	0.999	0.956	0.999	0.948	1.276	0.964	0.978	578	3287	84	130910	118462	-0.001	65432	65478	57892	60570	33521293	35042521	279.585	184.052	0	0	0
8	10	4	""	"ezrin"	14590	26160	150	130	236	763	323	122	122	1432	6159	430	0	0	0	89	264	1418	537	67	67	1772	8008	451	1	0	0	0.364	0.579	1.167	1.121	4.240	0.778	0.959	156	1245	100	30	311	-1.458	8	22	114	197	36873	41163	-0.194	-0.188	-100	0	1
8	11	4	""	"ezrin"	15010	26170	380	65535	59938	11034	18	113	113	638	3678	576	99	99	62	65535	61534	10032	16	60	60	712	4821	677	99	99	74	0.999	0.973	0.999	0.975	1.301	0.975	0.980	1171	3826	93	130897	121299	-0.001	65422	65475	59825	61474	70187673	72056598	16.123	12.616	0	0	0
8	12	4	""	"ezrin"	15370	26150	350	338	3170	8824	278	102	102	113	79	69	74	60	0	314	3884	10594	272	55	55	63	60	95	83	69	0	0.911	0.801	0.816	0.868	3.184	0.934	0.919	1047	3494	88	495	6897	-0.134	236	259	3068	3829	3319432	4066042	38.696	63.683	-100	0	0
8	13	4	""	"catnb"	15760	26140	210	256	294	186	63	103	103	118	96	81	69	36	0	193	216	166	76	56	56	69	81	117	66	42	0	1.117	1.194	1.160	1.335	5.486	1.449	0.353	133	2128	0	290	351	0.160	153	137	191	160	39105	28721	1.833	1.815	-100	0	1
8	14	4	""	"catnb"	16180	26180	310	1800	1807	440	24	101	101	112	88	78	100	100	0	1129	1156	320	27	54	54	64	66	103	99	99	0	1.580	1.548	1.580	1.564	1.439	1.579	0.861	777	3392	93	2774	2808	0.660	1699	1075	1706	1102	1404399	898537	19.261	16.545	0	0	0
8	15	4	""	"catnb"	16610	26190	230	1813	1822	468	25	98	98	102	41	40	100	100	0	1135	1147	367	31	53	53	56	21	37	99	99	0	1.585	1.576	1.577	1.624	1.558	1.594	0.850	440	2306	93	2797	2818	0.664	1715	1082	1724	1094	801839	504871	41.951	51.952	0	0	0
8	16	4	""	"catnb"	16960	26160	230	1890	1926	477	24	98	98	105	59	56	100	100	0	1146	1198	384	32	53	53	56	31	55	100	99	0	1.640	1.597	1.621	1.631	1.441	1.597	0.871	448	2513	90	2885	2973	0.714	1792	1093	1828	1145	862746	536602	30.864	36.839	0	0	0
8	17	4	""	"f2r"	17450	26170	190	236	247	96	38	97	97	103	52	50	89	63	0	162	171	63	36	53	53	54	16	29	97	93	0	1.275	1.271	1.353	1.273	2.786	2.137	0.299	279	1934	93	248	268	0.350	139	109	150	118	68938	47767	2.769	7.313	0	0	0
8	18	4	""	"f2r"	17830	26190	180	257	272	99	36	97	97	107	69	64	87	59	0	156	169	69	40	53	53	58	31	53	94	78	0	1.553	1.509	1.620	1.531	2.607	2.227	0.326	266	1793	90	263	291	0.635	160	103	175	116	72247	44902	2.391	3.581	0	0	0
8	19	4	""	"f2r"	18160	26180	180	215	228	117	51	97	97	105	52	49	80	57	0	147	154	64	41	54	54	61	54	88	75	39	0	1.269	1.310	1.321	1.333	2.916	2.102	0.317	278	1785	95	211	231	0.344	118	93	131	100	63372	42883	2.365	1.722	-100	0	1
8	20	4	""	"f2r"	18580	26190	190	185	202	88	43	96	96	104	53	50	73	37	0	132	143	55	38	52	52	60	65	108	66	17	0	1.112	1.165	1.096	1.126	3.055	0.658	0.227	178	1880	64	169	197	0.153	89	80	106	91	35912	25495	1.849	1.277	-100	0	1
8	1	5	""	"ccl12"	11000	26560	220	387	417	153	36	101	101	114	164	143	86	40	0	281	305	127	41	56	56	68	366	538	15	0	0	1.271	1.269	1.241	1.276	2.242	0.423	0.527	360	2614	93	511	565	0.346	286	225	316	249	150084	109786	1.848	0.648	-100	0	1
8	2	5	""	"ccl12"	11400	26570	210	412	435	162	37	99	99	107	56	52	99	94	0	302	327	141	43	56	56	60	45	75	98	94	0	1.272	1.240	1.295	1.271	2.207	1.310	0.538	358	2295	90	559	607	0.347	313	246	336	271	155620	116919	5.857	5.933	0	0	0
8	3	5	""	"ccl12"	11800	26570	210	419	450	234	52	103	103	110	59	53	98	93	0	285	321	298	92	55	55	61	40	65	98	93	0	1.374	1.305	1.376	1.375	2.195	1.023	0.624	350	2283	88	546	613	0.458	316	230	347	266	157525	112451	5.763	6.500	0	0	0
8	4	5	""	"ccl12"	12190	26550	210	424	445	174	39	102	102	108	48	44	97	94	0	302	313	148	47	55	55	58	23	39	97	96	0	1.304	1.329	1.399	1.385	2.420	1.439	0.495	362	2311	95	569	601	0.383	322	247	343	258	160936	113233	7.021	11.087	0	0	0
8	5	5	""	"f7"	12600	26550	220	431	454	186	40	99	99	107	67	62	98	90	0	351	374	162	43	54	54	57	19	33	99	99	0	1.118	1.109	1.102	1.084	2.166	1.177	0.576	361	2585	95	629	675	0.161	332	297	355	320	163790	135079	5.179	16.684	0	0	0
8	6	5	""	"f7"	12990	26560	200	411	430	162	37	97	97	102	56	54	97	93	0	347	389	183	47	53	53	56	19	33	100	100	0	1.068	0.991	1.069	0.997	2.086	1.012	0.551	340	2230	96	608	669	0.095	314	294	333	336	146117	132161	5.857	17.526	0	0	0
8	7	5	""	"f7"	13390	26560	150	109	115	47	40	100	100	109	56	51	14	1	0	56	59	21	35	55	55	61	38	62	5	1	0	9.000	3.750	2.944	2.502	4.453	4.099	0.084	156	1156	100	10	19	3.170	9	1	15	4	17884	9214	0.107	-0.053	-100	0	1
8	8	5	""	"f7"	13680	26610	270	447	474	193	40	102	102	112	61	54	98	95	0	387	413	182	44	55	55	62	41	66	99	97	0	1.039	1.039	1.032	1.031	1.955	1.086	0.622	540	3618	100	677	730	0.055	345	332	372	358	255993	222924	5.934	8.561	0	0	0
8	9	5	""	"sp1"	14200	26530	230	4416	4304	973	22	101	101	116	222	191	100	100	0	1776	1732	368	21	54	54	71	370	521	99	97	0	2.506	2.505	2.505	2.511	1.357	2.564	0.942	456	2549	77	6037	5881	1.325	4315	1722	4203	1678	1962819	790007	18.865	4.489	0	0	0
8	10	5	""	"sp1"	14590	26560	150	1132	1266	565	44	102	102	135	231	171	99	92	0	638	693	303	43	56	56	71	105	147	100	96	0	1.770	1.827	1.849	1.833	1.448	2.293	0.848	156	1018	100	1612	1801	0.824	1030	582	1164	637	197571	108050	4.896	5.924	-50	0	0
8	11	5	""	"sp1"	14840	26580	280	4588	4565	651	14	110	110	412	2471	599	98	18	0	1810	1813	306	16	58	58	422	3421	810	0	0	0	2.556	2.538	2.545	2.558	1.212	2.141	0.580	624	3159	100	6230	6210	1.354	4478	1752	4455	1755	2848511	1131274	1.681	0.407	-100	0	1
8	12	5	""	"sp1"	15380	26570	250	4599	4589	1101	23	104	104	159	341	214	100	100	0	1852	1872	569	30	55	55	101	325	321	99	98	0	2.501	2.468	2.503	2.513	1.325	2.453	0.945	503	2880	94	6292	6302	1.323	4495	1797	4485	1817	2308323	941396	12.991	5.449	0	0	0
8	13	5	""	"ccl2"	15810	26520	150	189	194	81	41	105	105	116	99	85	41	8	0	197	196	78	39	57	57	75	90	120	67	26	0	0.600	0.640	0.722	0.640	3.071	0.703	0.083	68	1203	0	224	228	-0.737	84	140	89	139	13166	13360	0.788	1.344	-100	0	1
8	14	5	""	"ccl2"	16170	26570	260	266	282	113	40	107	107	149	149	100	54	13	0	267	282	104	36	57	57	90	113	125	88	43	0	0.757	0.778	0.771	0.702	2.550	1.068	0.403	576	3002	89	369	400	-0.402	159	210	175	225	162520	162493	0.893	1.699	-100	0	1
8	15	5	""	"ccl2"	16570	26580	210	262	277	121	43	97	97	103	54	52	86	70	0	272	286	113	39	54	54	57	42	73	96	92	0	0.757	0.776	0.771	0.704	2.672	0.846	0.432	333	2245	93	383	412	-0.402	165	218	180	232	92325	95201	3.222	5.452	0	0	0
8	16	5	""	"ccl2"	16960	26570	220	251	269	124	46	98	98	105	57	54	82	64	0	253	277	127	45	53	53	58	38	65	96	93	0	0.765	0.763	0.776	0.704	2.651	0.812	0.524	369	2485	94	353	395	-0.386	153	200	171	224	99438	102106	2.877	5.763	0	0	0
8	17	5	""	"fcgr3"	17420	26540	260	2967	2979	626	21	100	100	109	70	64	100	100	0	2073	2077	486	23	53	53	59	35	59	100	100	0	1.419	1.422	1.440	1.433	1.293	1.431	0.932	451	3332	90	4887	4903	0.505	2867	2020	2879	2024	1343437	936778	41.000	57.657	0	0	0
8	18	5	""	"fcgr3"	17810	26600	240	3074	3108	698	22	99	99	108	69	63	100	100	0	2170	2153	537	24	54	54	60	28	46	100	100	0	1.406	1.434	1.439	1.456	1.415	1.443	0.920	446	2724	96	5091	5108	0.492	2975	2116	3009	2099	1386157	960138	43.478	74.750	0	0	0
8	19	5	""	"fcgr3"	18210	26600	230	2625	2609	672	25	98	98	104	45	43	100	100	0	1867	1876	483	25	54	54	59	29	49	100	100	0	1.394	1.378	1.388	1.384	1.386	1.398	0.915	440	2441	95	4340	4333	0.479	2527	1813	2511	1822	1148079	825246	55.667	62.655	0	0	0
8	20	5	""	"fcgr3"	18550	26530	220	2385	2380	741	31	96	96	107	67	62	100	100	0	1827	1836	576	31	52	52	60	47	78	100	100	0	1.290	1.280	1.290	1.288	1.375	1.296	0.911	451	2336	86	4064	4068	0.367	2289	1775	2284	1784	1073387	828106	33.925	37.787	0	0	0
8	1	6	""	"ccl20"	11010	26960	220	1096	1112	316	28	103	103	108	42	38	100	100	0	1241	1267	378	29	56	56	59	23	38	99	99	0	0.838	0.833	0.832	0.830	1.540	0.816	0.817	405	2546	95	2178	2220	-0.255	993	1185	1009	1211	450183	513222	23.905	52.522	0	0	0
8	2	6	""	"ccl20"	11390	26970	210	1146	1208	413	34	102	102	109	45	41	100	100	0	1289	1335	435	32	56	56	60	36	60	100	100	0	0.847	0.865	0.889	0.854	1.561	0.860	0.788	379	2243	94	2277	2385	-0.240	1044	1233	1106	1279	457677	505942	24.422	35.417	0	0	0
8	3	6	""	"ccl20"	11790	26970	220	1111	1146	399	34	104	104	111	52	46	100	99	0	1312	1334	398	29	56	56	61	30	49	100	100	0	0.802	0.815	0.805	0.793	1.577	0.825	0.815	372	2556	93	2263	2320	-0.318	1007	1256	1042	1278	426316	496086	19.904	42.433	0	0	0
8	4	6	""	"ccl20"	12200	26960	220	1307	1777	1442	81	103	103	109	50	45	100	100	0	1354	1415	498	35	55	55	60	45	75	100	100	0	0.927	1.231	0.982	1.035	1.756	1.788	0.643	416	2567	96	2503	3034	-0.109	1204	1299	1674	1360	739433	588833	33.360	30.111	0	0	0
8	5	6	""	"foxg1"	12590	26960	150	100	108	43	39	102	102	109	52	47	13	3	0	72	74	23	31	58	58	62	37	59	12	2	0	-0.143	0.375	2.321	2.272	3.678	17.209	0.001	156	1272	100	12	22	Error	-2	14	6	16	16799	11560	-0.019	0.324	-100	0	1
8	6	6	""	"foxg1"	12990	26960	150	103	107	36	33	100	100	106	47	44	15	1	0	64	66	19	28	55	55	58	20	34	23	7	0	0.333	0.636	1.750	1.887	3.848	66.560	0.001	156	1272	100	12	18	-1.586	3	9	7	11	16729	10267	0.021	0.400	-100	0	1
8	7	6	""	"foxg1"	13390	26960	150	175	195	101	51	122	122	162	150	92	16	5	0	96	102	45	44	64	64	84	66	78	19	3	0	1.656	1.921	2.158	2.354	4.175	2.548	0.452	156	1272	100	85	111	0.728	53	32	73	38	30408	15975	0.220	0.273	-100	0	1
8	8	6	""	"foxg1"	13790	26960	150	101	103	45	43	101	101	108	51	47	14	2	0	53	54	16	29	55	55	60	35	58	1	0	0	0.000	-2.000	3.170	3.153	3.582	56.426	0.001	156	1242	100	-2	1	Error	0	-2	2	-1	16134	8482	-0.098	-0.171	-100	0	1
8	9	6	""	"ccl3"	14150	26940	260	3776	3737	877	23	101	101	106	43	40	100	100	0	4119	4069	1035	25	54	54	56	16	28	100	100	0	0.904	0.906	0.909	0.909	1.305	0.896	0.934	496	3433	74	7740	7651	-0.146	3675	4065	3636	4015	1853351	2018104	84.442	250.813	0	0	0
8	10	6	""	"ccl3"	14590	26960	150	132	153	96	62	111	111	227	567	249	0	0	0	69	85	55	64	57	57	189	645	341	0	0	0	1.750	1.500	2.000	1.977	4.053	1.698	0.328	156	1241	100	33	70	0.807	21	12	42	28	23847	13234	-0.131	-0.161	-100	0	1
8	11	6	""	"ccl3"	15010	26970	370	3703	3729	762	20	111	111	250	580	232	99	99	0	4140	4142	903	21	59	59	184	553	300	99	99	0	0.880	0.886	0.888	0.890	1.298	0.876	0.920	1098	4183	93	7673	7701	-0.184	3592	4081	3618	4083	4094051	4547433	5.998	7.157	0	0	0
8	12	6	""	"ccl3"	15390	26960	150	289	464	453	97	143	143	327	578	176	15	7	0	178	376	499	132	71	71	295	733	248	13	5	0	1.364	1.052	1.293	1.424	3.395	0.859	0.792	156	1198	100	253	626	0.448	146	107	321	305	72452	58628	0.237	0.111	-100	0	1
8	13	6	""	"fxyd2"	15780	26960	150	100	109	61	55	99	99	106	55	51	11	1	0	54	58	35	60	53	53	59	57	96	1	0	0	1.000	2.000	2.900	2.636	3.666	0.704	0.318	156	1272	100	2	15	0.000	1	1	10	5	16935	9065	0.055	-0.018	-100	0	1
8	14	6	""	"fxyd2"	16180	26960	150	390	409	151	36	337	337	351	242	68	13	1	0	279	298	122	40	212	212	224	170	75	18	3	0	0.791	0.837	1.405	1.338	4.195	2.279	0.115	156	1272	100	120	158	-0.338	53	67	72	86	63785	46484	0.240	0.435	-100	0	1
8	15	6	""	"fxyd2"	16580	26960	150	110	114	48	42	109	109	176	180	102	0	0	0	56	66	33	50	58	58	109	133	122	1	0	0	-0.500	0.625	2.050	1.727	4.749	1.339	0.428	156	1272	100	-1	13	Error	1	-2	5	8	17791	10269	-0.344	-0.323	-100	0	1
8	16	6	""	"fxyd2"	16970	26960	260	449	477	183	38	100	100	107	50	46	98	95	0	290	314	140	44	54	54	57	29	50	99	96	0	1.479	1.450	1.497	1.462	2.089	1.565	0.568	506	3361	97	585	637	0.565	349	236	377	260	241120	159032	7.400	8.862	0	0	0
8	17	6	""	"krt1-13"	17420	26980	220	292	333	192	57	101	101	111	60	54	81	66	0	317	370	236	63	54	54	57	29	50	93	88	0	0.726	0.734	0.738	0.745	2.813	0.734	0.573	350	2397	95	454	548	-0.462	191	263	232	316	116540	129341	3.700	10.793	0	0	0
8	18	6	""	"krt1-13"	17820	26990	210	322	348	158	45	96	96	102	42	41	93	87	0	356	393	186	47	52	52	54	16	29	99	99	0	0.743	0.739	0.766	0.686	2.423	0.723	0.514	372	1930	92	530	593	-0.429	226	304	252	341	129401	146065	5.857	21.188	0	0	0
8	19	6	""	"krt1-13"	18180	27000	220	274	291	127	43	95	95	101	42	41	91	78	0	315	342	182	53	53	53	55	20	36	99	97	0	0.683	0.678	0.695	0.679	2.399	0.627	0.517	368	2080	94	441	485	-0.550	179	262	196	289	107117	125841	4.524	14.350	0	0	0
8	20	6	""	"krt1-13"	18550	26970	210	243	274	166	60	93	93	99	42	42	78	65	0	255	286	188	65	51	51	53	18	33	89	83	0	0.735	0.770	0.838	0.793	2.826	0.807	0.537	373	2129	92	354	416	-0.444	150	204	181	235	102283	106740	4.167	12.944	0	0	0
8	1	7	""	"slc2a1"	11010	27370	200	264	299	158	52	101	101	106	42	39	88	75	0	116	141	85	60	55	55	58	22	37	81	63	0	2.672	2.302	2.680	2.448	3.913	3.737	0.170	308	2238	91	224	284	1.418	163	61	198	86	91977	43476	4.595	3.773	0	0	0
8	2	7	""	"slc2a1"	11400	27380	190	280	300	139	46	103	103	108	43	39	90	79	0	121	142	85	59	56	56	60	29	48	76	53	0	2.723	2.291	2.433	2.519	3.505	3.104	0.262	288	1998	96	242	283	1.445	177	65	197	86	86508	40766	4.465	2.828	0	0	0
8	3	7	""	"slc2a1"	11800	27380	200	278	297	144	48	104	104	170	970	570	0	0	0	124	142	71	50	56	56	209	2393	1144	0	0	0	2.559	2.244	2.462	2.728	3.297	3.025	0.261	276	2256	21	242	279	1.356	174	68	193	86	81949	39061	0.131	-0.028	-100	0	1
8	4	7	""	"slc2a1"	12190	27360	200	257	302	160	52	106	106	175	984	562	0	0	0	116	138	78	56	56	56	212	2429	1145	0	0	0	2.517	2.390	2.578	2.680	3.430	0.325	0.908	312	2190	93	211	278	1.332	151	60	196	82	94235	43188	0.129	-0.030	-100	0	1
8	5	7	""	"mmp12"	12600	27360	220	306	323	138	42	103	103	111	67	60	89	70	0	152	170	81	47	55	55	59	33	55	91	71	0	2.093	1.913	1.938	1.972	2.744	2.297	0.457	392	2579	93	300	335	1.066	203	97	220	115	126594	66450	3.164	3.364	0	0	0
8	6	7	""	"mmp12"	12990	27360	210	310	328	126	38	99	99	105	48	45	96	86	0	148	164	80	48	53	53	55	18	32	97	88	0	2.221	2.063	2.318	2.211	2.563	2.651	0.361	329	2424	92	306	340	1.151	211	95	229	111	107865	53897	4.646	6.056	0	0	0
8	7	7	""	"mmp12"	13390	27360	150	112	118	49	41	111	111	141	100	70	4	0	0	56	61	25	40	59	59	76	54	71	2	0	0	-0.333	3.500	2.529	2.797	3.445	4.315	0.111	156	1272	100	-2	9	Error	1	-3	7	2	18445	9549	-0.230	-0.278	-100	0	1
8	8	7	""	"mmp12"	13790	27360	150	102	112	48	42	101	101	108	48	44	19	3	0	53	56	16	28	54	54	58	21	36	8	1	0	-1.000	5.500	2.781	2.451	3.662	13.312	0.013	156	1272	100	0	13	Error	1	-1	11	2	17457	8736	0.083	-0.095	-100	0	1
8	9	7	""	"sp8"	14200	27360	190	1673	1636	361	22	98	98	104	43	41	100	100	0	1132	1150	278	24	54	54	56	16	28	99	99	0	1.461	1.403	1.395	1.438	1.583	1.417	0.894	276	2024	97	2653	2634	0.547	1575	1078	1538	1096	451623	317381	35.628	68.375	0	0	0
8	10	7	""	"sp8"	14650	27380	190	1665	1698	341	20	98	98	105	82	78	100	100	0	1229	1227	278	22	54	54	58	66	113	99	99	0	1.334	1.364	1.383	1.385	1.424	1.372	0.911	280	2032	95	2742	2773	0.416	1567	1175	1600	1173	475479	343694	19.427	17.712	0	0	0
8	11	7	""	"sp8"	15080	27380	210	1628	1637	270	16	102	102	293	1073	366	96	2	0	1160	1185	233	19	55	55	170	644	378	99	23	0	1.381	1.358	1.362	1.366	1.290	1.364	0.880	316	2184	100	2631	2665	0.466	1526	1105	1535	1130	517320	374367	1.253	1.576	-100	0	1
8	12	7	""	"sp8"	15390	27360	150	149	472	580	122	103	103	188	338	179	30	23	0	80	328	463	141	54	54	120	272	226	24	23	0	1.769	1.347	1.639	2.282	3.291	1.224	0.808	156	1242	100	72	643	0.823	46	26	369	274	73640	51154	0.840	0.765	-100	0	1
8	13	7	""	"tnf"	15790	27290	50	147	151	58	38	105	105	110	45	40	41	16	0	58	75	46	61	59	59	67	32	47	25	8	0	-42.000	2.875	1.542	1.945	6.046	2.914	0.019	12	104	100	41	62	Error	42	-1	46	16	1811	905	0.911	0.250	-100	0	1
8	14	7	""	"tnf"	16180	27360	150	1092	1090	681	62	135	135	437	598	136	61	37	0	891	899	546	60	67	67	340	488	143	66	41	0	1.161	1.148	1.117	1.105	1.858	1.244	0.781	156	1272	100	1781	1787	0.215	957	824	955	832	170074	140229	1.092	1.145	-100	0	1
8	15	7	""	"tnf"	16580	27360	150	115	118	48	40	104	104	190	350	184	0	0	0	71	91	59	64	56	56	127	272	214	0	0	0	0.733	0.400	1.641	1.416	4.758	1.950	0.075	156	1272	100	26	49	-0.448	11	15	14	35	18349	14138	-0.206	-0.132	-100	0	1
8	16	7	""	"tnf"	16960	27360	190	677	798	520	65	97	97	105	82	78	93	88	0	581	654	418	63	53	53	56	26	46	98	97	0	1.098	1.166	1.143	1.119	2.236	1.229	0.774	279	1941	90	1108	1302	0.135	580	528	701	601	222670	182605	8.451	23.000	0	0	0
8	17	7	""	"nos"	17380	27350	300	146	166	87	52	99	99	107	68	63	39	17	0	114	131	78	59	53	53	56	30	53	68	50	0	0.770	0.859	1.070	1.101	4.071	2.594	0.158	732	3744	91	108	145	-0.377	47	61	67	78	121805	96247	0.868	2.500	-100	0	1
8	18	7	""	"nos"	17790	27350	280	169	181	87	48	96	96	100	41	41	65	43	0	134	153	76	49	52	52	55	50	90	72	41	0	0.890	0.842	0.921	0.889	3.916	1.273	0.135	684	2961	88	155	186	-0.168	73	82	85	101	123524	104615	1.976	1.960	-100	0	1
8	19	7	""	"nos"	18190	27350	270	153	165	82	49	94	94	99	51	51	54	27	0	115	131	65	49	52	52	54	21	38	83	65	0	0.937	0.899	1.017	0.999	3.884	1.612	0.124	627	2846	61	122	150	-0.094	59	63	71	79	103657	82169	1.294	3.667	-100	0	1
8	20	7	""	"nos"	18620	27350	280	156	168	80	47	93	93	98	40	40	65	38	0	129	145	73	50	51	51	53	18	33	93	81	0	0.808	0.798	0.940	0.923	3.797	1.209	0.117	358	3762	48	141	169	-0.308	63	78	75	94	60046	52067	1.750	5.111	-100	0	1
8	1	8	""	"ifnar2c_1"	11010	27760	220	670	705	250	35	101	101	107	45	42	100	100	0	511	531	179	33	56	56	60	23	38	100	100	0	1.251	1.272	1.294	1.248	1.555	1.337	0.789	359	2545	89	1024	1079	0.323	569	455	604	475	253053	190702	13.289	20.478	0	0	0
8	2	8	""	"ifnar2c_1"	11400	27780	210	744	769	226	29	104	104	126	264	209	97	71	0	530	553	179	32	57	57	72	184	255	97	77	0	1.353	1.341	1.384	1.357	1.640	1.379	0.782	348	2253	95	1113	1161	0.436	640	473	665	496	267670	192461	2.436	2.614	0	0	0
8	3	8	""	"ifnar2c_1"	11790	27770	210	704	726	219	30	105	105	126	264	209	96	62	0	523	548	207	37	56	56	71	185	260	97	76	0	1.283	1.262	1.262	1.286	1.709	1.370	0.805	354	2262	93	1066	1113	0.360	599	467	621	492	256955	194007	2.273	2.578	0	0	0
8	4	8	""	"ifnar2c_1"	12200	27750	210	748	763	238	31	104	104	113	86	76	100	99	0	543	551	174	31	57	57	100	1139	1139	0	0	0	1.325	1.334	1.323	1.346	1.639	1.378	0.788	382	2280	92	1130	1153	0.406	644	486	659	494	291306	210362	7.558	0.396	0	0	0
8	5	8	""	"pxmp3"	12610	27760	210	305	324	173	53	110	110	126	74	58	85	66	0	273	280	104	37	57	57	63	26	41	99	97	0	0.903	0.960	0.896	0.858	2.518	1.408	0.382	369	2366	90	411	437	-0.147	195	216	214	223	119655	103288	2.676	8.346	0	0	0
8	6	8	""	"pxmp3"	13050	27800	190	327	351	133	37	99	99	105	49	46	97	90	0	280	292	115	39	54	54	56	18	32	99	97	0	1.009	1.059	1.068	1.028	2.406	1.152	0.527	304	1805	95	454	490	0.013	228	226	252	238	106713	88779	5.020	13.111	0	0	0
8	7	8	""	"pxmp3"	13360	27780	220	338	355	148	41	99	99	106	51	48	95	86	0	300	324	193	59	54	54	57	20	35	100	99	0	0.972	0.948	0.968	0.907	2.297	0.844	0.385	393	2503	92	485	526	-0.041	239	246	256	270	139679	127236	4.882	13.350	0	0	0
8	8	8	""	"pxmp3"	13800	27770	210	310	330	140	42	99	99	105	43	40	94	86	0	274	289	116	40	54	54	56	18	32	99	98	0	0.959	0.983	0.987	0.942	2.466	1.111	0.480	361	2362	90	431	466	-0.060	211	220	231	235	118980	104366	5.233	12.944	0	0	0
8	9	8	""	"l-myc"	14200	27750	210	6877	6959	1687	24	99	99	105	60	57	100	100	0	4204	4239	1130	26	54	54	57	55	96	100	99	0	1.633	1.639	1.655	1.675	1.429	1.646	0.945	363	2345	98	10928	11045	0.708	6778	4150	6860	4185	2526113	1538833	114.233	76.036	0	0	0
8	10	8	""	"l-myc"	14600	27800	230	7043	7121	1571	22	100	100	124	325	262	100	100	0	4440	4496	1144	25	54	54	69	200	289	99	99	0	1.583	1.581	1.580	1.628	1.483	1.584	0.939	435	2624	94	11329	11463	0.663	6943	4386	7021	4442	3097646	1955613	21.529	22.135	0	0	0
8	11	8	""	"l-myc"	15060	27790	220	6310	6329	1071	16	101	101	436	1599	366	100	99	0	3908	3914	660	16	54	54	263	1032	392	100	99	0	1.611	1.613	1.627	1.613	1.207	1.635	0.904	392	2149	100	10063	10088	0.688	6209	3854	6228	3860	2481011	1534195	3.685	3.538	0	0	0
8	12	8	""	"l-myc"	15310	27770	260	1125	2866	3284	114	103	103	365	1376	376	44	35	0	828	1870	2083	111	55	55	222	908	409	48	36	0	1.322	1.522	1.548	1.671	2.929	1.577	0.889	577	3074	0	1795	4578	0.403	1022	773	2763	1815	1653673	1079075	1.818	1.815	-100	0	1
8	13	8	""	"spry4"	15790	27760	150	107	106	42	39	97	97	104	71	68	8	0	0	55	55	13	23	53	53	57	53	92	0	0	0	5.000	4.500	3.000	3.396	3.333	4.759	0.012	156	1272	100	12	11	2.322	10	2	9	2	16467	8613	0.028	-0.038	-100	0	1
8	14	8	""	"spry4"	16220	27770	270	426	444	148	33	100	100	136	181	133	89	40	0	248	265	107	40	54	54	90	165	183	59	14	0	1.680	1.630	1.674	1.704	2.108	1.675	0.575	580	3336	89	520	555	0.748	326	194	344	211	257556	153488	1.702	1.061	-100	0	1
8	15	8	""	"spry4"	16560	27780	180	421	444	168	37	95	95	101	43	42	99	96	0	271	283	116	40	53	53	55	17	30	99	99	0	1.495	1.517	1.522	1.511	2.324	1.711	0.540	302	1672	91	544	579	0.580	326	218	349	230	134067	85488	7.977	13.412	0	0	0
8	16	8	""	"spry4"	16940	27760	210	414	432	167	38	95	95	100	42	42	99	97	0	232	252	109	43	53	53	55	16	29	99	98	0	1.782	1.693	1.673	1.728	2.262	1.995	0.500	323	2416	97	498	536	0.833	319	179	337	199	139428	81513	7.905	12.313	0	0	0
8	17	8	""	"mmp9"	17460	27770	200	417	437	165	37	99	99	118	281	238	58	8	0	440	451	134	29	53	53	64	202	315	93	45	0	0.822	0.849	0.872	0.791	1.835	0.901	0.652	297	2041	90	705	736	-0.283	318	387	338	398	129761	133844	1.135	1.916	-100	0	1
8	18	8	""	"mmp9"	17760	27780	190	412	425	155	36	100	100	109	121	111	93	68	0	411	432	160	37	53	53	59	65	110	99	96	0	0.872	0.858	0.847	0.828	2.051	1.242	0.420	312	1807	88	670	704	-0.198	312	358	325	379	132593	134881	2.612	5.738	0	0	0
8	19	8	""	"mmp9"	18200	27790	210	356	375	155	41	95	95	101	55	54	96	90	0	360	371	136	36	52	52	57	57	100	98	95	0	0.847	0.878	0.885	0.830	2.148	0.988	0.528	330	2222	96	569	599	-0.240	261	308	280	319	123884	122547	4.982	5.509	0	0	0
8	20	8	""	"mmp9"	18550	27760	200	309	324	136	41	95	95	103	62	60	94	76	0	299	321	143	44	51	51	54	19	35	99	99	0	0.863	0.848	0.851	0.817	2.144	0.877	0.613	332	2117	94	462	499	-0.213	214	248	229	270	107597	106645	3.565	14.053	0	0	0
8	1	9	""	"vegfb"	11000	28150	230	18182	16842	7432	44	104	104	113	57	50	100	100	0	13697	12791	5380	42	57	57	63	39	61	100	100	0	1.325	1.314	1.294	1.294	1.342	1.333	0.966	419	2645	96	31718	29472	0.406	18078	13640	16738	12734	7056815	5359385	293.491	326.359	0	0	0
8	2	9	""	"vegfb"	11400	28160	220	19943	20487	4559	22	105	105	114	52	45	100	100	0	14762	15251	3396	22	58	58	64	38	59	100	100	0	1.349	1.342	1.346	1.342	1.185	1.345	0.975	387	2420	95	34542	35575	0.432	19838	14704	20382	15193	7928480	5902245	391.788	399.658	0	0	0
8	3	9	""	"vegfb"	11800	28160	220	19071	19506	4257	21	104	104	113	86	76	100	100	0	14272	14617	3117	21	57	57	100	1100	1100	100	100	0	1.334	1.333	1.326	1.331	1.178	1.337	0.978	386	2445	93	33182	33962	0.416	18967	14215	19402	14560	7529450	5642248	225.500	13.197	0	0	0
[truncated: 219,353 more chars]
