# Supplementary material for: Normalization of low-density microarray using external spike-in controls: analysis of macrophage cell lines expression profile
Source: BMC Genomics. 2007 Jan 17;8:17. doi: 10.1186/1471-2164-8-17 (PMC1797020; doi:10.1186/1471-2164-8-17)
Supplement: Additional File 5 — Microarray raw data of the 250 pg dilution experiment, replicate B. All the spike RNAs were added at the same quantity in both channels. [file 1471-2164-8-17-S5.xls]

ATF	1.0
31	56    
"Type=GenePix Results 3"
"DateTime=2006/02/02 09:52:30"
"Settings="
"GalFile=C:\Documents and Settings\Administrator\Desktop\gal\4 repl_spikes v1_all.gal"
"PixelSize=10"
"Wavelengths=635	532"
"ImageFiles=C:\Axon\Data\2-2-2006_dbl_740-580luisa.tif 2	C:\Axon\Data\2-2-2006_dbl_740-580luisa.tif 3"
"NormalizationMethod=None"
"NormalizationFactors=1	1"
"JpegImage=C:\Documents and Settings\Administrator\Desktop\raw data\spike ottobre 05\criterio 2SD\2-2-2006_dbl_luisa_2SD.jpg"
"StdDev=Type 1"
"RatioFormulations=W1/W2 (635/532)"
"FeatureType=Irregular Filled"
"Barcode="
"BackgroundSubtraction=LocalFeature"
"ImageOrigin=1480, 6960"
"JpegOrigin=1950, 7300"
"Creator=GenePix Pro 5.1.0.19"
"Scanner=GenePix 4000B [94065]"
"FocusPosition=0"
"Temperature=25.2892"
"LinesAveraged=1"
"Comment="
"PMTGain=740	580"
"ScanPower=100	100"
"LaserPower=3.44981	3.59081"
"Filters=<Empty>	<Empty>"
"ScanRegion=148,696,1996,5296"
"Supplier=PerkinElmer Life Sciences"
"ArrayerSoftwareName=SpotArray"
"ArrayerSoftwareVersion=2.1"
"Block"	"Column"	"Row"	"Name"	"ID"	"X"	"Y"	"Dia."	"F635 Median"	"F635 Mean"	"F635 SD"	"F635 CV"	"B635"	"B635 Median"	"B635 Mean"	"B635 SD"	"B635 CV"	"% > B635+1SD"	"% > B635+2SD"	"F635 % Sat."	"F532 Median"	"F532 Mean"	"F532 SD"	"F532 CV"	"B532"	"B532 Median"	"B532 Mean"	"B532 SD"	"B532 CV"	"% > B532+1SD"	"% > B532+2SD"	"F532 % Sat."	"Ratio of Medians (635/532)"	"Ratio of Means (635/532)"	"Median of Ratios (635/532)"	"Mean of Ratios (635/532)"	"Ratios SD (635/532)"	"Rgn Ratio (635/532)"	"Rgn R2 (635/532)"	"F Pixels"	"B Pixels"	"Circularity"	"Sum of Medians (635/532)"	"Sum of Means (635/532)"	"Log Ratio (635/532)"	"F635 Median - B635"	"F532 Median - B532"	"F635 Mean - B635"	"F532 Mean - B532"	"F635 Total Intensity"	"F532 Total Intensity"	"SNR 635"	"SNR 532"	"Flags"	"Normalize"	"Autoflag"
1	1	1	""	"sp4"	2270	7640	120	2397	2433	697	28	120	120	136	84	61	100	100	0	1628	1619	516	31	92	92	102	82	80	100	99	0	1.482	1.515	1.575	1.555	1.511	1.531	0.828	114	798	91	3813	3840	0.568	2277	1536	2313	1527	277382	184576	27.345	18.500	0	0	0
1	2	1	""	"sp4"	2670	7640	120	2225	2221	712	32	120	120	133	74	55	100	100	0	1729	1664	598	35	91	91	104	105	100	100	100	0	1.285	1.336	1.365	1.378	1.650	1.335	0.810	109	803	91	3743	3674	0.362	2105	1638	2101	1573	242048	181410	28.216	14.857	0	0	0
1	3	1	""	"sp4"	3040	7620	110	2259	2269	702	30	131	131	143	73	51	100	100	0	1800	1761	541	30	92	92	101	63	62	100	100	0	1.246	1.281	1.273	1.282	1.511	1.314	0.824	110	594	88	3836	3807	0.317	2128	1708	2138	1669	249597	193673	29.123	26.349	0	0	0
1	4	1	""	"sp4"	3440	7630	120	2183	2214	639	28	124	124	145	204	140	100	100	0	1473	1535	502	32	96	96	105	77	73	100	100	0	1.495	1.452	1.443	1.489	1.529	1.466	0.848	117	799	85	3436	3529	0.580	2059	1377	2090	1439	259025	179564	10.142	18.571	0	0	0
1	5	1	""	"ccl4"	3870	7620	130	683	692	242	34	126	126	176	335	190	80	27	0	400	423	182	43	92	92	126	214	169	69	25	0	1.808	1.710	1.866	1.836	2.261	1.674	0.450	129	899	92	865	897	0.854	557	308	566	331	89253	54626	1.540	1.388	-100	0	1
1	6	1	""	"ccl4"	4250	7650	130	669	700	265	37	125	125	142	85	59	100	96	0	416	456	184	40	93	93	104	74	71	96	92	0	1.684	1.584	1.731	1.634	2.082	1.756	0.537	133	891	94	867	938	0.752	544	323	575	363	93105	60703	6.565	4.757	0	0	0
1	7	1	""	"ccl4"	4650	7620	130	635	684	238	34	120	120	133	92	69	99	97	0	408	450	192	42	90	90	97	48	49	97	94	0	1.619	1.567	1.676	1.719	2.133	1.698	0.577	137	887	88	833	924	0.695	515	318	564	360	93672	61658	5.989	7.354	0	0	0
1	8	1	""	"ccl4"	5050	7630	130	656	680	239	35	118	118	128	68	53	99	97	0	417	430	185	43	89	89	96	44	45	97	95	0	1.640	1.648	1.702	1.759	2.332	1.779	0.537	140	884	96	866	903	0.714	538	328	562	341	95150	60156	8.118	7.591	0	0	0
1	9	1	""	"fyn"	5460	7630	120	225	259	128	49	120	120	127	69	54	63	40	0	212	241	135	56	87	87	98	50	51	80	58	0	0.840	0.903	0.751	0.821	5.635	1.657	0.038	55	801	36	230	293	-0.252	105	125	139	154	14252	13277	1.913	2.860	-100	0	1
1	10	1	""	"fyn"	5850	7630	140	238	247	115	46	118	118	158	538	340	0	0	0	188	218	103	47	90	90	153	935	611	0	0	0	1.224	1.008	1.570	1.184	4.575	0.484	0.544	78	1124	31	218	257	0.292	120	98	129	128	19249	17034	0.165	0.070	-100	0	1
1	11	1	""	"fyn"	6250	7630	140	264	275	145	52	125	125	141	90	63	63	36	0	218	236	126	53	94	94	110	107	97	58	25	0	1.121	1.056	1.058	1.059	4.151	0.782	0.320	72	1109	69	263	292	0.165	139	124	150	142	19785	16981	1.489	1.178	-100	0	1
1	12	1	""	"fyn"	6650	7630	130	293	1352	3703	273	114	114	130	78	60	77	57	0	226	3243	10778	332	87	87	95	53	55	76	61	1	1.288	0.392	1.202	1.271	3.761	0.332	0.892	88	891	37	318	4394	0.365	179	139	1238	3156	118965	285425	15.667	59.396	0	0	0
1	13	1	""	"ccl6"	7050	7620	150	124	136	72	52	125	125	220	972	441	0	0	0	120	134	77	57	93	93	292	2468	845	0	0	0	-0.037	0.268	1.272	1.309	3.976	0.348	0.717	156	1272	100	26	52	Error	-1	27	11	41	21228	20938	-0.086	-0.064	-100	0	1
1	14	1	""	"ccl6"	7450	7620	150	142	154	80	51	124	124	148	239	161	3	0	0	125	141	115	81	94	94	125	331	264	1	0	0	0.581	0.638	1.462	1.467	4.166	0.114	0.164	156	1272	100	49	77	-0.783	18	31	30	47	24004	21998	0.025	0.048	-100	0	1
1	15	1	""	"ccl6"	7850	7620	150	126	139	74	53	118	118	131	81	61	17	5	0	125	128	45	35	88	88	95	51	53	37	10	0	0.216	0.525	1.300	1.315	4.722	8.906	0.009	156	1272	100	45	61	-2.211	8	37	21	40	21695	19902	0.099	0.647	-100	0	1
1	16	1	""	"ccl6"	8250	7620	150	120	139	82	58	122	122	134	83	61	14	4	0	115	125	59	47	88	88	102	74	72	16	3	0	-0.074	0.459	1.222	1.232	4.326	6.751	0.005	156	1272	100	25	54	Error	-2	27	17	37	21662	19439	0.060	0.311	-100	0	1
1	17	1	""	"sp7"	8670	7630	110	1046	1075	407	37	117	117	134	77	57	100	98	0	982	996	418	41	91	91	100	52	52	99	99	0	1.043	1.059	1.164	1.060	1.707	1.036	0.728	116	558	43	1820	1863	0.061	929	891	958	905	124742	115560	12.221	17.231	0	0	0
1	18	1	""	"sp7"	9070	7630	120	805	846	336	39	113	113	135	110	81	99	96	0	920	912	316	34	90	90	106	112	105	98	97	0	0.834	0.892	0.861	0.880	1.816	0.893	0.676	102	810	89	1522	1555	-0.262	692	830	733	822	86243	93001	6.464	7.196	0	0	0
1	19	1	""	"sp7"	9450	7580	110	992	961	347	36	123	123	146	103	70	99	96	0	942	961	390	40	92	92	105	65	61	98	97	0	1.022	0.964	1.016	0.962	1.737	0.943	0.741	106	594	95	1719	1707	0.031	869	850	838	869	101918	101850	7.913	13.169	0	0	0
1	20	1	""	"sp7"	9850	7610	120	1073	1110	340	30	109	109	126	99	78	100	99	0	1135	1165	363	31	88	88	103	219	212	100	97	0	0.921	0.929	0.900	0.928	1.581	0.759	0.581	105	807	86	2011	2078	-0.119	964	1047	1001	1077	116536	122369	9.939	4.849	0	0	0
1	1	2	""	"ara"	2280	8050	90	356	359	192	53	127	127	133	72	54	100	57	0	82	150	103	68	91	91	114	240	210	0	0	0	-25.444	3.932	0.503	0.587	1.644	0.153	0.224	7	457	0	220	291	Error	229	-9	232	59	2511	1053	3.139	0.150	-100	0	1
1	2	2	""	"ara"	2650	8030	150	126	142	81	57	122	122	131	68	51	19	8	0	90	102	58	56	88	88	96	48	50	16	6	0	2.000	1.429	1.523	1.823	3.873	83.623	0.000	156	1272	100	6	34	1.000	4	2	20	14	22172	15944	0.162	0.125	-100	0	1
1	3	2	""	"ara"	3050	8030	150	130	144	78	54	121	121	137	79	57	18	3	0	105	110	50	45	90	90	99	88	88	10	1	0	0.600	1.150	1.491	1.294	4.257	0.224	0.029	156	1272	100	24	43	-0.737	9	15	23	20	22408	17140	0.089	0.125	-100	0	1
1	4	2	""	"ara"	3450	8030	150	149	162	79	48	130	130	174	370	212	0	0	0	95	107	57	53	92	92	165	1085	657	0	0	0	6.333	2.133	1.158	1.258	3.921	0.290	0.692	156	1272	100	22	47	2.663	19	3	32	15	25278	16720	-0.032	-0.053	-100	0	1
1	5	2	""	"fzd2"	3850	8040	140	951	977	352	36	120	120	134	72	53	99	99	0	584	566	225	39	91	91	103	102	99	93	86	0	1.686	1.804	1.716	1.943	2.208	1.927	0.680	136	1132	88	1324	1332	0.754	831	493	857	475	132895	77010	11.708	4.539	0	0	0
1	6	2	""	"fzd2"	4250	8040	130	868	919	320	34	126	126	137	79	57	100	100	0	466	517	227	43	89	89	100	54	54	98	97	0	1.968	1.853	1.797	1.984	1.832	1.927	0.694	142	886	91	1119	1221	0.977	742	377	793	428	130449	73373	9.899	7.722	0	0	0
1	7	2	""	"fzd2"	4660	8030	130	986	991	378	38	119	119	132	74	56	99	99	0	492	517	236	45	89	89	101	92	91	95	83	0	2.151	2.037	2.205	2.172	1.941	2.070	0.571	139	885	96	1270	1300	1.105	867	403	872	428	137787	71809	11.608	4.522	0	0	0
1	8	2	""	"fzd2"	5050	8040	150	812	843	320	37	121	121	130	71	54	100	98	0	470	510	236	46	89	89	96	46	47	99	95	0	1.814	1.715	1.846	1.827	2.022	1.820	0.624	151	1241	88	1072	1143	0.859	691	381	722	421	127239	76955	10.042	9.000	0	0	0
1	9	2	""	"ccl7"	5460	8020	150	558	587	236	40	120	120	130	78	60	98	94	0	560	576	239	41	90	90	99	56	56	99	96	0	0.932	0.961	0.953	0.955	2.092	0.925	0.496	164	1228	92	908	953	-0.102	438	470	467	486	96289	94452	5.859	8.518	0	0	0
1	10	2	""	"ccl7"	5850	8030	140	601	622	296	47	122	122	136	86	63	98	91	0	521	547	227	41	91	91	101	70	69	98	96	0	1.114	1.096	1.100	1.089	2.127	1.227	0.496	162	1106	93	909	956	0.156	479	430	500	456	100799	88552	5.651	6.371	0	0	0
1	11	2	""	"ccl7"	6250	8020	140	585	595	214	35	121	121	135	79	58	98	93	0	560	580	294	50	92	92	101	57	56	99	96	0	0.991	0.971	1.023	1.042	2.075	0.879	0.573	161	1103	95	932	962	-0.013	464	468	474	488	95729	93381	5.823	8.404	0	0	0
1	12	2	""	"ccl7"	6650	8030	140	537	562	234	41	114	114	125	67	53	96	94	0	520	559	243	43	87	87	96	49	51	99	98	0	0.977	0.949	0.986	0.928	2.156	0.949	0.594	159	1109	94	856	920	-0.034	423	433	448	472	89319	88887	6.522	9.449	0	0	0
1	13	2	""	"g3pdh"	7060	8030	150	29486	28067	7240	25	123	123	137	76	55	100	100	0	15865	15059	4496	29	92	92	101	49	48	100	100	0	1.862	1.867	1.880	1.927	1.462	1.863	0.954	171	1217	94	45136	42911	0.897	29363	15773	27944	14967	4799425	2575024	367.500	305.265	0	0	0
1	14	2	""	"g3pdh"	7460	8030	150	30054	29256	6649	22	123	123	146	147	100	100	100	0	15923	15779	4219	26	91	91	101	56	55	100	100	0	1.891	1.857	1.867	1.902	1.335	1.850	0.962	172	1220	96	45763	44821	0.919	29931	15832	29133	15688	5032007	2713995	198.027	279.964	0	0	0
1	15	2	""	"g3pdh"	7850	8030	190	19939	17232	11934	69	124	124	159	187	117	100	100	0	11028	9694	7454	76	93	93	105	60	57	98	97	0	1.812	1.782	1.796	2.340	2.189	1.723	0.950	273	2005	18	30750	26709	0.858	19815	10935	17108	9601	4704200	2646488	91.299	159.817	0	0	0
1	16	2	""	"g3pdh"	8260	8010	150	28299	27446	6624	24	119	119	131	77	58	100	100	0	15562	15005	4176	27	90	90	101	62	61	100	100	0	1.821	1.832	1.832	1.878	1.370	1.826	0.961	177	1215	92	43652	42242	0.865	28180	15472	27327	14915	4857995	2655806	354.740	240.387	0	0	0
1	17	2	""	"sp2"	8670	8040	110	2876	2872	863	30	121	121	141	96	68	100	99	0	2349	2446	752	30	89	89	101	56	55	100	100	0	1.219	1.167	1.152	1.157	1.617	1.172	0.857	103	601	90	5015	5108	0.286	2755	2260	2751	2357	295806	251927	28.448	41.875	0	0	0
1	18	2	""	"sp2"	9060	8040	120	2329	2284	1141	49	128	128	145	91	62	100	97	0	1966	1813	965	53	93	93	113	93	82	94	92	0	1.175	1.253	1.228	1.350	1.985	1.248	0.874	128	750	46	4074	3876	0.233	2201	1873	2156	1720	292338	232093	23.505	18.280	0	0	0
1	19	2	""	"sp2"	9470	8000	130	2488	2323	1067	45	132	132	160	117	73	98	96	0	1974	1953	997	51	99	99	125	107	85	92	88	0	1.257	1.182	1.212	1.284	1.924	1.164	0.859	125	903	88	4231	4045	0.330	2356	1875	2191	1854	290351	244122	18.487	17.084	0	0	0
1	20	2	""	"sp2"	9840	8010	150	2418	2219	1139	51	126	126	152	119	78	97	92	0	2003	1848	1104	59	97	97	119	98	82	89	84	0	1.203	1.195	1.286	1.430	2.389	1.157	0.842	139	1251	88	4198	3844	0.267	2292	1906	2093	1751	308457	256929	17.370	17.643	0	0	0
1	1	3	""	"ccl9"	2260	8440	140	475	504	211	41	120	120	134	83	61	93	85	0	319	353	184	52	89	89	98	61	62	93	77	0	1.543	1.455	1.424	1.556	3.043	1.613	0.372	162	1102	95	585	648	0.626	355	230	384	264	81644	57186	4.458	4.180	0	0	0
1	2	3	""	"ccl9"	2650	8430	150	451	488	224	45	126	126	150	431	287	30	2	0	287	309	156	50	88	88	107	320	299	22	2	0	1.633	1.638	1.615	1.834	3.538	2.122	0.306	175	1215	96	524	583	0.708	325	199	362	221	85480	54034	0.784	0.631	-100	0	1
1	3	3	""	"ccl9"	3060	8430	140	454	490	244	49	123	123	137	79	57	90	79	0	269	304	162	53	90	90	101	58	57	87	70	0	1.849	1.715	1.951	1.772	3.384	2.311	0.266	169	1095	91	510	581	0.887	331	179	367	214	82759	51397	4.468	3.500	0	0	0
1	4	3	""	"ccl9"	3460	8430	150	463	482	202	41	127	127	144	90	62	93	79	0	294	336	192	57	93	93	104	77	74	80	64	0	1.672	1.461	1.418	1.555	2.766	1.452	0.339	176	1211	93	537	598	0.742	336	201	355	243	84803	59062	3.756	3.013	0	0	0
1	5	3	""	"gadd45a"	3850	8430	160	2917	2995	821	27	130	130	147	98	66	100	100	0	1766	1809	610	33	95	95	121	441	364	99	94	0	1.668	1.672	1.682	1.727	1.507	1.690	0.851	203	1481	96	4458	4579	0.738	2787	1671	2865	1714	607910	367309	29.061	3.828	0	0	0
1	6	3	""	"gadd45a"	4260	8430	170	2858	2903	823	28	127	127	183	509	278	99	99	0	1879	1861	592	31	98	98	204	1445	708	71	4	0	1.533	1.575	1.640	1.626	1.572	0.685	0.490	208	1616	93	4512	4539	0.616	2731	1781	2776	1763	603805	387025	5.344	1.147	0	0	0
1	7	3	""	"gadd45a"	4660	8430	170	2671	2843	1309	46	127	127	145	87	60	100	100	0	1737	2087	2386	114	93	93	105	63	60	100	100	0	1.547	1.362	1.576	1.565	1.553	0.900	0.701	215	1598	70	4188	4710	0.629	2544	1644	2716	1994	611236	448612	31.011	31.460	0	0	0
1	8	3	""	"gadd45a"	5060	8430	160	2959	3002	766	25	120	120	133	76	57	100	100	0	1868	1830	529	28	90	90	99	55	55	100	100	0	1.597	1.656	1.685	1.677	1.434	1.686	0.870	209	1475	94	4617	4622	0.675	2839	1778	2882	1740	627487	382536	37.750	31.473	0	0	0
1	9	3	""	"ccnd1"	5450	8420	150	1603	1586	452	28	116	116	126	79	62	100	100	0	1361	1396	493	35	87	87	93	43	46	100	100	0	1.167	1.123	1.104	1.155	1.595	1.104	0.812	174	1218	92	2761	2779	0.223	1487	1274	1470	1309	276011	242930	18.481	30.302	0	0	0
1	10	3	""	"ccnd1"	5860	8430	150	1632	1686	558	33	119	119	135	80	59	100	100	0	1523	1507	505	33	88	88	96	48	50	100	100	0	1.054	1.104	1.134	1.099	1.512	1.107	0.842	175	1217	97	2948	2986	0.076	1513	1435	1567	1419	295122	263742	19.388	29.396	0	0	0
1	11	3	""	"ccnd1"	6250	8430	150	1563	1640	581	35	120	120	136	91	66	100	100	0	1376	1466	587	40	89	89	103	77	74	100	100	0	1.121	1.104	1.135	1.121	1.511	1.091	0.827	179	1213	97	2730	2897	0.165	1443	1287	1520	1377	293609	262380	16.527	17.701	0	0	0
1	12	3	""	"ccnd1"	6660	8420	140	1667	1670	556	33	122	122	134	92	68	100	100	0	1366	1438	520	36	90	90	102	60	58	100	100	0	1.211	1.148	1.116	1.162	1.570	1.151	0.802	176	1088	91	2821	2896	0.276	1545	1276	1548	1348	293975	253144	16.696	22.267	0	0	0
1	13	3	""	"gadd45b"	7060	8420	160	847	902	308	34	122	122	136	77	56	100	100	0	516	528	225	42	92	92	101	58	57	98	94	0	1.710	1.789	1.833	1.919	1.917	1.887	0.641	194	1490	95	1149	1216	0.774	725	424	780	436	174891	102412	9.948	7.362	0	0	0
1	14	3	""	"gadd45b"	7450	8410	150	882	893	311	34	124	124	136	75	55	100	98	0	548	590	267	45	89	89	95	47	49	99	98	0	1.651	1.535	1.632	1.629	1.997	1.572	0.621	184	1204	87	1217	1270	0.723	758	459	769	501	164320	108483	10.093	10.532	0	0	0
1	15	3	""	"gadd45b"	7860	8420	170	864	880	330	37	127	127	142	82	57	100	98	0	494	558	268	48	95	95	105	54	51	98	96	0	1.847	1.626	1.685	1.758	1.875	1.634	0.687	195	1629	96	1136	1216	0.885	737	399	753	463	171680	108889	9.000	8.389	0	0	0
1	16	3	""	"gadd45b"	8260	8410	160	855	863	308	35	130	130	151	88	58	100	98	0	545	592	277	46	95	95	105	88	83	96	92	0	1.611	1.475	1.558	1.559	1.920	1.480	0.624	198	1482	92	1175	1230	0.688	725	450	733	497	170782	117198	8.091	5.534	0	0	0
1	17	3	""	"ccnd2"	8660	8430	130	579	623	220	35	122	122	130	62	47	100	96	0	508	533	186	34	88	88	95	44	46	99	99	0	1.088	1.126	1.147	1.123	2.074	1.210	0.580	128	896	89	877	946	0.122	457	420	501	445	79776	68168	7.952	9.955	0	0	0
1	18	3	""	"ccnd2"	9040	8440	160	456	499	263	52	121	121	130	63	48	94	88	0	448	486	439	90	92	92	100	48	48	98	94	0	0.941	0.959	1.048	0.975	2.285	0.658	0.390	201	1425	0	691	772	-0.088	335	356	378	394	100318	97772	5.857	8.042	0	0	0
1	19	3	""	"ccnd2"	9460	8420	140	544	550	209	38	127	127	149	97	65	94	86	0	441	467	205	43	98	98	119	85	71	92	84	0	1.216	1.146	1.233	1.251	2.420	1.168	0.513	144	1114	92	760	792	0.282	417	343	423	369	79138	67266	4.134	4.094	0	0	0
1	20	3	""	"ccnd2"	9850	8410	130	537	553	197	35	116	116	126	74	58	99	97	0	480	505	211	41	95	95	103	64	62	98	94	0	1.094	1.066	1.090	1.100	2.008	1.057	0.531	138	886	96	806	847	0.130	421	385	437	410	76365	69685	5.770	6.281	0	0	0
1	1	4	""	"gna13"	2270	8840	120	253	265	130	49	124	124	142	94	66	56	32	0	225	222	76	34	92	92	102	53	51	84	60	0	0.970	1.085	1.063	1.137	4.951	6.663	0.010	25	848	12	262	271	-0.044	129	133	141	130	6637	5558	1.309	2.264	-100	0	1
1	2	4	""	"gna13"	2650	8830	130	241	261	93	35	125	125	141	84	59	64	38	0	195	218	105	48	89	89	101	77	76	68	29	0	1.094	1.054	1.218	1.118	3.093	1.266	0.027	57	893	73	222	265	0.130	116	106	136	129	14889	12406	1.429	1.519	-100	0	1
1	3	4	""	"gna13"	3090	8840	130	263	363	556	153	126	126	139	77	55	68	42	0	223	259	138	53	90	90	103	62	60	76	52	0	1.030	1.402	1.447	1.141	3.906	4.774	0.128	50	893	65	270	406	0.043	137	133	237	169	18157	12943	2.909	2.516	-100	0	1
1	4	4	""	"gna13"	3460	8830	130	255	296	164	55	130	130	141	80	56	63	43	0	201	223	116	52	93	93	103	55	53	63	50	0	1.157	1.277	1.360	1.207	6.293	2.033	0.028	58	913	64	233	296	0.210	125	108	166	130	17164	12962	1.938	2.182	-100	0	1
1	5	4	""	"ccnd3"	3860	8840	140	464	481	187	38	125	125	140	90	64	94	82	0	458	486	189	38	94	94	106	75	70	98	94	0	0.931	0.908	0.949	0.884	2.341	0.927	0.395	150	1114	91	703	748	-0.103	339	364	356	392	72080	72883	3.789	5.067	0	0	0
1	6	4	""	"ccnd3"	4260	8840	140	513	526	205	38	126	126	139	75	53	97	91	0	470	475	172	36	92	92	105	66	62	98	95	0	1.024	1.044	0.949	0.995	2.449	1.152	0.421	150	1114	88	765	783	0.034	387	378	400	383	78934	71244	5.160	5.606	0	0	0
1	7	4	""	"ccnd3"	4660	8850	140	490	513	217	42	126	126	140	80	57	94	91	0	437	453	185	40	91	91	101	54	53	97	96	0	1.052	1.069	1.060	1.083	2.533	1.156	0.535	153	1115	93	710	749	0.073	364	346	387	362	78483	69360	4.663	6.519	0	0	0
1	8	4	""	"ccnd3"	5050	8830	140	486	489	193	39	119	119	132	76	57	96	87	0	426	449	172	38	91	91	125	838	670	0	0	0	1.096	1.034	1.041	1.037	2.506	0.028	0.025	149	1119	87	702	728	0.132	367	335	370	358	72874	66944	4.697	0.387	-100	0	1
1	9	4	""	"gpd2"	5450	8830	140	574	589	247	41	121	121	161	703	436	14	0	0	421	442	224	50	91	91	212	2384	1124	0	0	0	1.373	1.333	1.366	1.470	2.739	0.285	0.857	162	1096	86	783	819	0.457	453	330	468	351	95341	71658	0.609	0.096	-100	0	1
1	10	4	""	"gpd2"	5860	8830	150	605	638	261	40	118	118	145	351	242	73	24	0	375	409	199	48	92	92	143	1044	730	0	0	0	1.721	1.640	1.729	1.735	2.478	0.342	0.814	155	1237	95	770	837	0.783	487	283	520	317	98880	63369	1.405	0.255	-100	0	1
1	11	4	""	"gpd2"	6250	8830	150	531	601	281	46	124	124	227	839	369	10	0	0	386	426	206	48	95	95	280	1886	673	0	0	0	1.399	1.441	1.375	1.398	2.565	2.095	0.388	167	1223	91	698	808	0.484	407	291	477	331	100298	71083	0.446	0.077	-100	0	1
1	12	4	""	"gpd2"	6660	8830	150	562	579	246	42	132	132	180	386	214	55	7	0	374	411	207	50	100	100	191	857	448	1	0	0	1.569	1.437	1.518	1.636	2.865	0.505	0.778	172	1218	91	704	758	0.650	430	274	447	311	99561	70764	1.034	0.257	-100	0	1
1	13	4	""	"ccr5"	7060	8830	140	301	329	165	50	127	127	146	171	117	51	14	0	253	268	133	49	92	92	124	513	413	2	0	0	1.081	1.148	1.250	1.122	3.509	1.862	0.183	149	1113	90	335	378	0.112	174	161	202	176	48952	39928	1.070	0.281	-100	0	1
1	14	4	""	"ccr5"	7460	8830	140	346	371	194	52	117	117	159	486	305	7	1	0	261	278	128	46	90	90	160	1247	779	0	0	0	1.339	1.351	1.232	1.128	3.978	0.383	0.944	131	1110	36	400	442	0.421	229	171	254	188	48566	36462	0.436	0.095	-100	0	1
1	15	4	""	"ccr5"	7860	8830	150	282	308	139	45	122	122	136	77	56	77	52	0	225	253	133	52	90	90	99	60	60	77	54	0	1.185	1.141	1.363	1.265	3.290	1.336	0.238	161	1228	87	295	349	0.245	160	135	186	163	49636	40670	2.234	2.567	0	0	0
1	16	4	""	"ccr5"	8270	8830	150	285	314	156	49	118	118	135	88	65	72	48	0	247	254	120	47	89	89	99	56	56	80	65	0	1.057	1.188	1.259	1.097	3.369	1.640	0.214	172	1211	91	325	361	0.080	167	158	196	165	54017	43740	2.034	2.768	-100	0	1
1	17	4	""	"gpx2"	8660	8820	150	258	286	181	63	118	118	128	74	57	66	47	0	197	243	180	74	90	90	96	50	52	72	53	0	1.308	1.098	1.099	1.215	5.023	1.332	0.141	147	1232	86	247	321	0.387	140	107	168	153	41985	35740	2.135	2.940	-100	0	1
1	18	4	""	"gpx2"	9060	8830	150	282	305	128	41	116	116	128	119	92	72	31	0	219	262	161	61	89	89	97	59	60	85	56	0	1.277	1.092	1.333	1.153	3.217	1.146	0.121	106	1232	54	296	362	0.353	166	130	189	173	32333	27785	1.487	2.797	-100	0	1
1	19	4	""	"gpx2"	9460	8830	140	228	267	151	56	115	115	129	84	65	61	35	0	247	262	128	48	88	88	100	67	67	76	58	0	0.711	0.874	0.849	0.929	3.628	1.289	0.085	105	1108	66	272	326	-0.492	113	159	152	174	28044	27475	1.643	2.418	-100	0	1
1	20	4	""	"gpx2"	9860	8820	150	230	265	156	58	118	118	130	80	61	61	34	0	183	218	161	73	89	89	99	66	66	60	33	0	1.191	1.140	1.157	1.244	3.935	0.872	0.055	154	1231	75	206	276	0.252	112	94	147	129	40812	33626	1.688	1.803	-100	0	1
1	1	5	""	"cct3"	2260	9230	140	1164	1202	442	36	122	122	133	69	51	100	100	0	783	834	379	45	90	90	97	55	56	99	97	0	1.504	1.452	1.546	1.563	1.967	1.470	0.675	157	1107	91	1735	1824	0.589	1042	693	1080	744	188662	130877	15.493	13.400	0	0	0
1	2	5	""	"cct3"	2660	9240	140	1082	1137	453	39	123	123	138	76	55	100	100	0	829	902	353	39	92	92	103	86	83	100	99	0	1.301	1.252	1.274	1.240	1.856	1.322	0.667	153	1115	93	1696	1824	0.380	959	737	1014	810	173937	137944	13.145	9.291	0	0	0
1	3	5	""	"cct3"	3060	9240	150	1048	1135	514	45	125	125	135	81	60	98	97	0	815	828	401	48	88	88	100	72	72	98	96	0	1.270	1.365	1.399	1.416	2.269	1.444	0.650	165	1227	96	1650	1750	0.345	923	727	1010	740	187203	136601	12.346	10.111	0	0	0
1	4	5	""	"cct3"	3460	9230	140	1076	1126	474	42	121	121	131	74	56	99	99	0	767	814	411	50	88	88	96	49	51	98	96	0	1.406	1.384	1.395	1.498	2.282	1.422	0.621	161	1103	88	1634	1731	0.492	955	679	1005	726	181236	131053	13.446	14.653	0	0	0
1	5	5	""	"gspt1"	3860	9230	150	588	613	257	41	127	127	139	82	58	96	91	0	401	442	222	50	93	93	100	50	50	94	90	0	1.497	1.393	1.514	1.517	2.660	1.530	0.419	164	1228	93	769	835	0.582	461	308	486	349	100569	72462	5.780	6.840	0	0	0
1	6	5	""	"gspt1"	4260	9230	140	583	608	236	38	125	125	140	81	57	98	93	0	418	457	230	50	91	91	101	51	50	94	86	0	1.401	1.320	1.372	1.464	2.792	1.376	0.429	161	1105	92	785	849	0.486	458	327	483	366	97854	73510	5.778	6.980	0	0	0
1	7	5	""	"gspt1"	4660	9220	140	546	565	233	41	124	124	135	72	53	96	91	0	442	450	212	47	90	90	100	56	56	95	89	0	1.199	1.225	1.266	1.304	2.414	1.289	0.487	168	1096	88	774	801	0.262	422	352	441	360	94929	75566	5.972	6.250	0	0	0
1	8	5	""	"gspt1"	5060	9230	140	547	580	267	46	119	119	131	72	54	95	88	0	352	384	181	47	90	90	99	89	89	88	72	0	1.634	1.568	1.661	1.610	2.726	1.847	0.458	171	1093	89	690	755	0.708	428	262	461	294	99201	65598	6.236	3.202	0	0	0
1	9	5	""	"sp1"	5470	9230	120	8371	8372	2519	30	120	120	132	76	57	100	100	0	4600	4517	1507	33	91	91	100	61	61	100	99	0	1.830	1.864	1.862	1.928	1.420	1.863	0.952	123	789	94	12760	12678	0.872	8251	4509	8252	4426	1029701	555538	108.421	72.410	0	0	0
1	10	5	""	"sp1"	5860	9220	120	8431	8685	2285	26	120	120	132	71	53	100	100	0	4705	4690	1326	28	92	92	100	57	57	100	100	0	1.802	1.863	1.857	1.881	1.274	1.874	0.948	121	791	92	12924	13163	0.850	8311	4613	8565	4598	1050841	567435	120.465	80.526	0	0	0
1	11	5	""	"sp1"	6260	9220	120	7590	8022	2277	28	130	130	165	153	92	100	100	0	4303	4501	1450	32	96	96	114	74	64	100	100	0	1.773	1.792	1.806	1.830	1.319	1.788	0.940	127	785	95	11667	12297	0.826	7460	4207	7892	4405	1018795	571584	51.353	59.284	0	0	0
1	12	5	""	"sp1"	6650	9220	120	8709	8494	2403	28	124	124	136	109	80	100	100	0	4688	4739	1955	41	93	93	102	73	71	100	100	0	1.868	1.802	1.867	1.855	1.336	1.767	0.859	126	786	93	13180	13016	0.901	8585	4595	8370	4646	1070288	597103	76.679	63.521	0	0	0
1	13	5	""	"cct5"	7060	9220	140	3950	3923	847	21	120	120	133	80	60	100	100	0	2701	2715	767	28	87	87	98	57	58	100	99	0	1.465	1.447	1.436	1.489	1.516	1.443	0.890	162	1102	93	6444	6431	0.551	3830	2614	3803	2628	635585	439862	47.375	45.912	0	0	0
1	14	5	""	"cct5"	7460	9230	150	3485	3464	868	25	121	121	133	83	62	100	100	0	2358	2346	685	29	87	87	96	56	58	100	100	0	1.481	1.480	1.498	1.512	1.522	1.493	0.868	168	1224	89	5635	5602	0.567	3364	2271	3343	2259	582006	394156	40.133	40.179	0	0	0
1	15	5	""	"cct5"	7860	9230	150	3166	3258	938	28	116	116	126	64	50	100	100	0	2270	2351	723	30	89	89	95	43	45	100	100	0	1.398	1.389	1.381	1.419	1.589	1.409	0.859	177	1211	97	5231	5404	0.483	3050	2181	3142	2262	576639	416039	48.938	52.465	0	0	0
1	16	5	""	"cct5"	8260	9220	150	3467	3468	911	26	125	125	149	117	78	100	100	0	2610	2557	788	30	90	90	99	52	52	100	100	0	1.326	1.355	1.356	1.393	1.464	1.349	0.885	184	1204	91	5862	5810	0.407	3342	2520	3343	2467	638033	470511	28.368	47.269	0	0	0
1	17	5	""	"gstm2"	8650	9220	150	1961	1908	605	31	116	116	128	81	63	99	99	0	1640	1641	524	31	84	84	93	63	67	100	99	0	1.186	1.151	1.185	1.151	1.688	1.161	0.867	165	1227	89	3401	3349	0.246	1845	1556	1792	1557	314835	270787	21.975	24.571	0	0	0
1	18	5	""	"gstm2"	9050	9220	140	2012	2069	588	28	118	118	127	64	50	100	99	0	1683	1700	461	27	90	90	96	47	48	100	100	0	1.189	1.212	1.213	1.192	1.549	1.234	0.877	165	1099	93	3487	3561	0.250	1894	1593	1951	1610	341374	280503	30.344	34.128	0	0	0
1	19	5	""	"gstm2"	9460	9220	140	2145	2136	597	27	115	115	124	61	49	100	100	0	1739	1725	534	30	87	87	92	39	42	99	98	0	1.229	1.234	1.226	1.284	1.675	1.234	0.874	166	1098	91	3682	3659	0.297	2030	1652	2021	1638	354552	286271	32.984	41.872	0	0	0
1	20	5	""	"gstm2"	9860	9220	140	1990	2053	653	31	120	120	129	82	63	99	99	0	1695	1678	498	29	89	89	97	59	60	100	100	0	1.164	1.216	1.195	1.197	1.572	1.251	0.840	168	1096	92	3476	3522	0.219	1870	1606	1933	1589	344878	281886	23.463	26.797	0	0	0
1	1	6	""	"cct6a"	2260	9630	140	1916	1979	615	31	120	120	135	83	61	100	100	0	1369	1357	468	34	88	88	95	45	47	100	100	0	1.402	1.465	1.462	1.493	1.616	1.499	0.779	166	1098	95	3077	3128	0.487	1796	1281	1859	1269	328580	225237	22.217	28.044	0	0	0
1	2	6	""	"cct6a"	2650	9630	140	1987	2030	559	27	126	126	137	74	54	100	100	0	1338	1403	465	33	92	92	101	51	50	100	100	0	1.494	1.452	1.490	1.481	1.510	1.473	0.808	168	1096	88	3107	3215	0.579	1861	1246	1904	1311	341059	235762	25.581	25.529	0	0	0
1	3	6	""	"cct6a"	3050	9630	150	1924	1963	573	29	122	122	132	66	50	100	100	0	1322	1333	477	35	88	88	98	56	57	99	98	0	1.460	1.479	1.516	1.595	2.033	1.497	0.800	177	1215	91	3036	3086	0.546	1802	1234	1841	1245	347435	235886	27.742	22.054	0	0	0
1	4	6	""	"cct6a"	3460	9640	150	2005	2034	593	29	125	125	137	83	60	100	100	0	1279	1339	513	38	90	90	102	108	105	100	99	0	1.581	1.528	1.566	1.598	1.649	1.540	0.772	175	1213	96	3069	3158	0.661	1880	1189	1909	1249	355966	234356	22.855	11.454	0	0	0
1	5	6	""	"h2dmb1"	3860	9630	130	282	309	143	46	123	123	134	74	55	81	53	0	200	214	93	43	91	91	98	47	47	78	59	0	1.459	1.512	1.475	1.558	3.477	2.576	0.135	127	899	94	268	309	0.545	159	109	186	123	39249	27224	2.365	2.468	0	0	0
1	6	6	""	"h2dmb1"	4250	9640	120	299	314	149	47	129	129	142	80	56	76	50	0	200	214	107	50	93	93	100	47	47	76	54	0	1.589	1.529	1.450	1.660	3.687	2.855	0.127	117	782	83	277	306	0.668	170	107	185	121	36714	25050	2.150	2.426	0	0	0
1	7	6	""	"h2dmb1"	4660	9630	120	316	329	145	44	119	119	131	70	53	81	63	0	192	227	115	50	87	87	94	44	46	82	64	0	1.876	1.500	1.754	1.638	3.149	1.975	0.152	111	796	91	302	350	0.908	197	105	210	140	36494	25249	2.829	3.023	0	0	0
1	8	6	""	"h2dmb1"	5050	9630	130	337	335	129	38	120	120	133	79	59	84	66	0	213	221	119	53	89	89	101	128	126	45	13	0	1.750	1.629	1.444	1.806	4.255	0.523	0.218	123	894	76	341	347	0.807	217	124	215	132	41245	27138	2.557	0.938	-100	0	1
1	9	6	""	"cct7"	5460	9630	150	8073	9912	6111	61	125	125	134	70	52	100	100	0	5937	6725	4344	64	91	91	102	76	74	100	100	0	1.360	1.475	1.474	1.552	1.520	1.459	0.965	172	1220	91	13794	16421	0.444	7948	5846	9787	6634	1704783	1156762	139.686	87.145	0	0	0
1	10	6	""	"cct7"	5860	9630	150	9955	11381	6391	56	118	118	128	64	50	100	100	0	6411	7453	4455	59	88	88	96	52	54	100	100	0	1.556	1.529	1.544	1.584	1.323	1.510	0.962	171	1221	97	16160	18628	0.638	9837	6323	11263	7365	1946208	1274407	175.828	141.481	0	0	0
1	11	6	""	"cct7"	6260	9630	150	7461	9161	6575	71	128	128	151	114	75	100	100	0	5057	6043	4340	71	93	93	110	94	85	100	100	0	1.477	1.518	1.536	1.550	1.503	1.525	0.965	177	1215	91	12297	14983	0.563	7333	4964	9033	5950	1621434	1069530	79.035	63.117	0	0	0
1	12	6	""	"cct7"	6670	9630	150	8452	9441	5610	59	121	121	130	65	50	100	100	0	5762	6500	3937	60	90	90	100	55	55	100	100	0	1.469	1.454	1.461	1.474	1.336	1.453	0.960	181	1207	95	14003	15730	0.555	8331	5672	9320	6410	1708788	1176488	143.246	116.364	0	0	0
1	13	6	""	"hck"	7060	9620	170	322	341	141	41	119	119	129	68	52	87	70	0	256	277	102	36	89	89	96	46	47	95	82	0	1.216	1.181	1.105	1.070	2.537	1.512	0.319	182	1642	94	370	410	0.282	203	167	222	188	62039	50463	3.118	3.935	0	0	0
1	14	6	""	"hck"	7450	9630	150	319	338	120	35	122	122	132	70	53	90	69	0	254	271	99	36	88	88	95	47	49	94	81	0	1.187	1.180	1.113	1.148	2.275	1.411	0.367	182	1206	90	363	399	0.247	197	166	216	183	61501	49373	2.943	3.745	0	0	0
1	15	6	""	"hck"	7850	9630	160	323	353	149	42	117	117	130	81	62	89	64	0	261	282	120	42	88	88	96	52	54	92	77	0	1.191	1.216	1.265	1.205	2.543	1.465	0.310	186	1492	88	379	430	0.252	206	173	236	194	65681	52466	2.753	3.577	0	0	0
1	16	6	""	"hck"	8250	9630	160	307	314	129	41	116	116	130	84	64	81	58	0	241	271	151	55	85	85	93	43	46	94	78	0	1.224	1.065	1.040	1.024	2.861	1.139	0.266	194	1483	88	347	384	0.292	191	156	198	186	60917	52526	2.190	4.140	0	0	0
1	17	6	""	"mmel"	8650	9620	150	296	305	132	43	122	122	134	75	55	77	56	0	249	276	131	47	85	85	97	149	153	55	16	0	1.061	0.958	1.045	0.954	3.173	1.040	0.276	166	1218	89	338	374	0.085	174	164	183	191	50651	45802	2.280	1.201	-100	0	1
1	18	6	""	"mmel"	9050	9620	160	296	327	144	44	115	115	124	60	48	84	69	0	243	262	115	43	84	84	91	46	50	91	78	0	1.138	1.191	1.195	1.199	3.470	1.443	0.260	182	1499	90	340	390	0.187	181	159	212	178	59568	47701	3.383	3.717	0	0	0
1	19	6	""	"mmel"	9450	9620	150	301	319	130	40	117	117	125	64	51	87	69	0	264	265	91	34	86	86	93	54	58	92	77	0	1.034	1.128	1.109	1.031	2.664	1.389	0.279	166	1225	90	362	381	0.048	184	178	202	179	52918	44020	3.031	3.185	0	0	0
1	20	6	""	"mmel"	9850	9620	150	293	312	143	45	119	119	128	65	50	82	64	0	239	255	111	43	89	89	96	51	53	87	68	0	1.160	1.163	1.379	1.184	3.066	1.582	0.263	182	1206	89	324	359	0.214	174	150	193	166	56851	46431	2.831	3.118	0	0	0
1	1	7	""	"tnc"	2250	10040	140	414	447	173	38	116	116	128	73	57	97	89	0	321	343	156	45	85	85	95	49	51	96	85	0	1.263	1.283	1.194	1.320	2.584	1.423	0.363	162	1102	96	534	589	0.337	298	236	331	258	72470	55612	4.370	5.061	0	0	0
1	2	7	""	"tnc"	2650	10030	150	403	428	171	39	126	126	139	113	81	87	65	0	309	327	171	52	93	93	105	110	104	72	46	0	1.282	1.291	1.521	1.459	3.097	1.422	0.284	173	1216	91	493	536	0.358	277	216	302	234	74110	56492	2.558	2.018	-100	0	1
1	3	7	""	"tnc"	3060	10030	140	455	475	182	38	131	131	154	248	161	67	15	0	311	338	159	47	95	95	128	545	425	4	0	0	1.500	1.416	1.450	1.550	3.024	1.612	0.304	164	1100	90	540	587	0.585	324	216	344	243	77962	55496	1.294	0.385	-100	0	1
1	4	7	""	"tnc"	3460	10030	150	400	428	195	45	125	125	142	229	161	60	16	0	272	297	154	51	91	91	119	526	442	4	0	0	1.519	1.471	1.373	1.499	3.070	1.799	0.308	168	1224	92	456	509	0.603	275	181	303	206	71872	49909	1.249	0.338	-100	0	1
1	5	7	""	"n-myc"	3860	10030	140	1002	1028	310	30	117	117	129	76	58	100	100	0	686	732	286	39	90	90	99	55	55	99	98	0	1.485	1.419	1.425	1.519	1.964	1.420	0.724	149	1119	87	1481	1553	0.570	885	596	911	642	153237	109133	11.829	11.509	0	0	0
1	6	7	""	"n-myc"	4260	10030	140	1051	1077	393	36	122	122	132	71	53	99	99	0	726	767	325	42	86	86	95	64	67	100	98	0	1.452	1.402	1.472	1.430	1.931	1.436	0.660	154	1114	90	1569	1636	0.538	929	640	955	681	165871	118178	13.310	10.500	0	0	0
1	7	7	""	"n-myc"	4660	10030	130	1000	1072	363	33	118	118	124	61	49	100	100	0	682	719	299	41	87	87	96	65	67	100	99	0	1.482	1.509	1.545	1.584	1.807	1.575	0.634	151	873	89	1477	1586	0.568	882	595	954	632	161934	108510	15.541	9.585	0	0	0
1	8	7	""	"n-myc"	5060	10030	140	986	1013	321	31	116	116	130	74	56	100	100	0	652	715	305	42	87	87	98	100	102	98	96	0	1.540	1.428	1.470	1.519	1.895	1.445	0.624	151	1113	89	1435	1525	0.623	870	565	897	628	153018	107918	11.932	6.170	0	0	0
1	9	7	""	"sp8"	5460	10040	120	1706	1735	548	31	127	127	138	76	55	100	100	0	1314	1361	487	35	91	91	98	53	54	99	99	0	1.291	1.266	1.295	1.278	1.564	1.273	0.806	114	802	95	2802	2878	0.368	1579	1223	1608	1270	197818	155190	21.013	23.830	0	0	0
1	10	7	""	"sp8"	5860	10030	110	1735	1842	597	32	116	116	126	65	51	100	100	0	1335	1342	494	36	91	91	98	52	53	100	100	0	1.301	1.380	1.358	1.424	1.556	1.381	0.828	111	593	92	2863	2977	0.380	1619	1244	1726	1251	204455	148966	26.400	23.923	0	0	0
1	11	7	""	"sp8"	6250	10040	120	1737	1747	552	31	133	133	149	87	58	100	100	0	1370	1381	456	33	91	91	107	133	124	99	99	0	1.254	1.251	1.172	1.261	1.526	1.235	0.789	110	802	88	2883	2904	0.327	1604	1279	1614	1290	192223	151957	18.368	9.579	0	0	0
1	12	7	""	"sp8"	6650	10030	120	1723	1746	489	28	118	118	128	76	59	100	99	0	1269	1284	422	32	90	90	96	44	45	100	99	0	1.361	1.363	1.363	1.389	1.705	1.378	0.818	115	801	92	2784	2822	0.445	1605	1179	1628	1194	200846	147671	21.289	27.000	0	0	0
1	13	7	""	"ifnabr1"	7060	10020	160	1502	1574	482	30	117	117	129	65	50	100	100	0	1159	1244	505	40	88	88	96	48	50	99	99	0	1.293	1.260	1.291	1.329	1.599	1.229	0.810	179	1505	93	2456	2613	0.371	1385	1071	1457	1156	281697	222590	22.231	23.917	0	0	0
1	14	7	""	"ifnabr1"	7460	10010	150	1566	1587	449	28	114	114	128	71	55	100	100	0	1240	1263	409	32	89	89	95	46	48	100	100	0	1.262	1.255	1.305	1.271	1.547	1.255	0.792	183	1209	94	2603	2647	0.336	1452	1151	1473	1174	290404	231170	20.549	25.391	0	0	0
1	15	7	""	"ifnabr1"	7860	10020	160	1531	1558	459	29	115	115	124	60	48	100	100	0	1232	1268	422	33	87	87	95	49	51	100	100	0	1.237	1.222	1.289	1.235	1.492	1.223	0.826	187	1497	93	2561	2624	0.307	1416	1145	1443	1181	291324	237126	23.900	23.939	0	0	0
1	16	7	""	"ifnabr1"	8260	10020	160	1553	1607	579	36	112	112	120	57	47	100	100	0	1201	1236	475	38	87	87	93	43	46	100	100	0	1.294	1.301	1.306	1.313	1.638	1.322	0.797	207	1477	94	2555	2644	0.372	1441	1114	1495	1149	332618	255920	26.088	26.581	0	0	0
1	17	7	""	"prph1"	8660	10030	150	201	217	104	47	115	115	124	62	50	62	38	0	181	209	106	50	88	88	95	46	48	79	50	0	0.925	0.843	1.059	0.997	3.550	1.075	0.038	134	1217	39	179	223	-0.112	86	93	102	121	29137	27971	1.500	2.478	-100	0	1
1	18	7	""	"prph1"	9050	10020	140	218	232	96	41	116	116	127	67	52	64	35	0	184	202	104	51	88	88	94	56	59	77	44	0	1.063	1.018	1.123	1.094	3.874	1.037	0.079	92	1130	58	198	230	0.088	102	96	116	114	21335	18583	1.567	1.929	-100	0	1
1	19	7	""	"prph1"	9460	10010	130	228	237	96	40	113	113	123	62	50	73	45	0	179	194	78	40	86	86	92	41	44	83	59	0	1.237	1.148	1.324	1.107	3.699	1.907	0.059	84	877	65	208	232	0.307	115	93	124	108	19933	16305	1.839	2.488	-100	0	1
1	20	7	""	"prph1"	9870	10010	130	238	260	128	49	126	126	135	68	50	67	41	0	170	173	66	38	87	87	93	45	48	65	46	0	1.349	1.558	1.096	1.289	4.442	2.817	0.068	92	874	30	195	220	0.432	112	83	134	86	23958	15900	1.838	1.778	-100	0	1
1	1	8	""	"lgals9"	2260	10430	150	287	304	132	43	119	119	131	73	55	80	57	0	185	208	116	55	83	83	92	52	56	72	49	0	1.647	1.480	1.527	1.478	3.336	2.487	0.128	100	1245	23	270	310	0.720	168	102	185	125	30444	20794	2.370	2.231	-100	0	1
1	2	8	""	"lgals9"	2650	10440	150	288	323	151	46	121	121	135	85	62	77	47	0	205	222	123	55	87	87	96	59	61	74	49	0	1.415	1.496	1.498	1.508	3.655	2.031	0.138	103	1234	51	285	337	0.501	167	118	202	135	33233	22886	2.212	2.136	-100	0	1
1	3	8	""	"lgals9"	3050	10430	140	281	308	166	53	119	119	129	69	53	75	54	0	197	224	127	56	86	86	94	49	52	75	51	0	1.459	1.370	1.477	1.672	4.380	0.653	0.087	102	1120	65	273	327	0.545	162	111	189	138	31432	22875	2.594	2.653	0	0	0
1	4	8	""	"lgals9"	3460	10430	140	259	314	297	94	123	123	144	234	162	31	5	0	185	236	150	63	88	88	122	697	571	0	0	0	1.402	1.291	1.414	1.299	3.835	5.567	0.051	112	1119	29	233	339	0.487	136	97	191	148	35164	26441	0.726	0.164	-100	0	1
1	5	8	""	"spp1"	3850	10430	110	699	759	372	49	127	127	139	85	61	96	93	0	2070	2160	856	39	93	93	107	84	78	100	100	0	0.289	0.306	0.299	0.277	1.874	0.286	0.672	101	603	87	2549	2699	-1.791	572	1977	632	2067	76639	218176	7.294	24.440	0	0	0
1	6	8	""	"spp1"	4260	10430	120	666	865	859	99	122	122	135	82	60	100	98	0	2037	2121	883	41	93	93	103	68	66	100	100	0	0.280	0.366	0.327	0.314	1.739	0.461	0.563	109	807	84	2488	2771	-1.837	544	1944	743	2028	94265	231194	8.902	29.676	0	0	0
1	7	8	""	"spp1"	4650	10470	120	612	693	312	45	118	118	128	68	53	97	96	0	2087	2123	877	41	87	87	99	65	65	100	100	0	0.247	0.282	0.262	0.272	1.799	0.215	0.617	129	779	93	2494	2611	-2.017	494	2000	575	2036	89391	273921	8.309	31.138	0	0	0
1	8	8	""	"spp1"	5040	10440	140	684	737	361	48	117	117	129	77	59	99	94	0	1977	2078	853	41	86	86	98	88	89	100	100	0	0.300	0.311	0.296	0.276	2.100	0.296	0.711	134	1134	85	2458	2612	-1.737	567	1891	620	1992	98747	278426	7.896	22.500	0	0	0
1	9	8	""	"mmp7"	5450	10430	150	796	858	345	40	117	117	133	157	118	98	90	0	812	871	406	46	88	88	98	79	80	99	97	0	0.938	0.946	0.888	0.978	2.079	0.901	0.623	177	1215	96	1403	1524	-0.092	679	724	741	783	151876	154089	4.618	9.785	0	0	0
1	10	8	""	"mmp7"	5860	10440	160	819	852	336	39	119	119	135	184	136	97	86	0	811	852	399	46	88	88	107	235	219	94	73	0	0.968	0.959	0.920	1.000	2.415	0.898	0.551	185	1499	96	1423	1497	-0.047	700	723	733	764	157563	157674	3.897	3.170	0	0	0
1	11	8	""	"mmp7"	6250	10450	150	774	790	329	41	125	125	163	169	103	95	85	0	708	748	350	46	95	95	131	206	157	94	72	0	1.059	1.018	1.072	1.016	2.217	0.900	0.624	189	1199	93	1262	1318	0.083	649	613	665	653	149314	141441	3.710	2.995	0	0	0
1	12	8	""	"mmp7"	6660	10440	160	702	741	375	50	115	115	123	64	52	94	92	0	671	692	386	55	86	86	92	46	50	94	93	0	1.003	1.033	1.085	1.090	2.512	1.019	0.543	191	1493	96	1172	1232	0.004	587	585	626	606	141547	132184	9.656	13.043	0	0	0
1	13	8	""	"vegfa"	7050	10420	100	278	279	85	30	123	123	132	90	68	75	37	0	156	180	94	52	86	86	96	59	61	55	31	0	2.214	1.660	1.833	2.099	3.814	2.938	0.117	29	543	12	225	250	1.147	155	70	156	94	8103	5226	1.633	1.424	-100	0	1
1	14	8	""	"vegfa"	7440	10440	120	257	260	111	42	119	119	134	150	111	45	3	0	139	168	107	63	88	88	97	78	80	42	18	0	2.706	1.763	1.795	1.384	4.439	0.970	0.230	33	818	39	189	221	1.436	138	51	141	80	8566	5550	0.840	0.910	-100	0	1
1	15	8	""	"vegfa"	7910	10450	50	243	254	121	47	124	124	130	59	45	83	50	0	147	148	65	43	91	91	99	47	47	66	33	0	2.125	2.281	2.097	2.113	1.900	17.811	0.003	6	114	77	175	187	1.087	119	56	130	57	1524	887	2.102	1.043	-100	0	1
1	16	8	""	"vegfa"	8230	10400	90	329	363	92	25	115	115	130	70	53	100	83	0	137	131	26	19	90	90	99	48	48	50	0	0	4.553	6.049	5.475	4.871	1.773	96.815	0.000	6	490	67	261	289	2.187	214	47	248	41	2176	788	3.329	0.667	-100	0	1
1	17	8	""	"odc"	8650	10430	140	1979	2046	910	44	119	119	129	84	65	100	100	0	900	1027	504	49	86	86	92	49	53	98	98	0	2.285	2.048	1.992	2.195	1.915	2.153	0.758	165	1099	91	2674	2868	1.192	1860	814	1927	941	337657	169517	22.821	19.082	0	0	0
1	18	8	""	"odc"	9050	10440	140	1758	1928	723	37	115	115	124	63	50	100	100	0	918	1009	454	44	88	88	94	48	51	100	99	0	1.980	1.969	2.036	2.081	1.729	2.002	0.806	160	1104	94	2473	2734	0.986	1643	830	1813	921	308524	161432	28.635	19.063	0	0	0
1	19	8	""	"odc"	9450	10430	150	1715	1857	730	39	112	112	121	67	55	100	100	0	979	980	452	46	83	83	94	180	191	93	88	0	1.789	1.945	1.973	2.112	1.912	2.027	0.754	175	1217	88	2499	2642	0.839	1603	896	1745	897	324927	171586	25.910	4.922	0	0	0
1	20	8	""	"odc"	9850	10440	150	1582	1707	774	45	117	117	130	68	52	100	100	0	877	938	455	48	89	89	94	44	46	100	100	0	1.859	1.873	1.874	1.964	1.709	1.962	0.761	178	1214	90	2253	2439	0.895	1465	788	1590	849	303918	166880	23.191	19.182	0	0	0
1	1	9	""	"il13ra1"	2250	10840	130	246	255	113	44	117	117	128	72	56	67	37	0	184	208	114	54	87	87	96	53	55	71	45	0	1.330	1.140	1.179	1.249	3.843	1.688	0.082	124	889	85	226	259	0.411	129	97	138	121	31581	25797	1.764	2.113	-100	0	1
1	2	9	""	"il13ra1"	2660	10840	130	226	251	126	50	120	120	129	69	53	64	42	0	178	204	125	61	86	86	95	60	63	58	37	0	1.152	1.110	1.160	1.100	3.955	2.299	0.030	124	896	87	198	249	0.204	106	92	131	118	31142	25317	1.768	1.817	-100	0	1
1	3	9	""	"il13ra1"	3060	10840	130	227	247	113	45	118	118	128	65	50	66	42	0	180	205	106	51	85	85	92	38	41	74	58	0	1.147	1.075	1.274	1.246	4.361	1.597	0.134	126	887	74	204	249	0.198	109	95	129	120	31105	25846	1.831	2.974	-100	0	1
1	4	9	""	"il13ra1"	3450	10850	140	210	233	121	51	117	117	129	70	54	58	33	0	171	198	119	60	92	92	97	55	56	56	40	0	1.177	1.094	1.067	0.914	4.192	1.372	0.039	128	1123	48	172	222	0.235	93	79	116	106	29764	25361	1.486	1.836	-100	0	1
1	5	9	""	"rbl1"	3830	10810	80	263	282	154	54	120	120	130	63	48	66	58	0	191	222	104	46	87	87	101	65	64	75	41	0	1.375	1.200	1.266	1.218	4.206	3.007	0.019	12	338	0	247	297	0.459	143	104	162	135	3384	2660	2.413	1.862	-100	0	1
1	6	9	""	"rbl1"	4250	10820	100	231	242	102	42	119	119	130	62	47	60	45	0	262	265	147	55	88	88	98	49	50	80	65	0	0.644	0.695	0.611	0.587	3.771	1.352	0.008	20	550	65	286	300	-0.635	112	174	123	177	4832	5293	1.806	3.408	-100	0	1
1	7	9	""	"rbl1"	4640	10830	120	282	300	217	72	121	121	130	73	56	76	56	0	129	170	104	61	87	87	94	42	44	50	30	0	3.833	2.157	3.000	2.014	4.352	10.544	0.010	30	830	11	203	262	1.938	161	42	179	83	9006	5112	2.329	1.810	-100	0	1
1	8	9	""	"rbl1"	5060	10820	110	247	254	125	49	121	121	134	91	67	64	28	0	169	195	122	62	87	87	95	53	55	76	32	0	1.537	1.231	1.806	2.014	4.796	4.373	0.019	25	641	61	208	241	0.620	126	82	133	108	6342	4880	1.319	1.887	-100	0	1
1	9	9	""	"mad"	5460	10840	130	385	413	189	45	122	122	138	123	89	77	54	0	278	312	168	53	87	87	122	647	530	2	0	0	1.377	1.293	1.406	1.369	2.948	1.349	0.345	146	877	84	454	516	0.462	263	191	291	225	60301	45545	2.236	0.294	-100	0	1
1	10	9	""	"mad"	5860	10830	140	370	394	182	46	116	116	126	67	53	90	84	0	285	316	152	48	87	87	93	42	45	92	80	0	1.283	1.214	1.223	1.349	3.237	1.427	0.405	140	1128	90	452	507	0.360	254	198	278	229	55138	44214	4.000	5.310	0	0	0
1	11	9	""	"mad"	6260	10830	140	378	407	190	46	118	118	128	66	51	93	79	0	267	300	146	48	90	90	100	61	61	87	69	0	1.469	1.376	1.409	1.338	2.751	1.557	0.335	149	1115	90	437	499	0.555	260	177	289	210	60618	44767	4.227	3.279	0	0	0
1	12	9	""	"mad"	6660	10830	140	349	399	248	62	120	120	128	73	57	84	64	0	258	294	224	76	88	88	97	60	61	75	59	0	1.347	1.354	1.416	1.641	2.890	1.348	0.394	152	1106	91	399	485	0.430	229	170	279	206	60624	44671	3.712	3.283	0	0	0
1	13	9	""	"tcn2"	7060	10820	150	352	386	184	47	116	116	140	396	282	22	1	0	279	295	148	50	89	89	105	273	260	27	3	0	1.242	1.311	1.431	1.410	3.207	1.523	0.909	167	1223	94	426	476	0.313	236	190	270	206	64531	49321	0.621	0.696	-100	0	1
1	14	9	""	"tcn2"	7460	10830	150	380	399	163	40	118	118	124	59	47	92	86	0	283	305	141	46	87	87	94	48	51	95	83	0	1.337	1.289	1.247	1.328	2.646	1.381	0.434	160	1232	91	458	499	0.419	262	196	281	218	63914	48758	4.661	4.396	0	0	0
1	15	9	""	"tcn2"	7860	10830	150	330	352	147	41	117	117	128	75	58	86	68	0	234	286	149	52	86	86	93	47	50	92	75	0	1.439	1.175	1.392	1.270	2.948	1.258	0.344	176	1213	96	361	435	0.525	213	148	235	200	61873	50357	2.987	4.106	0	0	0
1	16	9	""	"tcn2"	8270	10830	150	374	405	194	47	115	115	122	58	47	94	81	0	277	311	161	51	88	88	94	43	45	88	81	0	1.370	1.300	1.318	1.312	2.731	1.459	0.371	127	1219	59	448	513	0.454	259	189	290	223	51463	39541	4.879	5.047	0	0	0
1	17	9	""	"mupar1"	8650	10830	150	2139	2045	647	31	120	120	130	77	59	99	99	0	1465	1479	642	43	86	86	96	52	54	99	99	0	1.464	1.382	1.398	1.411	1.614	1.372	0.729	173	1217	90	3398	3318	0.550	2019	1379	1925	1393	353781	255878	24.870	26.596	0	0	0
1	18	9	""	"mupar1"	9050	10830	140	1953	1937	441	22	114	114	127	72	56	100	100	0	1403	1399	322	23	87	87	97	90	92	100	99	0	1.397	1.389	1.377	1.398	1.411	1.410	0.884	165	1099	89	3155	3135	0.482	1839	1316	1823	1312	319675	230862	25.139	14.467	0	0	0
1	19	9	""	"mupar1"	9460	10830	140	1978	1982	528	26	115	115	123	62	50	100	100	0	1479	1550	689	44	85	85	92	40	43	100	100	0	1.336	1.274	1.309	1.313	1.450	1.200	0.761	172	1092	95	3257	3332	0.418	1863	1394	1867	1465	340938	266573	29.984	36.450	0	0	0
1	20	9	""	"mupar1"	9860	10820	150	1859	1861	483	25	116	116	124	63	50	100	100	0	1314	1327	396	29	87	87	91	41	45	100	100	0	1.421	1.407	1.398	1.424	1.498	1.424	0.823	182	1206	92	2970	2985	0.507	1743	1227	1745	1240	338664	241561	27.571	30.146	0	0	0
1	1	10	""	"sp6"	2250	11240	130	8600	8581	2101	24	125	125	142	95	66	100	100	0	4982	4863	1460	30	92	92	101	59	58	100	100	0	1.733	1.772	1.785	1.817	1.344	1.769	0.924	146	878	84	13365	13227	0.793	8475	4890	8456	4771	1252893	710011	88.832	80.712	0	0	0
1	2	10	""	"sp6"	2660	11250	130	8169	8048	1962	24	117	117	128	69	53	100	100	0	4851	4874	1329	27	87	87	98	66	67	100	100	0	1.690	1.657	1.665	1.674	1.322	1.672	0.923	138	886	91	12816	12718	0.757	8052	4764	7931	4787	1110635	672640	114.783	72.364	0	0	0
1	3	10	""	"sp6"	3050	11250	130	8141	8091	1949	24	125	125	138	84	60	100	100	0	4644	4742	1365	28	90	90	98	54	55	100	100	0	1.760	1.712	1.757	1.745	1.329	1.716	0.921	138	886	96	12570	12618	0.816	8016	4554	7966	4652	1116508	654403	94.679	86.000	0	0	0
1	4	10	""	"sp6"	3450	11230	130	7789	7474	1777	23	126	126	136	79	58	100	100	0	4613	4486	1066	23	91	91	100	62	62	100	100	0	1.695	1.672	1.657	1.673	1.277	1.696	0.934	146	878	93	12185	11743	0.761	7663	4522	7348	4395	1091212	654997	92.886	70.742	0	0	0
1	5	10	""	"wdr12"	3850	11240	130	545	541	226	41	115	115	125	71	56	96	89	0	358	379	204	53	89	89	97	53	54	91	81	0	1.599	1.469	1.590	1.575	3.170	1.589	0.399	136	890	87	699	716	0.677	430	269	426	290	73559	51512	5.859	5.321	0	0	0
1	6	10	""	"wdr12"	4260	11230	130	556	595	259	43	120	120	127	59	46	97	94	0	366	384	167	43	89	89	95	51	53	97	89	0	1.574	1.610	1.626	1.536	2.456	1.856	0.467	137	889	96	713	770	0.654	436	277	475	295	81472	52658	7.932	5.667	0	0	0
1	7	10	""	"wdr12"	4660	11230	130	499	570	238	41	121	121	131	78	59	98	93	0	335	363	173	47	85	85	95	55	57	93	86	0	1.512	1.615	1.523	1.667	2.504	1.881	0.445	143	881	94	628	727	0.596	378	250	449	278	81474	51885	5.628	4.873	0	0	0
1	8	10	""	"wdr12"	5060	11240	140	561	584	239	40	118	118	129	64	49	98	95	0	326	366	189	51	85	85	96	88	91	85	63	0	1.838	1.658	1.665	1.861	2.454	1.594	0.388	160	1108	89	684	747	0.878	443	241	466	281	93396	58484	7.109	3.068	0	0	0
1	9	10	""	"phdla3"	5460	11230	150	25117	23978	5726	23	118	118	127	64	50	100	100	0	27063	25715	6573	25	89	89	93	41	44	100	100	0	0.927	0.931	0.942	0.937	1.182	0.924	0.977	180	1212	98	51973	49486	-0.109	24999	26974	23860	25626	4316032	4628679	372.672	624.927	0	0	0
1	10	10	""	"phdla3"	5860	11230	140	25219	24114	5386	22	119	119	126	63	50	100	100	0	26975	25872	6113	23	89	89	94	42	44	100	100	0	0.934	0.931	0.948	0.936	1.198	0.924	0.976	170	1094	96	51986	49778	-0.099	25100	26886	23995	25783	4099422	4398302	380.762	613.762	0	0	0
1	11	10	""	"phdla3"	6260	11230	150	23299	22773	5495	24	116	116	125	64	51	100	100	0	25451	24347	6081	24	86	86	92	42	45	100	100	0	0.914	0.934	0.939	0.939	1.230	0.929	0.972	178	1214	96	48548	46918	-0.130	23183	25365	22657	24261	4053680	4333785	353.875	577.500	0	0	0
1	12	10	""	"phdla3"	6660	11230	150	24202	23186	5428	23	119	119	132	76	57	100	100	0	25366	24537	6092	24	86	86	93	47	50	100	100	0	0.953	0.943	0.961	0.946	1.205	0.937	0.969	178	1214	95	49363	47518	-0.069	24083	25280	23067	24451	4127084	4367623	303.342	520.085	0	0	0
1	13	10	""	"il7r"	7060	11220	140	378	399	156	39	115	115	125	63	50	96	86	0	230	261	126	48	87	87	92	41	44	88	77	0	1.839	1.632	1.861	1.859	3.191	1.950	0.309	156	1105	95	406	458	0.879	263	143	284	174	62226	40641	4.349	4.122	0	0	0
1	14	10	""	"il7r"	7460	11220	140	411	445	187	42	120	120	135	85	62	93	81	0	247	277	130	46	90	90	130	227	174	31	4	0	1.854	1.738	1.863	1.819	2.900	2.135	0.293	152	1110	80	448	512	0.891	291	157	325	187	67714	42055	3.647	0.648	-100	0	1
1	15	10	""	"il7r"	7860	11230	140	383	403	153	37	120	120	134	85	63	94	77	0	225	251	116	46	90	90	124	213	171	24	3	0	1.948	1.758	1.675	1.933	2.830	2.170	0.270	157	1098	86	398	444	0.962	263	135	283	161	63334	39401	3.165	0.596	-100	0	1
1	16	10	""	"il7r"	8260	11230	160	388	396	161	40	113	113	121	64	52	93	85	0	206	229	119	51	83	83	90	43	47	84	64	0	2.236	1.938	1.994	2.006	2.582	2.393	0.314	175	1502	78	398	429	1.161	275	123	283	146	69215	40005	4.297	3.233	0	0	0
1	17	10	""	"buffer"	8660	11220	150	116	123	55	44	117	117	126	64	50	9	1	0	82	89	43	48	85	85	90	38	42	16	7	0	0.333	1.500	0.900	0.894	4.978	8.963	0.013	156	1272	100	-4	10	-1.586	-1	-3	6	4	19173	13940	-0.047	-0.026	-100	0	1
1	18	10	""	"buffer"	9060	11220	150	125	132	57	43	113	113	122	61	50	17	3	0	80	85	37	43	83	83	88	36	40	13	3	0	-4.000	9.500	1.875	2.315	4.158	19.059	0.004	156	1272	100	9	21	Error	12	-3	19	2	20533	13317	0.164	-0.083	-100	0	1
1	19	10	""	"buffer"	9500	11180	110	343	1074	1924	179	116	116	125	63	50	86	80	0	242	1111	2040	183	85	85	96	56	58	66	60	0	1.446	0.934	1.320	1.664	6.213	0.943	0.776	15	677	0	384	1984	0.532	227	157	958	1026	16110	16665	15.063	18.125	0	0	0
1	20	10	""	"buffer"	9860	11220	150	128	152	152	100	114	114	123	63	51	23	11	0	87	109	201	184	84	84	92	48	52	12	4	0	4.667	1.520	1.732	1.888	3.993	0.792	0.254	156	1272	100	17	63	2.222	14	3	38	25	23784	17053	0.460	0.354	-100	0	1
1	1	11	""	"sp3"	2260	11640	140	2611	2612	568	21	123	123	137	78	56	100	100	0	1921	1893	534	28	87	87	95	47	49	100	100	0	1.357	1.378	1.394	1.420	1.455	1.378	0.870	155	1113	94	4322	4295	0.440	2488	1834	2489	1806	404833	293352	31.731	38.255	0	0	0
1	2	11	""	"sp3"	2650	11640	140	2214	2189	660	30	124	124	135	76	56	100	100	0	1702	1650	550	33	88	88	98	81	82	100	100	0	1.295	1.322	1.332	1.357	1.464	1.323	0.860	150	1118	85	3704	3627	0.373	2090	1614	2065	1562	328351	247574	27.026	19.160	0	0	0
1	3	11	""	"sp3"	3060	11640	140	2292	2288	626	27	121	121	134	83	61	100	100	0	1785	1808	554	30	90	90	99	58	58	100	100	0	1.281	1.261	1.280	1.272	1.452	1.263	0.865	156	1108	89	3866	3885	0.357	2171	1695	2167	1718	356970	282095	25.952	29.466	0	0	0
1	4	11	""	"sp3"	3460	11640	150	2250	2293	655	28	121	121	133	98	73	100	100	0	1682	1730	542	31	92	92	99	52	52	100	100	0	1.339	1.326	1.332	1.341	1.484	1.339	0.848	166	1222	93	3719	3810	0.421	2129	1590	2172	1638	380645	287179	22.041	31.365	0	0	0
1	5	11	""	"rrm2"	3860	11630	150	445	458	207	45	122	122	134	73	54	91	80	0	477	491	189	38	87	87	94	47	50	100	97	0	0.828	0.832	0.857	0.731	2.843	0.888	0.397	180	1208	92	713	740	-0.272	323	390	336	404	82437	88337	4.438	8.447	0	0	0
1	6	11	""	"rrm2"	4260	11640	150	450	465	202	43	116	116	129	85	65	94	81	0	483	505	216	42	86	86	95	56	58	99	95	0	0.841	0.833	0.831	0.810	2.590	0.835	0.416	179	1213	96	731	768	-0.250	334	397	349	419	83221	90329	3.953	7.321	0	0	0
1	7	11	""	"rrm2"	4660	11640	150	431	456	202	44	124	124	136	80	58	92	75	0	467	504	226	44	88	88	101	126	124	94	74	0	0.810	0.798	0.868	0.777	2.653	0.550	0.255	179	1213	95	686	748	-0.304	307	379	332	416	81579	90302	4.000	3.198	0	0	0
1	8	11	""	"rrm2"	5060	11640	140	472	491	208	42	118	118	128	63	49	97	89	0	473	504	210	41	90	90	97	48	49	98	95	0	0.924	0.901	0.909	0.877	2.524	0.911	0.480	170	1094	96	737	787	-0.114	354	383	373	414	83525	85601	5.762	8.479	0	0	0
1	9	11	""	"myd116"	5460	11630	140	784	788	265	33	119	119	167	715	428	44	0	0	719	759	267	35	89	89	210	2210	1052	0	0	0	1.056	0.999	1.038	0.976	1.772	0.993	0.718	169	1095	95	1295	1339	0.079	665	630	669	670	133128	128354	0.869	0.248	-100	0	1
1	10	11	""	"myd116"	5860	11630	150	782	830	279	33	123	123	135	93	68	100	97	0	811	791	287	36	94	94	110	138	125	99	94	0	0.919	1.014	0.972	1.030	1.780	1.023	0.671	184	1208	88	1376	1404	-0.122	659	717	707	697	152790	145477	7.473	4.935	0	0	0
1	11	11	""	"myd116"	6260	11630	140	770	797	267	33	120	120	129	66	51	100	100	0	732	743	262	35	89	89	95	46	48	100	100	0	1.011	1.035	1.067	1.035	1.709	1.047	0.707	177	1083	93	1293	1331	0.016	650	643	677	654	141068	131513	10.121	14.087	0	0	0
1	12	11	""	"myd116"	6660	11630	150	742	775	263	33	118	118	128	65	50	100	99	0	649	696	277	39	87	87	92	41	44	99	98	0	1.110	1.079	1.146	1.084	1.897	1.063	0.631	181	1207	96	1186	1266	0.151	624	562	657	609	140223	126019	9.954	14.732	0	0	0
1	13	11	""	"selenbp1"	7060	11630	140	299	364	439	120	117	117	127	64	50	84	61	0	225	354	1336	377	85	85	91	44	48	86	68	0	1.300	0.918	1.315	1.407	3.567	0.317	0.691	148	1105	83	322	516	0.379	182	140	247	269	53910	52319	3.703	5.977	0	0	0
1	14	11	""	"selenbp1"	7450	11630	150	260	271	112	41	114	114	125	64	51	76	57	0	205	224	109	48	88	88	92	41	44	84	64	0	1.248	1.154	1.295	1.216	3.447	1.332	0.214	173	1207	86	263	293	0.320	146	117	157	136	46819	38833	2.281	3.220	0	0	0
1	15	11	""	"selenbp1"	7860	11630	150	271	287	129	44	119	119	128	68	53	78	53	0	196	232	130	56	85	85	90	43	47	82	63	0	1.369	1.143	1.285	1.214	3.752	1.376	0.179	161	1221	77	263	315	0.453	152	111	168	147	46145	37359	2.338	3.302	0	0	0
1	16	11	""	"selenbp1"	8270	11630	150	266	269	112	41	115	115	127	72	56	75	51	0	220	245	115	46	84	84	92	70	76	75	46	0	1.110	0.957	1.209	1.156	3.338	1.168	0.185	179	1202	76	287	315	0.151	151	136	154	161	48168	43861	1.972	2.186	-100	0	1
1	17	11	""	"sp5"	8670	11630	140	20653	20451	6935	33	115	115	127	90	70	100	100	0	7628	7553	2560	33	84	84	92	44	47	100	100	0	2.722	2.723	2.700	2.779	1.467	2.793	0.933	143	1121	93	28082	27805	1.445	20538	7544	20336	7469	2924427	1080066	225.822	169.568	0	0	0
1	18	11	""	"sp5"	9070	11630	140	18228	18034	5805	32	117	117	126	59	46	100	100	0	7014	6852	2031	29	87	87	91	36	39	100	100	0	2.615	2.648	2.700	2.668	1.478	2.752	0.921	149	1119	95	25038	24682	1.387	18111	6927	17917	6765	2687111	1020925	303.525	187.806	0	0	0
1	19	11	""	"sp5"	9460	11630	130	18687	18799	4729	25	115	115	124	59	47	100	100	0	7224	7136	2198	30	83	83	88	35	39	100	100	0	2.601	2.649	2.711	2.716	1.335	2.667	0.929	136	888	94	25713	25737	1.379	18572	7141	18684	7053	2556688	970549	316.525	201.371	0	0	0
1	20	11	""	"sp5"	9860	11630	130	19516	18415	5297	28	115	115	130	100	76	100	100	0	7144	6908	2015	29	87	87	94	48	51	100	100	0	2.749	2.683	2.720	2.735	1.478	2.755	0.925	145	879	95	26458	25121	1.459	19401	7057	18300	6821	2670177	1001685	182.850	141.958	0	0	0
2	1	1	""	"sp4"	11260	7630	120	2402	2419	655	27	117	117	130	90	69	100	100	0	1765	1768	502	28	86	86	96	57	59	100	100	0	1.361	1.369	1.375	1.390	1.510	1.394	0.872	97	819	75	3964	3984	0.445	2285	1679	2302	1682	234687	171488	25.433	29.333	0	0	0
2	2	1	""	"sp4"	11640	7650	110	1973	1936	590	30	115	115	126	72	57	100	100	0	1641	1631	430	26	87	87	98	79	80	100	100	0	1.196	1.179	1.133	1.151	1.538	1.212	0.836	95	609	92	3412	3365	0.258	1858	1554	1821	1544	183948	154925	25.139	19.405	0	0	0
2	3	1	""	"sp4"	12040	7640	110	2333	2326	601	25	119	119	130	72	55	100	100	0	1916	1859	567	30	93	93	103	73	70	100	100	0	1.214	1.250	1.222	1.282	1.529	1.242	0.839	97	607	93	4037	3973	0.280	2214	1823	2207	1766	225629	180315	30.500	24.055	0	0	0
2	4	1	""	"sp4"	12420	7600	110	2077	2091	619	29	122	122	134	78	58	100	100	0	1612	1622	552	34	91	91	104	73	70	100	97	0	1.285	1.286	1.349	1.361	1.860	1.293	0.792	105	595	83	3476	3500	0.362	1955	1521	1969	1531	219605	170292	25.090	20.795	0	0	0
2	5	1	""	"cd37"	12820	7640	90	226	237	99	41	127	127	137	70	51	58	37	0	214	230	145	63	95	95	103	46	44	58	55	0	0.832	0.815	0.621	0.891	8.072	-0.096	0.000	29	372	63	218	245	-0.265	99	119	110	135	6879	6678	1.429	2.761	-100	0	1
2	6	1	""	"cd37"	13260	7600	130	251	271	121	44	122	122	134	73	54	71	45	0	181	195	96	49	93	93	104	79	75	54	23	0	1.466	1.461	1.000	1.096	4.616	3.983	0.011	46	932	53	217	251	0.552	129	88	149	102	12488	8982	1.877	1.152	-100	0	1
2	7	1	""	"cd37"	13650	7610	120	308	334	160	47	123	123	141	111	78	81	34	0	175	212	183	86	93	93	107	114	106	34	9	0	2.256	1.773	2.054	2.380	3.602	0.974	0.352	43	789	50	267	330	1.174	185	82	211	119	14344	9109	1.739	0.921	-100	0	1
2	8	1	""	"cd37"	14040	7590	100	240	392	627	159	112	112	123	67	54	78	42	0	226	544	1285	236	87	87	94	49	52	84	57	0	0.921	0.613	0.825	1.257	5.942	0.483	0.770	19	558	46	267	737	-0.119	128	139	280	457	7447	10330	4.015	9.184	-100	0	1
2	9	1	""	"hif1a"	14450	7610	130	213	242	142	58	109	109	125	89	71	58	33	0	184	226	138	61	88	88	99	70	70	59	41	0	1.083	0.964	1.209	1.323	3.993	0.797	0.041	136	862	56	200	271	0.115	104	96	133	138	32857	30732	1.315	1.814	-100	0	1
2	10	1	""	"hif1a"	14840	7620	130	195	224	131	58	115	115	128	89	69	45	27	0	211	255	154	60	86	86	94	74	78	65	46	0	0.640	0.645	1.098	0.948	4.888	0.469	0.009	66	898	50	205	278	-0.644	80	125	109	169	14806	16830	1.079	2.176	-100	0	1
2	11	1	""	"hif1a"	15240	7610	140	268	334	213	63	117	117	154	446	289	13	1	0	205	250	157	62	91	91	133	396	297	7	0	0	1.325	1.365	1.232	1.380	4.810	1.349	0.372	138	1117	86	265	376	0.406	151	114	217	159	46115	34454	0.404	0.295	-100	0	1
2	12	1	""	"hif1a"	15630	7610	140	237	296	166	56	126	126	149	146	97	46	21	0	238	293	215	73	94	94	112	111	99	56	31	0	0.771	0.854	1.020	1.104	4.939	0.699	0.120	132	1131	84	255	369	-0.375	111	144	170	199	39068	38654	1.007	1.631	-100	0	1
2	13	1	""	"cd47"	16040	7600	160	1103	1132	475	41	127	127	159	292	183	93	78	0	724	773	383	49	94	94	123	213	173	88	71	0	1.549	1.480	1.412	1.589	2.344	1.531	0.637	188	1496	89	1606	1684	0.631	976	630	1005	679	212807	145338	3.332	3.052	0	0	0
2	14	1	""	"cd47"	16440	7600	150	1080	1123	463	41	125	125	175	437	249	88	57	0	655	674	306	45	93	93	169	983	581	10	0	0	1.699	1.718	1.737	1.816	2.080	0.611	0.649	183	1205	89	1517	1579	0.765	955	562	998	581	205461	123262	2.169	0.514	-100	0	1
2	15	1	""	"cd47"	16840	7610	150	1216	1259	629	49	117	117	131	82	62	99	98	0	665	787	854	108	89	89	99	66	66	97	95	0	1.908	1.636	1.869	1.855	2.130	1.201	0.355	183	1205	86	1675	1840	0.932	1099	576	1142	698	230325	144093	13.756	10.424	0	0	0
2	16	1	""	"cd47"	17250	7600	160	1085	1103	481	43	116	116	130	85	65	100	97	0	625	710	487	68	88	88	102	88	86	94	90	0	1.804	1.587	1.623	1.749	2.195	1.482	0.532	200	1480	95	1506	1609	0.851	969	537	987	622	220624	141980	11.447	6.909	0	0	0
2	17	1	""	"sp7"	17650	7630	100	1353	1300	390	30	121	121	129	73	56	98	98	0	1280	1297	355	27	86	86	99	69	69	100	100	0	1.032	0.974	0.967	0.953	1.817	0.992	0.762	88	524	90	2426	2390	0.045	1232	1194	1179	1211	114403	114151	16.041	17.362	0	0	0
2	18	1	""	"sp7"	18040	7620	110	1247	1176	507	43	124	124	145	102	70	94	91	0	1224	1108	505	45	90	90	102	60	58	95	92	0	0.990	1.033	1.002	1.110	2.956	1.037	0.767	102	606	91	2257	2070	-0.014	1123	1134	1052	1018	119927	112968	10.108	16.767	0	0	0
2	19	1	""	"sp7"	18420	7600	110	1142	1177	522	44	108	108	120	65	54	100	98	0	1140	1148	469	40	80	80	87	41	47	98	96	0	0.975	1.001	0.981	0.959	2.182	1.023	0.746	99	605	95	2094	2137	-0.037	1034	1060	1069	1068	116523	113657	16.262	25.878	0	0	0
2	20	1	""	"sp7"	18840	7610	120	1083	1090	385	35	111	111	129	93	72	98	97	0	925	965	347	35	83	83	94	53	56	100	99	0	1.154	1.110	1.105	1.125	2.021	1.141	0.720	107	805	92	1814	1861	0.207	972	842	979	882	116608	103241	10.333	16.434	0	0	0
2	1	2	""	"ara"	11190	8120	50	535	1066	1306	122	111	111	116	54	46	90	90	0	420	1672	4096	244	88	88	92	41	44	95	80	0	1.277	0.603	1.616	1.180	4.620	0.141	0.120	20	70	58	756	2539	0.353	424	332	955	1584	21315	33447	17.593	38.537	0	0	0
2	2	2	""	"ara"	11640	8010	150	107	119	55	46	111	111	125	72	57	10	1	0	92	102	43	42	88	88	96	56	58	12	3	0	-1.000	0.571	1.475	1.442	4.318	4.486	0.025	156	1272	100	0	22	Error	-4	4	8	14	18569	15978	-0.083	0.107	-100	0	1
2	3	2	""	"ara"	12040	8010	150	117	132	64	48	119	119	131	70	53	16	2	0	94	104	51	49	90	90	99	57	57	14	3	0	-0.500	0.929	1.467	1.518	4.082	105.690	0.000	156	1272	100	2	27	Error	-2	4	13	14	20603	16181	0.014	0.088	-100	0	1
2	4	2	""	"ara"	12440	8010	150	126	137	73	53	118	118	128	66	51	19	5	0	93	101	46	45	90	90	99	66	66	10	1	0	2.667	1.727	1.255	1.364	4.678	13.567	0.005	156	1272	100	11	30	1.415	8	3	19	11	21364	15690	0.136	0.030	-100	0	1
2	5	2	""	"hmga1"	12840	8010	150	21551	20342	7259	35	124	124	138	119	86	100	100	0	17225	15809	6354	40	93	93	112	239	213	100	100	0	1.251	1.286	1.317	1.348	1.528	1.271	0.932	170	1222	96	38559	35934	0.323	21427	17132	20218	15716	3458064	2687500	169.782	65.678	0	0	0
2	6	2	""	"hmga1"	13240	8010	150	19584	19069	7076	37	120	120	133	77	57	100	100	0	15530	15088	6194	41	91	91	102	61	59	100	100	0	1.261	1.264	1.260	1.315	1.603	1.252	0.927	175	1217	85	34903	33946	0.335	19464	15439	18949	14997	3337025	2640321	245.922	245.672	0	0	0
2	7	2	""	"hmga1"	13650	8010	150	18951	18900	6682	35	120	120	134	77	57	100	100	0	14241	14424	5716	39	92	92	101	57	56	100	100	0	1.331	1.310	1.310	1.359	1.676	1.301	0.911	176	1216	94	32980	33112	0.413	18831	14149	18780	14332	3326428	2538599	243.714	251.281	0	0	0
2	8	2	""	"hmga1"	14040	8010	150	18533	17898	6590	36	116	116	134	125	93	100	100	0	14137	13754	5750	41	90	90	117	345	294	98	98	0	1.311	1.301	1.323	1.388	1.742	1.284	0.927	184	1208	89	32464	31446	0.391	18417	14047	17782	13664	3293258	2530791	142.112	39.528	0	0	0
2	9	2	""	"cdkn1a"	14440	8010	160	1383	1393	752	53	113	113	127	86	67	98	95	0	864	901	574	63	87	87	95	51	53	94	89	0	1.634	1.572	1.690	1.751	2.290	1.535	0.787	210	1470	94	2047	2094	0.708	1270	777	1280	814	292521	189163	14.721	15.804	0	0	0
2	10	2	""	"cdkn1a"	14840	8010	170	1213	1267	602	47	111	111	124	86	69	99	96	0	744	870	859	98	87	87	99	91	91	94	85	0	1.677	1.476	1.700	1.755	2.430	1.096	0.417	218	1602	92	1759	1939	0.746	1102	657	1156	783	276129	189747	13.291	8.473	0	0	0
2	11	2	""	"cdkn1a"	15250	8010	160	1476	1499	740	49	119	119	138	106	76	97	97	0	888	926	562	60	89	89	101	78	77	93	87	0	1.698	1.649	1.747	1.866	2.325	1.626	0.721	215	1465	96	2156	2217	0.764	1357	799	1380	837	322298	199194	12.840	10.577	0	0	0
2	12	2	""	"cdkn1a"	15640	8010	160	1572	1635	719	43	118	118	149	222	148	97	97	0	975	1183	1391	117	90	90	111	206	185	95	87	0	1.643	1.388	1.644	1.663	2.103	0.858	0.507	209	1460	87	2339	2610	0.716	1454	885	1517	1093	341639	247249	6.694	5.204	0	0	0
2	13	2	""	"hmga2"	16050	8000	130	1868	1849	611	33	125	125	296	1308	441	75	6	0	1366	1362	509	37	93	93	358	2305	643	4	0	0	1.369	1.359	1.328	1.376	1.842	1.379	0.756	148	876	92	3016	2993	0.453	1743	1273	1724	1269	273668	201636	1.187	0.436	-100	0	1
2	14	2	""	"hmga2"	16450	8000	130	1913	1919	519	27	123	123	138	82	59	100	100	0	1347	1380	527	38	92	92	116	331	285	97	91	0	1.426	1.394	1.456	1.462	1.649	1.171	0.555	148	876	97	3045	3084	0.512	1790	1255	1796	1288	284076	204189	21.720	3.819	0	0	0
2	15	2	""	"hmga2"	16850	8000	140	1835	1828	636	34	117	117	136	122	89	99	98	0	1229	1282	543	42	91	91	110	157	142	98	96	0	1.510	1.437	1.443	1.450	1.957	1.455	0.739	154	1114	93	2856	2902	0.595	1718	1138	1711	1191	281476	197381	13.869	7.465	0	0	0
2	16	2	""	"hmga2"	17240	7990	140	1937	2009	698	34	119	119	131	70	53	99	99	0	1280	1340	506	37	88	88	97	50	51	99	99	0	1.525	1.510	1.693	1.540	2.342	1.559	0.785	149	1115	84	3010	3142	0.609	1818	1192	1890	1252	299364	199689	26.829	24.860	0	0	0
2	17	2	""	"sp2"	17640	8030	110	2610	2626	814	30	114	114	131	93	70	100	100	0	2333	2360	638	27	90	90	107	98	91	100	100	0	1.113	1.107	1.156	1.065	1.634	1.132	0.857	95	613	90	4739	4782	0.154	2496	2243	2512	2270	249450	224154	26.828	22.990	0	0	0
2	18	2	""	"sp2"	18050	8020	110	2646	2653	825	31	121	121	138	96	69	100	100	0	2223	2178	802	36	86	86	117	379	323	94	93	0	1.182	1.210	1.200	1.309	2.480	1.200	0.826	94	614	86	4662	4624	0.241	2525	2137	2532	2092	249347	204709	26.198	5.438	0	0	0
2	19	2	""	"sp2"	18430	7990	110	2316	2339	847	36	122	122	137	88	64	97	97	0	1809	1847	646	34	88	88	102	68	66	100	98	0	1.275	1.260	1.300	1.199	2.164	1.294	0.821	96	612	87	3915	3976	0.350	2194	1721	2217	1759	224501	177309	25.023	25.662	0	0	0
2	20	2	""	"sp2"	18840	7970	110	2001	2067	756	36	118	118	138	94	68	100	99	0	1547	1589	604	38	89	89	99	58	58	99	98	0	1.291	1.299	1.325	1.323	2.100	1.319	0.823	104	596	89	3341	3449	0.368	1883	1458	1949	1500	214958	165292	20.521	25.690	0	0	0
2	1	3	""	"cenpb"	11250	8410	160	13949	13254	4994	37	115	115	125	66	52	100	100	0	9472	9395	3534	37	88	88	96	51	53	100	100	0	1.474	1.412	1.385	1.414	1.482	1.429	0.924	192	1492	92	23218	22446	0.560	13834	9384	13139	9307	2544755	1803747	198.924	182.333	0	0	0
2	2	3	""	"cenpb"	11640	8410	150	14118	12898	4380	33	115	115	127	75	59	100	100	0	10125	9334	3448	36	92	92	100	102	102	100	100	0	1.396	1.383	1.422	1.420	1.404	1.377	0.935	185	1207	97	24036	22025	0.481	14003	10033	12783	9242	2386179	1726880	170.280	90.529	0	0	0
2	3	3	""	"cenpb"	12050	8410	160	13232	12636	4736	37	121	121	132	72	54	100	100	0	9566	9015	3551	39	91	91	101	60	59	100	100	0	1.384	1.402	1.406	1.442	1.699	1.410	0.916	191	1493	95	22586	21439	0.469	13111	9475	12515	8924	2413435	1721939	173.667	148.567	0	0	0
2	4	3	""	"cenpb"	12440	8400	150	13520	12642	5160	40	124	124	137	84	61	100	100	0	9651	9026	3848	42	92	92	100	59	59	100	100	0	1.401	1.401	1.383	1.442	1.517	1.406	0.923	193	1195	91	22955	21452	0.486	13396	9559	12518	8934	2439835	1742110	148.869	151.288	0	0	0
2	5	3	""	"hmgn1"	12840	8410	150	1940	1911	573	29	124	124	138	78	56	100	100	0	1225	1240	462	37	90	90	100	78	78	98	98	0	1.600	1.554	1.535	1.604	1.613	1.574	0.796	176	1212	91	2951	2937	0.678	1816	1135	1787	1150	336313	218250	22.731	14.615	0	0	0
2	6	3	""	"hmgn1"	13250	8410	140	1938	1915	514	26	123	123	140	106	75	100	100	0	1218	1268	444	35	95	95	108	76	70	98	98	0	1.616	1.528	1.557	1.589	1.640	1.544	0.793	176	1088	95	2938	2965	0.692	1815	1123	1792	1173	337021	223149	16.745	15.263	0	0	0
2	7	3	""	"hmgn1"	13650	8410	150	1830	1853	585	31	123	123	142	108	76	100	100	0	1178	1155	431	37	91	91	121	586	484	85	39	0	1.570	1.626	1.649	1.718	1.821	1.657	0.770	178	1214	92	2794	2794	0.651	1707	1087	1730	1064	329915	205574	15.843	1.765	0	0	0
2	8	3	""	"hmgn1"	14050	8410	150	1891	1835	592	32	118	118	130	72	55	100	100	0	1134	1150	439	38	91	91	104	113	108	99	98	0	1.700	1.621	1.574	1.662	1.730	1.657	0.781	184	1208	97	2816	2776	0.766	1773	1043	1717	1059	337640	211541	23.681	9.257	0	0	0
2	9	3	""	"chi3l3"	14430	8440	80	220	222	85	38	119	119	134	77	57	75	25	0	181	268	171	63	91	91	98	48	48	62	50	0	1.122	0.582	1.938	1.885	3.841	0.911	0.017	8	360	47	191	280	0.166	101	90	103	177	1776	2144	1.143	3.542	-100	0	1
2	10	3	""	"chi3l3"	14840	8410	110	329	385	189	49	112	112	127	95	74	100	71	0	142	155	98	63	87	87	94	48	51	57	14	0	3.945	4.015	3.905	3.185	2.955	17.521	0.009	14	676	54	272	341	1.980	217	55	273	68	5390	2168	2.716	1.271	-100	0	1
2	11	3	""	"chi3l3"	15250	8370	70	268	261	78	29	113	113	126	72	57	83	66	0	238	284	157	55	88	88	107	77	71	75	50	0	1.033	0.755	1.500	1.197	3.600	0.634	0.027	12	210	52	305	344	0.047	155	150	148	196	3133	3409	1.875	2.299	0	0	0
2	12	3	""	"chi3l3"	15650	8410	130	295	415	330	79	116	116	137	137	100	60	30	0	191	303	324	106	93	93	103	73	70	60	43	0	1.827	1.424	2.032	1.627	4.786	1.133	0.083	23	922	25	277	509	0.869	179	98	299	210	9542	6966	2.029	2.740	-100	0	1
2	13	3	""	"hmgp"	16050	8400	150	8308	8924	4283	47	121	121	170	551	324	100	100	0	6707	6799	3544	52	95	95	160	930	581	97	95	0	1.238	1.313	1.340	1.381	1.727	1.251	0.868	179	1209	84	14799	15507	0.308	8187	6612	8803	6704	1597344	1217091	15.887	7.139	0	0	0
2	14	3	""	"hmgp"	16450	8400	150	10837	10191	3786	37	117	117	145	208	143	100	100	0	8116	7732	2930	37	91	91	121	261	215	98	97	0	1.336	1.318	1.327	1.370	2.160	1.331	0.882	167	1225	91	18745	17715	0.418	10720	8025	10074	7641	1701872	1291266	48.298	29.161	0	0	0
2	15	3	""	"hmgp"	16840	8400	150	9310	9294	3286	35	116	116	131	77	58	100	100	0	7301	7008	2736	39	90	90	103	66	64	100	100	0	1.275	1.327	1.340	1.416	1.875	1.322	0.911	175	1213	88	16405	16096	0.350	9194	7211	9178	6918	1626451	1226419	119.000	104.621	0	0	0
2	16	3	""	"hmgp"	17240	8400	150	9650	8950	3291	36	110	110	125	72	57	100	100	0	7028	6679	2572	38	89	89	101	63	62	100	99	0	1.375	1.341	1.363	1.369	1.859	1.353	0.888	179	1213	93	16479	15430	0.459	9540	6939	8840	6590	1601977	1195610	122.569	104.413	0	0	0
2	17	3	""	"chop10"	17650	8410	140	8597	8429	2017	23	121	121	135	93	68	100	100	0	7257	6988	2184	31	91	91	102	71	69	100	100	0	1.183	1.205	1.196	1.272	1.691	1.182	0.917	155	1109	96	15642	15205	0.242	8476	7166	8308	6897	1306454	1083076	89.183	96.986	0	0	0
2	18	3	""	"chop10"	18040	8410	150	8495	8225	2105	25	120	120	158	243	153	100	100	0	6918	6638	2124	31	92	92	586	5009	854	81	2	0	1.227	1.238	1.210	1.324	1.956	0.249	0.158	161	1231	97	15201	14651	0.295	8375	6826	8105	6546	1324280	1068697	33.198	1.208	0	0	0
2	19	3	""	"chop10"	18440	8400	140	5520	5585	1583	28	120	120	138	89	64	100	100	0	4811	4668	1477	31	88	88	100	73	73	100	98	0	1.143	1.193	1.191	1.254	1.851	1.187	0.886	158	1110	95	10123	10045	0.193	5400	4723	5465	4580	882427	737506	61.202	62.575	0	0	0
2	20	3	""	"chop10"	18840	8400	150	5145	5422	4087	75	117	117	131	78	59	100	100	0	4018	3919	1333	34	86	86	95	48	50	99	99	0	1.279	1.384	1.291	1.330	1.903	2.017	0.557	176	1212	92	8960	9138	0.355	5028	3932	5305	3833	954270	689744	67.833	79.667	0	0	0
2	1	4	""	"hmox1"	11240	8820	130	2931	2961	966	32	111	111	118	55	46	100	100	0	2202	2298	750	32	85	85	92	53	57	100	100	0	1.332	1.288	1.279	1.288	1.436	1.306	0.873	146	878	90	4937	5063	0.414	2820	2117	2850	2213	432297	335568	51.691	41.623	0	0	0
2	2	4	""	"hmox1"	11650	8800	140	3009	2960	759	25	121	121	136	111	81	100	100	0	2304	2322	750	32	87	87	127	669	526	95	88	0	1.303	1.270	1.288	1.354	1.754	0.926	0.542	147	1121	95	5105	5074	0.382	2888	2217	2839	2235	435179	341270	25.441	3.281	0	0	0
2	3	4	""	"hmox1"	12060	8790	130	2930	2981	842	28	111	111	118	56	47	100	100	0	2424	2454	766	31	84	84	89	39	43	100	100	0	1.205	1.211	1.233	1.227	1.382	1.208	0.889	149	875	92	5159	5240	0.269	2819	2340	2870	2370	444142	365678	51.125	60.641	0	0	0
2	4	4	""	"hmox1"	12440	8800	140	2854	2863	950	33	112	112	123	59	47	100	100	0	2110	2207	850	38	84	84	92	48	52	100	100	0	1.353	1.296	1.274	1.323	1.596	1.285	0.855	163	1092	91	4768	4874	0.436	2742	2026	2751	2123	466706	359810	46.441	44.063	0	0	0
2	5	4	""	"ckm"	12850	8810	140	1165	1204	415	34	116	116	130	92	70	99	99	0	934	915	379	41	85	85	109	348	319	88	60	0	1.236	1.311	1.357	1.362	1.830	0.775	0.376	156	1112	93	1898	1918	0.306	1049	849	1088	830	187873	142751	11.674	2.316	0	0	0
2	6	4	""	"ckm"	13250	8790	130	1338	1336	396	29	114	114	152	475	312	97	72	0	1030	1051	372	35	88	88	111	232	209	98	91	0	1.299	1.269	1.287	1.299	1.547	1.266	0.789	147	877	94	2166	2185	0.377	1224	942	1222	963	196416	154465	2.493	4.052	0	0	0
2	7	4	""	"ckm"	13640	8800	130	1184	1189	420	35	110	110	123	81	65	100	99	0	937	959	329	34	85	85	98	153	156	99	97	0	1.261	1.235	1.260	1.232	1.677	1.277	0.784	154	870	94	1926	1953	0.335	1074	852	1079	874	183149	147756	13.160	5.627	0	0	0
2	8	4	""	"ckm"	14040	8800	140	1172	1206	442	36	111	111	122	66	54	100	100	0	914	919	395	42	85	85	99	188	189	93	85	0	1.280	1.313	1.318	1.457	2.135	1.309	0.748	159	1105	96	1890	1929	0.356	1061	829	1095	834	191808	146044	16.424	4.362	0	0	0
2	9	4	""	"hspa4"	14440	8810	150	2245	2274	732	32	107	107	118	63	53	100	100	0	1348	1379	581	42	80	80	86	45	52	99	98	0	1.686	1.668	1.636	1.801	1.952	1.678	0.795	160	1232	91	3406	3466	0.754	2138	1268	2167	1299	363769	220652	34.222	28.733	0	0	0
2	10	4	""	"hspa4"	14840	8800	130	2014	2090	648	31	110	110	174	636	365	98	87	0	1237	1260	467	37	82	82	178	1243	698	42	0	0	1.648	1.681	1.725	1.787	1.869	0.661	0.611	150	874	96	3059	3158	0.721	1904	1155	1980	1178	313487	188925	3.013	0.870	-100	0	1
2	11	4	""	"hspa4"	15240	8800	140	2160	2177	810	37	108	108	120	79	65	100	100	0	1225	1284	534	41	82	82	95	155	163	97	95	0	1.795	1.721	1.708	1.818	1.881	1.779	0.791	162	1100	89	3195	3271	0.844	2052	1143	2069	1202	352729	208024	26.038	7.671	0	0	0
2	12	4	""	"hspa4"	15640	8800	140	2176	2217	706	31	108	108	117	63	53	100	100	0	1313	1357	643	47	86	86	92	48	52	99	98	0	1.685	1.659	1.672	1.855	1.856	1.613	0.779	160	1108	93	3295	3380	0.753	2068	1227	2109	1271	354780	217132	33.333	26.354	0	0	0
2	13	4	""	"clca1"	16050	8800	130	257	282	142	50	116	116	128	71	55	73	50	0	181	196	95	48	86	86	94	59	62	70	39	0	1.484	1.509	1.569	1.615	3.719	2.410	0.140	128	885	81	236	276	0.569	141	95	166	110	36044	25082	2.169	1.729	-100	0	1
2	14	4	""	"clca1"	16440	8800	130	249	280	123	43	111	111	125	72	57	80	46	0	193	207	97	46	90	90	98	51	52	70	50	0	1.340	1.444	1.527	1.553	3.908	2.482	0.098	130	881	84	241	286	0.422	138	103	169	117	36389	26921	2.153	2.137	-100	0	1
2	15	4	""	"clca1"	16850	8810	130	254	267	112	41	113	113	122	59	48	78	56	0	180	236	219	92	86	86	95	49	51	79	46	0	1.500	1.027	1.469	1.270	4.150	0.401	0.072	107	889	44	235	304	0.585	141	94	154	150	28557	25303	2.458	2.878	-100	0	1
2	16	4	""	"clca1"	17240	8800	140	226	236	110	46	109	109	120	72	60	63	40	0	178	195	98	50	83	83	92	63	68	67	34	0	1.232	1.134	1.157	1.238	3.613	1.775	0.082	135	1131	92	212	239	0.301	117	95	127	112	31809	26386	1.611	1.635	-100	0	1
2	17	4	""	"hyp prot loc"	17650	8800	150	15957	15037	4190	27	116	116	140	209	149	100	100	0	9966	9316	2989	32	84	84	93	50	53	100	100	0	1.603	1.616	1.621	1.672	1.582	1.619	0.917	175	1217	97	25723	24153	0.681	15841	9882	14921	9232	2631520	1630268	71.278	184.460	0	0	0
2	18	4	""	"hyp prot loc"	18040	8800	150	11835	11632	3776	32	117	117	146	427	292	100	100	0	7631	7393	2676	36	86	86	96	50	52	100	99	0	1.553	1.576	1.547	1.627	1.963	1.606	0.866	176	1216	91	19263	18822	0.635	11718	7545	11515	7307	2047285	1301134	26.899	145.940	0	0	0
2	19	4	""	"hyp prot loc"	18450	8800	150	9235	9051	2657	29	123	123	145	145	100	100	100	0	5968	5667	2082	36	85	85	94	69	73	100	98	0	1.549	1.599	1.545	1.774	2.092	1.589	0.894	182	1210	93	14995	14510	0.631	9112	5883	8928	5582	1647277	1031379	61.421	80.768	0	0	0
2	20	4	""	"hyp prot loc"	18840	8800	150	7153	7109	2535	35	125	125	140	123	87	100	99	0	4588	4702	1679	35	88	88	97	67	69	100	100	0	1.562	1.514	1.519	1.503	1.892	1.550	0.878	182	1210	92	11528	11598	0.643	7028	4500	6984	4614	1293749	855842	56.659	68.731	0	0	0
2	1	5	""	"col4a1"	11250	9210	130	820	839	344	41	111	111	123	91	73	98	97	0	923	988	435	44	83	83	102	336	329	93	68	0	0.844	0.804	0.846	0.796	1.975	0.751	0.631	147	877	97	1549	1633	-0.245	709	840	728	905	123308	145305	7.868	2.637	0	0	0
2	2	5	""	"col4a1"	11640	9210	130	811	841	372	44	108	108	119	60	50	100	98	0	978	1013	401	39	87	87	92	45	48	100	98	0	0.789	0.792	0.750	0.773	1.988	0.784	0.650	151	873	87	1594	1659	-0.342	703	891	733	926	127056	152922	12.033	20.467	0	0	0
2	3	5	""	"col4a1"	12040	9210	140	836	830	381	45	112	112	121	57	47	98	94	0	921	970	492	50	84	84	89	40	44	100	100	0	0.865	0.810	0.792	0.785	2.242	0.756	0.628	153	1115	90	1561	1604	-0.209	724	837	718	886	126980	148464	12.439	22.025	0	0	0
2	4	5	""	"col4a1"	12440	9210	140	814	821	377	45	110	110	121	69	57	98	96	0	903	977	479	49	85	85	89	40	44	99	98	0	0.861	0.797	0.791	0.812	2.426	0.744	0.616	152	1116	90	1522	1603	-0.216	704	818	711	892	124771	148449	10.145	22.200	0	0	0
2	5	5	""	"icsbp1"	12850	9210	140	2201	2228	597	26	115	115	123	63	51	100	100	0	1443	1456	431	29	83	83	91	49	53	100	100	0	1.534	1.539	1.526	1.555	1.606	1.590	0.797	161	1103	92	3446	3486	0.617	2086	1360	2113	1373	358770	234340	33.413	27.857	0	0	0
2	6	5	""	"icsbp1"	13240	9210	140	2248	2186	558	25	113	113	160	345	215	100	96	0	1403	1433	427	29	85	85	153	681	445	94	44	0	1.620	1.538	1.565	1.562	1.597	1.193	0.555	158	1110	89	3453	3421	0.696	2135	1318	2073	1348	345329	226456	5.872	1.880	0	0	0
2	7	5	""	"icsbp1"	13640	9210	140	2170	2180	547	25	113	113	122	60	49	100	100	0	1422	1439	425	29	86	86	95	53	55	100	99	0	1.540	1.528	1.544	1.564	1.622	1.562	0.821	162	1102	91	3393	3420	0.623	2057	1336	2067	1353	353227	233105	34.300	25.358	0	0	0
2	8	5	""	"icsbp1"	14040	9210	150	2278	2291	601	26	117	117	127	88	69	100	100	0	1424	1434	468	32	88	88	98	145	147	97	97	0	1.618	1.615	1.642	1.660	1.928	1.652	0.785	168	1224	90	3497	3520	0.694	2161	1336	2174	1346	384938	240908	24.591	9.214	0	0	0
2	9	5	""	"sp1"	14450	9230	120	8901	8815	2402	27	117	117	129	87	67	100	100	0	5278	5077	1542	30	85	85	93	57	61	100	100	0	1.692	1.742	1.759	1.780	1.392	1.744	0.945	109	803	94	13977	13690	0.759	8784	5193	8698	4992	960791	553380	99.839	87.439	0	0	0
2	10	5	""	"sp1"	14840	9220	120	8922	8647	2066	23	111	111	120	62	51	100	100	0	5229	5141	1360	26	83	83	89	41	46	100	100	0	1.712	1.688	1.694	1.698	1.482	1.703	0.924	107	809	86	13957	13594	0.776	8811	5146	8536	5058	925224	550042	137.532	123.220	0	0	0
2	11	5	""	"sp1"	15240	9190	110	8681	8563	2546	29	113	113	122	67	54	100	100	0	4830	4902	1576	32	84	84	97	139	143	100	100	0	1.805	1.754	1.732	1.766	1.527	1.776	0.919	107	597	86	13314	13268	0.852	8568	4746	8450	4818	916223	524506	125.985	34.568	0	0	0
2	12	5	""	"sp1"	15640	9200	120	8132	8223	2486	30	105	105	115	60	52	100	100	0	4727	4800	1460	30	83	83	91	53	58	100	100	0	1.728	1.721	1.694	1.742	1.442	1.748	0.930	116	796	93	12671	12835	0.789	8027	4644	8118	4717	953922	556775	135.133	88.849	0	0	0
2	13	5	""	"col4a3"	16050	9210	140	244	264	132	50	108	108	117	60	51	76	57	0	400	428	198	46	84	84	91	48	52	93	89	0	0.430	0.453	0.465	0.442	3.249	0.377	0.230	141	1127	95	452	500	-1.218	136	316	156	344	37221	60378	2.450	7.021	0	0	0
2	14	5	""	"col4a3"	16450	9210	130	268	302	147	48	114	114	129	104	80	71	36	0	401	450	217	48	85	85	97	74	76	97	87	0	0.487	0.515	0.527	0.498	3.039	0.627	0.241	139	888	96	470	553	-1.038	154	316	188	365	41937	62549	1.663	4.770	-100	0	1
2	15	5	""	"col4a3"	16850	9200	130	256	288	156	54	110	110	118	62	52	76	58	0	435	458	202	44	84	84	91	46	50	98	95	0	0.416	0.476	0.470	0.427	3.301	0.398	0.237	143	880	89	497	552	-1.265	146	351	178	374	41209	65454	2.742	7.978	0	0	0
2	16	5	""	"col4a3"	17250	9200	140	261	278	148	53	106	106	116	59	50	78	61	0	389	433	220	50	81	81	86	39	45	98	91	0	0.503	0.489	0.463	0.443	3.483	0.395	0.244	162	1095	90	463	524	-0.991	155	308	172	352	45103	70153	2.746	8.897	0	0	0
2	17	5	""	"idb2"	17670	9190	80	156	242	236	97	120	120	155	161	103	36	4	0	213	206	104	50	92	92	108	123	113	50	18	0	0.298	1.070	0.260	0.319	8.986	-6.972	0.032	22	320	50	157	236	-1.747	36	121	122	114	5324	4526	0.540	0.797	-100	0	1
2	18	5	""	"idb2"	18020	9220	90	208	232	70	30	123	123	137	87	63	44	22	0	230	317	265	83	86	86	97	50	51	66	66	0	0.590	0.472	0.799	0.786	6.952	0.708	0.024	9	439	58	229	340	-0.761	85	144	109	231	2089	2852	1.092	4.400	-100	0	1
2	19	5	""	"idb2"	18440	9180	120	302	370	305	82	116	116	129	85	65	75	55	0	157	277	566	204	87	87	99	113	114	24	17	0	2.657	1.337	4.614	4.129	5.237	0.629	0.363	29	824	27	256	444	1.410	186	70	254	190	10727	8030	2.835	1.575	-100	0	1
2	20	5	""	"idb2"	18840	9200	150	136	151	83	54	123	123	135	81	60	20	3	0	122	132	74	56	88	88	97	58	59	30	12	0	0.382	0.636	1.163	1.179	5.201	3.731	0.016	156	1272	100	47	72	-1.388	13	34	28	44	23562	20637	0.198	0.603	-100	0	1
2	1	6	""	"cox6a2"	11240	9610	130	578	590	202	34	113	113	122	87	71	100	94	0	318	342	138	40	82	82	92	68	73	95	85	0	1.970	1.835	1.864	1.889	2.015	1.851	0.502	136	888	87	701	737	0.978	465	236	477	260	80300	46451	5.379	3.676	0	0	0
2	2	6	""	"cox6a2"	11640	9610	130	560	582	215	36	108	108	118	69	58	100	97	0	353	388	186	47	85	85	90	53	58	97	88	0	1.687	1.564	1.697	1.673	2.107	1.622	0.504	134	890	92	720	777	0.754	452	268	474	303	77949	51961	6.725	5.623	0	0	0
2	3	6	""	"cox6a2"	12040	9610	130	599	631	230	36	112	112	123	63	51	99	98	0	356	398	198	49	87	87	93	47	50	97	93	0	1.810	1.669	1.705	1.814	2.148	1.757	0.493	140	884	87	756	830	0.856	487	269	519	311	88399	55729	8.063	6.489	0	0	0
2	4	6	""	"cox6a2"	12450	9610	140	583	626	235	37	114	114	125	63	50	100	98	0	343	369	157	42	83	83	90	45	50	97	92	0	1.804	1.790	1.831	1.889	2.110	2.016	0.519	148	1120	95	729	798	0.851	469	260	512	286	92714	54565	7.952	6.200	0	0	0
2	5	6	""	"ido"	12840	9620	150	232	241	114	47	111	111	120	62	51	62	48	0	177	195	109	55	86	86	91	41	45	71	54	0	1.330	1.193	1.039	1.020	4.351	1.888	0.087	128	1218	35	212	239	0.411	121	91	130	109	30854	24939	1.952	2.537	-100	0	1
2	6	6	""	"ido"	13250	9610	140	222	230	119	51	113	113	124	64	51	66	41	0	176	189	93	49	84	84	92	51	55	72	42	0	1.185	1.114	1.431	1.194	3.430	2.156	0.109	150	1105	72	201	222	0.245	109	92	117	105	34554	28390	1.656	1.902	-100	0	1
2	7	6	""	"ido"	13650	9610	140	215	233	117	50	113	113	121	59	48	67	43	0	147	167	72	43	87	87	94	48	51	61	34	0	1.700	1.500	1.689	1.668	3.911	3.750	0.056	139	1111	61	162	200	0.766	102	60	120	80	32421	23163	1.898	1.521	-100	0	1
2	8	6	""	"ido"	14040	9600	140	240	281	197	70	112	112	134	162	120	38	9	0	175	198	96	48	84	84	107	283	264	7	0	0	1.407	1.482	1.354	1.494	4.583	0.525	0.698	103	1099	70	219	283	0.493	128	91	169	114	28962	20405	0.907	0.322	-100	0	1
2	9	6	""	"ctsd"	14450	9610	140	1473	1534	566	36	112	112	121	64	52	100	100	0	1349	1393	486	34	84	84	92	78	84	99	99	0	1.076	1.086	1.049	1.086	1.763	1.111	0.788	162	1102	95	2626	2731	0.106	1361	1265	1422	1309	248497	225647	22.078	16.679	0	0	0
2	10	6	""	"ctsd"	14850	9610	140	1097	1128	421	37	107	107	115	61	53	100	100	0	1119	1169	493	42	80	80	86	39	45	99	99	0	0.953	0.938	0.944	0.968	1.885	0.909	0.739	156	1108	96	2029	2110	-0.069	990	1039	1021	1089	175972	182330	16.607	27.769	0	0	0
2	11	6	""	"ctsd"	15250	9610	140	1233	1244	450	36	107	107	115	57	49	100	100	0	1204	1260	483	38	82	82	90	74	82	100	99	0	1.004	0.965	0.996	0.974	1.813	0.950	0.734	157	1111	96	2248	2315	0.006	1126	1122	1137	1178	195385	197896	19.807	15.811	0	0	0
2	12	6	""	"ctsd"	15650	9610	140	1361	1396	520	37	111	111	126	150	119	100	97	0	1314	1357	477	35	84	84	99	147	148	99	98	0	1.016	1.009	0.972	1.015	1.860	1.028	0.813	167	1097	96	2480	2558	0.023	1250	1230	1285	1273	233068	226667	8.467	8.558	0	0	0
2	13	6	""	"ifi1"	16050	9600	150	2492	2403	885	36	116	116	125	71	56	98	98	0	2765	2779	954	34	86	86	96	61	63	99	99	0	0.887	0.849	0.871	0.829	2.016	0.849	0.822	172	1220	91	5055	4980	-0.173	2376	2679	2287	2693	413275	477989	32.085	43.984	0	0	0
2	14	6	""	"ifi1"	16450	9600	140	2447	2412	807	33	117	117	129	73	56	99	99	0	2789	2763	948	34	90	90	98	53	54	99	99	0	0.863	0.859	0.849	0.878	1.828	0.797	0.746	170	1094	92	5029	4968	-0.213	2330	2699	2295	2673	410004	469728	31.274	50.283	0	0	0
2	15	6	""	"ifi1"	16850	9610	150	2400	2339	767	32	113	113	125	68	54	100	100	0	2651	2584	903	34	86	86	95	49	51	100	99	0	0.892	0.891	0.882	0.890	1.818	0.874	0.838	175	1217	96	4852	4724	-0.165	2287	2565	2226	2498	409309	452271	32.559	50.796	0	0	0
2	16	6	""	"ifi1"	17250	9600	140	2330	2341	832	35	108	108	119	72	60	100	100	0	2606	2543	1007	39	83	83	93	53	56	99	98	0	0.881	0.908	0.896	0.957	1.885	0.879	0.821	180	1084	96	4745	4693	-0.183	2222	2523	2233	2460	421348	457730	30.861	46.226	0	0	0
2	17	6	""	"nars"	17640	9600	140	487	518	237	45	120	120	141	112	79	88	72	0	280	350	475	135	86	86	96	56	58	80	66	0	1.892	1.508	1.923	2.092	3.721	0.616	0.177	137	1131	87	561	662	0.920	367	194	398	264	70915	47964	3.366	4.536	0	0	0
2	18	6	""	"nars"	18040	9610	130	372	387	177	45	121	121	145	145	100	75	32	0	217	243	125	51	88	88	100	58	58	73	53	0	1.946	1.716	1.790	1.934	3.310	3.061	0.140	123	904	90	380	421	0.961	251	129	266	155	47573	29858	1.669	2.466	-100	0	1
2	19	6	""	"nars"	18440	9610	130	293	311	161	51	116	116	143	280	195	23	2	0	174	205	121	59	88	88	100	81	81	52	29	0	2.058	1.667	1.838	1.857	3.764	40.126	0.009	127	892	88	263	312	1.041	177	86	195	117	39520	25994	0.600	1.296	-100	0	1
2	20	6	""	"nars"	18840	9610	130	290	328	175	53	122	122	137	91	66	74	44	0	168	195	100	51	86	86	94	46	48	68	49	0	2.049	1.890	1.868	1.855	4.043	4.627	0.066	75	898	50	250	315	1.035	168	82	206	109	24623	14588	2.099	2.196	-100	0	1
2	1	7	""	"ifi47"	11250	10010	100	173	177	76	42	109	109	117	58	49	54	36	0	215	226	71	31	87	87	92	39	42	90	81	0	0.500	0.489	0.954	0.797	3.304	0.661	0.000	22	572	77	192	207	-1.000	64	128	68	139	3898	4970	1.034	3.436	-100	0	1
2	2	7	""	"ifi47"	11640	10010	100	193	186	90	48	112	112	121	63	52	57	27	0	218	231	108	46	86	86	91	41	45	87	66	0	0.614	0.510	0.754	0.606	4.141	0.721	0.014	33	563	61	213	219	-0.704	81	132	74	145	6151	7624	1.032	3.415	-100	0	1
2	3	7	""	"ifi47"	12040	10010	130	185	204	98	48	112	112	120	55	45	56	34	0	217	218	86	39	87	87	92	45	48	86	64	0	0.562	0.702	0.555	0.599	5.736	0.858	0.042	50	919	48	203	223	-0.831	73	130	92	131	10204	10898	1.527	2.800	-100	0	1
2	4	7	""	"ifi47"	12490	10020	80	233	308	187	60	112	112	124	64	51	90	42	0	199	219	82	37	92	92	106	54	50	80	47	0	1.131	1.543	1.019	1.214	2.646	1.825	0.114	21	375	58	228	323	0.178	121	107	196	127	6477	4595	2.875	2.093	-100	0	1
2	5	7	""	"procr"	12850	10010	140	807	836	296	35	114	114	205	1304	636	3	0	0	730	769	314	40	86	86	124	512	412	71	13	0	1.076	1.057	1.106	1.079	1.921	1.041	0.640	164	1100	93	1337	1405	0.106	693	644	722	683	137181	126042	0.484	1.260	-100	0	1
2	6	7	""	"procr"	13250	10000	150	808	869	343	39	115	115	126	72	57	100	98	0	769	814	367	45	85	85	92	47	51	99	99	0	1.013	1.034	1.044	1.077	2.021	1.017	0.667	155	1237	88	1377	1483	0.019	693	684	754	729	134681	126166	10.319	15.362	0	0	0
2	7	7	""	"procr"	13650	10010	140	800	822	319	38	113	113	128	77	60	99	98	0	683	685	329	48	86	86	101	233	230	82	60	0	1.151	1.184	1.149	1.288	2.806	1.168	0.616	168	1100	94	1284	1308	0.203	687	597	709	599	138137	115124	9.013	2.506	0	0	0
2	8	7	""	"procr"	14050	10010	140	814	827	345	41	114	114	135	163	120	95	86	0	660	687	327	47	86	86	104	224	215	88	61	0	1.220	1.186	1.222	1.257	2.244	1.219	0.593	170	1093	95	1274	1314	0.287	700	574	713	601	140668	116762	4.245	2.603	0	0	0
2	9	7	""	"sp8"	14440	10030	110	2065	2005	610	30	110	110	117	58	49	100	100	0	1572	1597	596	37	84	84	91	45	49	98	98	0	1.314	1.252	1.265	1.330	1.894	1.244	0.775	90	614	89	3443	3408	0.394	1955	1488	1895	1513	180442	143718	32.552	33.467	0	0	0
2	10	7	""	"sp8"	14840	10010	110	1548	1575	542	34	114	114	122	63	51	100	98	0	1265	1286	454	35	81	81	86	40	46	98	98	0	1.211	1.212	1.225	1.227	1.984	1.234	0.776	97	607	89	2618	2666	0.276	1434	1184	1461	1205	152818	124778	23.063	30.000	0	0	0
2	11	7	""	"sp8"	15240	10000	110	1709	1713	546	31	107	107	120	86	71	100	98	0	1510	1465	429	29	86	86	92	38	41	100	100	0	1.125	1.165	1.147	1.142	1.670	1.198	0.818	93	615	92	3026	2985	0.170	1602	1424	1606	1379	159347	136274	18.523	36.132	0	0	0
2	12	7	""	"sp8"	15630	10000	110	1704	1663	557	33	113	113	126	79	62	98	98	0	1369	1418	444	31	85	85	95	65	68	100	100	0	1.239	1.163	1.195	1.103	1.988	1.194	0.820	97	611	88	2875	2883	0.309	1591	1284	1550	1333	161310	137580	19.456	20.354	0	0	0
2	13	7	""	"krt2-6a"	16050	10010	130	248	318	201	63	117	117	138	235	170	22	3	0	140	169	122	72	86	86	132	821	621	0	0	0	2.426	2.422	1.225	2.036	4.176	0.183	0.315	31	952	70	185	284	1.279	131	54	201	83	9847	5248	0.766	0.045	-100	0	1
2	14	7	""	"krt2-6a"	16450	10000	100	295	336	125	37	109	109	122	70	57	100	65	0	142	146	44	30	85	85	95	50	52	50	15	0	3.263	3.721	3.016	4.045	2.988	6.524	0.020	20	571	84	243	288	1.706	186	57	227	61	6718	2926	3.057	1.020	-100	0	1
2	15	7	""	"krt2-6a"	16840	10000	70	271	279	93	33	119	119	124	57	45	85	57	0	164	156	58	37	91	91	99	55	55	64	28	0	2.082	2.462	1.703	2.210	4.496	10.540	0.007	14	192	42	225	225	1.058	152	73	160	65	3903	2182	2.719	1.036	-100	0	1
2	16	7	""	"krt2-6a"	17220	10020	110	297	289	109	37	113	113	121	56	46	90	70	0	169	188	166	88	83	83	91	46	50	70	40	0	2.140	1.676	1.795	1.778	4.547	2.297	0.020	20	670	1	270	281	1.098	184	86	176	105	5780	3757	3.000	2.109	-100	0	1
2	17	7	""	"spi"	17660	9990	100	257	270	120	44	118	118	138	93	67	67	26	0	184	238	165	69	85	85	96	58	60	67	44	0	1.404	0.993	1.090	1.045	3.578	1.042	0.049	34	535	51	238	305	0.490	139	99	152	153	9188	8100	1.419	2.448	-100	0	1
2	18	7	""	"spi"	18040	9990	120	308	333	211	63	130	130	157	139	88	60	24	0	155	191	108	56	88	88	103	79	76	44	24	0	2.657	1.971	2.303	1.566	7.685	17.277	0.005	25	819	49	245	306	1.410	178	67	203	103	8333	4787	1.266	1.114	-100	0	1
2	19	7	""	"spi"	18470	10020	110	231	311	232	74	127	127	155	198	127	20	10	0	215	197	74	37	93	93	128	612	478	0	0	0	0.852	1.769	0.726	1.219	7.178	0.233	0.613	10	714	73	226	288	-0.231	104	122	184	104	3109	1974	0.788	0.113	-100	0	1
2	20	7	""	"spi"	18830	9990	100	294	292	111	38	135	135	149	97	65	70	29	0	175	205	81	39	88	88	98	50	51	76	47	0	1.828	1.342	1.899	1.394	2.812	10.613	0.023	17	551	71	246	274	0.870	159	87	157	117	4964	3485	1.474	2.140	-100	0	1
2	1	8	""	"mmp2"	11240	10410	150	2275	2261	627	27	118	118	139	231	166	100	99	0	2468	2445	631	25	85	85	110	341	310	100	99	0	0.905	0.908	0.929	0.898	1.509	0.910	0.839	185	1207	91	4540	4503	-0.144	2157	2383	2143	2360	418242	452303	9.186	6.848	0	0	0
2	2	8	""	"mmp2"	11650	10410	150	2514	2498	600	24	116	116	150	458	305	100	98	0	2435	2462	705	28	84	84	163	1399	858	92	28	0	1.020	1.002	1.005	1.018	1.490	0.498	0.589	180	1212	91	4749	4760	0.029	2398	2351	2382	2378	449672	443246	5.127	1.643	0	0	0
2	3	8	""	"mmp2"	12050	10410	150	2527	2515	710	28	115	115	125	63	50	100	100	0	2470	2477	661	26	88	88	94	47	50	100	100	0	1.013	1.005	0.995	0.990	1.520	1.008	0.859	188	1200	95	4794	4789	0.019	2412	2382	2400	2389	472856	465590	37.937	50.702	0	0	0
2	4	8	""	"mmp2"	12450	10410	160	2406	2366	653	27	114	114	129	102	79	100	100	0	2259	2317	668	28	86	86	94	61	64	100	100	0	1.055	1.009	1.025	1.017	1.508	1.004	0.851	180	1504	93	4465	4483	0.077	2292	2173	2252	2231	425856	417021	21.931	36.443	0	0	0
2	5	8	""	"trfr"	12850	10410	140	303	330	163	49	120	120	130	71	54	80	62	0	205	234	128	54	86	86	93	49	52	82	60	0	1.538	1.419	1.573	1.500	3.808	2.497	0.142	140	1126	89	302	358	0.621	183	119	210	148	46245	32717	2.817	2.878	0	0	0
2	6	8	""	"trfr"	13250	10410	130	355	392	199	50	128	128	143	80	55	79	65	0	233	271	146	53	96	96	106	59	55	83	56	0	1.657	1.509	1.538	1.395	4.333	2.152	0.175	122	897	82	364	439	0.729	227	137	264	175	47777	33017	3.113	2.797	0	0	0
2	7	8	""	"trfr"	13650	10420	130	348	415	241	58	130	130	147	107	72	74	51	0	219	239	141	58	100	100	118	93	78	60	19	0	1.832	2.050	2.129	1.896	3.375	2.921	0.119	127	894	81	337	424	0.873	218	119	285	139	52695	30301	2.505	1.301	-100	0	1
2	8	8	""	"trfr"	14040	10410	130	311	356	200	56	126	126	150	129	86	66	33	0	220	240	117	48	99	99	123	170	138	29	4	0	1.529	1.631	1.719	1.659	3.359	3.518	0.091	128	894	82	306	371	0.613	185	121	230	141	45596	30665	1.597	0.688	-100	0	1
2	9	8	""	"nup21"	14490	10420	50	289	339	169	49	146	146	157	83	52	100	28	0	131	133	36	27	93	93	111	74	66	14	0	0	3.763	4.825	2.606	3.691	3.453	-0.144	0.004	7	95	81	181	233	1.912	143	38	193	40	2374	933	2.193	0.297	-100	0	1
2	10	8	""	"nup21"	14840	10400	150	124	138	93	67	111	111	160	512	320	0	0	0	109	127	66	51	87	87	138	595	431	0	0	0	0.591	0.675	1.331	1.081	4.651	0.941	0.281	156	1272	100	35	67	-0.759	13	22	27	40	21545	19770	-0.043	-0.018	-100	0	1
2	11	8	""	"nup21"	15220	10410	70	247	250	95	38	107	107	119	57	47	85	57	0	152	196	126	64	82	82	90	41	45	64	50	0	2.000	1.254	2.517	1.226	5.651	31.738	0.000	14	203	48	210	257	1.000	140	70	143	114	3495	2744	2.298	2.585	0	0	0
2	12	8	""	"nup21"	15640	10400	150	125	145	94	64	107	107	116	64	55	31	10	0	106	116	58	50	82	82	88	38	43	37	12	0	0.750	1.118	1.655	1.567	4.362	7.495	0.013	156	1272	100	42	72	-0.415	18	24	38	34	22614	18045	0.453	0.737	-100	0	1
2	13	8	""	"igh4"	16030	10390	100	222	241	133	55	112	112	125	71	56	69	39	0	161	181	122	67	84	84	93	55	59	60	39	0	1.429	1.330	1.092	1.307	4.084	6.797	0.013	23	556	13	187	226	0.515	110	77	129	97	5542	4174	1.634	1.600	-100	0	1
2	14	8	""	"igh4"	16410	10400	60	228	213	45	21	120	120	138	89	64	57	0	0	219	220	65	29	91	91	101	48	47	85	71	0	0.844	0.721	0.867	0.587	4.915	-28.014	0.000	7	203	66	236	222	-0.245	108	128	93	129	1493	1543	0.843	2.479	-100	0	1
2	15	8	""	"igh4"	16860	10380	90	237	260	112	43	106	106	115	66	57	81	43	0	149	157	66	42	84	84	91	41	45	68	37	0	2.015	2.110	1.969	1.523	6.179	10.760	0.005	16	398	64	196	227	1.011	131	65	154	73	4152	2511	2.197	1.610	-100	0	1
2	16	8	""	"igh4"	17250	10420	50	275	290	101	34	129	129	129	55	42	85	71	0	97	107	15	14	91	91	101	42	41	0	0	0	24.333	10.063	8.333	11.450	3.667	31.986	0.001	7	84	48	152	177	4.605	146	6	161	16	2033	752	2.927	0.143	-100	0	1
2	17	8	""	"rb1"	17640	10400	130	357	389	220	56	121	121	136	86	63	81	61	0	285	300	136	45	89	89	97	49	50	90	75	0	1.204	1.270	1.191	1.151	3.071	5.445	0.118	144	878	95	432	479	0.268	236	196	268	211	56036	43129	2.942	4.143	0	0	0
2	18	8	""	"rb1"	18050	10410	140	253	270	126	46	125	125	147	110	74	55	21	0	197	235	133	56	89	89	101	61	60	73	45	0	1.185	0.993	1.164	1.154	3.326	1.992	0.046	128	1138	87	236	291	0.245	128	108	145	146	34565	30066	1.118	2.197	-100	0	1
2	19	8	""	"rb1"	18450	10410	150	371	382	163	42	130	130	166	319	192	36	2	0	286	328	198	60	90	90	140	781	557	2	0	0	1.230	1.059	1.142	1.018	3.932	0.939	0.112	124	1234	23	437	490	0.299	241	196	252	238	47422	40631	0.677	0.241	-100	0	1
2	20	8	""	"rb1"	18840	10400	150	377	449	313	69	135	135	160	125	78	76	47	0	316	343	204	59	89	89	105	120	114	69	47	0	1.066	1.236	1.136	1.126	4.231	1.325	0.129	117	1237	32	469	568	0.092	242	227	314	254	52586	40166	2.312	1.983	-100	0	1
2	1	9	""	"ly6a"	11250	10810	140	1045	1077	419	38	119	119	141	123	87	100	96	0	1571	1535	533	34	91	91	119	166	139	100	98	0	0.626	0.663	0.637	0.647	1.598	0.652	0.777	154	1110	95	2406	2402	-0.676	926	1480	958	1444	165914	236331	7.610	8.530	0	0	0
2	2	9	""	"ly6a"	11650	10810	140	1351	1420	452	31	114	114	122	69	56	100	100	0	1890	1942	625	32	85	85	90	40	44	100	100	0	0.685	0.703	0.700	0.700	1.496	0.683	0.829	159	1105	93	3042	3163	-0.546	1237	1805	1306	1857	225809	308744	18.812	46.300	0	0	0
2	3	9	""	"ly6a"	12050	10810	140	1274	1334	525	39	112	112	122	64	52	100	100	0	1747	1806	721	39	85	85	90	36	40	100	100	0	0.699	0.710	0.714	0.710	1.646	0.682	0.786	159	1109	94	2824	2943	-0.517	1162	1662	1222	1721	212120	287108	18.938	47.667	0	0	0
2	4	9	""	"ly6a"	12450	10810	140	1062	1122	439	39	114	114	121	60	49	100	100	0	1657	1683	548	32	84	84	91	48	52	100	100	0	0.603	0.630	0.622	0.603	1.645	0.626	0.772	161	1107	95	2521	2607	-0.730	948	1573	1008	1599	180588	270909	16.683	33.167	0	0	0
2	5	9	""	"styx"	12850	10820	140	239	272	240	88	115	115	124	70	56	67	37	0	204	208	102	49	85	85	95	60	63	73	48	0	1.042	1.276	1.102	1.307	3.533	5.172	0.050	64	1128	37	243	280	0.059	124	119	157	123	17418	13337	2.114	1.883	-100	0	1
2	6	9	""	"styx"	13270	10820	110	254	327	302	92	116	116	124	61	49	81	59	0	199	219	116	52	89	89	97	48	49	70	51	0	1.255	1.623	1.903	1.938	6.780	26.784	0.002	27	631	39	248	341	0.328	138	110	211	130	8833	5905	3.328	2.542	0	0	0
2	7	9	""	"styx"	13670	10840	100	276	307	183	59	118	118	131	75	57	76	58	0	196	259	191	73	92	92	101	60	59	58	47	0	1.519	1.132	1.342	1.483	6.742	0.949	0.031	17	576	19	262	356	0.603	158	104	189	167	5214	4397	2.347	2.633	-100	0	1
2	8	9	""	"styx"	14080	10770	60	264	398	399	100	130	130	143	113	79	54	18	0	255	300	170	56	99	99	118	135	114	63	27	0	0.859	1.333	1.395	1.187	4.750	1.002	0.073	11	152	67	290	469	-0.219	134	156	268	201	4376	3305	2.257	1.348	-100	0	1
2	9	9	""	"ms4a1"	14460	10810	130	218	251	222	88	114	114	124	75	60	60	30	0	194	222	111	50	84	84	91	47	51	83	58	0	0.945	0.993	1.103	0.992	4.565	5.016	0.042	68	905	62	214	275	-0.082	104	110	137	138	17089	15093	1.693	2.787	-100	0	1
2	10	9	""	"ms4a1"	14850	10800	130	223	280	279	99	111	111	122	70	57	74	38	0	166	179	68	37	82	82	93	88	94	48	10	0	1.333	1.742	1.516	1.558	4.093	9.863	0.032	78	914	50	196	266	0.415	112	84	169	97	21841	14000	2.257	0.977	-100	0	1
2	11	9	""	"ms4a1"	15240	10810	120	214	224	110	49	107	107	116	63	54	67	39	0	168	180	77	42	85	85	90	38	42	76	54	0	1.289	1.232	1.716	1.448	3.523	3.170	0.047	99	796	72	190	212	0.366	107	83	117	95	22189	17849	1.714	2.368	-100	0	1
2	12	9	""	"ms4a1"	15650	10800	120	204	211	99	46	108	108	118	80	67	56	22	0	178	186	66	35	83	83	90	76	84	62	22	0	1.011	1.000	1.084	1.043	2.729	4.807	0.022	53	819	36	191	206	0.016	96	95	103	103	11159	9874	1.163	1.263	-100	0	1
2	13	9	""	"wbscr22"	16040	10810	130	312	336	163	48	117	117	131	75	57	81	63	0	216	235	123	52	85	85	96	106	110	57	23	0	1.489	1.460	1.596	1.424	3.554	0.753	0.075	96	905	46	326	369	0.574	195	131	219	150	32282	22517	2.733	1.311	-100	0	1
2	14	9	""	"wbscr22"	16440	10800	130	318	339	171	50	109	109	120	75	62	83	66	0	207	238	148	62	83	83	89	47	52	76	62	0	1.685	1.484	1.576	1.595	3.592	1.806	0.200	118	902	84	333	385	0.753	209	124	230	155	39997	28123	2.920	3.170	0	0	0
2	15	9	""	"wbscr22"	16850	10810	120	253	284	153	53	111	111	131	214	163	34	5	0	163	197	106	53	86	86	112	344	307	2	0	0	1.844	1.559	1.798	1.881	3.655	2.849	0.108	109	795	80	219	284	0.883	142	77	173	111	30942	21440	0.715	0.247	-100	0	1
2	16	9	""	"wbscr22"	17250	10810	130	273	302	162	53	115	115	122	64	52	75	58	0	163	188	103	54	85	85	90	39	43	70	49	0	2.026	1.816	1.990	2.150	4.175	2.687	0.135	93	915	58	236	290	1.019	158	78	187	103	28058	17443	2.813	2.513	-100	0	1
2	17	9	""	"pdk4"	17650	10800	130	1271	1306	415	31	115	115	134	126	94	99	98	0	1156	1110	380	34	91	91	100	68	68	100	98	0	1.085	1.169	1.162	1.176	1.782	1.187	0.781	142	886	97	2221	2210	0.118	1156	1065	1191	1019	185450	157580	9.302	14.853	0	0	0
2	18	9	""	"pdk4"	18050	10800	130	1031	1043	360	34	127	127	143	93	65	100	99	0	844	862	286	33	90	90	100	51	51	100	100	0	1.199	1.187	1.210	1.171	1.771	1.247	0.700	139	889	96	1658	1688	0.262	904	754	916	772	144954	119882	9.677	14.941	0	0	0
2	19	9	""	"pdk4"	18450	10800	130	939	965	357	36	134	134	1005	6938	690	0	0	0	815	814	279	34	94	94	576	5208	904	0	0	0	1.117	1.154	1.130	1.147	1.849	1.376	0.534	145	879	95	1526	1551	0.160	805	721	831	720	139933	118073	-0.006	0.046	-100	0	1
2	20	9	""	"pdk4"	18850	10800	150	860	877	318	36	138	138	161	139	86	98	94	0	685	712	285	40	91	91	106	73	68	97	94	0	1.215	1.190	1.111	1.185	2.138	1.259	0.585	154	1238	94	1316	1360	0.281	722	594	739	621	135054	109724	5.151	8.301	0	0	0
2	1	10	""	"sp6"	11240	11220	120	8466	8442	2028	24	113	113	120	58	48	100	100	0	5022	4950	1330	26	85	85	90	42	46	100	100	0	1.692	1.712	1.681	1.743	1.355	1.724	0.925	127	785	89	13290	13194	0.759	8353	4937	8329	4865	1072113	628705	143.483	115.714	0	0	0
2	2	10	""	"sp6"	11640	11210	120	8382	8446	1934	22	113	113	122	66	54	100	100	0	5155	4995	1362	27	87	87	99	187	188	100	100	0	1.632	1.698	1.708	1.739	1.374	1.705	0.920	130	782	88	13337	13241	0.707	8269	5068	8333	4908	1098009	649395	126.121	26.182	0	0	0
2	3	10	""	"sp6"	12050	11230	130	8094	7894	2015	25	114	114	124	66	53	100	100	0	4793	4764	1413	29	86	86	91	48	52	100	100	0	1.695	1.663	1.692	1.698	1.452	1.671	0.915	128	900	93	12687	12458	0.761	7980	4707	7780	4678	1010405	609851	117.727	97.354	0	0	0
2	4	10	""	"sp6"	12440	11210	130	7829	7762	1749	22	115	115	124	63	50	100	100	0	4784	4726	1373	29	85	85	96	95	98	100	100	0	1.642	1.648	1.675	1.726	1.521	1.650	0.908	136	888	87	12413	12288	0.715	7714	4699	7647	4641	1055678	642749	121.238	48.737	0	0	0
2	5	10	""	"il4r"	12840	11210	130	689	701	278	39	114	114	123	63	51	100	97	0	534	556	245	44	88	88	92	43	46	99	95	0	1.289	1.254	1.235	1.332	2.127	1.281	0.609	147	877	92	1021	1055	0.366	575	446	587	468	103051	81678	9.175	10.791	0	0	0
2	6	10	""	"il4r"	13240	11210	130	690	711	265	37	112	112	122	61	50	100	99	0	523	545	248	45	82	82	90	47	52	98	95	0	1.311	1.294	1.294	1.400	2.339	1.328	0.522	147	873	91	1019	1062	0.391	578	441	599	463	104486	80060	9.656	9.681	0	0	0
2	7	10	""	"il4r"	13650	11210	130	627	671	258	38	113	113	123	69	56	100	100	0	502	537	244	45	85	85	91	47	51	98	96	0	1.233	1.235	1.236	1.328	2.296	1.264	0.547	148	876	89	931	1010	0.302	514	417	558	452	99334	79518	7.942	9.489	0	0	0
2	8	10	""	"il4r"	14050	11210	140	593	623	251	40	115	115	126	68	53	98	95	0	492	520	254	48	87	87	96	73	76	97	89	0	1.180	1.173	1.274	1.211	2.242	1.176	0.528	156	1108	94	883	941	0.239	478	405	508	433	97171	81094	7.309	5.808	0	0	0
2	9	10	""	"r-ras"	14450	11220	130	320	344	175	50	107	107	115	56	48	83	71	0	219	239	106	44	84	84	91	43	47	82	70	0	1.578	1.529	1.540	1.470	3.614	2.299	0.231	118	909	94	348	392	0.658	213	135	237	155	40646	28150	4.089	3.442	0	0	0
2	10	10	""	"r-ras"	14850	11210	120	295	306	143	46	106	106	117	63	53	83	63	0	236	246	107	43	83	83	87	37	42	89	76	0	1.235	1.227	1.306	1.319	3.131	1.666	0.270	105	803	89	342	363	0.305	189	153	200	163	32100	25824	3.000	4.297	0	0	0
2	11	10	""	"r-ras"	15250	11210	130	292	310	142	45	113	113	131	139	106	62	23	0	224	248	123	49	87	87	100	109	109	60	29	0	1.307	1.224	1.269	1.324	2.922	2.393	0.201	117	911	84	316	358	0.386	179	137	197	161	36295	28965	1.288	1.358	-100	0	1
2	12	10	""	"r-ras"	15650	11210	130	242	261	134	51	105	105	115	57	49	78	60	0	181	210	110	52	82	82	89	53	59	72	47	0	1.384	1.219	1.284	1.326	3.368	1.699	0.182	126	883	86	236	284	0.469	137	99	156	128	32913	26480	2.561	2.283	-100	0	1
2	13	10	""	"mic1"	16050	11210	150	560	583	247	42	113	113	127	80	62	97	93	0	404	439	220	50	84	84	91	46	50	97	93	0	1.397	1.324	1.378	1.449	2.425	1.418	0.454	163	1227	96	767	825	0.482	447	320	470	355	94978	71591	5.700	7.565	0	0	0
2	14	10	""	"mic1"	16450	11210	140	560	588	236	40	109	109	121	68	56	96	93	0	412	435	215	49	87	87	94	49	52	95	93	0	1.388	1.376	1.509	1.461	2.479	1.434	0.499	160	1108	96	776	827	0.473	451	325	479	348	94063	69531	6.868	6.959	0	0	0
2	15	10	""	"mic1"	16850	11210	140	544	574	275	47	111	111	120	62	51	98	93	0	441	457	194	42	87	87	100	80	80	96	88	0	1.223	1.251	1.205	1.204	2.576	1.330	0.434	153	1114	94	787	833	0.290	433	354	463	370	87843	69971	7.323	4.463	0	0	0
2	16	10	""	"mic1"	17250	11210	140	520	558	237	42	114	114	124	69	55	96	93	0	443	468	210	44	87	87	98	81	82	98	85	0	1.140	1.165	1.184	1.186	2.194	1.247	0.527	159	1109	95	762	825	0.189	406	356	444	381	88748	74479	6.290	4.568	0	0	0
2	17	10	""	"buffer"	17640	11200	150	127	179	226	126	127	127	151	136	90	10	6	0	92	111	82	73	92	92	107	68	63	12	3	0	0.000	2.737	2.078	2.004	4.810	14.085	0.032	156	1272	100	0	71	Error	0	0	52	19	27874	17308	0.206	0.059	-100	0	1
2	18	10	""	"buffer"	18010	11230	100	245	294	172	58	133	133	159	115	72	41	25	0	354	417	293	70	98	98	112	66	58	75	58	0	0.438	0.505	0.216	0.549	6.635	7.314	0.001	12	600	48	368	480	-1.191	112	256	161	319	3524	5007	1.174	4.621	-100	0	1
2	19	10	""	"buffer"	18340	11210	50	288	507	645	127	133	133	158	131	82	50	16	0	190	218	131	60	96	96	95	41	43	50	50	0	1.649	3.066	9.708	3.369	21.009	59.443	0.002	6	94	62	249	496	0.722	155	94	374	122	3044	1309	2.664	3.000	-100	0	1
2	20	10	""	"buffer"	18840	11200	150	146	206	293	142	132	132	152	106	69	18	10	0	97	109	64	58	96	96	115	134	116	3	1	0	14.000	5.692	1.588	1.831	5.093	1.520	0.006	156	1272	100	15	87	3.807	14	1	74	13	32082	17041	0.509	-0.045	-100	0	1
2	1	11	""	"sp3"	11250	11620	140	2412	2441	630	25	112	112	121	59	48	100	100	0	1805	1802	538	29	88	88	93	40	43	100	100	0	1.340	1.359	1.348	1.403	1.560	1.366	0.848	153	1115	93	4017	4043	0.422	2300	1717	2329	1714	373479	275740	39.322	42.725	0	0	0
2	2	11	""	"sp3"	11650	11610	130	2477	2483	675	27	110	110	121	66	54	100	100	0	1914	1911	518	27	87	87	93	41	44	100	100	0	1.296	1.301	1.267	1.300	1.435	1.327	0.859	144	880	95	4194	4197	0.374	2367	1827	2373	1824	357572	275173	35.788	44.341	0	0	0
2	3	11	""	"sp3"	12050	11620	140	2472	2492	566	22	113	113	122	60	49	100	100	0	1935	1905	504	26	87	87	92	44	47	100	100	0	1.277	1.309	1.331	1.337	1.424	1.308	0.886	151	1117	96	4207	4197	0.353	2359	1848	2379	1818	376339	287656	39.500	41.205	0	0	0
2	4	11	""	"sp3"	12450	11620	140	2583	2538	636	25	113	113	123	65	52	100	100	0	1896	1923	512	26	84	84	92	44	47	100	100	0	1.363	1.319	1.325	1.323	1.455	1.330	0.893	156	1112	96	4282	4264	0.447	2470	1812	2425	1839	395871	299940	37.154	41.614	0	0	0
2	5	11	""	"tgfb1"	12850	11610	140	298	341	176	51	119	119	129	67	51	85	65	0	322	359	189	52	87	87	92	52	56	94	81	0	0.762	0.816	0.781	0.820	3.332	0.827	0.291	154	1110	94	414	494	-0.392	179	235	222	272	52496	55360	3.164	5.135	0	0	0
2	6	11	""	"tgfb1"	13250	11620	130	371	402	188	46	116	116	124	60	48	93	82	0	330	348	166	47	84	84	90	39	43	95	87	0	1.037	1.083	1.031	1.110	2.852	1.211	0.441	139	880	93	501	550	0.052	255	246	286	264	55828	48375	4.633	6.615	0	0	0
2	7	11	""	"tgfb1"	13640	11620	130	334	357	156	43	114	114	126	72	57	89	71	0	334	374	177	47	86	86	92	40	43	97	91	0	0.887	0.844	0.810	0.852	3.044	0.817	0.343	146	871	85	468	531	-0.173	220	248	243	288	52080	54558	3.208	7.050	0	0	0
2	8	11	""	"tgfb1"	14050	11610	140	327	362	175	48	113	113	122	66	54	88	71	0	290	315	149	47	88	88	93	44	47	91	83	0	1.059	1.097	1.102	1.100	3.062	1.283	0.311	157	1105	86	416	476	0.083	214	202	249	227	56826	49439	3.636	5.045	0	0	0
2	9	11	""	"pnp"	14450	11610	140	3492	3524	953	27	110	110	121	67	55	100	100	0	2376	2348	617	26	87	87	94	47	50	100	100	0	1.478	1.510	1.499	1.517	1.474	1.541	0.895	153	1115	90	5671	5675	0.564	3382	2289	3414	2261	539247	359186	50.791	47.957	0	0	0
2	10	11	""	"pnp"	14850	11610	140	3306	3275	916	27	107	107	118	73	61	100	100	0	2490	2479	699	28	83	83	90	56	62	100	100	0	1.329	1.322	1.335	1.316	1.529	1.341	0.888	150	1118	89	5606	5564	0.410	3199	2407	3168	2396	491305	371775	43.247	42.661	0	0	0
2	11	11	""	"pnp"	15250	11610	140	3696	3569	938	26	107	107	115	60	52	100	100	0	2660	2671	698	26	86	86	92	40	43	100	100	0	1.394	1.339	1.342	1.349	1.394	1.354	0.913	152	1116	93	6163	6047	0.479	3589	2574	3462	2585	542528	405944	57.567	64.475	0	0	0
2	12	11	""	"pnp"	15650	11610	140	3591	3554	848	23	113	113	121	65	53	100	100	0	2687	2595	619	23	84	84	93	49	52	100	100	0	1.336	1.370	1.380	1.373	1.353	1.388	0.915	165	1099	95	6081	5952	0.418	3478	2603	3441	2511	586415	428191	52.815	51.061	0	0	0
2	13	11	""	"timp2"	16050	11610	150	3475	3437	821	23	112	112	130	112	86	100	100	0	2058	2028	579	28	84	84	95	133	140	99	99	0	1.704	1.710	1.701	1.807	1.895	1.730	0.845	192	1196	92	5337	5269	0.769	3363	1974	3325	1944	659848	389336	29.527	14.534	0	0	0
2	14	11	""	"timp2"	16450	11610	150	3484	3484	809	23	117	117	130	76	58	100	100	0	2087	2055	563	27	85	85	94	56	59	99	98	0	1.682	1.709	1.677	1.791	1.766	1.744	0.862	190	1198	91	5369	5337	0.750	3367	2002	3367	1970	661936	390373	44.132	35.018	0	0	0
2	15	11	""	"timp2"	16850	11620	150	3395	3351	770	22	118	118	134	85	63	100	100	0	2062	2066	623	30	92	92	103	59	57	99	99	0	1.663	1.638	1.640	1.719	1.673	1.651	0.854	190	1198	91	5247	5207	0.734	3277	1970	3233	1974	636723	392592	37.847	33.271	0	0	0
2	16	11	""	"timp2"	17250	11610	150	3352	3338	766	22	117	117	136	111	81	100	100	0	2035	1991	540	27	90	90	107	120	112	99	99	0	1.663	1.694	1.682	1.732	1.494	1.721	0.869	192	1196	91	5180	5122	0.734	3235	1945	3221	1901	640804	382232	28.847	15.700	0	0	0
2	17	11	""	"sp5"	17640	11620	140	24817	24384	7445	30	138	138	186	194	104	100	100	0	9099	8863	3051	34	93	93	116	151	130	99	98	0	2.740	2.765	2.683	3.024	1.833	2.814	0.915	159	1105	89	33685	33016	1.454	24679	9006	24246	8770	3876988	1409231	124.732	57.927	0	0	0
2	18	11	""	"sp5"	18040	11620	150	26871	28204	10312	36	142	142	185	196	105	100	100	0	10098	10694	4471	41	95	95	116	101	87	100	98	0	2.672	2.648	2.668	2.782	1.710	2.727	0.865	163	1229	93	36732	38661	1.418	26729	10003	28062	10599	4597294	1743163	142.954	104.733	0	0	0
2	19	11	""	"sp5"	18440	11610	140	22310	24568	13069	53	132	132	194	357	184	100	100	1	9413	10582	7028	66	99	99	129	167	129	98	96	0	2.381	2.331	2.573	2.730	2.314	2.318	0.816	156	1106	87	31492	34919	1.252	22178	9314	24436	10483	3832562	1650731	68.275	62.593	0	0	0
2	20	11	""	"sp5"	18850	11610	140	33212	32405	7907	24	133	133	154	103	66	100	100	0	13208	13101	3505	26	100	100	117	100	85	100	99	0	2.524	2.482	2.479	2.552	1.560	2.518	0.937	165	1099	96	46187	45273	1.336	33079	13108	32272	13001	5346886	2161675	313.117	129.840	0	0	0
3	1	1	""	"sp4"	2290	16600	120	1605	1656	582	35	144	144	211	662	313	93	60	0	1248	1235	411	33	94	94	167	1159	694	49	0	0	1.266	1.325	1.254	1.333	1.518	1.411	0.780	111	801	78	2615	2653	0.340	1461	1154	1512	1141	183776	137034	2.183	0.921	-100	0	1
3	2	1	""	"sp4"	2690	16590	110	1985	2002	573	28	125	125	141	91	64	100	100	0	1422	1474	459	31	93	93	105	60	57	100	100	0	1.400	1.359	1.399	1.366	1.426	1.367	0.854	107	597	94	3189	3258	0.485	1860	1329	1877	1381	214166	157732	20.451	22.817	0	0	0
3	3	1	""	"sp4"	3090	16590	120	2214	2163	603	27	127	127	140	78	55	100	100	0	1565	1625	533	32	91	91	101	63	62	100	99	0	1.416	1.327	1.326	1.368	1.466	1.326	0.864	107	809	90	3561	3570	0.502	2087	1474	2036	1534	231481	173913	25.936	24.190	0	0	0
3	4	1	""	"sp4"	3480	16590	120	2527	2444	639	26	119	119	131	75	57	100	100	0	1753	1717	550	32	86	86	94	45	47	100	100	0	1.445	1.426	1.509	1.472	1.480	1.422	0.865	110	802	86	4075	3956	0.531	2408	1667	2325	1631	268850	188887	30.840	36.067	0	0	0
3	5	1	""	"abp1"	3890	16600	130	267	289	122	42	122	122	133	68	51	82	55	0	184	215	121	56	89	89	100	60	60	65	40	0	1.526	1.325	1.593	1.533	4.095	2.259	0.094	47	922	22	240	293	0.610	145	95	167	126	13571	10127	2.294	1.917	-100	0	1
3	6	1	""	"abp1"	4290	16580	110	270	294	115	39	124	124	141	86	60	89	35	0	192	218	137	62	89	89	104	108	103	43	13	0	1.417	1.318	1.337	1.536	3.020	2.234	0.030	37	623	44	249	299	0.503	146	103	170	129	10881	8057	1.779	1.056	-100	0	1
3	7	1	""	"abp1"	4670	16600	120	308	300	108	36	127	127	140	80	57	79	60	0	184	212	131	61	95	95	105	64	60	60	34	0	2.034	1.479	1.760	2.058	4.255	2.280	0.037	58	781	37	270	290	1.024	181	89	173	117	17371	12301	2.000	1.672	-100	0	1
3	8	1	""	"abp1"	5080	16580	120	295	315	117	37	133	133	146	80	54	88	50	0	224	232	118	50	94	94	110	98	89	55	23	0	1.246	1.319	1.255	1.381	3.344	1.161	0.065	34	819	59	292	320	0.317	162	130	182	138	10713	7896	2.113	1.245	-100	0	1
3	9	1	""	"ctss"	5450	16620	80	315	287	86	29	137	137	146	76	52	86	60	0	193	239	139	58	95	95	111	69	62	60	40	0	1.816	1.042	1.655	1.756	2.986	1.515	0.016	15	343	0	276	294	0.861	178	98	150	144	4303	3584	1.855	1.855	-100	0	1
3	10	1	""	"ctss"	5870	16600	120	286	308	190	61	126	126	147	186	126	39	12	0	152	196	121	61	89	89	107	279	260	7	1	0	2.540	1.701	1.813	1.933	5.626	0.561	0.701	64	809	35	223	289	1.345	160	63	182	107	19700	12535	0.866	0.319	-100	0	1
3	11	1	""	"ctss"	6240	16620	110	315	356	149	41	126	126	138	70	50	93	75	0	189	198	85	42	91	91	103	69	66	59	28	0	1.929	2.150	2.482	2.450	3.646	2.989	0.040	32	653	18	287	337	0.948	189	98	230	107	11402	6335	3.114	1.377	-100	0	1
3	12	1	""	"ctss"	6720	16610	80	334	355	84	23	126	126	137	68	49	100	84	0	186	201	86	42	93	93	104	57	54	69	38	0	2.237	2.120	2.063	1.904	2.152	5.592	0.038	13	353	17	301	337	1.162	208	93	229	108	4614	2607	3.206	1.702	-100	0	1
3	13	1	""	"actin"	7080	16590	120	26539	25699	4153	16	128	128	141	73	51	100	100	0	21185	20873	3988	19	90	90	99	56	56	100	100	0	1.252	1.230	1.241	1.240	1.151	1.220	0.979	128	784	96	47506	46354	0.324	26411	21095	25571	20783	3289518	2671741	350.110	370.964	0	0	0
3	14	1	""	"actin"	7480	16590	130	26345	25292	4523	17	132	132	151	99	65	100	100	0	21623	20945	3747	17	91	91	104	65	62	100	100	0	1.217	1.206	1.215	1.205	1.185	1.206	0.982	134	894	90	47745	46014	0.283	26213	21532	25160	20854	3389079	2806633	253.949	320.631	0	0	0
3	15	1	""	"actin"	7880	16580	130	25627	24159	6332	26	124	124	146	175	119	100	100	0	21116	19682	5189	26	91	91	105	74	70	100	100	0	1.213	1.227	1.230	1.235	1.266	1.225	0.976	139	885	93	46528	43626	0.279	25503	21025	24035	19591	3358142	2735791	137.217	264.554	0	0	0
3	16	1	""	"actin"	8280	16580	140	26023	24763	5591	22	127	127	139	87	62	100	100	0	20427	19875	4898	24	90	90	101	60	59	100	100	0	1.273	1.245	1.227	1.251	1.221	1.238	0.977	146	1122	90	46233	44421	0.348	25896	20337	24636	19785	3615424	2901794	283.034	329.567	0	0	0
3	17	1	""	"sp7"	8690	16570	110	1441	1394	401	28	123	123	136	71	52	100	100	0	1240	1265	433	34	92	92	99	58	58	100	100	0	1.148	1.084	1.110	1.113	1.681	1.061	0.783	94	614	83	2466	2444	0.199	1318	1148	1271	1173	131050	118924	17.718	20.103	0	0	0
3	18	1	""	"sp7"	9090	16570	100	1439	1439	382	26	122	122	140	92	65	100	100	0	1161	1227	361	29	95	95	103	56	54	100	100	0	1.235	1.163	1.211	1.175	1.498	1.157	0.801	92	520	86	2383	2449	0.305	1317	1066	1317	1132	132354	112893	14.120	20.071	0	0	0
3	19	1	""	"sp7"	9490	16570	100	1368	1398	448	32	127	127	143	87	60	100	100	0	1196	1183	296	25	94	94	104	60	57	100	100	0	1.126	1.167	1.105	1.141	1.504	1.216	0.781	94	518	91	2343	2360	0.171	1241	1102	1271	1089	131375	111210	14.425	17.983	0	0	0
3	20	1	""	"sp7"	9880	16570	110	1465	1426	385	26	126	126	142	81	57	100	100	0	1190	1184	364	30	89	89	93	39	41	100	100	0	1.216	1.187	1.192	1.215	1.635	1.187	0.795	99	605	87	2440	2395	0.282	1339	1101	1300	1095	141205	117238	15.852	27.974	0	0	0
3	1	2	""	"ara"	2300	16970	100	248	279	144	51	135	135	158	112	70	51	25	0	187	250	160	64	98	98	109	68	62	61	38	0	1.270	0.947	1.432	1.289	6.379	7.081	0.008	31	570	61	202	296	0.345	113	89	144	152	8640	7735	1.080	2.074	-100	0	1
3	2	2	""	"ara"	2680	16990	120	262	272	151	55	131	131	153	137	89	48	17	0	207	265	134	50	92	92	102	53	51	82	55	0	1.139	0.815	1.308	1.369	4.616	3.683	0.007	29	843	15	246	314	0.188	131	115	141	173	7901	7699	0.869	3.075	-100	0	1
3	3	2	""	"ara"	3070	17000	130	320	353	217	61	132	132	156	116	74	72	38	0	141	192	159	82	87	87	99	58	58	47	33	0	3.481	2.105	4.014	2.451	5.495	9.577	0.009	36	923	38	242	326	1.800	188	54	221	105	12693	6916	1.698	1.603	-100	0	1
3	4	2	""	"ara"	3510	16980	110	305	265	115	43	125	125	135	73	54	57	57	0	193	206	109	52	86	86	93	44	47	67	50	0	1.682	1.167	1.314	0.833	6.054	3.244	0.038	28	650	51	287	260	0.750	180	107	140	120	7433	5766	1.781	2.568	0	0	0
3	5	2	""	"cxcl10"	3890	16990	140	704	733	276	37	125	125	140	80	57	98	97	0	435	477	207	43	90	90	100	58	58	97	91	0	1.678	1.571	1.614	1.679	1.953	1.662	0.666	147	1117	89	924	995	0.747	579	345	608	387	107740	70069	7.413	6.500	0	0	0
3	6	2	""	"cxcl10"	4280	16990	130	721	749	285	38	125	125	141	82	58	98	98	0	490	512	215	41	91	91	100	52	52	99	97	0	1.494	1.482	1.500	1.518	1.784	1.568	0.632	149	875	97	995	1045	0.579	596	399	624	421	111596	76283	7.415	7.923	0	0	0
3	7	2	""	"cxcl10"	4680	16990	140	694	729	280	38	126	126	139	80	57	100	98	0	403	455	217	47	90	90	101	69	68	96	88	0	1.815	1.652	1.777	1.735	2.018	1.717	0.534	157	1107	88	881	968	0.860	568	313	603	365	114409	71384	7.375	5.130	0	0	0
3	8	2	""	"cxcl10"	5080	17000	140	664	1342	2490	185	128	128	143	79	55	99	96	0	420	1830	5551	303	93	93	105	65	61	93	86	0	1.639	0.699	1.538	1.524	2.369	0.448	0.865	161	1099	94	863	2951	0.713	536	327	1214	1737	216059	294609	15.177	26.538	0	0	0
3	9	2	""	"anxa4"	5480	16990	140	442	494	243	49	126	126	137	74	54	92	84	0	443	497	284	57	90	90	99	61	61	92	88	0	0.895	0.904	0.880	0.890	3.833	0.841	0.329	142	1116	89	669	775	-0.160	316	353	368	407	70192	70521	4.824	6.525	0	0	0
3	10	2	""	"anxa4"	5880	16990	130	535	559	242	43	123	123	217	749	345	12	0	0	491	549	260	47	93	93	274	1729	631	0	0	0	1.035	0.956	0.964	0.927	2.682	0.947	0.418	133	891	94	810	892	0.050	412	398	436	456	74401	72993	0.457	0.159	-100	0	1
3	11	2	""	"anxa4"	6280	16990	140	458	475	218	45	127	127	141	94	66	89	73	0	425	452	219	48	90	90	102	63	61	95	85	0	0.988	0.961	0.901	0.969	3.059	1.019	0.399	149	1119	91	666	710	-0.017	331	335	348	362	70789	67377	3.553	5.556	0	0	0
3	12	2	""	"anxa4"	6680	16990	130	480	514	224	43	135	135	151	99	65	92	74	0	446	473	238	50	95	95	110	82	74	90	81	0	0.983	1.003	1.032	1.062	2.935	1.010	0.349	141	883	87	696	757	-0.025	345	351	379	378	72412	66631	3.667	4.427	0	0	0
3	13	2	""	"cxcl10-bis"	7080	16990	130	514	520	189	36	128	128	143	77	53	96	92	0	351	374	151	40	91	91	106	74	69	96	80	0	1.485	1.385	1.524	1.459	2.432	1.558	0.411	127	897	85	646	675	0.570	386	260	392	283	66023	47558	4.896	3.622	0	0	0
3	14	2	""	"cxcl10-bis"	7480	16990	130	538	547	195	35	130	130	139	73	52	96	93	0	345	371	147	39	92	92	104	72	69	94	81	0	1.613	1.495	1.489	1.526	2.250	1.593	0.431	132	896	86	661	696	0.690	408	253	417	279	72204	49029	5.589	3.708	0	0	0
3	15	2	""	"cxcl10-bis"	7880	16990	130	462	497	205	41	126	126	134	71	52	98	90	0	337	356	155	43	91	91	98	55	56	96	87	0	1.366	1.400	1.360	1.365	2.241	1.599	0.428	133	889	94	582	636	0.450	336	246	371	265	66093	47395	5.113	4.691	0	0	0
3	16	2	""	"cxcl10-bis"	8280	16980	130	459	494	211	42	123	123	131	81	61	93	82	0	326	351	150	42	89	89	99	54	54	95	86	0	1.418	1.416	1.504	1.362	2.337	1.645	0.477	147	877	93	573	633	0.504	336	237	371	262	72638	51657	4.481	4.667	0	0	0
3	17	2	""	"sp2"	8700	16980	100	2750	2740	856	31	129	129	139	70	50	98	98	0	2105	2063	647	31	90	90	99	50	50	98	98	0	1.301	1.323	1.302	1.317	1.442	1.344	0.865	95	513	78	4636	4584	0.380	2621	2015	2611	1973	260346	195988	37.157	39.280	0	0	0
3	18	2	""	"sp2"	9100	16970	110	2805	2771	751	27	120	120	138	83	60	100	100	0	2069	2110	716	33	95	95	103	58	56	100	100	0	1.360	1.316	1.351	1.350	1.411	1.290	0.899	95	613	96	4659	4666	0.444	2685	1974	2651	2015	263224	200411	31.723	34.603	0	0	0
3	19	2	""	"sp2"	9480	16970	110	2301	2403	717	29	124	124	136	73	53	100	100	0	1921	1943	603	31	91	91	99	48	48	100	100	0	1.190	1.231	1.174	1.236	1.376	1.232	0.890	96	612	92	4007	4131	0.251	2177	1830	2279	1852	230675	186514	31.055	38.417	0	0	0
3	20	2	""	"sp2"	9880	16970	110	2495	2594	849	32	127	127	134	69	51	100	100	0	1831	1943	716	36	88	88	97	48	49	100	100	0	1.359	1.330	1.412	1.344	1.479	1.335	0.865	103	601	86	4111	4322	0.443	2368	1743	2467	1855	267191	200131	35.652	38.458	0	0	0
3	1	3	""	"apc"	2280	17400	140	384	404	174	43	133	133	148	92	62	87	62	0	320	350	189	54	91	91	105	114	108	75	50	0	1.096	1.046	0.957	1.133	3.261	1.091	0.314	152	1114	90	480	530	0.132	251	229	271	259	61478	53193	2.783	2.149	0	0	0
3	2	3	""	"apc"	2680	17400	140	424	454	202	44	132	132	157	123	78	86	57	0	359	392	186	47	91	91	104	71	68	95	82	0	1.090	1.070	1.026	1.043	2.501	1.335	0.334	152	1112	92	560	623	0.124	292	268	322	301	69012	59561	2.415	4.056	0	0	0
3	3	3	""	"apc"	3080	17400	140	809	850	281	33	137	137	162	133	82	100	96	0	584	583	238	40	95	95	111	115	103	94	85	0	1.374	1.461	1.560	1.579	1.956	1.532	0.650	155	1113	93	1161	1201	0.458	672	489	713	488	131673	90349	5.173	4.104	0	0	0
3	4	3	""	"apc"	3480	17400	140	785	824	268	32	121	121	136	84	61	100	99	0	560	596	236	39	91	91	102	70	68	96	94	0	1.416	1.392	1.389	1.570	2.353	1.416	0.688	159	1109	92	1133	1208	0.502	664	469	703	505	131063	94840	8.190	7.057	0	0	0
3	5	3	""	"cxcl11"	3880	17380	110	326	339	122	35	127	127	141	105	74	80	40	0	158	162	58	35	90	90	101	72	71	40	13	0	2.926	2.944	2.782	2.486	3.782	6.745	0.005	15	666	71	267	284	1.549	199	68	212	72	5091	2432	1.886	0.847	-100	0	1
3	6	3	""	"cxcl11"	4300	17390	100	238	247	97	39	124	124	138	75	54	58	37	0	173	195	91	46	91	91	103	63	61	50	33	0	1.390	1.183	1.499	1.498	4.887	2.554	0.002	24	554	85	196	227	0.475	114	82	123	104	5928	4678	1.453	1.460	-100	0	1
3	7	3	""	"cxcl11"	4680	17420	110	284	299	216	72	124	124	140	78	55	68	58	0	140	183	105	57	92	92	102	66	64	46	26	0	3.333	1.923	3.063	2.138	5.823	2.116	0.117	41	621	5	208	266	1.737	160	48	175	91	12279	7514	2.038	1.227	-100	0	1
3	8	3	""	"cxcl11"	5090	17410	70	170	185	89	48	142	142	154	86	55	18	9	0	108	126	83	65	96	96	108	56	51	15	6	0	2.333	1.433	1.283	1.039	6.062	-22.700	0.000	32	236	100	40	73	1.222	28	12	43	30	5924	4024	0.360	0.321	-100	0	1
3	9	3	""	"arg2"	5510	17430	90	254	318	185	58	131	131	143	74	51	71	42	0	174	180	81	45	99	99	110	55	50	57	28	0	1.640	2.309	1.524	1.948	7.428	9.295	0.013	14	436	0	198	268	0.714	123	75	187	81	4455	2520	2.365	1.273	-100	0	1
3	10	3	""	"arg2"	5870	17390	100	310	338	124	36	126	126	141	84	59	88	55	0	153	180	78	43	95	95	108	73	67	38	16	0	3.172	2.494	2.565	2.434	3.328	19.485	0.001	18	554	38	242	297	1.665	184	58	212	85	6089	3245	2.345	0.986	-100	0	1
3	11	3	""	"arg2"	6300	17400	100	239	244	59	24	132	132	147	113	76	50	0	0	226	222	64	28	93	93	115	233	202	0	0	0	0.805	0.868	0.658	0.833	4.582	1.656	0.014	10	612	77	240	241	-0.313	107	133	112	129	2438	2216	0.858	0.459	-100	0	1
3	12	3	""	"arg2"	6690	17420	90	270	266	65	24	128	128	142	82	57	83	50	0	176	171	70	40	93	93	104	57	54	66	33	0	1.711	1.769	1.676	2.001	2.406	8.875	0.007	6	456	54	225	216	0.775	142	83	138	78	1597	1023	1.512	1.175	-100	0	1
3	13	3	""	"cxcl5"	7080	17390	140	407	454	220	48	123	123	134	74	55	89	81	0	256	296	160	54	91	91	99	53	53	88	65	0	1.721	1.615	1.826	1.641	3.150	2.095	0.269	144	1119	91	449	536	0.783	284	165	331	205	65398	42573	4.324	3.717	0	0	0
3	14	3	""	"cxcl5"	7480	17400	140	390	396	164	41	126	126	138	78	56	86	74	0	285	322	162	50	93	93	104	60	57	88	68	0	1.375	1.179	1.280	1.296	2.918	1.330	0.360	145	1119	93	456	499	0.459	264	192	270	229	57368	46747	3.308	3.633	0	0	0
3	15	3	""	"cxcl5"	7890	17390	140	267	299	157	52	119	119	131	73	55	69	50	0	236	265	162	61	88	88	95	50	52	79	58	0	1.000	1.017	0.928	0.999	4.562	1.146	0.220	138	1122	90	296	357	0.000	148	148	180	177	41251	36620	2.301	3.400	0	0	0
3	16	3	""	"cxcl5"	8290	17390	140	338	369	183	49	125	125	137	86	62	79	59	0	210	265	153	57	89	89	98	58	59	75	51	0	1.760	1.386	1.512	1.487	3.230	1.651	0.213	149	1112	77	334	420	0.816	213	121	244	176	54995	39476	2.698	2.879	0	0	0
3	17	3	""	"arhgef1"	8680	17380	130	628	655	244	37	124	124	134	75	55	100	98	0	552	580	237	40	89	89	99	62	62	100	97	0	1.089	1.081	1.015	1.102	1.957	1.093	0.634	135	889	87	967	1022	0.123	504	463	531	491	88456	78264	6.947	7.758	0	0	0
3	18	3	""	"arhgef1"	9080	17380	130	607	628	243	38	128	128	143	94	65	98	94	0	533	568	241	42	92	92	103	62	60	100	97	0	1.086	1.050	1.031	1.060	2.132	1.066	0.524	138	890	91	920	976	0.119	479	441	500	476	86714	78406	5.160	7.500	0	0	0
3	19	3	""	"arhgef1"	9480	17380	140	592	637	256	40	128	128	145	93	64	97	94	0	542	554	244	44	89	89	99	59	59	100	97	0	1.024	1.095	1.038	1.138	2.112	1.182	0.476	141	1127	89	917	974	0.034	464	453	509	465	89867	78088	5.290	7.712	0	0	0
3	20	3	""	"arhgef1"	9880	17380	130	538	563	240	42	127	127	155	272	175	71	25	0	512	530	216	40	92	92	104	70	67	99	95	0	0.979	0.995	0.929	0.979	2.106	1.041	0.531	143	881	85	831	874	-0.031	411	420	436	438	80505	75785	1.500	6.086	0	0	0
3	1	4	""	"cxcl9"	2260	17770	110	271	388	369	95	125	125	146	114	78	58	37	0	255	418	786	188	93	93	107	99	92	70	41	0	0.901	0.809	0.855	1.193	3.467	0.560	0.465	24	637	50	308	588	-0.150	146	162	263	325	9316	10025	2.123	3.141	-100	0	1
3	2	4	""	"cxcl9"	2670	17770	90	265	258	93	36	135	135	153	99	64	55	25	0	219	227	97	42	92	92	106	66	62	80	50	0	1.024	0.911	0.714	0.824	4.399	2.962	0.013	20	387	30	257	258	0.034	130	127	123	135	5156	4535	1.061	1.833	-100	0	1
3	3	4	""	"cxcl9"	3080	17800	130	298	353	250	70	137	137	157	103	65	60	40	0	190	287	272	94	94	94	108	74	68	61	43	0	1.677	1.119	1.226	1.114	6.620	1.095	0.144	71	885	16	257	409	0.746	161	96	216	193	25056	20378	1.903	2.419	-100	0	1
3	4	4	""	"cxcl9"	3500	17790	140	277	282	125	44	128	128	181	931	514	0	0	0	200	255	173	67	90	90	109	159	145	36	21	0	1.355	0.933	1.651	1.271	4.498	6.839	0.776	84	1151	17	259	319	0.438	149	110	154	165	23704	21439	0.108	0.918	-100	0	1
3	5	4	""	"arhj"	3880	17790	140	622	646	213	32	127	127	138	75	54	99	96	0	608	616	241	39	90	90	99	53	53	99	98	0	0.956	0.987	1.023	1.006	1.863	0.978	0.671	158	1106	93	1013	1045	-0.065	495	518	519	526	101990	97333	6.773	9.755	0	0	0
3	6	4	""	"arhj"	4280	17790	130	635	664	243	36	126	126	139	81	58	100	97	0	564	590	222	37	90	90	102	66	64	100	96	0	1.074	1.076	1.080	1.093	1.887	1.122	0.606	144	880	96	983	1038	0.103	509	474	538	500	95685	84913	6.481	7.394	0	0	0
3	7	4	""	"arhj"	4680	17790	140	619	647	187	28	124	124	136	83	61	100	98	0	586	590	218	36	89	89	98	57	58	99	96	0	0.996	1.044	1.006	1.125	2.146	1.023	0.611	151	1117	85	992	1024	-0.006	495	497	523	501	97654	89016	6.157	8.632	0	0	0
3	8	4	""	"arhj"	5080	17800	140	574	610	232	38	126	126	140	100	71	98	90	0	510	581	237	40	88	88	103	122	118	98	89	0	1.062	0.982	0.882	0.970	1.996	0.997	0.563	154	1114	93	870	977	0.087	448	422	484	493	93932	89508	4.700	3.918	0	0	0
3	9	4	""	"cxcr4"	5460	17800	80	267	297	142	47	135	135	149	83	55	70	35	0	159	174	90	51	90	90	101	47	46	56	35	0	1.913	1.929	1.578	1.717	4.426	28.288	0.001	37	299	40	201	246	0.936	132	69	162	84	10987	6452	1.783	1.553	-100	0	1
3	10	4	""	"cxcr4"	5880	17800	100	287	285	110	38	125	125	147	107	72	69	30	0	153	190	105	55	88	88	106	197	185	17	2	0	2.492	1.569	1.797	1.989	3.424	0.330	0.361	46	544	37	227	262	1.317	162	65	160	102	13106	8739	1.290	0.426	-100	0	1
3	11	4	""	"cxcr4"	6270	17770	70	219	257	129	50	147	147	169	162	95	22	11	0	257	262	154	58	104	104	112	66	58	77	55	0	0.471	0.696	1.432	2.217	6.657	14.812	0.012	9	219	83	225	268	-1.086	72	153	110	158	2316	2355	0.543	2.273	-100	0	1
3	12	4	""	"cxcr4"	6700	17800	100	249	263	102	38	127	127	138	70	50	65	45	0	216	221	100	45	93	93	104	63	60	70	45	0	0.992	1.063	1.426	1.073	5.659	2.819	0.014	20	576	42	245	264	-0.012	122	123	136	128	5253	4416	1.786	1.857	-100	0	1
3	13	4	""	"atp2a3"	7080	17790	150	547	664	417	62	125	125	139	82	58	91	80	0	288	374	288	77	87	87	98	62	63	80	65	0	2.100	1.878	2.028	1.983	2.697	2.005	0.453	141	1238	81	623	826	1.070	422	201	539	287	93610	52798	6.402	4.452	0	0	0
3	14	4	""	"atp2a3"	7490	17800	140	541	647	413	63	125	125	137	90	65	92	80	0	255	377	636	168	89	89	97	53	54	78	61	0	2.506	1.813	2.476	2.266	2.618	0.843	0.319	131	1128	87	582	810	1.325	416	166	522	288	84735	49353	5.667	5.283	0	0	0
3	15	4	""	"atp2a3"	7880	17790	140	470	550	317	57	124	124	132	67	50	92	84	0	243	316	241	76	88	88	95	46	48	78	64	0	2.232	1.868	2.111	2.247	3.787	2.100	0.323	119	1127	44	501	654	1.158	346	155	426	228	65419	37548	6.239	4.804	0	0	0
3	16	4	""	"atp2a3"	8280	17790	140	443	557	362	64	128	128	138	71	51	90	80	0	221	298	244	81	89	89	96	45	46	70	56	0	2.386	2.053	2.737	2.732	3.237	2.209	0.383	156	1101	88	447	638	1.255	315	132	429	209	86947	46539	5.901	4.489	0	0	0
3	17	4	""	"cyp1a1"	8690	17780	130	407	448	236	52	121	121	133	79	59	86	74	0	486	541	350	64	89	89	102	89	87	85	74	0	0.720	0.723	0.785	0.805	3.143	0.588	0.430	125	897	81	683	779	-0.474	286	397	327	452	55975	67687	3.987	4.933	0	0	0
3	18	4	""	"cyp1a1"	9080	17780	120	442	487	249	51	127	127	139	76	54	93	80	0	488	544	313	57	91	91	97	47	48	97	92	0	0.793	0.795	0.656	0.822	3.641	0.753	0.343	112	798	93	712	813	-0.335	315	397	360	453	54565	60873	4.579	9.511	0	0	0
3	19	4	""	"cyp1a1"	9480	17780	130	395	433	246	56	128	128	141	120	85	78	52	0	370	469	350	74	87	87	97	54	55	86	74	0	0.943	0.798	0.883	0.964	3.216	0.661	0.346	118	897	90	550	687	-0.085	267	283	305	382	51140	55396	2.433	6.889	0	0	0
3	20	4	""	"cyp1a1"	9880	17780	130	299	348	200	57	123	123	135	68	50	73	58	0	281	351	278	79	89	89	95	46	48	84	71	0	0.917	0.859	0.949	0.872	3.481	0.724	0.351	127	895	86	368	487	-0.125	176	192	225	262	44153	44628	3.132	5.565	0	0	0
3	1	5	""	"auh"	2280	18200	140	2726	2605	825	31	130	130	147	145	98	100	100	0	2266	2201	786	35	93	93	106	94	88	100	100	0	1.195	1.174	1.216	1.198	1.469	1.167	0.876	157	1107	89	4769	4583	0.257	2596	2173	2475	2108	408956	345494	16.952	22.287	0	0	0
3	2	5	""	"auh"	2680	18210	140	2600	2672	896	33	130	130	146	87	59	100	100	0	2129	2301	839	36	92	92	100	49	49	100	100	0	1.213	1.151	1.175	1.158	1.404	1.145	0.872	155	1113	94	4507	4751	0.279	2470	2037	2542	2209	414228	356716	29.034	44.918	0	0	0
3	3	5	""	"auh"	3080	18200	150	3487	3472	1095	31	137	137	166	127	76	100	100	0	2910	2902	1020	35	96	96	113	84	74	100	100	0	1.190	1.189	1.207	1.209	1.415	1.179	0.887	166	1226	87	6164	6141	0.251	3350	2814	3335	2806	576381	481714	26.031	33.202	0	0	0
3	4	5	""	"auh"	3480	18200	150	3564	3475	1292	37	129	129	147	101	68	100	100	0	2677	2767	1158	41	94	94	104	70	67	100	100	0	1.330	1.252	1.264	1.278	1.310	1.231	0.928	189	1203	87	6018	6019	0.411	3435	2583	3346	2673	656708	522911	32.950	38.043	0	0	0
3	5	5	""	"cyp1b1"	3880	18200	110	269	276	133	48	127	127	137	74	54	70	50	0	232	218	81	37	90	90	99	64	64	80	53	0	1.000	1.164	1.000	0.934	4.490	1.494	0.129	30	617	75	284	277	0.000	142	142	149	128	8270	6552	1.878	1.859	0	0	0
3	6	5	""	"cyp1b1"	4290	18190	130	262	278	142	51	127	127	147	159	108	40	9	0	196	227	120	52	91	91	135	834	617	0	0	0	1.286	1.110	1.283	1.121	4.510	0.162	0.771	54	924	55	240	287	0.363	135	105	151	136	15033	12280	0.824	0.110	-100	0	1
3	7	5	""	"cyp1b1"	4690	18180	110	219	220	94	42	123	123	136	79	58	63	24	0	193	220	104	47	89	89	100	61	61	72	42	0	0.923	0.740	1.022	1.158	4.058	1.280	0.019	33	614	25	200	228	-0.116	96	104	97	131	7249	7268	1.063	1.967	-100	0	1
3	8	5	""	"cyp1b1"	5080	18200	120	221	258	141	54	126	126	141	81	57	54	35	0	230	235	119	50	92	92	100	50	50	75	56	0	0.688	0.923	0.651	0.947	3.923	3.209	0.019	37	819	58	233	275	-0.540	95	138	132	143	9558	8688	1.444	2.700	-100	0	1
3	9	5	""	"sp1"	5490	18190	110	10090	9792	2514	25	126	126	142	92	64	100	100	0	5264	5183	1557	30	92	92	99	45	45	100	100	0	1.927	1.899	1.915	1.926	1.219	1.883	0.967	103	605	91	15136	14757	0.946	9964	5172	9666	5091	1008545	533814	104.891	112.978	0	0	0
3	10	5	""	"sp1"	5890	18180	110	9802	9645	2632	27	121	121	140	109	77	100	100	0	5150	5062	1436	28	89	89	102	93	91	100	100	0	1.913	1.915	1.904	1.939	1.295	1.930	0.955	104	600	82	14742	14497	0.936	9681	5061	9524	4973	1003057	526479	87.202	53.333	0	0	0
3	11	5	""	"sp1"	6290	18180	110	8930	9487	2965	31	135	135	149	99	66	100	100	0	4848	4932	1774	35	95	95	112	158	141	100	99	0	1.850	1.933	1.961	2.018	1.379	1.916	0.962	110	590	89	13548	14189	0.888	8795	4753	9352	4837	1043549	542511	94.323	30.506	0	0	0
3	12	5	""	"sp1"	6680	18190	120	9184	9108	2507	27	133	133	147	83	56	100	100	0	4662	4592	1573	34	94	94	106	108	101	100	100	0	1.981	1.995	2.011	2.094	1.392	1.969	0.952	117	799	94	13619	13473	0.986	9051	4568	8975	4498	1065588	537302	107.964	41.537	0	0	0
3	13	5	""	"bhlhb2"	7080	18190	120	664	690	266	38	123	123	141	108	76	99	93	0	433	435	187	42	89	89	110	262	238	65	16	0	1.573	1.639	1.615	1.691	2.182	1.884	0.496	127	785	93	885	913	0.654	541	344	567	346	87584	55232	5.083	1.240	-100	0	1
3	14	5	""	"bhlhb2"	7480	18200	120	664	714	256	35	128	128	145	86	59	100	97	0	402	466	217	46	94	94	106	66	62	98	92	0	1.740	1.575	1.692	1.667	2.142	1.688	0.444	126	782	87	844	958	0.799	536	308	586	372	89970	58768	6.616	5.455	0	0	0
3	15	5	""	"bhlhb2"	7890	18200	130	605	647	244	37	128	128	139	73	52	98	96	0	438	460	204	44	88	88	99	55	55	99	94	0	1.363	1.395	1.422	1.449	2.126	1.487	0.526	134	894	88	827	891	0.447	477	350	519	372	86681	61640	6.959	6.564	0	0	0
3	16	5	""	"bhlhb2"	8280	18200	140	655	678	273	40	122	122	135	73	54	97	95	0	420	450	172	38	90	90	100	61	61	100	94	0	1.615	1.544	1.584	1.479	2.228	1.761	0.560	135	1133	94	863	916	0.692	533	330	556	360	91497	60751	7.438	5.738	0	0	0
3	17	5	""	"dbl"	8680	18180	150	2184	2187	596	27	124	124	149	366	245	100	99	0	230	258	144	55	89	89	119	517	434	3	0	0	14.610	12.207	13.612	15.723	2.811	2.291	0.251	192	1196	94	2201	2232	3.869	2060	141	2063	169	419964	49510	5.568	0.269	0	0	0
3	18	5	""	"dbl"	9090	18180	150	2242	3866	8696	224	126	126	137	82	59	99	99	0	229	1514	7251	478	89	89	100	60	60	76	58	0	15.114	2.625	14.102	15.053	2.844	1.276	0.897	188	1190	86	2256	5165	3.918	2116	140	3740	1425	726720	284575	45.476	23.567	0	0	0
3	19	5	""	"dbl"	9490	18180	160	2221	2229	618	27	130	130	145	98	67	100	100	0	218	253	143	56	91	91	102	75	73	72	43	0	16.465	12.957	15.346	17.030	2.721	13.589	0.282	180	1504	92	2218	2261	4.041	2091	127	2099	162	401158	45599	21.265	2.013	0	0	0
3	20	5	""	"dbl"	9890	18180	150	2164	2273	805	35	124	124	142	117	82	100	100	0	230	273	357	130	90	90	107	171	159	38	8	0	14.571	11.743	14.315	16.653	2.682	7.563	0.197	189	1202	90	2180	2332	3.865	2040	140	2149	183	429561	51525	18.214	0.971	0	0	0
3	1	6	""	"blnk"	2280	18590	150	133	156	104	66	130	130	143	74	51	21	9	0	114	119	47	39	92	92	101	57	56	23	3	0	0.136	0.963	1.806	1.669	4.658	7.946	0.004	156	1272	100	25	53	-2.878	3	22	26	27	24323	18538	0.176	0.316	-100	0	1
3	2	6	""	"blnk"	2680	18590	150	149	163	95	58	132	132	152	100	65	12	3	0	113	126	77	61	93	93	106	91	85	12	2	0	0.850	0.939	1.197	1.486	5.055	0.283	0.048	156	1272	100	37	64	-0.234	17	20	31	33	25462	19696	0.110	0.220	-100	0	1
3	3	6	""	"blnk"	3080	18590	150	144	179	161	89	137	137	169	152	89	8	5	0	112	127	74	58	94	94	114	167	146	3	0	0	0.389	1.273	1.496	1.505	3.866	0.122	0.003	156	1272	100	25	75	-1.362	7	18	42	33	27852	19776	0.066	0.078	-100	0	1
3	4	6	""	"blnk"	3480	18590	80	259	290	125	43	129	129	142	82	57	62	37	0	196	183	75	40	96	96	106	61	57	62	37	0	1.300	1.851	1.067	1.519	4.753	53.705	0.000	8	360	21	230	248	0.379	130	100	161	87	2317	1461	1.805	1.262	-100	0	1
3	5	6	""	"dck"	3890	18600	130	267	286	146	51	127	127	139	77	55	65	45	0	177	213	128	60	92	92	101	57	56	71	37	0	1.647	1.314	1.615	1.271	3.965	3.069	0.025	85	915	48	225	280	0.720	140	85	159	121	24303	18078	1.909	1.965	-100	0	1
3	6	6	""	"dck"	4290	18600	120	266	298	152	51	126	126	140	77	55	76	42	0	172	194	86	44	91	91	99	52	52	69	40	0	1.728	1.670	1.731	1.765	3.461	3.972	0.053	75	803	44	221	275	0.789	140	81	172	103	22363	14555	2.052	1.827	-100	0	1
3	7	6	""	"dck"	4680	18600	120	279	290	130	44	125	125	138	84	60	70	40	0	193	234	139	59	91	91	103	69	66	63	40	0	1.510	1.154	1.003	1.303	3.548	1.215	0.035	60	817	67	256	308	0.595	154	102	165	143	17416	14054	1.810	1.899	-100	0	1
3	8	6	""	"dck"	5090	18600	120	314	307	115	37	127	127	146	143	97	63	12	0	207	236	125	52	92	92	101	55	54	73	51	0	1.626	1.250	1.745	1.473	3.527	3.121	0.048	41	830	67	302	324	0.701	187	115	180	144	12591	9682	1.126	2.455	-100	0	1
3	9	6	""	"bnip3l"	5480	18600	140	272	295	155	52	124	124	145	89	61	66	42	0	166	214	284	132	94	94	105	65	61	53	23	0	2.056	1.425	1.486	1.693	4.904	0.501	0.095	135	1125	75	220	291	1.040	148	72	171	120	39889	28865	1.685	1.677	-100	0	1
3	10	6	""	"bnip3l"	5880	18600	120	279	307	188	61	132	132	145	88	60	64	35	0	184	209	128	61	94	94	106	80	75	51	29	0	1.633	1.522	1.359	1.627	4.397	1.350	0.226	114	781	79	237	290	0.708	147	90	175	115	34961	23857	1.841	1.288	-100	0	1
3	11	6	""	"bnip3l"	6280	18600	130	318	333	179	53	125	125	140	86	61	73	52	0	142	205	141	68	93	93	102	55	53	47	32	0	3.939	1.857	2.458	2.355	6.009	4.653	0.031	71	909	38	242	320	1.978	193	49	208	112	23651	14572	2.244	1.873	-100	0	1
3	12	6	""	"bnip3l"	6680	18590	130	297	311	138	44	128	128	143	88	61	73	45	0	204	219	134	61	90	90	101	65	64	64	38	0	1.482	1.419	1.720	1.767	4.578	2.409	0.064	90	895	48	283	312	0.568	169	114	183	129	27969	19729	1.909	1.815	-100	0	1
3	13	6	""	"ddx21"	7080	18590	140	11329	11154	3753	33	130	130	138	71	51	100	100	0	7435	7583	2594	34	90	90	100	62	62	100	100	0	1.525	1.471	1.463	1.478	1.285	1.476	0.965	154	1114	93	18544	18517	0.609	11199	7345	11024	7493	1717718	1167833	155.155	120.694	0	0	0
3	14	6	""	"ddx21"	7480	18580	130	13342	13053	3744	28	132	132	146	79	54	100	100	0	9001	8753	2684	30	92	92	104	61	58	100	100	0	1.483	1.492	1.500	1.504	1.259	1.493	0.950	149	875	89	22119	21582	0.569	13210	8909	12921	8661	1944842	1304263	163.380	141.787	0	0	0
3	15	6	""	"ddx21"	7890	18580	150	11112	10866	3924	36	126	126	142	122	85	100	100	0	7669	7502	2778	37	90	90	99	54	54	100	100	0	1.450	1.449	1.452	1.461	1.357	1.457	0.942	167	1225	97	18565	18152	0.536	10986	7579	10740	7412	1814686	1252857	87.902	137.093	0	0	0
3	16	6	""	"ddx21"	8280	18570	150	12813	12236	4436	36	126	126	141	92	65	100	100	0	8341	8210	3045	37	92	92	103	83	80	100	100	0	1.538	1.492	1.508	1.497	1.312	1.498	0.953	174	1218	93	20936	20228	0.621	12687	8249	12110	8118	2129043	1428566	131.467	97.675	0	0	0
3	17	6	""	"ifi204"	8680	18580	150	225	262	139	53	125	125	148	227	153	17	3	0	260	304	204	67	90	90	104	117	112	63	31	0	0.588	0.640	0.613	0.633	4.573	1.836	0.463	157	1228	88	270	351	-0.766	100	170	137	214	41090	47719	0.502	1.709	-100	0	1
3	18	6	""	"ifi204"	9080	18580	140	291	298	137	45	133	133	153	223	145	33	4	0	248	280	142	50	93	93	114	246	215	26	3	0	1.019	0.882	0.956	0.833	3.907	0.824	0.126	125	1124	44	313	352	0.027	158	155	165	187	37241	35060	0.650	0.675	-100	0	1
3	19	6	""	"ifi204"	9480	18580	130	244	327	370	113	127	127	144	83	57	61	42	0	236	328	427	130	94	94	103	65	63	80	52	0	0.824	0.855	0.819	0.814	3.449	0.869	0.635	132	886	86	259	434	-0.279	117	142	200	234	43215	43313	2.205	3.462	-100	0	1
3	20	6	""	"ifi204"	9890	18580	130	248	285	147	51	124	124	139	81	58	69	41	0	249	280	146	52	87	87	97	55	56	86	67	0	0.765	0.834	0.900	0.913	3.454	0.960	0.073	137	878	76	286	354	-0.386	124	162	161	193	39035	38408	1.802	3.327	-100	0	1
3	1	7	""	"poh1"	2280	18990	140	311	350	167	47	129	129	146	103	70	71	42	0	180	213	119	55	93	93	102	53	51	69	42	0	2.092	1.842	1.870	1.651	4.230	3.968	0.059	119	1139	81	269	341	1.065	182	87	221	120	41688	25315	1.981	2.094	-100	0	1
3	2	7	""	"poh1"	2680	19000	120	301	322	184	57	132	132	157	190	121	43	8	0	224	230	97	42	90	90	136	1022	751	0	0	0	1.261	1.357	1.241	1.199	4.040	2.861	0.167	91	801	39	303	330	0.335	169	134	190	140	29300	20973	0.868	0.092	-100	0	1
3	3	7	""	"poh1"	3080	19000	140	411	450	222	49	139	139	181	457	252	21	1	0	229	252	138	54	95	95	114	177	155	31	7	0	2.030	1.981	2.107	2.067	3.932	2.847	0.810	130	1135	85	406	468	1.021	272	134	311	157	58492	32803	0.589	0.780	-100	0	1
3	4	7	""	"poh1"	3480	19000	130	474	504	205	40	125	125	142	106	74	94	77	0	259	280	129	46	90	90	100	75	75	81	55	0	2.065	1.995	2.094	2.142	3.038	2.389	0.370	137	883	84	518	569	1.046	349	169	379	190	68992	38324	3.415	2.400	0	0	0
3	5	7	""	"krt2-4"	3890	18990	120	11924	11900	2885	24	126	126	135	69	51	100	100	0	7200	7124	2000	28	92	92	103	63	61	100	100	0	1.660	1.674	1.669	1.713	1.270	1.668	0.958	124	788	96	18906	18806	0.731	11798	7108	11774	7032	1475597	883326	170.507	111.444	0	0	0
3	6	7	""	"krt2-4"	4280	18980	130	10989	11118	3320	29	126	126	139	75	53	100	100	0	6600	6715	2262	33	90	90	104	80	76	100	100	0	1.669	1.659	1.645	1.705	1.340	1.656	0.946	126	902	84	17373	17617	0.739	10863	6510	10992	6625	1400924	846039	146.387	82.638	0	0	0
3	7	7	""	"krt2-4"	4680	18990	120	10348	10212	2933	28	127	127	153	276	180	100	100	0	6234	6146	1968	32	93	93	116	268	231	100	100	0	1.664	1.666	1.680	1.689	1.322	1.663	0.946	124	788	94	16362	16138	0.735	10221	6141	10085	6053	1266268	762140	36.446	22.500	0	0	0
3	8	7	""	"krt2-4"	5090	18980	130	9420	9057	3235	35	131	131	143	90	62	100	100	0	5323	5472	2207	40	95	95	104	54	51	100	100	0	1.777	1.660	1.670	1.692	1.348	1.648	0.935	138	890	90	14517	14303	0.829	9289	5228	8926	5377	1249797	755196	99.044	99.407	0	0	0
3	9	7	""	"sp8"	5500	19000	110	1787	1808	570	31	126	126	145	93	64	100	100	0	1182	1227	504	41	90	90	100	47	47	100	100	0	1.521	1.479	1.527	1.536	1.501	1.461	0.819	94	614	88	2753	2819	0.605	1661	1092	1682	1137	169942	115345	17.882	23.979	0	0	0
3	10	7	""	"sp8"	5890	18980	120	1661	1714	613	35	127	127	140	84	60	100	100	0	1281	1268	511	40	91	91	120	455	379	92	68	0	1.289	1.348	1.393	1.403	1.595	1.351	0.794	101	815	87	2724	2764	0.366	1534	1190	1587	1177	173086	128030	18.738	2.523	0	0	0
3	11	7	""	"sp8"	6290	18980	110	1751	1784	594	33	128	128	140	74	52	100	100	0	1263	1273	513	40	90	90	104	69	66	100	100	0	1.384	1.400	1.411	1.455	1.526	1.398	0.827	97	607	91	2796	2839	0.469	1623	1173	1656	1183	173062	123460	22.216	16.942	0	0	0
3	12	7	""	"sp8"	6690	18990	120	1766	1727	529	30	130	130	142	80	56	100	100	0	1247	1267	430	33	88	88	98	56	57	100	100	0	1.412	1.355	1.345	1.368	1.479	1.370	0.842	110	802	88	2795	2776	0.498	1636	1159	1597	1179	189990	139404	19.813	20.875	0	0	0
3	13	7	""	"snk"	7090	18980	130	723	750	264	35	120	120	134	78	58	100	98	0	417	447	244	54	88	88	97	47	48	93	87	0	1.833	1.755	1.805	2.047	2.625	1.859	0.443	133	895	92	932	989	0.874	603	329	630	359	99759	59428	7.897	7.447	0	0	0
3	14	7	""	"snk"	7500	18970	130	744	765	275	35	131	131	143	87	60	100	97	0	369	398	198	49	91	91	101	54	53	93	85	0	2.205	2.065	2.135	2.297	2.493	2.458	0.402	142	878	90	891	941	1.141	613	278	634	307	108617	56461	7.149	5.500	0	0	0
3	15	7	""	"snk"	7890	18980	140	727	749	309	41	123	123	133	73	54	100	97	0	333	429	380	88	95	95	104	53	50	96	87	0	2.538	1.874	2.083	2.205	2.615	1.631	0.268	153	1105	86	842	960	1.344	604	238	626	334	114616	65675	8.438	6.132	0	0	0
3	16	7	""	"snk"	8280	18980	130	729	753	285	37	125	125	138	87	63	99	96	0	333	371	184	49	92	92	100	51	51	92	83	0	2.506	2.251	2.313	2.598	2.708	2.681	0.415	151	873	95	845	907	1.325	604	241	628	279	113635	55997	7.069	5.314	0	0	0
3	17	7	""	"mmp13"	8720	18980	110	281	290	82	28	125	125	147	172	117	47	0	0	170	201	115	57	92	92	115	153	133	31	5	0	2.000	1.514	1.103	1.228	3.334	0.144	0.039	19	654	15	234	274	1.000	156	78	165	109	5512	3824	0.831	0.562	-100	0	1
3	18	7	""	"mmp13"	9100	19010	70	221	266	143	53	140	140	155	91	58	50	33	0	293	276	157	56	108	108	119	62	52	66	66	0	0.438	0.750	0.262	0.188	12.521	-10.582	0.001	6	246	93	266	294	-1.191	81	185	126	168	1596	1653	1.220	2.532	-100	0	1
3	19	7	""	"mmp13"	9480	18970	150	147	159	76	47	129	129	145	94	64	17	4	0	110	125	66	52	91	91	104	64	61	23	5	0	0.947	0.882	1.385	1.212	4.018	5.002	0.037	156	1272	100	37	64	-0.079	18	19	30	34	24748	19478	0.149	0.328	-100	0	1
3	20	7	""	"mmp13"	9870	19000	110	273	252	100	39	130	130	142	85	59	59	33	0	181	236	249	105	90	90	104	63	60	62	29	0	1.571	0.836	1.816	1.520	5.246	0.952	0.023	27	632	58	234	268	0.652	143	91	122	146	6801	6368	1.294	2.095	-100	0	1
3	1	8	""	"tnf rsf19"	2280	19400	140	294	318	153	48	133	133	154	139	90	58	18	0	197	227	139	61	92	92	102	58	56	64	45	0	1.533	1.370	1.376	1.631	4.544	3.301	0.158	139	1122	89	266	320	0.616	161	105	185	135	44258	31575	1.180	2.155	-100	0	1
3	2	8	""	"tnf rsf19"	2690	19390	130	264	295	145	49	127	127	148	101	68	62	36	0	223	238	117	49	91	91	103	69	66	68	44	0	1.038	1.143	1.239	1.415	3.910	1.355	0.069	79	904	32	269	315	0.054	137	132	168	147	23285	18802	1.455	1.957	-100	0	1
3	3	8	""	"tnf rsf19"	3070	19390	140	321	352	175	49	142	142	179	160	89	56	23	0	190	211	116	54	91	91	102	58	56	64	42	0	1.808	1.750	2.051	1.904	4.245	5.412	0.020	78	1119	58	278	330	0.854	179	99	210	120	27468	16451	1.081	1.879	-100	0	1
3	4	8	""	"tnf rsf19"	3490	19400	140	270	327	221	67	125	125	145	113	77	61	31	0	216	250	152	60	93	93	109	104	95	54	26	0	1.179	1.287	1.208	1.211	3.795	2.183	0.181	152	1110	92	268	359	0.238	145	123	202	157	49680	38003	1.611	1.356	-100	0	1
3	5	8	""	"nqo1"	3880	19400	130	4335	4333	1343	30	124	124	140	91	65	100	100	0	3415	3464	1132	32	87	87	98	57	58	100	100	0	1.265	1.246	1.228	1.253	1.328	1.248	0.911	141	883	93	7539	7586	0.339	4211	3328	4209	3377	610884	488476	46.077	59.053	0	0	0
3	6	8	""	"nqo1"	4280	19390	130	4031	4175	1231	29	123	123	139	76	54	100	100	0	3594	3577	1072	29	90	90	99	53	53	100	100	0	1.115	1.162	1.189	1.172	1.332	1.164	0.919	141	887	92	7412	7539	0.157	3908	3504	4052	3487	588629	504298	53.105	65.623	0	0	0
3	7	8	""	"nqo1"	4690	19400	140	3993	3946	1206	30	125	125	140	81	57	100	100	0	3332	3233	1108	34	90	90	100	62	62	100	100	0	1.193	1.216	1.224	1.234	1.354	1.204	0.920	149	1119	93	7110	6964	0.255	3868	3242	3821	3143	587977	481743	46.988	50.532	0	0	0
3	8	8	""	"nqo1"	5080	19390	130	3727	3717	1379	37	129	129	143	85	59	100	100	0	2971	3015	1133	37	93	93	110	106	96	100	100	0	1.250	1.228	1.193	1.224	1.420	1.239	0.885	146	878	92	6476	6510	0.322	3598	2878	3588	2922	542747	440145	42.047	27.406	0	0	0
3	9	8	""	"ifnar2c_2"	5490	19400	130	447	485	189	38	129	129	139	74	53	97	89	0	362	377	162	42	93	93	103	61	59	97	86	0	1.182	1.254	1.212	1.234	2.394	1.426	0.369	137	884	94	587	640	0.241	318	269	356	284	66457	51641	4.676	4.492	0	0	0
3	10	8	""	"ifnar2c_2"	5890	19400	140	456	485	171	35	130	130	146	92	63	96	86	0	321	356	159	44	100	100	111	65	58	92	78	0	1.475	1.387	1.386	1.474	2.945	1.438	0.364	150	1114	95	547	611	0.561	326	221	355	256	72683	53377	3.685	3.769	0	0	0
3	11	8	""	"ifnar2c_2"	6290	19400	140	435	457	172	37	123	123	136	70	51	97	87	0	335	348	166	47	93	93	105	76	72	88	76	0	1.289	1.310	1.335	1.458	2.758	1.304	0.342	151	1117	94	554	589	0.366	312	242	334	255	69027	52558	4.586	3.197	0	0	0
3	12	8	""	"ifnar2c_2"	6690	19390	140	444	475	203	42	129	129	141	78	55	95	85	0	325	346	156	45	92	92	101	55	54	93	82	0	1.352	1.362	1.427	1.392	2.359	1.608	0.434	158	1110	92	548	600	0.435	315	233	346	254	74986	54661	4.282	4.455	0	0	0
3	13	8	""	"radixin"	7090	19390	150	714	768	276	35	123	123	137	79	57	100	97	0	538	591	258	43	92	92	101	55	54	100	97	0	1.325	1.293	1.290	1.345	2.104	1.332	0.531	174	1214	93	1037	1144	0.406	591	446	645	499	133630	102918	7.987	8.909	0	0	0
3	14	8	""	"radixin"	7490	19380	150	716	786	468	59	124	124	138	82	59	98	95	0	546	603	316	52	93	93	104	59	56	98	95	0	1.307	1.298	1.318	1.291	2.330	1.491	0.609	182	1206	96	1045	1172	0.386	592	453	662	510	143085	109742	7.902	8.458	0	0	0
3	15	8	""	"radixin"	7890	19380	150	692	711	287	40	126	126	138	73	52	98	97	0	490	548	253	46	92	92	103	60	58	98	95	0	1.422	1.283	1.330	1.353	2.172	1.350	0.513	186	1202	93	964	1041	0.508	566	398	585	456	132315	101931	7.849	7.417	0	0	0
3	16	8	""	"radixin"	8290	19380	160	663	692	247	35	124	124	135	68	50	99	98	0	470	495	209	42	89	89	99	54	54	97	94	0	1.415	1.399	1.465	1.507	2.334	1.476	0.550	206	1474	92	920	974	0.501	539	381	568	406	142631	101963	8.191	7.333	0	0	0
3	17	8	""	"lrp1"	8690	19380	160	4031	4070	1233	30	126	126	140	81	57	100	100	0	3220	3261	1245	38	93	93	104	61	58	100	100	0	1.249	1.245	1.248	1.285	1.359	1.215	0.910	211	1473	93	7032	7112	0.321	3905	3127	3944	3168	858771	687967	48.519	51.754	0	0	0
3	18	8	""	"lrp1"	9080	19370	150	4314	4325	1382	31	127	127	143	90	62	100	100	0	3652	3524	1354	38	93	93	105	80	76	100	100	0	1.176	1.224	1.243	1.266	1.413	1.199	0.903	194	1194	97	7746	7629	0.234	4187	3559	4198	3431	839023	683746	46.467	42.738	0	0	0
3	19	8	""	"lrp1"	9490	19380	160	4302	4267	1395	32	129	129	144	82	56	100	100	0	3548	3421	1130	33	93	93	104	127	122	100	100	0	1.208	1.243	1.242	1.254	1.367	1.251	0.922	193	1491	95	7628	7466	0.273	4173	3455	4138	3328	823616	660331	50.280	26.118	0	0	0
3	20	8	""	"lrp1"	9890	19380	160	3990	4102	1356	33	125	125	140	87	62	100	100	0	3251	3271	1284	39	90	90	100	61	61	100	100	0	1.223	1.250	1.279	1.294	1.351	1.227	0.926	196	1488	93	7026	7158	0.290	3865	3161	3977	3181	803971	641068	45.540	51.984	0	0	0
3	1	9	""	"star"	2290	19800	120	271	303	166	54	135	135	151	96	63	67	35	0	194	213	105	49	88	88	99	75	75	66	35	0	1.283	1.344	1.452	1.396	5.143	4.876	0.036	77	788	69	242	293	0.360	136	106	168	125	23299	16414	1.583	1.520	-100	0	1
3	2	9	""	"star"	2650	19800	100	277	330	160	48	132	132	156	165	105	46	17	0	195	204	90	44	94	94	101	60	59	60	39	0	1.436	1.800	1.368	1.631	4.493	7.820	0.019	28	548	19	246	308	0.522	145	101	198	110	9233	5719	1.055	1.717	-100	0	1
3	3	9	""	"star"	3100	19800	140	327	380	249	65	145	145	196	181	92	51	18	0	172	210	153	72	95	95	109	76	69	51	28	0	2.364	2.043	1.490	1.507	3.975	20.196	0.005	49	1126	44	259	350	1.241	182	77	235	115	18623	10289	1.017	1.329	-100	0	1
3	4	9	""	"star"	3490	19800	140	335	367	158	43	129	129	142	83	58	83	61	0	202	239	141	58	92	92	99	50	50	77	54	0	1.873	1.619	1.724	1.589	4.363	1.966	0.184	133	1104	30	316	385	0.905	206	110	238	147	48766	31764	2.711	2.800	0	0	0
3	5	9	""	"mnt"	3880	19790	130	1791	1800	499	27	125	125	138	74	53	100	100	0	1146	1190	423	35	91	91	99	49	49	100	100	0	1.579	1.524	1.490	1.574	1.541	1.523	0.814	140	884	85	2721	2774	0.659	1666	1055	1675	1099	252025	166621	22.459	22.265	0	0	0
3	6	9	""	"mnt"	4280	19790	130	1707	1773	452	25	127	127	138	71	51	100	100	0	1151	1184	383	32	91	91	98	53	54	100	100	0	1.491	1.506	1.573	1.552	1.435	1.509	0.844	142	882	89	2640	2739	0.576	1580	1060	1646	1093	251739	168077	23.028	20.491	0	0	0
3	7	9	""	"mnt"	4680	19790	130	1781	1796	466	25	127	127	139	84	60	100	100	0	1196	1237	386	31	89	89	98	62	63	100	100	0	1.494	1.454	1.420	1.475	1.525	1.476	0.789	144	884	85	2761	2817	0.579	1654	1107	1669	1148	258663	178132	19.726	18.371	0	0	0
3	8	9	""	"mnt"	5090	19790	140	1649	1701	526	30	125	125	141	89	63	100	100	0	1136	1169	388	33	92	92	103	63	61	100	98	0	1.460	1.463	1.494	1.497	1.654	1.516	0.791	154	1114	92	2568	2653	0.546	1524	1044	1576	1077	261894	180015	17.528	16.921	0	0	0
3	9	9	""	"vig1"	5480	19790	130	7568	7390	1882	25	129	129	141	78	55	100	100	0	5157	5099	1497	29	90	90	101	63	62	100	100	0	1.468	1.450	1.460	1.478	1.345	1.444	0.931	142	882	95	12506	12270	0.554	7439	5067	7261	5009	1049425	724119	92.936	79.333	0	0	0
3	10	9	""	"vig1"	5890	19780	130	7961	7791	1830	23	131	131	147	98	66	100	100	0	5543	5497	1461	26	96	96	113	104	92	100	100	0	1.437	1.418	1.408	1.429	1.293	1.418	0.934	144	880	92	13277	13061	0.523	7830	5447	7660	5401	1121971	791508	78.000	51.769	0	0	0
3	11	9	""	"vig1"	6280	19780	130	7391	7261	1748	24	126	126	141	82	58	100	100	0	4932	4980	1434	28	95	95	107	65	60	100	100	0	1.502	1.461	1.488	1.487	1.301	1.451	0.935	147	877	92	12102	12020	0.587	7265	4837	7135	4885	1067383	732000	86.829	74.969	0	0	0
3	12	9	""	"vig1"	6690	19780	130	7238	6999	1993	28	132	132	176	247	140	99	99	0	4742	4836	1656	34	93	93	119	205	172	99	99	0	1.529	1.448	1.473	1.504	1.398	1.429	0.920	159	860	88	11755	11610	0.613	7106	4649	6867	4743	1112864	768907	27.623	23.010	0	0	0
3	13	9	""	"pdcd2"	7090	19790	150	898	933	295	31	130	130	152	140	92	98	98	0	457	483	175	36	91	91	114	207	181	89	38	0	2.098	2.048	2.110	2.153	1.961	2.285	0.601	167	1225	93	1134	1195	1.069	768	366	803	392	155755	80703	5.579	1.783	0	0	0
3	14	9	""	"pdcd2"	7490	19790	150	919	940	311	33	122	122	134	77	57	100	98	0	478	502	196	39	92	92	104	77	74	98	92	0	2.065	1.995	2.120	2.100	1.983	2.170	0.620	163	1229	93	1183	1228	1.046	797	386	818	410	153199	81828	10.468	5.169	0	0	0
3	15	9	""	"pdcd2"	7890	19790	150	937	949	288	30	127	127	143	86	60	100	99	0	501	515	184	35	94	94	102	54	52	100	98	0	1.990	1.952	2.031	2.032	1.792	2.101	0.659	174	1218	95	1217	1243	0.993	810	407	822	421	165212	89553	9.372	7.648	0	0	0
3	16	9	""	"pdcd2"	8290	19790	150	847	865	282	32	128	128	143	84	58	99	99	0	491	507	203	40	92	92	101	55	54	100	96	0	1.802	1.776	1.791	1.851	1.858	1.895	0.608	188	1200	96	1118	1152	0.850	719	399	737	415	162587	95388	8.595	7.382	0	0	0
3	17	9	""	"il17r"	8680	19780	160	19784	18980	4135	21	124	124	137	82	59	100	100	0	18614	17721	4112	23	91	91	101	50	49	100	100	0	1.061	1.070	1.087	1.075	1.243	1.065	0.968	194	1490	89	38183	36486	0.085	19660	18523	18856	17630	3682067	3437786	229.793	352.400	0	0	0
3	18	9	""	"il17r"	9090	19780	150	21619	21005	4187	19	128	128	141	78	55	100	100	0	19588	19487	4369	22	93	93	106	69	65	100	100	0	1.102	1.076	1.083	1.080	1.143	1.069	0.978	185	1207	94	40986	40271	0.140	21491	19495	20877	19394	3885847	3605175	267.487	280.884	0	0	0
3	19	9	""	"il17r"	9490	19780	150	21334	20859	4763	22	131	131	144	84	58	100	100	0	19361	19114	5204	27	90	90	101	59	58	100	100	0	1.100	1.090	1.078	1.108	1.240	1.074	0.974	174	1218	93	40474	39752	0.138	21203	19271	20728	19024	3629518	3325851	246.607	322.254	0	0	0
3	20	9	""	"il17r"	9890	19780	140	20900	20292	4096	20	125	125	137	79	57	100	100	0	18764	18273	4038	22	89	89	99	55	55	100	100	0	1.112	1.109	1.107	1.112	1.148	1.102	0.974	175	1089	95	39450	38351	0.153	20775	18675	20167	18184	3551026	3197811	255.127	330.436	0	0	0
3	1	10	""	"sp6"	2280	20200	140	1837	1926	643	33	131	131	165	286	173	99	97	0	1233	1282	478	37	94	94	120	231	192	97	95	0	1.498	1.511	1.543	1.550	1.733	1.549	0.785	132	1136	83	2845	2983	0.583	1706	1139	1795	1188	254210	169275	6.157	5.030	0	0	0
3	2	10	""	"sp6"	2680	20200	130	1716	1784	652	36	141	141	173	143	82	100	98	0	1271	1261	447	35	94	94	105	69	65	100	100	0	1.338	1.408	1.334	1.402	1.529	1.472	0.792	137	887	92	2752	2810	0.420	1575	1177	1643	1167	244451	172736	11.266	16.754	0	0	0
3	3	10	""	"sp6"	3090	20200	130	2031	2134	687	32	151	151	206	209	101	99	99	0	1497	1468	498	33	94	94	116	151	130	99	97	0	1.340	1.443	1.363	1.484	1.653	1.481	0.767	137	891	93	3283	3357	0.422	1880	1403	1983	1374	292386	201104	9.225	8.954	0	0	0
3	4	10	""	"sp6"	3480	20200	130	7855	7774	1774	22	126	126	138	77	55	100	100	0	4624	4486	1088	24	91	91	104	65	62	100	100	0	1.705	1.740	1.725	1.737	1.306	1.765	0.924	138	890	92	12262	12043	0.770	7729	4533	7648	4395	1072867	619045	99.169	67.415	0	0	0
3	5	10	""	"rpl44"	3880	20190	150	27093	26973	5260	19	123	123	137	75	54	100	100	0	15723	15410	3385	21	90	90	98	51	52	100	100	0	1.725	1.753	1.756	1.763	1.157	1.747	0.979	186	1206	89	42603	42170	0.787	26970	15633	26850	15320	5016985	2866339	357.813	300.235	0	0	0
3	6	10	""	"rpl44"	4280	20190	150	26997	26844	5209	19	126	126	137	76	55	100	100	0	14747	14979	3367	22	89	89	96	46	47	100	100	0	1.833	1.794	1.784	1.809	1.172	1.785	0.981	187	1205	87	41529	41608	0.874	26871	14658	26718	14890	5019902	2801044	351.408	323.543	0	0	0
3	7	10	""	"rpl44"	4690	20190	160	26070	26084	5577	21	125	125	139	99	71	100	100	0	14724	14457	3589	24	91	91	102	127	124	100	100	0	1.773	1.807	1.810	1.828	1.187	1.795	0.981	197	1487	92	40578	40325	0.826	25945	14633	25959	14366	5138519	2847945	262.071	113.031	0	0	0
3	8	10	""	"rpl44"	5090	20190	160	26250	25468	5446	21	129	129	142	77	54	100	100	0	15174	14476	3625	25	90	90	99	59	59	100	100	0	1.732	1.761	1.759	1.783	1.182	1.751	0.976	207	1473	96	41205	39725	0.792	26121	15084	25339	14386	5271801	2996540	328.909	243.678	0	0	0
3	9	10	""	"mdm2"	5490	20190	150	272	294	135	45	129	129	140	79	56	72	42	0	226	249	103	41	93	93	99	49	49	84	67	0	1.075	1.058	1.073	1.057	3.614	1.787	0.197	169	1211	93	276	321	0.104	143	133	165	156	49701	42035	1.949	3.061	-100	0	1
3	10	10	""	"mdm2"	5880	20190	150	280	291	128	43	129	129	146	93	63	65	35	0	240	255	109	42	93	93	107	75	70	77	48	0	1.027	1.000	1.091	1.073	3.449	1.360	0.216	152	1235	66	298	324	0.038	151	147	162	162	44164	38755	1.559	1.973	-100	0	1
3	11	10	""	"mdm2"	6280	20190	150	253	271	130	47	124	124	136	77	56	70	37	0	231	243	105	43	89	89	99	52	52	86	61	0	0.908	0.955	0.932	0.913	3.754	1.458	0.148	167	1216	88	271	301	-0.139	129	142	147	154	45276	40516	1.753	2.769	-100	0	1
3	12	10	""	"mdm2"	6690	20190	150	248	258	125	48	121	121	132	70	53	72	45	0	218	233	96	41	89	89	97	51	52	88	64	0	0.984	0.951	1.082	1.055	3.037	1.878	0.085	162	1224	85	256	281	-0.023	127	129	137	144	41732	37823	1.800	2.667	-100	0	1
3	13	10	""	"tdo"	7090	20180	120	1357	1426	461	32	123	123	135	79	58	100	100	0	998	1046	364	34	88	88	99	54	54	100	100	0	1.356	1.360	1.412	1.402	1.626	1.402	0.741	137	775	93	2144	2261	0.439	1234	910	1303	958	195422	143236	16.342	17.537	0	0	0
3	14	10	""	"tdo"	7490	20160	130	1263	1320	409	30	126	126	138	79	57	100	100	0	941	988	407	41	90	90	101	81	80	100	99	0	1.336	1.330	1.274	1.407	1.763	1.322	0.698	140	884	94	1988	2092	0.418	1137	851	1194	898	184819	138311	14.962	10.951	0	0	0
3	15	10	""	"tdo"	7880	20170	130	1178	1220	378	30	125	125	140	86	61	100	100	0	921	961	363	37	89	89	100	56	56	100	99	0	1.266	1.256	1.230	1.313	1.656	1.248	0.752	146	882	91	1885	1967	0.340	1053	832	1095	872	178049	140276	12.558	15.375	0	0	0
3	16	10	""	"tdo"	8290	20170	140	1301	1347	483	35	121	121	135	84	62	99	99	0	991	991	376	37	91	91	102	74	72	100	99	0	1.311	1.362	1.412	1.380	1.785	1.418	0.719	163	1101	88	2080	2126	0.391	1180	900	1226	900	219593	161611	14.429	12.014	0	0	0
3	17	10	""	"buffer"	8680	20170	150	129	133	70	52	121	121	135	78	57	12	1	0	90	97	53	54	88	88	98	53	54	11	3	0	4.000	1.333	1.138	1.142	4.453	7.089	0.007	156	1272	100	10	21	2.000	8	2	12	9	20775	15146	-0.026	-0.019	-100	0	1
3	18	10	""	"buffer"	9080	20170	150	134	154	97	62	128	128	143	86	60	20	7	0	94	106	67	63	95	95	104	57	54	10	4	0	-6.000	2.364	1.571	1.735	5.082	12.686	0.006	156	1272	100	5	37	Error	6	-1	26	11	24101	16539	0.128	0.035	-100	0	1
3	19	10	""	"buffer"	9480	20170	150	132	143	80	55	134	134	151	91	60	13	1	0	94	101	51	50	94	94	104	63	60	8	1	0	100000.000	1.286	1.347	1.262	3.226	13.147	0.006	156	1272	100	-2	16	16.610	-2	0	9	7	22252	15721	-0.088	-0.048	-100	0	1
3	20	10	""	"buffer"	9880	20170	150	136	145	80	55	128	128	149	150	100	3	1	0	85	94	43	45	88	88	98	55	56	8	3	0	-2.667	2.833	1.517	1.481	4.410	7.674	0.106	156	1272	100	5	23	Error	8	-3	17	6	22592	14666	-0.027	-0.073	-100	0	1
3	1	11	""	"sp3"	2290	20600	120	1439	1425	432	30	133	133	149	103	69	100	100	0	1030	1057	316	29	87	87	96	56	58	100	100	0	1.385	1.332	1.387	1.320	1.644	1.400	0.744	131	777	92	2249	2262	0.470	1306	943	1292	970	186629	138445	12.388	17.161	0	0	0
3	2	11	""	"sp3"	2690	20590	130	1674	1713	519	30	138	138	175	160	91	100	100	0	1174	1211	399	32	92	92	104	65	62	100	99	0	1.420	1.408	1.440	1.435	1.623	1.477	0.729	135	893	96	2618	2694	0.506	1536	1082	1575	1119	231290	163530	9.613	17.031	0	0	0
3	3	11	""	"sp3"	3090	20600	140	2234	2261	653	28	153	153	211	223	105	99	98	0	1603	1620	531	32	93	93	112	100	89	98	98	0	1.378	1.380	1.417	1.402	1.535	1.397	0.803	152	1116	97	3591	3635	0.463	2081	1510	2108	1527	343611	246291	9.193	15.080	0	0	0
3	4	11	""	"sp3"	3490	20590	130	2540	2520	675	26	122	122	133	68	51	100	100	0	1864	1935	564	29	88	88	94	42	44	100	100	0	1.361	1.298	1.333	1.311	1.324	1.304	0.884	146	878	97	4194	4245	0.445	2418	1776	2398	1847	367903	282552	35.103	43.833	0	0	0
3	5	11	""	"mxi1"	3880	20590	130	1271	1314	397	30	122	122	133	70	52	100	100	0	803	834	318	38	92	92	103	61	59	100	100	0	1.616	1.606	1.686	1.672	1.591	1.631	0.750	144	880	92	1860	1934	0.692	1149	711	1192	742	189184	120089	16.871	11.984	0	0	0
3	6	11	""	"mxi1"	4290	20600	130	1297	1319	384	29	122	122	132	73	55	100	100	0	872	877	280	31	91	91	98	50	51	100	99	0	1.504	1.523	1.487	1.560	1.628	1.580	0.781	135	893	96	1956	1983	0.589	1175	781	1197	786	178071	118334	16.260	15.580	0	0	0
3	7	11	""	"mxi1"	4680	20590	130	1137	1185	409	34	127	127	138	74	53	100	99	0	806	842	328	38	90	90	103	97	94	99	98	0	1.411	1.407	1.506	1.428	1.757	1.456	0.734	143	881	96	1726	1810	0.497	1010	716	1058	752	169386	120468	14.149	7.619	0	0	0
3	8	11	""	"mxi1"	5090	20590	140	1292	1279	409	31	127	127	140	76	54	100	100	0	769	790	311	39	92	92	101	57	56	98	98	0	1.721	1.650	1.675	1.669	1.627	1.693	0.742	149	1119	96	1842	1850	0.783	1165	677	1152	698	190635	117739	14.987	12.088	0	0	0
3	9	11	""	"itgb1"	5480	20580	150	123	134	60	44	126	126	140	84	60	10	0	0	85	93	45	48	92	92	100	52	52	7	3	0	0.429	8.000	1.811	1.520	4.298	2.094	0.051	156	1272	100	-10	9	-1.221	-3	-7	8	1	20929	14580	-0.071	-0.135	-100	0	1
3	10	11	""	"itgb1"	5880	20580	150	131	137	63	45	125	125	140	82	58	15	2	0	96	113	97	85	93	93	101	53	52	12	5	0	2.000	0.600	1.696	1.811	5.741	-41.229	0.000	156	1272	100	9	32	1.000	6	3	12	20	21417	17631	-0.037	0.226	-100	0	1
3	11	11	""	"itgb1"	6280	20580	150	126	137	79	57	125	125	141	83	58	14	0	0	95	104	55	52	93	93	104	84	80	8	2	0	0.500	1.091	1.625	1.522	4.017	5.250	0.024	156	1272	100	3	23	-1.000	1	2	12	11	21320	16196	-0.048	0.000	-100	0	1
3	12	11	""	"itgb1"	6680	20580	150	123	133	64	48	125	125	136	78	57	12	2	0	90	101	56	55	88	88	98	57	58	12	3	0	-1.000	0.615	1.545	1.769	3.900	11.303	0.002	156	1272	100	0	21	Error	-2	2	8	13	20707	15706	-0.038	0.053	-100	0	1
3	13	11	""	"empty"	7080	20580	150	419	420	200	47	124	124	135	71	52	88	75	0	350	384	200	52	90	90	98	56	57	91	83	0	1.135	1.007	1.205	1.125	2.547	1.049	0.406	156	1272	100	555	590	0.183	295	260	296	294	65560	59879	4.014	5.107	-50	0	0
3	14	11	""	"empty"	7480	20580	150	422	449	215	47	127	127	136	70	51	85	79	0	381	404	202	50	90	90	95	46	48	91	86	0	1.014	1.025	1.047	0.971	2.690	1.043	0.444	156	1272	100	586	636	0.020	295	291	322	314	69989	63046	4.471	6.717	-50	0	0
3	15	11	""	"empty"	7880	20580	150	401	433	191	44	128	128	145	131	90	83	53	0	426	428	182	42	92	92	106	88	83	92	80	0	0.817	0.908	0.849	0.834	2.492	0.997	0.423	156	1272	100	607	641	-0.292	273	334	305	336	67574	66719	2.198	3.659	-50	0	0
3	16	11	""	"empty"	8280	20570	150	407	417	206	49	125	125	138	89	64	86	68	0	381	397	221	55	89	89	103	173	167	73	42	0	0.966	0.948	0.932	0.995	2.652	0.534	0.407	156	1272	100	574	600	-0.050	282	292	292	308	64987	61937	3.135	1.699	-100	0	1
3	17	11	""	"sp5"	8700	20570	110	22723	22224	5832	26	127	127	138	69	50	100	100	0	7531	7653	2084	27	93	93	102	53	51	100	100	0	3.038	2.923	2.905	2.952	1.267	2.976	0.942	116	580	89	30034	29657	1.603	22596	7438	22097	7560	2577967	887731	320.087	142.472	0	0	0
3	18	11	""	"sp5"	9070	20550	110	19406	20225	5587	27	129	129	149	117	78	100	100	0	7419	7655	2247	29	94	94	104	59	56	100	100	0	2.632	2.658	2.662	2.668	1.241	2.695	0.939	116	584	89	26602	27657	1.396	19277	7325	20096	7561	2346121	888011	171.590	127.983	0	0	0
3	19	11	""	"sp5"	9490	20580	120	19621	19303	5095	26	128	128	142	77	54	100	100	0	6830	6846	1974	28	90	90	99	56	56	100	100	0	2.892	2.838	2.786	2.908	1.354	2.865	0.950	117	795	96	26233	25931	1.532	19493	6740	19175	6756	2258418	800971	248.844	120.482	0	0	0
3	20	11	""	"sp5"	9880	20580	120	18735	18078	4881	26	128	128	141	76	53	100	100	0	6471	6530	1932	29	92	92	102	67	65	100	100	0	2.917	2.788	2.796	2.875	1.426	2.820	0.945	126	786	91	24986	24388	1.544	18607	6379	17950	6438	2277768	822755	236.013	95.940	0	0	0
4	1	1	""	"sp4"	11300	16650	110	2468	2476	630	25	117	117	127	61	48	100	100	0	1786	1739	555	31	89	89	96	43	44	100	100	0	1.385	1.430	1.396	1.470	1.491	1.422	0.859	105	599	91	4048	4009	0.470	2351	1697	2359	1650	259951	182565	38.508	38.209	0	0	0
4	2	1	""	"sp4"	11690	16650	110	2258	2333	665	28	119	119	128	67	52	100	100	0	1697	1712	517	30	88	88	92	39	42	100	99	0	1.329	1.363	1.400	1.398	1.568	1.374	0.880	107	597	97	3748	3838	0.410	2139	1609	2214	1624	249669	183213	32.910	41.538	0	0	0
4	3	1	""	"sp4"	12090	16650	120	2545	2450	675	27	123	123	138	89	64	100	100	0	1734	1716	514	29	91	91	103	147	142	99	99	0	1.474	1.432	1.427	1.456	1.496	1.448	0.879	116	796	89	4065	3952	0.560	2422	1643	2327	1625	284220	199051	25.978	10.973	0	0	0
4	4	1	""	"sp4"	12480	16650	120	2357	2384	719	30	118	118	129	66	51	100	100	0	1675	1648	489	29	88	88	94	43	45	100	100	0	1.411	1.453	1.473	1.454	1.384	1.481	0.888	110	806	94	3826	3826	0.497	2239	1587	2266	1560	262239	181321	34.167	36.140	0	0	0
4	5	1	""	"bsg"	12890	16650	140	2606	2688	859	31	122	122	136	80	58	100	100	0	1455	1462	556	38	89	89	97	57	58	100	99	0	1.818	1.869	1.877	1.971	1.611	1.887	0.868	149	1119	93	3850	3939	0.862	2484	1366	2566	1373	400517	217792	31.900	23.947	0	0	0
4	6	1	""	"bsg"	13290	16650	140	3412	3240	809	24	122	122	131	68	51	100	100	0	1705	1688	531	31	88	88	95	54	56	100	99	0	2.035	1.949	1.975	2.017	1.514	1.972	0.865	146	1122	94	4907	4718	1.025	3290	1617	3118	1600	473084	246377	45.721	29.500	0	0	0
4	7	1	""	"bsg"	13690	16640	130	3127	3094	779	25	120	120	126	61	48	100	100	0	1674	1660	493	29	85	85	92	60	65	100	100	0	1.892	1.888	1.908	1.938	1.447	1.917	0.877	148	876	96	4596	4549	0.920	3007	1589	2974	1575	457933	245713	48.656	26.133	0	0	0
4	8	1	""	"bsg"	14080	16640	130	3279	3273	677	20	114	114	129	69	53	100	100	0	1715	1703	433	25	87	87	98	71	72	100	100	0	1.944	1.955	1.923	1.982	1.341	1.970	0.900	150	874	97	4793	4775	0.959	3165	1628	3159	1616	490952	255521	45.565	22.606	0	0	0
4	9	1	""	"dncic"	14490	16650	130	291	318	143	44	115	115	126	67	53	85	66	0	229	250	123	49	84	84	94	60	63	84	61	0	1.214	1.223	1.346	1.250	3.040	1.457	0.240	127	898	88	321	369	0.280	176	145	203	166	40402	31791	2.866	2.600	0	0	0
4	10	1	""	"dncic"	14890	16640	130	325	342	155	45	115	115	124	65	52	82	69	0	257	288	138	47	84	84	91	51	56	89	72	0	1.214	1.113	1.134	1.086	3.563	1.253	0.243	120	906	91	383	431	0.280	210	173	227	204	41043	34574	3.354	3.863	0	0	0
4	11	1	""	"dncic"	15290	16640	130	323	346	151	43	117	117	129	74	57	85	67	0	233	268	147	54	88	88	100	156	156	47	16	0	1.421	1.272	1.405	1.363	3.352	1.446	0.200	121	905	89	351	409	0.507	206	145	229	180	41837	32461	2.932	1.077	-100	0	1
4	12	1	""	"dncic"	15680	16640	130	298	327	152	46	116	116	135	114	84	69	38	0	237	260	138	53	84	84	96	69	71	77	54	0	1.190	1.199	1.203	1.357	3.064	1.537	0.204	126	899	88	335	387	0.251	182	153	211	176	41212	32811	1.684	2.377	-100	0	1
4	13	1	""	"btg1"	16090	16640	150	423	455	190	41	118	118	130	88	67	94	80	0	444	475	223	46	87	87	94	61	64	100	93	0	0.854	0.869	0.810	0.852	2.422	0.813	0.440	157	1231	81	662	725	-0.228	305	357	337	388	71458	74571	3.693	6.246	0	0	0
4	14	1	""	"btg1"	16490	16650	140	400	429	179	41	119	119	134	96	71	88	74	0	405	446	237	53	89	89	108	298	275	53	14	0	0.889	0.868	0.886	0.919	3.490	0.266	0.293	154	1108	96	597	667	-0.170	281	316	310	357	66107	68735	3.073	1.134	-100	0	1
4	15	1	""	"btg1"	16890	16640	140	449	486	206	42	116	116	129	79	61	96	85	0	461	488	224	45	86	86	97	56	57	98	91	0	0.888	0.920	0.965	0.901	2.789	0.876	0.358	161	1103	90	708	772	-0.171	333	375	370	402	78207	78540	4.519	6.982	0	0	0
4	16	1	""	"btg1"	17290	16640	150	496	502	196	39	113	113	124	74	59	97	89	0	471	492	215	43	85	85	93	65	69	95	91	0	0.992	0.956	0.926	0.941	2.696	0.953	0.476	168	1222	95	769	796	-0.012	383	386	389	407	84357	82695	5.108	6.138	0	0	0
4	17	1	""	"sp7"	17690	16640	110	1425	1390	389	27	122	122	145	133	91	100	98	0	1305	1277	361	28	88	88	117	258	220	98	97	0	1.071	1.066	1.060	1.066	1.644	1.074	0.813	103	601	87	2520	2457	0.099	1303	1217	1268	1189	143147	131563	9.361	4.496	0	0	0
4	18	1	""	"sp7"	18090	16640	110	1244	1277	369	28	108	108	119	65	54	100	100	0	1148	1170	359	30	85	85	91	48	52	100	100	0	1.069	1.077	1.118	1.092	1.601	1.077	0.800	104	604	80	2199	2254	0.096	1136	1063	1169	1085	132854	121687	17.815	22.479	0	0	0
4	19	1	""	"sp7"	18490	16630	110	1257	1299	520	40	120	120	139	149	107	100	100	0	1148	1162	403	34	87	87	108	174	161	100	99	0	1.072	1.097	1.084	1.074	1.616	1.149	0.744	107	597	92	2198	2254	0.100	1137	1061	1179	1075	138963	124319	7.785	6.057	0	0	0
4	20	1	""	"sp7"	18880	16630	110	1367	1336	411	30	117	117	130	84	64	100	100	0	1164	1139	390	34	87	87	101	72	71	100	100	0	1.161	1.159	1.196	1.171	1.579	1.161	0.779	106	598	93	2327	2271	0.215	1250	1077	1219	1052	141599	120786	14.357	14.417	0	0	0
4	1	2	""	"ara"	11300	17030	70	134	165	90	54	130	130	137	74	54	21	15	0	87	103	57	55	91	91	101	53	52	9	6	0	-1.000	2.917	1.218	1.438	5.038	7.255	0.011	32	236	100	0	47	Error	4	-4	35	12	5295	3298	0.378	0.038	-100	0	1
4	2	2	""	"ara"	11680	17070	100	305	303	118	38	124	124	135	87	64	66	55	0	206	396	552	139	91	91	98	52	53	55	55	0	1.574	0.587	3.165	1.980	12.432	0.593	0.108	9	607	84	296	484	0.654	181	115	179	305	2731	3562	1.931	5.731	0	0	0
4	3	2	""	"ara"	12090	17030	80	270	274	78	28	131	131	146	128	87	55	11	0	152	160	74	46	91	91	107	132	123	22	0	0	2.279	2.072	1.410	1.947	7.096	0.886	0.041	9	348	69	200	212	1.188	139	61	143	69	2462	1444	1.000	0.402	-100	0	1
4	4	2	""	"ara"	12490	17050	150	128	142	81	57	116	116	129	72	55	20	7	0	92	99	47	47	86	86	97	171	176	1	0	0	2.000	2.000	1.667	1.628	4.240	11.013	0.010	156	1272	100	18	39	1.000	12	6	26	13	22185	15469	0.181	0.012	-100	0	1
4	5	2	""	"dntt"	12950	17030	50	184	193	83	43	118	118	129	51	39	58	25	0	112	191	267	139	90	90	96	40	41	50	25	0	3.000	0.743	1.286	1.153	3.365	0.220	0.039	12	104	100	88	176	1.585	66	22	75	101	2314	2287	1.255	2.375	-100	0	1
4	6	2	""	"dntt"	13290	17050	150	133	144	78	54	121	121	130	68	52	21	5	0	100	111	53	47	86	86	93	48	51	25	7	0	0.857	0.920	1.798	1.792	5.170	-37.218	0.001	156	1272	100	26	48	-0.223	12	14	23	25	22426	17262	0.206	0.375	-100	0	1
4	7	2	""	"dntt"	13660	17080	50	133	166	100	60	114	114	128	73	57	33	8	0	132	133	65	48	99	99	105	57	54	41	8	0	0.576	1.529	1.710	1.021	6.161	-122.425	0.000	12	104	100	52	86	-0.796	19	33	52	34	1992	1591	0.521	0.491	-100	0	1
4	8	2	""	"dntt"	14100	17070	60	207	251	164	65	126	126	140	89	63	46	20	0	158	208	129	62	95	95	104	49	47	53	40	0	1.286	1.106	2.106	2.238	9.714	4.366	0.034	15	170	73	144	238	0.363	81	63	125	113	3763	3118	1.247	2.122	-100	0	1
4	9	2	""	"capn3"	14490	17050	140	26701	25298	9066	35	120	120	128	64	50	100	100	0	22109	20245	8017	39	83	83	92	54	58	100	100	0	1.207	1.249	1.249	1.292	1.453	1.232	0.966	153	1115	95	48607	45340	0.271	26581	22026	25178	20162	3870585	3097466	393.281	373.204	0	0	0
4	10	2	""	"capn3"	14890	17050	140	26777	25901	7963	30	114	114	122	62	50	100	100	0	21825	20691	6989	33	85	85	93	56	60	100	100	0	1.226	1.251	1.257	1.275	1.401	1.243	0.948	150	1118	95	48403	46393	0.294	26663	21740	25787	20606	3885119	3103631	415.790	367.821	0	0	0
4	11	2	""	"capn3"	15290	17050	140	28779	27266	9132	33	114	114	125	72	57	100	100	0	22921	22031	8143	36	87	87	94	55	58	100	100	0	1.255	1.237	1.247	1.271	1.367	1.225	0.951	151	1117	93	51499	49096	0.328	28665	22834	27152	21944	4117107	3326754	376.958	398.855	0	0	0
4	12	2	""	"capn3"	15690	17050	150	25939	24444	10327	42	118	118	128	74	57	100	100	0	21468	19620	9401	47	86	86	93	44	47	100	100	0	1.208	1.245	1.256	1.336	1.645	1.217	0.959	161	1231	97	47203	43860	0.273	25821	21382	24326	19534	3935485	3158896	328.595	443.795	0	0	0
4	13	2	""	"ebf1"	16090	17050	130	397	423	184	43	113	113	127	90	70	92	74	0	260	276	139	50	86	86	96	78	81	79	54	0	1.632	1.632	1.712	1.766	3.072	1.868	0.390	131	893	91	458	500	0.707	284	174	310	190	55372	36211	3.289	2.308	0	0	0
4	14	2	""	"ebf1"	16490	17050	130	435	456	179	39	113	113	127	75	59	95	86	0	224	265	162	61	84	84	92	46	50	86	67	0	2.300	1.895	2.125	2.234	2.806	2.217	0.257	133	886	93	462	524	1.202	322	140	343	181	60676	35196	4.387	3.761	0	0	0
4	15	2	""	"ebf1"	16890	17040	130	381	427	183	42	113	113	124	68	54	93	84	0	281	316	178	56	88	88	99	69	69	86	68	0	1.389	1.377	1.333	1.425	2.910	1.415	0.254	132	892	88	461	542	0.474	268	193	314	228	56299	41739	4.456	3.145	0	0	0
4	16	2	""	"ebf1"	17280	17040	140	412	446	190	42	115	115	126	68	53	95	86	0	273	316	162	51	86	86	92	42	45	90	82	0	1.588	1.439	1.532	1.590	3.228	1.661	0.350	143	1123	87	484	561	0.667	297	187	331	230	63714	45190	4.706	5.333	0	0	0
4	17	2	""	"sp2"	17710	17040	110	2743	2782	816	29	116	116	130	76	58	100	100	0	2061	2078	716	34	85	85	96	57	59	100	100	0	1.329	1.338	1.330	1.383	1.533	1.333	0.868	100	604	89	4603	4659	0.410	2627	1976	2666	1993	278203	207791	34.895	34.772	0	0	0
4	18	2	""	"sp2"	18100	17050	110	2661	2633	765	29	120	120	135	106	78	100	100	0	1944	1975	672	34	82	82	92	59	64	100	100	0	1.365	1.328	1.346	1.358	1.504	1.325	0.854	99	603	89	4403	4406	0.449	2541	1862	2513	1893	260707	195509	23.566	31.915	0	0	0
4	19	2	""	"sp2"	18490	17030	110	2507	2549	800	31	123	123	144	164	113	100	100	0	1914	1969	713	36	84	84	101	84	83	100	100	0	1.303	1.287	1.253	1.315	1.575	1.296	0.807	104	600	93	4214	4311	0.382	2384	1830	2426	1885	265061	204736	14.665	22.238	0	0	0
4	20	2	""	"sp2"	18880	17030	110	2365	2431	888	36	119	119	165	386	233	100	93	0	1746	1882	819	43	87	87	126	334	265	100	94	0	1.354	1.288	1.320	1.302	1.574	1.263	0.842	107	597	90	3905	4107	0.437	2246	1659	2312	1795	260139	201349	5.870	5.257	0	0	0
4	1	3	""	"casp1"	11290	17460	140	258	294	184	62	122	122	134	77	57	68	46	0	173	214	134	62	89	89	100	80	80	54	25	0	1.619	1.376	1.601	1.648	4.444	2.499	0.072	162	1101	95	220	297	0.695	136	84	172	125	47693	34610	2.078	1.425	-100	0	1
4	2	3	""	"casp1"	11690	17460	150	265	405	1137	280	122	122	136	124	91	57	26	0	171	272	650	238	88	88	101	125	123	32	11	0	1.723	1.538	1.461	1.479	4.436	1.743	0.773	161	1224	91	226	467	0.785	143	83	283	184	65207	43729	2.169	1.368	-100	0	1
4	3	3	""	"casp1"	12090	17450	140	252	280	135	48	119	119	126	63	50	77	53	0	176	197	109	55	89	89	96	46	47	67	46	0	1.529	1.491	1.432	1.692	3.781	2.058	0.139	149	1113	89	220	269	0.613	133	87	161	108	41696	29348	2.444	2.196	-100	0	1
4	4	3	""	"casp1"	12480	17450	140	257	278	149	53	117	117	127	68	53	69	50	0	154	190	133	70	88	88	93	40	43	68	43	0	2.121	1.578	1.734	1.711	3.547	2.206	0.112	144	1120	85	206	263	1.085	140	66	161	102	40066	27375	2.221	2.425	-100	0	1
4	5	3	""	"ecm1"	12890	17460	130	1091	1223	721	58	122	122	133	91	68	99	98	0	673	888	1242	139	88	88	99	117	118	100	91	0	1.656	1.376	1.709	1.666	1.849	0.781	0.569	134	890	89	1554	1901	0.728	969	585	1101	800	163895	118985	11.978	6.744	0	0	0
4	6	3	""	"ecm1"	13290	17460	130	1047	1052	412	39	111	111	124	67	54	100	100	0	677	700	284	40	88	88	94	50	53	100	99	0	1.589	1.538	1.612	1.564	1.728	1.614	0.728	136	892	95	1525	1553	0.668	936	589	941	612	143069	95155	13.851	12.120	0	0	0
4	7	3	""	"ecm1"	13690	17450	140	1088	1076	381	35	118	118	129	84	65	99	99	0	663	704	294	41	85	85	91	43	47	100	99	0	1.678	1.548	1.677	1.585	1.773	1.595	0.725	140	1128	92	1548	1577	0.747	970	578	958	619	150639	98525	11.274	14.256	0	0	0
4	8	3	""	"ecm1"	14080	17450	140	1063	1125	426	37	114	114	127	76	59	100	99	0	651	687	319	46	86	86	95	61	64	99	95	0	1.680	1.682	1.711	1.813	1.902	1.702	0.746	142	1126	93	1514	1612	0.748	949	565	1011	601	159732	97600	13.132	9.705	0	0	0
4	9	3	""	"casp7"	14490	17450	140	345	364	176	48	121	121	130	64	49	92	69	0	206	233	111	47	85	85	94	60	63	81	50	0	1.851	1.642	1.533	1.521	3.183	2.489	0.171	110	1123	49	345	391	0.888	224	121	243	148	39998	25598	3.656	2.317	0	0	0
4	10	3	""	"casp7"	14890	17450	140	261	275	134	48	117	117	123	63	51	71	57	0	190	212	109	51	81	81	89	54	60	73	51	0	1.321	1.206	1.149	1.088	3.501	1.722	0.149	146	1115	91	253	289	0.402	144	109	158	131	40143	30947	2.413	2.278	0	0	0
4	11	3	""	"casp7"	15290	17440	140	250	281	149	53	113	113	125	74	59	71	47	0	186	211	103	48	83	83	89	43	48	79	54	0	1.330	1.313	1.252	1.201	3.903	2.114	0.159	152	1108	85	240	296	0.411	137	103	168	128	42655	32125	2.108	2.837	-100	0	1
4	12	3	""	"casp7"	15680	17440	130	261	273	117	42	114	114	148	257	173	20	0	0	210	226	108	47	88	88	118	279	236	8	0	0	1.205	1.152	1.330	1.333	3.531	1.331	0.174	124	899	85	269	297	0.269	147	122	159	138	33905	28060	0.486	0.387	-100	0	1
4	13	3	""	"ela2"	16100	17450	140	254	261	117	44	113	113	126	70	55	76	50	0	189	202	95	47	84	84	91	45	49	80	61	0	1.343	1.254	1.267	1.314	4.067	1.973	0.119	149	1097	78	246	266	0.425	141	105	148	118	38929	30058	1.929	2.467	0	0	0
4	14	3	""	"ela2"	16490	17440	130	253	262	100	38	110	110	123	73	59	80	48	0	209	215	96	44	85	85	93	53	56	80	56	0	1.153	1.169	1.359	1.268	2.900	1.405	0.149	109	891	41	267	282	0.205	143	124	152	130	28552	23434	1.904	2.302	-100	0	1
4	15	3	""	"ela2"	16880	17440	140	270	289	136	47	119	119	130	69	53	75	55	0	182	203	99	48	87	87	94	48	51	72	48	0	1.589	1.466	1.423	1.468	3.861	2.465	0.119	147	1119	84	246	286	0.668	151	95	170	116	42424	29871	2.304	2.271	-100	0	1
4	16	3	""	"ela2"	17280	17440	130	304	332	128	38	113	113	124	66	53	93	73	0	192	218	93	42	87	87	94	47	50	81	59	0	1.819	1.672	1.558	1.715	2.882	2.301	0.203	99	893	63	296	350	0.863	191	105	219	131	32835	21605	3.152	2.638	0	0	0
4	17	3	""	"casp9"	17700	17450	120	396	415	159	38	118	118	128	70	54	95	83	0	320	332	119	35	87	87	97	58	59	98	87	0	1.193	1.212	1.142	1.128	2.254	1.381	0.406	116	800	90	511	542	0.255	278	233	297	245	48103	38532	4.100	4.052	0	0	0
4	18	3	""	"casp9"	18090	17440	120	392	408	146	35	110	110	122	68	55	97	89	0	311	327	118	36	81	81	91	61	67	94	84	0	1.226	1.211	1.252	1.295	2.233	1.302	0.414	113	794	85	512	544	0.294	282	230	298	246	46088	36905	4.206	3.869	0	0	0
4	19	3	""	"casp9"	18490	17440	120	406	423	166	39	121	121	143	186	130	76	30	0	339	356	156	43	89	89	109	139	127	82	36	0	1.140	1.131	1.196	1.142	2.465	1.319	0.479	110	806	88	535	569	0.189	285	250	302	267	46489	39195	1.505	1.777	-100	0	1
4	20	3	""	"casp9"	18880	17440	130	350	370	141	38	128	128	153	191	124	60	14	0	298	317	147	46	88	88	111	197	177	55	10	0	1.057	1.057	1.068	1.046	2.455	1.260	0.278	121	905	95	432	471	0.080	222	210	242	229	44801	38401	1.136	1.046	-100	0	1
4	1	4	""	"es10"	11300	17860	120	2843	2902	656	22	123	123	132	69	52	100	100	0	2068	2062	524	25	91	91	98	47	47	100	100	0	1.376	1.410	1.396	1.431	1.323	1.419	0.910	123	789	95	4697	4750	0.460	2720	1977	2779	1971	356944	253686	40.145	41.787	0	0	0
4	2	4	""	"es10"	11690	17860	130	2759	2749	687	24	121	121	136	144	105	100	100	0	2132	2152	574	26	86	86	97	58	59	100	100	0	1.289	1.272	1.274	1.271	1.396	1.280	0.886	128	900	90	4684	4694	0.366	2638	2046	2628	2066	351827	275425	18.146	35.431	0	0	0
4	3	4	""	"es10"	12090	17860	120	2942	2927	722	24	118	118	131	67	51	100	100	0	2169	2148	516	24	86	86	94	44	46	100	100	0	1.356	1.362	1.359	1.360	1.348	1.380	0.902	124	788	94	4907	4871	0.439	2824	2083	2809	2062	362983	266340	41.731	46.682	0	0	0
4	4	4	""	"es10"	12480	17850	130	2708	2605	694	26	121	121	130	67	51	100	100	0	1921	1914	583	30	86	86	92	40	43	100	100	0	1.410	1.359	1.332	1.389	1.380	1.359	0.909	132	896	85	4422	4312	0.496	2587	1835	2484	1828	343880	252669	36.940	45.550	0	0	0
4	5	4	""	"cat"	12890	17860	150	260	271	131	48	124	124	134	72	53	66	46	0	211	248	156	62	88	88	97	81	83	65	37	0	1.106	0.919	1.283	1.251	4.240	1.061	0.104	137	1250	77	259	307	0.145	136	123	147	160	37180	33993	1.903	1.864	-100	0	1
4	6	4	""	"cat"	13290	17860	120	276	287	132	45	119	119	131	70	53	72	52	0	193	227	126	55	83	83	88	41	46	77	63	0	1.427	1.167	1.484	1.343	3.305	1.485	0.212	103	783	40	267	312	0.513	157	110	168	144	29593	23357	2.229	3.390	0	0	0
4	7	4	""	"cat"	13690	17850	130	227	247	119	48	118	118	129	68	52	64	39	0	182	214	129	60	86	86	90	40	44	76	58	0	1.135	1.008	1.186	1.117	3.741	1.176	0.107	131	882	76	205	257	0.183	109	96	129	128	32408	28048	1.735	3.100	-100	0	1
4	8	4	""	"cat"	14090	17850	120	255	290	133	45	115	115	153	276	180	18	1	0	220	257	145	56	87	87	114	222	194	26	9	0	1.053	1.029	1.020	0.974	3.713	0.998	0.775	86	804	58	273	345	0.075	140	133	175	170	24954	22079	0.496	0.644	-100	0	1
4	9	4	""	"ezrin"	14490	17850	160	54159	50593	14554	28	120	120	144	223	154	100	100	21	39652	38250	13857	36	86	86	100	103	103	100	100	0	1.366	1.323	1.368	1.369	1.368	1.290	0.958	207	1477	94	93605	88637	0.450	54039	39566	50473	38164	10472852	7917841	226.229	370.388	0	0	0
4	10	4	""	"ezrin"	14890	17850	160	56956	52515	13779	26	118	118	132	110	83	100	100	33	41198	39408	13847	35	85	85	97	100	103	100	100	0	1.382	1.332	1.362	1.396	1.399	1.296	0.954	201	1483	94	97951	91720	0.467	56838	41113	52397	39323	10555504	7921055	476.209	393.110	0	0	0
4	11	4	""	"ezrin"	15290	17850	160	57025	51776	14154	27	118	118	129	66	51	100	100	24	42190	38348	14308	37	88	88	93	42	45	100	100	0	1.352	1.350	1.336	1.442	1.528	1.306	0.957	206	1478	95	99009	89918	0.435	56907	42102	51658	38260	10665775	7899637	782.530	910.833	0	0	0
4	12	4	""	"ezrin"	15690	17850	160	53245	50046	14213	28	118	118	141	239	169	100	100	18	37429	36820	13107	35	86	86	110	327	297	100	100	0	1.423	1.359	1.376	1.405	1.349	1.331	0.951	203	1481	95	90470	86662	0.509	53127	37343	49928	36734	10159377	7474480	208.808	112.263	0	0	0
4	13	4	""	"catnb"	16090	17850	140	6865	6609	2152	32	116	116	124	61	49	100	100	0	8001	7652	2696	35	86	86	94	49	52	100	100	0	0.853	0.858	0.860	0.870	1.448	0.842	0.918	173	1091	93	14664	14059	-0.229	6749	7915	6493	7566	1143307	1323744	106.311	154.245	0	0	0
4	14	4	""	"catnb"	16490	17840	140	7676	7423	2230	30	116	116	137	359	262	100	100	0	9142	8739	2350	26	85	85	95	59	62	100	100	0	0.835	0.844	0.840	0.835	1.543	0.846	0.916	163	1101	88	16617	15961	-0.260	7560	9057	7307	8654	1209930	1424473	20.295	146.508	0	0	0
4	15	4	""	"catnb"	16890	17850	140	7798	7452	2106	28	118	118	128	69	53	100	100	0	8579	8469	2704	31	87	87	96	60	62	100	100	0	0.904	0.875	0.890	0.900	1.512	0.856	0.907	167	1097	96	16172	15716	-0.146	7680	8492	7334	8382	1244411	1414324	106.145	139.550	0	0	0
4	16	4	""	"catnb"	17290	17840	150	6959	6724	2526	37	120	120	134	83	61	100	100	0	8171	7708	2928	37	85	85	97	56	57	100	100	0	0.846	0.866	0.884	0.897	1.681	0.858	0.905	175	1217	90	14925	14227	-0.241	6839	8086	6604	7623	1176659	1348842	79.398	135.911	0	0	0
4	17	4	""	"f2r"	17700	17850	130	281	314	173	55	114	114	126	74	58	74	57	0	138	173	118	68	85	85	94	60	63	47	27	0	3.151	2.273	2.487	2.447	5.731	9.306	0.014	85	917	43	220	288	1.656	167	53	200	88	26716	14705	2.541	1.317	-100	0	1
4	18	4	""	"f2r"	18090	17840	120	262	310	180	58	113	113	126	77	61	70	46	0	137	181	136	75	87	87	94	52	55	47	29	0	2.980	2.096	2.588	2.202	5.051	4.832	0.030	95	801	76	199	291	1.575	149	50	197	94	29492	17242	2.390	1.673	-100	0	1
4	19	4	""	"f2r"	18490	17840	120	312	331	172	51	122	122	133	67	50	77	65	0	147	205	144	70	88	88	99	59	59	49	33	0	3.220	1.786	2.000	2.123	4.071	2.407	0.079	87	786	44	249	326	1.687	190	59	209	117	28804	17849	2.955	1.797	-100	0	1
4	20	4	""	"f2r"	18870	17840	130	323	355	195	54	124	124	139	82	58	83	56	0	145	170	105	61	92	92	107	82	76	36	16	0	3.755	2.962	2.931	3.118	5.484	11.678	0.002	55	917	66	252	309	1.909	199	53	231	78	19520	9377	2.634	0.768	-100	0	1
4	1	5	""	"ccl12"	11290	18260	120	351	383	189	49	125	125	137	77	56	88	66	0	230	273	169	61	93	93	100	47	47	80	69	0	1.650	1.433	1.664	1.487	3.140	1.610	0.293	126	773	72	363	438	0.722	226	137	258	180	48270	34450	3.195	3.681	0	0	0
4	2	5	""	"ccl12"	11690	18250	130	309	346	173	50	121	121	133	70	52	84	62	0	235	273	141	51	89	89	103	90	87	72	40	0	1.288	1.223	1.255	1.237	3.132	1.606	0.204	133	886	80	334	409	0.365	188	146	225	184	45990	36278	3.043	1.889	-100	0	1
4	3	5	""	"ccl12"	12090	18250	140	325	350	155	44	120	120	128	68	53	88	69	0	223	249	125	50	88	88	93	39	41	84	73	0	1.519	1.429	1.491	1.591	3.512	1.982	0.192	143	1119	80	340	391	0.603	205	135	230	161	50056	35617	3.265	4.000	0	0	0
4	4	5	""	"ccl12"	12490	18250	140	300	353	190	53	123	123	132	66	50	82	61	0	207	233	131	56	86	86	92	42	45	82	62	0	1.463	1.565	1.515	1.650	3.707	2.605	0.143	151	1110	90	298	377	0.549	177	121	230	147	53275	35210	3.348	3.357	0	0	0
4	5	5	""	"f7"	12900	18260	130	314	353	198	56	124	124	142	100	70	73	47	0	197	219	141	64	88	88	105	234	222	15	0	0	1.743	1.748	1.559	1.720	3.576	3.036	0.106	130	881	54	299	360	0.802	190	109	229	131	45857	28488	2.110	0.487	-100	0	1
4	6	5	""	"f7"	13290	18250	130	283	321	178	55	114	114	123	62	50	84	64	0	201	234	129	55	85	85	91	39	42	83	65	0	1.457	1.389	1.339	1.280	3.911	1.950	0.211	113	906	77	285	356	0.543	169	116	207	149	36244	26478	3.194	3.667	0	0	0
4	7	5	""	"f7"	13700	18260	130	279	335	204	60	121	121	129	68	52	85	58	0	193	248	420	169	86	86	95	62	65	66	43	0	1.477	1.321	1.598	1.617	3.516	0.435	0.220	124	895	81	265	376	0.563	158	107	214	162	41550	30786	3.029	2.468	-100	0	1
4	8	5	""	"f7"	14090	18250	130	299	306	132	43	114	114	129	92	71	73	51	0	199	218	101	46	85	85	94	48	51	81	57	0	1.623	1.444	1.523	1.629	3.277	2.487	0.152	106	898	49	299	325	0.699	185	114	192	133	32468	23118	1.924	2.583	0	0	0
4	9	5	""	"sp1"	14510	18250	110	9971	9979	2270	22	119	119	131	68	51	100	100	0	5107	5104	1378	26	87	87	93	43	46	100	100	0	1.963	1.965	1.981	2.003	1.313	1.966	0.945	105	599	87	14872	14877	0.973	9852	5020	9860	5017	1047843	535935	144.824	116.535	0	0	0
4	10	5	""	"sp1"	14890	18250	110	9758	9758	2399	24	113	113	129	135	104	100	100	0	5035	5060	1095	21	83	83	90	49	54	100	100	0	1.948	1.938	1.981	1.914	1.252	1.975	0.955	103	605	97	14597	14622	0.962	9645	4952	9645	4977	1005117	521177	71.326	101.429	0	0	0
4	11	5	""	"sp1"	15280	18240	110	9777	9740	2312	23	115	115	128	83	64	100	100	0	5106	5032	1441	28	82	82	90	46	51	100	100	0	1.923	1.944	1.940	1.992	1.403	1.940	0.947	110	594	87	14686	14575	0.943	9662	5024	9625	4950	1071404	553553	115.807	107.435	0	0	0
4	12	5	""	"sp1"	15680	18230	110	8697	8795	2287	26	110	110	118	60	50	100	100	0	4902	4705	1203	25	84	84	89	35	39	100	100	0	1.782	1.879	1.877	1.897	1.333	1.899	0.957	112	592	93	13405	13306	0.833	8587	4818	8685	4621	985077	526922	144.617	131.886	0	0	0
4	13	5	""	"ccl2"	16090	18250	130	777	816	284	34	114	114	127	74	58	99	98	0	1200	1242	397	31	85	85	93	50	53	100	100	0	0.595	0.607	0.615	0.583	1.711	0.589	0.754	137	891	88	1778	1859	-0.749	663	1115	702	1157	111726	170145	9.311	22.980	0	0	0
4	14	5	""	"ccl2"	16490	18250	130	902	929	346	37	116	116	125	65	52	99	98	0	1298	1321	393	29	87	87	97	99	102	100	99	0	0.649	0.659	0.614	0.622	1.745	0.638	0.708	134	890	92	1997	2047	-0.624	786	1211	813	1234	124506	177050	12.369	12.364	0	0	0
4	15	5	""	"ccl2"	16890	18250	140	887	895	307	34	117	117	136	154	113	99	97	0	1316	1318	438	33	87	87	102	98	96	100	100	0	0.627	0.632	0.638	0.624	1.578	0.667	0.696	140	1128	92	1999	2009	-0.673	770	1229	778	1231	125291	184453	4.929	12.408	0	0	0
4	16	5	""	"ccl2"	17290	18250	140	944	974	295	30	118	118	131	72	54	100	99	0	1369	1425	403	28	85	85	94	51	54	100	100	0	0.643	0.639	0.601	0.629	1.574	0.619	0.781	147	1121	95	2110	2196	-0.637	826	1284	856	1340	143130	209522	11.708	26.098	0	0	0
4	17	5	""	"fcgr3"	17690	18250	140	313	354	218	61	123	123	135	95	70	75	50	0	256	300	199	66	88	88	97	52	53	83	67	0	1.131	1.090	1.200	1.158	3.849	1.302	0.166	152	1116	89	358	443	0.178	190	168	231	212	53854	45607	2.305	3.904	0	0	0
4	18	5	""	"fcgr3"	18090	18250	140	326	343	148	43	121	121	140	97	69	80	55	0	277	333	198	59	88	88	102	77	75	82	60	0	1.085	0.906	1.027	0.988	3.530	0.789	0.139	161	1100	91	394	467	0.118	205	189	222	245	55168	53541	2.093	3.000	0	0	0
4	19	5	""	"fcgr3"	18490	18250	140	324	348	155	44	116	116	125	66	52	89	70	0	263	327	202	61	84	84	95	68	71	81	68	0	1.162	0.955	0.901	1.019	3.311	0.751	0.240	148	1116	85	387	475	0.217	208	179	232	243	51537	48450	3.379	3.412	0	0	0
4	20	5	""	"fcgr3"	18890	18240	150	292	320	167	52	121	121	135	75	55	75	55	0	258	289	194	67	86	86	96	59	61	73	62	0	0.994	0.980	1.031	1.023	3.814	0.899	0.226	157	1229	89	343	402	-0.009	171	172	199	203	50264	45305	2.467	3.271	0	0	0
4	1	6	""	"ccl20"	11290	18660	120	926	1017	409	40	126	126	136	67	49	100	98	0	554	597	327	54	91	91	100	55	55	96	90	0	1.728	1.761	2.018	2.041	2.541	1.831	0.552	130	778	95	1263	1397	0.789	800	463	891	506	132157	77609	13.149	9.036	0	0	0
4	2	6	""	"ccl20"	11690	18660	130	1026	1043	442	42	122	122	133	71	53	99	99	0	626	672	331	49	88	88	95	46	48	97	97	0	1.680	1.577	1.622	1.677	2.227	1.683	0.606	134	894	95	1442	1505	0.748	904	538	921	584	139763	90040	12.817	12.543	0	0	0
4	3	6	""	"ccl20"	12090	18650	130	982	1045	413	39	119	119	134	85	63	100	98	0	653	662	308	46	90	90	97	69	71	98	96	0	1.533	1.619	1.749	1.735	2.148	1.683	0.594	150	874	95	1426	1498	0.616	863	563	926	572	156731	99312	10.718	8.188	0	0	0
4	4	6	""	"ccl20"	12490	18650	130	915	958	452	47	117	117	142	296	208	89	71	0	513	589	325	55	85	85	115	738	641	22	0	0	1.864	1.669	1.792	1.811	2.515	1.861	0.515	143	881	93	1226	1345	0.898	798	428	841	504	136966	84210	2.757	0.642	-100	0	1
4	5	6	""	"foxg1"	12890	18650	120	269	283	124	43	118	118	128	69	53	76	57	0	166	208	162	77	89	89	94	45	47	60	44	0	1.961	1.387	1.773	1.634	6.976	1.663	0.084	38	828	39	228	284	0.972	151	77	165	119	10754	7889	2.246	2.533	-100	0	1
4	6	6	""	"foxg1"	13290	18660	120	237	233	90	38	118	118	129	85	65	62	25	0	159	180	97	53	88	88	94	62	65	50	29	0	1.676	1.250	1.548	1.463	5.642	1.298	0.241	48	814	51	190	207	0.745	119	71	115	92	11187	8628	1.224	1.387	-100	0	1
4	7	6	""	"foxg1"	13700	18630	110	262	260	118	45	115	115	128	77	60	73	48	0	160	183	100	54	87	87	98	54	55	60	34	0	2.014	1.510	1.913	2.177	5.078	2.985	0.026	41	619	45	220	241	1.010	147	73	145	96	10648	7519	1.714	1.574	-100	0	1
4	8	6	""	"foxg1"	14080	18640	100	304	363	264	72	119	119	139	140	100	63	40	0	201	228	149	65	85	85	100	125	125	45	18	0	1.595	1.706	2.877	2.134	4.071	0.340	0.059	22	564	0	301	387	0.674	185	116	244	143	7996	5022	1.600	1.024	-100	0	1
4	9	6	""	"ccl3"	14490	18650	140	1668	1701	589	34	118	118	127	79	62	100	100	0	1546	1600	589	36	85	85	90	46	51	100	100	0	1.061	1.045	1.045	1.047	1.541	1.044	0.828	160	1108	90	3011	3098	0.085	1550	1461	1583	1515	272194	256018	19.924	32.826	0	0	0
4	10	6	""	"ccl3"	14890	18650	140	1858	1849	619	33	117	117	128	67	52	100	100	0	1618	1643	560	34	86	86	93	46	49	100	100	0	1.136	1.112	1.097	1.115	1.610	1.119	0.824	166	1098	93	3273	3289	0.184	1741	1532	1732	1557	306855	272684	25.687	33.696	0	0	0
4	11	6	""	"ccl3"	15290	18650	140	1824	1849	597	32	112	112	123	69	56	100	100	0	1701	1729	671	38	84	84	93	63	67	100	100	0	1.059	1.056	1.078	1.083	1.505	1.029	0.830	172	1092	94	3329	3382	0.083	1712	1617	1737	1645	318064	297337	25.014	25.968	0	0	0
4	12	6	""	"ccl3"	15690	18650	150	1680	1695	613	36	113	113	121	67	55	100	100	0	1524	1536	581	37	81	81	89	45	50	100	100	0	1.086	1.087	1.074	1.093	1.657	1.089	0.802	171	1221	96	3010	3037	0.119	1567	1443	1582	1455	289766	262612	23.493	32.156	0	0	0
4	13	6	""	"fxyd2"	16100	18650	150	511	560	270	48	116	116	128	112	87	91	80	0	303	363	208	57	85	85	92	49	53	93	87	0	1.812	1.597	1.735	1.698	2.755	2.125	0.359	157	1233	96	613	722	0.858	395	218	444	278	87959	56918	3.857	5.531	0	0	0
4	14	6	""	"fxyd2"	16490	18650	140	539	579	255	44	117	117	126	69	54	98	92	0	363	389	209	53	90	90	97	65	67	92	76	0	1.546	1.545	1.664	1.749	2.804	1.705	0.404	156	1108	94	695	761	0.629	422	273	462	299	90377	60754	6.565	4.492	0	0	0
4	15	6	""	"fxyd2"	16890	18650	140	570	608	261	42	117	117	133	96	72	96	89	0	365	392	205	52	88	88	99	75	75	87	74	0	1.635	1.615	1.652	1.712	2.821	1.620	0.506	156	1112	95	730	795	0.709	453	277	491	304	94869	61088	4.948	3.907	0	0	0
4	16	6	""	"fxyd2"	17290	18640	140	591	623	267	42	120	120	132	81	61	98	95	0	382	400	193	48	87	87	97	63	64	95	84	0	1.597	1.607	1.676	1.648	2.550	1.968	0.333	162	1102	93	766	816	0.675	471	295	503	313	100928	64732	6.062	4.810	0	0	0
4	17	6	""	"krt1-13"	17700	18630	120	255	308	205	66	120	120	136	96	70	59	37	0	179	222	162	72	87	87	95	53	55	64	41	0	1.467	1.393	1.537	1.469	3.480	2.066	0.258	117	792	89	227	323	0.553	135	92	188	135	36076	25995	1.792	2.396	-100	0	1
4	18	6	""	"krt1-13"	18100	18630	130	278	296	137	46	123	123	136	81	59	71	48	0	228	260	136	52	87	87	99	57	57	86	57	0	1.099	1.000	1.385	1.070	2.862	1.577	0.156	82	898	56	296	346	0.136	155	141	173	173	24294	21342	1.975	2.825	-100	0	1
4	19	6	""	"krt1-13"	18490	18640	140	247	280	186	66	119	119	129	71	55	62	47	0	165	217	169	77	86	86	96	57	59	57	40	0	1.620	1.229	1.317	1.279	4.060	1.274	0.280	125	1142	87	207	292	0.696	128	79	161	131	35049	27088	2.127	2.123	-100	0	1
4	20	6	""	"krt1-13"	18900	18630	130	275	314	168	53	116	116	126	72	57	68	55	0	220	268	168	62	83	83	94	58	61	78	61	0	1.161	1.070	1.020	0.958	4.103	1.242	0.211	89	886	33	296	383	0.215	159	137	198	185	27984	23868	2.611	3.000	0	0	0
4	1	7	""	"slc2a1"	11300	19060	130	252	252	117	46	120	120	136	90	66	63	32	0	171	194	95	48	93	93	101	59	58	61	33	0	1.692	1.307	1.735	1.779	4.023	6.145	0.008	86	904	33	210	233	0.759	132	78	132	101	21663	16686	1.289	1.576	-100	0	1
4	2	7	""	"slc2a1"	11690	19050	110	229	242	118	48	118	118	130	63	48	67	42	0	173	187	90	48	87	87	97	76	78	58	20	0	1.291	1.240	1.682	1.479	4.248	0.601	0.048	73	606	48	197	224	0.368	111	86	124	100	17669	13681	1.778	1.184	-100	0	1
4	3	7	""	"slc2a1"	12100	19060	130	229	262	165	62	120	120	131	75	57	61	34	0	168	193	104	53	85	85	95	61	64	62	34	0	1.313	1.315	1.413	1.362	4.695	3.579	0.054	118	894	79	192	250	0.393	109	83	142	108	30909	22731	1.747	1.607	-100	0	1
4	4	7	""	"slc2a1"	12490	19060	120	254	258	96	37	119	119	129	62	48	83	52	0	160	175	86	49	84	84	147	1209	822	0	0	0	1.776	1.527	1.439	1.561	3.134	2.961	0.031	53	833	47	211	230	0.829	135	76	139	91	13693	9255	2.081	0.023	-100	0	1
4	5	7	""	"mmp12"	12890	19060	150	307	327	167	51	119	119	133	75	56	80	57	0	199	219	137	62	87	87	98	90	91	56	26	0	1.679	1.576	1.638	1.557	3.217	0.924	0.193	145	1244	90	300	340	0.748	188	112	208	132	47361	31786	2.587	1.344	-100	0	1
4	6	7	""	"mmp12"	13290	19060	140	283	309	144	46	118	118	127	62	48	81	64	0	226	256	157	61	84	84	90	43	47	86	73	0	1.162	1.110	1.216	1.168	2.922	1.157	0.164	137	1118	60	307	363	0.217	165	142	191	172	42295	35051	2.935	3.860	0	0	0
4	7	7	""	"mmp12"	13690	19060	140	284	299	123	41	121	121	129	62	48	85	64	0	201	225	118	52	82	82	89	44	49	80	65	0	1.370	1.245	1.407	1.406	3.494	1.499	0.205	145	1119	92	282	321	0.454	163	119	178	143	43369	32625	2.742	3.091	0	0	0
4	8	7	""	"mmp12"	14090	19050	140	275	299	139	46	115	115	125	71	56	78	57	0	208	231	105	45	86	86	92	47	51	87	61	0	1.311	1.269	1.173	1.222	3.342	1.931	0.171	142	1116	75	282	329	0.391	160	122	184	145	42473	32781	2.451	2.957	0	0	0
4	9	7	""	"sp8"	14500	19050	110	1686	1712	524	30	110	110	122	64	52	100	100	0	1332	1329	426	32	83	83	88	45	51	100	100	0	1.262	1.286	1.256	1.287	1.488	1.301	0.835	102	602	95	2825	2848	0.336	1576	1249	1602	1246	174626	135533	24.844	27.578	0	0	0
4	10	7	""	"sp8"	14900	19050	110	1724	1743	471	27	119	119	130	70	53	100	100	0	1200	1258	457	36	84	84	89	46	51	100	100	0	1.438	1.383	1.400	1.444	1.489	1.357	0.855	100	604	87	2721	2798	0.524	1605	1116	1624	1174	174293	125816	23.043	25.413	0	0	0
4	11	7	""	"sp8"	15290	19040	110	1677	1732	525	30	116	116	124	60	48	100	100	0	1220	1276	457	35	84	84	91	45	49	100	100	0	1.374	1.356	1.308	1.391	1.518	1.361	0.813	101	603	87	2697	2808	0.458	1561	1136	1616	1192	174925	128889	26.800	26.333	0	0	0
4	12	7	""	"sp8"	15690	19040	120	1575	1633	542	33	112	112	122	66	54	100	100	0	1205	1222	406	33	84	84	89	41	46	100	100	0	1.305	1.337	1.395	1.341	1.655	1.381	0.808	102	814	94	2584	2659	0.384	1463	1121	1521	1138	166552	124684	22.894	27.634	0	0	0
4	13	7	""	"tnf"	16100	19070	110	1129	1366	906	66	115	115	122	58	47	97	95	0	861	945	647	68	83	83	91	49	53	95	92	0	1.303	1.451	1.569	1.570	2.693	1.493	0.795	99	604	77	1792	2113	0.382	1014	778	1251	862	135247	93592	21.448	17.429	0	0	0
4	14	7	""	"tnf"	16500	19080	110	1152	1363	850	62	114	114	130	181	139	95	87	0	981	1053	699	66	84	84	91	44	48	96	94	0	1.157	1.289	1.364	1.316	2.053	1.293	0.782	98	602	84	1935	2218	0.210	1038	897	1249	969	133540	103237	6.812	21.864	0	0	0
4	15	7	""	"tnf"	16880	19070	110	1450	1620	903	55	118	118	129	68	52	100	98	0	949	1013	587	57	83	83	94	57	60	96	94	0	1.538	1.615	1.559	1.680	2.167	1.661	0.822	89	615	87	2198	2432	0.621	1332	866	1502	930	144166	90133	21.926	16.123	0	0	0
4	16	7	""	"tnf"	17280	19080	110	1535	1703	907	53	118	118	130	69	53	100	100	0	1127	1141	668	58	86	86	103	117	113	95	92	0	1.361	1.502	1.510	1.577	1.933	1.513	0.713	95	600	86	2458	2640	0.445	1417	1041	1585	1055	161760	108371	22.797	8.872	0	0	0
4	17	7	""	"nos"	17690	19050	160	238	240	105	43	119	119	135	85	62	59	33	0	217	251	192	76	85	85	96	71	73	69	45	0	0.902	0.729	0.983	1.013	3.600	0.652	0.093	101	1493	42	251	287	-0.149	119	132	121	166	24247	25373	1.235	2.183	-100	0	1
4	18	7	""	"nos"	18110	19060	150	233	258	137	53	121	121	135	77	57	68	38	0	184	227	112	49	83	83	94	55	58	80	47	0	1.109	0.951	1.077	1.077	3.898	1.932	0.038	85	1205	62	213	281	0.149	112	101	137	144	21969	19311	1.597	2.418	-100	0	1
4	19	7	""	"nos"	18480	19040	160	238	252	124	49	118	118	130	73	56	65	36	0	203	210	88	41	84	84	95	76	80	65	38	0	1.008	1.063	0.984	0.965	4.872	3.426	0.029	84	1521	40	239	260	0.011	120	119	134	126	21130	17656	1.671	1.513	-100	0	1
4	20	7	""	"nos"	18910	19050	140	197	225	163	72	117	117	146	266	182	6	1	0	229	244	114	46	83	83	108	217	200	15	3	0	0.548	0.671	0.657	0.521	3.352	1.329	0.687	63	1104	55	226	269	-0.868	80	146	108	161	14175	15394	0.297	0.627	-100	0	1
4	1	8	""	"ifnar2c_1"	11290	19460	140	547	550	204	37	129	129	150	105	70	97	85	0	347	393	170	43	87	87	102	75	73	94	82	0	1.608	1.376	1.387	1.458	2.259	1.476	0.486	154	1114	92	678	727	0.685	418	260	421	306	84718	60518	3.810	3.880	0	0	0
4	2	8	""	"ifnar2c_1"	11690	19460	140	464	481	170	35	122	122	137	98	71	94	83	0	316	336	152	45	88	88	100	81	81	88	64	0	1.500	1.448	1.427	1.573	2.717	1.428	0.485	156	1108	95	570	607	0.585	342	228	359	248	74967	52474	3.510	2.914	0	0	0
4	3	8	""	"ifnar2c_1"	12090	19460	140	570	579	217	37	120	120	134	91	67	96	91	0	337	357	148	41	87	87	96	55	57	95	86	0	1.800	1.700	1.907	1.786	2.498	1.972	0.478	157	1111	95	700	729	0.848	450	250	459	270	90841	56090	4.890	4.745	0	0	0
4	4	8	""	"ifnar2c_1"	12490	19460	140	465	490	191	38	122	122	131	71	54	95	93	0	328	343	148	43	86	86	94	49	52	94	86	0	1.417	1.432	1.391	1.568	2.639	1.661	0.443	158	1110	94	585	625	0.503	343	242	368	257	77437	54121	5.056	5.082	0	0	0
4	5	8	""	"pxmp3"	12890	19450	130	286	311	144	46	120	120	139	190	136	39	10	0	209	252	139	55	87	87	96	70	72	75	42	0	1.361	1.158	1.381	1.361	3.433	1.514	0.176	128	897	90	288	356	0.445	166	122	191	165	39824	32309	0.905	2.229	-100	0	1
4	6	8	""	"pxmp3"	13290	19460	140	309	332	158	47	119	119	128	67	52	81	68	0	201	251	141	56	87	87	96	61	63	78	48	0	1.667	1.299	1.270	1.337	3.248	1.066	0.249	132	1131	74	304	377	0.737	190	114	213	164	43772	33139	3.045	2.541	-100	0	1
4	7	8	""	"pxmp3"	13690	19460	140	296	325	161	49	114	114	123	59	47	85	71	0	193	217	138	63	84	84	90	40	44	77	60	0	1.670	1.586	1.609	1.606	3.908	2.162	0.161	145	1117	88	291	344	0.740	182	109	211	133	47153	31490	3.424	3.175	0	0	0
4	8	8	""	"pxmp3"	14090	19450	140	305	316	140	44	118	118	130	83	63	76	56	0	206	225	105	46	86	86	93	52	55	81	56	0	1.558	1.424	1.514	1.496	3.404	2.534	0.120	130	1120	48	307	337	0.640	187	120	198	139	41054	29256	2.241	2.538	0	0	0
4	9	8	""	"l-myc"	14490	19460	140	13488	12813	2779	21	116	116	126	65	51	100	100	0	5726	5569	1770	31	83	83	91	46	50	100	100	0	2.370	2.314	2.364	2.424	1.417	2.287	0.933	153	1115	90	19015	18183	1.245	13372	5643	12697	5486	1960445	851994	195.185	119.087	0	0	0
4	10	8	""	"l-myc"	14900	19450	140	12916	12036	3561	29	122	122	163	163	100	100	100	0	5451	5326	1952	36	90	90	115	123	106	98	98	0	2.386	2.275	2.288	2.467	1.688	2.279	0.910	167	1097	94	18155	17150	1.255	12794	5361	11914	5236	2010024	889438	72.840	42.366	0	0	0
4	11	8	""	"l-myc"	15290	19450	140	12894	12655	2452	19	112	112	121	59	48	100	100	0	5814	5840	1649	28	83	83	90	44	48	100	100	0	2.230	2.179	2.227	2.251	1.384	2.186	0.905	161	1103	89	18513	18300	1.157	12782	5731	12543	5757	2037526	940265	212.441	130.682	0	0	0
4	12	8	""	"l-myc"	15690	19450	140	12588	12465	2965	23	116	116	132	95	71	100	100	0	5573	5459	1767	32	83	83	91	67	73	100	100	0	2.272	2.297	2.312	2.399	1.400	2.281	0.926	174	1086	93	17962	17725	1.184	12472	5490	12349	5376	2168836	949854	129.821	80.119	0	0	0
4	13	8	""	"spry4"	16100	19450	140	249	268	124	46	111	111	124	80	64	71	41	0	190	223	130	58	84	84	98	199	203	24	2	0	1.302	1.129	1.341	1.220	3.859	1.253	0.143	135	1121	86	244	296	0.381	138	106	157	139	36138	30098	1.800	0.628	-100	0	1
4	14	8	""	"spry4"	16490	19440	130	276	304	152	50	111	111	122	66	54	81	63	0	199	222	134	60	82	82	88	40	45	75	58	0	1.410	1.379	1.503	1.501	4.296	1.871	0.161	127	899	91	282	333	0.496	165	117	193	140	38603	28232	2.758	3.350	0	0	0
4	15	8	""	"spry4"	16890	19440	130	284	316	161	50	119	119	129	70	54	78	60	0	209	245	137	55	84	84	92	55	59	73	57	0	1.320	1.224	1.176	1.264	4.671	1.468	0.119	119	906	92	290	358	0.401	165	125	197	161	37615	29107	2.671	2.782	0	0	0
4	16	8	""	"spry4"	17280	19440	140	270	308	241	78	117	117	142	328	230	15	0	0	227	263	199	75	85	85	168	1621	964	0	0	0	1.077	1.073	1.134	1.040	3.798	1.391	0.364	126	1133	82	295	369	0.107	153	142	191	178	38785	33129	0.506	0.059	-100	0	1
4	17	8	""	"mmp9"	17690	19450	140	305	326	137	42	116	116	131	76	58	82	60	0	339	353	170	48	86	86	98	68	69	92	79	0	0.747	0.787	0.796	0.719	3.336	0.721	0.240	140	1121	77	442	477	-0.421	189	253	210	267	45665	49363	2.566	3.750	0	0	0
4	18	8	""	"mmp9"	18090	19440	130	324	357	165	46	120	120	133	83	62	85	64	0	310	338	170	50	88	88	99	62	62	93	74	0	0.919	0.948	0.991	1.001	3.450	0.991	0.273	135	891	94	426	487	-0.122	204	222	237	250	48188	45623	2.699	3.855	0	0	0
4	19	8	""	"mmp9"	18480	19440	130	314	340	167	49	120	120	131	70	53	78	65	0	265	311	177	56	87	87	97	58	59	87	73	0	1.090	0.982	1.217	0.983	3.969	0.990	0.164	132	888	83	372	444	0.124	194	178	220	224	44942	41006	2.986	3.690	0	0	0
4	20	8	""	"mmp9"	18900	19440	130	309	340	160	47	119	119	136	88	64	81	53	0	278	315	154	48	87	87	102	140	137	70	27	0	0.995	0.969	0.974	0.955	2.805	0.432	0.181	130	893	83	381	449	-0.007	190	191	221	228	44150	41009	2.318	1.521	-100	0	1
4	1	9	""	"vegfb"	11300	19860	140	13830	13872	3683	26	129	129	143	90	62	100	100	0	9192	9535	3171	33	90	90	99	53	53	100	100	0	1.505	1.455	1.459	1.493	1.265	1.425	0.964	173	1091	95	22803	23188	0.590	13701	9102	13743	9445	2399820	1649476	152.544	178.038	0	0	0
4	2	9	""	"vegfb"	11700	19860	140	12385	12954	3449	26	129	129	144	85	59	100	100	0	8681	8860	2378	26	91	91	103	75	72	100	100	0	1.427	1.463	1.485	1.461	1.215	1.469	0.961	166	1098	95	20846	21594	0.513	12256	8590	12825	8769	2150290	1470752	150.706	116.760	0	0	0
4	3	9	""	"vegfb"	12100	19860	140	13640	13732	3145	22	121	121	138	94	68	100	100	0	9373	9444	2483	26	85	85	94	46	48	100	100	0	1.456	1.454	1.458	1.474	1.238	1.444	0.961	172	1092	95	22807	22970	0.542	13519	9288	13611	9359	2361851	1624430	144.617	203.261	0	0	0
4	4	9	""	"vegfb"	12490	19860	140	12146	11456	6108	53	125	125	137	83	60	100	100	0	7824	7746	4427	57	88	88	95	48	50	100	100	0	1.554	1.480	1.495	1.547	1.354	1.454	0.965	180	1084	95	19757	18989	0.636	12021	7736	11331	7658	2062038	1394286	136.373	159.396	0	0	0
4	5	9	""	"p4hb"	12890	19860	140	2144	2163	621	28	124	124	136	68	50	100	100	0	1631	1686	547	32	86	86	95	49	51	100	100	0	1.307	1.274	1.331	1.294	1.522	1.287	0.813	150	1118	89	3565	3639	0.386	2020	1545	2039	1600	324431	252894	29.809	32.469	0	0	0
4	6	9	""	"p4hb"	13290	19860	140	2102	2092	668	31	119	119	133	72	54	100	100	0	1826	1896	624	32	85	85	91	47	51	100	99	0	1.139	1.089	1.110	1.099	1.592	1.093	0.816	153	1115	88	3724	3784	0.188	1983	1741	1973	1811	320119	290080	27.208	38.404	0	0	0
4	7	9	""	"p4hb"	13690	19860	140	2097	2186	676	30	121	121	137	107	78	100	100	0	1777	1833	604	32	86	86	96	74	77	100	100	0	1.169	1.182	1.179	1.191	1.537	1.193	0.820	153	1115	89	3667	3812	0.225	1976	1691	2065	1747	334444	280374	19.150	23.473	0	0	0
4	8	9	""	"p4hb"	14090	19860	140	2237	2232	643	28	115	115	129	85	65	100	100	0	1790	1803	537	29	85	85	92	52	56	100	100	0	1.245	1.232	1.226	1.239	1.544	1.254	0.817	146	1122	90	3827	3835	0.316	2122	1705	2117	1718	325880	263246	24.741	32.904	0	0	0
4	9	9	""	"il15"	14490	19860	130	745	806	328	40	119	119	129	68	52	99	98	0	448	474	193	40	87	87	95	54	56	97	94	0	1.734	1.775	1.813	1.832	2.291	2.178	0.466	130	894	95	987	1074	0.794	626	361	687	387	104843	61555	9.956	7.019	0	0	0
4	10	9	""	"il15"	14900	19860	130	598	646	300	46	111	111	127	114	89	97	90	0	393	410	182	44	82	82	103	235	228	63	18	0	1.566	1.631	1.619	1.672	2.560	1.968	0.533	124	902	96	798	863	0.647	487	311	535	328	80162	50792	4.553	1.306	-100	0	1
4	11	9	""	"il15"	15300	19850	130	615	630	266	42	116	116	125	61	48	99	97	0	358	388	172	44	82	82	87	36	41	98	94	0	1.808	1.680	1.627	1.725	2.520	2.027	0.449	125	903	93	775	820	0.854	499	276	514	306	78764	48557	8.279	8.361	0	0	0
4	12	9	""	"il15"	15690	19850	130	606	637	242	37	118	118	129	66	51	98	97	0	340	383	203	53	89	89	96	52	54	95	82	0	1.944	1.765	1.904	2.022	2.625	1.874	0.463	140	884	90	739	813	0.959	488	251	519	294	89222	53614	7.697	5.519	0	0	0
4	13	9	""	"rbms2"	16100	19840	120	279	300	122	40	110	110	124	72	58	89	58	0	217	234	115	49	85	85	89	42	47	90	72	0	1.280	1.275	1.198	1.301	2.768	1.798	0.198	100	814	74	301	339	0.356	169	132	190	149	30048	23428	2.444	3.452	0	0	0
4	14	9	""	"rbms2"	16500	19850	120	318	336	147	43	109	109	120	71	59	91	68	0	196	224	124	55	87	87	97	59	60	75	44	0	1.917	1.657	1.629	1.814	2.951	1.732	0.296	115	799	92	318	364	0.939	209	109	227	137	38660	25812	3.042	2.153	-100	0	1
4	15	9	""	"rbms2"	16900	19850	130	336	355	159	44	117	117	142	186	130	61	15	0	230	262	130	49	83	83	106	173	163	41	10	0	1.490	1.330	1.324	1.318	2.774	1.498	0.380	110	912	85	366	417	0.575	219	147	238	179	39057	28769	1.145	0.902	-100	0	1
4	16	9	""	"rbms2"	17290	19850	130	325	365	168	46	115	115	122	65	53	93	77	0	241	247	119	48	83	83	91	43	47	80	74	0	1.329	1.524	1.608	1.697	3.801	2.077	0.245	120	900	81	368	414	0.410	210	158	250	164	43852	29669	3.738	3.628	0	0	0
4	17	9	""	"mcl1"	17690	19840	140	14175	13368	4016	30	122	122	136	91	66	100	100	0	12059	11449	3471	30	87	87	97	60	61	100	100	0	1.174	1.166	1.157	1.176	1.342	1.166	0.955	169	1095	87	26025	24608	0.231	14053	11972	13246	11362	2259161	1934880	145.407	189.200	0	0	0
4	18	9	""	"mcl1"	18090	19830	150	15181	14685	3264	22	116	116	137	208	151	100	100	0	13948	13212	3175	24	84	84	101	150	148	100	100	0	1.087	1.110	1.114	1.121	1.328	1.106	0.955	161	1231	91	28929	27697	0.120	15065	13864	14569	13128	2364326	2127105	69.942	87.407	0	0	0
4	19	9	""	"mcl1"	18490	19840	140	13675	13466	3097	22	119	119	131	72	54	100	100	0	11918	11858	3208	27	88	88	98	59	60	100	100	0	1.146	1.134	1.131	1.173	1.466	1.120	0.948	169	1095	87	25386	25117	0.197	13556	11830	13347	11770	2275792	2003933	185.208	199.322	0	0	0
4	20	9	""	"mcl1"	18890	19840	140	13828	13674	3412	24	121	121	134	75	55	100	100	0	12559	12023	3178	26	85	85	95	54	56	100	100	0	1.099	1.135	1.149	1.149	1.289	1.130	0.958	170	1094	92	26181	25491	0.136	13707	12474	13553	11938	2324613	2043941	180.533	220.889	0	0	0
4	1	10	""	"sp6"	11290	20260	120	8529	8416	1791	21	133	133	157	137	87	100	100	0	4608	4658	1227	26	90	90	103	76	73	100	100	0	1.858	1.813	1.868	1.833	1.248	1.812	0.937	135	777	94	12914	12851	0.894	8396	4518	8283	4568	1136156	628872	60.285	59.934	0	0	0
4	2	10	""	"sp6"	11690	20250	130	8065	7880	1983	25	130	130	143	74	51	100	100	0	4420	4363	1161	26	89	89	99	57	57	100	100	0	1.832	1.813	1.797	1.829	1.382	1.847	0.914	130	898	93	12266	12024	0.873	7935	4331	7750	4274	1024404	567191	104.554	74.807	0	0	0
4	3	10	""	"sp6"	12090	20260	130	8414	8326	1933	23	120	120	130	67	51	100	100	0	4639	4671	1343	28	86	86	97	58	59	100	100	0	1.822	1.790	1.841	1.802	1.258	1.788	0.930	134	894	89	12847	12791	0.866	8294	4553	8206	4585	1115628	625937	122.328	78.862	0	0	0
4	4	10	""	"sp6"	12490	20260	130	7901	7605	1948	25	123	123	136	82	60	100	100	0	4498	4437	1259	28	87	87	96	60	62	100	100	0	1.763	1.720	1.776	1.727	1.291	1.727	0.936	139	885	93	12189	11832	0.818	7778	4411	7482	4350	1057145	616803	91.085	72.350	0	0	0
4	5	10	""	"tcof1"	12890	20260	130	1027	1174	669	56	123	123	136	71	52	98	95	0	1001	1135	666	58	86	86	96	57	59	97	95	0	0.988	1.002	1.003	1.020	2.624	1.007	0.754	137	887	88	1819	2100	-0.017	904	915	1051	1049	160887	155457	14.620	18.228	0	0	0
4	6	10	""	"tcof1"	13290	20260	130	1098	1145	607	53	122	122	135	112	82	97	94	0	961	1097	663	60	87	87	94	48	51	99	97	0	1.117	1.013	1.013	1.078	2.292	0.978	0.696	138	886	89	1850	2033	0.160	976	874	1023	1010	158009	151347	9.018	20.896	0	0	0
4	7	10	""	"tcof1"	13690	20260	130	1076	1189	644	54	120	120	133	81	60	99	94	0	994	1091	593	54	85	85	96	61	63	98	97	0	1.052	1.063	1.106	1.021	2.202	1.088	0.652	138	886	91	1865	2075	0.073	956	909	1069	1006	164068	150502	13.037	16.311	0	0	0
4	8	10	""	"tcof1"	14090	20260	130	930	1049	547	52	125	125	132	69	52	98	94	0	879	957	567	59	85	85	94	47	50	100	96	0	1.014	1.060	1.064	1.073	2.464	1.038	0.633	145	879	92	1599	1796	0.020	805	794	924	872	152034	138827	13.290	18.362	0	0	0
4	9	10	""	"mut"	14510	20250	110	228	243	124	51	113	113	124	67	54	67	43	0	168	197	97	49	85	85	92	44	47	77	49	0	1.386	1.161	1.579	1.329	3.661	2.031	0.056	53	609	53	198	242	0.471	115	83	130	112	12866	10448	1.776	2.386	-100	0	1
4	10	10	""	"mut"	14890	20250	120	215	242	137	56	116	116	131	110	83	46	16	0	146	170	113	66	85	85	99	266	268	3	1	0	1.623	1.482	1.831	1.550	4.395	1.969	0.138	86	815	61	160	211	0.699	99	61	126	85	20772	14659	1.009	0.267	-100	0	1
4	11	10	""	"mut"	15300	20250	110	244	297	207	69	111	111	125	75	60	74	43	0	156	175	85	48	84	84	91	49	53	62	37	0	1.847	2.044	2.638	1.776	3.794	7.011	0.033	51	609	57	205	277	0.885	133	72	186	91	15165	8919	2.293	1.714	-100	0	1
4	12	10	""	"mut"	15700	20250	130	233	254	134	52	115	115	126	71	56	67	42	0	143	162	80	49	81	81	89	44	49	61	33	0	1.903	1.716	2.103	1.810	4.416	6.687	0.012	68	915	23	180	220	0.928	118	62	139	81	17274	11012	1.803	1.659	-100	0	1
4	13	10	""	"zyx"	16100	20250	130	3109	3257	1315	40	117	117	129	74	57	100	100	0	2279	2390	984	41	81	81	89	48	53	100	100	0	1.361	1.360	1.351	1.349	1.342	1.367	0.918	135	893	94	5190	5449	0.445	2992	2198	3140	2309	439628	322685	42.270	47.938	0	0	0
4	14	10	""	"zyx"	16490	20240	130	3718	3742	1221	32	113	113	126	81	64	100	100	0	2813	2857	1034	36	83	83	93	58	62	100	100	0	1.321	1.308	1.316	1.329	1.335	1.300	0.922	139	889	92	6335	6403	0.402	3605	2730	3629	2774	520165	397145	44.642	47.655	0	0	0
4	15	10	""	"zyx"	16890	20240	130	3632	3727	1344	36	118	118	128	84	65	100	100	0	2780	2836	1088	38	87	87	96	57	59	100	100	0	1.305	1.313	1.314	1.335	1.444	1.316	0.896	143	881	89	6207	6358	0.384	3514	2693	3609	2749	532938	405540	42.845	48.070	0	0	0
4	16	10	""	"zyx"	17290	20240	140	3741	3725	1463	39	111	111	124	66	53	100	100	0	2746	2757	1181	42	86	86	94	54	57	99	99	0	1.365	1.353	1.362	1.414	1.764	1.346	0.913	152	1116	92	6290	6285	0.449	3630	2660	3614	2671	566155	419041	54.561	49.315	0	0	0
4	17	10	""	"buffer"	17690	20240	150	125	159	145	91	117	117	133	116	87	11	3	0	92	101	65	64	84	84	95	60	63	14	3	0	1.000	2.471	1.500	1.337	5.155	6.676	0.022	156	1272	100	16	59	0.000	8	8	42	17	24791	15833	0.224	0.100	-100	0	1
4	18	10	""	"buffer"	18090	20240	150	120	137	75	54	115	115	137	109	79	10	2	0	90	102	58	56	82	82	96	83	86	8	2	0	0.625	1.100	1.813	1.689	4.654	1.917	0.246	156	1272	100	13	42	-0.678	5	8	22	20	21363	15889	0.000	0.072	-100	0	1
4	19	10	""	"buffer"	18490	20240	150	117	124	55	44	113	113	127	94	74	7	0	0	81	92	62	67	82	82	94	80	85	5	1	0	-4.000	1.100	1.545	1.555	4.783	0.854	0.264	156	1272	100	3	21	Error	4	-1	11	10	19344	14319	-0.032	-0.025	-100	0	1
4	20	10	""	"buffer"	18840	20270	50	189	214	113	52	123	123	137	83	60	41	25	0	111	142	84	59	84	84	96	57	59	25	16	0	2.444	1.569	1.500	2.765	5.360	1.550	0.072	12	104	100	93	149	1.289	66	27	91	58	2566	1703	0.928	0.807	-100	0	1
4	1	11	""	"sp3"	11300	20660	140	2305	2293	639	27	126	126	137	73	53	100	100	0	1750	1661	561	33	90	90	99	55	55	100	100	0	1.313	1.379	1.402	1.425	1.441	1.368	0.882	154	1114	96	3839	3738	0.393	2179	1660	2167	1571	353198	255806	29.534	28.400	0	0	0
4	2	11	""	"sp3"	11690	20660	130	2299	2318	636	27	127	127	141	83	58	100	100	0	1659	1684	511	30	88	88	99	81	81	100	100	0	1.383	1.373	1.369	1.385	1.478	1.384	0.874	145	879	94	3743	3787	0.468	2172	1571	2191	1596	336083	244203	26.229	19.568	0	0	0
4	3	11	""	"sp3"	12090	20660	130	2515	2509	591	23	128	128	141	77	54	100	100	0	1809	1808	513	28	89	89	102	73	71	100	100	0	1.388	1.385	1.387	1.407	1.401	1.392	0.865	143	885	97	4107	4100	0.473	2387	1720	2381	1719	358800	258564	30.753	23.370	0	0	0
4	4	11	""	"sp3"	12490	20650	130	2376	2354	633	26	119	119	130	67	51	100	100	0	1750	1705	543	31	85	85	92	41	44	100	100	0	1.356	1.380	1.400	1.407	1.381	1.374	0.891	153	867	91	3922	3855	0.439	2257	1665	2235	1620	360179	260872	33.194	39.341	0	0	0
4	5	11	""	"plxn1"	12890	20660	150	1050	1067	334	31	122	122	135	83	61	100	100	0	863	886	325	36	88	88	96	63	65	100	99	0	1.197	1.184	1.189	1.206	1.709	1.191	0.725	180	1208	93	1703	1743	0.259	928	775	945	798	192044	159549	11.229	12.540	0	0	0
4	6	11	""	"plxn1"	13290	20650	150	1099	1114	351	31	124	124	134	73	54	100	100	0	850	852	303	35	85	85	93	47	50	99	99	0	1.275	1.291	1.321	1.311	1.652	1.318	0.778	178	1211	89	1740	1757	0.350	975	765	990	767	198337	151611	13.425	16.149	0	0	0
4	7	11	""	"plxn1"	13690	20650	150	1023	1054	329	31	116	116	131	77	58	100	99	0	812	847	339	40	87	87	95	52	54	100	98	0	1.251	1.234	1.315	1.302	1.763	1.212	0.722	179	1213	91	1632	1698	0.323	907	725	938	760	188676	151595	11.987	14.462	0	0	0
4	8	11	""	"plxn1"	14100	20650	150	1033	1088	333	30	115	115	127	69	54	100	99	0	821	859	299	34	86	86	95	65	68	100	98	0	1.249	1.259	1.276	1.284	1.742	1.270	0.731	182	1210	93	1653	1746	0.321	918	735	973	773	197965	156412	13.928	11.754	0	0	0
4	9	11	""	"mid1"	14490	20660	130	2399	2429	606	24	117	117	126	64	50	100	100	0	1453	1532	499	32	86	86	93	48	51	100	100	0	1.669	1.599	1.615	1.633	1.471	1.621	0.815	140	888	90	3649	3758	0.739	2282	1367	2312	1446	340013	214457	35.984	29.979	0	0	0
4	10	11	""	"mid1"	14890	20650	130	2213	2232	605	27	116	116	128	68	53	100	100	0	1387	1420	477	33	84	84	92	63	68	100	100	0	1.609	1.584	1.577	1.632	1.593	1.608	0.805	141	887	85	3400	3452	0.686	2097	1303	2116	1336	314757	200192	30.941	21.079	0	0	0
4	11	11	""	"mid1"	15290	20650	130	2094	2088	600	28	120	120	131	84	64	100	100	0	1237	1282	477	37	84	84	92	51	55	100	100	0	1.712	1.643	1.674	1.689	1.584	1.668	0.793	142	886	84	3127	3166	0.776	1974	1153	1968	1198	296532	182019	23.298	23.333	0	0	0
4	12	11	""	"mid1"	15690	20650	130	2047	2140	668	31	109	109	121	77	63	100	100	0	1208	1297	441	34	86	86	89	40	44	100	100	0	1.727	1.677	1.644	1.702	1.554	1.721	0.742	140	888	86	3060	3242	0.788	1938	1122	2031	1211	299578	181549	26.221	30.200	0	0	0
4	13	11	""	"empty"	16090	20650	150	118	125	59	47	115	115	130	136	104	3	0	0	82	86	41	47	84	84	100	183	183	0	0	0	-1.500	5.000	1.390	1.838	3.917	0.362	0.626	156	1272	100	1	12	Error	3	-2	10	2	19514	13460	-0.037	-0.077	-100	0	1
4	14	11	""	"empty"	16490	20650	150	123	132	76	57	115	115	127	75	59	16	3	0	86	91	37	40	83	83	94	74	78	5	0	0	2.667	2.125	1.275	1.196	3.568	0.896	0.067	156	1272	100	11	25	1.415	8	3	17	8	20515	14122	0.067	-0.041	-100	0	1
4	15	11	""	"empty"	16890	20650	150	119	134	87	64	119	119	129	69	53	15	4	0	87	93	47	50	86	86	94	49	52	12	4	0	0.000	2.143	1.590	2.125	4.363	6.754	0.015	156	1272	100	1	22	Error	0	1	15	7	20884	14568	0.072	-0.020	-100	0	1
4	16	11	""	"empty"	17290	20650	150	111	121	64	52	116	116	125	81	64	10	2	0	78	89	45	50	83	83	92	56	60	9	2	0	1.000	0.833	1.614	1.309	4.188	9.024	0.003	156	1272	100	-10	11	0.000	-5	-5	5	6	18884	13859	-0.049	-0.054	-100	0	1
4	17	11	""	"sp5"	17690	20650	130	21720	21657	5831	26	118	118	131	84	64	100	100	0	7900	7704	2268	29	83	83	91	55	60	100	100	0	2.763	2.826	2.834	2.925	1.503	2.875	0.933	129	899	83	29419	29160	1.466	21602	7817	21539	7621	2793719	993831	256.262	138.418	0	0	0
4	18	11	""	"sp5"	18090	20660	120	18926	19158	5602	29	117	117	126	65	51	100	100	0	7549	7405	1861	25	87	87	96	76	79	100	100	0	2.521	2.602	2.546	2.607	1.386	2.702	0.937	122	790	89	26271	26359	1.334	18809	7462	19041	7318	2337332	903358	292.800	96.171	0	0	0
4	19	11	""	"sp5"	18490	20660	120	17806	18104	4989	27	113	113	126	70	55	100	100	0	6847	6824	1914	28	83	83	90	42	46	100	100	0	2.616	2.669	2.697	2.708	1.333	2.729	0.937	131	781	88	24457	24732	1.387	17693	6764	17991	6741	2371655	893980	256.829	160.333	0	0	0
4	20	11	""	"sp5"	18890	20660	130	19747	19279	5485	28	114	114	129	77	59	100	100	0	7066	6887	1989	28	83	83	92	52	56	100	100	0	2.812	2.817	2.804	2.917	1.592	2.891	0.928	139	885	94	26616	25969	1.492	19633	6983	19165	6804	2679773	957358	248.701	130.673	0	0	0
5	1	1	""	"sp4"	2260	23640	150	2462	2461	672	27	130	130	160	195	121	100	100	0	1675	1654	517	31	97	97	111	151	136	99	98	0	1.478	1.497	1.534	1.540	1.529	1.488	0.848	166	1226	96	3910	3888	0.564	2332	1578	2331	1557	408512	274498	11.800	10.219	0	0	0
5	2	1	""	"sp4"	2660	23650	140	2458	2436	651	26	127	127	148	98	66	100	100	0	1720	1736	508	29	94	94	108	81	75	100	100	0	1.434	1.406	1.441	1.409	1.427	1.423	0.864	161	1103	88	3957	3951	0.520	2331	1626	2309	1642	392167	279431	23.347	20.099	0	0	0
5	3	1	""	"sp4"	3070	23650	140	2422	2427	573	23	122	122	137	87	63	100	100	0	1767	1787	542	30	93	93	103	65	63	100	100	0	1.374	1.361	1.391	1.390	1.414	1.345	0.861	158	1106	96	3974	3999	0.458	2300	1674	2305	1694	383483	282391	26.322	25.908	0	0	0
5	4	1	""	"sp4"	3460	23650	140	2379	2366	668	28	121	121	133	78	58	100	100	0	1701	1707	568	33	92	92	101	73	72	100	100	0	1.403	1.390	1.397	1.400	1.411	1.386	0.864	164	1100	87	3867	3860	0.489	2258	1609	2245	1615	387975	280004	28.628	22.000	0	0	0
5	5	1	""	"ccl4"	3860	23640	150	761	786	286	36	127	127	146	106	72	99	97	0	492	499	204	40	94	94	104	60	57	98	94	0	1.593	1.627	1.734	1.695	1.976	1.820	0.581	169	1223	86	1032	1064	0.672	634	398	659	405	132908	84359	6.038	6.583	0	0	0
5	6	1	""	"ccl4"	4270	23650	140	853	870	273	31	124	124	174	1149	660	7	0	0	482	490	176	35	98	98	134	843	629	0	0	0	1.898	1.903	1.897	1.992	1.879	2.071	0.622	154	1110	96	1113	1138	0.924	729	384	746	392	133942	75518	0.606	0.422	-100	0	1
5	7	1	""	"ccl4"	4670	23640	140	826	819	241	29	130	130	149	119	79	99	97	0	437	499	228	45	97	97	109	74	67	95	88	0	2.047	1.714	1.811	1.919	1.986	1.658	0.586	165	1099	92	1036	1091	1.034	696	340	689	402	135196	82304	5.630	5.270	0	0	0
5	8	1	""	"ccl4"	5070	23640	140	805	835	389	46	128	128	142	82	57	98	94	0	448	500	276	55	96	96	106	65	61	95	84	0	1.923	1.750	1.983	1.940	2.224	1.817	0.600	167	1097	94	1029	1111	0.943	677	352	707	404	139403	83576	8.451	6.062	0	0	0
5	9	1	""	"fyn"	5470	23640	130	237	254	122	48	126	126	140	79	56	61	31	0	218	239	109	45	96	96	107	61	57	73	49	0	0.910	0.895	1.124	0.992	3.767	1.204	0.066	107	895	40	233	271	-0.136	111	122	128	143	27131	25608	1.443	2.164	-100	0	1
5	10	1	""	"fyn"	5870	23640	140	233	262	145	55	120	120	132	71	53	63	36	0	196	216	106	49	94	94	101	57	56	72	43	0	1.108	1.164	1.144	1.057	4.176	2.164	0.096	141	1113	81	215	264	0.148	113	102	142	122	36934	30464	1.831	2.018	-100	0	1
5	11	1	""	"fyn"	6270	23640	150	223	241	125	51	127	127	137	76	55	56	30	0	183	228	156	68	94	94	104	67	64	61	35	0	1.079	0.851	1.027	0.980	4.085	0.857	0.066	161	1217	75	185	248	0.110	96	89	114	134	38728	36787	1.368	1.851	-100	0	1
5	12	1	""	"fyn"	6660	23630	150	242	258	149	57	124	124	135	70	51	63	39	0	189	211	108	51	96	96	104	54	51	67	45	0	1.269	1.165	1.469	1.328	3.917	2.444	0.054	144	1225	52	211	249	0.344	118	93	134	115	37088	30454	1.757	1.981	-100	0	1
5	13	1	""	"ccl6"	7060	23630	100	197	205	104	50	119	119	128	62	48	61	33	0	194	213	81	38	94	94	102	47	46	83	50	0	0.780	0.723	1.746	1.216	5.250	1.752	0.001	18	579	37	178	205	-0.358	78	100	86	119	3688	3841	1.242	2.362	-100	0	1
5	14	1	""	"ccl6"	7450	23640	80	268	281	90	32	126	126	141	78	55	77	33	0	200	200	61	30	94	94	105	55	52	66	44	0	1.340	1.462	1.769	1.427	3.634	3.166	0.009	9	366	0	248	261	0.422	142	106	155	106	2531	1802	1.795	1.727	-100	0	1
5	15	1	""	"ccl6"	7840	23620	50	179	172	72	41	139	139	157	75	47	41	0	0	138	161	46	28	122	122	128	52	40	41	8	0	2.500	0.846	2.263	2.871	5.847	-13.228	0.031	12	104	100	56	72	1.322	40	16	33	39	2061	1930	0.200	0.635	-100	0	1
5	16	1	""	"ccl6"	8260	23630	150	139	141	66	46	126	126	137	74	54	16	5	0	135	145	55	37	90	90	98	46	46	47	21	0	0.289	0.273	0.714	0.777	4.627	6.125	0.005	156	1272	100	58	70	-1.791	13	45	15	55	21980	22629	0.054	1.022	-100	0	1
5	17	1	""	"sp7"	8660	23630	140	1363	1366	444	32	119	119	130	71	54	100	98	0	1178	1206	402	33	89	89	99	58	58	100	100	0	1.142	1.116	1.143	1.094	1.541	1.123	0.831	165	1103	89	2333	2364	0.192	1244	1089	1247	1117	225360	198948	17.408	19.086	0	0	0
5	18	1	""	"sp7"	9060	23640	140	1390	1417	361	25	121	121	131	67	51	100	100	0	1220	1214	361	29	90	90	97	52	53	100	100	0	1.123	1.153	1.172	1.177	1.534	1.149	0.829	149	1115	93	2399	2420	0.167	1269	1130	1296	1124	211118	180945	19.194	21.481	0	0	0
5	19	1	""	"sp7"	9460	23640	140	1402	1438	528	36	125	125	136	71	52	100	100	0	1191	1240	367	29	87	87	94	47	50	100	100	0	1.157	1.139	1.119	1.147	1.533	1.205	0.752	156	1112	94	2381	2466	0.210	1277	1104	1313	1153	224250	193397	18.338	24.383	0	0	0
5	20	1	""	"sp7"	9860	23630	140	1311	1308	343	26	124	124	139	91	65	100	100	0	1202	1205	328	27	89	89	100	90	90	100	99	0	1.066	1.061	1.087	1.064	1.506	1.064	0.826	160	1104	89	2300	2300	0.092	1187	1113	1184	1116	209313	192864	12.846	12.278	0	0	0
5	1	2	""	"ara"	2240	24100	80	600	1125	1522	135	139	139	152	90	59	91	70	0	333	2159	5626	260	95	95	110	96	87	75	58	0	1.937	0.478	1.004	1.262	3.371	0.279	0.831	24	354	58	699	3050	0.954	461	238	986	2064	26993	51821	10.811	21.344	0	0	0
5	2	2	""	"ara"	2660	24040	150	132	141	81	57	126	126	143	90	62	10	2	0	101	114	57	50	93	93	110	171	155	3	0	0	0.750	0.714	1.667	1.686	4.257	0.261	0.318	156	1272	100	14	36	-0.415	6	8	15	21	21971	17710	-0.022	0.023	-100	0	1
5	3	2	""	"ara"	3060	24040	150	136	144	80	55	123	123	138	82	59	12	5	0	98	108	48	44	90	90	98	57	58	16	3	0	1.625	1.167	1.538	1.724	4.370	-239.549	0.000	156	1272	100	21	39	0.700	13	8	21	18	22525	16880	0.073	0.175	-100	0	1
5	4	2	""	"ara"	3450	24010	90	130	145	58	40	132	132	141	74	52	17	1	0	87	99	53	53	92	92	103	71	68	9	1	0	0.400	1.857	1.717	1.893	4.126	0.265	0.030	52	420	100	-7	20	-1.322	-2	-5	13	7	7529	5122	0.054	-0.056	-100	0	1
5	5	2	""	"fzd2"	3860	24040	150	995	1029	394	38	121	121	134	71	52	100	100	0	558	589	238	40	96	96	103	50	48	99	99	0	1.892	1.842	1.855	1.912	1.826	1.990	0.656	172	1216	89	1336	1401	0.920	874	462	908	493	177042	101277	12.606	9.720	0	0	0
5	6	2	""	"fzd2"	4270	24040	150	1027	1103	373	33	125	125	140	87	62	100	100	0	566	592	245	41	95	95	106	79	74	98	95	0	1.915	1.968	2.072	2.096	1.861	2.103	0.646	163	1229	95	1373	1475	0.937	902	471	978	497	179841	96469	11.069	6.152	0	0	0
5	7	2	""	"fzd2"	4670	24040	150	1050	1082	384	35	128	128	145	90	62	100	100	0	596	624	266	42	99	99	106	57	53	99	98	0	1.855	1.817	1.856	1.922	1.885	1.920	0.665	174	1218	92	1419	1479	0.891	922	497	954	525	188346	108658	10.411	9.088	0	0	0
5	8	2	""	"fzd2"	5070	24040	160	1042	1084	420	38	129	129	141	87	61	100	99	0	563	586	217	37	95	95	106	84	79	98	96	0	1.951	1.945	2.136	1.931	1.838	2.179	0.637	178	1506	91	1381	1446	0.964	913	468	955	491	193037	104278	10.839	5.714	0	0	0
5	9	2	""	"ccl7"	5460	24030	150	738	766	309	40	123	123	140	87	62	98	96	0	644	676	264	39	93	93	105	71	67	99	97	0	1.116	1.103	1.080	1.094	2.025	1.167	0.565	184	1208	86	1166	1226	0.158	615	551	643	583	140914	124329	7.195	8.042	0	0	0
5	10	2	""	"ccl7"	5870	24040	150	682	709	244	34	126	126	139	79	56	100	99	0	647	672	251	37	93	93	103	51	49	100	100	0	1.004	1.007	1.029	1.007	1.821	1.012	0.594	175	1217	95	1110	1162	0.006	556	554	583	579	124027	117626	7.215	11.157	0	0	0
5	11	2	""	"ccl7"	6270	24040	150	657	701	271	38	124	124	135	72	53	98	96	0	571	623	264	42	93	93	103	68	66	97	97	0	1.115	1.089	1.097	1.112	1.993	1.071	0.615	183	1202	93	1011	1107	0.157	533	478	577	530	128274	114016	7.861	7.647	0	0	0
5	12	2	""	"ccl7"	6660	24030	150	673	682	239	35	126	126	139	96	69	96	95	0	629	635	229	36	93	93	109	238	218	90	57	0	1.021	1.026	1.083	1.010	1.999	0.579	0.379	187	1205	92	1083	1098	0.030	547	536	556	542	127625	118671	5.656	2.210	0	0	0
5	13	2	""	"g3pdh"	7060	24030	150	31919	31223	5875	18	122	122	173	403	232	100	100	0	16076	15860	3159	19	94	94	112	133	118	100	100	0	1.990	1.973	1.986	1.977	1.138	1.973	0.982	198	1194	93	47779	46867	0.993	31797	15982	31101	15766	6182116	3140190	77.047	118.406	0	0	0
5	14	2	""	"g3pdh"	7470	24040	160	33363	31670	6820	21	124	124	150	199	132	100	100	0	16586	15832	3707	23	92	92	108	117	108	100	100	0	2.015	2.004	2.016	2.024	1.195	2.003	0.979	193	1491	89	49733	47286	1.011	33239	16494	31546	15740	6112259	3055514	158.392	134.393	0	0	0
5	15	2	""	"g3pdh"	7860	24030	150	30799	30358	5957	19	128	128	136	67	49	100	100	0	15437	15297	3304	21	93	93	103	57	55	100	100	0	1.999	1.988	2.007	1.993	1.174	1.989	0.974	196	1188	97	46015	45434	0.999	30671	15344	30230	15204	5950224	2998294	451.075	266.561	0	0	0
5	16	2	""	"g3pdh"	8270	24030	170	31742	30600	6829	22	126	126	135	68	50	100	100	0	15866	15257	3694	24	90	90	98	53	54	100	100	0	2.004	2.009	2.019	2.023	1.219	2.012	0.976	211	1613	95	47392	45641	1.003	31616	15776	30474	15167	6456702	3219142	448.015	286.019	0	0	0
5	17	2	""	"sp2"	8660	24040	140	3537	3414	774	22	124	124	134	77	57	100	100	0	2728	2670	747	27	90	90	97	51	52	100	100	0	1.294	1.275	1.281	1.302	1.347	1.261	0.915	148	1116	80	6051	5870	0.372	3413	2638	3290	2580	505217	395112	42.597	50.451	0	0	0
5	18	2	""	"sp2"	9060	24040	140	3486	3424	763	22	125	125	137	67	48	100	100	0	2606	2543	660	25	92	92	98	56	57	100	100	0	1.337	1.346	1.372	1.374	1.356	1.341	0.921	148	1120	86	5875	5750	0.419	3361	2514	3299	2451	506683	376343	49.060	43.661	0	0	0
5	19	2	""	"sp2"	9460	24040	140	3541	3444	738	21	128	128	144	136	94	100	100	0	2605	2596	631	24	92	92	107	107	100	100	100	0	1.358	1.324	1.313	1.332	1.297	1.326	0.920	149	1119	93	5926	5820	0.441	3413	2513	3316	2504	513193	386734	24.265	23.262	0	0	0
5	20	2	""	"sp2"	9860	24040	130	3250	3163	752	23	124	124	134	68	50	100	100	0	2380	2375	640	26	88	88	96	48	50	100	100	0	1.364	1.329	1.312	1.337	1.352	1.330	0.904	149	875	95	5418	5326	0.448	3126	2292	3039	2287	471234	353873	44.544	47.479	0	0	0
5	1	3	""	"ccl9"	2260	24440	150	518	550	213	38	118	118	136	144	105	92	74	0	339	371	193	52	87	87	107	249	232	50	13	0	1.587	1.521	1.630	1.716	3.126	1.586	0.433	179	1213	96	652	716	0.666	400	252	432	284	98448	66393	2.875	1.060	-100	0	1
5	2	3	""	"ccl9"	2670	24440	150	529	556	222	39	119	119	130	69	53	98	93	0	340	369	173	46	91	91	100	57	57	92	82	0	1.647	1.572	1.557	1.739	2.643	1.740	0.428	179	1213	94	659	715	0.720	410	249	437	278	99557	66094	6.174	4.719	0	0	0
5	3	3	""	"ccl9"	3070	24440	160	558	576	233	40	118	118	131	78	59	98	92	0	335	364	165	45	91	91	100	60	60	93	85	0	1.803	1.678	1.607	1.812	2.865	1.974	0.427	187	1497	90	684	731	0.850	440	244	458	273	107676	68077	5.705	4.400	0	0	0
5	4	3	""	"ccl9"	3460	24440	160	489	521	201	38	120	120	134	113	84	94	81	0	323	343	162	47	90	90	111	438	394	12	0	0	1.584	1.585	1.700	1.700	2.531	0.267	0.391	196	1484	92	602	654	0.664	369	233	401	253	102114	67253	3.425	0.530	-100	0	1
5	5	3	""	"gadd45a"	3870	24440	170	3647	3540	1093	30	124	124	137	79	57	100	100	0	2220	2184	697	31	96	96	107	66	61	100	100	0	1.659	1.636	1.637	1.641	1.354	1.666	0.899	219	1605	96	5647	5504	0.730	3523	2124	3416	2088	775287	478388	43.076	31.470	0	0	0
5	6	3	""	"gadd45a"	4260	24440	170	3716	3649	883	24	127	127	142	88	61	100	100	0	2278	2203	676	30	97	97	110	67	60	100	99	0	1.646	1.672	1.670	1.740	1.458	1.668	0.910	216	1608	93	5770	5628	0.719	3589	2181	3522	2106	788196	475868	39.852	31.239	0	0	0
5	7	3	""	"gadd45a"	4670	24440	160	3785	3842	835	21	125	125	136	73	53	100	100	0	2297	2353	622	26	97	97	106	54	50	100	100	0	1.664	1.648	1.692	1.670	1.341	1.660	0.890	213	1467	95	5860	5973	0.735	3660	2200	3717	2256	818361	501241	50.767	41.611	0	0	0
5	8	3	""	"gadd45a"	5070	24430	170	3683	3681	894	24	124	124	139	81	58	100	100	0	2258	2266	608	26	95	95	109	124	113	100	100	0	1.645	1.638	1.611	1.654	1.338	1.661	0.902	225	1599	91	5722	5728	0.718	3559	2163	3557	2171	828151	509959	43.728	17.395	0	0	0
5	9	3	""	"ccnd1"	5470	24430	160	2202	2146	574	26	124	124	156	348	223	99	97	0	1807	1801	535	29	96	96	178	1365	766	73	4	0	1.214	1.186	1.173	1.193	1.481	0.484	0.465	206	1474	84	3789	3727	0.280	2078	1711	2022	1705	442177	371051	5.718	1.189	0	0	0
5	10	3	""	"ccnd1"	5870	24440	160	2134	2177	584	26	128	128	140	82	58	100	99	0	1846	1861	573	30	95	95	103	55	53	100	100	0	1.146	1.160	1.195	1.168	1.508	1.156	0.845	202	1480	96	3757	3815	0.197	2006	1751	2049	1766	439738	375830	24.841	31.964	0	0	0
5	11	3	""	"ccnd1"	6270	24440	160	2043	2022	565	27	123	123	134	71	52	100	100	0	1588	1637	509	31	93	93	102	51	50	100	100	0	1.284	1.230	1.235	1.243	1.506	1.238	0.826	207	1473	97	3415	3443	0.361	1920	1495	1899	1544	418524	338835	26.592	30.098	0	0	0
5	12	3	""	"ccnd1"	6670	24440	170	1951	1972	570	28	123	123	135	73	54	100	100	0	1600	1658	600	36	92	92	100	55	55	100	100	0	1.212	1.181	1.206	1.213	1.488	1.155	0.858	212	1612	97	3336	3415	0.277	1828	1508	1849	1566	418013	351491	25.164	28.327	0	0	0
5	13	3	""	"gadd45b"	7070	24430	160	990	1022	344	33	123	123	169	505	298	88	36	0	613	651	242	37	92	92	165	1559	944	0	0	0	1.664	1.608	1.620	1.661	1.785	1.664	0.651	218	1462	93	1388	1458	0.735	867	521	899	559	222773	142022	1.689	0.312	-100	0	1
5	14	3	""	"gadd45b"	7470	24430	160	933	1011	376	37	121	121	132	81	61	100	99	0	618	646	287	44	91	91	97	46	47	99	98	0	1.541	1.604	1.656	1.675	1.907	1.673	0.653	217	1463	93	1339	1445	0.624	812	527	890	555	219437	140185	10.852	11.935	0	0	0
5	15	3	""	"gadd45b"	7870	24430	170	970	987	322	32	125	125	138	85	61	100	98	0	592	628	274	43	90	90	100	62	62	99	98	0	1.683	1.602	1.690	1.679	1.864	1.631	0.666	222	1602	96	1347	1400	0.751	845	502	862	538	219159	139451	9.988	8.516	0	0	0
5	16	3	""	"gadd45b"	8270	24430	170	987	1018	339	33	119	119	129	67	51	100	100	0	557	587	230	39	89	89	96	46	47	99	99	0	1.855	1.805	1.914	1.878	1.839	1.915	0.676	228	1596	96	1336	1397	0.891	868	468	899	498	232142	133895	13.269	10.674	0	0	0
5	17	3	""	"ccnd2"	8670	24430	140	604	615	197	32	121	121	131	67	51	100	98	0	489	522	179	34	90	90	96	42	43	100	100	0	1.211	1.144	1.162	1.144	1.823	1.178	0.633	167	1097	96	882	926	0.276	483	399	494	432	102766	87238	7.224	10.143	0	0	0
5	18	3	""	"ccnd2"	9060	24430	150	590	622	222	35	126	126	136	74	54	100	97	0	499	507	174	34	91	91	99	48	48	100	99	0	1.137	1.192	1.171	1.178	1.848	1.309	0.580	168	1220	90	872	912	0.185	464	408	496	416	104504	85227	6.568	8.500	0	0	0
5	19	3	""	"ccnd2"	9470	24440	150	604	629	205	32	123	123	134	72	53	100	98	0	493	512	206	40	91	91	98	47	47	98	96	0	1.197	1.202	1.240	1.268	1.982	1.212	0.585	168	1224	96	883	927	0.259	481	402	506	421	105747	86036	6.875	8.809	0	0	0
5	20	3	""	"ccnd2"	9860	24440	150	580	594	190	31	123	123	135	68	50	99	96	0	478	498	185	37	89	89	95	44	46	100	98	0	1.175	1.152	1.215	1.175	1.966	1.185	0.604	171	1221	97	846	880	0.233	457	389	471	409	101541	85118	6.750	9.159	0	0	0
5	1	4	""	"gna13"	2250	24820	110	262	261	136	52	120	120	135	82	60	64	38	0	179	232	162	69	94	94	106	64	60	64	31	0	1.671	1.022	1.977	1.447	4.099	0.947	0.063	67	583	34	227	279	0.741	142	85	141	138	17516	15556	1.537	1.969	-100	0	1
5	2	4	""	"gna13"	2670	24860	140	226	262	144	54	121	121	134	72	53	65	42	0	217	233	114	48	88	88	97	53	54	77	59	0	0.814	0.972	1.054	1.190	4.694	2.584	0.055	83	1119	37	234	286	-0.297	105	129	141	145	21717	19347	1.778	2.566	-100	0	1
5	3	4	""	"gna13"	3060	24840	140	235	258	112	43	125	125	141	96	68	53	26	0	214	235	106	45	95	95	106	86	81	57	26	0	0.924	0.950	1.047	1.008	4.945	4.825	0.005	56	1129	26	229	273	-0.114	110	119	133	140	14475	13136	1.219	1.500	-100	0	1
5	4	4	""	"gna13"	3470	24840	160	268	283	129	45	121	121	132	72	54	77	50	0	182	207	108	52	94	94	102	50	49	66	42	0	1.670	1.434	1.567	1.814	4.019	4.261	0.016	77	1520	32	235	275	0.740	147	88	162	113	21791	15945	2.097	2.100	-100	0	1
5	5	4	""	"ccnd3"	3870	24840	150	519	548	213	38	127	127	144	111	77	96	84	0	482	518	221	42	98	98	112	100	89	96	86	0	1.021	1.002	1.014	1.022	2.198	0.996	0.359	181	1207	93	776	841	0.030	392	384	421	420	99153	93759	3.640	4.060	0	0	0
5	6	4	""	"ccnd3"	4270	24840	150	501	520	193	37	125	125	142	87	61	93	87	0	428	453	174	38	96	96	106	61	57	97	92	0	1.133	1.106	1.137	1.114	2.501	1.231	0.423	177	1211	94	708	752	0.180	376	332	395	357	92099	80201	4.345	5.689	0	0	0
5	7	4	""	"ccnd3"	4670	24840	150	504	532	206	38	131	131	145	101	69	95	82	0	500	552	500	90	98	98	111	72	64	98	93	0	0.928	0.883	0.899	0.904	2.340	0.486	0.328	179	1207	89	775	855	-0.108	373	402	401	454	95173	98726	3.832	6.125	0	0	0
5	8	4	""	"ccnd3"	5070	24840	150	513	519	193	37	133	133	146	87	59	93	88	0	485	507	226	44	95	95	107	104	97	95	79	0	0.974	0.937	0.971	0.936	2.947	0.930	0.430	188	1204	97	770	798	-0.038	380	390	386	412	97486	95369	4.287	3.846	0	0	0
5	9	4	""	"gpd2"	5460	24840	150	700	751	355	47	128	128	151	250	165	92	59	0	471	504	244	48	95	95	137	920	671	1	0	0	1.521	1.523	1.492	1.548	2.151	1.488	0.549	192	1200	92	948	1032	0.605	572	376	623	409	144161	96835	2.400	0.399	-100	0	1
5	10	4	""	"gpd2"	5860	24840	150	706	737	276	37	125	125	139	81	58	100	98	0	506	531	240	45	94	94	102	59	57	97	92	0	1.410	1.400	1.397	1.502	2.147	1.456	0.502	190	1198	87	993	1049	0.496	581	412	612	437	139968	100968	7.383	7.271	0	0	0
5	11	4	""	"gpd2"	6270	24830	150	749	754	262	34	129	129	139	76	54	99	98	0	492	523	236	45	92	92	101	61	60	97	93	0	1.550	1.450	1.449	1.553	2.102	1.515	0.543	196	1190	96	1020	1056	0.632	620	400	625	431	147854	102433	8.092	6.918	0	0	0
5	12	4	""	"gpd2"	6670	24830	150	710	725	286	39	120	120	133	73	54	100	96	0	475	508	228	44	94	94	103	58	56	99	91	0	1.549	1.461	1.443	1.559	2.420	1.575	0.487	197	1191	91	971	1019	0.631	590	381	605	414	142905	100051	8.110	6.983	0	0	0
5	13	4	""	"ccr5"	7070	24830	150	390	418	152	36	124	124	289	2345	811	0	0	0	347	358	155	43	92	92	461	4432	961	0	0	0	1.043	1.105	1.139	1.149	2.403	1.148	0.377	182	1204	96	521	560	0.061	266	255	294	266	76036	65095	0.055	-0.023	-100	0	1
5	14	4	""	"ccr5"	7470	24830	150	392	405	185	45	121	121	136	90	66	87	69	0	326	341	148	43	87	87	100	101	101	86	56	0	1.134	1.118	1.035	1.046	3.061	1.391	0.312	175	1212	89	510	538	0.181	271	239	284	254	70918	59657	2.989	2.386	0	0	0
5	15	4	""	"ccr5"	7870	24840	150	411	420	160	38	125	125	136	73	53	94	81	0	327	343	136	39	91	91	98	50	51	96	89	0	1.212	1.171	1.196	1.209	2.531	1.308	0.436	184	1202	86	522	547	0.277	286	236	295	252	77237	63058	3.890	4.900	0	0	0
5	16	4	""	"ccr5"	8270	24830	160	401	418	165	39	121	121	134	145	108	81	45	0	311	340	160	47	90	90	97	45	46	95	88	0	1.267	1.188	1.172	1.176	2.581	2.622	0.255	190	1490	91	501	547	0.341	280	221	297	250	79367	64674	1.959	5.400	-100	0	1
5	17	4	""	"gpx2"	8660	24830	150	336	391	215	54	118	118	129	69	53	86	69	0	252	313	201	64	88	88	96	47	48	86	69	0	1.329	1.213	1.258	1.326	3.954	1.370	0.196	166	1213	76	382	498	0.410	218	164	273	225	64905	51903	3.797	4.617	0	0	0
5	18	4	""	"gpx2"	9060	24830	150	316	360	198	55	123	123	135	81	60	77	57	0	258	301	182	60	91	91	103	83	80	77	50	0	1.156	1.129	1.162	1.129	3.514	1.243	0.179	167	1218	86	360	447	0.209	193	167	237	210	60093	50238	2.778	2.386	0	0	0
5	19	4	""	"gpx2"	9470	24830	150	315	380	241	63	128	128	140	79	56	81	59	0	260	348	269	77	91	91	101	81	80	80	51	0	1.107	0.981	1.098	0.996	4.001	0.960	0.332	166	1218	87	356	509	0.147	187	169	252	257	63126	57766	3.038	3.049	0	0	0
5	20	4	""	"gpx2"	9870	24830	150	335	358	191	53	132	132	147	91	61	73	53	0	255	321	233	72	97	97	120	171	142	47	16	0	1.285	1.009	1.192	1.078	3.670	0.830	0.209	160	1224	88	361	450	0.362	203	158	226	224	57306	51287	2.319	1.175	-100	0	1
5	1	5	""	"cct3"	2270	25240	140	1421	1472	496	33	122	122	135	83	61	100	100	0	1018	1071	400	37	89	89	98	61	62	100	99	0	1.398	1.375	1.344	1.400	1.786	1.420	0.718	171	1093	89	2228	2332	0.483	1299	929	1350	982	251691	183200	16.108	15.951	0	0	0
5	2	5	""	"cct3"	2660	25250	150	1346	1420	456	32	118	118	131	71	54	100	100	0	1098	1110	417	37	90	90	97	55	56	100	99	0	1.218	1.276	1.302	1.318	1.670	1.273	0.765	176	1216	92	2236	2322	0.285	1228	1008	1302	1020	249989	195308	18.155	18.418	0	0	0
5	3	5	""	"cct3"	3070	25240	150	1442	1459	526	36	124	124	138	75	54	100	100	0	999	1084	469	43	90	90	99	51	51	100	100	0	1.450	1.343	1.372	1.378	1.802	1.355	0.721	172	1220	92	2227	2329	0.536	1318	909	1335	994	250899	186408	17.613	19.314	0	0	0
5	4	5	""	"cct3"	3460	25250	150	1376	1361	446	32	123	123	137	73	53	100	100	0	968	1025	428	41	94	94	103	58	56	100	100	0	1.434	1.330	1.352	1.388	1.728	1.309	0.747	193	1195	91	2127	2169	0.520	1253	874	1238	931	262697	197862	16.767	15.897	0	0	0
5	5	5	""	"gspt1"	3870	25240	160	629	676	286	42	126	126	142	85	59	98	94	0	480	523	232	44	99	99	109	61	55	97	93	0	1.320	1.297	1.305	1.331	2.481	1.414	0.421	192	1492	94	884	974	0.401	503	381	550	424	129786	100449	6.282	6.787	0	0	0
5	6	5	""	"gspt1"	4270	25250	160	629	650	270	41	128	128	146	133	91	95	85	0	469	532	270	50	95	95	122	439	359	39	6	0	1.340	1.195	1.274	1.213	2.437	0.349	0.439	186	1496	94	875	959	0.422	501	374	522	437	120944	99024	3.789	0.934	-100	0	1
5	7	5	""	"gspt1"	4670	25250	160	701	706	263	37	129	129	141	80	56	98	96	0	509	547	261	47	95	95	108	91	84	95	88	0	1.382	1.277	1.356	1.318	2.426	1.303	0.474	188	1496	97	986	1029	0.467	572	414	577	452	132681	102858	7.063	4.824	0	0	0
5	8	5	""	"gspt1"	5070	25240	170	617	675	293	43	125	125	141	90	63	98	95	0	415	468	242	51	96	96	106	85	80	94	81	0	1.542	1.478	1.504	1.570	2.486	1.538	0.396	204	1612	93	811	922	0.625	492	319	550	372	137681	95417	5.933	4.259	0	0	0
5	9	5	""	"sp1"	5460	25250	140	11584	10957	2513	22	130	130	143	93	65	100	100	0	5953	5610	1506	26	96	96	111	106	95	100	100	0	1.956	1.964	2.014	2.006	1.268	1.953	0.969	168	1096	96	17311	16341	0.968	11454	5857	10827	5514	1840719	942411	116.280	51.877	0	0	0
5	10	5	""	"sp1"	5870	25250	130	11860	11379	2479	21	125	125	136	76	55	100	100	0	6102	5944	1226	20	98	98	108	67	62	100	100	0	1.955	1.925	1.898	1.929	1.193	1.947	0.965	151	869	87	17739	17100	0.967	11735	6004	11254	5846	1718216	897614	147.934	87.104	0	0	0
5	11	5	""	"sp1"	6260	25250	140	11459	11225	2271	20	126	126	138	78	56	100	100	0	5836	5585	1184	21	93	93	104	82	78	100	100	0	1.973	2.021	2.003	2.030	1.175	2.032	0.972	152	1116	90	17076	16591	0.980	11333	5743	11099	5492	1706158	848867	142.141	66.841	0	0	0
5	12	5	""	"sp1"	6660	25250	140	11554	11039	2108	19	125	125	138	76	55	100	100	0	5569	5517	1248	22	92	92	101	53	52	100	100	0	2.087	2.012	2.015	2.039	1.234	2.013	0.964	158	1106	90	16906	16339	1.061	11429	5477	10914	5425	1744158	871710	143.434	102.189	0	0	0
5	13	5	""	"cct5"	7060	25230	150	4315	4295	1206	28	118	118	129	63	48	100	100	0	2901	3133	2972	94	91	91	101	64	63	100	100	0	1.494	1.373	1.481	1.478	1.398	0.937	0.589	195	1193	93	7007	7219	0.579	4197	2810	4177	3042	837435	610899	66.127	47.375	0	0	0
5	14	5	""	"cct5"	7460	25230	150	4113	4153	864	20	122	122	136	99	72	100	100	0	2836	2805	693	24	89	89	100	73	73	100	100	0	1.453	1.484	1.468	1.497	1.303	1.483	0.919	192	1200	93	6738	6747	0.539	3991	2747	4031	2716	797287	538558	40.576	37.055	0	0	0
5	15	5	""	"cct5"	7870	25230	160	3847	3781	899	23	127	127	138	72	52	100	100	0	2598	2575	682	26	90	90	99	56	56	100	100	0	1.483	1.470	1.482	1.489	1.367	1.483	0.906	199	1485	94	6228	6139	0.569	3720	2508	3654	2485	752356	512513	50.597	44.214	0	0	0
5	16	5	""	"cct5"	8270	25230	160	3923	3891	910	23	123	123	132	66	50	100	100	0	2564	2567	728	28	91	91	99	55	55	100	99	0	1.537	1.522	1.496	1.553	1.445	1.525	0.900	201	1483	94	6273	6244	0.620	3800	2473	3768	2476	782123	515953	56.955	44.873	0	0	0
5	17	5	""	"gstm2"	8660	25240	150	2598	2644	630	23	121	121	131	65	49	100	100	0	2033	2002	508	25	90	90	96	44	45	100	100	0	1.275	1.320	1.303	1.335	1.351	1.330	0.891	186	1206	86	4420	4435	0.350	2477	1943	2523	1912	491828	372381	38.662	43.318	0	0	0
5	18	5	""	"gstm2"	9060	25240	150	2540	2509	617	24	120	120	132	78	59	100	100	0	1917	1914	484	25	91	91	102	93	91	100	100	0	1.325	1.310	1.324	1.316	1.400	1.323	0.886	182	1210	92	4246	4212	0.406	2420	1826	2389	1823	456659	348324	30.474	19.484	0	0	0
5	19	5	""	"gstm2"	9460	25240	150	2718	2648	625	23	128	128	143	83	58	100	100	0	1954	1961	495	25	95	95	107	73	68	100	100	0	1.393	1.350	1.349	1.359	1.391	1.363	0.875	181	1211	95	4449	4386	0.478	2590	1859	2520	1866	479219	355026	30.181	25.397	0	0	0
5	20	5	""	"gstm2"	9870	25230	150	2510	2483	544	21	126	126	137	77	56	100	100	0	1878	1894	496	26	95	95	105	82	78	100	100	0	1.337	1.310	1.288	1.331	1.371	1.304	0.888	191	1197	97	4167	4156	0.419	2384	1783	2357	1799	474295	361742	30.468	21.817	0	0	0
5	1	6	""	"cct6a"	2260	25650	150	2219	2207	627	28	125	125	136	74	54	100	100	0	1499	1538	483	31	89	89	99	53	53	100	100	0	1.485	1.437	1.462	1.441	1.573	1.478	0.794	185	1203	96	3504	3531	0.570	2094	1410	2082	1449	408265	284517	27.986	27.151	0	0	0
5	2	6	""	"cct6a"	2670	25640	170	2073	4122	9526	231	123	123	136	73	53	100	100	0	1466	3703	10249	276	90	90	98	53	54	100	99	0	1.417	1.107	1.420	1.411	1.727	0.945	0.958	204	1614	63	3326	7612	0.503	1950	1376	3999	3613	840877	755355	54.603	68.019	0	0	0
5	3	6	""	"cct6a"	3060	25650	150	2065	2110	580	27	125	125	138	81	58	100	100	0	1392	1434	496	34	93	93	105	84	80	100	100	0	1.493	1.480	1.434	1.527	1.576	1.499	0.777	187	1205	97	3239	3326	0.578	1940	1299	1985	1341	394512	268216	24.346	15.821	0	0	0
5	4	6	""	"cct6a"	3470	25650	160	2212	2215	594	26	124	124	134	74	55	100	100	0	1436	1490	513	34	92	92	100	57	57	100	100	0	1.554	1.496	1.492	1.533	1.573	1.508	0.791	204	1476	97	3432	3489	0.636	2088	1344	2091	1398	451909	304044	28.122	24.386	0	0	0
5	5	6	""	"h2dmb1"	3870	25640	150	306	326	142	43	127	127	140	74	52	81	60	0	212	239	121	50	96	96	106	61	57	75	47	0	1.543	1.392	1.486	1.246	3.933	1.689	0.133	142	1235	82	295	342	0.626	179	116	199	143	46241	33998	2.514	2.180	-100	0	1
5	6	6	""	"h2dmb1"	4270	25650	140	325	351	156	44	124	124	140	85	60	85	55	0	204	240	122	50	94	94	105	62	59	77	46	0	1.827	1.555	1.687	1.518	3.511	1.956	0.141	123	1136	66	311	373	0.869	201	110	227	146	43182	29577	2.482	2.177	-100	0	1
5	7	6	""	"h2dmb1"	4660	25650	140	306	338	165	48	128	128	142	86	60	77	51	0	224	251	155	61	95	95	107	87	81	64	32	0	1.380	1.346	1.272	1.240	3.351	1.445	0.258	156	1101	91	307	366	0.465	178	129	210	156	52703	39188	2.279	1.655	-100	0	1
5	8	6	""	"h2dmb1"	5070	25640	150	313	328	158	48	128	128	142	90	63	74	51	0	231	276	169	61	95	95	106	70	66	77	47	0	1.360	1.105	1.421	1.151	3.843	1.089	0.111	156	1224	90	321	381	0.444	185	136	200	181	51224	43011	2.067	2.429	-100	0	1
5	9	6	""	"cct7"	5470	25640	160	15865	16010	6069	37	129	129	142	87	61	100	100	0	10253	10342	3976	38	97	97	112	150	133	100	100	0	1.549	1.550	1.546	1.553	1.150	1.550	0.983	194	1490	94	25892	26126	0.631	15736	10156	15881	10245	3105861	2006271	182.391	68.200	0	0	0
5	10	6	""	"cct7"	5870	25640	150	16770	17006	5794	34	129	129	144	105	72	100	100	0	11112	10960	3923	35	99	99	112	86	76	100	100	0	1.511	1.554	1.558	1.564	1.142	1.547	0.983	188	1204	94	27654	27738	0.596	16641	11013	16877	10861	3197175	2060553	160.590	126.140	0	0	0
5	11	6	""	"cct7"	6270	25640	150	17676	17516	4916	28	124	124	138	82	59	100	100	0	11304	11048	3201	28	94	94	108	98	90	100	100	0	1.566	1.588	1.601	1.596	1.142	1.586	0.982	185	1207	92	28762	28346	0.647	17552	11210	17392	10954	3240459	2043813	211.927	111.633	0	0	0
5	12	6	""	"cct7"	6660	25640	150	16831	15812	5997	37	121	121	133	75	56	100	100	0	10481	9979	3772	37	94	94	114	350	307	100	100	0	1.609	1.587	1.589	1.588	1.179	1.594	0.978	194	1194	93	27097	25576	0.686	16710	10387	15691	9885	3067452	1935845	209.053	28.186	0	0	0
5	13	6	""	"hck"	7060	25640	150	392	414	160	38	118	118	134	94	70	93	78	0	263	274	100	36	90	90	98	69	70	91	66	0	1.584	1.609	1.565	1.730	2.389	2.113	0.351	183	1208	96	447	480	0.664	274	173	296	184	75794	50193	2.979	2.551	0	0	0
5	14	6	""	"hck"	7470	25640	150	404	412	148	35	118	118	130	68	52	94	87	0	264	288	113	39	87	87	94	48	51	98	84	0	1.616	1.463	1.613	1.485	2.277	1.664	0.392	179	1208	95	463	495	0.692	286	177	294	201	73779	51577	4.147	4.042	0	0	0
5	15	6	""	"hck"	7870	25630	150	382	395	151	38	124	124	135	75	55	91	82	0	271	285	101	35	87	87	95	50	52	96	88	0	1.402	1.369	1.354	1.279	2.573	1.733	0.357	180	1212	97	442	469	0.487	258	184	271	198	71137	51389	3.467	3.800	0	0	0
5	16	6	""	"hck"	8270	25630	150	401	426	149	34	125	125	174	1148	659	0	0	0	263	288	126	43	90	90	103	131	127	67	21	0	1.595	1.520	1.687	1.570	2.338	9.567	0.671	185	1206	95	449	499	0.674	276	173	301	198	78790	53286	0.220	1.412	-100	0	1
5	17	6	""	"mmel"	8670	25630	150	385	402	172	42	121	121	132	67	50	91	81	0	333	341	120	35	93	93	101	57	56	94	88	0	1.100	1.133	1.159	1.085	2.706	1.431	0.398	185	1198	92	504	529	0.138	264	240	281	248	74402	63080	4.030	4.211	0	0	0
5	18	6	""	"mmel"	9070	25630	150	357	389	168	43	123	123	139	79	56	91	77	0	304	337	123	36	89	89	101	63	62	98	89	0	1.088	1.073	1.043	1.038	2.069	1.325	0.379	189	1199	90	449	514	0.122	234	215	266	248	73487	63623	3.165	3.746	0	0	0
5	19	6	""	"mmel"	9470	25630	160	379	400	149	37	127	127	146	152	104	79	38	0	300	325	123	37	96	96	107	91	85	91	60	0	1.235	1.192	1.300	1.223	2.403	1.636	0.587	193	1491	89	456	502	0.305	252	204	273	229	77158	62662	1.671	2.396	-100	0	1
5	20	6	""	"mmel"	9870	25630	160	362	374	145	38	126	126	137	74	54	91	73	0	320	347	134	38	93	93	101	52	51	99	90	0	1.040	0.976	1.016	0.901	2.607	1.040	0.410	195	1489	93	463	502	0.057	236	227	248	254	72978	67715	3.203	4.731	0	0	0
5	1	7	""	"tnc"	2270	26050	150	481	510	202	39	121	121	135	82	60	97	90	0	359	384	183	47	87	87	97	54	55	93	86	0	1.324	1.310	1.350	1.425	2.712	1.399	0.390	186	1201	92	632	686	0.405	360	272	389	297	94916	71515	4.573	5.315	0	0	0
5	2	7	""	"tnc"	2660	26040	150	425	448	178	39	120	120	132	70	53	95	88	0	320	370	195	52	89	89	96	49	51	94	85	0	1.320	1.167	1.301	1.277	2.832	1.138	0.360	171	1214	92	536	609	0.401	305	231	328	281	76529	63250	4.514	5.592	0	0	0
5	3	7	""	"tnc"	3070	26040	150	431	463	183	39	122	122	136	76	55	95	87	0	309	352	177	50	91	91	102	95	93	86	59	0	1.417	1.307	1.322	1.420	2.483	1.034	0.304	172	1220	89	527	602	0.503	309	218	341	261	79714	60565	4.303	2.632	0	0	0
5	4	7	""	"tnc"	3470	26040	160	487	478	195	40	124	124	136	78	57	93	83	0	302	331	168	50	91	91	101	57	56	88	79	0	1.720	1.475	1.597	1.598	3.496	1.737	0.330	187	1497	89	574	594	0.782	363	211	354	240	89406	61816	4.385	4.035	0	0	0
5	5	7	""	"n-myc"	3870	26040	150	1196	1216	354	29	129	129	144	84	58	99	99	0	849	864	343	39	94	94	103	53	51	100	98	0	1.413	1.412	1.454	1.485	1.824	1.413	0.708	181	1211	91	1822	1857	0.499	1067	755	1087	770	220059	156390	12.762	14.358	0	0	0
5	6	7	""	"n-myc"	4260	26050	140	1234	1251	346	27	129	129	145	92	63	100	100	0	775	819	308	37	93	93	109	104	95	98	97	0	1.620	1.545	1.536	1.656	1.896	1.571	0.678	171	1093	89	1787	1848	0.696	1105	682	1122	726	213879	139995	12.022	6.827	0	0	0
5	7	7	""	"n-myc"	4670	26050	140	1212	1259	402	31	131	131	147	93	63	100	100	0	869	901	348	38	98	98	110	75	68	98	98	0	1.402	1.405	1.397	1.480	1.801	1.448	0.659	168	1096	94	1852	1931	0.487	1081	771	1128	803	211525	151331	11.957	10.547	0	0	0
5	8	7	""	"n-myc"	5070	26040	150	1133	1161	324	27	131	131	148	91	61	100	100	0	752	795	328	41	95	95	110	112	101	99	95	0	1.525	1.471	1.491	1.551	1.726	1.436	0.686	180	1212	94	1659	1730	0.609	1002	657	1030	700	209062	143120	11.132	6.116	0	0	0
5	9	7	""	"sp8"	5470	26050	140	2091	2100	500	23	124	124	141	89	63	100	100	0	1543	1582	454	28	94	94	107	81	75	100	100	0	1.357	1.328	1.330	1.351	1.438	1.327	0.843	150	1118	97	3416	3464	0.440	1967	1449	1976	1488	314981	237368	22.011	18.210	0	0	0
5	10	7	""	"sp8"	5870	26050	140	2161	2130	505	23	125	125	141	77	54	100	100	0	1572	1595	491	30	95	95	105	63	60	100	100	0	1.378	1.337	1.364	1.370	1.428	1.325	0.854	146	1122	96	3513	3505	0.463	2036	1477	2005	1500	310941	232845	25.831	23.651	0	0	0
5	11	7	""	"sp8"	6260	26060	130	2169	2152	547	25	125	125	136	93	68	100	100	0	1603	1604	456	28	93	93	103	59	57	100	100	0	1.354	1.341	1.328	1.351	1.418	1.353	0.855	144	880	90	3554	3538	0.437	2044	1510	2027	1511	309834	230944	21.677	25.441	0	0	0
5	12	7	""	"sp8"	6660	26050	130	2220	2150	494	22	128	128	139	76	54	100	100	0	1584	1573	476	30	86	86	98	71	72	100	100	0	1.397	1.360	1.322	1.407	1.542	1.353	0.841	145	879	90	3590	3509	0.482	2092	1498	2022	1487	311807	228135	26.461	20.775	0	0	0
5	13	7	""	"ifnabr1"	7070	26030	160	1929	1946	526	27	118	118	136	214	157	100	100	0	1449	1465	465	31	86	86	104	315	302	99	96	0	1.329	1.326	1.317	1.349	1.544	1.171	0.775	208	1476	94	3174	3207	0.410	1811	1363	1828	1379	404823	304734	8.458	4.321	0	0	0
5	14	7	""	"ifnabr1"	7470	26040	160	1818	1857	522	28	120	120	131	77	58	100	100	0	1342	1395	447	32	86	86	95	55	57	100	100	0	1.352	1.327	1.297	1.354	1.568	1.346	0.811	203	1481	97	2954	3046	0.435	1698	1256	1737	1309	376999	283271	22.416	23.636	0	0	0
5	15	7	""	"ifnabr1"	7870	26030	160	1884	1887	488	25	121	121	133	75	56	100	100	0	1372	1408	428	30	90	90	99	55	55	100	100	0	1.375	1.340	1.302	1.361	1.484	1.351	0.827	203	1481	93	3045	3084	0.459	1763	1282	1766	1318	383019	285748	23.387	23.800	0	0	0
5	16	7	""	"ifnabr1"	8270	26030	160	1903	1934	511	26	125	125	135	67	49	100	100	0	1399	1415	427	30	92	92	98	45	45	100	100	0	1.360	1.367	1.369	1.389	1.538	1.386	0.809	207	1477	94	3085	3132	0.444	1778	1307	1809	1323	400272	292913	26.851	29.267	0	0	0
5	17	7	""	"prph1"	8660	26030	150	247	259	107	41	125	125	135	76	56	69	40	0	203	208	79	37	89	89	100	82	82	67	25	0	1.070	1.126	1.171	1.226	3.212	0.818	0.255	117	1229	41	236	253	0.098	122	114	134	119	30361	24354	1.632	1.317	-100	0	1
5	18	7	""	"prph1"	9060	26030	150	244	254	109	42	125	125	139	90	64	63	34	0	211	248	121	48	91	91	102	68	66	80	46	0	0.992	0.822	1.045	0.939	3.770	1.014	0.105	95	1224	34	239	286	-0.012	119	120	129	157	24163	23592	1.278	2.147	-100	0	1
5	19	7	""	"prph1"	9470	26020	120	234	261	126	48	121	121	135	80	59	66	34	0	220	214	76	35	91	91	105	83	79	69	27	0	0.876	1.138	0.962	1.052	3.887	2.442	0.095	96	775	35	242	263	-0.191	113	129	140	123	25050	20522	1.575	1.313	-100	0	1
5	20	7	""	"prph1"	9870	26040	150	214	244	136	55	124	124	134	71	52	61	32	0	189	204	84	41	87	87	96	54	56	81	46	0	0.882	1.026	1.060	1.081	3.283	2.760	0.085	165	1209	65	192	237	-0.181	90	102	120	117	40317	33606	1.549	2.000	-100	0	1
5	1	8	""	"lgals9"	2270	26450	140	345	397	187	47	119	119	135	107	79	83	56	0	236	267	132	49	85	85	100	156	156	46	12	0	1.497	1.527	1.601	1.513	3.172	2.031	0.163	160	1091	92	377	460	0.582	226	151	278	182	63512	42785	2.449	1.071	-100	0	1
5	2	8	""	"lgals9"	2670	26450	150	341	372	179	48	119	119	133	72	54	88	71	0	231	259	116	44	86	86	95	50	52	92	73	0	1.531	1.462	1.478	1.318	3.428	2.230	0.214	172	1218	96	367	426	0.614	222	145	253	173	63947	44621	3.319	3.280	0	0	0
5	3	8	""	"lgals9"	3070	26440	150	340	371	178	47	123	123	131	66	50	89	72	0	230	265	161	60	88	88	95	45	47	91	67	0	1.528	1.401	1.660	1.525	3.218	1.720	0.196	157	1229	87	359	425	0.612	217	142	248	177	58299	41556	3.636	3.778	0	0	0
5	4	8	""	"lgals9"	3470	26450	160	291	339	168	49	125	125	139	95	68	75	43	0	248	264	123	46	92	92	102	62	60	82	58	0	1.064	1.244	1.259	1.303	3.016	2.055	0.183	174	1496	66	322	386	0.089	166	156	214	172	59022	45935	2.105	2.613	-100	0	1
5	5	8	""	"spp1"	3870	26440	150	813	833	354	42	126	126	142	95	66	96	92	0	2308	2297	885	38	92	92	105	78	74	100	100	0	0.310	0.321	0.316	0.288	2.010	0.303	0.760	154	1236	91	2903	2912	-1.690	687	2216	707	2205	128298	353812	7.274	28.103	0	0	0
5	6	8	""	"spp1"	4270	26450	140	824	817	330	40	128	128	144	86	59	97	94	0	2147	2223	837	37	93	93	106	69	65	100	99	0	0.339	0.323	0.309	0.307	1.758	0.304	0.758	154	1109	93	2750	2819	-1.561	696	2054	689	2130	125837	342320	7.826	30.681	0	0	0
5	7	8	""	"spp1"	4660	26450	150	662	721	354	49	129	129	142	80	56	97	90	0	1995	2015	999	49	95	95	113	92	81	100	99	0	0.281	0.308	0.308	0.296	1.990	0.280	0.705	177	1207	88	2433	2512	-1.831	533	1900	592	1920	127550	356576	7.238	20.674	0	0	0
5	8	8	""	"spp1"	5070	26440	140	732	819	499	60	124	124	142	94	66	98	94	0	2055	2110	915	43	94	94	112	99	88	100	100	0	0.310	0.345	0.315	0.320	1.747	0.336	0.626	156	1112	91	2569	2711	-1.690	608	1961	695	2016	127774	329151	7.202	20.182	0	0	0
5	9	8	""	"mmp7"	5470	26430	150	819	882	363	41	126	126	141	96	68	100	98	0	807	860	402	46	94	94	107	71	66	98	96	0	0.972	0.987	1.019	1.054	2.114	0.953	0.565	195	1193	91	1406	1522	-0.041	693	713	756	766	172052	167749	7.719	10.606	0	0	0
5	10	8	""	"mmp7"	5870	26440	160	943	978	385	39	126	126	137	74	54	100	99	0	756	849	429	50	93	93	100	49	49	100	98	0	1.232	1.127	1.241	1.190	2.059	1.084	0.577	197	1485	94	1480	1608	0.301	817	663	852	756	192631	167219	11.365	15.286	0	0	0
5	11	8	""	"mmp7"	6270	26440	160	896	954	363	38	126	126	152	315	207	95	68	0	758	828	386	46	92	92	111	261	235	93	65	0	1.156	1.125	1.174	1.190	2.129	1.162	0.728	201	1483	96	1436	1564	0.209	770	666	828	736	191819	166393	2.546	2.747	0	0	0
5	12	8	""	"mmp7"	6670	26430	160	887	918	391	42	125	125	142	92	64	100	98	0	767	829	374	45	89	89	104	97	93	99	94	0	1.124	1.072	1.099	1.101	2.299	1.066	0.525	210	1470	90	1440	1533	0.169	762	678	793	740	192717	174161	8.435	7.474	0	0	0
5	13	8	""	"vegfa"	7100	26430	90	233	264	135	51	126	126	145	111	76	48	22	0	147	176	109	61	94	94	103	66	64	40	13	0	2.019	1.683	2.523	2.101	4.053	1.620	0.079	45	375	28	160	220	1.014	107	53	138	82	11863	7927	1.072	1.106	-100	0	1
5	14	8	""	"vegfa"	7460	26430	120	322	349	168	48	124	124	139	76	54	84	65	0	144	176	120	68	90	90	101	68	67	40	18	0	3.667	2.616	2.345	2.077	4.575	4.496	0.057	32	847	46	252	311	1.875	198	54	225	86	11176	5636	2.763	1.103	-100	0	1
5	15	8	""	"vegfa"	7870	26410	110	284	414	676	163	126	126	138	72	52	72	60	0	158	428	1124	262	94	94	104	64	61	50	33	0	2.469	0.862	2.042	1.783	5.270	0.612	0.820	48	601	18	222	622	1.304	158	64	288	334	19852	20543	3.833	5.063	-100	0	1
5	16	8	""	"vegfa"	8260	26440	120	330	336	107	31	125	125	139	77	55	91	61	0	157	170	101	59	91	91	106	87	82	29	8	0	3.106	2.671	2.666	3.108	3.586	4.060	0.059	34	825	50	271	290	1.635	205	66	211	79	11415	5775	2.558	0.736	-100	0	1
5	17	8	""	"odc"	8670	26430	150	2285	2396	821	34	125	125	134	70	52	100	100	0	1156	1231	509	41	91	91	99	48	48	100	100	0	2.028	1.992	2.052	2.068	1.606	2.066	0.782	185	1203	93	3225	3411	1.020	2160	1065	2271	1140	443282	227762	32.314	23.583	0	0	0
5	18	8	""	"odc"	9070	26430	150	2380	2400	779	32	126	126	138	72	52	100	100	0	1235	1223	448	36	90	90	100	58	58	100	100	0	1.969	2.007	2.022	2.075	1.541	2.078	0.825	182	1210	94	3399	3407	0.977	2254	1145	2274	1133	436742	222659	31.417	19.362	0	0	0
5	19	8	""	"odc"	9470	26430	150	2342	2356	686	29	120	120	135	102	75	100	100	0	1085	1135	383	33	90	90	99	54	54	100	100	0	2.233	2.140	2.243	2.179	1.551	2.245	0.800	183	1205	93	3217	3281	1.159	2222	995	2236	1045	431229	207732	21.775	19.185	0	0	0
5	20	8	""	"odc"	9870	26430	160	2222	2237	769	34	128	128	149	190	127	100	99	0	1133	1169	491	42	92	92	122	541	443	86	47	0	2.012	1.958	2.079	2.042	1.661	1.999	0.802	196	1488	95	3135	3186	1.009	2094	1041	2109	1077	438545	229051	10.989	1.935	0	0	0
5	1	9	""	"il13ra1"	2260	26850	150	252	271	155	57	120	120	135	90	66	63	33	0	178	204	134	65	88	88	98	70	71	59	30	0	1.467	1.302	1.594	1.668	3.583	1.141	0.209	137	1236	61	222	267	0.553	132	90	151	116	37195	27995	1.511	1.514	-100	0	1
5	2	9	""	"il13ra1"	2670	26850	140	241	255	112	43	118	118	129	70	54	72	43	0	168	202	120	59	85	85	95	54	56	66	38	0	1.482	1.171	1.419	1.413	3.443	1.693	0.099	130	1113	32	206	254	0.568	123	83	137	117	33166	26292	1.800	1.981	-100	0	1
5	3	9	""	"il13ra1"	3070	26850	140	275	294	152	51	120	120	133	79	59	76	47	0	178	216	138	63	91	91	99	55	55	73	44	0	1.782	1.392	1.747	1.689	4.114	1.388	0.125	112	1122	46	242	299	0.833	155	87	174	125	32886	24238	2.038	2.127	-100	0	1
5	4	9	""	"il13ra1"	3460	26850	140	246	252	116	46	121	121	129	65	50	68	48	0	188	203	107	52	90	90	104	201	193	13	3	0	1.276	1.159	1.203	1.300	4.390	0.883	0.032	118	1119	47	223	244	0.352	125	98	131	113	29715	23994	1.892	0.493	-100	0	1
5	5	9	""	"rbl1"	3870	26850	130	241	360	494	137	126	126	140	93	66	57	35	0	206	279	207	74	97	97	106	76	71	62	43	0	1.055	1.286	1.355	1.317	4.781	2.399	0.292	64	865	25	224	416	0.077	115	109	234	182	23038	17832	2.366	2.276	-100	0	1
5	6	9	""	"rbl1"	4270	26850	100	341	318	132	41	136	136	155	86	55	72	54	0	173	191	103	53	96	96	112	72	64	51	30	0	2.662	1.916	1.157	1.931	5.106	9.542	0.004	33	537	44	282	277	1.413	205	77	182	95	10502	6304	1.895	1.097	-100	0	1
5	7	9	""	"rbl1"	4660	26870	140	303	347	218	62	129	129	146	88	60	77	47	0	183	277	376	135	94	94	108	70	64	54	37	0	1.955	1.191	1.696	1.766	5.151	0.725	0.213	70	1079	0	263	401	0.967	174	89	218	183	24274	19381	2.284	2.414	-100	0	1
5	8	9	""	"rbl1"	5070	26830	150	333	317	135	42	132	132	150	104	69	69	47	0	168	207	141	68	95	95	111	85	76	40	16	0	2.753	1.652	2.153	2.420	5.140	1.327	0.035	42	1289	44	274	297	1.461	201	73	185	112	13308	8682	1.606	1.129	-100	0	1
5	9	9	""	"mad"	5470	26840	150	512	539	232	43	130	130	146	101	69	93	81	0	372	401	203	50	96	96	115	102	88	84	67	0	1.384	1.341	1.312	1.345	2.326	1.276	0.411	175	1216	93	658	714	0.469	382	276	409	305	94287	70140	3.891	2.804	0	0	0
5	10	9	""	"mad"	5870	26840	140	520	559	216	38	128	128	142	90	63	97	91	0	365	409	185	45	95	95	105	60	57	94	87	0	1.452	1.373	1.420	1.440	2.311	1.516	0.454	173	1091	94	662	745	0.538	392	270	431	314	96649	70798	4.633	5.067	0	0	0
5	11	9	""	"mad"	6270	26840	150	544	567	223	39	130	130	145	96	66	96	89	0	371	398	176	44	97	97	115	143	124	83	46	0	1.511	1.452	1.473	1.513	2.304	1.625	0.442	178	1210	91	688	738	0.596	414	274	437	301	100937	70860	4.396	1.979	-100	0	1
5	12	9	""	"mad"	6670	26830	140	500	557	231	41	129	129	142	78	54	97	92	0	369	414	198	47	97	97	107	70	65	95	83	0	1.364	1.350	1.463	1.402	2.453	1.478	0.402	170	1094	88	643	745	0.448	371	272	428	317	94623	70418	5.321	4.386	0	0	0
5	13	9	""	"tcn2"	7070	26830	150	503	521	204	39	123	123	133	84	63	93	89	0	364	389	172	44	89	89	97	50	51	98	91	0	1.382	1.327	1.377	1.293	2.394	1.468	0.488	193	1195	96	655	698	0.467	380	275	398	300	100596	75158	4.619	5.840	0	0	0
5	14	9	""	"tcn2"	7460	26840	150	469	499	204	40	117	117	132	76	57	96	89	0	370	396	163	41	87	87	97	68	70	97	87	0	1.244	1.236	1.285	1.214	2.856	1.352	0.420	185	1203	94	635	691	0.315	352	283	382	309	92318	73209	4.829	4.397	0	0	0
5	15	9	""	"tcn2"	7870	26840	150	507	518	169	32	124	124	143	177	123	93	57	0	363	380	170	44	89	89	112	324	289	32	4	0	1.398	1.354	1.389	1.445	2.336	1.472	0.421	183	1209	94	657	685	0.483	383	274	394	291	94720	69491	2.119	0.827	-100	0	1
5	16	9	""	"tcn2"	8270	26840	160	478	512	192	37	124	124	136	73	53	98	93	0	364	390	154	39	92	92	104	78	75	95	82	0	1.301	1.302	1.333	1.320	2.193	1.339	0.466	187	1494	87	626	686	0.380	354	272	388	298	95688	72939	5.151	3.667	0	0	0
5	17	9	""	"mupar1"	8670	26830	140	2261	2238	530	23	118	118	131	74	56	100	100	0	1591	1589	451	28	88	88	96	64	66	99	99	0	1.426	1.412	1.392	1.445	1.465	1.418	0.861	186	1074	90	3646	3621	0.512	2143	1503	2120	1501	416233	295546	28.473	23.328	0	0	0
5	18	9	""	"mupar1"	9070	26830	160	2227	2193	547	24	127	127	141	86	60	100	100	0	1494	1539	458	29	90	90	105	120	114	100	100	0	1.496	1.426	1.462	1.445	1.426	1.438	0.858	191	1493	92	3504	3515	0.581	2100	1404	2066	1449	418840	293958	23.860	11.950	0	0	0
5	19	9	""	"mupar1"	9470	26830	160	2297	2298	583	25	123	123	134	75	55	100	100	0	1619	1617	498	30	89	89	100	68	68	100	100	0	1.421	1.423	1.436	1.452	1.467	1.427	0.859	194	1490	95	3704	3703	0.507	2174	1530	2175	1528	445721	313724	28.853	22.309	0	0	0
5	20	9	""	"mupar1"	9870	26830	160	2122	2109	561	26	127	127	145	119	82	100	100	0	1605	1563	509	32	92	92	108	113	104	100	100	0	1.319	1.347	1.331	1.394	1.455	1.345	0.862	194	1490	93	3508	3453	0.399	1995	1513	1982	1471	409122	303191	16.504	12.876	0	0	0
5	1	10	""	"sp6"	2270	27250	150	11839	11106	3031	27	123	123	134	80	59	100	100	0	6800	6371	1984	31	85	85	94	58	61	100	100	0	1.745	1.747	1.747	1.794	1.300	1.743	0.950	183	1209	97	18431	17269	0.803	11716	6715	10983	6286	2032404	1165966	137.150	108.224	0	0	0
5	2	10	""	"sp6"	2670	27240	150	10643	10658	2154	20	126	126	139	84	60	100	100	0	6357	6258	1495	23	91	91	101	67	66	100	100	0	1.678	1.708	1.680	1.731	1.259	1.710	0.947	176	1216	91	16783	16699	0.747	10517	6266	10532	6167	1875805	1101436	125.226	91.896	0	0	0
5	3	10	""	"sp6"	3070	27250	150	11100	11062	2382	21	120	120	135	87	64	100	100	0	6221	6178	1513	24	91	91	101	72	71	100	100	0	1.791	1.798	1.787	1.815	1.258	1.806	0.944	178	1214	97	17110	17029	0.841	10980	6130	10942	6087	1969009	1099710	125.598	84.403	0	0	0
5	4	10	""	"sp6"	3470	27240	150	10450	10172	2068	20	121	121	132	71	53	100	100	0	6013	5864	1394	23	90	90	99	59	59	100	100	0	1.744	1.741	1.758	1.756	1.233	1.743	0.951	189	1199	90	16252	15825	0.802	10329	5923	10051	5774	1922578	1108346	141.408	97.712	0	0	0
5	5	10	""	"wdr12"	3870	27240	140	631	663	246	37	121	121	132	67	50	100	98	0	398	426	205	48	92	92	104	68	65	96	83	0	1.667	1.623	1.742	1.767	2.379	1.761	0.399	176	1088	91	816	876	0.737	510	306	542	334	116704	75047	7.925	4.735	0	0	0
5	6	10	""	"wdr12"	4270	27250	140	617	627	257	40	128	128	139	78	56	98	92	0	379	411	184	44	92	92	104	69	66	94	86	0	1.704	1.564	1.635	1.571	2.504	1.842	0.426	169	1094	96	776	818	0.769	489	287	499	319	105977	69452	6.256	4.449	0	0	0
5	7	10	""	"wdr12"	4670	27240	150	614	637	266	41	133	133	162	263	162	83	40	0	392	430	203	47	97	97	123	463	376	24	0	0	1.631	1.514	1.654	1.658	2.543	0.532	0.595	170	1218	93	776	837	0.706	481	295	504	333	108315	73023	1.806	0.663	-100	0	1
5	8	10	""	"wdr12"	5070	27240	150	617	644	238	36	131	131	146	81	55	100	96	0	389	446	244	54	95	95	106	65	61	94	83	0	1.653	1.462	1.533	1.628	2.381	1.497	0.405	179	1213	96	780	864	0.725	486	294	513	351	115266	79786	6.148	5.231	0	0	0
5	9	10	""	"phdla3"	5470	27230	150	30555	27941	7603	27	131	131	149	124	83	100	100	0	31853	29530	9004	30	94	94	107	71	66	100	100	0	0.958	0.945	0.956	0.964	1.163	0.931	0.984	179	1213	97	62183	57246	-0.062	30424	31759	27810	29436	5001525	5285936	224.129	414.408	0	0	0
5	10	10	""	"phdla3"	5870	27230	150	30736	29835	5201	17	129	129	144	85	59	100	100	0	32157	30933	5919	19	93	93	104	56	53	100	100	0	0.955	0.963	0.970	0.967	1.121	0.957	0.986	183	1209	92	62671	60546	-0.066	30607	32064	29706	30840	5459832	5660827	349.306	550.518	0	0	0
5	11	10	""	"phdla3"	6270	27230	150	28752	27783	4741	17	131	131	148	107	72	100	100	0	30294	29560	5737	19	97	97	112	87	77	100	100	0	0.948	0.939	0.943	0.944	1.148	0.931	0.981	191	1197	91	58818	57115	-0.077	28621	30197	27652	29463	5306490	5645929	258.271	338.483	0	0	0
5	12	10	""	"phdla3"	6670	27240	150	29471	28811	4619	16	126	126	140	90	64	100	100	0	30354	29910	5095	17	95	95	102	52	50	100	100	0	0.970	0.962	0.969	0.961	1.145	0.959	0.982	177	1215	91	59604	58500	-0.044	29345	30259	28685	29815	5099630	5293987	318.567	573.231	0	0	0
5	13	10	""	"il7r"	7070	27240	150	473	502	195	38	123	123	133	69	51	96	91	0	274	300	137	45	87	87	98	74	75	85	65	0	1.872	1.779	1.891	1.937	2.751	1.980	0.355	183	1205	90	537	592	0.905	350	187	379	213	91806	54812	5.348	2.730	0	0	0
5	14	10	""	"il7r"	7470	27240	150	468	493	168	34	125	125	134	71	52	99	95	0	299	314	130	41	85	85	93	45	48	97	85	0	1.603	1.607	1.621	1.717	2.489	1.882	0.406	173	1215	94	557	597	0.681	343	214	368	229	85250	54401	5.056	4.911	0	0	0
5	15	10	""	"il7r"	7870	27240	160	480	498	181	36	123	123	134	75	55	97	91	0	280	295	121	41	90	90	102	69	67	91	71	0	1.879	1.829	1.904	1.937	2.367	1.992	0.379	188	1496	95	547	580	0.910	357	190	375	205	93601	55422	4.853	2.797	0	0	0
5	16	10	""	"il7r"	8270	27230	150	478	517	244	47	124	124	139	106	76	93	81	0	269	323	323	100	90	90	100	65	65	88	67	0	1.978	1.687	1.913	1.935	2.626	1.310	0.411	184	1203	87	533	626	0.984	354	179	393	233	95077	59485	3.566	3.431	0	0	0
5	17	10	""	"buffer"	8660	27180	70	127	151	92	60	127	127	137	69	50	25	15	0	90	85	33	38	91	91	98	43	43	6	0	0	0.000	-4.000	2.903	2.341	3.952	22.427	0.008	32	236	100	-1	18	Error	0	-1	24	-6	4825	2718	0.203	-0.302	-100	0	1
5	18	10	""	"buffer"	9110	27230	50	122	152	80	52	144	144	146	81	55	33	0	0	101	103	34	33	93	93	105	65	61	0	0	0	-2.750	0.800	2.009	2.308	1.898	-22.118	0.000	12	104	100	-14	18	Error	-22	8	8	10	1827	1230	0.074	-0.031	-100	0	1
5	19	10	""	"buffer"	9460	27220	150	136	139	68	48	124	124	140	96	68	11	1	0	92	98	46	46	92	92	103	72	69	7	1	0	100000.000	2.500	1.846	1.850	3.505	2.158	0.109	156	1272	100	12	21	16.610	12	0	15	6	21747	15365	-0.010	-0.069	-100	0	1
5	20	10	""	"buffer"	9790	27210	50	292	310	162	52	129	129	149	84	56	66	50	0	140	190	117	61	94	94	98	44	44	50	33	0	3.543	1.885	2.086	1.338	4.563	0.842	0.799	6	110	53	209	277	1.825	163	46	181	96	1861	1140	1.917	2.091	-100	0	1
5	1	11	""	"sp3"	2260	27650	160	2454	2390	576	24	123	123	139	95	68	100	100	0	1878	1856	553	29	91	91	102	62	60	100	100	0	1.304	1.284	1.288	1.309	1.468	1.277	0.861	190	1493	86	4118	4032	0.383	2331	1787	2267	1765	454165	352604	23.695	28.290	0	0	0
5	2	11	""	"sp3"	2660	27650	150	2468	2448	607	24	121	121	135	84	62	100	100	0	1817	1822	519	28	88	88	99	60	60	100	100	0	1.357	1.342	1.343	1.368	1.434	1.350	0.865	183	1209	96	4076	4061	0.440	2347	1729	2327	1734	448031	333379	27.536	28.717	0	0	0
5	3	11	""	"sp3"	3060	27650	150	2311	2345	579	24	122	122	137	100	72	100	100	0	1909	1952	871	44	88	88	97	64	65	100	100	0	1.202	1.193	1.249	1.219	1.475	1.108	0.749	182	1210	94	4010	4087	0.265	2189	1821	2223	1864	426747	355338	22.080	28.984	0	0	0
5	4	11	""	"sp3"	3470	27650	160	2299	2314	562	24	121	121	140	129	92	100	100	0	1784	1793	443	24	91	91	103	60	58	100	100	0	1.286	1.288	1.283	1.291	1.388	1.311	0.871	190	1494	94	3871	3895	0.363	2178	1693	2193	1702	439617	340640	16.853	28.167	0	0	0
5	5	11	""	"rrm2"	3870	27640	160	397	443	205	46	123	123	136	74	54	91	77	0	497	528	255	48	91	91	101	58	57	95	91	0	0.675	0.732	0.723	0.741	2.532	0.702	0.424	197	1487	94	680	757	-0.567	274	406	320	437	87229	103981	4.149	7.362	0	0	0
5	6	11	""	"rrm2"	4260	27640	150	434	456	178	39	129	129	142	82	57	91	84	0	506	523	215	41	95	95	104	59	56	97	92	0	0.742	0.764	0.811	0.763	2.542	0.740	0.439	195	1193	96	716	755	-0.431	305	411	327	428	88906	102038	3.829	7.102	0	0	0
5	7	11	""	"rrm2"	4670	27640	160	449	476	195	40	132	132	145	88	60	94	80	0	538	572	238	41	97	97	110	74	67	97	96	0	0.719	0.724	0.690	0.683	2.458	0.686	0.449	191	1493	92	758	819	-0.476	317	441	344	475	90919	109333	3.761	6.243	0	0	0
5	8	11	""	"rrm2"	5070	27640	160	441	485	217	44	129	129	141	81	57	93	79	0	557	537	208	38	92	92	106	72	67	96	93	0	0.671	0.800	0.740	0.763	2.392	0.846	0.476	196	1488	95	777	801	-0.576	312	465	356	445	95157	105250	4.247	5.986	0	0	0
5	9	11	""	"myd116"	5470	27630	140	692	681	326	47	128	128	140	83	59	94	84	0	610	619	359	57	93	93	106	103	97	86	75	0	1.091	1.051	1.183	1.232	2.403	0.937	0.544	144	1124	86	1081	1079	0.126	564	517	553	526	98022	89074	6.518	4.981	0	0	0
5	10	11	""	"myd116"	5870	27630	140	762	792	325	41	123	123	142	109	76	97	90	0	703	723	359	49	92	92	104	70	67	97	90	0	1.046	1.060	1.092	1.142	2.075	1.039	0.655	154	1114	88	1250	1300	0.065	639	611	669	631	121931	111297	5.963	8.843	0	0	0
5	11	11	""	"myd116"	6270	27630	140	766	767	343	44	120	120	134	84	62	99	93	0	726	718	398	55	90	90	99	58	58	95	91	0	1.016	1.030	1.084	1.169	2.320	0.970	0.645	157	1111	89	1282	1275	0.023	646	636	647	628	120387	112712	7.536	10.672	0	0	0
5	12	11	""	"myd116"	6670	27630	140	742	777	316	40	120	120	142	323	227	87	46	0	679	706	334	47	87	87	132	944	715	15	0	0	1.051	1.061	1.063	1.130	2.115	1.039	0.654	160	1108	92	1214	1276	0.072	622	592	657	619	124331	112893	1.966	0.608	-100	0	1
5	13	11	""	"selenbp1"	7070	27630	130	224	247	135	54	121	121	136	147	108	40	13	0	198	226	155	68	90	90	101	109	107	49	20	0	0.954	0.926	1.192	1.092	3.399	1.215	0.206	130	891	87	211	262	-0.068	103	108	126	136	32120	29334	0.755	1.147	-100	0	1
5	14	11	""	"selenbp1"	7470	27630	140	290	310	183	59	120	120	131	66	50	77	60	0	208	227	130	57	86	86	93	50	53	71	56	0	1.393	1.348	1.214	1.416	3.628	0.528	0.262	138	1129	91	292	331	0.478	170	122	190	141	42742	31364	2.712	2.680	0	0	0
5	15	11	""	"selenbp1"	7870	27630	140	302	330	183	55	125	125	135	71	52	78	56	0	224	263	231	87	91	91	101	61	60	71	52	0	1.331	1.192	1.446	1.490	4.028	0.964	0.278	139	1128	86	310	377	0.413	177	133	205	172	45892	36513	2.746	2.656	0	0	0
5	16	11	""	"selenbp1"	8270	27630	130	287	331	301	90	126	126	142	94	66	70	42	0	246	281	197	70	90	90	100	68	68	80	55	0	1.032	1.073	1.069	1.058	3.045	1.620	0.428	138	885	88	317	396	0.045	161	156	205	191	45636	38712	2.011	2.662	-100	0	1
5	17	11	""	"sp5"	8670	27630	80	10387	10940	5249	47	131	131	140	68	48	100	100	0	4184	4224	2081	49	87	87	98	62	63	98	98	0	2.503	2.613	2.540	2.864	1.862	2.673	0.923	53	325	85	14353	14946	1.324	10256	4097	10809	4137	579811	223864	158.824	66.548	0	0	0
5	18	11	""	"sp5"	9070	27630	80	6882	7163	4075	56	128	128	148	150	101	100	100	0	2654	2836	1422	50	90	90	119	318	267	96	94	0	2.634	2.562	2.525	2.471	1.650	2.759	0.903	56	324	86	9318	9781	1.397	6754	2564	7035	2746	401102	158813	46.767	8.544	0	0	0
5	19	11	""	"sp5"	9470	27630	80	6594	6044	3656	60	126	126	137	79	57	100	100	0	2454	2432	1516	62	92	92	103	60	58	100	100	0	2.738	2.529	2.605	2.594	1.672	2.597	0.887	63	317	87	8830	8258	1.453	6468	2362	5918	2340	380801	153237	74.772	38.817	0	0	0
5	20	11	""	"sp5"	9870	27630	80	7015	6785	3979	58	137	137	145	77	53	100	100	0	2872	2684	1388	51	90	90	99	47	47	100	100	0	2.472	2.563	2.596	2.383	1.686	2.719	0.945	57	323	83	9660	9242	1.306	6878	2782	6648	2594	386751	152984	86.234	55.000	0	0	0
6	1	1	""	"sp4"	11260	23620	120	2328	2301	615	26	121	121	140	147	105	100	100	0	1642	1610	447	27	86	86	100	160	160	99	97	0	1.418	1.430	1.406	1.457	1.523	1.461	0.862	124	788	90	3763	3704	0.504	2207	1556	2180	1524	285306	199683	14.701	9.438	0	0	0
6	2	1	""	"sp4"	11650	23620	130	2236	2255	684	30	123	123	139	133	95	100	100	0	1555	1585	519	32	87	87	100	95	95	100	100	0	1.439	1.423	1.440	1.447	1.470	1.445	0.859	127	897	86	3581	3630	0.525	2113	1468	2132	1498	286444	201357	15.910	15.632	0	0	0
6	3	1	""	"sp4"	12060	23620	130	2262	2271	590	25	122	122	131	65	49	100	100	0	1612	1625	439	27	84	84	93	47	50	100	100	0	1.401	1.395	1.393	1.408	1.396	1.414	0.894	130	894	92	3668	3690	0.486	2140	1528	2149	1541	295286	211278	32.923	32.596	0	0	0
6	4	1	""	"sp4"	12460	23620	120	2394	2413	665	27	118	118	129	64	49	100	100	0	1642	1636	451	27	84	84	94	72	76	99	99	0	1.461	1.479	1.431	1.506	1.535	1.516	0.860	135	773	94	3834	3847	0.547	2276	1558	2295	1552	325720	220830	35.688	21.417	0	0	0
6	5	1	""	"cd37"	12850	23610	130	235	254	117	46	120	120	135	92	68	64	27	0	160	180	90	50	88	88	99	69	69	50	21	0	1.597	1.457	1.333	1.395	4.692	6.333	0.021	79	906	40	187	226	0.675	115	72	134	92	20043	14254	1.293	1.174	-100	0	1
6	6	1	""	"cd37"	13250	23610	140	252	269	127	47	118	118	126	63	50	76	53	0	151	196	157	80	88	88	94	45	47	60	37	0	2.127	1.398	2.280	1.942	4.434	1.235	0.112	94	1149	35	197	259	1.089	134	63	151	108	25280	18379	2.270	2.267	-100	0	1
6	7	1	""	"cd37"	13670	23610	110	269	267	114	42	114	114	127	75	59	74	53	0	138	171	93	54	86	86	94	57	60	47	22	0	2.981	1.800	2.927	2.755	4.080	3.433	0.047	67	603	38	207	238	1.576	155	52	153	85	17914	11484	1.867	1.351	-100	0	1
6	8	1	""	"cd37"	14060	23610	140	272	293	129	44	120	120	131	82	62	73	46	0	145	161	66	40	87	87	93	45	48	63	42	0	2.621	2.338	2.043	2.159	4.102	9.424	0.019	52	1144	47	210	247	1.390	152	58	173	74	15219	8382	1.976	1.511	-100	0	1
6	9	1	""	"hif1a"	14460	23620	150	245	294	170	57	113	113	125	81	64	64	44	0	199	232	163	70	84	84	90	46	51	69	55	0	1.148	1.223	1.270	1.269	5.106	1.720	0.161	149	1229	78	247	329	0.199	132	115	181	148	43854	34543	2.086	3.087	-100	0	1
6	10	1	""	"hif1a"	14860	23610	150	274	312	186	59	115	115	122	58	47	70	62	0	189	253	197	77	87	87	93	42	45	73	55	0	1.559	1.187	1.290	1.358	4.729	1.330	0.084	130	1255	69	261	363	0.641	159	102	197	166	40589	32879	3.276	3.810	0	0	0
6	11	1	""	"hif1a"	15260	23620	140	249	281	169	60	111	111	119	77	64	66	46	0	198	245	167	68	83	83	91	50	54	68	56	0	1.200	1.049	1.323	1.090	5.056	1.099	0.083	144	1115	78	253	332	0.263	138	115	170	162	40482	35278	2.104	3.080	-100	0	1
6	12	1	""	"hif1a"	15660	23610	150	264	298	182	61	111	111	121	71	58	72	53	0	169	224	172	76	81	81	90	44	48	67	49	0	1.739	1.308	1.873	1.844	4.813	1.807	0.098	155	1228	85	241	330	0.798	153	88	187	143	46138	34699	2.493	3.045	-100	0	1
6	13	1	""	"cd47"	16060	23610	150	1400	1421	421	29	116	116	128	94	73	100	100	0	768	810	322	39	86	86	92	59	64	98	98	0	1.883	1.802	1.863	1.926	1.849	1.860	0.692	190	1198	93	1966	2029	0.913	1284	682	1305	724	269914	153871	13.755	12.169	0	0	0
6	14	1	""	"cd47"	16460	23610	160	1399	1454	439	30	116	116	124	60	48	100	100	0	795	825	323	39	83	83	88	39	44	99	98	0	1.802	1.803	1.776	1.913	1.747	1.863	0.740	191	1493	96	1995	2080	0.850	1283	712	1338	742	277662	157557	22.167	18.897	0	0	0
6	15	1	""	"cd47"	16860	23610	160	1463	1470	454	30	117	117	127	66	51	100	100	0	900	893	314	35	87	87	93	44	47	100	99	0	1.656	1.679	1.644	1.733	1.688	1.740	0.777	192	1492	94	2159	2159	0.728	1346	813	1353	806	282161	171508	20.348	18.182	0	0	0
6	16	1	""	"cd47"	17260	23610	160	1432	1450	423	29	116	116	124	62	50	99	99	0	764	802	299	37	87	87	95	54	56	99	99	0	1.944	1.866	1.892	1.937	1.774	1.924	0.761	198	1486	92	1993	2049	0.959	1316	677	1334	715	287046	158846	21.387	13.093	0	0	0
6	17	1	""	"sp7"	17660	23600	120	1318	1345	380	28	115	115	128	77	60	100	100	0	1236	1272	370	29	84	84	90	48	53	100	100	0	1.044	1.035	1.044	1.040	1.530	1.039	0.792	124	788	95	2355	2418	0.062	1203	1152	1230	1188	166813	157735	15.805	24.625	0	0	0
6	18	1	""	"sp7"	18050	23590	120	1423	1423	373	26	118	118	128	64	50	100	100	0	1223	1239	365	29	84	84	99	176	177	100	98	0	1.146	1.130	1.137	1.141	1.521	1.134	0.814	119	797	92	2444	2460	0.197	1305	1139	1305	1155	169322	147384	20.234	6.477	0	0	0
6	19	1	""	"sp7"	18460	23610	130	1232	1229	362	29	116	116	133	183	137	100	99	0	1134	1133	359	31	88	88	137	1135	828	37	0	0	1.067	1.065	1.029	1.080	1.684	0.231	0.368	126	902	96	2162	2158	0.094	1116	1046	1113	1045	154837	142698	5.989	0.878	0	0	0
6	20	1	""	"sp7"	18850	23600	130	1284	1287	394	30	117	117	124	72	58	100	100	0	1123	1125	325	28	85	85	96	61	63	100	100	0	1.124	1.125	1.114	1.123	1.557	1.145	0.789	135	889	86	2205	2210	0.169	1167	1038	1170	1040	173729	151936	16.153	16.869	0	0	0
6	1	2	""	"ara"	11250	24010	150	128	145	85	58	121	121	132	72	54	18	7	0	91	104	51	49	90	90	95	42	44	18	7	0	7.000	1.714	2.102	1.882	4.570	33.313	0.003	156	1272	100	8	38	2.807	7	1	24	14	22580	16179	0.181	0.214	-100	0	1
6	2	2	""	"ara"	11650	24010	150	120	143	89	62	121	121	131	65	49	19	8	0	90	97	43	44	87	87	92	41	44	19	4	0	-0.333	2.200	1.264	1.271	4.381	9.310	0.019	156	1272	100	2	32	Error	-1	3	22	10	22327	15133	0.185	0.122	-100	0	1
6	3	2	""	"ara"	12050	24010	150	130	146	82	56	121	121	131	66	50	23	6	0	86	99	58	58	87	87	92	42	45	18	8	0	-9.000	2.083	1.207	1.095	5.569	32.177	0.001	156	1272	100	8	37	Error	9	-1	25	12	22826	15366	0.227	0.167	-100	0	1
6	4	2	""	"ara"	12460	23970	70	216	312	260	83	124	124	142	94	66	42	28	0	655	1022	1017	99	86	86	93	51	54	100	100	0	0.162	0.201	0.190	0.190	1.760	0.232	0.298	7	269	80	661	1124	-2.626	92	569	188	936	2186	7157	1.809	18.216	0	0	0
6	5	2	""	"hmga1"	12860	24020	160	23539	22790	6761	29	118	118	126	65	51	100	100	0	16578	15623	5178	33	86	86	95	70	73	100	100	0	1.420	1.459	1.470	1.484	1.250	1.447	0.966	192	1492	95	39913	38209	0.506	23421	16492	22672	15537	4375593	2999709	348.677	221.829	0	0	0
6	6	2	""	"hmga1"	13260	24010	150	24498	23077	6919	29	125	125	150	129	86	100	100	0	16133	15637	4946	31	85	85	98	84	85	100	100	0	1.519	1.476	1.499	1.481	1.178	1.470	0.974	189	1199	93	40421	38504	0.603	24373	16048	22952	15552	4361532	2955404	177.729	184.988	0	0	0
6	7	2	""	"hmga1"	13660	24020	140	25081	23662	6893	29	115	115	131	98	74	100	100	0	17710	16378	5136	31	86	86	100	144	144	100	100	0	1.417	1.445	1.448	1.465	1.218	1.437	0.973	180	1084	93	42590	39839	0.503	24966	17624	23547	16292	4259166	2948067	240.112	113.042	0	0	0
6	8	2	""	"hmga1"	14060	24020	160	23014	21453	6622	30	118	118	129	88	68	100	100	0	15959	14995	5157	34	88	88	99	77	77	100	100	0	1.443	1.431	1.434	1.452	1.338	1.419	0.964	193	1491	91	38767	36242	0.529	22896	15871	21335	14907	4140341	2893953	242.318	193.455	0	0	0
6	9	2	""	"cdkn1a"	14460	24010	160	1962	2010	618	30	118	118	126	67	53	100	100	0	1090	1155	457	39	85	85	93	69	74	99	99	0	1.835	1.768	1.753	1.856	1.652	1.795	0.796	204	1480	97	2849	2962	0.876	1844	1005	1892	1070	410057	235593	28.119	15.391	0	0	0
6	10	2	""	"cdkn1a"	14860	24010	170	1945	1997	598	29	117	117	125	58	46	100	100	0	1168	1225	451	36	88	88	95	48	50	100	100	0	1.693	1.653	1.666	1.707	1.521	1.674	0.824	215	1609	92	2908	3017	0.760	1828	1080	1880	1137	429383	263434	32.276	23.542	0	0	0
6	11	2	""	"cdkn1a"	15260	24010	160	2032	2031	543	26	115	115	129	86	66	100	100	0	1178	1200	424	35	85	85	96	127	132	99	99	0	1.754	1.718	1.738	1.779	1.536	1.719	0.844	206	1478	95	3010	3031	0.811	1917	1093	1916	1115	418322	247247	22.116	8.693	0	0	0
6	12	2	""	"cdkn1a"	15660	24010	160	1868	1929	566	29	114	114	125	74	59	100	100	0	1087	1111	423	38	84	84	89	42	47	100	99	0	1.749	1.767	1.817	1.858	1.519	1.768	0.840	205	1475	92	2757	2842	0.807	1754	1003	1815	1027	395513	227747	24.378	24.333	0	0	0
6	13	2	""	"hmga2"	16060	24010	140	2206	2226	526	23	113	113	128	116	90	100	100	0	1337	1365	474	34	85	85	101	245	242	99	96	0	1.672	1.651	1.677	1.726	1.559	1.608	0.793	156	1112	96	3345	3393	0.742	2093	1252	2113	1280	347303	212911	18.086	5.159	0	0	0
6	14	2	""	"hmga2"	16460	24010	140	2137	2161	588	27	112	112	125	69	55	100	100	0	1235	1291	489	37	85	85	93	57	61	100	100	0	1.761	1.699	1.760	1.762	1.609	1.694	0.809	157	1107	93	3175	3255	0.816	2025	1150	2049	1206	339243	202665	29.507	21.018	0	0	0
6	15	2	""	"hmga2"	16860	24010	140	2262	2290	676	29	118	118	127	68	53	100	100	0	1401	1456	480	32	88	88	96	55	57	100	100	0	1.633	1.588	1.631	1.603	1.610	1.644	0.796	156	1108	94	3457	3540	0.708	2144	1313	2172	1368	357198	227176	31.809	24.727	0	0	0
6	16	2	""	"hmga2"	17260	24000	140	2299	2279	665	29	111	111	120	63	52	100	100	0	1382	1435	468	32	86	86	95	79	83	100	100	0	1.688	1.607	1.671	1.616	1.583	1.652	0.814	160	1108	91	3484	3517	0.755	2188	1296	2168	1349	364713	229654	34.270	16.962	0	0	0
6	17	2	""	"sp2"	17660	24020	120	3604	3530	770	21	113	113	124	67	54	100	100	0	2766	2822	680	24	86	86	96	63	65	100	100	0	1.303	1.249	1.253	1.252	1.288	1.242	0.925	126	786	84	6171	6153	0.382	3491	2680	3417	2736	444728	355624	50.836	43.270	0	0	0
6	18	2	""	"sp2"	18050	24020	130	3365	3354	749	22	119	119	138	113	81	100	100	0	2592	2605	726	27	83	83	102	172	168	100	99	0	1.294	1.283	1.272	1.313	1.433	1.265	0.886	122	906	91	5755	5757	0.372	3246	2509	3235	2522	409157	317755	28.460	14.552	0	0	0
6	19	2	""	"sp2"	18450	24020	130	3253	3198	780	24	114	114	125	64	51	100	100	0	2380	2411	639	26	81	81	90	53	58	100	100	0	1.365	1.324	1.339	1.324	1.327	1.328	0.915	133	891	88	5438	5414	0.449	3139	2299	3084	2330	425350	320631	48.016	43.792	0	0	0
6	20	2	""	"sp2"	18850	24000	130	3209	3168	705	22	116	116	126	69	54	100	100	0	2413	2471	694	28	84	84	101	187	185	100	100	0	1.328	1.279	1.289	1.302	1.413	1.259	0.874	137	887	87	5422	5439	0.409	3093	2329	3052	2387	433955	338586	44.087	12.674	0	0	0
6	1	3	""	"cenpb"	11260	24420	160	17026	16330	3732	22	121	121	132	65	49	100	100	0	10176	10211	2744	26	88	88	94	42	44	100	100	0	1.676	1.601	1.629	1.627	1.290	1.594	0.956	196	1488	97	26993	26332	0.745	16905	10088	16209	10123	3200682	2001409	249.200	240.881	0	0	0
6	2	3	""	"cenpb"	11650	24410	150	15737	15195	4050	26	122	122	137	129	94	100	100	0	9412	9465	2779	29	88	88	94	43	45	100	100	0	1.675	1.607	1.645	1.628	1.269	1.604	0.954	192	1196	97	24939	24450	0.744	15615	9324	15073	9377	2917375	1817333	116.729	217.930	0	0	0
6	3	3	""	"cenpb"	12060	24410	150	16293	15549	3867	24	122	122	137	125	91	100	100	0	9964	9897	2646	26	86	86	93	41	44	100	100	0	1.637	1.572	1.591	1.580	1.204	1.573	0.960	193	1195	90	26049	25238	0.711	16171	9878	15427	9811	3000977	1910147	123.296	239.122	0	0	0
6	4	3	""	"cenpb"	12460	24410	150	15205	14635	4380	29	117	117	128	66	51	100	100	0	9391	9082	2648	29	87	87	92	46	50	100	100	0	1.622	1.614	1.637	1.623	1.360	1.638	0.939	195	1193	96	24392	23513	0.698	15088	9304	14518	8995	2853853	1770948	219.803	195.435	0	0	0
6	5	3	""	"hmgn1"	12860	24420	150	2021	2023	487	24	119	119	129	67	51	100	100	0	1241	1270	384	30	86	86	91	39	42	100	100	0	1.647	1.608	1.595	1.638	1.534	1.646	0.795	189	1199	96	3057	3088	0.720	1902	1155	1904	1184	382254	239988	28.269	30.231	0	0	0
6	6	3	""	"hmgn1"	13260	24420	160	1974	1997	533	26	122	122	137	83	60	100	100	0	1151	1182	409	34	85	85	93	44	47	100	100	0	1.737	1.709	1.725	1.764	1.556	1.746	0.794	199	1485	94	2918	2972	0.797	1852	1066	1875	1097	397453	235266	22.410	24.750	0	0	0
6	7	3	""	"hmgn1"	13660	24420	160	1916	1933	595	30	117	117	128	71	55	100	100	0	1142	1201	408	33	84	84	91	48	52	100	100	0	1.700	1.626	1.603	1.662	1.602	1.681	0.811	192	1492	95	2857	2933	0.766	1799	1058	1816	1117	371190	230515	25.423	23.125	0	0	0
6	8	3	""	"hmgn1"	14060	24420	160	2098	2113	566	26	119	119	130	81	62	100	100	0	1258	1266	427	33	87	87	99	74	74	100	99	0	1.690	1.691	1.742	1.741	1.566	1.729	0.790	199	1485	95	3150	3173	0.757	1979	1171	1994	1179	420552	251866	24.481	15.770	0	0	0
6	9	3	""	"chi3l3"	14430	24400	90	286	291	166	57	125	125	133	70	52	73	52	0	208	214	107	50	86	86	93	44	47	78	60	0	1.320	1.297	1.288	1.813	4.093	4.779	0.050	23	385	0	283	294	0.401	161	122	166	128	6698	4927	2.257	2.750	0	0	0
6	10	3	""	"chi3l3"	14830	24390	80	252	261	125	47	122	122	133	90	67	60	25	0	173	205	191	93	87	87	96	58	60	65	30	0	1.512	1.178	1.149	0.996	3.195	6.817	0.009	20	330	5	216	257	0.596	130	86	139	118	5226	4098	1.422	1.879	-100	0	1
6	11	3	""	"chi3l3"	15270	24420	110	270	278	162	58	115	115	130	143	110	53	15	0	160	179	100	55	86	86	99	162	163	38	0	0	2.095	1.753	1.321	1.622	7.813	5.752	0.047	13	664	66	229	256	1.067	155	74	163	93	3609	2329	1.035	0.494	-100	0	1
6	12	3	""	"chi3l3"	15640	24410	110	257	277	137	49	119	119	124	59	47	78	57	0	180	188	111	59	83	83	88	39	44	72	54	0	1.423	1.505	1.325	1.580	4.986	5.112	0.027	33	615	62	235	263	0.509	138	97	158	105	9149	6190	2.593	2.564	0	0	0
6	13	3	""	"hmgp"	16060	24410	150	11906	11904	2804	23	114	114	122	62	50	100	100	0	7908	7991	2044	25	83	83	90	48	53	100	100	0	1.507	1.491	1.495	1.500	1.268	1.493	0.951	175	1217	94	19617	19698	0.592	11792	7825	11790	7908	2083217	1398408	190.032	164.604	0	0	0
6	14	3	""	"hmgp"	16460	24400	150	12480	12133	3015	24	111	111	123	67	54	100	100	0	8443	8153	2209	27	86	86	93	45	48	100	100	0	1.480	1.490	1.493	1.501	1.293	1.489	0.954	175	1217	97	20726	20089	0.566	12369	8357	12022	8067	2123193	1426746	179.254	179.111	0	0	0
6	15	3	""	"hmgp"	16860	24410	140	12244	11979	2910	24	118	118	128	71	55	100	100	0	8561	8503	2232	26	87	87	101	88	87	100	100	0	1.431	1.409	1.413	1.417	1.319	1.410	0.951	172	1092	95	20600	20277	0.517	12126	8474	11861	8416	2060325	1462493	166.915	95.477	0	0	0
6	16	3	""	"hmgp"	17260	24400	150	12555	12168	2808	23	113	113	124	62	50	100	100	0	8383	8294	2033	24	85	85	95	70	73	100	100	0	1.499	1.469	1.472	1.469	1.268	1.473	0.950	188	1200	95	20740	20264	0.584	12442	8298	12055	8209	2287546	1559298	194.258	117.129	0	0	0
6	17	3	""	"chop10"	17660	24400	150	9969	9634	2053	21	118	118	128	65	50	100	100	0	7727	7457	1692	22	85	85	98	88	89	100	100	0	1.289	1.291	1.303	1.293	1.221	1.292	0.960	187	1201	89	17493	16888	0.366	9851	7642	9516	7372	1801543	1394385	146.246	83.625	0	0	0
6	18	3	""	"chop10"	18060	24400	140	9914	9685	1908	19	116	116	134	102	76	100	100	0	7472	7388	1599	21	84	84	96	92	95	100	100	0	1.326	1.310	1.305	1.316	1.207	1.308	0.957	170	1094	94	17186	16873	0.407	9798	7388	9569	7304	1646441	1255902	93.637	79.261	0	0	0
6	19	3	""	"chop10"	18460	24400	150	9244	9580	3140	32	114	114	124	64	51	100	100	0	7041	7322	3244	44	84	84	92	61	66	100	100	0	1.312	1.308	1.324	1.346	1.273	1.249	0.950	178	1214	95	16087	16704	0.392	9130	6957	9466	7238	1705181	1303351	147.750	118.525	0	0	0
6	20	3	""	"chop10"	18860	24400	150	9642	9438	1854	19	113	113	126	67	53	100	100	0	7381	7096	1700	23	82	82	93	56	60	100	100	0	1.306	1.329	1.327	1.360	1.294	1.319	0.962	183	1205	91	16828	16339	0.385	9529	7299	9325	7014	1727199	1298486	138.985	125.054	0	0	0
6	1	4	""	"hmox1"	11260	24810	150	3938	3983	995	24	126	126	136	71	52	100	100	0	2660	2727	763	27	87	87	92	42	45	100	100	0	1.482	1.461	1.471	1.486	1.400	1.467	0.907	175	1217	92	6385	6497	0.568	3812	2573	3857	2640	697079	477183	54.183	62.738	0	0	0
6	2	4	""	"hmox1"	11660	24810	140	3867	3900	907	23	124	124	139	132	94	100	100	0	2762	2739	604	22	86	86	103	173	167	100	100	0	1.399	1.423	1.433	1.414	1.265	1.445	0.931	171	1093	95	6419	6429	0.484	3743	2676	3776	2653	666820	468369	28.492	15.237	0	0	0
6	3	4	""	"hmox1"	12060	24810	150	3937	3912	935	23	121	121	133	77	57	100	100	0	2761	2761	688	24	89	89	95	43	45	100	100	0	1.428	1.419	1.418	1.422	1.315	1.430	0.923	179	1213	97	6488	6463	0.514	3816	2672	3791	2672	700311	494300	49.078	62.000	0	0	0
6	4	4	""	"hmox1"	12450	24820	150	3713	3785	1051	27	122	122	136	85	62	100	100	0	2482	2544	793	31	87	87	95	64	67	100	100	0	1.499	1.491	1.515	1.516	1.409	1.498	0.899	186	1202	90	5986	6120	0.584	3591	2395	3663	2457	704087	473245	42.929	38.266	0	0	0
6	5	4	""	"ckm"	12860	24810	140	1550	1539	425	27	120	120	129	68	52	100	100	0	1077	1100	342	31	87	87	96	98	102	100	100	0	1.444	1.401	1.441	1.417	1.547	1.431	0.793	170	1094	89	2420	2432	0.530	1430	990	1419	1013	261670	187054	20.735	10.245	0	0	0
6	6	4	""	"ckm"	13260	24810	150	1572	1550	446	28	118	118	127	65	51	100	100	0	1125	1137	398	35	86	86	94	95	101	100	99	0	1.399	1.363	1.432	1.397	1.599	1.370	0.799	169	1219	89	2493	2483	0.484	1454	1039	1432	1051	261900	192109	21.892	10.979	0	0	0
6	7	4	""	"ckm"	13660	24810	140	1458	1480	401	27	116	116	126	63	50	100	100	0	1060	1114	385	34	83	83	90	51	56	100	100	0	1.374	1.323	1.288	1.365	1.533	1.323	0.794	167	1097	94	2319	2395	0.458	1342	977	1364	1031	247240	185979	21.492	20.078	0	0	0
6	8	4	""	"ckm"	14060	24810	140	1342	1382	456	32	121	121	129	70	54	100	100	0	1027	1049	381	36	85	85	93	49	52	100	100	0	1.296	1.308	1.337	1.341	1.612	1.332	0.771	174	1090	95	2163	2225	0.374	1221	942	1261	964	240523	182467	17.900	19.510	0	0	0
6	9	4	""	"hspa4"	14460	24810	150	2610	2673	744	27	115	115	127	67	52	100	100	0	1481	1493	460	30	85	85	92	44	47	100	100	0	1.787	1.817	1.809	1.851	1.491	1.876	0.842	175	1217	97	3891	3966	0.838	2495	1396	2558	1408	467773	261242	38.000	31.841	0	0	0
6	10	4	""	"hspa4"	14860	24810	150	2508	2508	721	28	110	110	121	62	51	100	100	0	1372	1360	443	32	83	83	89	49	55	98	98	0	1.860	1.878	1.877	1.933	1.623	1.926	0.847	173	1215	91	3687	3675	0.895	2398	1289	2398	1277	433881	235340	38.500	25.939	0	0	0
6	11	4	""	"hspa4"	15260	24810	150	2553	2544	667	26	113	113	123	75	60	100	100	0	1546	1483	473	31	83	83	91	81	89	99	98	0	1.668	1.736	1.790	1.841	1.813	1.756	0.845	172	1220	94	3903	3831	0.738	2440	1463	2431	1400	437634	255142	32.280	17.185	0	0	0
6	12	4	""	"hspa4"	15660	24810	150	2703	2711	701	25	112	112	119	54	45	100	100	0	1450	1485	518	34	82	82	89	46	51	100	100	0	1.894	1.852	1.879	1.915	1.507	1.871	0.829	188	1200	93	3959	4002	0.921	2591	1368	2599	1403	509663	279184	48.000	30.348	0	0	0
6	13	4	""	"clca1"	16060	24810	130	266	272	123	45	110	110	119	67	56	75	58	0	206	223	113	50	83	83	92	118	128	53	14	0	1.268	1.157	1.288	1.319	4.051	0.470	0.267	136	886	89	279	302	0.343	156	123	162	140	36980	30293	2.284	1.110	-100	0	1
6	14	4	""	"clca1"	16460	24810	130	289	298	128	42	111	111	116	54	46	84	73	0	194	227	132	58	82	82	89	87	97	64	28	0	1.589	1.290	1.673	1.524	3.135	1.369	0.174	134	881	90	290	332	0.668	178	112	187	145	39931	30366	3.370	1.586	-100	0	1
6	15	4	""	"clca1"	16860	24820	130	288	312	137	43	114	114	127	86	67	79	50	0	202	220	100	45	87	87	98	131	133	42	10	0	1.513	1.489	1.542	1.524	3.392	0.381	0.099	140	878	92	289	331	0.597	174	115	198	133	43644	30731	2.151	0.931	-100	0	1
6	16	4	""	"clca1"	17260	24810	140	274	308	155	50	118	118	138	204	147	34	7	0	200	210	107	50	86	86	111	395	355	2	0	0	1.368	1.532	1.671	1.686	4.412	0.571	0.069	138	1129	91	270	314	0.452	156	114	190	124	42448	28995	0.833	0.251	-100	0	1
6	17	4	""	"hyp prot loc"	17660	24810	140	18295	17636	3474	19	116	116	126	70	55	100	100	0	10430	10281	2067	20	84	84	95	62	65	100	100	0	1.757	1.718	1.730	1.722	1.241	1.727	0.970	176	1084	94	28525	27717	0.813	18179	10346	17520	10197	3103938	1809426	250.143	164.290	0	0	0
6	18	4	""	"hyp prot loc"	18060	24810	150	16740	16481	2889	17	117	117	126	66	52	100	100	0	9865	9481	2153	22	84	84	91	47	51	100	100	0	1.700	1.741	1.741	1.786	1.282	1.727	0.973	178	1214	94	26404	25761	0.766	16623	9781	16364	9397	2933682	1687536	247.803	199.787	0	0	0
6	19	4	""	"hyp prot loc"	18460	24810	150	16833	16164	3621	22	119	119	131	77	58	100	100	0	9511	9479	2329	24	83	83	98	198	202	100	100	0	1.773	1.708	1.709	1.716	1.225	1.706	0.972	182	1210	92	26142	25441	0.826	16714	9428	16045	9396	2941836	1725162	208.221	47.379	0	0	0
6	20	4	""	"hyp prot loc"	18860	24810	160	17247	16757	3909	23	116	116	128	76	59	100	100	0	9610	9525	2758	28	83	83	92	89	96	100	100	0	1.798	1.762	1.767	1.800	1.309	1.748	0.958	199	1485	92	26658	26083	0.846	17131	9527	16641	9442	3334549	1895496	218.803	105.989	0	0	0
6	1	5	""	"col4a1"	11260	25210	140	1024	1051	435	41	123	123	136	104	76	100	96	0	1021	1068	449	42	87	87	96	76	79	99	98	0	0.965	0.946	0.915	0.945	1.887	0.955	0.679	157	1105	91	1835	1909	-0.051	901	934	928	981	165056	167752	8.798	12.789	0	0	0
6	2	5	""	"col4a1"	11660	25210	140	940	969	366	37	122	122	133	81	60	100	100	0	1041	1071	423	39	88	88	95	59	62	100	100	0	0.858	0.862	0.825	0.863	1.860	0.834	0.663	156	1112	93	1771	1830	-0.221	818	953	847	983	151229	167148	10.321	16.542	0	0	0
6	3	5	""	"col4a1"	12060	25210	140	1015	1065	372	34	120	120	133	78	58	100	99	0	1162	1202	501	41	88	88	101	66	65	100	99	0	0.833	0.848	0.868	0.879	1.913	0.798	0.692	158	1110	95	1969	2059	-0.264	895	1074	945	1114	168264	189987	11.949	16.682	0	0	0
6	4	5	""	"col4a1"	12460	25210	140	880	945	386	40	117	117	195	1632	836	3	0	0	1010	1053	418	39	88	88	199	2147	1078	1	0	0	0.828	0.858	0.865	0.853	1.855	0.843	0.642	162	1102	93	1685	1793	-0.272	763	922	828	965	153084	170534	0.460	0.398	-100	0	1
6	5	5	""	"icsbp1"	12860	25210	150	2380	2343	539	23	123	123	136	77	56	100	100	0	1438	1447	463	31	91	91	99	96	96	100	99	0	1.676	1.637	1.638	1.699	1.456	1.623	0.878	172	1216	82	3604	3576	0.745	2257	1347	2220	1356	403068	248890	28.662	14.042	0	0	0
6	6	5	""	"icsbp1"	13250	25210	150	2416	2406	621	25	119	119	131	79	60	100	100	0	1430	1445	473	32	87	87	98	74	75	100	99	0	1.710	1.684	1.695	1.742	1.525	1.712	0.837	175	1217	91	3640	3645	0.774	2297	1343	2287	1358	421084	252876	28.797	18.203	0	0	0
6	7	5	""	"icsbp1"	13660	25210	140	2497	2529	675	26	119	119	130	79	60	100	100	0	1476	1497	397	26	84	84	96	117	121	100	100	0	1.708	1.706	1.783	1.708	1.432	1.765	0.815	171	1093	93	3770	3823	0.772	2378	1392	2410	1413	432507	255974	30.367	11.974	0	0	0
6	8	5	""	"icsbp1"	14060	25210	150	2399	2435	612	25	119	119	130	86	66	100	100	0	1446	1468	438	29	84	84	97	143	147	100	100	0	1.674	1.673	1.683	1.700	1.422	1.704	0.852	182	1210	91	3642	3700	0.743	2280	1362	2316	1384	443259	267253	26.802	9.587	0	0	0
6	9	5	""	"sp1"	14450	25220	140	11442	11061	2318	20	117	117	131	97	74	100	100	0	5986	5746	1290	22	86	86	100	154	154	100	100	0	1.919	1.934	1.918	1.949	1.220	1.941	0.969	155	1109	96	17225	16604	0.940	11325	5900	10944	5660	1714396	890608	112.680	36.662	0	0	0
6	10	5	""	"sp1"	14850	25220	140	11575	11293	1774	15	114	114	124	70	56	100	100	0	5933	5839	1109	18	86	86	94	58	61	100	100	0	1.960	1.943	1.936	1.965	1.243	1.952	0.957	152	1116	92	17308	16932	0.971	11461	5847	11179	5753	1716508	887467	159.557	99.052	0	0	0
6	11	5	""	"sp1"	15250	25220	140	11783	11137	2287	20	116	116	127	118	92	100	100	0	6029	5830	1176	20	85	85	99	222	224	100	100	0	1.963	1.918	1.922	1.910	1.220	1.939	0.962	158	1106	96	17611	16766	0.973	11667	5944	11021	5745	1759689	921194	93.305	25.815	0	0	0
6	12	5	""	"sp1"	15660	25220	140	11667	11536	1993	17	116	116	129	150	116	100	100	0	6005	5871	1032	17	84	84	101	256	253	100	100	0	1.951	1.973	1.976	1.972	1.167	1.986	0.972	162	1102	96	17472	17207	0.964	11551	5921	11420	5787	1868783	951034	76.047	22.539	0	0	0
6	13	5	""	"col4a3"	16060	25220	150	247	268	134	50	114	114	129	141	109	48	14	0	377	428	242	56	84	84	95	183	192	75	37	0	0.454	0.448	0.493	0.421	3.543	0.589	0.568	164	1228	95	426	498	-1.139	133	293	154	344	43903	70137	0.986	1.820	-100	0	1
6	14	5	""	"col4a3"	16460	25210	150	262	278	139	50	110	110	120	63	52	73	54	0	413	439	214	48	84	84	89	40	44	98	93	0	0.462	0.473	0.526	0.476	3.074	0.437	0.293	161	1230	96	481	523	-1.114	152	329	168	355	44824	70609	2.508	8.750	0	0	0
6	15	5	""	"col4a3"	16860	25220	150	232	256	125	48	116	116	122	67	54	73	47	0	383	406	191	47	83	83	88	41	46	98	94	0	0.387	0.433	0.437	0.368	3.169	0.372	0.250	168	1222	94	416	463	-1.370	116	300	140	323	43062	68207	2.000	7.756	-100	0	1
6	16	5	""	"col4a3"	17260	25220	150	229	254	115	45	116	116	123	59	47	75	47	0	410	433	203	46	82	82	94	108	114	90	70	0	0.345	0.393	0.434	0.404	3.448	0.294	0.194	168	1221	76	441	489	-1.535	113	328	138	351	42715	72781	2.220	3.139	-100	0	1
6	17	5	""	"idb2"	17660	25210	100	212	250	126	50	113	113	123	63	51	73	38	0	148	164	75	45	84	84	92	68	73	46	23	0	1.547	1.712	1.466	2.629	7.453	0.585	0.039	26	575	59	163	217	0.629	99	64	137	80	6491	4252	2.016	1.059	-100	0	1
6	18	5	""	"idb2"	18060	25220	80	218	252	138	54	118	118	133	85	63	61	29	0	177	207	181	87	82	82	92	50	54	69	47	0	1.053	1.072	1.056	1.268	4.624	0.798	0.138	55	280	32	195	259	0.075	100	95	134	125	13840	11403	1.400	2.300	-100	0	1
6	19	5	""	"idb2"	18480	25220	70	279	290	158	54	139	139	144	88	61	64	35	0	160	205	147	71	90	90	103	65	63	51	29	0	2.000	1.313	1.864	1.609	4.397	1.626	0.022	31	203	66	210	266	1.000	140	70	151	115	9002	6343	1.659	1.569	-100	0	1
6	20	5	""	"idb2"	18840	25210	120	249	329	266	80	121	121	139	144	103	41	21	0	193	237	171	72	86	86	105	194	184	26	9	0	1.196	1.377	0.960	0.900	4.678	3.915	0.222	41	810	24	235	359	0.258	128	107	208	151	13508	9712	1.319	0.680	-100	0	1
6	1	6	""	"cox6a2"	11260	25610	130	710	736	226	30	118	118	128	63	49	100	100	0	401	416	144	34	86	86	92	37	40	99	98	0	1.879	1.873	1.761	1.987	1.959	2.067	0.621	151	873	94	907	948	0.910	592	315	618	330	111198	62875	9.651	8.757	0	0	0
6	2	6	""	"cox6a2"	11660	25610	140	653	688	228	33	119	119	132	79	59	100	98	0	394	417	165	39	87	87	96	55	57	98	94	0	1.739	1.724	1.841	1.823	2.018	1.935	0.549	155	1113	91	841	899	0.798	534	307	569	330	106612	64599	7.038	5.836	0	0	0
6	3	6	""	"cox6a2"	12060	25610	140	683	708	221	31	123	123	134	77	57	100	99	0	401	428	233	54	88	88	103	139	134	87	55	0	1.789	1.721	1.733	1.898	2.043	1.221	0.366	153	1115	95	873	925	0.839	560	313	585	340	108332	65452	7.455	2.338	0	0	0
6	4	6	""	"cox6a2"	12450	25610	140	642	644	220	34	121	121	131	69	52	100	98	0	349	385	175	45	87	87	95	52	54	100	94	0	1.989	1.755	1.893	1.839	2.085	1.921	0.489	157	1107	83	783	821	0.992	521	262	523	298	101069	60396	7.435	5.577	0	0	0
6	5	6	""	"ido"	12860	25620	150	229	249	117	46	124	124	134	67	50	68	39	0	201	233	138	59	87	87	96	80	83	65	32	0	0.921	0.856	1.037	0.983	3.872	0.849	0.126	167	1214	73	219	271	-0.119	105	114	125	146	41528	38940	1.716	1.713	-100	0	1
6	6	6	""	"ido"	13260	25610	150	230	245	129	52	123	123	132	66	50	67	38	0	195	212	93	43	86	86	93	52	55	80	53	0	0.982	0.968	1.217	1.198	4.017	2.024	0.102	155	1222	87	216	248	-0.026	107	109	122	126	38021	32790	1.712	2.288	-100	0	1
6	7	6	""	"ido"	13660	25620	150	241	266	155	58	118	118	125	63	50	65	49	0	193	212	100	47	84	84	91	46	50	81	55	0	1.128	1.156	1.277	1.058	3.857	2.005	0.155	165	1215	83	232	276	0.174	123	109	148	128	43898	35014	2.238	2.630	-100	0	1
6	8	6	""	"ido"	14060	25610	160	221	237	104	43	118	118	131	95	72	55	23	0	194	212	93	43	85	85	95	70	73	73	38	0	0.945	0.937	1.070	0.953	3.630	1.378	0.194	176	1489	77	212	246	-0.082	103	109	119	127	41680	37245	1.116	1.671	-100	0	1
6	9	6	""	"ctsd"	14460	25610	150	1583	1607	502	31	116	116	127	68	53	100	100	0	1396	1421	475	33	85	85	95	79	83	100	100	0	1.119	1.116	1.119	1.120	1.594	1.119	0.791	163	1229	90	2778	2827	0.162	1467	1311	1491	1336	261915	231572	21.765	16.785	0	0	0
6	10	6	""	"ctsd"	14860	25610	140	1648	1685	525	31	113	113	122	65	53	100	100	0	1408	1449	416	28	83	83	89	43	48	100	100	0	1.158	1.151	1.117	1.146	1.587	1.184	0.787	154	1114	94	2860	2938	0.212	1535	1325	1572	1366	259417	223141	24.046	31.628	0	0	0
6	11	6	""	"ctsd"	15260	25610	150	1553	1566	481	30	112	112	127	159	125	100	99	0	1357	1397	412	29	79	79	93	137	147	100	99	0	1.128	1.103	1.116	1.091	1.568	1.129	0.804	174	1214	96	2719	2772	0.174	1441	1278	1454	1318	272452	243088	9.050	9.518	0	0	0
6	12	6	""	"ctsd"	15660	25610	140	1757	1743	490	28	113	113	119	58	48	100	100	0	1465	1491	492	32	83	83	91	57	62	99	99	0	1.190	1.158	1.222	1.159	1.466	1.150	0.819	170	1090	94	3026	3038	0.251	1644	1382	1630	1408	296278	253525	28.000	24.561	0	0	0
6	13	6	""	"ifi1"	16060	25610	140	2919	2885	802	27	110	110	118	79	66	100	100	0	3060	3061	890	29	83	83	94	153	162	100	100	0	0.944	0.932	0.941	0.935	1.434	0.914	0.858	172	1092	93	5786	5753	-0.083	2809	2977	2775	2978	496137	526535	35.025	19.392	0	0	0
6	14	6	""	"ifi1"	16460	25610	140	2833	2797	693	24	112	112	121	62	51	100	100	0	2969	2950	802	27	84	84	92	69	75	100	100	0	0.943	0.937	0.929	0.942	1.442	0.922	0.868	169	1095	92	5606	5551	-0.085	2721	2885	2685	2866	472737	498621	43.161	41.420	0	0	0
6	15	6	""	"ifi1"	16860	25610	140	3069	2985	747	25	115	115	123	75	60	100	100	0	3117	3105	856	27	83	83	96	175	182	100	100	0	0.974	0.950	0.989	0.952	1.404	0.938	0.886	168	1096	95	5988	5892	-0.038	2954	3034	2870	3022	501519	521683	38.160	17.194	0	0	0
6	16	6	""	"ifi1"	17260	25610	160	2790	2811	827	29	117	117	127	78	61	100	100	0	2839	2800	823	29	82	82	95	101	106	100	100	0	0.970	0.991	0.985	0.987	1.431	0.992	0.881	184	1500	93	5430	5412	-0.044	2673	2757	2694	2718	517142	515189	34.410	26.782	0	0	0
6	17	6	""	"nars"	17660	25610	150	634	682	381	55	114	114	122	63	51	94	91	0	310	354	217	61	83	83	89	53	59	83	74	0	2.291	2.096	2.051	2.372	3.618	2.464	0.412	153	1234	92	747	839	1.196	520	227	568	271	104353	54236	8.889	5.000	0	0	0
6	18	6	""	"nars"	18060	25610	140	624	675	334	49	118	118	126	70	55	98	92	0	291	336	199	59	81	81	93	62	66	85	68	0	2.410	2.184	2.349	2.281	2.834	2.662	0.350	145	1123	93	716	812	1.269	506	210	557	255	97891	48660	7.843	3.919	0	0	0
6	19	6	""	"nars"	18470	25610	140	581	627	296	47	111	111	122	60	49	97	93	0	303	380	278	73	83	83	94	87	92	81	60	0	2.136	1.737	2.104	2.086	2.986	1.728	0.368	148	1118	93	690	813	1.095	470	220	516	297	92832	56234	8.417	3.287	0	0	0
6	20	6	""	"nars"	18860	25610	140	594	627	303	48	120	120	136	139	102	90	77	0	311	375	233	62	82	82	96	97	101	80	59	0	2.070	1.730	1.842	1.896	2.852	2.204	0.407	155	1108	85	703	800	1.050	474	229	507	293	97178	58062	3.532	2.876	0	0	0
6	1	7	""	"ifi47"	11250	26020	110	190	213	110	51	126	126	136	76	55	45	17	0	214	237	131	55	91	91	98	61	62	78	50	0	0.520	0.596	0.795	0.637	4.113	1.558	0.022	51	608	28	187	233	-0.943	64	123	87	146	10882	12083	1.013	2.279	-100	0	1
6	2	7	""	"ifi47"	11650	26050	110	209	227	101	44	119	119	132	71	53	56	29	0	222	241	110	45	84	84	96	92	95	72	32	0	0.652	0.688	0.573	0.869	3.958	0.790	0.020	37	611	33	228	265	-0.617	90	138	108	157	8395	8920	1.338	1.576	-100	0	1
6	3	7	""	"ifi47"	12070	26050	90	186	202	84	41	122	122	136	97	71	45	9	0	255	245	109	44	91	91	104	88	84	61	45	0	0.390	0.519	0.631	0.562	6.410	0.319	0.018	31	378	43	228	234	-1.358	64	164	80	154	6270	7587	0.680	1.602	-100	0	1
6	4	7	""	"ifi47"	12480	26020	130	233	226	87	38	121	121	136	106	77	53	9	0	163	194	110	56	86	86	95	68	71	53	31	0	1.455	0.972	1.636	1.071	3.969	2.057	0.044	41	948	0	189	213	0.541	112	77	105	108	9260	7973	0.849	1.456	-100	0	1
6	5	7	""	"procr"	12860	26010	140	896	935	311	33	123	123	134	89	66	100	100	0	798	815	292	35	87	87	93	40	43	100	100	0	1.087	1.115	1.064	1.128	1.746	1.125	0.729	170	1094	94	1484	1540	0.120	773	711	812	728	159031	138617	9.000	18.050	0	0	0
6	6	7	""	"procr"	13260	26010	140	954	1073	1056	98	119	119	128	69	53	100	100	0	808	972	1247	128	88	88	93	48	51	99	99	0	1.160	1.079	1.136	1.145	1.750	0.908	0.883	171	1093	93	1555	1838	0.214	835	720	954	884	183473	166259	13.696	18.313	0	0	0
6	7	7	""	"procr"	13660	26010	140	989	997	309	30	119	119	177	899	507	44	0	0	821	928	711	76	87	87	170	1481	871	3	0	0	1.185	1.044	1.137	1.114	1.714	0.477	0.827	163	1105	94	1604	1719	0.245	870	734	878	841	162432	151238	0.912	0.512	-100	0	1
6	8	7	""	"procr"	14060	26010	150	887	917	306	33	116	116	127	68	53	100	100	0	768	791	317	40	85	85	91	48	52	98	98	0	1.129	1.135	1.126	1.176	1.861	1.122	0.706	179	1209	92	1454	1507	0.175	771	683	801	706	164077	141526	11.618	14.583	0	0	0
6	9	7	""	"sp8"	14460	26020	130	2229	2228	562	25	121	121	133	71	53	100	100	0	1681	1683	466	27	85	85	92	44	47	100	100	0	1.321	1.319	1.300	1.323	1.407	1.335	0.876	128	900	94	3704	3705	0.402	2108	1596	2107	1598	285166	215408	29.507	36.159	0	0	0
6	10	7	""	"sp8"	14860	26010	120	2283	2287	549	24	117	117	125	73	58	100	100	0	1695	1723	449	26	84	84	92	53	57	100	100	0	1.345	1.324	1.369	1.331	1.424	1.339	0.876	114	802	95	3777	3809	0.428	2166	1611	2170	1639	260693	196457	29.616	30.774	0	0	0
6	11	7	""	"sp8"	15260	26000	130	2165	2159	590	27	111	111	119	57	47	100	100	0	1592	1591	454	28	82	82	87	38	43	100	100	0	1.360	1.357	1.397	1.361	1.447	1.375	0.861	124	904	90	3564	3557	0.444	2054	1510	2048	1509	267712	197270	35.789	39.579	0	0	0
6	12	7	""	"sp8"	15650	26000	130	2228	2115	532	25	116	116	128	103	80	100	100	0	1608	1641	511	31	84	84	97	115	118	100	100	0	1.386	1.284	1.308	1.305	1.417	1.283	0.856	127	901	89	3636	3556	0.471	2112	1524	1999	1557	268615	208428	19.291	13.426	0	0	0
6	13	7	""	"krt2-6a"	16070	26010	130	257	282	163	57	118	118	127	96	75	64	33	0	148	212	221	104	82	82	90	55	61	55	32	0	2.106	1.262	1.753	1.631	6.772	0.769	0.082	68	901	47	205	294	1.075	139	66	164	130	19177	14443	1.615	2.218	-100	0	1
6	14	7	""	"krt2-6a"	16460	26010	130	242	268	140	52	113	113	123	63	51	73	52	0	153	186	108	58	82	82	89	56	62	59	29	0	1.817	1.490	1.318	1.214	4.136	1.666	0.052	61	901	60	200	259	0.862	129	71	155	104	16351	11345	2.302	1.732	-100	0	1
6	15	7	""	"krt2-6a"	16860	26010	120	244	288	141	48	118	118	703	4630	658	0	0	0	156	185	129	69	87	87	384	2311	601	0	0	0	1.826	1.735	1.722	1.870	4.154	3.346	0.049	58	789	47	195	268	0.869	126	69	170	98	16677	10741	-0.090	-0.086	-100	0	1
6	16	7	""	"krt2-6a"	17250	26010	140	266	304	199	65	114	114	124	69	55	74	56	0	153	207	212	102	82	82	94	118	125	29	10	0	2.141	1.520	1.840	1.868	4.294	0.348	0.088	55	1138	44	223	315	1.098	152	71	190	125	16743	11372	2.609	0.958	-100	0	1
6	17	7	""	"spi"	17660	26010	150	252	258	107	41	117	117	134	122	91	55	12	0	153	191	131	68	83	83	98	165	168	19	3	0	1.929	1.306	1.848	1.489	4.359	0.397	0.312	106	1252	43	205	249	0.948	135	70	141	108	27329	20231	1.016	0.564	-100	0	1
6	18	7	""	"spi"	18060	26000	140	240	254	129	50	119	119	127	63	49	69	47	0	163	198	108	54	84	84	97	89	91	45	19	0	1.532	1.184	1.507	1.585	4.658	0.298	0.049	72	1132	55	200	249	0.615	121	79	135	114	18274	14240	2.016	1.135	-100	0	1
6	19	7	""	"spi"	18460	25990	130	246	267	131	49	113	113	129	76	58	71	40	0	182	191	99	51	84	84	98	102	104	48	10	0	1.357	1.439	1.252	1.502	3.847	2.045	0.064	82	912	41	231	261	0.440	133	98	154	107	21883	15636	1.816	0.912	-100	0	1
6	20	7	""	"spi"	18860	26000	140	289	301	145	48	116	116	128	76	59	73	58	0	158	194	133	68	86	86	94	53	56	56	40	0	2.403	1.713	1.913	1.687	5.125	3.083	0.060	94	1116	60	245	293	1.265	173	72	185	108	28293	18279	2.276	1.887	-100	0	1
6	1	8	""	"mmp2"	11260	26420	150	2653	2622	655	24	124	124	138	149	107	100	100	0	2293	2318	676	29	89	89	108	444	411	100	98	0	1.147	1.121	1.118	1.131	1.400	0.983	0.766	191	1197	95	4733	4727	0.198	2529	2204	2498	2229	500769	442792	16.671	4.977	0	0	0
6	2	8	""	"mmp2"	11660	26420	160	2647	2606	643	24	118	118	128	67	52	100	100	0	2185	2246	664	29	88	88	93	42	45	100	100	0	1.206	1.153	1.177	1.169	1.454	1.144	0.858	185	1499	93	4626	4646	0.270	2529	2097	2488	2158	482040	415471	36.985	51.262	0	0	0
6	3	8	""	"mmp2"	12060	26420	150	2485	2417	665	27	122	122	129	61	47	100	100	0	2260	2305	651	28	84	84	89	39	43	100	100	0	1.086	1.033	1.061	1.038	1.467	1.033	0.869	175	1213	91	4539	4516	0.119	2363	2176	2295	2221	423005	403302	37.508	56.821	0	0	0
6	4	8	""	"mmp2"	12460	26420	160	2389	2456	654	26	123	123	138	254	184	100	99	0	2353	2351	649	27	88	88	116	736	634	97	89	0	1.000	1.031	1.059	1.034	1.459	1.031	0.859	191	1493	93	4531	4596	0.000	2266	2265	2333	2263	469174	449109	9.126	3.037	0	0	0
6	5	8	""	"trfr"	12860	26410	140	364	384	203	52	123	123	134	75	55	88	70	0	242	260	117	45	90	90	96	48	50	87	70	0	1.586	1.535	1.426	1.486	3.341	2.150	0.294	154	1108	87	393	431	0.665	241	152	261	170	59091	40097	3.333	3.417	0	0	0
6	6	8	""	"trfr"	13260	26410	140	293	330	178	53	121	121	138	115	83	67	32	0	242	275	136	49	87	87	97	79	81	82	48	0	1.110	1.112	1.137	1.122	3.096	1.438	0.173	157	1106	91	327	397	0.151	172	155	209	188	51796	43215	1.670	2.253	-100	0	1
6	7	8	""	"trfr"	13660	26410	140	311	365	211	57	117	117	134	96	71	77	50	0	224	250	132	52	87	87	96	73	76	77	46	0	1.416	1.521	1.624	1.543	3.402	2.287	0.283	154	1108	83	331	411	0.502	194	137	248	163	56221	38434	2.406	2.110	-100	0	1
6	8	8	""	"trfr"	14060	26410	150	309	346	184	53	117	117	127	64	50	80	66	0	225	246	109	44	85	85	91	43	47	92	74	0	1.371	1.422	1.281	1.174	4.195	2.509	0.187	163	1222	94	332	390	0.455	192	140	229	161	56474	40023	3.422	3.605	0	0	0
6	9	8	""	"nup21"	14470	26420	90	240	224	94	41	121	121	139	130	93	39	8	0	169	177	69	38	88	88	102	75	73	52	17	0	1.469	1.157	1.469	1.485	5.108	6.180	0.017	23	404	68	200	192	0.555	119	81	103	89	5153	4075	0.654	1.000	-100	0	1
6	10	8	""	"nup21"	14850	26440	110	239	256	109	42	119	119	137	96	70	65	23	0	173	172	72	41	85	85	99	101	102	42	7	0	1.364	1.575	1.567	2.054	3.128	5.437	0.025	26	653	22	208	224	0.448	120	88	137	87	6650	4464	1.240	0.723	-100	0	1
6	11	8	""	"nup21"	15280	26400	90	231	258	131	50	118	118	128	68	53	62	40	0	171	187	110	58	88	88	94	42	44	70	48	0	1.361	1.414	1.763	2.718	5.771	2.637	0.027	27	390	68	196	239	0.445	113	83	140	99	6974	5059	1.912	2.214	-100	0	1
6	12	8	""	"nup21"	15640	26410	120	216	246	111	45	118	118	126	64	50	75	37	0	164	168	60	35	84	84	89	43	48	72	47	0	1.225	1.524	1.190	1.632	4.272	0.211	0.151	40	821	31	178	212	0.293	98	80	128	84	9826	6704	1.875	1.837	-100	0	1
6	13	8	""	"igh4"	16060	26410	150	141	149	71	47	111	111	149	927	622	0	0	0	98	104	46	44	84	84	153	1869	1221	0	0	0	2.143	1.900	1.851	1.624	3.849	2.869	0.011	156	1272	100	44	58	1.100	30	14	38	20	23221	16252	0.000	-0.026	-100	0	1
6	14	8	""	"igh4"	16480	26400	80	230	218	107	49	111	111	124	66	53	75	33	0	144	155	54	34	82	82	98	140	142	8	0	0	1.919	1.466	2.058	2.405	2.401	1.617	0.010	12	343	0	181	180	0.940	119	62	107	73	2616	1856	1.424	0.407	-100	0	1
6	15	8	""	"igh4"	16880	26400	90	230	255	142	55	110	110	120	61	50	68	45	0	148	187	99	52	88	88	94	57	60	54	40	0	2.000	1.465	1.160	1.397	4.994	13.301	0.001	35	361	16	180	244	1.000	120	60	145	99	8938	6532	2.213	1.632	-100	0	1
6	16	8	""	"igh4"	17250	26380	100	264	288	159	55	114	114	123	61	49	80	66	0	188	283	419	148	87	87	96	55	57	71	38	0	1.485	0.888	1.766	1.294	3.355	0.377	0.117	21	563	64	251	370	0.570	150	101	174	196	6056	5942	2.705	3.400	-100	0	1
6	17	8	""	"rb1"	17660	26410	140	889	903	289	32	115	115	124	63	50	100	100	0	599	622	294	47	83	83	89	47	52	100	100	0	1.500	1.462	1.535	1.525	1.795	1.434	0.634	167	1093	92	1290	1327	0.585	774	516	788	539	150728	103903	12.365	11.340	0	0	0
6	18	8	""	"rb1"	18060	26410	140	734	767	276	35	114	114	125	85	68	99	99	0	567	586	239	40	81	81	90	55	61	99	98	0	1.276	1.293	1.400	1.303	2.010	1.390	0.590	160	1108	94	1106	1158	0.352	620	486	653	505	122778	93805	7.553	9.018	0	0	0
6	19	8	""	"rb1"	18460	26410	150	783	818	265	32	115	115	126	68	53	100	99	0	545	582	256	43	84	84	98	105	107	98	89	0	1.449	1.412	1.471	1.496	1.953	1.318	0.473	162	1230	91	1129	1201	0.535	668	461	703	498	132541	94236	10.176	4.610	0	0	0
6	20	8	""	"rb1"	18860	26410	160	809	830	283	34	117	117	127	77	60	98	98	0	532	560	229	40	84	84	92	58	63	99	97	0	1.545	1.498	1.475	1.557	1.880	1.568	0.647	184	1500	89	1140	1189	0.628	692	448	713	476	152765	102976	9.130	8.069	0	0	0
6	1	9	""	"ly6a"	11260	26820	140	1682	1693	537	31	118	118	130	62	47	100	100	0	2045	2115	627	29	89	89	97	47	48	100	100	0	0.800	0.777	0.749	0.768	1.454	0.765	0.833	166	1098	92	3520	3601	-0.322	1564	1956	1575	2026	281011	351061	25.210	42.936	0	0	0
6	2	9	""	"ly6a"	11660	26820	140	1584	1619	519	32	122	122	142	119	83	100	99	0	2042	2061	605	29	85	85	105	145	138	100	100	0	0.747	0.758	0.731	0.736	1.535	0.748	0.819	161	1103	94	3419	3473	-0.421	1462	1957	1497	1976	260588	331861	12.412	13.490	0	0	0
6	3	9	""	"ly6a"	12060	26820	140	1513	1580	498	31	120	120	129	68	52	99	99	0	1994	2029	628	30	86	86	93	44	47	100	100	0	0.730	0.751	0.761	0.756	1.527	0.734	0.810	163	1105	95	3301	3403	-0.454	1393	1908	1460	1943	257617	330776	21.338	44.000	0	0	0
6	4	9	""	"ly6a"	12460	26820	150	1430	1461	464	31	122	122	132	70	53	100	100	0	1892	1940	627	32	91	91	98	58	59	100	100	0	0.726	0.724	0.767	0.721	1.556	0.697	0.796	175	1217	97	3109	3188	-0.462	1308	1801	1339	1849	255603	339584	18.986	31.759	0	0	0
6	5	9	""	"styx"	12870	26810	110	229	267	310	116	119	119	158	374	236	3	1	0	209	226	113	50	88	88	162	453	279	1	0	0	0.909	1.072	1.068	1.043	3.545	1.215	0.425	52	607	29	231	286	-0.138	110	121	148	138	13908	11770	0.291	0.141	-100	0	1
6	6	9	""	"styx"	13260	26830	120	232	259	153	59	117	117	132	97	73	56	25	0	197	274	312	113	88	88	106	155	146	31	9	0	1.055	0.763	1.010	0.930	3.760	0.547	0.112	51	811	34	224	328	0.077	115	109	142	186	13186	13961	1.309	1.084	-100	0	1
6	7	9	""	"styx"	13660	26830	130	211	216	91	42	120	120	132	101	76	43	12	0	190	208	82	39	85	85	96	92	95	59	16	0	0.867	0.780	0.955	0.769	4.314	2.189	0.221	74	918	42	196	219	-0.206	91	105	96	123	15983	15411	0.832	1.217	-100	0	1
6	8	9	""	"styx"	14050	26820	140	216	225	105	46	119	119	132	78	59	60	22	0	184	200	96	48	84	84	100	118	118	38	8	0	0.970	0.914	1.039	0.891	4.711	0.232	0.095	70	1155	16	197	222	-0.044	97	100	106	116	15746	14000	1.192	0.847	-100	0	1
6	9	9	""	"ms4a1"	14460	26820	140	217	234	121	51	122	122	130	70	53	58	33	0	202	209	91	43	84	84	95	77	81	69	35	0	0.805	0.896	0.957	0.924	4.013	0.875	0.117	139	1127	91	213	237	-0.313	95	118	112	125	32517	29073	1.486	1.481	-100	0	1
6	10	9	""	"ms4a1"	14860	26820	130	212	235	122	51	122	122	130	74	56	55	29	0	187	201	84	41	82	82	90	48	53	82	55	0	0.857	0.950	0.973	1.025	3.820	1.934	0.096	144	868	85	195	232	-0.223	90	105	113	119	33895	28994	1.419	2.313	-100	0	1
6	11	9	""	"ms4a1"	15260	26810	140	204	225	114	50	116	116	125	64	51	57	35	0	186	212	111	52	83	83	91	51	56	80	50	0	0.854	0.845	0.951	0.829	3.728	1.089	0.120	145	1105	86	191	238	-0.228	88	103	109	129	32627	30709	1.563	2.373	-100	0	1
6	12	9	""	"ms4a1"	15670	26810	150	211	227	121	53	115	115	126	89	70	51	24	0	197	228	141	61	83	83	94	94	100	61	24	0	0.842	0.772	0.983	0.873	3.667	0.858	0.356	155	1225	79	210	257	-0.248	96	114	112	145	35131	35339	1.135	1.426	-100	0	1
6	13	9	""	"wbscr22"	16060	26810	140	346	378	176	46	113	113	122	62	50	94	78	0	193	242	134	55	82	82	87	39	44	85	66	0	2.099	1.656	1.717	1.957	2.994	2.237	0.215	135	1129	86	344	425	1.070	233	111	265	160	51052	32726	4.129	3.974	0	0	0
6	14	9	""	"wbscr22"	16450	26810	130	344	359	150	41	116	116	124	59	47	90	80	0	206	241	146	60	82	82	91	81	89	65	38	0	1.839	1.528	1.656	1.795	3.630	1.680	0.235	101	901	58	352	402	0.879	228	124	243	159	36293	24382	3.983	1.852	-100	0	1
6	15	9	""	"wbscr22"	16860	26810	140	432	444	163	36	113	113	125	73	58	96	87	0	207	274	193	70	83	83	96	90	93	66	40	0	2.573	1.733	1.942	2.026	3.124	1.175	0.160	125	1137	85	443	522	1.363	319	124	331	191	55458	34219	4.370	1.978	-100	0	1
6	16	9	""	"wbscr22"	17260	26800	130	387	416	201	48	117	117	134	127	94	81	52	0	240	259	137	52	85	85	99	124	125	54	25	0	1.742	1.718	2.014	2.010	4.395	2.201	0.261	121	882	39	425	473	0.801	270	155	299	174	50328	31390	2.220	1.290	-100	0	1
6	17	9	""	"pdk4"	17660	26810	140	1785	1819	492	27	115	115	130	77	59	100	100	0	1372	1407	442	31	84	84	102	159	155	99	99	0	1.297	1.288	1.272	1.322	1.570	1.292	0.820	160	1104	93	2958	3027	0.375	1670	1288	1704	1323	291049	225111	21.935	8.208	0	0	0
6	18	9	""	"pdk4"	18060	26810	150	1864	1856	515	27	118	118	134	101	75	100	100	0	1369	1380	431	31	83	83	104	187	179	100	98	0	1.358	1.340	1.337	1.360	1.470	1.338	0.815	171	1221	88	3032	3035	0.441	1746	1286	1738	1297	317413	235957	17.050	6.824	0	0	0
6	19	9	""	"pdk4"	18460	26810	140	1753	1789	476	26	119	119	133	103	77	100	100	0	1346	1368	415	30	81	81	93	67	72	100	99	0	1.292	1.298	1.287	1.320	1.531	1.315	0.827	166	1098	92	2899	2957	0.370	1634	1265	1670	1287	297039	227128	16.078	19.030	0	0	0
6	20	9	""	"pdk4"	18860	26810	150	1795	1864	499	26	117	117	127	70	55	100	100	0	1309	1304	398	30	81	81	90	50	55	100	100	0	1.366	1.428	1.437	1.458	1.493	1.450	0.836	178	1210	93	2906	2970	0.450	1678	1228	1747	1223	331874	232154	24.814	24.280	0	0	0
6	1	10	""	"sp6"	11260	27220	140	11322	10612	3039	28	120	120	132	66	50	100	100	0	6240	5911	1773	29	88	88	94	50	53	100	100	0	1.821	1.802	1.820	1.841	1.312	1.813	0.948	177	1083	93	17354	16315	0.865	11202	6152	10492	5823	1878251	1046193	158.788	116.340	0	0	0
6	2	10	""	"sp6"	11660	27220	140	11597	11174	2352	21	120	120	132	66	50	100	100	0	6191	6168	1516	24	85	85	95	62	65	100	100	0	1.880	1.817	1.821	1.835	1.272	1.828	0.939	169	1095	92	17583	17137	0.911	11477	6106	11054	6083	1888342	1042353	167.303	97.952	0	0	0
6	3	10	""	"sp6"	12060	27220	150	11630	11276	2549	22	119	119	129	69	53	100	100	0	6544	6265	1610	25	86	86	93	79	84	100	100	0	1.782	1.806	1.826	1.836	1.301	1.806	0.956	177	1211	93	17969	17336	0.833	11511	6458	11157	6179	1995920	1108844	161.551	78.127	0	0	0
6	4	10	""	"sp6"	12460	27220	150	11524	11173	2725	24	128	128	142	108	76	100	100	0	6318	6161	1677	27	90	90	117	581	496	100	97	0	1.830	1.819	1.826	1.854	1.306	1.801	0.882	176	1216	92	17624	17116	0.872	11396	6228	11045	6071	1966522	1084329	102.139	10.403	0	0	0
6	5	10	""	"il4r"	12860	27220	140	747	773	257	33	121	121	133	70	52	100	100	0	567	621	252	40	90	90	96	48	50	100	100	0	1.312	1.228	1.319	1.274	1.902	1.237	0.597	159	1109	87	1103	1183	0.392	626	477	652	531	122958	98688	9.143	10.938	0	0	0
6	6	10	""	"il4r"	13260	27220	140	828	863	294	34	120	120	132	79	59	100	99	0	629	675	272	40	87	87	96	56	58	100	99	0	1.306	1.264	1.264	1.291	1.996	1.302	0.611	158	1108	91	1250	1331	0.385	708	542	743	588	136293	106590	9.253	10.339	0	0	0
6	7	10	""	"il4r"	13660	27220	140	778	815	304	37	118	118	135	134	99	100	95	0	597	607	258	42	84	84	91	55	60	99	98	0	1.287	1.333	1.402	1.371	2.026	1.411	0.558	162	1106	91	1173	1220	0.364	660	513	697	523	132008	98407	5.075	9.382	0	0	0
6	8	10	""	"il4r"	14060	27220	140	778	833	288	34	119	119	129	68	52	100	99	0	576	645	286	44	85	85	89	39	43	99	98	0	1.342	1.275	1.229	1.328	1.944	1.280	0.608	164	1104	94	1150	1274	0.424	659	491	714	560	136686	105803	10.353	14.256	0	0	0
6	9	10	""	"r-ras"	14460	27220	140	326	354	160	45	120	120	127	65	51	87	71	0	273	308	177	57	83	83	90	53	58	92	78	0	1.084	1.040	1.166	1.119	3.043	1.040	0.277	132	1129	76	396	459	0.116	206	190	234	225	46721	40690	3.492	4.113	0	0	0
6	10	10	""	"r-ras"	14860	27220	140	318	349	164	46	114	114	126	66	52	89	75	0	236	271	133	49	87	87	93	46	49	92	71	0	1.369	1.277	1.250	1.358	2.809	0.190	0.106	139	1123	87	353	419	0.453	204	149	235	184	48567	37706	3.379	3.870	0	0	0
6	11	10	""	"r-ras"	15260	27220	140	356	367	153	41	111	111	120	62	51	92	82	0	262	272	121	44	85	85	91	54	59	86	76	0	1.384	1.369	1.470	1.404	2.759	1.496	0.333	138	1126	83	422	443	0.469	245	177	256	187	50578	37467	3.984	3.352	0	0	0
6	12	10	""	"r-ras"	15660	27220	140	328	349	171	48	114	114	135	159	117	61	23	0	268	331	624	188	83	83	99	125	126	70	29	0	1.157	0.948	1.019	1.137	2.826	0.183	0.133	147	1117	89	399	483	0.210	214	185	235	248	51243	48662	1.346	1.856	-100	0	1
6	13	10	""	"mic1"	16060	27210	140	647	663	234	35	111	111	123	87	70	99	98	0	486	498	201	40	84	84	94	90	95	99	91	0	1.333	1.333	1.411	1.400	1.971	1.264	0.517	162	1102	94	938	966	0.415	536	402	552	414	107422	80695	6.207	4.489	0	0	0
6	14	10	""	"mic1"	16460	27210	150	629	667	273	40	115	115	126	75	59	98	95	0	478	530	249	46	86	86	98	106	108	97	85	0	1.311	1.243	1.278	1.230	2.215	1.122	0.445	165	1225	93	906	996	0.391	514	392	552	444	110068	87468	7.213	4.075	0	0	0
6	15	10	""	"mic1"	16860	27200	140	655	676	249	36	114	114	124	64	51	98	97	0	516	525	211	40	86	86	99	105	106	98	82	0	1.258	1.280	1.373	1.283	2.158	1.327	0.522	161	1107	88	971	1001	0.331	541	430	562	439	108791	84508	8.625	4.057	0	0	0
6	16	10	""	"mic1"	17260	27210	150	611	648	268	41	115	115	128	108	84	98	92	0	465	479	198	41	84	84	100	184	184	87	52	0	1.302	1.349	1.373	1.365	2.313	1.468	0.508	175	1213	90	877	928	0.381	496	381	533	395	113413	83881	4.815	2.060	0	0	0
6	17	10	""	"buffer"	17660	27210	150	124	137	88	64	118	118	140	130	92	6	2	0	82	94	96	102	84	84	112	256	228	0	0	0	-3.000	1.900	2.090	1.804	4.166	0.157	0.018	156	1272	100	4	29	Error	6	-2	19	10	21355	14738	-0.023	-0.070	-100	0	1
6	18	10	""	"buffer"	18060	27210	150	111	118	55	46	116	116	124	60	48	12	3	0	85	92	39	42	83	83	90	42	46	16	5	0	-2.500	0.222	1.581	1.785	3.168	8.414	0.006	156	1272	100	-3	11	Error	-5	2	2	9	18452	14305	-0.100	0.048	-100	0	1
6	19	10	""	"buffer"	18460	27200	150	121	123	59	47	114	114	127	80	62	12	3	0	82	98	97	98	85	85	95	77	81	4	1	0	-2.333	0.692	1.291	1.351	3.696	0.104	0.010	156	1272	100	4	22	Error	7	-3	9	13	19249	15313	-0.050	0.039	-100	0	1
6	20	10	""	"buffer"	18860	27200	150	117	131	77	58	119	119	129	68	52	14	6	0	80	89	41	46	83	83	92	56	60	5	2	0	0.667	2.000	1.723	1.631	3.266	1.518	0.041	156	1272	100	-5	18	-0.584	-2	-3	12	6	20363	13867	0.029	-0.054	-100	0	1
6	1	11	""	"sp3"	11260	27620	150	2529	2535	626	24	122	122	134	72	53	100	100	0	1825	1835	471	25	89	89	95	42	44	100	100	0	1.387	1.382	1.394	1.389	1.320	1.398	0.895	177	1211	94	4143	4159	0.472	2407	1736	2413	1746	448673	324812	33.347	41.429	0	0	0
6	2	11	""	"sp3"	11660	27620	140	2353	2349	538	22	120	120	126	59	46	100	100	0	1766	1775	423	23	84	84	93	49	52	100	100	0	1.328	1.318	1.312	1.320	1.349	1.338	0.884	176	1088	96	3915	3920	0.409	2233	1682	2229	1691	413388	312465	37.678	34.327	0	0	0
6	3	11	""	"sp3"	12060	27620	150	2428	2392	556	23	117	117	128	65	50	100	100	0	1736	1747	461	26	85	85	92	44	47	100	100	0	1.400	1.369	1.351	1.375	1.373	1.378	0.884	190	1198	95	3962	3937	0.485	2311	1651	2275	1662	454428	331881	34.831	37.614	0	0	0
6	4	11	""	"sp3"	12460	27620	160	2413	2451	602	24	122	122	139	84	60	100	100	0	1772	1786	491	27	89	89	100	70	70	100	100	0	1.361	1.372	1.414	1.382	1.373	1.382	0.882	201	1479	92	3974	4026	0.445	2291	1683	2329	1697	492686	358901	27.524	24.086	0	0	0
6	5	11	""	"tgfb1"	12860	27620	140	505	530	297	56	124	124	134	68	50	86	78	0	418	461	349	75	91	91	102	69	67	81	74	0	1.165	1.097	1.074	1.163	2.747	0.812	0.453	160	1104	89	708	776	0.220	381	327	406	370	84720	73780	5.824	5.203	0	0	0
6	6	11	""	"tgfb1"	13260	27620	140	514	517	280	54	117	117	130	70	53	85	75	0	425	456	293	64	85	85	94	61	64	85	76	0	1.168	1.078	1.077	1.134	2.472	1.037	0.547	165	1099	92	737	771	0.224	397	340	400	371	85359	75212	5.529	5.934	0	0	0
6	7	11	""	"tgfb1"	13660	27620	140	466	468	248	52	122	122	133	72	54	85	73	0	444	488	365	74	84	84	93	71	76	81	76	0	0.956	0.856	0.916	0.930	2.599	0.686	0.432	164	1100	92	704	750	-0.065	344	360	346	404	76782	80074	4.653	5.563	0	0	0
6	8	11	""	"tgfb1"	14060	27620	140	524	528	289	54	121	121	129	62	48	88	82	0	475	495	285	57	87	87	98	107	109	83	69	0	1.039	0.998	1.094	1.052	3.214	1.010	0.509	159	1105	91	791	815	0.055	403	388	407	408	83933	78739	6.435	3.710	0	0	0
6	9	11	""	"pnp"	14460	27620	120	3952	3984	1033	25	120	120	130	71	54	100	100	0	2929	2829	682	24	89	89	95	46	48	100	100	0	1.349	1.410	1.384	1.414	1.347	1.434	0.927	129	783	84	6672	6604	0.432	3832	2840	3864	2740	513957	364920	54.282	59.435	0	0	0
6	10	11	""	"pnp"	14870	27620	130	3855	3850	1002	26	117	117	125	60	48	100	100	0	2716	2743	858	31	85	85	94	60	63	100	100	0	1.421	1.404	1.427	1.442	1.336	1.396	0.916	148	868	77	6369	6391	0.507	3738	2631	3733	2658	569836	405913	62.083	44.150	0	0	0
6	11	11	""	"pnp"	15260	27630	130	4003	3976	826	20	118	118	130	77	59	100	100	0	2899	2868	657	22	82	82	97	122	125	100	100	0	1.379	1.385	1.353	1.402	1.386	1.397	0.910	137	891	91	6702	6644	0.464	3885	2817	3858	2786	544697	392982	49.948	22.713	0	0	0
6	12	11	""	"pnp"	15660	27620	130	4020	4010	870	21	119	119	127	66	51	100	100	0	2883	2860	707	24	84	84	92	68	73	100	100	0	1.394	1.402	1.415	1.425	1.398	1.410	0.909	137	891	84	6700	6667	0.479	3901	2799	3891	2776	549373	391756	58.833	40.706	0	0	0
6	13	11	""	"timp2"	16060	27610	90	3911	3762	1044	27	113	113	119	56	47	100	100	0	2127	2142	725	33	85	85	91	44	48	100	100	0	1.860	1.774	1.816	1.802	1.474	1.786	0.859	74	378	87	5840	5706	0.895	3798	2042	3649	2057	278411	158536	65.054	46.614	0	0	0
6	14	11	""	"timp2"	16460	27620	100	3532	3510	959	27	114	114	122	60	49	100	100	0	2107	2031	696	34	83	83	90	47	52	98	98	0	1.689	1.743	1.806	1.859	1.639	1.745	0.884	84	536	86	5442	5344	0.756	3418	2024	3396	1948	294854	170593	56.467	41.298	0	0	0
6	15	11	""	"timp2"	16860	27610	90	4082	3985	971	24	116	116	133	91	68	100	100	0	2110	1993	631	31	83	83	98	110	112	100	98	0	1.957	2.026	1.955	2.134	1.489	2.038	0.889	82	366	95	5993	5779	0.969	3966	2027	3869	1910	326746	163387	42.330	17.227	0	0	0
6	16	11	""	"timp2"	17260	27610	90	3881	3767	982	26	108	108	121	69	57	100	100	0	1959	1965	640	32	81	81	102	156	152	98	98	0	2.009	1.942	1.927	2.031	1.665	1.950	0.772	84	360	85	5651	5543	1.006	3773	1878	3659	1884	316413	165086	52.841	11.942	0	0	0
6	17	11	""	"sp5"	17660	27610	150	121	115	52	45	119	119	134	109	81	1	0	0	79	91	68	74	86	86	105	143	136	2	0	0	-0.286	-0.800	1.541	1.330	4.652	0.149	0.046	156	1272	100	-5	1	Error	2	-7	-4	5	17978	14173	-0.174	-0.098	-100	0	1
6	18	11	""	"sp5"	18060	27610	150	123	127	62	48	116	116	128	72	56	13	3	0	83	95	58	61	84	84	96	103	107	4	1	0	-7.000	1.000	1.673	1.610	3.475	0.114	0.019	156	1272	100	6	22	Error	7	-1	11	11	19887	14751	-0.014	-0.010	-100	0	1
6	19	11	""	"sp5"	18490	27640	100	383	406	146	35	128	128	139	79	56	94	81	0	174	186	82	44	88	88	98	66	67	60	29	0	2.965	2.837	2.686	2.904	2.714	3.872	0.187	55	561	76	341	376	1.568	255	86	278	98	22320	10204	3.380	1.333	-100	0	1
6	20	11	""	"sp5"	18860	27600	150	116	131	77	58	120	120	133	75	56	14	4	0	86	94	53	56	85	85	100	159	159	3	0	0	-4.000	1.222	1.706	1.902	4.835	0.145	0.123	156	1272	100	-3	20	Error	-4	1	11	9	20375	14672	-0.027	-0.038	-100	0	1
7	1	1	""	"sp4"	2300	32600	130	2157	2130	529	24	118	118	128	71	55	100	100	0	1470	1497	407	27	88	88	94	52	55	100	100	0	1.475	1.428	1.421	1.441	1.466	1.453	0.839	138	886	95	3421	3421	0.561	2039	1382	2012	1409	293905	206583	28.197	26.981	0	0	0
7	2	1	""	"sp4"	2690	32600	130	2009	1971	435	22	116	116	125	66	52	100	100	0	1483	1500	402	26	82	82	90	51	56	100	100	0	1.351	1.308	1.336	1.326	1.449	1.318	0.849	139	885	87	3294	3273	0.434	1893	1401	1855	1418	274023	208472	27.970	27.647	0	0	0
7	3	1	""	"sp4"	3090	32610	130	2053	2128	561	26	120	120	133	105	78	100	100	0	1502	1539	403	26	86	86	99	81	81	100	100	0	1.365	1.382	1.375	1.380	1.392	1.412	0.857	144	880	83	3349	3461	0.449	1933	1416	2008	1453	306472	221547	19.000	17.778	0	0	0
7	4	1	""	"sp4"	3490	32600	140	1982	2012	482	23	116	116	128	76	59	100	100	0	1537	1555	483	31	86	86	94	46	48	100	99	0	1.286	1.291	1.353	1.338	1.527	1.280	0.828	154	1111	94	3317	3365	0.363	1866	1451	1896	1469	309878	239466	24.789	31.761	0	0	0
7	5	1	""	"abp1"	3890	32600	120	234	252	118	46	118	118	130	79	60	66	32	0	185	203	96	47	88	88	99	53	53	76	43	0	1.196	1.165	1.392	1.332	3.701	1.631	0.089	89	788	23	213	249	0.258	116	97	134	115	22432	18110	1.544	1.962	-100	0	1
7	6	1	""	"abp1"	4280	32600	130	265	267	103	38	121	121	135	79	58	69	44	0	185	202	87	43	89	89	104	69	66	59	38	0	1.500	1.292	1.476	1.508	3.565	2.192	0.067	52	945	21	240	259	0.585	144	96	146	113	13886	10527	1.671	1.420	-100	0	1
7	7	1	""	"abp1"	4690	32600	130	222	244	117	47	118	118	133	75	56	62	30	0	196	199	75	37	88	88	94	48	51	74	55	0	0.963	1.135	0.964	1.138	4.634	3.354	0.042	79	911	45	212	237	-0.054	104	108	126	111	19277	15695	1.480	2.188	-100	0	1
7	8	1	""	"abp1"	5100	32590	120	203	220	119	54	118	118	128	69	53	55	34	0	161	189	96	50	89	89	94	49	52	63	34	0	1.181	1.020	1.452	1.423	3.949	2.923	0.038	109	778	59	157	202	0.240	85	72	102	100	24029	20632	1.333	1.939	-100	0	1
7	9	1	""	"ctss"	5500	32600	140	278	304	160	52	120	120	129	63	48	73	57	0	174	213	130	61	88	88	97	57	58	59	43	0	1.837	1.472	2.330	1.666	5.939	2.283	0.043	69	1158	54	244	309	0.877	158	86	184	125	21001	14676	2.778	2.035	-100	0	1
7	10	1	""	"ctss"	5900	32600	110	265	295	150	50	126	126	135	70	51	73	48	0	147	177	104	58	87	87	95	49	51	54	35	0	2.317	1.878	2.183	2.075	3.642	3.584	0.083	94	593	60	199	259	1.212	139	60	169	90	27738	16629	2.286	1.673	-100	0	1
7	11	1	""	"ctss"	6290	32600	110	317	295	122	41	123	123	135	73	54	74	60	0	192	267	241	90	90	90	98	53	54	66	49	0	1.902	0.972	1.494	1.225	3.815	0.538	0.047	51	608	42	296	349	0.928	194	102	172	177	15058	13613	2.192	3.189	-100	0	1
7	12	1	""	"ctss"	6680	32590	110	292	293	137	46	127	127	143	83	58	73	48	0	152	199	131	65	97	97	108	80	74	41	25	0	3.000	1.627	1.982	2.074	4.503	0.577	0.034	56	614	28	220	268	1.585	165	55	166	102	16386	11148	1.807	1.138	-100	0	1
7	13	1	""	"actin"	7090	32570	130	24926	24235	3823	15	126	126	154	199	129	100	100	0	20900	20316	3376	16	93	93	114	148	129	100	100	0	1.192	1.192	1.196	1.195	1.139	1.189	0.981	155	869	92	45607	44332	0.253	24800	20807	24109	20223	3756455	3149051	121.010	136.500	0	0	0
7	14	1	""	"actin"	7480	32570	130	24891	24185	4290	17	127	127	150	146	97	100	100	0	20736	19886	3768	18	90	90	110	147	133	100	100	0	1.199	1.215	1.204	1.225	1.178	1.211	0.982	153	871	89	45410	43854	0.262	24764	20646	24058	19796	3700314	3042565	164.623	134.531	0	0	0
7	15	1	""	"actin"	7890	32570	140	22745	21953	3781	17	123	123	138	137	99	100	100	0	19628	19033	3549	18	85	85	100	158	158	100	100	0	1.158	1.152	1.142	1.169	1.260	1.148	0.974	157	1111	93	42165	40778	0.212	22622	19543	21830	18948	3446666	2988172	159.234	119.829	0	0	0
7	16	1	""	"actin"	8300	32580	150	23870	22846	4234	18	119	119	135	77	57	100	100	0	19592	19033	3817	20	85	85	95	63	66	100	100	0	1.218	1.199	1.196	1.206	1.169	1.195	0.978	171	1221	94	43258	41675	0.285	23751	19507	22727	18948	3906716	3254586	294.948	300.603	0	0	0
7	17	1	""	"sp7"	8690	32580	140	1099	1110	311	28	120	120	130	76	58	100	100	0	1059	1089	339	31	84	84	92	89	96	100	99	0	1.004	0.985	0.970	0.993	1.553	0.978	0.812	146	1118	89	1954	1995	0.006	979	975	990	1005	162108	158970	12.895	11.202	0	0	0
7	18	1	""	"sp7"	9090	32580	140	1174	1218	351	28	121	121	135	84	62	100	100	0	1125	1118	322	28	83	83	93	65	69	100	98	0	1.011	1.060	1.045	1.071	1.537	1.073	0.823	143	1125	94	2095	2132	0.016	1053	1042	1097	1035	174196	159840	12.893	15.769	0	0	0
7	19	1	""	"sp7"	9480	32590	130	1231	1254	353	28	119	119	127	61	48	100	100	0	1095	1152	362	31	88	88	96	60	62	100	100	0	1.104	1.067	1.120	1.077	1.525	1.057	0.790	144	880	87	2119	2199	0.143	1112	1007	1135	1064	180591	165911	18.475	17.600	0	0	0
7	20	1	""	"sp7"	9890	32590	140	1197	1220	354	29	121	121	135	85	62	100	100	0	1082	1076	288	26	88	88	97	56	57	100	100	0	1.082	1.112	1.107	1.102	1.478	1.126	0.814	155	1105	93	2070	2087	0.114	1076	994	1099	988	189035	166822	12.765	17.482	0	0	0
7	1	2	""	"ara"	2300	32990	110	326	339	141	41	127	127	141	88	62	84	61	0	186	205	90	43	91	91	105	88	83	53	26	0	2.095	1.860	2.210	3.004	3.799	1.084	0.175	26	627	53	294	326	1.067	199	95	212	114	8809	5337	2.250	1.136	-100	0	1
7	2	2	""	"ara"	2690	32990	100	313	281	81	28	123	123	136	78	57	66	66	0	84	143	118	82	89	89	96	49	51	33	33	0	-38.000	2.926	0.405	1.757	20.056	-60.355	0.000	6	614	33	185	212	Error	190	-5	158	54	1687	858	1.859	0.959	-100	0	1
7	3	2	""	"ara"	3060	33000	80	301	343	162	47	118	118	129	69	53	100	85	0	132	185	129	69	86	86	98	67	68	42	28	0	3.978	2.273	2.160	2.844	4.524	8.209	0.012	7	362	0	229	324	1.992	183	46	225	99	2399	1295	3.101	1.299	-100	0	1
7	4	2	""	"ara"	3490	32990	150	138	153	80	52	120	120	130	71	54	29	10	0	98	119	75	63	86	86	94	51	54	27	12	0	1.500	1.000	1.375	1.427	4.821	8.355	0.007	156	1272	100	30	66	0.585	18	12	33	33	23888	18580	0.324	0.490	-100	0	1
7	5	2	""	"cxcl10"	3890	32990	140	784	811	287	35	124	124	136	96	70	99	98	0	493	510	182	35	86	86	97	76	78	98	96	0	1.622	1.620	1.610	1.628	1.981	1.800	0.638	175	1089	87	1067	1111	0.698	660	407	687	424	141892	89282	7.031	5.434	0	0	0
7	6	2	""	"cxcl10"	4290	32990	150	809	821	275	33	125	125	138	77	55	99	98	0	551	687	1044	151	90	90	99	73	73	98	94	0	1.484	1.166	1.473	1.478	2.046	0.336	0.204	177	1211	89	1145	1293	0.569	684	461	696	597	145248	121655	8.870	8.055	0	0	0
7	7	2	""	"cxcl10"	4690	33000	150	770	796	282	35	114	114	126	70	55	100	100	0	548	554	218	39	84	84	92	47	51	98	97	0	1.414	1.451	1.447	1.524	1.873	1.508	0.700	183	1209	87	1120	1152	0.500	656	464	682	470	145611	101362	9.571	9.830	0	0	0
7	8	2	""	"cxcl10"	5100	32990	150	717	736	231	31	118	118	132	74	56	99	98	0	495	495	180	36	90	90	97	49	50	100	96	0	1.479	1.526	1.540	1.587	1.856	1.573	0.665	185	1207	91	1004	1023	0.565	599	405	618	405	136196	91544	8.162	8.122	0	0	0
7	9	2	""	"anxa4"	5490	32980	140	471	508	231	45	117	117	133	85	63	93	81	0	551	594	287	48	88	88	96	48	50	99	97	0	0.765	0.773	0.779	0.775	2.403	0.709	0.454	161	1107	90	817	897	-0.386	354	463	391	506	81811	95660	4.412	10.375	0	0	0
7	10	2	""	"anxa4"	5890	32980	140	461	493	231	46	121	121	133	74	55	93	82	0	540	578	251	43	89	89	97	56	57	99	96	0	0.754	0.761	0.789	0.749	2.527	0.744	0.430	159	1107	90	791	861	-0.407	340	451	372	489	78446	91914	4.865	8.589	0	0	0
7	11	2	""	"anxa4"	6290	32990	150	434	461	225	48	125	125	136	69	50	90	80	0	384	445	238	53	94	94	107	85	79	90	76	0	1.066	0.957	0.972	0.906	3.564	0.857	0.292	164	1218	81	599	687	0.092	309	290	336	351	75599	73027	4.710	3.976	0	0	0
7	12	2	""	"anxa4"	6700	32990	150	457	494	235	47	122	122	134	75	55	95	84	0	471	509	251	49	97	97	112	131	116	86	66	0	0.896	0.903	0.947	0.930	2.958	0.887	0.386	174	1213	91	709	784	-0.158	335	374	372	412	86008	88588	4.800	3.031	0	0	0
7	13	2	""	"cxcl10-bis"	7090	32990	150	454	471	192	40	129	129	145	88	60	93	83	0	317	340	149	43	97	97	112	116	103	83	43	0	1.477	1.407	1.508	1.446	2.903	1.745	0.295	172	1216	89	545	585	0.563	325	220	342	243	80937	58473	3.705	1.966	-100	0	1
7	14	2	""	"cxcl10-bis"	7500	33020	160	478	518	213	41	125	125	142	105	73	97	82	0	337	372	208	55	89	89	103	99	96	88	62	0	1.423	1.389	1.505	1.527	2.352	1.427	0.327	178	1506	93	601	676	0.509	353	248	393	283	92251	66190	3.581	2.717	0	0	0
7	15	2	""	"cxcl10-bis"	7900	33000	140	489	508	196	38	119	119	131	73	55	98	91	0	371	374	156	41	87	87	94	48	51	96	91	0	1.303	1.355	1.248	1.304	2.189	1.402	0.437	158	1106	95	654	676	0.382	370	284	389	287	80313	59170	5.164	5.833	0	0	0
7	16	2	""	"cxcl10-bis"	8300	32990	150	434	468	173	36	117	117	128	71	55	98	95	0	328	346	153	44	85	85	94	103	109	86	63	0	1.305	1.345	1.327	1.407	2.106	1.413	0.524	173	1211	94	560	612	0.384	317	243	351	261	81046	59786	4.789	2.447	0	0	0
7	17	2	""	"sp2"	8690	32980	130	3117	3122	824	26	123	123	135	99	73	100	100	0	2552	2571	649	25	83	83	91	44	48	100	100	0	1.213	1.205	1.195	1.192	1.349	1.219	0.915	135	893	96	5463	5487	0.279	2994	2469	2999	2488	421493	347033	30.172	56.364	0	0	0
7	18	2	""	"sp2"	9100	32980	120	3061	3105	634	20	118	118	128	62	48	100	100	0	2385	2438	626	25	84	84	92	44	47	100	100	0	1.279	1.269	1.283	1.281	1.338	1.255	0.901	125	783	92	5244	5341	0.355	2943	2301	2987	2354	388081	304730	48.016	53.318	0	0	0
7	19	2	""	"sp2"	9490	32990	130	2954	2936	702	23	128	128	140	78	55	100	100	0	2184	2162	602	27	92	92	102	70	68	100	100	0	1.351	1.357	1.366	1.375	1.338	1.351	0.917	139	885	96	4918	4878	0.434	2826	2092	2808	2070	408162	300474	35.846	29.429	0	0	0
7	20	2	""	"sp2"	9890	32980	140	2859	2858	678	23	126	126	138	82	59	100	100	0	2211	2197	582	26	90	90	98	51	52	100	100	0	1.289	1.297	1.291	1.307	1.327	1.296	0.907	149	1115	92	4854	4839	0.366	2733	2121	2732	2107	425830	327306	33.171	41.157	0	0	0
7	1	3	""	"apc"	2290	33400	150	821	836	276	33	127	127	143	85	59	99	98	0	634	640	257	40	102	102	116	80	68	98	96	0	1.305	1.318	1.454	1.386	1.964	1.338	0.614	179	1209	93	1226	1247	0.384	694	532	709	538	149731	114530	8.153	6.550	0	0	0
7	2	3	""	"apc"	2690	33400	140	825	849	276	32	119	119	134	77	57	100	100	0	645	647	230	35	89	89	96	50	52	99	98	0	1.270	1.308	1.344	1.327	1.843	1.355	0.651	168	1096	95	1262	1288	0.345	706	556	730	558	142630	108736	9.286	11.020	0	0	0
7	3	3	""	"apc"	3090	33400	150	865	865	262	30	114	114	126	66	52	100	100	0	631	665	249	37	85	85	92	50	54	100	99	0	1.375	1.295	1.395	1.342	1.780	1.309	0.662	174	1218	90	1297	1331	0.459	751	546	751	580	150497	115654	11.197	11.460	0	0	0
7	4	3	""	"apc"	3490	33400	150	798	856	307	35	115	115	123	62	50	100	100	0	638	669	248	37	85	85	91	46	50	99	98	0	1.235	1.269	1.264	1.274	1.833	1.329	0.656	186	1202	94	1236	1325	0.305	683	553	741	584	159217	124475	11.823	12.565	0	0	0
7	5	3	""	"cxcl11"	3900	33410	120	226	234	98	41	118	118	136	97	71	58	16	0	177	196	108	55	85	85	97	151	155	30	2	0	1.174	1.045	1.023	1.025	5.346	2.548	0.027	36	835	64	200	227	0.231	108	92	116	111	8413	7059	1.010	0.656	-100	0	1
7	6	3	""	"cxcl11"	4290	33350	70	308	325	133	40	137	137	141	76	53	77	66	0	151	185	75	40	93	93	106	64	60	44	33	0	2.948	2.043	1.948	2.173	5.856	6.248	0.050	9	251	53	229	280	1.560	171	58	188	92	2922	1663	2.421	1.234	-100	0	1
7	7	3	""	"cxcl11"	4710	33370	110	273	310	147	47	124	124	133	75	56	82	43	0	151	193	137	70	90	90	100	67	67	47	17	0	2.443	1.806	2.508	1.972	4.212	3.383	0.032	23	653	0	210	289	1.289	149	61	186	103	7137	4442	2.360	1.388	-100	0	1
7	8	3	""	"cxcl11"	5090	33370	110	239	240	83	34	120	120	133	83	62	61	23	0	224	211	80	37	89	89	101	63	62	76	61	0	0.881	0.984	1.118	0.892	3.294	2.644	0.029	13	665	40	254	242	-0.183	119	135	120	122	3119	2745	1.289	1.746	-100	0	1
7	9	3	""	"arg2"	5480	33400	110	264	286	120	41	124	124	144	173	120	42	9	0	175	198	101	51	92	92	109	122	111	28	4	0	1.687	1.528	1.433	1.490	3.819	6.339	0.019	21	650	74	223	268	0.754	140	83	162	106	6001	4163	0.821	0.730	-100	0	1
7	10	3	""	"arg2"	5890	33400	100	194	210	97	46	123	123	138	72	52	47	36	0	231	260	127	48	93	93	100	47	47	89	73	0	0.514	0.521	0.877	0.664	4.637	0.871	0.004	19	574	85	209	254	-0.960	71	138	87	167	3991	4943	1.000	3.404	-100	0	1
7	11	3	""	"arg2"	6290	33390	150	138	149	65	43	126	126	139	91	65	13	1	0	143	153	62	40	94	94	104	85	81	25	6	0	0.245	0.390	0.767	0.799	4.070	15.467	0.008	156	1272	100	61	82	-2.029	12	49	23	59	23196	23875	0.110	0.576	-100	0	1
7	12	3	""	"arg2"	6690	33370	130	214	243	85	34	124	124	141	97	68	48	24	0	230	251	89	35	95	95	106	61	57	92	52	0	0.667	0.763	0.731	0.924	3.997	7.508	0.006	25	951	72	225	275	-0.584	90	135	119	156	6085	6268	1.052	2.377	-100	0	1
7	13	3	""	"cxcl5"	7090	33390	150	485	515	208	40	122	122	132	74	56	98	91	0	367	386	166	43	90	90	98	56	57	96	88	0	1.310	1.328	1.299	1.398	2.357	1.546	0.420	171	1217	86	640	689	0.390	363	277	393	296	88101	65941	5.176	5.143	0	0	0
7	14	3	""	"cxcl5"	7490	33380	130	495	540	233	43	124	124	136	72	52	96	92	0	359	426	217	50	92	92	99	48	48	96	86	0	1.390	1.246	1.318	1.327	2.728	1.315	0.351	149	871	97	638	750	0.475	371	267	416	334	80489	63503	5.611	6.813	0	0	0
7	15	3	""	"cxcl5"	7900	33390	140	449	476	208	43	122	122	134	75	55	93	87	0	334	372	173	46	87	87	100	85	85	91	71	0	1.324	1.242	1.337	1.167	2.996	1.433	0.346	149	1119	93	574	639	0.405	327	247	354	285	70863	55472	4.560	3.200	0	0	0
7	16	3	""	"cxcl5"	8300	33400	160	427	483	279	57	119	119	133	88	66	93	79	0	295	346	327	94	86	86	95	98	103	80	53	0	1.474	1.400	1.411	1.490	2.857	1.117	0.512	173	1505	91	517	624	0.560	308	209	364	260	83529	59794	3.977	2.561	0	0	0
7	17	3	""	"arhgef1"	8690	33380	150	569	582	220	37	117	117	126	73	57	98	94	0	500	527	199	37	85	85	91	43	47	100	99	0	1.089	1.052	1.029	1.030	2.172	1.104	0.556	159	1233	90	867	907	0.123	452	415	465	442	92467	83727	6.247	10.140	0	0	0
7	18	3	""	"arhgef1"	9090	33380	140	544	597	244	40	117	117	125	60	48	97	94	0	523	549	223	40	86	86	94	49	52	100	98	0	0.977	1.037	1.083	0.999	2.335	1.087	0.521	163	1105	89	864	943	-0.034	427	437	480	463	97318	89470	7.867	9.286	0	0	0
7	19	3	""	"arhgef1"	9490	33380	140	593	618	237	38	130	130	142	76	53	96	93	0	501	538	231	42	93	93	100	54	54	98	96	0	1.135	1.097	1.183	1.088	2.418	1.134	0.475	163	1101	91	871	933	0.183	463	408	488	445	100796	87748	6.263	8.111	0	0	0
7	20	3	""	"arhgef1"	9890	33380	150	602	637	247	38	125	125	135	74	54	98	96	0	471	527	213	40	93	93	102	55	53	100	99	0	1.262	1.180	1.277	1.158	2.047	1.254	0.552	171	1221	95	855	946	0.336	477	378	512	434	108949	90187	6.784	7.727	0	0	0
7	1	4	""	"cxcl9"	2290	33810	160	293	306	146	47	133	133	151	112	74	64	31	0	238	260	161	61	98	98	114	82	71	64	44	0	1.143	1.068	1.085	1.157	3.945	1.920	0.064	125	1518	35	300	335	0.193	160	140	173	162	38199	32445	1.384	1.780	-100	0	1
7	2	4	""	"cxcl9"	2700	33800	130	266	271	137	50	109	109	119	70	58	76	53	0	192	227	129	56	86	86	95	54	56	71	49	0	1.481	1.149	1.149	1.234	3.768	2.083	0.076	116	868	32	263	303	0.567	157	106	162	141	31439	26301	2.171	2.444	-100	0	1
7	3	4	""	"cxcl9"	3090	33800	150	225	242	125	51	119	119	133	87	65	56	28	0	199	237	141	59	83	83	95	96	101	58	28	0	0.914	0.799	0.912	0.853	4.892	0.913	0.062	166	1220	85	222	277	-0.130	106	116	123	154	40123	39329	1.253	1.479	-100	0	1
7	4	4	""	"cxcl9"	3500	33800	150	260	279	143	51	114	114	125	64	51	74	55	0	188	222	127	57	85	85	94	56	59	73	44	0	1.417	1.204	1.228	1.298	4.132	1.689	0.083	149	1231	87	249	302	0.503	146	103	165	137	41499	33125	2.406	2.286	-100	0	1
7	5	4	""	"arhj"	3890	33800	150	602	622	235	37	116	116	130	107	82	98	91	0	566	577	230	39	87	87	98	112	114	98	87	0	1.015	1.033	1.017	1.020	2.023	0.929	0.573	160	1232	96	965	996	0.021	486	479	506	490	99572	92359	4.598	4.277	0	0	0
7	6	4	""	"arhj"	4290	33790	150	592	623	209	33	114	114	127	66	51	98	97	0	566	562	196	34	84	84	105	403	383	63	5	0	0.992	1.065	1.004	1.040	1.850	0.143	0.085	157	1235	84	960	987	-0.012	478	482	509	478	97822	88304	7.515	1.134	0	0	0
7	7	4	""	"arhj"	4700	33800	150	652	672	246	36	120	120	130	73	56	98	97	0	559	588	207	35	86	86	94	49	52	99	98	0	1.125	1.100	1.099	1.074	1.975	1.145	0.593	162	1226	93	1005	1054	0.170	532	473	552	502	108902	95288	7.425	10.082	0	0	0
7	8	4	""	"arhj"	5090	33790	150	630	651	233	35	122	122	132	71	53	98	97	0	555	586	213	36	87	87	97	52	53	100	98	0	1.085	1.060	1.013	1.047	2.132	1.105	0.549	181	1211	89	976	1028	0.118	508	468	529	499	117810	106118	7.310	9.404	0	0	0
7	9	4	""	"cxcr4"	5490	33800	120	269	269	104	38	117	117	137	133	97	57	13	0	155	200	122	61	89	89	123	660	536	0	0	0	2.303	1.369	2.292	2.072	3.569	2.539	0.077	59	804	67	218	263	1.204	152	66	152	111	15852	11829	0.992	0.117	-100	0	1
7	10	4	""	"cxcr4"	5870	33800	110	236	266	127	47	121	121	133	73	54	64	43	0	180	192	93	48	92	92	101	49	48	60	43	0	1.307	1.450	1.413	1.357	4.537	11.100	0.008	53	614	19	203	245	0.386	115	88	145	100	14122	10155	1.822	1.857	-100	0	1
7	11	4	""	"cxcr4"	6290	33810	100	258	273	108	39	124	124	136	74	54	84	46	0	172	177	77	43	93	93	101	59	58	62	26	0	1.696	1.774	1.746	2.140	3.555	3.760	0.048	50	520	34	213	233	0.762	134	79	149	84	13641	8871	1.851	1.288	-100	0	1
7	12	4	""	"cxcr4"	6700	33790	140	271	284	109	38	123	123	138	128	92	55	14	0	171	189	85	44	93	93	108	215	199	6	0	0	1.897	1.677	1.683	1.585	3.989	0.519	0.657	61	1156	34	226	257	0.924	148	78	161	96	17309	11501	1.141	0.377	-100	0	1
7	13	4	""	"atp2a3"	7090	33790	150	727	818	424	51	120	120	132	78	59	99	95	0	370	429	254	59	93	93	103	108	104	84	62	0	2.191	2.077	2.293	2.363	2.749	2.019	0.408	172	1215	82	884	1034	1.132	607	277	698	336	140628	73762	8.795	3.019	0	0	0
7	14	4	""	"atp2a3"	7490	33790	150	799	886	453	51	123	123	136	97	71	97	96	0	439	509	333	65	90	90	101	66	65	92	85	0	1.937	1.821	1.940	2.145	2.613	1.904	0.551	178	1208	91	1025	1182	0.954	676	349	763	419	157739	90584	7.732	6.182	0	0	0
7	15	4	""	"atp2a3"	7890	33790	150	802	892	426	47	123	123	134	73	54	100	99	0	388	444	250	56	89	89	99	67	67	92	85	0	2.271	2.166	2.300	2.350	2.329	2.420	0.511	169	1222	91	978	1124	1.183	679	299	769	355	150811	75077	10.384	5.149	0	0	0
7	16	4	""	"atp2a3"	8300	33800	150	679	746	367	49	125	125	135	76	56	99	94	0	337	381	200	52	89	89	95	41	43	94	89	0	2.234	2.127	2.146	2.272	2.807	2.562	0.467	173	1218	89	802	913	1.160	554	248	621	292	129136	65985	8.039	6.976	0	0	0
7	17	4	""	"cyp1a1"	8690	33800	130	517	586	358	61	118	118	128	70	54	91	84	0	529	603	362	60	86	86	95	64	67	95	89	0	0.901	0.905	0.946	0.881	2.714	0.924	0.484	137	880	88	842	985	-0.150	399	443	468	517	80238	82611	6.543	7.938	0	0	0
7	18	4	""	"cyp1a1"	9090	33790	140	563	618	322	52	117	117	127	61	48	93	91	0	679	741	418	56	88	88	96	47	48	96	95	0	0.755	0.767	0.726	0.771	2.884	0.716	0.537	129	1139	88	1037	1154	-0.405	446	591	501	653	79717	95563	8.049	13.723	0	0	0
7	19	4	""	"cyp1a1"	9500	33780	130	473	511	250	48	119	119	129	68	52	93	86	0	541	596	339	56	93	93	103	53	51	99	92	0	0.790	0.779	0.818	0.828	2.811	0.668	0.417	129	895	88	802	895	-0.340	354	448	392	503	65900	76902	5.618	9.302	0	0	0
7	20	4	""	"cyp1a1"	9890	33780	140	431	484	301	62	125	125	160	503	314	23	3	0	474	541	306	56	93	93	157	1050	668	1	0	0	0.803	0.801	0.739	0.745	3.274	0.475	0.900	151	1112	86	687	807	-0.317	306	381	359	448	73134	81631	0.644	0.366	-100	0	1
7	1	5	""	"auh"	2290	34210	150	5084	4972	1201	24	130	130	145	95	65	100	100	0	4423	4392	1078	24	96	96	109	69	63	100	100	0	1.145	1.127	1.149	1.124	1.314	1.133	0.935	180	1212	92	9281	9138	0.195	4954	4327	4842	4296	894926	790542	50.811	62.072	0	0	0
7	2	5	""	"auh"	2690	34200	150	4888	4821	973	20	118	118	130	68	52	100	100	0	4532	4401	1070	24	85	85	95	50	52	100	100	0	1.073	1.090	1.093	1.104	1.269	1.077	0.938	178	1214	85	9217	9019	0.102	4770	4447	4703	4316	858205	783456	68.985	86.120	0	0	0
7	3	5	""	"auh"	3100	34200	150	5096	4961	1126	22	117	117	130	83	63	100	100	0	4553	4483	1122	25	85	85	98	96	97	100	100	0	1.114	1.101	1.112	1.108	1.285	1.095	0.934	183	1209	92	9447	9242	0.156	4979	4468	4844	4398	907857	820362	58.205	45.677	0	0	0
7	4	5	""	"auh"	3490	34200	150	5011	5016	1064	21	122	122	207	1101	531	100	99	0	4424	4422	1035	23	87	87	471	4250	902	53	0	0	1.127	1.129	1.119	1.134	1.249	1.114	0.906	183	1209	93	9226	9229	0.172	4889	4337	4894	4335	917869	809301	4.368	0.930	0	0	0
7	5	5	""	"cyp1b1"	3890	34200	130	199	201	82	40	112	112	125	70	56	57	25	0	198	212	102	48	85	85	93	50	53	79	57	0	0.770	0.701	0.844	0.705	3.593	0.260	0.033	107	897	47	200	216	-0.377	87	113	89	127	21493	22732	1.086	2.380	-100	0	1
7	6	5	""	"cyp1b1"	4290	34190	140	209	223	101	45	117	117	130	81	62	54	21	0	205	220	118	53	87	87	96	49	51	84	59	0	0.780	0.797	0.966	0.909	3.083	0.935	0.054	96	1145	52	210	239	-0.358	92	118	106	133	21409	21118	1.148	2.531	-100	0	1
7	7	5	""	"cyp1b1"	4690	34190	130	211	232	108	46	124	124	141	138	97	32	8	0	182	190	77	40	88	88	100	66	66	67	28	0	0.926	1.059	1.000	1.133	4.043	3.776	0.040	92	910	38	181	210	-0.111	87	94	108	102	21352	17439	0.659	1.364	-100	0	1
7	8	5	""	"cyp1b1"	5090	34200	120	232	254	118	46	126	126	138	81	58	63	36	0	206	232	106	45	87	87	94	43	45	89	70	0	0.891	0.883	1.018	1.047	2.817	2.111	0.047	58	794	49	225	273	-0.167	106	119	128	145	14745	13463	1.432	3.209	-100	0	1
7	9	5	""	"sp1"	5490	34190	130	10699	10403	1978	19	126	126	314	2266	721	100	98	0	5456	5409	1103	20	93	93	261	2296	879	99	78	0	1.971	1.933	1.954	1.931	1.205	1.941	0.965	151	873	83	15936	15593	0.979	10573	5363	10277	5316	1570846	816818	4.452	2.242	0	0	0
7	10	5	""	"sp1"	5890	34190	130	11440	10931	2318	21	122	122	135	76	56	100	100	0	5768	5619	1180	21	89	89	98	56	57	100	100	0	1.993	1.955	1.962	1.957	1.262	1.972	0.966	137	887	91	16997	16339	0.995	11318	5679	10809	5530	1497503	769812	142.053	98.589	0	0	0
7	11	5	""	"sp1"	6290	34190	140	10926	10606	2304	21	122	122	133	75	56	100	100	0	5644	5446	1260	23	90	90	100	75	75	100	100	0	1.945	1.957	1.990	1.963	1.233	1.973	0.956	147	1117	92	16358	15840	0.960	10804	5554	10484	5356	1559121	800609	139.640	71.280	0	0	0
7	12	5	""	"sp1"	6690	34190	150	10754	10488	2232	21	121	121	130	70	53	100	100	0	5504	5305	1271	23	91	91	98	44	44	100	100	0	1.964	1.988	1.964	2.021	1.272	1.988	0.973	156	1236	91	16046	15581	0.974	10633	5413	10367	5214	1636174	827538	147.971	118.341	0	0	0
7	13	5	""	"bhlhb2"	7090	34190	150	732	766	259	33	117	117	127	66	51	100	99	0	481	514	220	42	90	90	99	71	71	97	93	0	1.573	1.531	1.532	1.603	2.074	1.605	0.588	160	1230	90	1006	1073	0.654	615	391	649	424	122491	82272	9.682	5.845	0	0	0
7	14	5	""	"bhlhb2"	7500	34190	150	737	773	253	32	119	119	129	67	51	100	99	0	477	517	226	43	91	91	103	86	83	97	90	0	1.601	1.535	1.625	1.657	1.872	1.474	0.535	161	1231	93	1004	1080	0.679	618	386	654	426	124514	83245	9.612	4.814	0	0	0
7	15	5	""	"bhlhb2"	7900	34190	140	775	758	263	34	125	125	138	77	55	98	97	0	486	503	200	39	96	96	107	70	65	98	92	0	1.667	1.555	1.556	1.556	1.952	1.626	0.568	156	1107	94	1040	1040	0.737	650	390	633	407	118295	78409	8.052	5.657	0	0	0
7	16	5	""	"bhlhb2"	8300	34190	150	683	706	293	41	122	122	133	73	54	98	97	0	451	499	266	53	91	91	103	94	91	94	82	0	1.558	1.431	1.539	1.538	1.993	1.325	0.539	179	1213	95	921	992	0.640	561	360	584	408	126297	89284	7.849	4.213	0	0	0
7	17	5	""	"dbl"	8690	34190	160	2123	2116	523	24	122	122	132	74	56	100	100	0	254	273	120	43	89	89	98	82	83	79	50	0	12.127	10.837	11.377	12.750	2.198	11.763	0.518	195	1489	93	2166	2178	3.600	2001	165	1994	184	412662	53243	26.811	2.134	0	0	0
7	18	5	""	"dbl"	9090	34180	160	2088	2115	556	26	117	117	128	66	51	100	100	0	231	262	130	49	86	86	96	62	64	81	59	0	13.593	11.352	14.361	14.330	2.317	12.528	0.462	197	1487	86	2116	2174	3.765	1971	145	1998	176	416645	51667	30.106	2.677	0	0	0
7	19	5	""	"dbl"	9490	34180	160	2141	2158	611	28	122	122	133	77	57	100	100	0	251	273	144	52	90	90	98	77	78	79	51	0	12.540	11.126	12.257	13.452	2.378	12.463	0.275	202	1482	89	2180	2219	3.648	2019	161	2036	183	435981	55224	26.299	2.273	0	0	0
7	20	5	""	"dbl"	9900	34190	160	2157	2143	514	23	122	122	133	72	54	100	100	0	241	265	125	47	95	95	104	58	55	87	61	0	13.938	11.888	13.605	14.889	2.441	13.295	0.436	207	1473	97	2181	2191	3.801	2035	146	2021	170	443512	54856	27.917	2.776	0	0	0
7	1	6	""	"blnk"	2280	34640	70	256	308	132	42	108	108	124	70	56	90	54	0	172	174	46	26	96	96	105	50	47	72	27	0	1.947	2.564	1.625	2.016	2.720	10.784	0.010	11	203	48	224	278	0.961	148	76	200	78	3392	1913	2.629	1.380	-100	0	1
7	2	6	""	"blnk"	2680	34550	100	257	273	93	34	120	120	133	71	53	76	46	0	177	174	55	31	89	89	99	61	61	69	23	0	1.557	1.800	1.726	1.475	3.643	2.951	0.012	13	603	49	225	238	0.639	137	88	153	85	3549	2256	1.972	1.230	-100	0	1
7	3	6	""	"blnk"	3090	34590	150	136	145	78	53	115	115	126	68	53	21	7	0	105	116	59	50	85	85	92	47	51	27	11	0	1.050	0.968	1.478	1.230	4.530	27.137	0.001	156	1272	100	41	61	0.070	21	20	30	31	22667	18096	0.279	0.511	-100	0	1
7	4	6	""	"blnk"	3500	34560	110	272	275	94	34	118	118	126	65	51	87	62	0	127	138	70	50	86	86	95	55	57	50	12	0	3.756	3.019	4.397	4.921	3.078	184.329	0.000	8	702	87	195	209	1.909	154	41	157	52	2197	1102	2.292	0.782	-100	0	1
7	5	6	""	"dck"	3890	34610	140	200	231	145	62	113	113	124	72	58	56	31	0	178	214	131	61	85	85	92	51	55	73	45	0	0.935	0.915	1.249	1.150	4.812	1.573	0.086	141	1124	86	180	247	-0.097	87	93	118	129	32526	30107	1.486	2.392	-100	0	1
7	6	6	""	"dck"	4290	34610	140	244	272	162	59	116	116	125	65	52	69	44	0	172	181	70	38	84	84	90	42	46	79	51	0	1.455	1.608	1.690	1.591	3.289	3.383	0.143	143	1118	79	216	253	0.541	128	88	156	97	38859	25936	2.262	2.167	-100	0	1
7	7	6	""	"dck"	4680	34600	130	224	248	118	47	120	120	130	66	50	65	38	0	200	203	94	46	86	86	92	45	48	78	58	0	0.912	1.094	1.169	1.165	4.002	1.954	0.085	122	897	77	218	245	-0.133	104	114	128	117	30243	24715	1.788	2.467	-100	0	1
7	8	6	""	"dck"	5100	34600	140	227	248	128	51	119	119	131	79	60	58	34	0	187	223	132	59	88	88	96	60	62	68	40	0	1.091	0.956	1.197	1.152	4.047	1.447	0.050	132	1121	85	207	264	0.126	108	99	129	135	32768	29476	1.481	2.117	-100	0	1
7	9	6	""	"bnip3l"	5500	34600	130	348	372	219	58	119	119	130	63	48	85	72	0	203	239	128	53	91	91	101	64	63	68	49	0	2.045	1.709	1.737	1.993	3.324	2.361	0.227	107	912	67	341	401	1.032	229	112	253	148	39762	25580	3.841	2.156	-100	0	1
7	10	6	""	"bnip3l"	5890	34600	130	337	425	458	107	124	124	134	76	56	81	61	0	200	288	449	155	89	89	96	48	50	75	57	0	1.919	1.513	1.726	1.809	3.819	1.135	0.657	108	897	79	324	500	0.940	213	111	301	199	45896	31128	3.829	4.000	0	0	0
7	11	6	""	"bnip3l"	6300	34600	150	280	307	193	62	120	120	137	160	116	50	14	0	205	234	130	55	87	87	97	79	81	61	36	0	1.356	1.272	1.595	1.493	3.217	2.380	0.473	138	1237	53	278	334	0.439	160	118	187	147	42384	32304	1.063	1.734	-100	0	1
7	12	6	""	"bnip3l"	6690	34600	140	353	375	172	45	115	115	129	86	66	87	67	0	203	225	120	53	91	91	100	63	63	69	45	0	2.125	1.940	1.897	2.077	3.473	2.453	0.245	111	1121	26	350	394	1.087	238	112	260	134	41644	25026	2.860	1.984	-100	0	1
7	13	6	""	"ddx21"	7090	34590	150	14630	14100	3769	26	119	119	133	75	56	100	100	0	10044	9929	2665	26	89	89	102	81	79	100	100	0	1.458	1.421	1.429	1.416	1.267	1.432	0.954	175	1217	89	24466	23821	0.544	14511	9955	13981	9840	2467512	1737660	186.227	121.321	0	0	0
7	14	6	""	"ddx21"	7490	34580	150	15608	15257	4554	29	120	120	129	64	49	100	100	0	10878	10535	3274	31	91	91	99	53	53	100	100	0	1.436	1.449	1.441	1.473	1.367	1.452	0.956	177	1215	97	26275	25581	0.522	15488	10787	15137	10444	2700486	1864645	236.375	196.906	0	0	0
7	15	6	""	"ddx21"	7890	34580	140	16159	15510	3978	25	123	123	139	93	66	100	100	0	11086	10979	2973	27	97	97	105	49	46	100	100	0	1.459	1.414	1.424	1.417	1.224	1.413	0.961	174	1090	93	27025	26269	0.545	16036	10989	15387	10882	2698716	1910286	165.280	221.918	0	0	0
7	16	6	""	"ddx21"	8290	34590	150	13162	12853	3355	26	121	121	133	72	54	100	100	0	9295	9049	2349	25	93	93	105	113	107	100	100	0	1.417	1.422	1.392	1.416	1.253	1.433	0.954	179	1213	90	22243	21688	0.503	13041	9202	12732	8956	2300671	1619696	176.667	79.150	0	0	0
7	17	6	""	"ifi204"	8690	34590	140	245	264	114	43	122	122	133	73	54	69	45	0	271	298	132	44	91	91	100	56	56	92	74	0	0.683	0.686	0.823	0.767	3.051	0.617	0.153	153	1102	80	303	349	-0.550	123	180	142	207	40444	45573	1.795	3.536	-100	0	1
7	18	6	""	"ifi204"	9100	34590	140	253	280	149	53	122	122	135	69	51	65	46	0	291	320	152	47	93	93	102	58	56	92	76	0	0.662	0.696	0.643	0.628	3.477	0.690	0.147	141	1112	76	329	385	-0.595	131	198	158	227	39427	45164	2.101	3.759	-100	0	1
7	19	6	""	"ifi204"	9490	34580	150	236	258	124	48	121	121	133	76	57	67	36	0	288	308	153	49	93	93	102	56	54	89	73	0	0.590	0.637	0.664	0.693	3.482	0.638	0.122	165	1218	85	310	352	-0.761	115	195	137	215	42588	50785	1.645	3.679	-100	0	1
7	20	6	""	"ifi204"	9900	34580	150	273	289	144	49	120	120	130	65	50	77	56	0	279	317	183	57	93	93	105	69	65	86	63	0	0.823	0.754	0.857	0.830	3.242	0.693	0.247	161	1218	90	339	393	-0.281	153	186	169	224	46590	50962	2.446	3.072	0	0	0
7	1	7	""	"poh1"	2290	35000	140	418	462	210	45	114	114	128	91	71	94	75	0	274	322	168	52	85	85	92	54	58	92	78	0	1.608	1.468	1.479	1.548	2.574	1.879	0.332	152	1112	89	493	585	0.685	304	189	348	237	70235	48888	3.670	4.259	0	0	0
7	2	7	""	"poh1"	2690	35020	140	429	469	202	43	113	113	121	65	53	97	93	0	261	294	136	46	83	83	89	45	50	93	83	0	1.775	1.687	1.813	1.845	2.645	2.083	0.330	143	1123	81	494	567	0.828	316	178	356	211	67062	42045	5.354	4.556	0	0	0
7	3	7	""	"poh1"	3090	35010	140	442	466	206	44	113	113	122	66	54	95	85	0	280	303	140	46	83	83	92	51	55	90	77	0	1.670	1.605	1.651	1.754	3.440	2.004	0.362	155	1109	90	526	573	0.740	329	197	353	220	72300	46935	5.212	4.137	0	0	0
7	4	7	""	"poh1"	3490	35000	140	431	454	179	39	114	114	124	81	65	94	85	0	301	332	168	50	84	84	90	42	46	91	84	0	1.461	1.371	1.478	1.551	3.343	1.534	0.345	151	1111	89	534	588	0.547	317	217	340	248	68607	50076	4.074	5.762	0	0	0
7	5	7	""	"krt2-4"	3890	34990	130	12131	11929	2604	21	115	115	126	65	51	100	100	0	7671	7727	1806	23	86	86	91	43	47	100	100	0	1.584	1.546	1.597	1.550	1.246	1.549	0.952	145	883	91	19601	19455	0.664	12016	7585	11814	7641	1729772	1120461	181.585	177.581	0	0	0
7	6	7	""	"krt2-4"	4300	34990	130	11524	11548	2486	21	118	118	127	67	52	100	100	0	7788	7577	1924	25	84	84	91	45	49	100	100	0	1.481	1.525	1.529	1.555	1.288	1.519	0.951	137	891	94	19110	18923	0.567	11406	7704	11430	7493	1582107	1038018	170.463	166.356	0	0	0
7	7	7	""	"krt2-4"	4690	34990	130	12137	11977	2738	22	117	117	130	85	65	100	100	0	7620	7465	1961	26	89	89	100	95	95	100	100	0	1.596	1.608	1.580	1.636	1.334	1.606	0.950	148	876	92	19551	19236	0.674	12020	7531	11860	7376	1772556	1104778	139.376	77.526	0	0	0
7	8	7	""	"krt2-4"	5090	34990	140	11942	11545	2908	25	120	120	132	80	60	100	100	0	7660	7409	2068	27	88	88	100	106	106	100	100	0	1.561	1.561	1.553	1.598	1.390	1.560	0.953	162	1102	92	19394	18746	0.642	11822	7572	11425	7321	1870283	1200284	142.663	68.953	0	0	0
7	9	7	""	"sp8"	5490	34990	130	2016	1999	497	24	122	122	131	67	51	100	100	0	1544	1537	423	27	87	87	94	43	45	100	100	0	1.300	1.294	1.324	1.306	1.403	1.306	0.870	135	889	96	3351	3327	0.379	1894	1457	1877	1450	269819	207530	27.881	33.558	0	0	0
7	10	7	""	"sp8"	5890	34990	120	2156	2071	470	22	122	122	130	67	51	100	100	0	1484	1507	407	27	92	92	98	48	48	100	100	0	1.461	1.377	1.403	1.395	1.432	1.392	0.857	123	789	89	3426	3364	0.547	2034	1392	1949	1415	254780	185391	28.970	29.354	0	0	0
7	11	7	""	"sp8"	6290	34980	130	2091	2012	533	26	117	117	127	66	51	100	100	0	1649	1597	445	27	88	88	97	59	60	100	100	0	1.265	1.256	1.260	1.259	1.419	1.269	0.866	130	898	89	3535	3404	0.339	1974	1561	1895	1509	261519	207632	28.561	25.424	0	0	0
7	12	7	""	"sp8"	6680	34990	130	1889	1854	686	37	121	121	131	70	53	100	100	0	1438	1429	535	37	89	89	97	55	56	100	99	0	1.311	1.293	1.267	1.300	1.523	1.322	0.846	133	893	95	3117	3073	0.391	1768	1349	1733	1340	246606	190005	24.614	24.218	0	0	0
7	13	7	""	"snk"	7090	34990	150	618	669	295	44	120	120	134	159	118	97	82	0	390	422	217	51	89	89	108	355	328	34	3	0	1.654	1.649	1.674	1.731	2.158	0.590	0.537	170	1220	95	799	882	0.726	498	301	549	333	113765	71750	3.365	0.885	-100	0	1
7	14	7	""	"snk"	7490	34980	150	697	724	265	36	120	120	129	61	47	100	99	0	352	380	171	45	91	91	101	55	54	95	90	0	2.211	2.090	2.104	2.302	2.497	2.369	0.490	162	1228	91	838	893	1.145	577	261	604	289	117224	61527	9.754	5.073	0	0	0
7	15	7	""	"snk"	7890	34980	140	679	720	265	36	118	118	133	84	63	100	99	0	360	399	255	63	93	93	102	59	57	97	86	0	2.101	1.967	2.233	2.162	2.182	2.133	0.323	167	1101	93	828	908	1.071	561	267	602	306	120250	66621	6.988	5.034	0	0	0
7	16	7	""	"snk"	8290	34990	160	614	655	248	37	119	119	136	117	86	97	90	0	337	368	169	45	98	98	115	151	131	75	36	0	2.071	1.985	2.049	2.201	2.589	1.777	0.429	179	1505	90	734	806	1.050	495	239	536	270	117325	65810	4.436	1.675	-100	0	1
7	17	7	""	"mmp13"	8700	34970	130	251	246	86	34	120	120	134	74	55	73	33	0	214	267	213	79	98	98	111	80	72	76	26	0	1.129	0.746	1.193	0.939	3.233	0.707	0.101	42	895	57	247	295	0.175	131	116	126	169	10311	11200	1.514	1.950	-100	0	1
7	18	7	""	"mmp13"	9100	34990	110	231	241	100	41	118	118	127	62	48	72	41	0	200	240	142	59	99	99	115	78	67	65	32	0	1.119	0.872	0.874	1.212	2.859	0.848	0.023	43	635	31	214	264	0.162	113	101	123	141	10358	10340	1.839	1.603	-100	0	1
7	19	7	""	"mmp13"	9500	35010	110	252	231	103	44	132	132	143	78	54	60	33	0	246	261	120	45	104	104	125	130	104	53	20	0	0.845	0.631	1.342	0.843	4.844	0.229	0.105	15	668	30	262	256	-0.243	120	142	99	157	3470	3922	1.128	1.046	-100	0	1
7	20	7	""	"mmp13"	9890	34990	130	262	332	341	102	123	123	138	82	59	66	42	0	250	266	195	73	95	95	105	61	58	76	71	0	0.897	1.222	1.665	1.045	5.180	1.736	0.211	21	965	70	294	380	-0.157	139	155	209	171	6980	5582	2.366	2.639	-100	0	1
7	1	8	""	"tnf rsf19"	2290	35400	140	356	395	175	44	111	111	120	62	51	92	88	0	277	308	151	49	81	81	87	38	43	95	87	0	1.250	1.251	1.346	1.279	2.959	1.461	0.313	167	1095	89	441	511	0.322	245	196	284	227	65954	51495	4.435	5.816	0	0	0
7	2	8	""	"tnf rsf19"	2700	35410	140	378	406	170	41	113	113	123	73	59	92	78	0	293	304	121	39	84	84	90	39	43	96	91	0	1.268	1.332	1.192	1.319	3.075	1.823	0.306	157	1106	94	474	513	0.343	265	209	293	220	63735	47651	3.877	5.487	0	0	0
7	3	8	""	"tnf rsf19"	3090	35410	150	384	405	184	45	116	116	281	2255	802	0	0	0	299	347	177	51	84	84	196	1503	766	0	0	0	1.247	1.099	1.115	1.107	2.820	1.313	0.283	171	1220	90	483	552	0.318	268	215	289	263	69202	59314	0.055	0.100	-100	0	1
7	4	8	""	"tnf rsf19"	3490	35400	160	353	409	236	57	113	113	127	71	55	92	78	0	287	311	122	39	85	85	93	53	56	96	82	0	1.188	1.310	1.205	1.187	2.575	2.090	0.256	188	1496	91	442	522	0.249	240	202	296	226	76984	58478	3.972	4.113	0	0	0
7	5	8	""	"nqo1"	3890	35400	140	5019	4891	1378	28	118	118	129	73	56	100	100	0	4081	4126	1215	29	86	86	92	44	47	100	100	0	1.227	1.181	1.178	1.178	1.356	1.183	0.913	174	1090	93	8896	8813	0.295	4901	3995	4773	4040	851058	717936	65.233	91.682	0	0	0
7	6	8	""	"nqo1"	4290	35400	150	5207	5100	1432	28	118	118	131	78	59	100	100	0	4248	4272	1083	25	89	89	98	67	68	100	100	0	1.224	1.191	1.234	1.171	1.384	1.210	0.903	165	1227	89	9248	9165	0.292	5089	4159	4982	4183	841491	704962	63.705	62.299	0	0	0
7	7	8	""	"nqo1"	4690	35400	140	5401	5231	1244	23	122	122	136	85	62	100	100	0	4355	4348	1160	26	90	90	99	49	49	100	100	0	1.238	1.200	1.227	1.204	1.315	1.195	0.924	170	1094	90	9544	9367	0.308	5279	4265	5109	4258	889276	739193	59.941	86.714	0	0	0
7	8	8	""	"nqo1"	5100	35400	150	4809	4773	1381	28	120	120	129	70	54	100	100	0	3998	3998	1202	30	88	88	99	60	60	100	100	0	1.199	1.190	1.211	1.205	1.396	1.193	0.925	184	1204	95	8599	8563	0.262	4689	3910	4653	3910	878317	735620	66.343	64.983	0	0	0
7	9	8	""	"ifnar2c_2"	5490	35400	140	413	444	184	41	117	117	129	77	59	96	87	0	309	348	154	44	86	86	93	50	53	94	85	0	1.327	1.248	1.288	1.321	2.580	1.469	0.365	162	1102	89	519	589	0.408	296	223	327	262	71967	56358	4.091	5.100	0	0	0
7	10	8	""	"ifnar2c_2"	5890	35400	150	400	431	187	43	120	120	135	85	62	95	76	0	318	333	145	43	87	87	99	108	109	84	52	0	1.212	1.264	1.300	1.283	2.860	1.307	0.360	171	1221	96	511	557	0.277	280	231	311	246	73738	56956	3.482	2.167	0	0	0
7	11	8	""	"ifnar2c_2"	6300	35400	150	405	437	182	41	119	119	132	101	76	92	73	0	321	355	168	47	87	87	97	64	65	92	80	0	1.222	1.187	1.173	1.217	2.961	1.319	0.345	175	1213	95	520	586	0.289	286	234	318	268	76553	62131	3.020	4.031	0	0	0
7	12	8	""	"ifnar2c_2"	6690	35400	150	374	397	170	42	120	120	131	67	51	91	77	0	339	370	172	46	89	89	97	69	71	95	80	0	1.016	0.986	0.987	0.963	2.485	1.040	0.325	172	1220	95	504	558	0.023	254	250	277	281	68295	63613	3.970	3.957	0	0	0
7	13	8	""	"radixin"	7090	35390	160	687	723	287	39	118	118	127	68	53	100	99	0	570	626	268	42	89	89	97	55	56	99	99	0	1.183	1.127	1.141	1.157	1.978	1.160	0.569	202	1480	90	1050	1142	0.242	569	481	605	537	146067	126475	8.765	9.618	0	0	0
7	14	8	""	"radixin"	7500	35390	160	706	763	315	41	117	117	126	67	53	99	98	0	645	672	339	50	93	93	104	81	77	99	96	0	1.067	1.116	1.104	1.129	2.166	1.084	0.596	202	1482	93	1141	1225	0.094	589	552	646	579	154139	135841	9.507	7.012	0	0	0
7	15	8	""	"radixin"	7900	35390	160	719	745	270	36	123	123	132	68	51	99	99	0	597	626	250	39	96	96	107	70	65	99	99	0	1.190	1.174	1.174	1.181	1.923	1.184	0.616	200	1480	89	1097	1152	0.251	596	501	622	530	149062	125161	9.015	7.414	0	0	0
7	16	8	""	"radixin"	8300	35390	160	669	721	292	40	125	125	141	110	78	99	93	0	594	628	234	37	100	100	117	155	132	97	81	0	1.101	1.129	1.156	1.125	2.199	1.115	0.573	205	1475	95	1038	1124	0.139	544	494	596	528	147806	128779	5.273	3.297	0	0	0
7	17	8	""	"lrp1"	8690	35390	150	5451	5357	1226	22	120	120	132	102	77	100	100	0	4480	4518	1261	27	95	95	106	94	88	100	100	0	1.216	1.184	1.185	1.199	1.293	1.169	0.931	201	1187	96	9716	9660	0.282	5331	4385	5237	4423	1076847	908117	51.225	46.936	0	0	0
7	18	8	""	"lrp1"	9090	35390	160	5622	5525	1340	24	123	123	135	75	55	100	100	0	4630	4610	1338	29	95	95	106	63	59	100	100	0	1.213	1.196	1.205	1.211	1.315	1.183	0.936	209	1471	93	10034	9917	0.279	5499	4535	5402	4515	1154743	963532	71.867	71.492	0	0	0
7	19	8	""	"lrp1"	9490	35390	150	5477	5398	1311	24	126	126	138	73	52	100	100	0	4662	4536	1282	28	95	95	107	66	61	100	100	0	1.172	1.187	1.191	1.210	1.366	1.178	0.919	197	1191	97	9918	9713	0.229	5351	4567	5272	4441	1063449	893678	72.055	67.106	0	0	0
7	20	8	""	"lrp1"	9890	35390	160	5242	5176	1233	23	127	127	139	80	57	100	100	0	4357	4335	1112	25	97	97	108	78	72	100	100	0	1.201	1.191	1.181	1.201	1.371	1.191	0.925	208	1472	93	9375	9287	0.264	5115	4260	5049	4238	1076606	901721	62.963	54.192	0	0	0
7	1	9	""	"star"	2290	35800	140	374	393	159	40	110	110	121	66	54	96	83	0	210	244	119	48	83	83	92	55	59	84	59	0	2.079	1.758	1.720	1.869	2.881	2.092	0.276	165	1099	87	391	444	1.056	264	127	283	161	64810	40323	4.121	2.764	0	0	0
7	2	9	""	"star"	2700	35800	150	338	364	159	43	116	116	125	65	52	90	75	0	225	254	124	48	86	86	93	52	55	87	64	0	1.597	1.476	1.525	1.639	3.514	1.998	0.212	154	1236	83	361	416	0.675	222	139	248	168	56008	39083	3.677	3.096	0	0	0
7	3	9	""	"star"	3090	35800	140	354	380	165	43	116	116	128	68	53	94	76	0	266	273	111	40	85	85	94	51	54	90	76	0	1.315	1.404	1.301	1.374	2.885	1.886	0.304	152	1112	90	419	452	0.395	238	181	264	188	57739	41515	3.706	3.510	0	0	0
7	4	9	""	"star"	3490	35800	150	331	356	155	43	116	116	126	69	54	90	72	0	227	249	121	48	86	86	95	53	55	84	62	0	1.525	1.472	1.511	1.546	2.966	1.790	0.238	172	1216	88	356	403	0.609	215	141	240	163	61314	42891	3.333	2.906	0	0	0
7	5	9	""	"mnt"	3890	35800	140	1739	1738	477	27	117	117	129	73	56	100	100	0	1319	1313	376	28	87	87	95	51	53	100	100	0	1.317	1.322	1.336	1.331	1.488	1.349	0.830	164	1100	92	2854	2847	0.397	1622	1232	1621	1226	285106	215363	22.041	23.882	0	0	0
7	6	9	""	"mnt"	4290	35790	140	1835	1848	426	23	120	120	134	78	58	100	100	0	1390	1396	387	27	87	87	95	54	56	100	100	0	1.316	1.320	1.329	1.340	1.385	1.319	0.869	153	1115	87	3018	3037	0.396	1715	1303	1728	1309	282783	213591	21.974	24.093	0	0	0
7	7	9	""	"mnt"	4700	35790	140	1943	1888	523	27	118	118	128	70	54	100	100	0	1396	1393	436	31	88	88	98	69	70	100	100	0	1.395	1.356	1.401	1.368	1.533	1.372	0.806	160	1104	91	3133	3075	0.480	1825	1308	1770	1305	302134	222874	25.143	18.768	0	0	0
7	8	9	""	"mnt"	5100	35800	140	1805	1799	466	25	118	118	128	72	56	100	100	0	1355	1335	417	31	91	91	99	92	92	100	100	0	1.335	1.351	1.354	1.384	1.492	1.351	0.847	164	1100	96	2951	2925	0.417	1687	1264	1681	1244	295053	218897	23.208	13.435	0	0	0
7	9	9	""	"vig1"	5500	35790	140	8868	8377	2438	29	119	119	134	107	79	100	100	0	6474	6171	1897	30	90	90	103	66	64	100	100	0	1.370	1.358	1.356	1.371	1.300	1.361	0.935	165	1099	92	15133	14339	0.454	8749	6384	8258	6081	1382129	1018188	77.037	91.939	0	0	0
7	10	9	""	"vig1"	5900	35790	140	8564	8559	1985	23	120	120	138	104	75	100	100	0	6381	6320	1730	27	93	93	105	76	72	100	100	0	1.343	1.355	1.376	1.380	1.271	1.345	0.945	162	1106	94	14732	14666	0.425	8444	6288	8439	6227	1386510	1023859	80.971	81.776	0	0	0
7	11	9	""	"vig1"	6300	35790	140	9002	8805	2061	23	119	119	130	96	73	100	100	0	6368	6416	1753	27	91	91	104	213	204	100	100	0	1.415	1.373	1.402	1.399	1.346	1.366	0.936	165	1103	95	15160	15011	0.501	8883	6277	8686	6325	1452821	1058570	90.365	29.634	0	0	0
7	12	9	""	"vig1"	6700	35790	150	8134	8235	1887	22	119	119	127	62	48	100	100	0	6114	6085	1675	27	91	91	100	63	63	100	100	0	1.331	1.354	1.379	1.387	1.345	1.343	0.948	175	1217	94	14038	14110	0.413	8015	6023	8116	5994	1441181	1064806	130.774	95.000	0	0	0
7	13	9	""	"pdcd2"	7090	35790	150	841	867	278	32	117	117	126	62	49	100	100	0	476	502	192	38	92	92	98	45	45	100	97	0	1.885	1.829	1.813	1.910	1.911	1.970	0.636	179	1213	93	1108	1160	0.915	724	384	750	410	155245	89945	11.952	8.978	0	0	0
7	14	9	""	"pdcd2"	7490	35790	150	858	892	266	29	119	119	128	70	54	100	99	0	497	503	182	36	91	91	97	46	47	98	98	0	1.820	1.876	1.853	1.930	1.813	2.036	0.626	176	1216	86	1145	1185	0.864	739	406	773	412	156971	88552	10.914	8.826	0	0	0
7	15	9	""	"pdcd2"	7900	35800	150	811	845	277	32	119	119	127	63	49	100	99	0	476	509	192	37	94	94	102	48	47	98	97	0	1.812	1.749	1.816	1.836	1.883	1.845	0.633	180	1208	96	1074	1141	0.858	692	382	726	415	152109	91540	11.397	8.479	0	0	0
7	16	9	""	"pdcd2"	8290	35790	150	917	913	274	30	121	121	132	71	53	99	99	0	500	518	194	37	98	98	109	78	71	98	93	0	1.980	1.886	1.948	1.989	1.938	2.007	0.607	184	1204	92	1198	1212	0.986	796	402	792	420	167967	95321	11.000	5.244	0	0	0
7	17	9	""	"il17r"	8690	35790	150	22924	21883	4627	21	123	123	134	79	58	100	100	0	21765	21279	5054	23	94	94	106	124	116	100	100	0	1.052	1.027	1.030	1.032	1.241	1.019	0.964	179	1213	92	44472	42945	0.073	22801	21671	21760	21185	3917025	3808965	275.304	170.750	0	0	0
7	18	9	""	"il17r"	9090	35790	150	24301	23794	5054	21	127	127	149	207	138	100	100	0	22887	21713	5220	24	92	92	113	274	242	100	100	0	1.060	1.095	1.106	1.112	1.255	1.085	0.972	187	1201	97	46969	45288	0.084	24174	22795	23667	21621	4449552	4060353	114.227	78.832	0	0	0
7	19	9	""	"il17r"	9490	35790	150	23402	22790	3906	17	125	125	143	170	118	100	100	0	22580	22112	3992	18	93	93	108	91	84	100	100	0	1.035	1.029	1.039	1.031	1.169	1.026	0.973	185	1207	97	45764	44684	0.050	23277	22487	22665	22019	4216103	4090667	133.218	241.802	0	0	0
7	20	9	""	"il17r"	9900	35780	150	23067	22492	3710	16	126	126	140	82	58	100	100	0	21700	21489	4121	19	100	100	113	78	69	100	100	0	1.062	1.046	1.044	1.052	1.170	1.037	0.974	183	1209	97	44541	43755	0.087	22941	21600	22366	21389	4116071	3932552	272.585	274.051	0	0	0
7	1	10	""	"sp6"	2290	36200	150	10322	9898	2747	27	117	117	136	97	71	100	100	0	5984	5817	1881	32	84	84	100	149	149	100	100	0	1.730	1.706	1.733	1.753	1.326	1.698	0.945	186	1202	94	16105	15514	0.791	10205	5900	9781	5733	1841104	1081899	100.639	38.369	0	0	0
7	2	10	""	"sp6"	2690	36200	150	10536	10393	2297	22	119	119	130	81	62	100	100	0	6227	6139	1589	25	88	88	96	60	62	100	100	0	1.697	1.698	1.720	1.720	1.294	1.704	0.934	177	1215	95	16556	16325	0.763	10417	6139	10274	6051	1839489	1086655	126.704	100.717	0	0	0
7	3	10	""	"sp6"	3090	36200	140	10358	9971	2282	22	122	122	137	91	66	100	100	0	6120	6019	1487	24	88	88	99	78	78	100	100	0	1.697	1.661	1.664	1.664	1.233	1.668	0.950	175	1089	89	16268	15780	0.763	10236	6032	9849	5931	1744847	1053311	108.066	75.897	0	0	0
7	4	10	""	"sp6"	3490	36200	150	10883	10536	2062	19	119	119	129	68	52	100	100	0	6236	6139	1415	23	88	88	96	51	53	100	100	0	1.751	1.722	1.698	1.742	1.275	1.728	0.946	183	1209	93	16912	16468	0.808	10764	6148	10417	6051	1928027	1123395	153.044	118.490	0	0	0
7	5	10	""	"rpl44"	3890	36190	150	22654	22678	3727	16	119	119	132	76	57	100	100	0	14006	14077	2876	20	88	88	95	44	46	100	100	0	1.619	1.613	1.613	1.631	1.205	1.603	0.975	198	1190	97	36453	36548	0.695	22535	13918	22559	13989	4490241	2787188	296.658	317.773	0	0	0
7	6	10	""	"rpl44"	4290	36200	150	24167	23591	3635	15	119	119	130	71	54	100	100	0	14494	14394	2679	18	88	88	96	48	50	100	100	0	1.669	1.641	1.659	1.649	1.174	1.636	0.971	194	1194	96	38454	37778	0.739	24048	14406	23472	14306	4576737	2792433	330.437	297.875	0	0	0
7	7	10	""	"rpl44"	4690	36200	150	23358	23077	3883	16	118	118	134	74	55	100	100	0	14032	13944	2782	19	88	88	96	49	51	100	100	0	1.667	1.657	1.649	1.670	1.229	1.652	0.969	200	1188	97	37184	36815	0.737	23240	13944	22959	13856	4615372	2788881	310.041	282.612	0	0	0
7	8	10	""	"rpl44"	5090	36190	150	24618	24201	4460	18	119	119	131	69	52	100	100	0	14828	14518	3254	22	91	91	99	53	53	100	100	0	1.662	1.669	1.673	1.692	1.221	1.659	0.974	193	1199	92	39236	38509	0.733	24499	14737	24082	14427	4670871	2801951	348.841	272.057	0	0	0
7	9	10	""	"mdm2"	5490	36190	140	259	280	122	43	122	122	136	80	58	75	38	0	273	280	108	38	92	92	101	62	61	90	66	0	0.757	0.840	0.880	0.863	2.883	0.994	0.268	156	1105	83	318	346	-0.402	137	181	158	188	43657	43647	1.800	2.887	-100	0	1
7	10	10	""	"mdm2"	5890	36190	140	258	271	108	39	121	121	133	82	61	75	39	0	266	308	146	47	91	91	99	62	62	95	75	0	0.783	0.691	0.750	0.649	2.998	0.833	0.138	161	1100	86	312	367	-0.353	137	175	150	217	43574	49545	1.683	3.371	-100	0	1
7	11	10	""	"mdm2"	6300	36190	160	247	263	109	41	119	119	128	69	53	74	46	0	292	301	107	35	89	89	98	61	62	94	80	0	0.631	0.679	0.629	0.653	3.018	23.877	0.017	177	1505	92	331	356	-0.664	128	203	144	212	46615	53357	1.957	3.328	-100	0	1
7	12	10	""	"mdm2"	6700	36190	160	249	269	126	46	119	119	128	68	53	76	46	0	280	286	97	33	93	93	100	57	57	92	80	0	0.695	0.777	0.716	0.756	3.253	1.111	0.179	176	1502	93	317	343	-0.525	130	187	150	193	47397	50351	2.074	3.263	-100	0	1
7	13	10	""	"tdo"	7090	36180	140	1337	1341	367	27	117	117	128	72	56	100	100	0	1001	1022	384	37	94	94	101	52	51	99	98	0	1.345	1.319	1.335	1.422	1.951	1.296	0.759	159	1107	90	2127	2152	0.428	1220	907	1224	928	213288	162424	16.847	17.712	0	0	0
7	14	10	""	"tdo"	7490	36170	140	1443	1454	392	26	118	118	132	89	67	100	100	0	1091	1089	389	35	92	92	99	55	55	100	99	0	1.326	1.340	1.306	1.421	1.692	1.330	0.781	155	1113	90	2324	2333	0.407	1325	999	1336	997	225442	168799	14.854	18.000	0	0	0
7	15	10	""	"tdo"	7890	36180	140	1358	1397	404	28	122	122	130	70	53	100	100	0	1107	1116	394	35	92	92	100	72	72	100	100	0	1.218	1.245	1.246	1.278	1.570	1.231	0.779	158	1106	93	2251	2299	0.285	1236	1015	1275	1024	220713	176294	18.100	14.111	0	0	0
7	16	10	""	"tdo"	8300	36180	150	1329	1348	404	29	122	122	132	68	51	100	100	0	1005	1070	406	37	98	98	108	59	54	100	100	0	1.331	1.261	1.286	1.302	1.727	1.253	0.728	175	1217	92	2114	2198	0.413	1207	907	1226	972	235931	187201	17.882	16.305	0	0	0
7	17	10	""	"buffer"	8690	36180	150	121	132	75	56	122	122	133	71	53	17	3	0	96	102	43	42	94	94	108	112	103	2	0	0	-0.500	1.250	1.378	1.651	3.330	0.448	0.235	156	1272	100	1	18	Error	-1	2	10	8	20613	15932	-0.014	-0.054	-100	0	1
7	18	10	""	"buffer"	9070	36190	90	223	243	98	40	121	121	135	80	59	64	28	0	184	247	202	81	98	98	108	64	59	57	42	0	1.186	0.819	0.445	0.929	6.921	0.833	0.079	14	416	66	188	271	0.246	102	86	122	149	3397	3461	1.350	2.172	-100	0	1
7	19	10	""	"buffer"	9490	36180	150	126	137	71	51	122	122	136	164	120	3	0	0	97	110	74	67	95	95	106	62	58	9	3	0	2.000	1.000	1.381	1.408	4.333	2.319	0.038	156	1272	100	6	30	1.000	4	2	15	15	21349	17087	0.006	0.065	-100	0	1
7	20	10	""	"buffer"	9900	36210	50	120	209	185	88	131	131	141	71	50	33	25	0	124	189	137	72	104	104	112	49	43	41	33	0	-0.550	0.918	3.553	1.924	5.129	36.229	0.012	12	104	100	9	163	Error	-11	20	78	85	2503	2263	0.958	1.571	-100	0	1
7	1	11	""	"sp3"	2290	36600	150	2144	2128	509	23	115	115	129	74	57	100	100	0	1672	1667	447	26	86	86	93	44	47	100	100	0	1.279	1.273	1.306	1.285	1.434	1.282	0.851	181	1211	97	3615	3594	0.355	2029	1586	2013	1581	385232	301659	27.014	35.773	0	0	0
7	2	11	""	"sp3"	2700	36590	150	2071	2112	631	29	115	115	125	68	54	100	100	0	1736	1748	526	30	85	85	93	52	55	100	100	0	1.185	1.201	1.201	1.206	1.430	1.218	0.856	176	1212	95	3607	3660	0.245	1956	1651	1997	1663	371720	307577	29.221	31.827	0	0	0
7	3	11	""	"sp3"	3100	36590	150	2145	2157	543	25	120	120	131	76	58	100	100	0	1640	1647	474	28	87	87	96	54	56	100	100	0	1.304	1.306	1.358	1.330	1.476	1.318	0.842	169	1223	93	3578	3597	0.383	2025	1553	2037	1560	364538	278403	26.658	28.722	0	0	0
7	4	11	""	"sp3"	3500	36600	150	2357	2282	555	24	116	116	128	71	55	100	100	0	1755	1758	490	27	88	88	97	64	65	100	100	0	1.344	1.297	1.264	1.308	1.436	1.300	0.860	182	1206	95	3908	3836	0.427	2241	1667	2166	1670	415280	319960	30.338	25.953	0	0	0
7	5	11	""	"mxi1"	3900	36600	140	1488	1465	421	28	118	118	132	76	57	100	100	0	987	1028	375	36	88	88	100	96	96	99	98	0	1.524	1.433	1.468	1.491	1.662	1.438	0.775	161	1103	96	2269	2287	0.608	1370	899	1347	940	235861	165482	17.539	9.667	0	0	0
7	6	11	""	"mxi1"	4300	36600	140	1596	2067	1718	83	119	119	132	70	53	100	100	0	1123	2261	4447	196	88	88	97	58	59	100	100	0	1.427	0.896	1.415	1.337	1.717	0.462	0.791	155	1113	96	2512	4121	0.513	1477	1035	1948	2173	320349	350472	27.643	37.310	0	0	0
7	7	11	""	"mxi1"	4700	36600	140	1590	1670	589	35	119	119	135	77	57	100	100	0	1136	1240	908	73	89	89	105	117	111	100	98	0	1.405	1.348	1.370	1.435	1.638	1.089	0.674	161	1107	96	2518	2702	0.491	1471	1047	1551	1151	268941	199620	19.935	9.701	0	0	0
7	8	11	""	"mxi1"	5100	36600	140	1599	1599	416	26	123	123	136	83	61	100	100	0	1095	1176	452	38	88	88	102	115	112	100	100	0	1.466	1.357	1.427	1.407	1.551	1.301	0.737	163	1101	96	2483	2564	0.552	1476	1007	1476	1088	260680	191624	17.627	9.339	0	0	0
7	9	11	""	"itgb1"	5490	36590	150	124	147	163	110	122	122	445	4100	921	0	0	0	90	131	297	226	94	94	334	3370	1008	0	0	0	-0.500	0.676	1.847	1.829	4.894	1.239	0.907	156	1272	100	-2	62	Error	2	-4	25	37	22919	20506	-0.073	-0.060	-100	0	1
7	10	11	""	"itgb1"	5890	36590	150	114	128	77	60	120	120	132	77	58	12	5	0	94	104	58	55	92	92	101	50	49	15	3	0	-3.000	0.667	1.282	1.497	3.414	3.360	0.026	156	1272	100	-4	20	Error	-6	2	8	12	20002	16173	-0.052	0.060	-100	0	1
7	11	11	""	"itgb1"	6290	36590	150	115	120	49	40	118	118	134	83	61	7	0	0	98	97	43	44	92	92	107	221	206	0	0	0	-0.500	0.400	1.184	1.024	4.878	0.017	0.004	156	1272	100	3	7	Error	-3	6	2	5	18796	15179	-0.169	-0.045	-100	0	1
7	12	11	""	"itgb1"	6690	36590	150	115	122	66	54	118	118	127	71	55	10	1	0	90	99	56	56	93	93	101	49	48	12	3	0	1.000	0.667	1.214	1.628	4.011	4.783	0.007	156	1272	100	-6	10	0.000	-3	-3	4	6	19001	15425	-0.070	-0.041	-100	0	1
7	13	11	""	"empty"	7090	36590	150	405	460	327	71	118	118	129	69	53	92	82	0	442	483	383	79	95	95	105	63	60	92	86	0	0.827	0.881	0.860	0.849	2.734	0.711	0.452	156	1272	100	634	730	-0.274	287	347	342	388	71836	75388	4.797	6.000	-50	0	0
7	14	11	""	"empty"	7490	36590	150	460	469	193	41	120	120	135	152	112	83	56	0	496	509	229	44	93	93	107	226	211	79	39	0	0.844	0.839	0.847	0.805	2.495	0.808	0.465	156	1272	100	743	765	-0.245	340	403	349	416	73197	79359	2.197	1.779	-100	0	1
7	15	11	""	"empty"	7890	36580	150	409	427	195	45	122	122	130	73	56	90	78	0	471	467	196	41	96	96	103	57	55	96	92	0	0.765	0.822	0.742	0.770	2.326	0.939	0.468	156	1272	100	662	676	-0.386	287	375	305	371	66543	72900	4.068	6.386	-50	0	0
7	16	11	""	"empty"	8290	36580	150	444	468	224	47	116	116	128	66	51	91	83	0	441	468	203	43	96	96	107	79	73	94	87	0	0.951	0.946	0.959	0.849	2.811	0.978	0.494	156	1272	100	673	724	-0.072	328	345	352	372	72982	73022	5.152	4.570	-50	0	0
7	17	11	""	"sp5"	8690	36590	80	25956	24433	6888	28	112	112	128	65	50	100	100	0	9000	8661	2531	29	97	97	105	65	61	100	100	0	2.903	2.840	2.885	2.859	1.244	2.901	0.937	64	310	86	34747	32885	1.538	25844	8903	24321	8564	1563706	554277	373.923	131.631	0	0	0
7	18	11	""	"sp5"	9100	36590	100	8733	10100	6008	59	153	153	205	191	93	100	100	0	3605	4127	2459	59	112	112	142	111	78	100	98	0	2.456	2.477	2.615	2.636	1.473	2.556	0.906	80	560	100	12073	13962	1.296	8580	3493	9947	4015	807978	330188	51.806	35.901	0	0	0
7	19	11	""	"sp5"	9490	36590	90	22021	21320	7110	33	119	119	130	74	56	100	100	0	7720	7556	2261	29	98	98	111	62	55	100	100	0	2.874	2.843	2.932	2.781	1.363	2.944	0.940	72	380	94	29524	28659	1.523	21902	7622	21201	7458	1535022	544039	286.351	120.081	0	0	0
7	20	11	""	"sp5"	9900	36580	90	21744	20300	7169	35	131	131	134	60	44	100	100	0	7911	7353	2622	35	92	92	100	47	47	100	100	0	2.764	2.778	2.719	2.810	1.438	2.846	0.929	73	375	91	29432	27430	1.467	21613	7819	20169	7261	1481908	536795	336.100	154.319	0	0	0
8	1	1	""	"sp4"	11310	32660	130	2119	2059	606	29	122	122	135	76	56	100	100	0	1460	1437	435	30	90	90	101	57	56	100	99	0	1.458	1.438	1.435	1.456	1.497	1.470	0.858	138	886	94	3367	3284	0.544	1997	1370	1937	1347	284153	198366	25.316	23.439	0	0	0
8	2	1	""	"sp4"	11710	32670	130	2297	2262	661	29	126	126	138	74	53	100	100	0	1558	1582	469	29	93	93	101	59	58	100	100	0	1.482	1.435	1.383	1.429	1.463	1.469	0.853	134	894	97	3636	3625	0.568	2171	1465	2136	1489	303069	211945	28.703	25.102	0	0	0
8	3	1	""	"sp4"	12100	32670	130	2142	2136	505	23	120	120	133	73	54	100	100	0	1570	1541	448	29	87	87	97	59	60	100	100	0	1.363	1.387	1.415	1.410	1.422	1.391	0.851	135	889	93	3505	3470	0.447	2022	1483	2016	1454	288348	207976	27.438	24.475	0	0	0
8	4	1	""	"sp4"	12500	32660	140	2134	2174	552	25	128	128	149	182	122	100	100	0	1420	1488	483	32	89	89	107	117	109	100	99	0	1.507	1.462	1.444	1.504	1.421	1.461	0.861	145	1123	92	3337	3445	0.592	2006	1331	2046	1399	315297	215747	11.126	11.803	0	0	0
8	5	1	""	"bsg"	12900	32650	140	3126	3153	1275	40	128	128	143	101	70	100	100	0	1588	2032	4048	199	91	91	104	87	83	100	99	0	2.003	1.558	2.019	1.925	1.535	0.548	0.455	162	1088	87	4495	4966	1.002	2998	1497	3025	1941	510784	329225	29.802	22.161	0	0	0
8	6	1	""	"bsg"	13300	32660	130	3115	3101	661	21	122	122	131	70	53	100	100	0	1610	1646	417	25	88	88	105	145	138	100	99	0	1.966	1.912	1.904	1.938	1.360	1.941	0.859	149	875	86	4515	4537	0.975	2993	1522	2979	1558	462008	245224	42.429	10.628	0	0	0
8	7	1	""	"bsg"	13700	32650	130	3214	3087	729	23	117	117	132	85	64	100	100	0	1650	1674	448	26	85	85	102	199	195	100	99	0	1.979	1.869	1.893	1.881	1.402	1.874	0.809	149	871	90	4662	4559	0.985	3097	1565	2970	1589	459984	249403	34.765	7.899	0	0	0
8	8	1	""	"bsg"	14100	32660	140	3008	2989	717	23	120	120	128	69	53	100	100	0	1650	1641	422	25	86	86	97	98	101	100	100	0	1.847	1.845	1.870	1.864	1.390	1.892	0.881	159	1105	91	4452	4424	0.885	2888	1564	2869	1555	475198	260869	41.464	15.755	0	0	0
8	9	1	""	"dncic"	14500	32650	130	344	354	144	40	117	117	126	67	53	91	72	0	294	304	132	43	87	87	93	52	55	90	77	0	1.097	1.092	1.137	1.224	2.958	1.192	0.306	138	882	89	434	454	0.134	227	207	237	217	48807	41925	3.403	4.058	0	0	0
8	10	1	""	"dncic"	14900	32650	120	347	374	158	42	116	116	127	67	52	94	74	0	303	366	314	85	86	86	97	73	75	89	75	0	1.065	0.921	1.057	0.966	2.871	0.507	0.223	122	784	90	448	538	0.091	231	217	258	280	45569	44658	3.687	3.685	0	0	0
8	11	1	""	"dncic"	15300	32650	130	370	377	165	43	113	113	123	64	52	93	78	0	272	291	131	45	84	84	92	64	69	85	71	0	1.367	1.275	1.397	1.380	3.353	1.607	0.290	135	887	91	445	471	0.451	257	188	264	207	50931	39319	3.969	3.109	0	0	0
8	12	1	""	"dncic"	15700	32650	130	314	317	136	42	117	117	124	60	48	82	67	0	261	282	155	54	79	79	89	59	66	89	68	0	1.082	0.985	1.129	0.991	3.087	1.102	0.233	122	894	90	379	403	0.114	197	182	200	203	38682	34375	3.217	3.271	0	0	0
8	13	1	""	"btg1"	16100	32650	140	418	447	200	44	118	118	126	63	50	93	88	0	455	478	211	44	84	84	100	150	150	90	64	0	0.809	0.835	0.794	0.805	2.744	0.478	0.237	162	1102	93	671	723	-0.306	300	371	329	394	72456	77406	5.095	2.520	0	0	0
8	14	1	""	"btg1"	16500	32640	140	412	437	170	38	111	111	119	61	51	96	89	0	441	496	332	66	86	86	93	82	88	96	86	0	0.848	0.795	0.809	0.819	2.591	0.565	0.392	153	1110	93	656	736	-0.238	301	355	326	410	66833	75959	5.213	4.915	0	0	0
8	15	1	""	"btg1"	16900	32650	150	424	447	173	38	116	116	132	115	87	92	68	0	433	464	219	47	86	86	111	224	201	78	27	0	0.888	0.876	0.946	0.879	2.320	0.378	0.208	169	1223	89	655	709	-0.171	308	347	331	378	75555	78493	2.739	1.576	-100	0	1
8	16	1	""	"btg1"	17300	32650	150	482	494	226	45	118	118	142	164	115	80	58	0	462	486	207	42	88	88	112	206	183	84	40	0	0.973	0.945	1.039	0.884	3.661	0.911	0.335	166	1226	95	738	774	-0.039	364	374	376	398	82030	80682	2.146	1.816	-100	0	1
8	17	1	""	"sp7"	17700	32650	120	1358	1379	382	27	116	116	133	92	69	100	100	0	1132	1148	370	32	86	86	100	121	121	99	99	0	1.187	1.189	1.149	1.222	1.592	1.188	0.771	132	780	88	2288	2325	0.247	1242	1046	1263	1062	181990	151571	13.543	8.661	0	0	0
8	18	1	""	"sp7"	18100	32650	130	1313	1309	371	28	117	117	131	85	64	100	100	0	1082	1127	315	27	87	87	107	149	139	100	99	0	1.202	1.146	1.184	1.141	1.533	1.119	0.729	134	890	85	2191	2232	0.265	1196	995	1192	1040	175443	150969	13.859	6.846	0	0	0
8	19	1	""	"sp7"	18500	32660	130	1186	1223	385	31	116	116	138	147	106	100	96	0	1153	1112	324	29	85	85	108	264	244	98	94	0	1.002	1.078	1.063	1.058	1.655	0.951	0.648	137	887	92	2138	2134	0.003	1070	1068	1107	1027	167618	152402	7.381	3.803	0	0	0
8	20	1	""	"sp7"	18900	32650	130	1212	1192	359	30	120	120	139	132	94	100	99	0	1041	1057	291	27	87	87	114	182	159	100	98	0	1.145	1.105	1.084	1.087	1.534	1.140	0.796	139	883	93	2046	2042	0.195	1092	954	1072	970	165652	146928	7.977	5.181	0	0	0
8	1	2	""	"ara"	11330	33110	80	356	437	244	55	145	145	155	77	49	92	71	0	168	559	1262	225	97	97	113	71	62	50	14	0	2.972	0.632	2.386	3.312	7.737	0.201	0.257	14	333	31	282	754	1.571	211	71	292	462	6120	7832	3.662	6.282	-100	0	1
8	2	2	""	"ara"	11670	33000	90	423	1011	1414	139	137	137	154	90	58	76	58	0	291	1246	3354	269	98	98	115	92	80	64	58	0	1.482	0.761	2.229	1.992	6.969	0.444	0.814	17	431	0	479	2022	0.568	286	193	874	1148	17182	21187	9.522	12.293	0	0	0
8	3	2	""	"ara"	12090	33110	50	156	160	66	41	126	126	148	83	56	16	0	0	112	125	63	50	98	98	127	165	129	0	0	0	2.143	1.259	0.595	1.498	5.858	4.668	0.015	12	104	100	44	61	1.100	30	14	34	27	1923	1501	0.145	-0.012	-100	0	1
8	4	2	""	"ara"	12500	33060	150	132	149	87	58	124	124	136	83	61	16	5	0	94	111	80	72	88	88	98	68	69	10	3	0	1.333	1.087	1.454	1.596	4.426	6.669	0.022	156	1272	100	14	48	0.415	8	6	25	23	23182	17334	0.157	0.191	-100	0	1
8	5	2	""	"dntt"	12890	33080	60	181	199	120	60	123	123	136	67	49	43	21	0	125	162	131	80	97	97	107	45	42	40	25	0	2.071	1.169	1.469	1.504	5.427	1.399	0.128	32	176	100	86	141	1.050	58	28	76	65	6355	5171	0.940	1.222	-100	0	1
8	6	2	""	"dntt"	13300	33060	150	141	149	74	49	122	122	139	98	70	16	2	0	109	116	58	50	88	88	102	133	130	3	0	0	0.905	0.964	1.633	1.610	4.617	15.690	0.007	156	1272	100	40	55	-0.144	19	21	27	28	23215	18075	0.102	0.105	-100	0	1
8	7	2	""	"dntt"	13690	33020	80	273	309	117	37	122	122	133	95	71	66	50	0	174	165	40	24	95	95	105	51	48	66	16	0	1.911	2.671	0.978	1.879	2.721	2.903	0.053	6	390	91	230	257	0.934	151	79	187	70	1856	987	1.853	1.176	-100	0	1
8	8	2	""	"dntt"	14140	33070	50	250	275	132	48	132	132	147	71	48	81	45	0	148	241	259	107	102	102	118	72	61	27	27	0	2.565	1.029	1.482	2.646	8.374	0.556	0.108	11	93	63	164	282	1.359	118	46	143	139	3023	2651	1.803	1.708	-100	0	1
8	9	2	""	"capn3"	14500	33050	140	32048	30526	7318	23	118	118	126	61	48	100	100	0	24831	24279	6257	25	88	88	95	47	49	100	100	0	1.290	1.257	1.249	1.260	1.199	1.252	0.975	155	1109	88	56673	54599	0.367	31930	24743	30408	24191	4731526	3763192	498.361	514.553	0	0	0
8	10	2	""	"capn3"	14900	33060	140	33186	31583	7936	25	117	117	125	63	50	100	100	0	25914	25431	6546	25	88	88	96	47	48	100	100	0	1.280	1.242	1.242	1.240	1.196	1.241	0.975	155	1109	91	58895	56809	0.356	33069	25826	31466	25343	4895422	3941865	499.333	539.043	0	0	0
8	11	2	""	"capn3"	15300	33060	150	32460	30762	8512	27	113	113	127	71	55	100	100	0	26262	24987	7235	28	89	89	95	48	50	100	100	0	1.236	1.231	1.246	1.242	1.268	1.228	0.966	161	1231	88	58520	55547	0.306	32347	26173	30649	24898	4952698	4022904	431.479	518.583	0	0	0
8	12	2	""	"capn3"	15700	33060	150	30027	27546	7683	27	118	118	127	67	52	100	100	0	22906	22117	6451	29	86	86	93	49	52	100	100	0	1.311	1.245	1.246	1.246	1.209	1.241	0.976	165	1227	93	52729	49459	0.391	29909	22820	27428	22031	4545099	3649295	409.239	449.469	0	0	0
8	13	2	""	"ebf1"	16100	33050	140	485	497	189	38	113	113	121	75	61	96	89	0	301	318	149	46	86	86	94	66	70	90	74	0	1.730	1.655	1.697	1.820	2.864	1.533	0.380	141	1123	84	587	616	0.791	372	215	384	232	70123	44890	5.013	3.394	0	0	0
8	14	2	""	"ebf1"	16500	33060	130	496	510	192	37	112	112	118	57	48	100	97	0	312	351	164	46	82	82	88	38	43	96	95	0	1.670	1.480	1.449	1.594	2.147	1.605	0.467	140	888	92	614	667	0.740	384	230	398	269	71389	49134	6.877	6.921	0	0	0
8	15	2	""	"ebf1"	16900	33050	140	504	560	277	49	117	117	127	72	56	99	97	0	307	362	241	66	84	84	97	92	94	88	59	0	1.735	1.594	1.649	1.816	2.635	1.578	0.510	145	1123	85	610	721	0.795	387	223	443	278	81176	52549	6.014	2.880	0	0	0
8	16	2	""	"ebf1"	17300	33050	150	515	533	214	40	117	117	129	76	58	97	89	0	305	325	163	50	86	86	101	130	128	73	38	0	1.817	1.741	1.734	1.893	2.483	1.060	0.242	161	1231	91	617	655	0.862	398	219	416	239	85885	52396	5.316	1.723	-100	0	1
8	17	2	""	"sp2"	17700	33060	120	3089	3064	759	24	118	118	131	71	54	100	100	0	2324	2313	608	26	85	85	95	73	76	100	100	0	1.327	1.322	1.360	1.327	1.320	1.330	0.902	132	780	89	5210	5174	0.408	2971	2239	2946	2228	404439	305322	41.310	30.384	0	0	0
8	18	2	""	"sp2"	18110	33050	130	3263	3166	734	23	120	120	133	78	58	100	100	0	2386	2357	584	24	88	88	102	76	74	100	100	0	1.368	1.342	1.335	1.345	1.336	1.352	0.914	133	895	93	5441	5315	0.452	3143	2298	3046	2269	421105	313543	38.885	29.671	0	0	0
8	19	2	""	"sp2"	18500	33050	130	2871	2867	638	22	121	121	131	64	48	100	100	0	2168	2207	596	27	86	86	93	56	60	100	100	0	1.321	1.295	1.306	1.316	1.434	1.290	0.892	130	898	95	4832	4867	0.402	2750	2082	2746	2121	372713	286858	42.750	37.750	0	0	0
8	20	2	""	"sp2"	18900	33040	130	2696	2709	630	23	123	123	142	124	87	100	100	0	1978	2045	638	31	88	88	104	160	153	100	100	0	1.361	1.321	1.312	1.353	1.358	1.280	0.875	138	886	92	4463	4543	0.445	2573	1890	2586	1957	373860	282239	20.702	12.131	0	0	0
8	1	3	""	"casp1"	11300	33460	140	320	342	170	49	125	125	137	102	74	74	45	0	213	247	124	50	91	91	101	53	52	82	58	0	1.598	1.391	1.237	1.310	3.652	1.987	0.168	135	1104	32	317	373	0.676	195	122	217	156	46118	33382	2.010	2.755	-100	0	1
8	2	3	""	"casp1"	11700	33460	140	316	338	166	49	123	123	138	79	57	84	59	0	241	256	127	49	94	94	103	79	76	73	44	0	1.313	1.327	1.285	1.288	2.951	1.193	0.302	140	1124	86	340	377	0.393	193	147	215	162	47286	35858	2.532	1.937	-100	0	1
8	3	3	""	"casp1"	12100	33470	140	336	367	170	46	123	123	140	94	67	83	58	0	227	251	114	45	94	94	109	93	85	71	30	0	1.602	1.554	1.348	1.456	3.310	1.285	0.328	153	1111	87	346	401	0.680	213	133	244	157	56201	38331	2.415	1.527	-100	0	1
8	4	3	""	"casp1"	12510	33460	150	293	324	148	45	123	123	134	85	63	77	49	0	220	247	127	51	89	89	100	69	69	77	47	0	1.298	1.272	1.279	1.334	3.372	1.055	0.283	175	1209	85	301	359	0.376	170	131	201	158	56663	43186	2.235	2.130	-100	0	1
8	5	3	""	"ecm1"	12910	33460	130	1306	1322	383	28	119	119	130	71	54	100	100	0	807	824	288	34	91	91	101	66	65	100	100	0	1.658	1.641	1.762	1.686	1.627	1.698	0.742	148	872	89	1903	1936	0.729	1187	716	1203	733	195648	121930	16.789	10.955	0	0	0
8	6	3	""	"ecm1"	13310	33460	140	1307	1362	414	30	118	118	128	65	50	100	100	0	883	886	328	37	84	84	91	45	49	100	100	0	1.488	1.551	1.606	1.603	1.589	1.586	0.774	147	1121	93	1988	2046	0.573	1189	799	1244	802	200155	130266	18.985	17.667	0	0	0
8	7	3	""	"ecm1"	13710	33460	130	1356	1400	376	26	124	124	134	72	53	100	100	0	867	933	357	38	87	87	96	94	97	99	98	0	1.579	1.508	1.683	1.576	1.607	1.478	0.730	143	881	91	2012	2122	0.659	1232	780	1276	846	200248	133438	17.583	8.904	0	0	0
8	8	3	""	"ecm1"	14100	33460	140	1277	1265	388	30	119	119	128	62	48	100	100	0	774	791	309	39	87	87	98	100	102	100	96	0	1.686	1.628	1.641	1.685	1.603	1.655	0.742	154	1110	89	1845	1850	0.754	1158	687	1146	704	194735	121757	18.339	6.930	0	0	0
8	9	3	""	"casp7"	14510	33460	150	278	303	128	42	115	115	125	70	56	86	60	0	240	260	102	39	87	87	94	55	58	89	66	0	1.065	1.087	1.104	1.092	2.943	1.376	0.216	159	1226	83	316	361	0.091	163	153	188	173	48158	41276	2.543	3.018	0	0	0
8	10	3	""	"casp7"	14910	33450	140	296	323	145	44	121	121	133	100	75	76	40	0	233	272	189	69	85	85	93	57	61	90	61	0	1.182	1.080	1.406	1.067	3.557	1.283	0.106	153	1106	85	323	389	0.241	175	148	202	187	49391	41679	1.900	3.140	-100	0	1
8	11	3	""	"casp7"	15300	33460	140	306	339	192	56	118	118	127	59	46	83	73	0	221	305	415	136	87	87	94	45	47	87	70	0	1.403	1.014	1.254	1.188	3.377	0.338	0.234	141	1120	84	322	439	0.489	188	134	221	218	47835	43047	3.593	4.689	0	0	0
8	12	3	""	"casp7"	15700	33460	150	305	325	137	42	115	115	127	91	71	85	55	0	214	230	97	42	85	85	96	108	112	61	17	0	1.473	1.448	1.395	1.472	2.707	0.987	0.187	155	1237	87	319	355	0.559	190	129	210	145	50396	35654	2.176	1.241	-100	0	1
8	13	3	""	"ela2"	16110	33460	130	288	306	125	40	118	118	130	89	68	76	47	0	239	248	91	36	82	82	89	45	50	90	77	0	1.083	1.133	1.180	1.080	3.156	1.453	0.205	133	888	94	327	354	0.115	170	157	188	166	40632	33026	1.978	3.533	-100	0	1
8	14	3	""	"ela2"	16500	33460	130	330	335	118	35	117	117	129	93	72	85	58	0	238	240	78	32	82	82	87	43	49	95	85	0	1.365	1.380	1.373	1.324	2.658	3.000	0.185	129	899	80	369	376	0.449	213	156	218	158	43211	31014	2.215	3.558	0	0	0
8	15	3	""	"ela2"	16900	33460	140	323	337	130	38	111	111	122	70	57	90	70	0	235	250	100	40	82	82	103	243	235	20	1	0	1.386	1.345	1.351	1.281	3.245	0.191	0.137	144	1123	88	365	394	0.471	212	153	226	168	48554	36056	3.071	0.605	-100	0	1
8	16	3	""	"ela2"	17300	33460	150	329	356	138	38	120	120	133	81	60	91	62	0	225	247	106	42	86	86	105	180	171	35	5	0	1.504	1.466	1.715	1.560	3.173	0.672	0.116	154	1238	92	348	397	0.589	209	139	236	161	54846	37970	2.753	0.789	-100	0	1
8	17	3	""	"casp9"	17710	33440	130	417	434	181	41	117	117	127	64	50	95	88	0	340	369	188	50	87	87	96	52	54	95	87	0	1.186	1.124	1.180	1.148	2.539	1.147	0.372	139	887	86	553	599	0.246	300	253	317	282	60259	51281	4.797	5.250	0	0	0
8	18	3	""	"casp9"	18100	33450	140	407	417	152	36	119	119	137	132	96	86	54	0	311	343	159	46	90	90	114	211	185	54	14	0	1.303	1.178	1.287	1.218	3.027	1.088	0.280	137	1131	91	509	551	0.382	288	221	298	253	57132	46962	2.121	1.085	-100	0	1
8	19	3	""	"casp9"	18500	33460	130	416	436	164	37	117	117	129	73	56	93	85	0	320	341	206	60	88	88	113	240	212	45	5	0	1.289	1.261	1.286	1.291	2.554	0.204	0.104	130	898	87	531	572	0.366	299	232	319	253	56690	44379	4.205	0.950	-100	0	1
8	20	3	""	"casp9"	18900	33450	140	418	434	175	40	121	121	133	83	62	93	81	0	294	317	144	45	90	90	105	95	90	88	54	0	1.456	1.379	1.450	1.372	2.613	1.128	0.309	144	1124	88	501	540	0.542	297	204	313	227	62483	45711	3.627	2.232	0	0	0
8	1	4	""	"es10"	11300	33860	130	2506	2487	626	25	118	118	130	67	51	100	100	0	1921	1932	520	26	92	92	98	57	58	100	100	0	1.306	1.288	1.292	1.291	1.382	1.291	0.874	142	882	91	4217	4209	0.385	2388	1829	2369	1840	353106	274336	35.179	32.175	0	0	0
8	2	4	""	"es10"	11700	33870	130	2488	2480	554	22	125	125	139	80	57	100	100	0	1906	1894	473	24	92	92	107	173	161	100	99	0	1.303	1.307	1.328	1.323	1.375	1.308	0.897	141	879	95	4177	4157	0.382	2363	1814	2355	1802	349724	267089	29.263	10.329	0	0	0
8	3	4	""	"es10"	12110	33870	130	2516	2502	586	23	127	127	143	151	105	100	100	0	1800	1809	473	26	92	92	104	73	70	100	100	0	1.399	1.383	1.412	1.405	1.399	1.392	0.889	139	885	90	4097	4092	0.484	2389	1708	2375	1717	347768	251409	15.623	23.356	0	0	0
8	4	4	""	"es10"	12500	33860	140	2537	2730	1415	51	125	125	207	1161	560	97	55	0	1848	2417	3365	139	92	92	220	2376	1080	14	5	0	1.374	1.120	1.330	1.304	1.447	0.627	0.683	155	1109	88	4168	4930	0.458	2412	1756	2605	2325	423085	374627	2.173	0.925	-100	0	1
8	5	4	""	"cat"	12910	33870	140	257	283	132	46	119	119	132	78	59	72	44	0	214	249	123	49	91	91	101	63	62	79	48	0	1.122	1.038	1.295	1.171	4.013	1.239	0.156	146	1117	92	261	322	0.166	138	123	164	158	41373	36307	1.936	2.349	-100	0	1
8	6	4	""	"cat"	13300	33860	130	253	287	134	46	111	111	126	76	60	76	44	0	220	250	128	51	88	88	99	120	121	54	23	0	1.076	1.086	1.063	1.129	3.385	0.562	0.092	143	870	86	274	338	0.106	142	132	176	162	41022	35715	2.118	1.258	-100	0	1
8	7	4	""	"cat"	13700	33870	150	272	305	158	51	117	117	136	110	80	62	34	0	212	242	133	54	87	87	97	86	88	63	36	0	1.240	1.213	1.185	1.257	3.550	1.703	0.205	166	1219	79	280	343	0.310	155	125	188	155	50618	40204	1.536	1.686	-100	0	1
8	8	4	""	"cat"	14110	33870	140	259	278	132	47	117	117	130	81	62	68	43	0	195	222	124	55	86	86	96	84	87	58	29	0	1.303	1.184	1.163	1.262	4.516	1.513	0.169	165	1095	92	251	297	0.382	142	109	161	136	45830	36586	1.827	1.500	-100	0	1
8	9	4	""	"ezrin"	14500	33860	160	65535	61229	9122	14	117	117	128	68	53	100	100	66	55923	51763	13159	25	90	90	96	42	43	100	100	8	1.172	1.183	1.163	1.232	1.378	1.152	0.958	203	1477	92	121251	112785	0.229	65418	55833	61112	51673	12429434	10507899	898.544	1230.167	0	0	0
8	10	4	""	"ezrin"	14910	33860	160	65535	60958	10455	17	120	120	131	71	54	100	100	67	55096	51755	12233	23	91	91	99	61	61	100	100	2	1.189	1.178	1.158	1.202	1.301	1.160	0.960	199	1481	87	120420	112502	0.250	65415	55005	60838	51664	12130726	10299224	856.718	846.820	0	0	0
8	11	4	""	"ezrin"	15310	33860	160	65535	60352	11579	19	123	123	139	188	135	100	100	66	54542	51071	13402	26	88	88	130	922	709	100	100	3	1.201	1.181	1.165	1.223	1.400	1.159	0.964	203	1477	96	119866	111212	0.264	65412	54454	60229	50983	12251364	10367352	320.282	55.251	0	0	0
8	12	4	""	"ezrin"	15700	33860	160	65535	59580	10576	17	124	124	133	67	50	100	100	56	52467	49439	12744	25	88	88	97	64	65	100	100	3	1.249	1.205	1.202	1.239	1.269	1.179	0.968	209	1471	89	117790	108807	0.321	65411	52379	59456	49351	12452173	10332852	887.269	770.969	0	0	0
8	13	4	""	"catnb"	16110	33860	150	8428	8261	1809	21	125	125	134	66	49	100	100	0	9702	9539	2108	22	87	87	99	89	89	100	100	0	0.864	0.861	0.857	0.863	1.375	0.855	0.931	179	1213	97	17918	17588	-0.211	8303	9615	8136	9452	1478667	1707510	123.136	106.067	0	0	0
8	14	4	""	"catnb"	16500	33860	150	8543	8379	1776	21	115	115	123	61	49	100	100	0	9835	9755	1769	18	86	86	94	63	67	100	100	0	0.864	0.855	0.864	0.844	1.299	0.856	0.936	176	1216	92	18177	17933	-0.211	8428	9749	8264	9669	1474703	1716897	135.344	153.349	0	0	0
8	15	4	""	"catnb"	16900	33860	150	8254	8158	1843	22	113	113	123	70	56	100	100	0	9668	9546	1881	19	83	83	100	150	150	100	100	0	0.849	0.850	0.855	0.836	1.345	0.852	0.937	171	1221	92	17726	17508	-0.236	8141	9585	8045	9463	1395052	1632392	114.786	62.973	0	0	0
8	16	4	""	"catnb"	17300	33850	150	7610	7583	1420	18	120	120	130	74	56	100	100	0	9150	9193	1931	21	85	85	97	89	91	100	100	0	0.826	0.819	0.819	0.825	1.288	0.808	0.938	181	1211	85	16555	16571	-0.276	7490	9065	7463	9108	1372446	1663896	100.716	102.202	0	0	0
8	17	4	""	"f2r"	17710	33860	120	260	301	170	56	119	119	131	72	54	72	48	0	148	191	200	104	90	90	104	99	95	29	10	0	2.431	1.802	1.576	2.272	4.817	1.355	0.062	111	778	51	199	283	1.282	141	58	182	101	33429	21200	2.361	0.879	-100	0	1
8	18	4	""	"f2r"	18110	33870	130	300	323	169	52	120	120	131	76	58	74	54	0	140	178	162	91	86	86	96	53	55	50	28	0	3.333	2.207	2.219	2.124	4.266	2.734	0.075	117	909	89	234	295	1.737	180	54	203	92	37759	20845	2.526	1.547	-100	0	1
8	19	4	""	"f2r"	18490	33880	110	261	301	178	59	119	119	134	86	64	64	43	0	148	195	129	66	86	86	94	53	56	54	35	0	2.290	1.670	2.136	2.088	4.913	4.722	0.032	110	573	70	204	291	1.195	142	62	182	109	33057	21485	1.942	1.906	-100	0	1
8	20	4	""	"f2r"	18900	33860	130	344	368	178	48	125	125	142	105	73	78	51	0	178	216	115	53	101	101	126	164	130	28	5	0	2.844	2.113	2.196	2.240	5.815	4.224	0.058	74	887	46	296	358	1.508	219	77	243	115	27253	16016	2.152	0.549	-100	0	1
8	1	5	""	"ccl12"	11310	34270	130	330	363	175	48	118	118	130	73	56	89	68	0	274	303	152	50	95	95	103	54	52	87	72	0	1.184	1.178	1.169	1.225	3.443	1.462	0.197	156	858	83	391	453	0.244	212	179	245	208	56660	47207	3.192	3.704	0	0	0
8	2	5	""	"ccl12"	11710	34270	140	335	372	195	52	123	123	137	85	62	82	56	0	269	286	107	37	96	96	108	100	92	79	38	0	1.225	1.311	1.294	1.108	2.980	1.860	0.286	158	1105	94	385	439	0.293	212	173	249	190	58731	45206	2.765	1.780	-100	0	1
8	3	5	""	"ccl12"	12110	34270	140	348	384	175	45	122	122	145	151	104	73	33	0	270	302	136	45	90	90	109	126	115	76	30	0	1.256	1.236	1.184	1.231	3.053	1.775	0.148	159	1103	87	406	474	0.329	226	180	262	212	61135	47964	1.583	1.532	-100	0	1
8	4	5	""	"ccl12"	12510	34270	140	355	370	172	46	123	123	138	121	87	77	47	0	278	311	168	54	90	90	101	80	79	85	59	0	1.234	1.118	1.231	1.107	3.732	1.203	0.300	159	1103	93	420	468	0.303	232	188	247	221	58761	49466	1.917	2.625	-100	0	1
8	5	5	""	"f7"	12910	34270	150	374	400	215	53	123	123	133	76	57	89	74	0	272	315	208	66	90	90	104	207	199	41	11	0	1.379	1.231	1.365	1.309	2.678	0.459	0.194	159	1233	95	433	502	0.464	251	182	277	225	63566	50159	3.513	1.019	-100	0	1
8	6	5	""	"f7"	13300	34270	140	370	412	191	46	119	119	129	70	54	91	78	0	273	308	141	45	90	90	98	60	61	92	74	0	1.372	1.344	1.332	1.320	2.808	1.597	0.369	150	1118	85	434	511	0.456	251	183	293	218	61726	46243	4.043	3.500	0	0	0
8	7	5	""	"f7"	13710	34270	150	394	424	201	47	121	121	134	94	70	88	69	0	283	295	142	48	88	88	99	70	70	85	63	0	1.400	1.464	1.572	1.440	3.109	1.618	0.330	151	1240	92	468	510	0.485	273	195	303	207	64009	44536	3.085	2.800	0	0	0
8	8	5	""	"f7"	14110	34270	140	366	396	175	44	116	116	127	74	58	92	78	0	242	272	149	54	87	87	97	59	60	81	63	0	1.613	1.514	1.628	1.654	3.424	1.789	0.254	158	1098	92	405	465	0.690	250	155	280	185	62621	42913	3.635	2.966	0	0	0
8	9	5	""	"sp1"	14510	34260	140	10966	10653	1998	18	117	117	130	74	56	100	100	0	5866	5700	1129	19	90	90	97	71	73	100	100	0	1.878	1.878	1.868	1.883	1.196	1.889	0.961	159	1105	95	16625	16146	0.909	10849	5776	10536	5610	1693898	906348	142.203	78.915	0	0	0
8	10	5	""	"sp1"	14900	34260	140	10929	10647	2247	21	113	113	126	73	57	100	100	0	5755	5573	1188	21	85	85	93	54	58	100	100	0	1.908	1.919	1.928	1.925	1.272	1.936	0.966	159	1105	83	16486	16022	0.932	10816	5670	10534	5488	1692848	886075	144.123	101.481	0	0	0
8	11	5	""	"sp1"	15310	34260	140	11081	10766	1948	18	116	116	127	74	58	100	100	0	5708	5510	1133	20	86	86	93	61	65	100	100	0	1.950	1.963	1.928	1.993	1.274	1.971	0.961	161	1103	95	16587	16074	0.963	10965	5622	10650	5424	1733389	887140	143.770	88.803	0	0	0
8	12	5	""	"sp1"	15710	34260	140	10913	10484	2039	19	124	124	131	65	49	100	100	0	5605	5446	1240	22	89	89	99	96	96	100	100	0	1.956	1.934	1.916	1.962	1.240	1.934	0.964	170	1094	94	16305	15717	0.968	10789	5516	10360	5357	1782289	925811	159.277	55.698	0	0	0
8	13	5	""	"ccl2"	16100	34260	140	817	844	336	39	125	125	133	65	48	98	98	0	1188	1241	400	32	92	92	102	80	78	100	100	0	0.631	0.626	0.618	0.581	1.812	0.625	0.745	165	1099	89	1788	1868	-0.664	692	1096	719	1149	139198	204738	10.938	14.238	0	0	0
8	14	5	""	"ccl2"	16500	34270	150	797	863	314	36	118	118	126	65	51	100	100	0	1153	1216	401	32	90	90	100	73	73	100	99	0	0.639	0.662	0.664	0.646	1.660	0.653	0.765	162	1230	96	1742	1871	-0.646	679	1063	745	1126	139830	196956	11.338	15.288	0	0	0
8	15	5	""	"ccl2"	16910	34270	140	854	876	297	33	117	117	128	74	57	100	98	0	1176	1238	391	31	88	88	103	99	96	100	100	0	0.677	0.660	0.675	0.633	1.766	0.630	0.709	157	1111	96	1825	1909	-0.563	737	1088	759	1150	137499	194420	10.108	11.465	0	0	0
8	16	5	""	"ccl2"	17310	34260	150	831	870	309	35	120	120	134	103	76	98	98	0	1228	1227	434	35	87	87	111	244	219	99	94	0	0.623	0.658	0.618	0.646	1.635	0.558	0.679	173	1219	93	1852	1890	-0.683	711	1141	750	1140	150510	212234	7.146	4.574	0	0	0
8	17	5	""	"fcgr3"	17710	34260	140	360	391	162	41	117	117	130	80	61	93	74	0	339	364	191	52	85	85	102	154	150	69	34	0	0.957	0.982	1.013	1.026	2.914	0.481	0.247	162	1101	94	497	553	-0.063	243	254	274	279	63401	59024	3.263	1.701	-100	0	1
8	18	5	""	"fcgr3"	18110	34260	150	381	403	163	40	119	119	155	458	295	15	0	0	346	394	184	46	92	92	157	1139	725	0	0	0	1.031	0.940	0.997	0.892	2.852	0.933	0.326	165	1225	95	516	586	0.044	262	254	284	302	66436	65074	0.541	0.208	-100	0	1
8	19	5	""	"fcgr3"	18510	34260	150	361	388	178	45	120	120	131	77	58	89	75	0	351	390	210	53	86	86	96	67	69	95	76	0	0.909	0.882	0.977	0.951	3.227	0.813	0.296	155	1237	81	506	572	-0.138	241	265	268	304	60212	60413	3.338	4.388	0	0	0
8	20	5	""	"fcgr3"	18910	34260	140	336	352	153	43	123	123	133	72	54	83	67	0	276	332	216	65	87	87	100	71	71	77	64	0	1.127	0.935	0.973	1.036	2.762	0.789	0.346	164	1096	95	402	474	0.172	213	189	229	245	57758	54448	3.042	3.268	0	0	0
8	1	6	""	"ccl20"	11310	34660	140	1188	1216	381	31	123	123	134	76	56	100	100	0	751	805	327	40	95	95	104	86	82	100	98	0	1.623	1.539	1.525	1.622	1.881	1.575	0.653	159	1105	94	1721	1803	0.699	1065	656	1093	710	193316	127980	14.237	8.151	0	0	0
8	2	6	""	"ccl20"	11700	34660	130	1201	1230	428	34	121	121	130	68	52	100	100	0	813	864	350	40	92	92	103	98	95	99	97	0	1.498	1.437	1.391	1.487	1.885	1.441	0.600	146	878	97	1801	1881	0.583	1080	721	1109	772	179640	126072	16.176	7.765	0	0	0
8	3	6	""	"ccl20"	12100	34660	130	1195	1246	476	38	120	120	133	88	66	99	99	0	863	902	372	41	90	90	97	51	52	100	100	0	1.391	1.387	1.454	1.408	1.909	1.447	0.691	144	884	91	1848	1938	0.476	1075	773	1126	812	179446	129890	12.648	15.784	0	0	0
8	4	6	""	"ccl20"	12500	34660	140	1217	1230	428	34	119	119	129	71	55	100	100	0	771	816	359	43	91	91	97	46	47	100	99	0	1.615	1.532	1.549	1.608	1.953	1.601	0.618	152	1112	85	1778	1836	0.692	1098	680	1111	725	187009	123972	15.507	15.630	0	0	0
8	5	6	""	"foxg1"	12910	34670	140	249	270	130	48	116	116	128	67	52	78	50	0	155	180	93	51	88	88	97	57	58	56	26	0	1.985	1.674	1.859	1.845	4.205	3.428	0.052	82	1129	53	200	246	0.989	133	67	154	92	22119	14722	2.119	1.456	-100	0	1
8	6	6	""	"foxg1"	13300	34660	130	251	257	118	45	120	120	129	68	52	68	48	0	172	188	96	51	87	87	98	74	75	52	22	0	1.541	1.356	1.278	1.500	3.607	0.968	0.036	72	892	43	216	238	0.624	131	85	137	101	18504	13521	1.882	1.216	-100	0	1
8	7	6	""	"foxg1"	13700	34670	130	234	265	177	66	118	118	127	66	51	62	46	0	185	207	119	57	88	88	99	86	86	54	26	0	1.196	1.235	1.064	1.152	5.189	4.313	0.017	64	916	60	213	266	0.258	116	97	147	119	16970	13276	2.091	1.256	-100	0	1
8	8	6	""	"foxg1"	14110	34670	130	261	276	135	48	119	119	128	60	46	72	56	0	163	178	95	53	87	87	95	59	62	62	22	0	1.868	1.725	1.971	1.575	3.862	1.992	0.039	62	914	53	218	248	0.901	142	76	157	91	17084	11026	2.467	1.407	-100	0	1
8	9	6	""	"ccl3"	14510	34660	140	2153	2075	546	26	120	120	137	115	83	100	100	0	2016	2050	689	33	90	90	127	852	670	96	66	0	1.056	0.997	1.011	1.010	1.431	0.966	0.853	162	1106	95	3959	3915	0.079	2033	1926	1955	1960	336070	332045	16.852	2.257	0	0	0
8	10	6	""	"ccl3"	14910	34670	140	2172	2163	557	25	115	115	124	69	55	100	100	0	1994	2039	557	27	85	85	90	38	42	100	100	0	1.078	1.048	1.078	1.054	1.438	1.048	0.853	156	1108	96	3966	4002	0.108	2057	1909	2048	1954	337473	318018	29.551	51.289	0	0	0
8	11	6	""	"ccl3"	15300	34670	140	1964	2000	527	26	112	112	121	68	56	100	100	0	1990	2004	546	27	86	86	96	103	107	100	100	0	0.973	0.984	0.979	0.985	1.431	0.977	0.846	166	1098	96	3756	3806	-0.039	1852	1904	1888	1918	332042	332679	27.632	18.524	0	0	0
8	12	6	""	"ccl3"	15710	34660	150	1989	1981	527	26	116	116	125	60	48	100	100	0	1878	1854	532	28	86	86	91	41	45	100	100	0	1.045	1.055	1.051	1.065	1.493	1.051	0.871	179	1213	92	3665	3633	0.064	1873	1792	1865	1768	354549	331835	30.933	43.000	0	0	0
8	13	6	""	"fxyd2"	16110	34660	150	670	725	298	41	117	117	133	179	134	98	79	0	417	463	216	46	88	88	113	363	321	46	7	0	1.681	1.621	1.529	1.716	2.435	0.729	0.499	163	1229	91	882	983	0.749	553	329	608	375	118110	75507	3.307	0.964	-100	0	1
8	14	6	""	"fxyd2"	16510	34660	150	652	707	292	41	116	116	132	82	62	99	96	0	403	450	201	44	89	89	120	374	311	39	4	0	1.707	1.637	1.822	1.698	2.163	0.322	0.126	166	1225	92	850	952	0.771	536	314	591	361	117431	74734	7.012	0.882	0	0	0
8	15	6	""	"fxyd2"	16910	34660	140	674	711	260	36	115	115	123	62	50	99	98	0	440	482	234	48	87	87	96	57	59	98	92	0	1.584	1.509	1.624	1.647	2.247	1.542	0.550	168	1096	95	912	991	0.664	559	353	596	395	119507	81007	9.484	6.772	0	0	0
8	16	6	""	"fxyd2"	17310	34660	150	669	713	299	41	116	116	131	83	63	100	98	0	438	471	279	59	87	87	94	85	90	93	79	0	1.575	1.555	1.642	1.737	2.310	1.493	0.499	181	1207	95	904	981	0.655	553	351	597	384	129032	85296	7.012	4.435	0	0	0
8	17	6	""	"krt1-13"	17710	34660	130	338	360	136	37	120	120	137	105	76	87	54	0	297	383	302	78	89	89	108	137	126	71	40	0	1.048	0.816	1.061	1.068	3.000	0.441	0.277	90	883	76	426	534	0.068	218	208	240	294	32409	34486	2.124	2.007	-100	0	1
8	18	6	""	"krt1-13"	18100	34660	140	280	301	148	49	118	118	129	84	65	71	48	0	262	288	171	59	85	85	95	63	66	77	61	0	0.915	0.901	1.035	0.995	4.143	1.052	0.239	139	1117	53	339	386	-0.128	162	177	183	203	41860	40048	2.048	3.063	-100	0	1
8	19	6	""	"krt1-13"	18510	34660	130	294	327	182	55	117	117	131	97	74	71	45	0	221	239	139	58	86	86	106	246	232	21	1	0	1.311	1.373	1.413	1.368	3.424	1.668	0.278	143	877	93	312	363	0.391	177	135	210	153	46822	34166	2.021	0.541	-100	0	1
8	20	6	""	"krt1-13"	18910	34650	140	341	385	245	63	120	120	147	212	144	51	16	0	256	325	278	85	89	89	116	250	215	30	6	0	1.323	1.123	1.246	1.228	3.346	0.775	0.688	103	1120	46	388	501	0.404	221	167	265	236	39654	33498	1.123	0.836	-100	0	1
8	1	7	""	"slc2a1"	11300	35090	120	243	268	151	56	123	123	134	73	54	68	39	0	168	194	112	57	91	91	101	73	72	53	20	0	1.558	1.408	1.445	1.579	3.299	2.215	0.202	121	782	84	197	248	0.640	120	77	145	103	32407	23506	1.836	1.274	-100	0	1
8	2	7	""	"slc2a1"	11710	35070	130	233	231	88	38	119	119	130	74	56	66	34	0	179	194	88	45	93	93	100	55	55	60	37	0	1.326	1.109	1.389	1.282	3.894	1.047	0.041	89	914	39	200	213	0.407	114	86	112	101	20555	17253	1.365	1.709	-100	0	1
8	3	7	""	"slc2a1"	12120	35080	130	231	250	131	52	122	122	138	100	72	53	26	0	173	187	91	48	89	89	100	89	89	43	13	0	1.298	1.306	1.277	1.325	4.333	2.424	0.245	111	895	64	193	226	0.376	109	84	128	98	27776	20749	1.120	0.978	-100	0	1
8	4	7	""	"slc2a1"	12520	35070	140	247	260	122	46	120	120	128	63	49	72	50	0	182	197	99	50	88	88	98	82	83	56	24	0	1.351	1.284	1.417	1.237	4.301	1.276	0.024	99	1124	38	221	249	0.434	127	94	140	109	25729	19456	2.095	1.207	-100	0	1
8	5	7	""	"mmp12"	12910	35070	140	301	451	838	185	122	122	131	76	58	88	58	0	251	407	973	239	88	88	96	60	62	92	69	0	1.098	1.031	1.027	1.072	2.765	0.869	0.852	163	1082	72	342	648	0.135	179	163	329	319	73541	66276	4.211	5.183	0	0	0
8	6	7	""	"mmp12"	13310	35070	140	315	328	133	40	115	115	127	70	55	86	69	0	254	262	91	34	88	88	93	50	53	92	78	0	1.205	1.224	1.229	1.158	2.984	1.450	0.269	151	1104	89	366	387	0.269	200	166	213	174	49550	39604	2.871	3.380	0	0	0
8	7	7	""	"mmp12"	13710	35070	140	329	353	151	42	120	120	131	70	53	88	72	0	256	272	124	45	90	90	100	73	73	83	59	0	1.259	1.280	1.405	1.420	2.627	1.197	0.281	153	1110	89	375	415	0.332	209	166	233	182	54061	41598	3.171	2.356	0	0	0
8	8	7	""	"mmp12"	14110	35070	140	328	336	139	41	118	118	131	104	79	78	50	0	237	253	100	39	88	88	104	138	132	56	16	0	1.409	1.321	1.505	1.348	3.036	1.684	0.231	155	1110	89	359	383	0.495	210	149	218	165	52068	39292	1.971	1.080	-100	0	1
8	9	7	""	"sp8"	14510	35060	130	2094	2086	511	24	117	117	128	70	54	100	100	0	1547	1548	481	31	86	86	93	59	63	100	100	0	1.353	1.347	1.358	1.373	1.486	1.338	0.850	135	889	95	3438	3431	0.436	1977	1461	1969	1462	281606	208977	27.971	24.661	0	0	0
8	10	7	""	"sp8"	14900	35060	130	2043	2019	532	26	115	115	131	149	113	100	100	0	1461	1476	413	27	87	87	100	164	164	100	100	0	1.403	1.371	1.301	1.378	1.441	1.390	0.858	129	899	87	3302	3293	0.489	1928	1374	1904	1389	260461	190436	12.671	8.390	0	0	0
8	11	7	""	"sp8"	15300	35060	130	1952	1942	466	23	113	113	127	79	62	100	100	0	1496	1533	409	26	87	87	97	88	90	100	100	0	1.305	1.265	1.268	1.272	1.393	1.268	0.873	131	897	89	3248	3275	0.384	1839	1409	1829	1446	254351	200775	22.975	16.318	0	0	0
8	12	7	""	"sp8"	15710	35060	130	1883	1899	481	25	114	114	127	79	62	100	100	0	1489	1512	403	26	86	86	100	154	154	100	99	0	1.261	1.252	1.273	1.259	1.424	1.254	0.864	134	894	87	3172	3211	0.335	1769	1403	1785	1426	254417	202566	22.430	9.169	0	0	0
8	13	7	""	"tnf"	16110	35070	130	1422	1747	1176	67	115	115	124	66	53	99	95	0	1148	1265	804	63	84	84	90	44	48	99	96	0	1.228	1.382	1.401	1.399	1.890	1.457	0.841	128	885	50	2371	2813	0.296	1307	1064	1632	1181	223618	161879	24.591	26.705	0	0	0
8	14	7	""	"tnf"	16510	35110	130	2010	2081	1271	61	116	116	129	75	58	100	97	0	1404	1506	930	61	85	85	94	55	58	98	94	0	1.436	1.383	1.375	1.363	1.919	1.405	0.876	115	891	79	3213	3386	0.522	1894	1319	1965	1421	239273	173163	26.027	25.673	0	0	0
8	15	7	""	"tnf"	16910	35110	110	1959	2017	1266	62	120	120	139	154	110	97	92	0	1395	1484	988	66	90	90	120	413	344	78	64	0	1.409	1.361	1.445	1.387	1.995	1.365	0.824	106	594	87	3144	3291	0.495	1839	1305	1897	1394	213852	157332	12.195	3.303	0	0	0
8	16	7	""	"tnf"	17310	35090	140	1383	1892	1480	78	118	118	134	86	64	96	94	0	929	1253	998	79	86	86	97	70	72	94	87	0	1.501	1.520	1.532	1.616	2.725	1.538	0.875	147	1114	66	2108	2941	0.586	1265	843	1774	1167	278103	184219	20.442	16.514	0	0	0
8	17	7	""	"nos"	17710	35060	150	212	236	133	56	117	117	128	74	57	55	29	0	204	215	81	37	83	83	95	83	87	72	31	0	0.785	0.902	0.770	0.869	4.681	0.600	0.162	118	1233	32	216	251	-0.349	95	121	119	132	27891	25421	1.459	1.446	-100	0	1
8	18	7	""	"nos"	18090	35060	150	222	227	89	39	115	115	125	70	56	66	32	0	196	215	91	42	84	84	92	53	57	79	52	0	0.955	0.855	0.898	0.855	3.772	1.221	0.066	114	1212	12	219	243	-0.066	107	112	112	131	25883	24473	1.457	2.321	-100	0	1
8	19	7	""	"nos"	18510	35060	150	202	220	142	64	118	118	130	72	55	53	25	0	214	270	511	189	86	86	95	56	58	81	55	0	0.656	0.554	0.687	0.632	4.186	0.051	0.011	160	1214	71	212	286	-0.608	84	128	102	184	35208	43231	1.250	3.125	-100	0	1
8	20	7	""	"nos"	18910	35050	170	202	259	240	92	121	121	141	113	80	35	12	0	187	242	256	105	88	88	102	81	79	59	32	0	0.818	0.896	0.905	0.900	3.483	1.168	0.146	177	1634	79	180	292	-0.290	81	99	138	154	45775	42746	1.044	1.728	-100	0	1
8	1	8	""	"ifnar2c_1"	11310	35470	150	493	508	186	36	129	129	148	113	76	94	76	0	332	366	168	45	97	97	109	92	84	88	66	0	1.549	1.409	1.436	1.535	2.404	1.314	0.536	178	1214	92	599	648	0.631	364	235	379	269	90420	65083	3.186	2.793	0	0	0
8	2	8	""	"ifnar2c_1"	11710	35480	150	512	529	196	37	122	122	137	80	58	98	88	0	329	351	140	39	92	92	103	72	69	95	75	0	1.646	1.571	1.472	1.627	2.486	1.829	0.381	168	1224	96	627	666	0.719	390	237	407	259	88873	58888	4.900	3.444	0	0	0
8	3	8	""	"ifnar2c_1"	12110	35470	140	445	470	162	34	122	122	129	62	48	99	94	0	334	346	140	40	88	88	94	42	44	98	91	0	1.313	1.349	1.381	1.405	2.226	1.507	0.445	154	1114	92	569	606	0.393	323	246	348	258	72452	53287	5.500	6.000	0	0	0
8	4	8	""	"ifnar2c_1"	12510	35470	140	489	512	184	35	123	123	134	72	53	96	92	0	336	353	150	42	90	90	99	57	57	94	84	0	1.488	1.479	1.490	1.554	2.443	1.655	0.397	166	1092	89	612	652	0.573	366	246	389	263	85033	58527	5.250	4.456	0	0	0
8	5	8	""	"pxmp3"	12910	35470	140	337	357	161	45	119	119	132	88	66	87	61	0	241	250	111	44	88	88	101	129	127	56	22	0	1.425	1.469	1.412	1.559	3.200	0.765	0.283	162	1098	94	371	400	0.511	218	153	238	162	57884	40420	2.557	1.155	-100	0	1
8	6	8	""	"pxmp3"	13310	35470	140	294	313	152	48	118	118	132	73	55	79	58	0	225	250	137	54	89	89	104	146	140	46	11	0	1.294	1.211	1.234	1.431	3.186	0.343	0.362	148	1119	93	312	356	0.372	176	136	195	161	46345	37012	2.479	1.000	-100	0	1
8	7	8	""	"pxmp3"	13710	35470	140	295	332	160	48	124	124	133	69	51	80	61	0	230	260	134	51	91	91	105	147	140	47	14	0	1.230	1.231	1.317	1.316	3.781	1.533	0.150	162	1092	89	310	377	0.299	171	139	208	169	53792	42123	2.884	1.054	-100	0	1
8	8	8	""	"pxmp3"	14110	35470	140	287	311	149	47	117	117	127	62	48	83	63	0	216	251	150	59	87	87	97	64	65	74	50	0	1.318	1.183	1.383	1.357	3.443	1.332	0.186	165	1092	87	299	358	0.398	170	129	194	164	51302	41385	2.968	2.406	0	0	0
8	9	8	""	"l-myc"	14510	35460	140	12948	12650	2522	19	117	117	126	61	48	100	100	0	5618	5735	1458	25	87	87	97	63	64	100	100	0	2.320	2.219	2.295	2.250	1.296	2.231	0.929	171	1093	94	18362	18181	1.214	12831	5531	12533	5648	2163067	980689	205.311	89.492	0	0	0
8	10	8	""	"l-myc"	14910	35460	150	12645	12356	2271	18	114	114	124	65	52	100	100	0	5534	5521	1435	25	92	92	101	60	59	100	100	0	2.303	2.255	2.241	2.315	1.358	2.257	0.931	172	1220	93	17973	17671	1.204	12531	5442	12242	5429	2125233	949631	188.185	90.333	0	0	0
8	11	8	""	"l-myc"	15310	35460	150	11943	11778	2311	19	118	118	126	62	49	100	100	0	5521	5522	1588	28	87	87	100	93	93	100	100	0	2.176	2.145	2.137	2.234	1.415	2.136	0.927	179	1209	94	17259	17095	1.122	11825	5434	11660	5435	2108335	988439	187.935	58.301	0	0	0
[truncated: 223,885 more chars]
