# Supplementary material for: Normalization of low-density microarray using external spike-in controls: analysis of macrophage cell lines expression profile
Source: BMC Genomics. 2007 Jan 17;8:17. doi: 10.1186/1471-2164-8-17 (PMC1797020; doi:10.1186/1471-2164-8-17)
Supplement: Additional File 6 — Microarray raw data of the 250 pg dilution experiment, replicate C. All the spike RNAs were added at the same quantity in both channels. [file 1471-2164-8-17-S6.xls]

ATF	1.0
31	56    
"Type=GenePix Results 3"
"DateTime=2005/12/30 09:16:53"
"Settings="
"GalFile=C:\Documents and Settings\Administrator\Desktop\gal\4 repl_spikes v1_all.gal"
"PixelSize=10"
"Wavelengths=635	532"
"ImageFiles=C:\Axon\Data\thio8-med-hypo_680-560_30-12-05.tif 2	C:\Axon\Data\thio8-med-hypo_680-560_30-12-05.tif 3"
"NormalizationMethod=None"
"NormalizationFactors=1	1"
"JpegImage=C:\Documents and Settings\Administrator\Desktop\raw data\spike ottobre 05\criterio 2SD\thio8-med-hypo_680-560_2SD.jpg"
"StdDev=Type 1"
"RatioFormulations=W1/W2 (635/532)"
"FeatureType=Irregular Filled"
"Barcode="
"BackgroundSubtraction=LocalFeature"
"ImageOrigin=1400, 6840"
"JpegOrigin=1950, 7500"
"Creator=GenePix Pro 5.1.0.19"
"Scanner=GenePix 4000B [94065]"
"FocusPosition=0"
"Temperature=21.32"
"LinesAveraged=1"
"Comment="
"PMTGain=680	560"
"ScanPower=100	100"
"LaserPower=3.44	3.61"
"Filters=<Empty>	<Empty>"
"ScanRegion=140,684,1960,5484"
"Supplier=PerkinElmer Life Sciences"
"ArrayerSoftwareName=SpotArray"
"ArrayerSoftwareVersion=2.1"
"Block"	"Column"	"Row"	"Name"	"ID"	"X"	"Y"	"Dia."	"F635 Median"	"F635 Mean"	"F635 SD"	"F635 CV"	"B635"	"B635 Median"	"B635 Mean"	"B635 SD"	"B635 CV"	"% > B635+1SD"	"% > B635+2SD"	"F635 % Sat."	"F532 Median"	"F532 Mean"	"F532 SD"	"F532 CV"	"B532"	"B532 Median"	"B532 Mean"	"B532 SD"	"B532 CV"	"% > B532+1SD"	"% > B532+2SD"	"F532 % Sat."	"Ratio of Medians (635/532)"	"Ratio of Means (635/532)"	"Median of Ratios (635/532)"	"Mean of Ratios (635/532)"	"Ratios SD (635/532)"	"Rgn Ratio (635/532)"	"Rgn R2 (635/532)"	"F Pixels"	"B Pixels"	"Circularity"	"Sum of Medians (635/532)"	"Sum of Means (635/532)"	"Log Ratio (635/532)"	"F635 Median - B635"	"F532 Median - B532"	"F635 Mean - B635"	"F532 Mean - B532"	"F635 Total Intensity"	"F532 Total Intensity"	"SNR 635"	"SNR 532"	"Flags"	"Normalize"	"Autoflag"
1	1	1	""	"sp4"	2270	7850	120	1002	1035	281	27	76	76	83	60	72	100	100	0	989	1004	379	37	76	76	82	40	48	99	97	0	1.014	1.033	1.020	1.103	1.814	0.988	0.779	110	802	92	1839	1887	0.020	926	913	959	928	113805	110461	15.867	23.050	0	0	0
1	2	1	""	"sp4"	2660	7860	120	1013	1060	317	29	78	78	84	39	46	100	100	0	969	999	316	31	76	76	81	38	46	100	98	0	1.047	1.064	1.053	1.090	1.682	1.059	0.812	102	814	95	1828	1905	0.066	935	893	982	923	108158	101942	25.026	24.158	0	0	0
1	3	1	""	"sp4"	3060	7810	120	1017	1019	280	27	78	78	83	39	46	100	99	0	999	1039	565	54	80	80	85	40	47	100	99	0	1.022	0.981	1.047	1.056	1.755	0.826	0.674	109	807	92	1858	1900	0.031	939	919	941	959	111095	113209	24.000	23.850	0	0	0
1	4	1	""	"sp4"	3420	7820	120	1083	1028	333	32	79	79	87	55	63	100	99	0	927	914	327	35	82	82	88	57	64	100	99	0	1.188	1.141	1.106	1.161	1.709	1.124	0.813	121	791	87	1849	1781	0.249	1004	845	949	832	124399	110639	17.109	14.491	0	0	0
1	5	1	""	"ccl4"	3860	7820	130	2589	2630	610	23	81	81	87	41	47	100	100	0	1445	1453	410	28	79	79	85	38	44	100	100	0	1.836	1.855	1.842	1.904	1.423	1.873	0.898	144	880	91	3874	3923	0.877	2508	1366	2549	1374	378650	209176	62.024	36.000	0	0	0
1	6	1	""	"ccl4"	4250	7810	130	2589	2626	772	29	79	79	85	42	49	100	100	0	1446	1457	486	33	79	79	85	40	47	99	99	0	1.836	1.848	1.853	1.912	1.616	1.876	0.883	149	875	90	3877	3925	0.877	2510	1367	2547	1378	391339	217163	60.500	34.300	0	0	0
1	7	1	""	"ccl4"	4650	7820	140	2420	2485	699	28	76	76	83	37	44	100	100	0	1332	1357	437	32	79	79	91	73	80	98	98	0	1.871	1.885	1.911	1.991	1.702	1.913	0.881	150	1118	95	3597	3687	0.904	2344	1253	2409	1278	372729	203526	64.919	17.342	0	0	0
1	8	1	""	"ccl4"	5050	7820	140	2055	2206	1062	48	76	76	81	41	50	100	100	0	1234	1224	594	48	77	77	85	51	60	100	98	0	1.710	1.857	1.896	1.910	1.818	1.892	0.893	160	1104	91	3136	3277	0.774	1979	1157	2130	1147	352931	195871	51.829	22.333	0	0	0
1	9	1	""	"fyn"	5450	7820	150	122	139	68	48	76	76	111	446	401	0	0	0	148	160	73	45	76	76	224	2408	1075	0	0	0	0.639	0.750	0.900	0.836	3.866	0.788	0.100	141	1230	57	118	147	-0.646	46	72	63	84	19667	22625	0.063	-0.027	-100	0	1
1	10	1	""	"fyn"	5850	7820	140	155	161	71	44	76	76	81	43	53	71	43	0	155	194	195	100	77	77	82	35	42	81	54	0	1.013	0.726	0.895	0.848	3.327	0.235	0.143	149	1104	24	157	202	0.019	79	78	85	117	24025	28918	1.860	3.200	-100	0	1
1	11	1	""	"fyn"	6250	7820	140	154	155	73	47	76	76	82	34	41	71	51	0	154	181	91	50	76	76	82	40	48	77	49	0	1.000	0.752	0.979	0.949	3.744	0.424	0.058	85	1155	37	156	184	0.000	78	78	79	105	13143	15368	2.147	2.475	-100	0	1
1	12	1	""	"fyn"	6650	7820	150	146	150	71	47	79	79	85	43	50	66	34	0	146	164	75	45	78	78	84	44	52	68	38	0	0.985	0.826	1.079	0.877	3.658	0.598	0.056	114	1235	53	135	157	-0.022	67	68	71	86	17151	18645	1.512	1.818	-100	0	1
1	13	1	""	"ccl6"	7040	7820	150	4015	3956	980	24	79	79	91	94	103	100	100	0	3504	3457	956	27	80	80	111	423	381	99	96	0	1.150	1.148	1.144	1.170	1.449	1.143	0.925	171	1221	89	7360	7254	0.202	3936	3424	3877	3377	676530	591086	41.117	7.910	0	0	0
1	14	1	""	"ccl6"	7450	7820	140	4087	4095	899	21	79	79	87	42	48	100	100	0	3605	3554	884	24	79	79	88	45	51	100	100	0	1.137	1.156	1.139	1.173	1.355	1.149	0.930	169	1095	96	7534	7491	0.185	4008	3526	4016	3475	692105	600619	95.429	77.022	0	0	0
1	15	1	""	"ccl6"	7840	7820	150	3961	3863	1051	27	78	78	84	43	51	100	100	0	3499	3473	975	28	78	78	85	49	57	100	99	0	1.135	1.115	1.105	1.123	1.576	1.117	0.910	178	1210	88	7304	7180	0.183	3883	3421	3785	3395	687588	618212	87.884	69.143	0	0	0
1	16	1	""	"ccl6"	8240	7820	150	3848	3783	926	24	78	78	85	45	52	100	100	0	3348	3368	890	26	77	77	85	48	56	100	99	0	1.153	1.126	1.128	1.144	1.861	1.123	0.897	179	1209	90	7041	6996	0.205	3770	3271	3705	3291	677155	602861	82.178	68.396	0	0	0
1	17	1	""	"sp7"	8640	7830	100	908	890	243	27	77	77	84	36	42	100	100	0	796	776	233	30	72	72	79	36	45	99	99	0	1.148	1.155	1.166	1.183	1.865	1.157	0.807	104	504	89	1555	1517	0.199	831	724	813	704	92602	80653	22.389	19.361	0	0	0
1	18	1	""	"sp7"	9050	7820	120	819	808	172	21	75	75	82	33	40	100	100	0	734	736	240	32	75	75	81	38	46	100	99	0	1.129	1.109	1.145	1.157	1.569	1.058	0.794	110	806	90	1403	1394	0.175	744	659	733	661	88834	80959	22.000	17.237	0	0	0
1	19	1	""	"sp7"	9450	7810	120	757	738	218	29	75	75	80	33	41	100	99	0	688	678	235	34	75	75	79	29	36	99	99	0	1.113	1.100	1.110	1.108	1.787	1.081	0.767	116	796	93	1295	1266	0.154	682	613	663	603	85639	78703	19.939	20.655	0	0	0
1	20	1	""	"sp7"	9840	7800	110	834	826	238	28	77	77	80	28	35	100	100	0	707	703	236	33	78	78	82	30	36	100	99	0	1.203	1.198	1.147	1.254	1.816	1.198	0.743	118	580	90	1386	1374	0.267	757	629	749	625	97525	82960	26.643	20.700	0	0	0
1	1	2	""	"ara"	2260	8240	100	148	163	69	42	78	78	90	121	134	19	2	0	163	165	69	41	75	75	84	48	57	75	41	0	0.795	0.944	0.912	0.821	4.701	7.520	0.105	36	556	73	158	175	-0.331	70	88	85	90	5850	5956	0.603	1.688	-100	0	1
1	2	2	""	"ara"	2640	8240	110	162	162	48	29	77	77	85	42	49	81	50	0	112	117	39	33	77	77	83	54	65	37	0	0	2.429	2.125	1.830	2.237	4.017	0.558	0.192	16	652	22	120	125	1.280	85	35	85	40	2585	1878	1.833	0.630	-100	0	1
1	3	2	""	"ara"	3050	8230	100	174	182	57	31	73	73	80	36	45	95	70	0	130	129	53	41	74	74	78	32	41	62	45	0	1.804	1.982	1.625	2.288	4.159	2.867	0.017	24	559	35	157	164	0.851	101	56	109	55	4367	3106	2.833	1.594	-100	0	1
1	4	2	""	"ara"	3410	8230	110	175	181	73	40	79	79	84	39	46	76	61	0	142	158	73	46	82	82	90	45	50	59	35	0	1.600	1.342	1.589	1.549	3.314	1.216	0.063	42	598	0	156	178	0.678	96	60	102	76	7601	6628	2.487	1.511	-100	0	1
1	5	2	""	"fzd2"	3850	8220	130	990	1011	362	35	77	77	83	37	44	100	100	0	576	599	230	38	80	80	86	41	47	100	100	0	1.841	1.800	1.838	1.833	1.661	1.866	0.774	147	877	89	1409	1453	0.880	913	496	934	519	148650	88091	25.081	12.512	0	0	0
1	6	2	""	"fzd2"	4250	8240	150	872	932	383	41	76	76	82	38	46	100	100	0	534	589	271	46	78	78	84	36	42	99	98	0	1.746	1.675	1.666	1.756	1.768	1.698	0.790	158	1234	93	1252	1367	0.804	796	456	856	511	147239	93002	22.368	14.028	0	0	0
1	7	2	""	"fzd2"	4650	8230	140	897	940	308	32	79	79	87	45	51	100	100	0	585	599	217	36	79	79	85	39	45	100	100	0	1.617	1.656	1.746	1.699	1.580	1.694	0.799	150	1118	94	1324	1381	0.693	818	506	861	520	140981	89803	18.956	13.179	0	0	0
1	8	2	""	"fzd2"	5040	8230	140	920	957	375	39	78	78	92	156	169	98	98	0	527	578	283	48	79	79	94	208	221	88	58	0	1.879	1.762	1.803	1.898	1.793	1.730	0.787	160	1104	92	1290	1378	0.910	842	448	879	499	153143	92414	5.545	2.327	0	0	0
1	9	2	""	"ccl7"	5440	8210	140	149	153	64	41	78	78	83	37	44	69	48	0	157	164	62	37	78	78	84	38	45	75	51	0	0.899	0.872	0.924	0.922	3.618	0.916	0.090	135	1128	86	150	161	-0.154	71	79	75	86	20598	22185	1.892	2.105	-100	0	1
1	10	2	""	"ccl7"	5850	8210	140	131	137	57	41	82	82	112	200	178	0	0	0	152	164	59	35	81	81	151	761	503	0	0	0	0.690	0.663	0.833	0.632	4.036	0.184	0.621	142	1120	80	120	138	-0.535	49	71	55	83	19468	23223	0.125	0.017	-100	0	1
1	11	2	""	"ccl7"	6250	8210	140	129	135	53	39	78	78	84	47	55	53	27	0	157	167	75	44	76	76	84	47	55	68	42	0	0.630	0.626	0.771	0.664	3.914	0.786	0.134	134	1129	81	132	148	-0.667	51	81	57	91	18099	22379	1.085	1.766	-100	0	1
1	12	2	""	"ccl7"	6660	8220	130	131	148	63	42	77	77	83	37	44	65	40	0	171	183	84	45	78	78	84	37	44	81	60	0	0.581	0.676	0.628	0.691	4.231	0.595	0.080	110	863	36	147	176	-0.783	54	93	71	105	16286	20167	1.757	2.676	-100	0	1
1	13	2	""	"g3pdh"	7050	8210	150	14547	14219	3411	23	79	79	85	37	43	100	100	0	4298	4211	1276	30	79	79	83	34	40	100	100	0	3.429	3.422	3.413	3.555	1.506	3.449	0.926	171	1221	92	18687	18272	1.778	14468	4219	14140	4132	2431488	720098	382.000	121.412	0	0	0
1	14	2	""	"g3pdh"	7450	8210	150	14725	14205	3798	26	79	79	87	60	68	100	100	0	4327	4146	1401	33	78	78	86	39	45	100	100	0	3.447	3.472	3.485	3.670	1.617	3.501	0.919	169	1223	97	18895	18194	1.785	14646	4249	14126	4068	2400594	700706	235.300	104.103	0	0	0
1	15	2	""	"g3pdh"	7850	8210	140	15753	14964	3554	23	77	77	83	37	44	100	100	0	4509	4452	1636	36	78	78	82	32	39	100	100	0	3.538	3.404	3.487	3.579	1.659	3.506	0.821	167	1097	94	20107	19261	1.823	15676	4431	14887	4374	2499056	743527	402.189	136.563	0	0	0
1	16	2	""	"g3pdh"	8240	8210	150	14252	13772	3923	28	80	80	86	51	59	100	100	0	4173	4036	1396	34	78	78	84	38	45	100	100	0	3.461	3.459	3.547	3.588	1.585	3.501	0.915	182	1206	94	18267	17650	1.791	14172	4095	13692	3958	2506422	734606	268.353	104.000	0	0	0
1	17	2	""	"sp2"	8650	8220	120	1729	1938	1029	53	79	79	84	37	44	100	100	0	1640	1644	687	41	75	75	81	37	45	100	98	0	1.054	1.185	1.120	1.217	1.915	1.283	0.836	121	791	87	3215	3428	0.076	1650	1565	1859	1569	234440	198953	50.108	42.243	0	0	0
1	18	2	""	"sp2"	9060	8220	110	1858	1863	538	28	79	79	87	41	47	100	100	0	1642	1638	525	32	79	79	86	70	81	99	99	0	1.138	1.144	1.171	1.171	1.559	1.133	0.867	108	596	97	3342	3343	0.187	1779	1563	1784	1559	201250	176934	43.317	22.171	0	0	0
1	19	2	""	"sp2"	9430	8220	120	1950	1958	630	32	75	75	80	36	45	100	100	0	1669	1732	566	32	79	79	84	36	42	100	100	0	1.179	1.139	1.143	1.131	1.588	1.141	0.878	114	802	84	3465	3536	0.238	1875	1590	1883	1653	223222	197413	52.167	45.778	0	0	0
1	20	2	""	"sp2"	9830	8200	120	2030	2062	726	35	78	78	86	53	61	100	100	0	1732	1766	646	36	79	79	86	42	48	100	100	0	1.181	1.176	1.161	1.195	1.810	1.181	0.836	123	785	90	3605	3671	0.240	1952	1653	1984	1687	253581	217189	37.283	40.000	0	0	0
1	1	3	""	"ccl9"	2250	8630	150	2855	2791	744	26	76	76	80	36	45	100	100	0	1624	1580	464	29	74	74	81	41	50	100	100	0	1.793	1.803	1.812	1.836	1.648	1.862	0.851	180	1208	92	4329	4221	0.842	2779	1550	2715	1506	502348	284337	75.306	36.561	0	0	0
1	2	3	""	"ccl9"	2650	8640	150	2944	2882	699	24	75	75	82	41	50	100	100	0	1664	1644	469	28	74	74	83	48	57	99	98	0	1.804	1.788	1.833	1.847	1.635	1.813	0.894	177	1211	95	4459	4377	0.851	2869	1590	2807	1570	510100	290910	68.293	32.521	0	0	0
1	3	3	""	"ccl9"	3050	8620	150	2834	2727	750	27	76	76	81	34	41	100	99	0	1577	1597	504	31	76	76	82	38	46	98	98	0	1.837	1.743	1.780	1.805	1.848	1.775	0.838	187	1197	93	4259	4172	0.877	2758	1501	2651	1521	509913	298554	77.824	39.868	0	0	0
1	4	3	""	"ccl9"	3450	8630	160	2656	2644	713	26	79	79	87	53	60	100	100	0	1573	1570	490	31	80	80	96	127	132	99	98	0	1.726	1.721	1.760	1.759	1.489	1.726	0.869	193	1491	90	4070	4055	0.787	2577	1493	2565	1490	510262	303020	48.245	11.606	0	0	0
1	5	3	""	"gadd45a"	3850	8620	160	1720	1687	431	25	77	77	83	39	46	100	100	0	1477	1536	469	30	76	76	83	42	50	100	100	0	1.173	1.103	1.132	1.122	1.456	1.086	0.872	219	1461	96	3044	3070	0.230	1643	1401	1610	1460	369499	336345	41.128	34.595	0	0	0
1	6	3	""	"gadd45a"	4250	8620	170	1645	1658	467	28	77	77	83	38	45	100	100	0	1466	1501	456	30	77	77	84	41	48	99	99	0	1.129	1.110	1.149	1.137	1.718	1.109	0.839	213	1611	96	2957	3005	0.175	1568	1389	1581	1424	353082	319753	41.447	34.561	0	0	0
1	7	3	""	"gadd45a"	4650	8630	160	1504	1567	442	28	80	80	86	48	55	100	100	0	1451	1459	467	32	81	81	91	74	81	99	98	0	1.039	1.079	1.082	1.123	1.657	1.068	0.845	222	1458	96	2794	2865	0.055	1424	1370	1487	1378	347883	324005	30.854	18.486	0	0	0
1	8	3	""	"gadd45a"	5050	8620	170	1518	1541	462	29	83	83	89	42	47	100	99	0	1432	1454	467	32	86	86	92	47	51	100	100	0	1.066	1.066	1.017	1.068	1.604	1.063	0.845	222	1602	95	2781	2826	0.092	1435	1346	1458	1368	342148	322803	34.571	28.979	0	0	0
1	9	3	""	"ccnd1"	5450	8610	150	1122	1157	411	35	80	80	84	37	44	100	99	0	980	1025	445	43	81	81	87	37	42	98	98	0	1.159	1.141	1.151	1.193	1.775	1.107	0.839	192	1196	96	1941	2021	0.213	1042	899	1077	944	222055	196726	29.000	25.351	0	0	0
1	10	3	""	"ccnd1"	5850	8620	150	1210	1207	380	31	79	79	86	61	70	100	100	0	1049	1089	387	35	83	83	89	53	59	99	98	0	1.171	1.121	1.139	1.153	1.589	1.108	0.857	183	1205	92	2097	2134	0.228	1131	966	1128	1006	220953	199304	18.377	18.868	0	0	0
1	11	3	""	"ccnd1"	6240	8620	150	1059	1083	398	36	84	84	108	103	95	98	98	0	942	1018	407	39	83	83	100	79	79	99	98	0	1.135	1.068	1.102	1.077	1.862	1.059	0.794	195	1193	96	1834	1934	0.183	975	859	999	935	211155	198419	9.466	11.620	0	0	0
1	12	3	""	"ccnd1"	6650	8620	150	1161	1213	396	32	80	80	87	52	59	100	100	0	1095	1078	378	35	77	77	83	42	50	100	100	0	1.062	1.132	1.100	1.152	1.474	1.131	0.848	182	1210	93	2099	2134	0.087	1081	1018	1133	1001	220689	196157	21.654	23.690	0	0	0
1	13	3	""	"gadd45b"	7050	8620	160	2058	2001	594	29	82	82	87	41	47	100	100	0	1742	1799	669	37	78	78	86	50	58	100	100	0	1.188	1.115	1.104	1.132	1.447	1.089	0.877	199	1485	96	3640	3640	0.249	1976	1664	1919	1721	398223	358014	46.683	34.260	0	0	0
1	14	3	""	"gadd45b"	7450	8610	160	2022	2006	570	28	82	82	86	38	44	100	100	0	1771	1773	580	32	79	79	97	449	462	98	91	0	1.147	1.136	1.130	1.178	1.571	0.849	0.539	193	1491	94	3632	3618	0.198	1940	1692	1924	1694	387176	342167	50.526	3.733	0	0	0
1	15	3	""	"gadd45b"	7850	8610	160	2040	2031	577	28	77	77	85	51	60	100	100	0	1822	1814	563	31	76	76	84	46	54	100	100	0	1.124	1.124	1.166	1.128	1.516	1.120	0.886	197	1487	92	3709	3692	0.169	1963	1746	1954	1738	400136	357424	38.157	37.609	0	0	0
1	16	3	""	"gadd45b"	8250	8610	160	1618	1661	577	34	78	78	82	33	40	100	100	0	1558	1576	565	35	75	75	82	41	50	100	99	0	1.038	1.055	1.076	1.056	1.644	1.052	0.892	206	1478	88	3023	3084	0.054	1540	1483	1583	1501	342226	324557	47.848	36.439	0	0	0
1	17	3	""	"ccnd2"	8660	8630	130	573	587	189	32	75	75	81	33	40	100	99	0	631	638	202	31	76	76	81	35	43	100	100	0	0.897	0.911	0.881	0.910	1.764	0.899	0.734	130	898	94	1053	1074	-0.157	498	555	512	562	76374	82892	15.333	15.914	0	0	0
1	18	3	""	"ccnd2"	9050	8630	130	608	624	164	26	83	83	92	51	55	100	99	0	689	677	223	32	79	79	87	59	67	100	100	0	0.861	0.905	0.895	0.927	1.659	0.856	0.725	133	891	95	1135	1139	-0.216	525	610	541	598	82955	90034	10.431	10.000	0	0	0
1	19	3	""	"ccnd2"	9450	8620	130	483	507	170	33	76	76	83	35	42	100	100	0	539	555	202	36	80	80	86	38	44	100	100	0	0.887	0.907	0.920	0.924	1.795	0.865	0.671	142	880	93	866	906	-0.173	407	459	431	475	71983	78752	12.114	12.342	0	0	0
1	20	3	""	"ccnd2"	9830	8620	130	570	586	196	33	82	82	86	35	40	100	100	0	573	579	203	35	81	81	88	40	45	98	97	0	0.992	1.012	1.008	1.026	1.684	1.009	0.697	144	880	91	980	1002	-0.012	488	492	504	498	84401	83344	14.286	12.275	0	0	0
1	1	4	""	"gna13"	2250	9030	170	296	315	133	42	75	75	79	34	43	97	91	0	259	278	133	47	76	76	81	42	51	91	81	0	1.208	1.188	1.361	1.274	2.583	1.074	0.404	198	1625	92	404	442	0.273	221	183	240	202	62303	55082	6.941	4.690	0	0	0
1	2	4	""	"gna13"	2650	9030	160	322	345	136	39	75	75	81	39	48	98	92	0	281	307	156	50	75	75	81	41	50	97	89	0	1.199	1.164	1.230	1.200	2.475	1.112	0.405	183	1501	89	453	502	0.262	247	206	270	232	63086	56128	6.769	5.512	0	0	0
1	3	4	""	"gna13"	3050	9030	160	325	330	126	38	77	77	85	82	96	91	75	0	251	280	148	52	78	78	85	50	58	88	75	0	1.434	1.252	1.436	1.424	2.654	1.785	0.251	192	1492	90	421	455	0.520	248	173	253	202	63303	53726	2.988	3.900	0	0	0
1	4	4	""	"gna13"	3460	9020	160	304	323	145	44	77	77	82	36	43	97	92	0	243	268	114	42	77	77	85	51	60	92	79	0	1.367	1.288	1.266	1.295	2.846	1.298	0.365	200	1484	90	393	437	0.451	227	166	246	191	64585	53682	6.694	3.588	0	0	0
1	5	4	""	"ccnd3"	3850	9030	140	738	738	209	28	79	79	84	39	46	100	99	0	626	655	210	32	75	75	81	40	49	100	100	0	1.196	1.136	1.117	1.148	1.726	1.134	0.763	156	1108	96	1210	1239	0.258	659	551	659	580	115095	102237	16.769	14.350	0	0	0
1	6	4	""	"ccnd3"	4250	9030	140	694	719	208	28	76	76	82	34	41	99	99	0	639	640	204	31	78	78	83	42	50	100	100	0	1.102	1.144	1.102	1.145	1.724	1.133	0.735	151	1117	85	1179	1205	0.140	618	561	643	562	108611	96674	18.735	13.262	0	0	0
1	7	4	""	"ccnd3"	4650	9040	140	683	683	215	31	82	82	90	89	98	99	97	0	582	604	198	32	82	82	92	89	96	98	97	0	1.202	1.151	1.154	1.158	1.715	1.151	0.739	153	1111	93	1101	1123	0.265	601	500	601	522	104471	92487	6.663	5.753	0	0	0
1	8	4	""	"ccnd3"	5040	9030	140	659	661	196	29	79	79	89	84	94	98	98	0	609	601	186	30	79	79	88	57	64	99	99	0	1.094	1.115	1.087	1.119	1.674	1.118	0.742	157	1107	87	1110	1104	0.130	580	530	582	522	103762	94282	6.810	9.000	0	0	0
1	9	4	""	"gpd2"	5450	9020	150	447	452	138	30	78	78	87	87	100	99	93	0	347	372	165	44	77	77	86	87	101	95	72	0	1.367	1.268	1.321	1.393	2.054	1.099	0.509	173	1219	93	639	669	0.451	369	270	374	295	78254	64368	4.195	3.287	0	0	0
1	10	4	""	"gpd2"	5850	9030	150	432	444	142	31	76	76	81	43	53	100	99	0	338	350	127	36	78	78	82	34	41	99	98	0	1.369	1.353	1.430	1.428	1.911	1.385	0.625	167	1225	90	616	640	0.453	356	260	368	272	74130	58394	8.442	7.882	0	0	0
1	11	4	""	"gpd2"	6250	9030	150	391	400	146	36	76	76	86	103	119	96	77	0	319	342	145	42	77	77	92	186	202	66	19	0	1.302	1.223	1.215	1.262	2.144	1.363	0.475	165	1227	91	557	589	0.381	315	242	324	265	65985	56357	3.049	1.344	-100	0	1
1	12	4	""	"gpd2"	6650	9020	150	398	413	148	35	80	80	88	62	70	98	93	0	346	373	156	41	80	80	88	58	65	97	89	0	1.195	1.137	1.151	1.189	2.078	1.134	0.467	176	1216	92	584	626	0.257	318	266	333	293	72642	65633	5.242	4.914	0	0	0
1	13	4	""	"ccr5"	7050	9020	150	623	639	228	35	82	82	88	40	45	100	100	0	478	497	198	39	82	82	90	48	53	98	95	0	1.366	1.342	1.279	1.424	1.853	1.353	0.704	174	1218	94	937	972	0.450	541	396	557	415	111247	86400	13.775	8.479	0	0	0
1	14	4	""	"ccr5"	7440	9020	150	667	680	225	33	81	81	88	43	48	100	100	0	504	539	216	40	80	80	89	58	65	98	97	0	1.382	1.305	1.371	1.376	1.967	1.309	0.685	170	1222	94	1010	1058	0.467	586	424	599	459	115564	91641	13.767	7.759	0	0	0
1	15	4	""	"ccr5"	7850	9030	150	621	626	228	36	78	78	89	78	87	97	96	0	491	520	226	43	77	77	88	129	146	93	79	0	1.312	1.237	1.290	1.286	2.116	1.192	0.612	178	1209	95	957	991	0.392	543	414	548	443	111411	92567	6.885	3.349	0	0	0
1	16	4	""	"ccr5"	8250	9030	150	577	587	205	34	80	80	94	124	131	97	88	0	486	488	176	36	77	77	93	206	221	89	46	0	1.215	1.234	1.232	1.240	1.917	0.942	0.468	185	1207	97	906	918	0.281	497	409	507	411	108639	90321	3.976	1.917	-100	0	1
1	17	4	""	"gpx2"	8650	9010	140	313	360	202	56	80	80	131	470	358	18	0	0	303	346	197	56	80	80	272	2088	767	0	0	0	1.045	1.053	1.002	1.008	2.369	0.125	0.787	158	1110	94	456	546	0.064	233	223	280	266	56827	54663	0.487	0.035	-100	0	1
1	18	4	""	"gpx2"	9050	9020	140	354	392	199	50	79	79	85	38	44	98	93	0	314	374	235	62	79	79	82	34	41	96	92	0	1.170	1.061	1.142	1.155	2.496	0.953	0.535	163	1099	92	510	608	0.227	275	235	313	295	63977	60979	8.079	8.588	0	0	0
1	19	4	""	"gpx2"	9460	9020	150	299	338	172	50	79	79	85	46	54	95	81	0	281	317	169	53	76	76	84	42	50	92	83	0	1.073	1.075	1.101	1.102	2.924	1.066	0.390	171	1220	90	425	500	0.102	220	205	259	241	57812	54186	5.500	5.548	0	0	0
1	20	4	""	"gpx2"	9850	9020	160	269	318	182	57	82	82	93	115	123	70	43	0	275	323	201	62	79	79	92	144	156	68	25	0	0.954	0.967	0.946	0.953	2.785	0.680	0.292	181	1503	90	383	480	-0.068	187	196	236	244	57511	58449	1.957	1.604	-100	0	1
1	1	5	""	"cct3"	2250	9430	150	387	412	175	42	74	74	78	34	43	99	96	0	359	371	175	47	73	73	81	43	53	95	92	0	1.094	1.134	1.087	1.201	2.441	1.131	0.517	162	1230	90	599	636	0.130	313	286	338	298	66813	60086	9.824	6.744	0	0	0
1	2	5	""	"cct3"	2650	9440	140	377	410	163	39	75	75	81	37	45	100	98	0	367	374	161	43	76	76	83	40	48	98	96	0	1.038	1.124	1.118	1.137	2.056	1.115	0.540	156	1104	93	593	633	0.054	302	291	335	298	63922	58314	8.892	7.275	0	0	0
1	3	5	""	"cct3"	3050	9440	150	303	335	157	46	74	74	81	39	48	97	92	0	317	358	180	50	77	77	82	37	45	94	90	0	0.954	0.929	1.005	0.930	2.612	0.866	0.464	167	1221	89	469	542	-0.068	229	240	261	281	55992	59828	6.513	7.459	0	0	0
1	4	5	""	"cct3"	3460	9430	150	327	348	148	42	77	77	84	40	47	96	93	0	285	323	181	56	77	77	86	45	52	91	82	0	1.202	1.102	1.219	1.247	3.222	0.981	0.348	173	1215	96	458	517	0.265	250	208	271	246	60159	55870	6.600	5.267	0	0	0
1	5	5	""	"gspt1"	3850	9420	150	438	463	163	35	78	78	83	39	46	100	100	0	496	527	249	47	79	79	85	40	47	98	97	0	0.863	0.859	0.904	0.925	2.179	0.756	0.601	174	1218	94	777	833	-0.213	360	417	385	448	80576	91747	9.744	11.050	0	0	0
1	6	5	""	"gspt1"	4250	9410	140	446	453	157	34	77	77	83	34	40	99	98	0	519	545	204	37	79	79	84	36	42	100	99	0	0.839	0.807	0.839	0.806	1.955	0.755	0.631	167	1097	89	809	842	-0.253	369	440	376	466	75576	91030	10.882	12.806	0	0	0
1	7	5	""	"gspt1"	4660	9420	140	430	453	160	35	77	77	86	71	82	100	95	0	480	503	187	37	80	80	90	90	100	99	92	0	0.882	0.889	0.912	0.892	1.811	0.852	0.639	164	1100	92	753	799	-0.181	353	400	376	423	74267	82532	5.169	4.589	0	0	0
1	8	5	""	"gspt1"	5060	9420	150	414	413	154	37	80	80	86	40	46	98	96	0	458	483	185	38	80	80	87	42	48	100	99	0	0.884	0.826	0.873	0.799	2.008	0.797	0.660	177	1211	95	712	736	-0.178	334	378	333	403	73121	85542	8.175	9.429	0	0	0
1	9	5	""	"sp1"	5460	9430	120	2169	2195	691	31	78	78	82	34	41	100	100	0	2443	2344	797	34	78	78	84	39	46	100	100	0	0.884	0.934	0.917	0.946	1.501	0.921	0.913	117	795	90	4456	4383	-0.178	2091	2365	2117	2266	256800	274218	62.147	57.949	0	0	0
1	10	5	""	"sp1"	5860	9420	110	2395	2261	616	27	78	78	83	34	40	100	100	0	2500	2454	719	29	77	77	86	43	50	100	100	0	0.956	0.918	0.906	0.913	1.593	0.908	0.897	111	589	89	4740	4560	-0.065	2317	2423	2183	2377	251000	272383	64.059	55.070	0	0	0
1	11	5	""	"sp1"	6240	9430	120	2096	2099	704	33	77	77	83	41	49	100	100	0	2289	2251	761	33	76	76	82	35	42	100	100	0	0.912	0.930	0.937	0.956	1.859	0.923	0.859	117	799	90	4232	4197	-0.133	2019	2213	2022	2175	245640	263418	49.171	61.971	0	0	0
1	12	5	""	"sp1"	6630	9410	120	2183	2193	639	29	76	76	85	50	58	100	100	0	2314	2321	677	29	77	77	84	41	48	100	100	0	0.942	0.943	0.927	0.938	1.458	0.939	0.905	121	795	95	4344	4361	-0.086	2107	2237	2117	2244	265345	280838	42.160	54.561	0	0	0
1	13	5	""	"cct5"	7050	9420	150	1178	1196	343	28	80	80	97	177	182	99	96	0	1291	1278	384	30	81	81	99	229	231	99	98	0	0.907	0.932	0.931	0.933	1.532	0.885	0.859	176	1212	90	2308	2313	-0.141	1098	1210	1116	1197	210446	224850	6.209	5.148	0	0	0
1	14	5	""	"cct5"	7450	9420	150	1290	1283	326	25	80	80	86	40	46	100	100	0	1319	1315	392	29	78	78	85	44	51	99	98	0	0.975	0.973	0.954	1.012	1.674	0.951	0.859	168	1224	93	2451	2440	-0.037	1210	1241	1203	1237	215576	220874	29.925	27.955	0	0	0
1	15	5	""	"cct5"	7850	9420	150	1185	1197	341	28	78	78	85	38	44	100	100	0	1230	1226	337	27	79	79	86	73	84	100	99	0	0.962	0.976	0.992	0.971	1.606	0.968	0.821	180	1212	97	2258	2266	-0.056	1107	1151	1119	1147	215507	220605	29.263	15.616	0	0	0
1	16	5	""	"cct5"	8250	9410	160	1036	1042	297	28	79	79	85	41	48	100	100	0	1149	1147	368	32	78	78	85	49	57	99	99	0	0.894	0.901	0.934	0.916	1.607	0.877	0.829	183	1501	90	2028	2032	-0.162	957	1071	963	1069	190657	209950	23.341	21.673	0	0	0
1	17	5	""	"gstm2"	8650	9420	140	2190	2169	502	23	83	83	103	410	398	100	96	0	1348	1338	366	27	83	83	94	217	230	99	97	0	1.666	1.662	1.636	1.698	1.445	1.683	0.885	161	1103	95	3372	3341	0.736	2107	1265	2086	1255	349166	215358	5.039	5.733	0	0	0
1	18	5	""	"gstm2"	9050	9420	140	2200	2154	563	26	83	83	93	54	58	100	100	0	1426	1394	424	30	80	80	92	88	95	98	98	0	1.573	1.576	1.643	1.595	1.565	1.588	0.878	164	1104	93	3463	3385	0.654	2117	1346	2071	1314	353311	228642	38.167	14.795	0	0	0
1	19	5	""	"gstm2"	9450	9420	140	2209	2145	484	22	79	79	87	40	45	100	100	0	1308	1274	398	31	82	82	88	45	51	98	98	0	1.737	1.733	1.716	1.838	1.643	1.726	0.867	162	1106	92	3356	3258	0.797	2130	1226	2066	1192	347528	206424	51.450	26.356	0	0	0
1	20	5	""	"gstm2"	9840	9410	150	1965	1922	462	24	78	78	84	40	47	100	100	0	1222	1219	354	29	77	77	88	69	78	100	100	0	1.648	1.615	1.652	1.656	1.528	1.634	0.858	167	1225	95	3032	2986	0.721	1887	1145	1844	1142	320907	203549	45.950	16.391	0	0	0
1	1	6	""	"cct6a"	2250	9830	150	1187	1184	302	25	74	74	79	33	41	100	100	0	1143	1129	351	31	75	75	79	35	44	100	99	0	1.042	1.053	1.071	1.086	1.600	1.032	0.815	181	1211	97	2181	2164	0.059	1113	1068	1110	1054	214278	204259	33.485	30.000	0	0	0
1	2	6	""	"cct6a"	2650	9820	150	1160	1173	334	28	78	78	83	38	45	100	100	0	1121	1133	334	29	78	78	91	240	263	100	97	0	1.037	1.038	1.085	1.032	1.513	0.845	0.590	178	1214	91	2125	2150	0.052	1082	1043	1095	1055	208759	201740	28.684	4.342	0	0	0
1	3	6	""	"cct6a"	3050	9820	150	1122	1139	317	27	75	75	80	35	43	100	100	0	1007	1050	360	34	76	76	83	39	46	100	100	0	1.125	1.092	1.133	1.116	1.507	1.025	0.751	186	1202	92	1978	2038	0.170	1047	931	1064	974	211841	195210	30.257	24.795	0	0	0
1	4	6	""	"cct6a"	3450	9830	160	1171	1174	336	28	77	77	84	47	55	100	100	0	1114	1102	380	34	78	78	88	61	69	98	98	0	1.056	1.071	1.073	1.107	1.668	1.051	0.829	197	1487	97	2130	2121	0.079	1094	1036	1097	1024	231309	217044	23.191	16.623	0	0	0
1	5	6	""	"h2dmb1"	3850	9830	130	474	488	164	33	79	79	83	35	42	100	99	0	330	353	147	41	77	77	86	53	61	97	89	0	1.561	1.482	1.585	1.579	1.964	1.498	0.614	146	874	91	648	685	0.642	395	253	409	276	71270	51474	11.571	5.038	0	0	0
1	6	6	""	"h2dmb1"	4250	9840	130	477	504	154	30	77	77	83	39	46	100	100	0	358	380	146	38	79	79	86	56	65	99	94	0	1.434	1.419	1.470	1.511	1.925	1.351	0.587	135	889	95	679	728	0.520	400	279	427	301	68042	51338	10.795	5.250	0	0	0
1	7	6	""	"h2dmb1"	4650	9840	130	438	451	141	31	80	80	85	36	42	99	98	0	307	336	151	44	80	80	86	39	45	97	93	0	1.577	1.449	1.466	1.560	2.088	1.378	0.605	137	887	96	585	627	0.657	358	227	371	256	61729	46090	10.167	6.410	0	0	0
1	8	6	""	"h2dmb1"	5040	9820	130	378	402	151	37	80	80	88	52	59	99	96	0	271	292	133	45	83	83	90	42	46	93	83	0	1.585	1.541	1.496	1.690	2.270	1.562	0.522	148	875	89	486	531	0.664	298	188	322	209	59515	43284	6.038	4.810	0	0	0
1	9	6	""	"cct7"	5450	9820	150	1351	1642	929	56	81	81	86	39	45	100	99	0	1406	1648	937	56	79	79	85	44	51	100	100	0	0.957	0.995	0.999	0.982	1.538	0.994	0.893	180	1208	91	2597	3130	-0.063	1270	1327	1561	1569	295498	296600	39.897	35.523	0	0	0
1	10	6	""	"cct7"	5850	9810	150	1823	1860	870	46	79	79	87	43	49	100	100	0	1760	1888	940	49	80	80	89	82	92	100	99	0	1.038	0.985	0.981	1.016	1.617	0.968	0.907	171	1221	92	3424	3589	0.054	1744	1680	1781	1808	318086	322766	41.233	21.939	0	0	0
1	11	6	""	"cct7"	6250	9810	150	1721	1729	799	46	77	77	84	42	50	100	100	0	1680	1759	866	49	77	77	84	38	45	100	100	0	1.026	0.982	0.967	1.015	1.688	0.965	0.879	171	1221	85	3247	3334	0.037	1644	1603	1652	1682	295744	300779	39.167	44.079	0	0	0
1	12	6	""	"cct7"	6660	9820	150	1521	1696	812	47	78	78	88	60	68	100	99	0	1572	1733	842	48	82	82	89	44	49	100	99	0	0.968	0.980	0.979	0.997	1.697	0.974	0.891	173	1219	97	2933	3269	-0.047	1443	1490	1618	1651	293448	299818	26.800	37.364	0	0	0
1	13	6	""	"hck"	7050	9820	150	659	678	197	29	83	83	94	61	64	98	98	0	636	640	228	35	83	83	92	50	54	99	98	0	1.042	1.068	1.042	1.099	1.795	1.028	0.732	180	1208	90	1129	1152	0.059	576	553	595	557	121950	115270	9.574	10.960	0	0	0
1	14	6	""	"hck"	7450	9830	140	653	664	208	31	78	78	86	43	50	100	100	0	618	644	213	33	80	80	90	56	62	99	99	0	1.069	1.039	1.043	1.063	1.758	1.034	0.691	169	1095	97	1113	1150	0.096	575	538	586	564	112254	108768	13.442	9.893	0	0	0
1	15	6	""	"hck"	7850	9820	150	530	535	182	34	77	77	82	39	47	100	100	0	570	588	187	31	78	78	82	33	40	99	99	0	0.921	0.898	0.919	0.896	1.709	0.898	0.749	175	1217	89	945	968	-0.119	453	492	458	510	93669	102921	11.615	15.333	0	0	0
1	16	6	""	"hck"	8250	9820	140	616	623	180	28	78	78	83	39	46	100	98	0	624	623	207	33	78	78	83	38	45	100	100	0	0.985	1.000	0.951	1.017	1.746	0.979	0.737	178	1082	92	1084	1090	-0.022	538	546	545	545	110849	110827	13.846	14.211	0	0	0
1	17	6	""	"mmel"	8650	9810	150	13427	13174	2669	20	82	82	96	177	184	100	100	0	6897	6739	1439	21	82	82	88	42	47	100	100	0	1.958	1.967	1.972	1.983	1.376	1.990	0.944	186	1206	97	20160	19749	0.969	13345	6815	13092	6657	2450272	1253499	73.887	158.357	0	0	0
1	18	6	""	"mmel"	9050	9810	150	12903	12823	2730	21	81	81	91	95	104	100	100	0	6587	6471	1562	24	79	79	87	42	48	100	100	0	1.970	1.993	1.978	2.037	1.458	2.013	0.938	182	1210	92	19330	19134	0.978	12822	6508	12742	6392	2333865	1177765	134.021	152.000	0	0	0
1	19	6	""	"mmel"	9440	9820	150	13084	12815	2827	22	83	83	89	48	53	100	100	0	6631	6461	1599	24	80	80	86	42	48	100	100	0	1.985	1.995	2.016	2.065	1.586	2.029	0.917	195	1193	90	19552	19113	0.989	13001	6551	12732	6381	2498985	1259942	265.125	151.786	0	0	0
1	20	6	""	"mmel"	9850	9820	160	13368	13039	2903	22	82	82	104	250	240	100	100	0	6474	6390	1588	24	80	80	110	360	327	99	99	0	2.078	2.053	2.037	2.077	1.435	2.077	0.936	189	1495	92	19680	19267	1.055	13286	6394	12957	6310	2464299	1207737	51.740	17.444	0	0	0
1	1	7	""	"tnc"	2250	10230	150	425	428	147	34	77	77	85	42	49	98	94	0	381	390	162	41	77	77	87	51	58	97	92	0	1.145	1.121	1.099	1.123	2.195	1.085	0.567	176	1212	89	652	664	0.195	348	304	351	313	75269	68586	8.167	5.941	0	0	0
1	2	7	""	"tnc"	2650	10230	140	401	410	134	32	80	80	88	50	56	99	96	0	390	406	163	40	77	77	88	67	76	98	89	0	1.026	1.003	1.021	1.037	2.060	0.933	0.541	165	1095	93	634	659	0.037	321	313	330	329	67689	66981	6.440	4.746	0	0	0
1	3	7	""	"tnc"	3050	10240	150	354	379	137	36	75	75	80	35	43	99	96	0	361	365	128	35	75	75	88	253	287	58	5	0	0.976	1.048	1.083	1.040	2.154	1.081	0.559	170	1218	95	565	594	-0.035	279	286	304	290	64498	62059	8.543	1.095	0	0	0
1	4	7	""	"tnc"	3460	10240	150	371	376	119	31	79	79	103	399	387	17	0	0	356	366	142	38	77	77	145	999	688	0	0	0	1.047	1.028	1.009	1.104	2.189	0.347	0.642	184	1204	95	571	586	0.066	292	279	297	289	69140	67305	0.684	0.221	-100	0	1
1	5	7	""	"n-myc"	3850	10230	150	1915	1902	503	26	77	77	83	37	44	100	100	0	1709	1664	454	27	78	78	87	47	54	100	100	0	1.127	1.151	1.147	1.148	1.536	1.155	0.880	162	1230	89	3469	3411	0.172	1838	1631	1825	1586	308067	269504	49.162	33.553	0	0	0
1	6	7	""	"n-myc"	4240	10240	140	1952	1899	455	23	82	82	94	81	86	100	100	0	1678	1640	487	29	82	82	90	56	62	100	100	0	1.172	1.166	1.151	1.206	1.611	1.151	0.864	160	1108	92	3466	3375	0.229	1870	1596	1817	1558	303887	262378	22.284	27.679	0	0	0
1	7	7	""	"n-myc"	4650	10230	140	1868	1871	443	23	75	75	80	34	42	100	100	0	1582	1604	437	27	77	77	83	37	44	100	100	0	1.191	1.176	1.222	1.187	1.488	1.170	0.868	155	1113	91	3298	3323	0.252	1793	1505	1796	1527	289963	248636	52.676	41.108	0	0	0
1	8	7	""	"n-myc"	5050	10230	140	1645	1650	399	24	78	78	84	40	47	100	100	0	1391	1429	409	28	80	80	85	40	47	100	100	0	1.195	1.165	1.217	1.186	1.493	1.153	0.883	162	1106	95	2878	2921	0.257	1567	1311	1572	1349	267316	231501	39.150	33.600	0	0	0
1	9	7	""	"sp8"	5450	10230	120	909	909	317	34	84	84	96	54	56	99	99	0	991	1003	398	39	83	83	93	51	54	99	97	0	0.909	0.897	0.891	0.924	2.025	0.865	0.811	122	790	92	1733	1745	-0.138	825	908	825	920	110937	122341	15.056	17.843	0	0	0
1	10	7	""	"sp8"	5850	10240	130	864	895	329	36	83	83	90	40	44	100	100	0	895	926	374	40	85	85	95	65	68	99	99	0	0.964	0.966	0.963	0.957	1.675	0.939	0.770	119	909	93	1591	1653	-0.053	781	810	812	841	106513	110150	20.125	12.785	0	0	0
1	11	7	""	"sp8"	6250	10230	120	815	863	313	36	78	78	93	195	209	100	91	0	891	919	332	36	76	76	85	48	56	99	99	0	0.904	0.931	0.911	0.943	1.780	0.922	0.789	112	804	89	1552	1628	-0.146	737	815	785	843	96624	102944	3.949	17.375	0	0	0
1	12	7	""	"sp8"	6640	10230	130	748	803	337	41	81	81	85	37	43	98	98	0	758	820	346	42	76	76	81	37	45	100	100	0	0.978	0.970	1.020	0.960	2.031	0.931	0.701	123	905	96	1349	1466	-0.032	667	682	722	744	98810	100917	19.405	19.973	0	0	0
1	13	7	""	"ifnabr1"	7050	10220	150	781	815	260	31	88	88	107	92	85	100	98	0	776	787	284	36	86	86	112	175	156	97	89	0	1.004	1.037	0.995	1.056	1.725	1.002	0.741	170	1222	93	1383	1428	0.006	693	690	727	701	138537	133818	7.696	3.857	0	0	0
1	14	7	""	"ifnabr1"	7450	10210	150	867	880	281	31	81	81	90	52	57	100	99	0	843	855	297	34	81	81	90	69	76	100	100	0	1.031	1.032	1.027	1.037	1.732	1.017	0.747	177	1215	97	1548	1573	0.044	786	762	799	774	155841	151283	15.192	11.087	0	0	0
1	15	7	""	"ifnabr1"	7850	10220	150	861	884	301	34	80	80	92	95	103	99	99	0	785	787	276	35	79	79	90	90	100	99	96	0	1.106	1.136	1.142	1.152	1.802	1.148	0.739	180	1208	95	1487	1512	0.145	781	706	804	708	159065	141730	8.337	7.744	0	0	0
1	16	7	""	"ifnabr1"	8250	10220	160	786	810	271	33	81	81	89	62	69	100	98	0	749	766	269	35	79	79	89	53	59	100	100	0	1.052	1.061	1.091	1.064	1.745	1.074	0.746	188	1496	95	1375	1416	0.073	705	670	729	687	152187	144077	11.629	12.774	0	0	0
1	17	7	""	"prph1"	8650	10210	150	164	175	93	53	82	82	87	42	48	73	48	0	185	190	66	34	81	81	90	51	56	82	51	0	0.788	0.853	0.721	0.731	3.270	1.241	0.117	179	1205	86	186	202	-0.344	82	104	93	109	31408	34098	2.095	1.961	-100	0	1
1	18	7	""	"prph1"	9050	10210	150	167	176	66	37	83	83	96	132	137	22	2	0	174	185	65	35	83	83	98	183	186	10	0	0	0.923	0.912	0.866	0.885	2.547	0.828	0.626	167	1221	89	175	195	-0.116	84	91	93	102	29458	30948	0.606	0.475	-100	0	1
1	19	7	""	"prph1"	9450	10220	150	163	165	59	35	86	86	96	68	70	53	14	0	180	188	65	34	84	84	91	55	60	78	40	0	0.802	0.760	0.703	0.781	2.796	1.561	0.136	176	1205	91	173	183	-0.318	77	96	79	104	29062	33032	1.015	1.764	-100	0	1
1	20	7	""	"prph1"	9850	10220	160	155	161	61	37	84	84	99	193	194	3	0	0	169	181	69	38	84	84	92	58	63	69	31	0	0.835	0.794	0.816	0.779	3.445	12.629	0.058	187	1482	84	156	174	-0.260	71	85	77	97	30126	33755	0.321	1.534	-100	0	1
1	1	8	""	"lgals9"	2240	10610	120	144	153	59	38	81	81	89	44	49	69	32	0	168	171	61	35	76	76	83	40	48	83	58	0	0.685	0.758	0.694	0.590	3.106	0.666	0.031	55	811	33	155	167	-0.546	63	92	72	95	8409	9398	1.455	2.200	-100	0	1
1	2	8	""	"lgals9"	2650	10620	140	147	159	70	44	78	78	83	37	44	73	45	0	147	181	181	100	76	76	84	45	53	71	39	0	0.972	0.771	1.034	1.026	3.583	0.197	0.059	106	1125	29	140	186	-0.041	69	71	81	105	16817	19211	2.054	2.156	-100	0	1
1	3	8	""	"lgals9"	3050	10620	150	129	148	62	41	78	78	84	50	59	50	28	0	173	181	79	43	76	76	83	69	83	68	21	0	0.526	0.667	0.594	0.648	2.941	0.641	0.120	80	1277	31	148	175	-0.927	51	97	70	105	11843	14513	1.280	1.420	-100	0	1
1	4	8	""	"lgals9"	3460	10620	130	141	148	56	37	76	76	80	34	42	73	47	0	157	159	58	36	77	77	84	40	47	75	48	0	0.813	0.878	0.877	0.943	2.840	0.688	0.085	86	901	33	145	154	-0.299	65	80	72	82	12726	13635	2.000	1.875	-100	0	1
1	5	8	""	"spp1"	3860	10640	150	7312	6930	3140	45	76	76	82	36	43	100	100	0	4767	4145	2050	49	75	75	82	44	53	99	99	0	1.542	1.684	1.714	1.849	1.839	1.671	0.941	157	1235	96	11928	10924	0.625	7236	4692	6854	4070	1088081	650730	190.222	92.341	0	0	0
1	6	8	""	"spp1"	4250	10650	130	6907	7037	2872	40	83	83	91	60	65	100	100	0	4216	4239	1866	44	79	79	94	86	91	100	99	0	1.650	1.672	1.659	1.740	1.736	1.679	0.917	140	884	96	10961	11114	0.722	6824	4137	6954	4160	985197	593499	115.767	48.198	0	0	0
1	7	8	""	"spp1"	4640	10650	140	7125	6690	3122	46	77	77	86	52	60	100	100	0	4076	4013	2036	50	77	77	88	82	93	100	99	0	1.762	1.680	1.712	1.776	1.469	1.665	0.943	148	1120	86	11047	10549	0.817	7048	3999	6613	3936	990098	593995	127.000	47.866	0	0	0
1	8	8	""	"spp1"	5030	10640	150	6066	5767	3205	55	79	79	87	45	51	100	100	0	3863	3558	1970	55	79	79	86	50	58	100	100	0	1.582	1.635	1.595	1.685	1.579	1.658	0.935	173	1219	84	9771	9167	0.662	5987	3784	5688	3479	997743	615531	126.222	69.440	0	0	0
1	9	8	""	"mmp7"	5440	10620	140	556	563	167	29	80	80	89	42	47	100	100	0	554	570	199	34	80	80	92	98	106	99	95	0	1.004	0.986	0.971	1.018	1.898	0.913	0.618	163	1105	90	950	973	0.006	476	474	483	490	91812	92990	11.286	4.878	0	0	0
1	10	8	""	"mmp7"	5850	10620	140	526	539	179	33	84	84	94	76	80	99	96	0	527	554	199	35	88	88	96	50	52	100	100	0	1.007	0.976	0.977	0.974	1.809	0.952	0.658	176	1084	91	881	921	0.010	442	439	455	466	94907	97487	5.855	9.160	0	0	0
1	11	8	""	"mmp7"	6250	10620	140	479	493	181	36	76	76	83	50	60	99	96	0	460	500	208	41	79	79	83	33	39	99	98	0	1.058	0.990	0.976	1.021	2.174	0.951	0.620	176	1088	90	784	838	0.081	403	381	417	421	86785	87941	8.200	12.636	0	0	0
1	12	8	""	"mmp7"	6650	10620	150	512	522	166	31	79	79	86	45	52	98	98	0	495	519	195	37	78	78	87	85	97	98	93	0	1.038	1.005	1.035	1.012	2.043	0.971	0.635	178	1212	92	850	884	0.054	433	417	443	441	92986	92388	9.689	5.082	0	0	0
1	13	8	""	"vegfa"	7060	10620	180	192	229	183	79	83	83	95	60	63	74	43	0	129	159	129	81	81	81	91	60	65	43	21	0	2.271	1.872	1.506	1.498	4.123	3.221	0.054	160	1990	77	157	224	1.183	109	48	146	78	36590	25506	2.233	1.133	-100	0	1
1	14	8	""	"vegfa"	7450	10620	140	187	193	76	39	80	80	85	36	42	85	67	0	113	131	74	56	76	76	84	51	60	36	15	0	2.892	2.055	2.601	2.491	4.133	0.903	0.043	85	1138	30	144	168	1.532	107	37	113	55	16438	11112	3.000	0.922	-100	0	1
1	15	8	""	"vegfa"	7860	10590	130	186	196	96	48	79	79	88	72	81	61	29	0	120	135	63	46	79	79	87	57	65	43	10	0	2.610	2.089	2.026	1.770	6.830	4.779	0.023	78	884	18	148	173	1.384	107	41	117	56	15273	10537	1.500	0.842	-100	0	1
1	16	8	""	"vegfa"	8250	10620	140	186	204	100	49	79	79	87	40	45	80	68	0	119	134	65	48	76	76	84	41	48	50	23	0	2.488	2.155	2.671	2.445	3.689	6.280	0.024	88	1120	50	150	183	1.315	107	43	125	58	17963	11774	2.925	1.220	-100	0	1
1	17	8	""	"odc"	8650	10620	140	679	720	350	48	78	78	84	39	46	100	100	0	586	634	316	49	75	75	84	125	148	96	89	0	1.176	1.148	1.169	1.168	1.747	1.148	0.799	166	1098	95	1112	1201	0.234	601	511	642	559	119563	105304	16.308	4.400	0	0	0
1	18	8	""	"odc"	9040	10620	140	681	698	257	36	80	80	86	38	44	100	99	0	547	606	259	42	77	77	87	128	147	96	90	0	1.279	1.168	1.164	1.201	1.705	1.144	0.782	155	1113	90	1071	1147	0.355	601	470	618	529	108136	93892	16.105	4.055	0	0	0
1	19	8	""	"odc"	9450	10620	140	603	648	283	43	77	77	80	31	38	100	100	0	507	551	288	52	78	78	81	31	38	99	96	0	1.226	1.207	1.272	1.314	2.042	1.159	0.713	165	1099	91	955	1044	0.294	526	429	571	473	106843	90957	18.323	15.161	0	0	0
1	20	8	""	"odc"	9850	10620	150	613	632	259	40	78	78	83	35	42	100	100	0	457	512	257	50	77	77	82	39	47	98	97	0	1.408	1.274	1.286	1.379	2.126	1.220	0.705	174	1218	93	915	989	0.494	535	380	554	435	109918	89115	15.686	11.026	0	0	0
1	1	9	""	"il13ra1"	2240	11030	130	421	444	143	32	77	77	83	39	46	100	99	0	376	405	167	41	77	77	83	40	48	98	97	0	1.151	1.119	1.204	1.125	1.935	1.065	0.524	156	864	90	643	695	0.203	344	299	367	328	69211	63254	9.256	8.050	0	0	0
1	2	9	""	"il13ra1"	2650	11030	140	446	451	149	33	75	75	81	39	48	99	98	0	385	407	170	41	76	76	85	50	58	97	94	0	1.201	1.136	1.211	1.262	2.521	1.096	0.549	151	1117	96	680	707	0.264	371	309	376	331	68097	61505	9.487	6.440	0	0	0
1	3	9	""	"il13ra1"	3050	11030	140	427	424	143	33	77	77	82	50	60	100	100	0	351	373	166	44	76	76	83	58	69	99	88	0	1.273	1.168	1.225	1.259	2.119	1.168	0.507	150	1118	94	625	644	0.348	350	275	347	297	63554	55911	6.840	5.000	0	0	0
1	4	9	""	"il13ra1"	3450	11030	140	446	461	159	34	76	76	84	49	58	99	99	0	365	380	164	43	77	77	85	89	104	97	78	0	1.285	1.271	1.388	1.329	1.988	1.008	0.484	169	1095	89	658	688	0.362	370	288	385	303	77864	64142	7.694	3.315	0	0	0
1	5	9	""	"rbl1"	3850	11030	150	143	149	64	42	75	75	81	37	45	67	42	0	144	158	75	47	75	75	80	35	43	70	49	0	0.986	0.892	0.778	0.816	4.947	0.722	0.050	106	1249	37	137	157	-0.020	68	69	74	83	15771	16775	1.838	2.229	-100	0	1
1	6	9	""	"rbl1"	4250	11020	140	138	157	92	58	79	79	86	47	54	56	28	0	138	210	413	196	79	79	85	38	44	63	41	0	1.000	0.595	0.855	0.950	4.878	0.171	0.230	131	1124	65	118	209	0.000	59	59	78	131	20632	27448	1.511	3.289	-100	0	1
1	7	9	""	"rbl1"	4640	11020	110	160	169	63	37	82	82	89	41	46	73	44	0	134	154	67	43	83	83	90	49	54	51	32	0	1.529	1.225	1.296	1.179	3.863	1.308	0.095	78	594	24	129	158	0.613	78	51	87	71	13187	11985	1.951	1.306	-100	0	1
1	8	9	""	"rbl1"	5050	11030	120	155	160	63	39	75	75	81	34	41	75	62	0	146	175	96	54	74	74	81	39	48	83	45	0	1.111	0.842	1.123	0.821	3.579	0.626	0.073	53	790	8	152	186	0.152	80	72	85	101	8471	9265	2.324	2.410	-100	0	1
1	9	9	""	"mad"	5450	11030	130	249	275	121	44	79	79	86	56	65	90	76	0	279	311	169	54	79	79	86	51	59	91	82	0	0.850	0.845	0.867	0.870	2.304	0.751	0.526	150	874	86	370	428	-0.234	170	200	196	232	41306	46701	3.375	4.412	0	0	0
1	10	9	""	"mad"	5850	11020	130	263	284	122	42	80	80	87	40	45	97	86	0	231	255	128	50	81	81	87	53	60	85	65	0	1.220	1.172	1.265	1.316	2.740	1.003	0.369	135	889	91	333	378	0.287	183	150	204	174	38343	34453	4.925	3.170	0	0	0
1	11	9	""	"mad"	6250	11020	140	244	254	103	40	77	77	82	35	42	93	86	0	257	271	133	49	76	76	82	36	43	90	80	0	0.923	0.908	0.846	0.946	2.511	0.836	0.467	145	1123	87	348	372	-0.116	167	181	177	195	36797	39274	4.914	5.250	0	0	0
1	12	9	""	"mad"	6660	11020	140	239	259	108	41	76	76	81	34	41	94	89	0	225	243	125	51	75	75	81	39	48	89	79	0	1.087	1.089	1.074	1.103	2.811	0.987	0.368	156	1112	93	313	351	0.120	163	150	183	168	40449	37967	5.235	4.154	0	0	0
1	13	9	""	"tcn2"	7050	11020	140	410	434	149	34	82	82	91	46	50	100	99	0	369	402	150	37	80	80	90	53	58	98	97	0	1.135	1.093	1.061	1.134	2.016	1.090	0.591	167	1101	93	617	674	0.183	328	289	352	322	72431	67177	7.457	5.887	0	0	0
1	14	9	""	"tcn2"	7450	11020	140	391	408	151	37	78	78	83	36	43	100	100	0	368	394	177	44	77	77	83	36	43	99	93	0	1.076	1.041	1.055	1.112	1.972	0.990	0.660	165	1099	92	604	647	0.106	313	291	330	317	67320	65077	9.028	8.639	0	0	0
1	15	9	""	"tcn2"	7850	11020	140	385	391	127	32	78	78	82	37	45	98	96	0	387	396	168	42	76	76	84	40	47	96	92	0	0.987	0.978	0.976	1.058	2.247	0.907	0.624	166	1098	88	618	633	-0.019	307	311	313	320	64953	65663	8.351	7.800	0	0	0
1	16	9	""	"tcn2"	8250	11020	150	355	373	139	37	76	76	84	42	50	98	95	0	348	353	141	39	75	75	81	41	50	97	94	0	1.022	1.068	1.068	1.068	1.973	1.036	0.615	169	1221	92	552	575	0.031	279	273	297	278	62992	59728	6.881	6.634	0	0	0
1	17	9	""	"mupar1"	8650	11020	150	981	971	243	25	79	79	87	55	63	99	99	0	913	938	261	27	77	77	87	104	119	100	98	0	1.079	1.036	1.045	1.033	1.676	1.023	0.817	175	1217	96	1738	1753	0.110	902	836	892	861	169863	164086	16.073	8.183	0	0	0
1	18	9	""	"mupar1"	9050	11030	140	1007	1005	246	24	77	77	82	36	43	100	100	0	894	911	282	30	76	76	84	80	95	100	99	0	1.137	1.111	1.163	1.145	1.583	1.095	0.790	162	1102	96	1748	1763	0.185	930	818	928	835	162826	147538	25.639	10.338	0	0	0
1	19	9	""	"mupar1"	9450	11020	140	953	985	284	28	78	78	87	75	86	100	99	0	920	910	274	30	77	77	86	103	119	100	100	0	1.038	1.089	1.111	1.101	1.584	1.089	0.794	171	1093	91	1718	1740	0.054	875	843	907	833	168441	155570	11.973	8.000	0	0	0
1	20	9	""	"mupar1"	9850	11020	150	1057	1040	263	25	76	76	101	461	456	95	60	0	858	897	273	30	77	77	87	126	144	99	98	0	1.256	1.176	1.223	1.196	1.601	1.167	0.805	180	1212	85	1762	1784	0.329	981	781	964	820	187228	161505	2.037	6.429	0	0	0
1	1	10	""	"sp6"	2240	11430	130	1390	1402	373	26	80	80	96	185	192	100	100	0	1277	1303	424	32	79	79	97	229	236	99	95	0	1.093	1.080	1.076	1.113	1.532	1.058	0.850	147	877	92	2508	2546	0.128	1310	1198	1322	1224	206081	191528	7.059	5.266	0	0	0
1	2	10	""	"sp6"	2650	11440	140	1360	1266	551	43	78	78	86	49	56	100	100	0	1288	1221	592	48	78	78	87	57	65	100	99	0	1.060	1.039	1.051	1.087	1.584	1.012	0.881	146	1122	95	2492	2331	0.084	1282	1210	1188	1143	184823	178221	24.082	19.895	0	0	0
1	3	10	""	"sp6"	3050	11440	130	1324	1309	361	27	78	78	84	60	71	100	100	0	1237	1226	397	32	77	77	84	54	64	100	98	0	1.074	1.071	1.086	1.111	1.684	1.054	0.869	144	880	90	2406	2380	0.103	1246	1160	1231	1149	188475	176611	20.417	21.148	0	0	0
1	4	10	""	"sp6"	3450	11430	140	1261	1258	337	26	76	76	82	37	45	100	100	0	1186	1188	330	27	79	79	85	39	45	99	99	0	1.070	1.066	1.075	1.093	1.757	1.064	0.850	155	1109	90	2292	2291	0.098	1185	1107	1182	1109	194960	184145	31.784	28.282	0	0	0
1	5	10	""	"wdr12"	3850	11430	160	275	315	181	57	76	76	81	39	48	94	80	0	242	270	155	57	74	74	82	55	67	83	65	0	1.185	1.219	1.257	1.300	2.774	1.250	0.582	173	1511	96	367	435	0.245	199	168	239	196	54541	46717	6.000	3.418	0	0	0
1	6	10	""	"wdr12"	4250	11430	140	296	313	126	40	77	77	82	34	41	98	93	0	265	279	133	47	77	77	85	57	67	87	71	0	1.165	1.168	1.135	1.241	2.497	0.977	0.447	165	1099	92	407	438	0.220	219	188	236	202	51669	46084	6.794	3.404	0	0	0
1	7	10	""	"wdr12"	4650	11430	140	264	299	151	50	76	76	81	38	46	94	86	0	243	274	150	54	76	76	86	64	74	84	59	0	1.126	1.126	1.130	1.209	2.606	1.082	0.517	169	1095	88	355	421	0.171	188	167	223	198	50523	46354	5.737	2.938	0	0	0
1	8	10	""	"wdr12"	5050	11440	160	254	274	115	41	79	79	90	87	96	87	50	0	220	242	102	42	80	80	89	54	60	84	68	0	1.250	1.204	1.328	1.305	2.312	1.530	0.398	185	1499	91	315	357	0.322	175	140	195	162	50744	44788	2.115	2.833	0	0	0
1	9	10	""	"phdla3"	5450	11430	140	25121	23658	5833	24	79	79	87	43	49	100	100	0	20423	19560	5200	26	80	80	89	61	68	100	100	0	1.231	1.210	1.216	1.236	1.490	1.205	0.955	179	1081	95	45385	43059	0.300	25042	20343	23579	19480	4234755	3501204	548.163	319.197	0	0	0
1	10	10	""	"phdla3"	5850	11430	140	24736	23273	5138	22	80	80	86	46	53	100	100	0	20178	19439	4290	22	79	79	85	39	45	100	100	0	1.227	1.198	1.220	1.196	1.323	1.200	0.956	174	1090	94	44755	42553	0.295	24656	20099	23193	19360	4049559	3382351	504.065	496.256	0	0	0
1	11	10	""	"phdla3"	6260	11430	150	24599	23191	5498	23	77	77	86	110	127	100	100	0	19671	19100	4588	24	78	78	89	213	239	100	100	0	1.252	1.215	1.226	1.224	1.364	1.217	0.960	178	1214	98	44115	42136	0.324	24522	19593	23114	19022	4127959	3399844	210.045	89.254	0	0	0
1	12	10	""	"phdla3"	6650	11430	150	23761	22883	5063	22	81	81	88	41	46	100	100	0	19379	18490	4645	25	80	80	89	54	60	100	100	0	1.227	1.239	1.231	1.266	1.412	1.231	0.956	178	1214	95	42979	41212	0.295	23680	19299	22802	18410	4073147	3291249	555.976	340.759	0	0	0
1	13	10	""	"il7r"	7040	11420	140	2662	2615	584	22	80	80	86	43	50	100	100	0	2112	2098	588	28	81	81	90	68	75	100	100	0	1.271	1.257	1.250	1.283	1.383	1.245	0.905	175	1089	95	4613	4552	0.346	2582	2031	2535	2017	457600	367128	58.814	29.529	0	0	0
1	14	10	""	"il7r"	7450	11420	140	2643	2568	610	23	78	78	87	41	47	100	100	0	2048	2070	523	25	78	78	86	39	45	100	100	0	1.302	1.250	1.266	1.247	1.332	1.256	0.914	167	1097	93	4535	4482	0.381	2565	1970	2490	1992	428774	345709	60.512	50.872	0	0	0
1	15	10	""	"il7r"	7850	11420	150	2567	2553	544	21	83	83	91	47	51	100	100	0	2033	2009	525	26	82	82	90	47	52	99	99	0	1.273	1.282	1.316	1.329	1.568	1.274	0.909	171	1221	88	4435	4397	0.348	2484	1951	2470	1927	436648	343525	52.383	40.830	0	0	0
1	16	10	""	"il7r"	8250	11420	140	2514	2433	695	28	77	77	83	37	44	100	100	0	1923	1951	621	31	78	78	86	49	56	100	100	0	1.321	1.258	1.281	1.259	1.645	1.265	0.830	176	1084	87	4282	4229	0.402	2437	1845	2356	1873	428179	343296	63.514	38.061	0	0	0
1	17	10	""	"buffer"	8650	11420	150	79	86	41	47	78	78	86	66	76	7	1	0	83	86	34	39	79	79	89	125	140	1	0	0	0.250	1.143	1.286	1.145	3.963	5.621	0.004	156	1272	100	5	15	-2.000	1	4	8	7	13492	13474	0.000	-0.024	-100	0	1
1	18	10	""	"buffer"	9050	11420	150	76	84	40	47	76	76	83	39	46	17	3	0	75	81	33	40	75	75	83	77	92	3	0	0	0.000	1.333	1.319	1.353	5.751	11.781	0.001	156	1272	100	0	14	Error	0	0	8	6	13043	12584	0.026	-0.026	-100	0	1
1	19	10	""	"buffer"	9450	11420	150	85	88	39	44	78	78	90	173	192	0	0	0	78	83	40	48	76	76	83	39	46	10	1	0	3.500	1.429	1.243	1.254	4.762	-5.588	0.001	156	1272	100	9	17	1.807	7	2	10	7	13804	12989	-0.012	0.000	-100	0	1
1	20	10	""	"buffer"	9850	11420	150	80	89	57	64	77	77	81	34	41	16	7	0	81	90	63	70	75	75	79	35	44	18	3	0	0.500	0.800	1.389	1.444	4.873	1.001	0.051	156	1272	100	9	27	-1.000	3	6	12	15	13821	13981	0.235	0.314	-100	0	1
1	1	11	""	"sp3"	2250	11830	140	1842	1806	471	26	82	82	90	49	54	100	100	0	1565	1552	624	40	82	82	91	59	64	100	98	0	1.187	1.173	1.178	1.231	1.598	1.113	0.825	171	1097	93	3243	3194	0.247	1760	1483	1724	1470	308808	265323	35.020	24.763	0	0	0
1	2	11	""	"sp3"	2650	11830	140	1832	1852	452	24	81	81	87	44	50	100	100	0	1570	1551	465	29	80	80	87	47	54	99	99	0	1.175	1.204	1.191	1.217	1.390	1.193	0.877	157	1111	95	3241	3242	0.233	1751	1490	1771	1471	290739	243518	40.114	31.149	0	0	0
1	3	11	""	"sp3"	3050	11840	140	1783	1779	454	25	75	75	86	169	196	100	100	0	1514	1524	456	29	73	73	81	62	76	100	100	0	1.185	1.174	1.169	1.188	1.374	1.163	0.897	150	1114	90	3149	3155	0.245	1708	1441	1704	1451	266806	228597	10.018	23.274	0	0	0
1	4	11	""	"sp3"	3450	11830	140	1761	1760	475	26	78	78	87	55	63	100	100	0	1496	1468	447	30	77	77	87	96	110	99	98	0	1.186	1.209	1.234	1.250	1.615	1.206	0.856	167	1097	88	3102	3073	0.246	1683	1419	1682	1391	293935	245208	30.418	14.385	0	0	0
1	5	11	""	"rrm2"	3850	11840	150	179	190	82	43	74	74	78	33	42	87	71	0	252	263	110	41	71	71	76	29	38	98	96	0	0.580	0.604	0.573	0.545	2.613	0.525	0.327	179	1209	95	286	308	-0.786	105	181	116	192	34027	47141	3.394	6.448	0	0	0
1	6	11	""	"rrm2"	4250	11840	160	169	186	84	45	76	76	81	35	43	86	65	0	276	290	112	38	75	75	80	35	43	97	93	0	0.463	0.512	0.491	0.501	2.554	0.476	0.351	176	1505	91	294	325	-1.111	93	201	110	215	32671	50997	3.000	6.000	0	0	0
1	7	11	""	"rrm2"	4640	11830	150	152	159	64	40	77	77	83	35	42	77	51	0	252	257	93	36	79	79	86	43	50	96	83	0	0.434	0.461	0.468	0.466	3.145	0.352	0.214	179	1208	93	248	260	-1.204	75	173	82	178	28440	46024	2.171	3.977	0	0	0
1	8	11	""	"rrm2"	5060	11820	150	155	162	69	42	79	79	86	49	56	60	38	0	237	246	89	36	78	78	88	72	81	87	56	0	0.478	0.494	0.504	0.455	3.171	0.422	0.201	179	1207	93	235	251	-1.065	76	159	83	168	28943	43978	1.551	2.194	-100	0	1
1	9	11	""	"myd116"	5450	11830	150	1665	1666	399	23	78	78	86	52	60	100	100	0	1212	1211	329	27	81	81	92	75	81	99	99	0	1.403	1.405	1.407	1.438	1.549	1.423	0.854	187	1201	92	2718	2718	0.489	1587	1131	1588	1130	311450	226389	30.385	14.920	0	0	0
1	10	11	""	"myd116"	5850	11830	150	1679	1697	378	22	78	78	84	44	52	100	100	0	1221	1239	351	28	77	77	84	51	60	98	98	0	1.399	1.393	1.390	1.465	1.701	1.396	0.859	186	1202	92	2745	2781	0.484	1601	1144	1619	1162	315682	230474	36.659	22.647	0	0	0
1	11	11	""	"myd116"	6260	11830	150	1702	1686	360	21	76	76	81	35	43	100	100	0	1329	1293	375	29	78	78	84	44	52	98	98	0	1.300	1.325	1.324	1.406	1.741	1.312	0.864	187	1201	97	2877	2825	0.379	1626	1251	1610	1215	315303	241730	45.857	27.477	0	0	0
1	12	11	""	"myd116"	6650	11830	150	1738	1717	427	24	79	79	85	48	56	100	100	0	1257	1261	324	25	76	76	84	53	63	100	98	0	1.405	1.382	1.416	1.396	1.589	1.414	0.851	186	1206	93	2840	2823	0.491	1659	1181	1638	1185	319334	234603	34.000	22.208	0	0	0
1	13	11	""	"selenbp1"	7050	11830	140	479	486	139	28	78	78	89	53	59	100	98	0	348	353	121	34	80	80	86	37	43	98	95	0	1.496	1.495	1.525	1.623	2.092	1.551	0.634	171	1093	91	669	681	0.581	401	268	408	273	83175	60286	7.491	7.216	0	0	0
1	14	11	""	"selenbp1"	7460	11820	150	493	510	165	32	81	81	90	57	63	99	98	0	333	356	143	40	83	83	95	108	113	90	59	0	1.648	1.571	1.568	1.676	1.959	1.590	0.566	174	1214	94	662	702	0.721	412	250	429	273	88675	61940	7.368	2.417	0	0	0
1	15	11	""	"selenbp1"	7860	11820	160	466	481	153	31	86	86	100	80	80	99	96	0	332	341	139	40	82	82	100	96	96	90	66	0	1.520	1.525	1.682	1.712	2.482	1.414	0.456	188	1492	93	630	654	0.604	380	250	395	259	90363	64058	4.763	2.510	0	0	0
1	16	11	""	"selenbp1"	8260	11820	160	458	456	146	32	80	80	89	79	88	98	92	0	311	315	126	40	78	78	89	89	100	87	68	0	1.622	1.586	1.462	1.788	2.411	1.642	0.576	185	1499	91	611	613	0.698	378	233	376	237	84438	58324	4.646	2.539	0	0	0
1	17	11	""	"sp5"	8660	11830	130	1134	1164	395	33	78	78	85	47	55	100	100	0	1063	1046	336	32	77	77	84	41	48	99	98	0	1.071	1.121	1.111	1.153	1.690	1.140	0.858	144	880	88	2042	2055	0.099	1056	986	1086	969	167649	150575	22.957	23.463	0	0	0
1	18	11	""	"sp5"	9060	11830	130	1140	1099	327	29	78	78	84	37	44	100	100	0	1051	1054	327	31	75	75	81	34	41	99	99	0	1.088	1.043	1.083	1.028	1.597	1.040	0.822	142	882	95	2038	2000	0.122	1062	976	1021	979	156040	149647	27.432	28.618	0	0	0
1	19	11	""	"sp5"	9450	11830	140	1141	1136	327	28	76	76	85	160	188	100	97	0	1022	1003	310	30	75	75	83	110	132	99	97	0	1.125	1.142	1.127	1.168	1.621	1.144	0.837	141	1127	92	2012	1988	0.170	1065	947	1060	928	160244	141418	6.569	8.364	0	0	0
1	20	11	""	"sp5"	9860	11820	140	1149	1120	308	27	78	78	87	98	112	99	97	0	1044	1037	306	29	75	75	88	186	211	97	97	0	1.105	1.083	1.097	1.091	1.807	1.083	0.814	149	1119	87	2040	2004	0.144	1071	969	1042	962	166933	154472	10.541	5.102	0	0	0
2	1	1	""	"sp4"	11240	7820	120	1071	1042	288	27	73	73	79	36	45	100	100	0	970	977	339	34	75	75	81	35	43	99	99	0	1.115	1.074	1.092	1.144	1.967	1.048	0.780	103	813	87	1893	1871	0.157	998	895	969	902	107302	100604	26.750	25.600	0	0	0
2	2	1	""	"sp4"	11640	7820	110	1079	1077	282	26	80	80	84	38	45	100	100	0	1000	1023	322	31	75	75	83	49	59	100	100	0	1.080	1.052	1.058	1.076	1.523	1.036	0.818	101	603	91	1924	1945	0.111	999	925	997	948	108737	103295	26.132	19.184	0	0	0
2	3	1	""	"sp4"	12030	7810	120	1109	1116	313	28	82	82	88	42	47	100	100	0	953	979	298	30	74	74	82	37	45	99	99	0	1.168	1.143	1.135	1.122	1.534	1.149	0.796	105	811	90	1906	1939	0.224	1027	879	1034	905	117176	102745	24.476	24.243	0	0	0
2	4	1	""	"sp4"	12420	7800	110	1026	1068	314	29	76	76	78	30	38	100	100	0	981	974	337	34	73	73	79	34	43	100	100	0	1.046	1.101	1.146	1.153	1.691	1.085	0.814	107	597	95	1858	1893	0.065	950	908	992	901	114297	104213	33.000	26.324	0	0	0
2	5	1	""	"cd37"	12850	7800	120	557	573	180	31	77	77	84	44	52	99	97	0	376	379	147	38	75	75	97	204	210	74	20	0	1.595	1.632	1.756	1.750	2.129	0.665	0.194	135	773	89	781	800	0.674	480	301	496	304	77389	51220	11.114	1.382	0	0	0
2	6	1	""	"cd37"	13230	7800	130	534	557	191	34	76	76	82	41	50	99	98	0	345	367	147	40	74	74	81	53	65	97	92	0	1.690	1.642	1.571	1.694	2.045	1.706	0.526	136	892	84	729	774	0.757	458	271	481	293	75794	49872	11.585	5.396	0	0	0
2	7	1	""	"cd37"	13640	7810	140	511	529	201	37	76	76	80	33	41	99	99	0	330	351	175	49	73	73	77	31	40	96	90	0	1.693	1.629	1.810	1.748	2.317	1.608	0.644	141	1127	93	692	731	0.760	435	257	453	278	74576	49559	13.606	8.839	0	0	0
2	8	1	""	"cd37"	14040	7800	140	524	556	193	34	75	75	80	34	42	100	100	0	351	371	144	38	74	74	79	33	41	99	97	0	1.621	1.620	1.673	1.706	2.006	1.739	0.592	148	1120	90	726	778	0.697	449	277	481	297	82228	54969	14.000	8.848	0	0	0
2	9	1	""	"hif1a"	14440	7810	140	389	406	167	41	75	75	79	32	40	100	99	0	341	362	175	48	76	76	80	35	43	96	91	0	1.185	1.157	1.172	1.240	2.407	1.127	0.532	149	1115	96	579	617	0.245	314	265	331	286	60477	53938	10.219	8.057	0	0	0
2	10	1	""	"hif1a"	14840	7810	140	356	374	153	40	76	76	82	47	57	97	92	0	354	365	157	43	76	76	83	50	60	96	92	0	1.007	1.031	1.065	1.010	2.734	1.030	0.518	150	1118	86	558	587	0.010	280	278	298	289	56078	54712	6.213	5.640	0	0	0
2	11	1	""	"hif1a"	15240	7810	140	367	392	168	42	71	71	75	29	38	98	97	0	346	371	168	45	71	71	75	30	40	99	97	0	1.076	1.070	1.044	1.106	2.250	1.073	0.517	149	1115	95	571	621	0.106	296	275	321	300	58440	55206	10.931	9.867	0	0	0
2	12	1	""	"hif1a"	15640	7800	150	359	379	154	40	76	76	80	35	43	97	96	0	333	366	198	54	74	74	78	33	42	96	92	0	1.093	1.038	1.157	1.112	2.563	0.933	0.479	155	1237	91	542	595	0.128	283	259	303	292	58770	56782	8.543	8.727	0	0	0
2	13	1	""	"cd47"	16040	7800	160	1563	1524	584	38	75	75	83	50	60	100	100	0	1282	1235	518	41	76	76	86	76	88	98	96	0	1.234	1.250	1.233	1.301	1.875	1.240	0.849	193	1491	96	2694	2608	0.303	1488	1206	1449	1159	294168	238345	28.820	15.118	0	0	0
2	14	1	""	"cd47"	16440	7800	160	1430	1511	639	42	77	77	85	57	67	100	100	0	1346	1320	574	43	81	81	90	57	63	99	99	0	1.070	1.157	1.224	1.192	1.819	1.164	0.794	194	1490	95	2618	2673	0.098	1353	1265	1434	1239	293155	255994	25.018	21.579	0	0	0
2	15	1	""	"cd47"	16840	7800	160	1699	1667	645	38	74	74	81	44	54	99	99	0	1391	1315	530	40	78	78	88	125	142	98	95	0	1.238	1.288	1.304	1.324	1.838	1.303	0.842	199	1485	94	2938	2830	0.308	1625	1313	1593	1237	331734	261599	36.045	9.816	0	0	0
2	16	1	""	"cd47"	17240	7790	160	1668	1614	617	38	75	75	82	51	62	100	99	0	1358	1320	554	41	76	76	94	225	239	97	91	0	1.243	1.237	1.235	1.259	1.868	1.235	0.826	204	1480	92	2875	2783	0.314	1593	1282	1539	1244	329346	269302	30.039	5.449	0	0	0
2	17	1	""	"sp7"	17650	7810	120	939	867	259	29	76	76	93	140	150	96	93	0	750	736	242	32	72	72	87	68	78	97	95	0	1.273	1.191	1.247	1.169	1.940	1.293	0.734	94	822	89	1541	1455	0.348	863	678	791	664	81542	69170	5.529	9.544	0	0	0
2	18	1	""	"sp7"	18030	7820	110	835	836	249	29	79	79	86	48	55	98	98	0	737	743	230	30	80	80	97	152	156	97	94	0	1.151	1.142	1.166	1.092	1.985	1.095	0.669	88	620	89	1413	1420	0.203	756	657	757	663	73586	65380	15.625	4.250	0	0	0
2	19	1	""	"sp7"	18430	7800	120	845	806	275	34	79	79	85	45	52	99	99	0	772	737	282	38	73	73	80	37	46	98	97	0	1.096	1.095	1.110	1.136	2.122	1.088	0.788	103	813	95	1465	1391	0.132	766	699	727	664	83023	75917	16.022	17.757	0	0	0
2	20	1	""	"sp7"	18810	7780	120	648	658	243	36	77	77	99	92	92	96	93	0	591	613	257	41	77	77	94	73	77	96	94	0	1.111	1.084	1.120	1.114	2.361	1.065	0.699	113	799	85	1085	1117	0.152	571	514	581	536	74326	69266	6.076	7.110	0	0	0
2	1	2	""	"ara"	11230	8200	150	96	102	42	41	77	77	82	41	50	30	8	0	78	84	43	51	74	74	79	37	46	14	5	0	4.750	2.500	1.677	1.371	4.465	2.364	0.009	156	1272	100	23	35	2.248	19	4	25	10	15962	13122	0.488	0.135	-100	0	1
2	2	2	""	"ara"	11610	8220	80	155	170	73	42	79	79	86	38	44	81	45	0	134	153	75	49	74	74	79	35	44	81	36	0	1.267	1.152	1.619	1.543	4.254	1.966	0.015	11	352	70	136	170	0.341	76	60	91	79	1870	1678	2.211	2.114	-100	0	1
2	3	2	""	"ara"	12030	8200	150	100	106	43	40	76	76	94	227	241	0	0	0	81	87	33	37	76	76	114	491	430	0	0	0	4.800	2.727	1.151	1.204	4.572	3.935	0.007	156	1272	100	29	41	2.263	24	5	30	11	16566	13546	0.053	-0.055	-100	0	1
2	4	2	""	"ara"	12430	8200	150	97	104	38	36	76	76	81	33	40	36	12	0	79	87	38	43	76	76	80	34	42	21	7	0	7.000	2.545	1.080	1.118	4.849	0.755	0.019	156	1272	100	24	39	2.807	21	3	28	11	16209	13610	0.697	0.206	-100	0	1
2	5	2	""	"hmga1"	12840	8210	150	19563	17761	7467	42	77	77	83	34	40	100	100	0	16115	14732	6343	43	77	77	82	44	53	100	100	0	1.215	1.207	1.213	1.221	1.569	1.208	0.928	179	1213	96	35524	32339	0.281	19486	16038	17684	14655	3179193	2637105	519.941	332.955	0	0	0
2	6	2	""	"hmga1"	13240	8210	150	19626	17996	7563	42	78	78	95	110	115	100	100	0	16853	14874	6612	44	78	78	115	300	260	100	99	0	1.165	1.211	1.192	1.233	1.856	1.208	0.906	175	1213	93	36323	32714	0.220	19548	16775	17918	14796	3149374	2602918	162.736	49.197	0	0	0
2	7	2	""	"hmga1"	13640	8210	150	18370	16803	7266	43	76	76	81	34	41	100	100	0	14166	13967	6073	43	75	75	80	32	40	100	100	0	1.298	1.204	1.222	1.235	1.984	1.214	0.897	187	1201	94	32385	30619	0.376	18294	14091	16727	13892	3142109	2611841	491.824	433.969	0	0	0
2	8	2	""	"hmga1"	14040	8200	150	15544	15870	7149	45	76	76	81	35	43	100	100	0	13848	13376	6216	46	75	75	79	34	43	100	100	0	1.123	1.187	1.175	1.221	1.791	1.188	0.904	181	1211	93	29241	29095	0.167	15468	13773	15794	13301	2872382	2421031	451.114	391.088	0	0	0
2	9	2	""	"cdkn1a"	14440	8200	160	995	1093	648	59	77	77	83	36	43	99	99	0	726	775	480	61	77	77	83	47	56	94	90	0	1.414	1.456	1.528	1.608	2.287	1.458	0.823	217	1463	96	1567	1714	0.500	918	649	1016	698	237078	168193	28.056	14.723	0	0	0
2	10	2	""	"cdkn1a"	14840	8200	160	1137	1162	658	56	74	74	79	38	48	100	99	0	646	717	482	67	75	75	80	38	47	98	94	0	1.862	1.695	1.890	1.928	2.001	1.636	0.805	209	1475	93	1634	1730	0.897	1063	571	1088	642	242947	149869	28.500	16.763	0	0	0
2	11	2	""	"cdkn1a"	15240	8200	160	1302	1295	409	31	75	75	79	33	41	100	100	0	814	827	313	37	73	73	79	39	49	99	98	0	1.656	1.618	1.606	1.698	1.891	1.638	0.808	203	1477	97	1968	1974	0.728	1227	741	1220	754	262979	167792	36.848	19.179	0	0	0
2	12	2	""	"cdkn1a"	15640	8200	160	1232	1238	419	33	78	78	83	40	48	100	99	0	787	830	354	42	76	76	84	75	89	98	97	0	1.623	1.538	1.636	1.623	1.823	1.500	0.773	198	1486	94	1865	1914	0.699	1154	711	1160	754	245041	164375	28.875	9.947	0	0	0
2	13	2	""	"hmga2"	16040	8200	140	1496	1458	484	33	77	77	109	368	337	95	90	0	1523	1546	542	35	75	75	149	1003	673	85	16	0	0.980	0.939	0.934	0.912	2.074	0.925	0.825	147	1121	94	2867	2852	-0.029	1419	1448	1381	1471	214370	227292	3.666	1.393	-100	0	1
2	14	2	""	"hmga2"	16440	8200	140	1677	1673	495	29	77	77	91	77	84	99	98	0	1628	1625	554	34	81	81	101	109	107	98	98	0	1.034	1.034	1.075	1.051	2.248	1.009	0.783	152	1116	93	3147	3140	0.048	1600	1547	1596	1544	254265	246926	20.545	13.982	0	0	0
2	15	2	""	"hmga2"	16840	8200	140	1607	1594	531	33	79	79	96	165	171	98	98	0	1573	1558	518	33	79	79	112	174	155	96	96	0	1.023	1.024	1.053	1.044	2.121	1.003	0.754	154	1110	96	3022	2994	0.033	1528	1494	1515	1479	245537	239917	9.079	8.310	0	0	0
2	16	2	""	"hmga2"	17240	8190	140	1631	1590	558	35	77	77	94	217	230	98	96	0	1689	1677	613	36	81	81	92	120	130	99	97	0	0.966	0.948	0.944	0.956	1.927	0.987	0.710	157	1111	90	3162	3109	-0.050	1554	1608	1513	1596	249705	263350	6.894	13.208	0	0	0
2	17	2	""	"sp2"	17650	8210	110	2094	2165	736	33	80	80	92	74	80	100	100	0	1896	1863	702	37	81	81	92	61	66	99	99	0	1.110	1.170	1.173	1.199	1.698	1.158	0.854	104	596	88	3829	3867	0.151	2014	1815	2085	1782	225136	193785	28.014	29.033	0	0	0
2	18	2	""	"sp2"	18050	8220	110	2130	2055	682	33	80	80	91	59	64	100	100	0	1894	1832	667	36	76	76	86	51	59	100	99	0	1.128	1.125	1.146	1.155	1.976	1.117	0.832	102	602	95	3868	3731	0.174	2050	1818	1975	1756	209624	186838	33.288	34.235	0	0	0
2	19	2	""	"sp2"	18430	8210	130	1975	1954	913	46	91	91	134	162	120	93	91	0	1694	1612	807	50	86	86	112	131	116	92	87	0	1.172	1.221	1.207	1.241	2.316	1.224	0.826	121	887	79	3492	3389	0.229	1884	1608	1863	1526	236432	195022	11.235	11.450	0	0	0
2	20	2	""	"sp2"	18820	8200	110	1760	1726	637	36	76	76	85	74	87	100	99	0	1569	1519	580	38	74	74	83	69	83	99	97	0	1.126	1.142	1.159	1.187	2.041	1.146	0.816	111	589	91	3179	3095	0.171	1684	1495	1650	1445	191588	168583	22.176	20.812	0	0	0
2	1	3	""	"cenpb"	11240	8600	160	13514	13819	6228	45	77	77	82	38	46	100	100	0	12418	11663	5293	45	76	76	84	44	52	100	100	0	1.089	1.186	1.175	1.228	1.761	1.191	0.921	196	1484	88	25779	25329	0.123	13437	12342	13742	11587	2708430	2285910	361.500	263.159	0	0	0
2	2	3	""	"cenpb"	11640	8600	150	16797	15691	5851	37	79	79	85	44	51	100	100	0	13443	13195	5102	38	79	79	86	58	67	100	100	0	1.251	1.190	1.153	1.223	1.735	1.190	0.926	179	1209	92	30082	28728	0.323	16718	13364	15612	13116	2808712	2361818	354.682	226.017	0	0	0
2	3	3	""	"cenpb"	12040	8600	160	15244	14424	6285	43	80	80	99	229	231	100	100	0	12942	11946	5420	45	78	78	111	422	380	98	97	0	1.179	1.209	1.187	1.263	1.945	1.209	0.905	188	1496	91	28028	26212	0.238	15164	12864	14344	11868	2711643	2245808	62.555	28.045	0	0	0
2	4	3	""	"cenpb"	12440	8600	160	14618	14327	6023	42	80	80	88	77	87	100	100	0	11921	11516	4960	43	80	80	89	76	85	100	99	0	1.228	1.246	1.214	1.292	1.838	1.251	0.911	202	1478	89	26379	25683	0.296	14538	11841	14247	11436	2894087	2326259	184.922	150.355	0	0	0
2	5	3	""	"hmgn1"	12840	8610	160	1419	1392	445	31	82	82	91	72	79	100	98	0	1437	1422	617	43	80	80	88	49	55	98	98	0	0.985	0.976	0.990	1.045	2.226	0.916	0.783	193	1487	94	2694	2652	-0.022	1337	1357	1310	1342	268660	274454	18.069	27.224	0	0	0
2	6	3	""	"hmgn1"	13240	8610	170	1319	1517	1308	86	81	81	122	271	222	95	88	0	1319	2767	6628	239	83	83	221	1539	696	33	8	0	1.002	0.535	0.972	0.952	2.429	0.187	0.585	202	1606	72	2474	4120	0.003	1238	1236	1436	2684	306453	559016	5.148	1.654	-100	0	1
2	7	3	""	"hmgn1"	13630	8610	160	1392	1310	512	39	77	77	87	85	97	99	98	0	1406	1369	586	42	78	78	111	738	664	81	37	0	0.990	0.955	0.981	0.969	2.149	0.930	0.801	191	1493	89	2643	2524	-0.014	1315	1328	1233	1291	250245	261571	14.388	1.705	0	0	0
2	8	3	""	"hmgn1"	14040	8600	170	1313	1210	500	41	78	78	85	43	50	100	100	0	1274	1218	587	48	77	77	87	102	117	98	94	0	1.032	0.992	1.012	1.068	1.904	0.952	0.832	211	1613	92	2432	2273	0.045	1235	1197	1132	1141	255244	257028	26.163	11.088	0	0	0
2	9	3	""	"chi3l3"	14430	8610	140	161	187	100	53	79	79	90	81	90	50	20	0	139	162	135	83	77	77	94	210	223	3	0	0	1.323	1.271	1.287	1.289	4.130	0.776	0.202	135	1120	81	144	193	0.404	82	62	108	85	25182	21935	1.198	0.324	-100	0	1
2	10	3	""	"chi3l3"	14840	8610	130	161	178	95	53	76	76	84	48	57	68	42	0	133	157	82	52	78	78	84	43	51	60	33	0	1.545	1.291	1.155	1.230	3.165	0.338	0.133	140	868	88	140	181	0.628	85	55	102	79	24977	22011	1.958	1.698	-100	0	1
2	11	3	""	"chi3l3"	15240	8610	130	151	170	89	52	74	74	78	32	41	75	56	0	121	142	75	52	72	72	79	41	51	61	31	0	1.571	1.371	1.337	1.280	4.227	1.494	0.080	136	876	87	126	166	0.652	77	49	96	70	23128	19293	2.875	1.537	-100	0	1
2	12	3	""	"chi3l3"	15640	8610	130	176	176	74	42	74	74	79	34	43	80	63	0	144	165	94	56	74	74	81	41	50	73	39	0	1.457	1.121	1.336	1.297	3.837	0.908	0.114	106	891	43	172	193	0.543	102	70	102	91	18689	17473	2.853	2.049	-100	0	1
2	13	3	""	"hmgp"	16040	8600	150	7194	6840	2653	38	77	77	83	42	50	100	100	0	6192	5761	2347	40	75	75	81	40	49	100	99	0	1.163	1.189	1.200	1.224	1.819	1.187	0.919	174	1218	93	13234	12449	0.218	7117	6117	6763	5686	1190199	1002471	160.881	142.000	0	0	0
2	14	3	""	"hmgp"	16440	8590	140	7763	7656	2332	30	76	76	83	48	57	100	100	0	6448	6200	2175	35	76	76	83	44	53	100	98	0	1.206	1.238	1.236	1.342	2.128	1.230	0.875	168	1096	95	14059	13704	0.270	7687	6372	7580	6124	1286146	1041534	157.771	139.023	0	0	0
2	15	3	""	"hmgp"	16840	8600	150	7842	7186	2694	37	77	77	83	41	49	100	100	0	6584	6026	2330	38	80	80	100	123	123	98	98	0	1.194	1.196	1.213	1.235	2.050	1.199	0.910	185	1203	93	14269	13055	0.256	7765	6504	7109	5946	1329487	1114744	173.244	48.179	0	0	0
2	16	3	""	"hmgp"	17240	8600	150	7336	6945	2587	37	76	76	82	42	51	100	100	0	5832	5747	2210	38	76	76	81	37	45	100	100	0	1.261	1.211	1.222	1.228	1.549	1.213	0.912	188	1200	92	13016	12540	0.335	7260	5756	6869	5671	1305736	1080462	163.405	153.135	0	0	0
2	17	3	""	"chop10"	17640	8600	140	4137	4061	1255	30	82	82	109	207	189	100	99	0	4108	3949	1351	34	82	82	104	194	186	100	100	0	1.007	1.029	1.056	1.040	1.625	1.015	0.882	165	1103	95	8081	7846	0.010	4055	4026	3979	3867	670063	651542	19.092	19.820	0	0	0
2	18	3	""	"chop10"	18040	8600	140	4272	4194	1052	25	80	80	90	69	76	100	100	0	4078	3966	1195	30	76	76	83	60	72	99	99	0	1.047	1.058	1.068	1.130	1.943	1.040	0.898	164	1100	88	8194	8004	0.066	4192	4002	4114	3890	687761	650481	59.478	64.717	0	0	0
2	19	3	""	"chop10"	18440	8610	160	3903	3591	1424	39	84	84	109	110	100	99	97	0	3565	3256	1389	42	79	79	98	97	98	96	95	0	1.096	1.104	1.114	1.194	2.226	1.091	0.913	190	1492	93	7305	6684	0.132	3819	3486	3507	3177	682196	618681	31.655	32.557	0	0	0
2	20	3	""	"chop10"	18840	8600	140	3206	3022	977	32	82	82	96	93	96	99	99	0	3001	2909	953	32	75	75	88	91	103	100	100	0	1.068	1.037	1.047	1.019	1.770	1.036	0.882	169	1095	96	6050	5774	0.095	3124	2926	2940	2834	510646	491558	31.462	31.000	0	0	0
2	1	4	""	"hmox1"	11240	9010	140	5792	5893	1775	30	80	80	116	403	347	100	99	0	4279	4419	1525	34	80	80	197	1456	739	95	89	0	1.360	1.340	1.336	1.436	1.832	1.329	0.925	153	1115	89	9911	10152	0.444	5712	4199	5813	4339	901680	676049	14.335	2.900	0	0	0
2	2	4	""	"hmox1"	11640	8990	130	4971	4797	1470	30	92	92	131	156	119	100	99	0	3958	4001	908	22	90	90	115	110	95	100	100	0	1.261	1.203	1.252	1.150	1.476	1.267	0.883	120	940	100	8747	8616	0.335	4879	3868	4705	3911	575598	480104	29.910	35.327	0	0	0
2	3	4	""	"hmox1"	12040	9000	140	6285	6236	1684	27	78	78	84	39	46	100	100	0	4579	4526	1380	30	76	76	82	41	50	99	99	0	1.378	1.384	1.376	1.462	1.728	1.382	0.918	164	1100	96	10710	10608	0.463	6207	4503	6158	4450	1022654	742310	157.744	108.390	0	0	0
2	4	4	""	"hmox1"	12430	9000	150	5068	5270	2377	45	79	79	104	319	306	98	98	0	3695	3804	1859	48	76	76	209	2480	1186	72	21	0	1.379	1.392	1.399	1.467	2.014	1.386	0.902	174	1214	95	8608	8919	0.464	4989	3619	5191	3728	916900	661832	16.194	1.450	0	0	0
2	5	4	""	"ckm"	12840	9000	140	1045	1003	329	32	79	79	86	42	48	99	99	0	977	1008	364	36	79	79	87	51	58	100	99	0	1.076	0.995	1.056	0.981	1.780	0.977	0.811	160	1108	95	1864	1853	0.106	966	898	924	929	160483	161333	21.833	18.059	0	0	0
2	6	4	""	"ckm"	13240	9000	140	1044	1039	267	25	79	79	85	41	48	100	100	0	1056	1085	483	44	77	77	83	41	49	99	99	0	0.986	0.952	0.965	0.998	1.679	0.855	0.724	150	1118	93	1944	1968	-0.020	965	979	960	1008	155794	162765	23.268	24.439	0	0	0
2	7	4	""	"ckm"	13640	8990	140	915	897	286	31	78	78	85	60	70	98	98	0	954	957	305	31	78	78	90	89	98	99	99	0	0.955	0.932	0.902	0.934	1.703	0.910	0.791	158	1110	93	1713	1698	-0.066	837	876	819	879	141767	151223	13.533	9.742	0	0	0
2	8	4	""	"ckm"	14040	9000	140	866	847	286	33	75	75	81	34	41	100	100	0	805	842	307	36	77	77	83	43	51	100	100	0	1.087	1.009	1.038	1.012	1.712	0.991	0.774	159	1105	93	1519	1537	0.120	791	728	772	765	134654	133860	22.529	17.651	0	0	0
2	9	4	""	"hspa4"	14440	9000	140	1703	1703	540	31	78	78	84	49	58	100	100	0	1955	1920	633	32	76	76	85	52	61	100	100	0	0.865	0.881	0.878	0.898	1.565	0.867	0.861	160	1104	90	3504	3469	-0.209	1625	1879	1625	1844	272533	307214	33.041	35.288	0	0	0
2	10	4	""	"hspa4"	14840	9000	140	1911	1863	530	28	79	79	304	3075	1011	1	0	0	2040	2003	592	29	76	76	93	249	267	99	97	0	0.933	0.926	0.904	0.932	1.629	11.400	0.133	161	1103	95	3796	3711	-0.100	1832	1964	1784	1927	300004	322553	0.507	7.671	0	0	0
2	11	4	""	"hspa4"	15240	9010	150	1475	1497	499	33	76	76	92	92	100	100	99	0	1506	1560	630	40	75	75	91	123	135	99	97	0	0.978	0.957	0.990	0.979	1.674	0.911	0.836	176	1212	90	2830	2906	-0.032	1399	1431	1421	1485	263448	274472	15.272	11.943	0	0	0
2	12	4	""	"hspa4"	15640	9000	160	1615	1612	525	32	75	75	80	35	43	99	98	0	1732	1744	572	32	75	75	80	41	51	99	99	0	0.929	0.921	0.953	0.908	2.066	0.913	0.855	183	1501	95	3197	3206	-0.106	1540	1657	1537	1669	295030	319173	43.771	40.585	0	0	0
2	13	4	""	"clca1"	16040	9000	140	330	344	144	41	77	77	81	37	45	96	94	0	288	300	108	36	74	74	79	35	44	99	96	0	1.182	1.181	1.229	1.176	2.347	1.271	0.606	137	1126	93	467	493	0.241	253	214	267	226	47170	41123	7.108	6.314	0	0	0
2	14	4	""	"clca1"	16440	9000	130	358	383	155	40	74	74	80	39	48	99	96	0	337	353	151	42	75	75	80	41	51	98	96	0	1.084	1.112	1.145	1.162	2.412	1.122	0.548	141	881	96	546	587	0.116	284	262	309	278	53950	49763	7.769	6.659	0	0	0
2	15	4	""	"clca1"	16840	9000	140	313	346	162	46	76	76	82	36	43	97	92	0	272	310	153	49	74	74	81	44	54	96	87	0	1.197	1.144	1.212	1.171	2.370	1.159	0.509	150	1118	94	435	506	0.259	237	198	270	236	51902	46511	7.333	5.205	0	0	0
2	16	4	""	"clca1"	17240	9000	140	300	322	144	44	74	74	79	38	48	95	90	0	279	286	142	49	74	74	83	76	91	82	63	0	1.102	1.170	1.142	1.244	2.432	1.148	0.464	147	1121	93	431	460	0.140	226	205	248	212	47339	42109	6.395	2.671	0	0	0
2	17	4	""	"hyp prot loc"	17640	9000	150	11357	10643	3629	34	83	83	110	156	141	100	100	0	9488	9032	2942	32	81	81	109	183	167	100	100	0	1.198	1.180	1.190	1.162	1.854	1.195	0.912	178	1214	96	20681	19511	0.261	11274	9407	10560	8951	1894460	1607622	67.519	48.760	0	0	0
2	18	4	""	"hyp prot loc"	18040	9000	150	10791	10923	3205	29	85	85	98	85	86	100	100	0	9090	9277	2710	29	81	81	95	88	92	100	99	0	1.188	1.179	1.207	1.178	1.774	1.187	0.900	179	1213	96	19715	20034	0.249	10706	9009	10838	9196	1955227	1660511	127.353	104.341	0	0	0
2	19	4	""	"hyp prot loc"	18440	9000	150	9613	9509	2670	28	89	89	111	107	96	100	100	0	7972	7725	2450	31	82	82	103	211	204	97	97	0	1.207	1.233	1.232	1.329	1.967	1.223	0.920	190	1198	97	17414	17063	0.271	9524	7890	9420	7643	1806787	1467657	87.832	36.123	0	0	0
2	20	4	""	"hyp prot loc"	18840	9000	160	8068	7688	2581	33	79	79	85	40	47	100	100	0	6816	6457	2339	36	75	75	84	72	85	100	99	0	1.185	1.192	1.182	1.242	1.942	1.192	0.876	187	1497	95	14730	13991	0.245	7989	6741	7609	6382	1437660	1207531	190.075	88.514	0	0	0
2	1	5	""	"col4a1"	11240	9400	130	857	851	277	32	78	78	94	125	132	98	96	0	755	772	288	37	79	79	118	674	571	51	2	0	1.152	1.115	1.183	1.143	1.971	1.103	0.720	147	877	93	1455	1466	0.204	779	676	773	693	125048	113424	6.056	0.970	0	0	0
2	2	5	""	"col4a1"	11630	9410	140	919	966	363	37	78	78	86	47	54	100	100	0	749	784	319	40	78	78	86	69	80	98	98	0	1.253	1.258	1.196	1.309	1.958	1.282	0.709	151	1117	92	1512	1594	0.325	841	671	888	706	145878	118347	18.723	10.116	0	0	0
2	3	5	""	"col4a1"	12030	9400	130	945	937	347	37	77	77	83	35	42	99	99	0	810	835	298	35	76	76	82	44	53	100	98	0	1.183	1.133	1.151	1.140	1.834	1.154	0.733	149	875	92	1602	1619	0.242	868	734	860	759	139595	124366	24.400	17.114	0	0	0
2	4	5	""	"col4a1"	12440	9400	140	930	904	368	40	78	78	83	32	38	100	100	0	746	761	327	42	77	77	82	36	43	98	97	0	1.274	1.208	1.214	1.260	1.873	1.220	0.746	157	1107	92	1521	1510	0.349	852	669	826	684	141872	119460	25.656	18.861	0	0	0
2	5	5	""	"icsbp1"	12840	9410	140	1483	1517	426	28	81	81	112	278	248	99	98	0	1278	1396	720	51	79	79	162	887	547	81	12	0	1.169	1.090	1.128	1.157	1.804	0.965	0.638	158	1110	92	2601	2753	0.225	1402	1199	1436	1317	239675	220517	5.054	1.391	0	0	0
2	6	5	""	"icsbp1"	13240	9400	140	1507	1473	418	28	80	80	86	45	52	100	100	0	1240	1229	394	32	79	79	87	42	48	98	98	0	1.229	1.211	1.212	1.225	1.884	1.216	0.800	161	1103	94	2588	2543	0.297	1427	1161	1393	1150	237226	197859	30.822	27.190	0	0	0
2	7	5	""	"icsbp1"	13650	9400	140	1386	1405	358	25	76	76	82	35	42	100	100	0	1232	1226	337	27	77	77	85	70	82	99	99	0	1.134	1.157	1.158	1.176	1.666	1.160	0.824	166	1098	91	2465	2478	0.181	1310	1155	1329	1149	233247	203583	37.800	16.300	0	0	0
2	8	5	""	"icsbp1"	14030	9390	150	1234	1231	334	27	77	77	86	60	69	99	98	0	1105	1058	307	29	78	78	87	73	83	99	97	0	1.127	1.178	1.157	1.186	1.880	1.185	0.818	169	1223	91	2184	2134	0.172	1157	1027	1154	980	207958	178843	19.083	13.301	0	0	0
2	9	5	""	"sp1"	14440	9420	110	2696	2540	782	30	78	78	86	50	58	100	100	0	2648	2528	810	32	78	78	87	56	64	100	100	0	1.019	1.005	1.004	1.027	1.796	0.998	0.876	115	585	96	5188	4912	0.027	2618	2570	2462	2450	292130	290697	49.080	43.589	0	0	0
2	10	5	""	"sp1"	14850	9440	110	2789	2625	703	26	78	78	84	38	45	100	100	0	2819	2665	849	31	81	81	89	44	49	99	98	0	0.990	0.986	0.959	1.084	1.995	0.966	0.905	109	591	81	5449	5131	-0.014	2711	2738	2547	2584	286152	290487	66.868	58.545	0	0	0
2	11	5	""	"sp1"	15220	9420	120	2500	2438	795	32	79	79	86	63	73	100	100	0	2603	2518	797	31	77	77	85	47	55	100	99	0	0.958	0.966	0.980	0.981	1.972	0.965	0.847	112	800	93	4947	4800	-0.062	2421	2526	2359	2441	273077	282024	37.333	51.766	0	0	0
2	12	5	""	"sp1"	15620	9410	120	2518	2392	614	25	75	75	80	39	48	100	100	0	2633	2535	726	28	75	75	79	35	44	100	100	0	0.955	0.942	0.940	0.955	1.673	0.929	0.895	113	803	95	5001	4777	-0.066	2443	2558	2317	2460	270291	286485	59.282	70.171	0	0	0
2	13	5	""	"col4a3"	16040	9400	140	226	240	105	43	76	76	82	39	47	89	82	0	248	262	121	46	75	75	81	52	64	90	74	0	0.867	0.877	0.864	0.901	3.331	0.798	0.320	155	1109	90	323	351	-0.206	150	173	164	187	37163	40549	4.051	3.481	0	0	0
2	14	5	""	"col4a3"	16440	9400	140	237	250	113	45	78	78	88	63	71	87	64	0	245	262	109	41	79	79	89	104	116	76	32	0	0.958	0.940	0.988	0.972	2.736	0.383	0.193	159	1103	92	325	355	-0.062	159	166	172	183	39771	41602	2.571	1.663	-100	0	1
2	15	5	""	"col4a3"	16840	9410	150	219	224	94	41	76	76	83	38	45	88	71	0	247	295	186	63	77	77	84	57	67	92	68	0	0.841	0.679	0.792	0.711	3.242	0.457	0.327	166	1225	94	313	366	-0.250	143	170	148	218	37170	48888	3.711	3.702	0	0	0
2	16	5	""	"col4a3"	17240	9410	140	219	221	94	42	76	76	87	70	80	72	50	0	229	241	127	52	79	79	93	96	103	67	38	0	0.953	0.895	0.953	0.956	3.485	0.588	0.154	171	1091	94	293	307	-0.069	143	150	145	162	37810	41285	1.914	1.542	-100	0	1
2	17	5	""	"idb2"	17640	9400	140	344	371	200	53	89	89	101	61	60	97	89	0	260	314	159	50	90	90	106	85	80	81	49	0	1.500	1.259	1.325	1.418	2.507	1.239	0.327	143	1117	77	425	506	0.585	255	170	282	224	53073	44890	4.426	2.447	-100	0	1
2	18	5	""	"idb2"	18050	9390	140	341	384	233	60	96	96	114	86	75	86	67	0	252	282	155	54	90	90	115	173	150	46	13	0	1.512	1.500	1.413	1.458	3.350	1.629	0.177	129	1128	84	407	480	0.596	245	162	288	192	49564	36324	3.140	0.965	-100	0	1
2	19	5	""	"idb2"	18440	9400	130	296	320	144	45	90	90	141	373	264	17	0	0	258	284	157	55	83	83	105	126	120	65	29	0	1.177	1.144	1.062	1.249	2.779	1.110	0.332	128	887	90	381	431	0.235	206	175	230	201	40992	36350	0.480	1.421	-100	0	1
2	20	5	""	"idb2"	18840	9400	140	230	256	105	41	85	85	94	54	57	88	69	0	210	221	108	48	81	81	94	80	85	68	36	0	1.124	1.221	1.452	1.423	3.066	0.769	0.169	141	1116	87	274	311	0.169	145	129	171	140	36109	31225	3.000	1.588	-100	0	1
2	1	6	""	"cox6a2"	11240	9800	130	736	737	223	30	78	78	84	34	40	100	98	0	568	578	189	32	77	77	83	53	63	100	98	0	1.340	1.315	1.308	1.324	1.784	1.311	0.751	142	882	92	1149	1160	0.422	658	491	659	501	104633	82036	19.206	9.340	0	0	0
2	2	6	""	"cox6a2"	11640	9800	140	747	793	261	32	80	80	88	53	60	99	99	0	598	633	240	37	81	81	92	79	85	98	98	0	1.290	1.292	1.332	1.366	1.659	1.228	0.728	141	1127	95	1184	1265	0.367	667	517	713	552	111839	89289	13.302	6.848	0	0	0
2	3	6	""	"cox6a2"	12030	9800	140	735	741	212	28	82	82	99	151	152	98	95	0	576	588	214	36	80	80	133	544	409	39	0	0	1.317	1.297	1.314	1.354	1.887	1.276	0.733	152	1116	89	1149	1167	0.397	653	496	659	508	112588	89422	4.252	0.836	0	0	0
2	4	6	""	"cox6a2"	12440	9800	140	719	749	251	33	80	80	84	36	42	100	100	0	576	605	210	34	79	79	86	39	45	99	98	0	1.286	1.272	1.248	1.304	1.779	1.304	0.745	163	1105	91	1136	1195	0.363	639	497	669	526	122126	98644	18.472	13.308	0	0	0
2	5	6	""	"ido"	12830	9800	160	153	179	145	81	78	78	86	56	65	62	29	0	172	210	237	112	77	77	91	152	167	28	3	0	0.789	0.759	0.787	0.785	3.624	0.528	0.336	186	1486	83	170	234	-0.342	75	95	101	133	33381	38982	1.661	0.783	-100	0	1
2	6	6	""	"ido"	13240	9800	150	163	168	75	44	77	77	115	759	660	0	0	0	180	189	71	37	75	75	107	422	394	0	0	0	0.819	0.798	0.800	0.784	2.824	4.830	0.071	162	1229	94	191	205	-0.288	86	105	91	114	27178	30670	0.070	0.194	-100	0	1
2	7	6	""	"ido"	13640	9800	150	166	180	78	43	78	78	86	52	60	74	40	0	184	198	112	56	77	77	89	180	202	18	2	0	0.822	0.843	0.814	0.806	3.426	0.125	0.150	141	1222	37	195	223	-0.283	88	107	102	121	25395	27871	1.808	0.606	-100	0	1
2	8	6	""	"ido"	14040	9800	160	150	162	69	42	81	81	87	43	49	70	42	0	154	168	81	48	80	80	90	91	101	40	13	0	0.932	0.920	0.934	0.986	3.799	0.119	0.034	189	1488	86	143	169	-0.102	69	74	81	88	30524	31777	1.744	0.857	-100	0	1
2	9	6	""	"ctsd"	14440	9800	140	26804	25697	5695	22	76	76	82	36	43	100	100	0	23615	22681	5661	24	78	78	84	41	48	100	100	0	1.136	1.134	1.118	1.158	1.505	1.127	0.943	166	1098	93	50265	48224	0.184	26728	23537	25621	22603	4265708	3765126	711.528	551.146	0	0	0
2	10	6	""	"ctsd"	14840	9800	140	27954	26139	6296	24	75	75	81	33	40	100	100	0	24660	23248	6029	25	77	77	84	43	51	100	100	0	1.134	1.125	1.124	1.134	1.735	1.121	0.937	161	1103	93	52462	49235	0.181	27879	24583	26064	23171	4208309	3742873	789.636	538.698	0	0	0
2	11	6	""	"ctsd"	15240	9790	150	27192	25436	6578	25	76	76	83	40	48	100	100	0	24421	23007	5989	26	76	76	84	51	60	100	100	0	1.114	1.106	1.116	1.122	1.647	1.108	0.942	164	1228	86	51461	48291	0.156	27116	24345	25360	22931	4171426	3773188	633.825	449.471	0	0	0
2	12	6	""	"ctsd"	15640	9800	150	22560	22442	6731	29	76	76	82	39	47	100	100	0	21271	20937	5781	27	72	72	77	32	41	100	100	0	1.061	1.072	1.066	1.051	1.618	1.082	0.941	172	1220	94	43683	43231	0.085	22484	21199	22366	20865	3860073	3601151	573.333	651.875	0	0	0
2	13	6	""	"ifi1"	16040	9800	160	2088	2064	655	31	77	77	90	114	126	100	99	0	1689	1610	616	38	77	77	86	66	76	97	96	0	1.248	1.296	1.271	1.418	2.410	1.280	0.842	185	1499	93	3623	3520	0.320	2011	1612	1987	1533	381804	297775	17.316	23.091	0	0	0
2	14	6	""	"ifi1"	16440	9800	150	2228	2190	682	31	78	78	83	40	48	100	100	0	1754	1726	581	33	76	76	82	42	51	98	98	0	1.281	1.280	1.276	1.343	2.086	1.291	0.836	180	1208	93	3828	3762	0.357	2150	1678	2112	1650	394187	310734	52.675	39.143	0	0	0
2	15	6	""	"ifi1"	16840	9800	140	2188	2118	594	28	76	76	81	35	43	100	100	0	1709	1719	550	31	75	75	85	113	132	99	98	0	1.293	1.242	1.293	1.278	2.054	1.240	0.849	174	1090	95	3746	3686	0.371	2112	1634	2042	1644	368467	299108	58.200	14.460	0	0	0
2	16	6	""	"ifi1"	17240	9800	150	1816	1841	646	35	76	76	81	35	43	100	99	0	1476	1493	594	39	75	75	82	49	59	99	98	0	1.242	1.245	1.295	1.298	2.236	1.244	0.800	188	1200	90	3141	3183	0.313	1740	1401	1765	1418	346162	280604	50.286	28.796	0	0	0
2	17	6	""	"nars"	17640	9800	130	275	304	175	57	81	81	100	133	133	66	32	0	263	300	160	53	85	85	117	302	258	27	3	0	1.090	1.037	0.963	1.002	2.947	0.340	0.358	125	887	38	372	438	0.124	194	178	223	215	38001	37450	1.534	0.606	-100	0	1
2	18	6	""	"nars"	18040	9800	130	271	306	166	54	101	101	133	189	142	45	12	0	248	276	150	54	93	93	117	115	98	65	29	0	1.097	1.120	1.039	1.154	3.884	1.244	0.245	133	876	74	325	388	0.134	170	155	205	183	40656	36736	0.915	1.383	-100	0	1
2	19	6	""	"nars"	18440	9800	130	227	256	155	60	85	85	100	93	93	68	34	0	213	238	188	78	81	81	90	69	76	67	47	0	1.076	1.089	1.182	1.118	3.502	0.900	0.319	123	889	77	274	328	0.106	142	132	171	157	31449	29332	1.677	2.145	-100	0	1
2	20	6	""	"nars"	18830	9810	150	196	216	103	47	87	87	97	50	51	74	55	0	174	192	104	54	81	81	94	82	87	53	25	0	1.172	1.162	1.037	1.094	5.035	0.417	0.065	143	1241	89	202	240	0.229	109	93	129	111	30952	27390	2.380	1.195	-100	0	1
2	1	7	""	"ifi47"	11240	10210	140	367	372	131	35	78	78	82	35	42	99	97	0	265	290	128	44	74	74	82	61	74	91	75	0	1.513	1.361	1.434	1.469	2.497	1.342	0.479	140	1128	93	480	510	0.597	289	191	294	216	52113	40608	8.286	3.410	0	0	0
2	2	7	""	"ifi47"	11640	10200	130	327	347	142	40	79	79	165	932	564	0	0	0	273	275	97	35	80	80	428	4089	955	0	0	0	1.285	1.374	1.377	1.390	2.447	1.485	0.472	126	899	91	441	463	0.362	248	193	268	195	43771	34605	0.195	-0.037	-100	0	1
2	3	7	""	"ifi47"	12040	10210	130	340	351	135	38	82	82	138	509	368	5	0	0	276	288	129	44	79	79	330	2842	861	0	0	0	1.310	1.287	1.286	1.318	2.585	1.320	0.468	135	889	90	455	478	0.390	258	197	269	209	47391	38886	0.418	-0.015	-100	0	1
2	4	7	""	"ifi47"	12440	10210	140	310	324	131	40	78	78	84	40	47	96	90	0	261	282	120	42	78	78	141	985	698	0	0	0	1.268	1.206	1.370	1.227	2.533	1.261	0.423	143	1125	90	415	450	0.343	232	183	246	204	46378	40258	6.000	0.143	-100	0	1
2	5	7	""	"procr"	12840	10200	150	887	890	258	28	77	77	92	142	154	99	96	0	935	953	452	47	78	78	161	1108	688	17	1	0	0.945	0.929	0.985	0.963	1.759	0.824	0.724	166	1222	93	1667	1688	-0.082	810	857	813	875	147727	158177	5.620	0.715	0	0	0
2	6	7	""	"procr"	13240	10200	140	880	874	278	31	77	77	81	34	41	100	100	0	891	918	310	33	76	76	81	40	49	100	100	0	0.985	0.947	0.951	0.960	1.706	0.927	0.750	156	1112	96	1618	1639	-0.022	803	815	797	842	136270	143245	23.324	20.925	0	0	0
2	7	7	""	"procr"	13640	10200	140	851	850	252	29	78	78	85	42	49	100	99	0	882	883	320	36	74	74	81	45	55	97	97	0	0.957	0.954	0.952	1.019	2.133	0.915	0.775	162	1102	89	1581	1581	-0.063	773	808	772	809	137670	143107	18.214	17.822	0	0	0
2	8	7	""	"procr"	14040	10200	150	859	877	280	31	76	76	84	52	61	100	100	0	838	849	342	40	75	75	91	241	264	94	82	0	1.026	1.035	1.048	1.124	2.028	0.990	0.725	174	1218	91	1546	1575	0.037	783	763	801	774	152600	147700	15.250	3.145	0	0	0
2	9	7	""	"sp8"	14450	10220	110	1017	997	313	31	76	76	82	40	48	98	98	0	1130	1129	363	32	74	74	79	34	43	100	100	0	0.891	0.873	0.860	0.857	2.029	0.854	0.763	95	609	93	1997	1976	-0.167	941	1056	921	1055	94743	107216	22.875	30.882	0	0	0
2	10	7	""	"sp8"	14840	10200	110	1001	1000	341	34	81	81	92	140	152	100	94	0	1041	1060	334	31	75	75	103	388	376	95	70	0	0.952	0.933	0.903	0.922	1.797	0.938	0.799	99	609	88	1886	1904	-0.071	920	966	919	985	98983	104892	6.486	2.466	0	0	0
2	11	7	""	"sp8"	15230	10200	110	1001	1011	290	28	76	76	80	32	40	100	100	0	1018	1048	386	36	74	74	79	33	41	99	99	0	0.980	0.960	0.985	0.970	1.781	0.917	0.759	100	608	90	1869	1909	-0.029	925	944	935	974	101070	104826	29.094	29.364	0	0	0
2	12	7	""	"sp8"	15630	10210	120	916	930	288	30	73	73	78	38	48	100	100	0	987	969	344	35	74	74	78	33	42	100	99	0	0.923	0.958	0.966	0.985	1.700	0.936	0.834	105	811	85	1756	1752	-0.116	843	913	857	895	97670	101779	22.421	27.000	0	0	0
2	13	7	""	"krt2-6a"	16030	10200	120	178	186	81	43	78	78	87	70	80	61	26	0	156	160	71	44	77	77	88	88	100	44	10	0	1.266	1.301	1.170	1.151	5.010	1.214	0.117	68	808	32	179	191	0.340	100	79	108	83	12616	10895	1.414	0.818	-100	0	1
2	14	7	""	"krt2-6a"	16430	10200	150	92	101	46	45	82	82	97	66	68	12	0	0	100	108	50	46	80	80	98	77	78	15	1	0	0.500	0.679	0.955	0.925	3.607	0.137	0.028	156	1272	100	30	47	-1.000	10	20	19	28	15797	16920	0.061	0.130	-100	0	1
2	15	7	""	"krt2-6a"	16870	10210	110	154	174	140	80	74	74	81	37	45	75	55	0	172	347	977	281	72	72	80	52	65	77	48	0	0.800	0.364	0.704	0.833	4.739	0.139	0.520	45	610	35	180	375	-0.322	80	100	100	275	7830	15612	2.514	5.135	-100	0	1
2	16	7	""	"krt2-6a"	17250	10200	130	148	171	133	77	79	79	89	132	148	19	4	0	152	187	121	64	77	77	87	63	72	58	31	0	0.920	0.836	0.997	0.898	4.527	0.775	0.037	72	902	61	144	202	-0.120	69	75	92	110	12301	13473	0.621	1.587	-100	0	1
2	17	7	""	"spi"	17640	10190	140	260	330	302	91	83	83	104	113	108	70	38	0	229	275	153	55	84	84	105	127	120	56	28	0	1.221	1.293	1.128	1.315	3.161	1.241	0.073	85	1146	41	322	438	0.288	177	145	247	191	28046	23359	2.000	1.339	-100	0	1
2	18	7	""	"spi"	18050	10190	180	305	461	677	146	93	93	111	99	89	80	51	0	221	555	2979	536	88	88	108	129	119	51	20	0	1.594	0.788	1.613	1.668	3.325	0.169	0.404	205	1846	0	345	835	0.673	212	133	368	467	94535	113784	3.535	3.465	-100	0	1
2	19	7	""	"spi"	18440	10200	140	205	229	117	51	87	87	104	87	83	64	26	0	190	216	119	55	84	84	104	141	135	37	7	0	1.113	1.076	0.940	1.026	3.457	0.869	0.144	142	1118	88	224	274	0.154	118	106	142	132	32461	30741	1.437	0.794	-100	0	1
2	20	7	""	"spi"	18840	10190	150	208	230	131	56	89	89	98	54	55	69	54	0	222	257	170	66	82	82	95	79	83	69	46	0	0.850	0.806	0.854	0.832	3.935	0.696	0.216	159	1232	91	259	316	-0.234	119	140	141	175	36608	40798	2.444	2.051	-100	0	1
2	1	8	""	"mmp2"	11240	10610	150	164	171	72	42	75	75	107	462	431	0	0	0	167	192	96	50	73	73	111	568	511	0	0	0	0.947	0.807	0.805	0.779	3.111	0.574	0.187	150	1231	87	183	215	-0.079	89	94	96	119	25678	28752	0.139	0.143	-100	0	1
2	2	8	""	"mmp2"	11640	10620	150	154	164	64	39	75	75	90	303	336	1	0	0	181	195	79	40	74	74	85	195	229	17	0	0	0.738	0.736	0.813	0.778	3.025	0.223	0.113	154	1234	90	186	210	-0.438	79	107	89	121	25319	30063	0.244	0.564	-100	0	1
2	3	8	""	"mmp2"	12040	10620	140	170	183	77	42	78	78	83	39	46	83	59	0	190	203	84	41	76	76	82	40	48	85	69	0	0.807	0.827	0.860	0.825	3.634	0.678	0.162	161	1102	88	206	232	-0.309	92	114	105	127	29500	32723	2.564	3.025	0	0	0
2	4	8	""	"mmp2"	12440	10610	150	167	174	68	39	78	78	84	38	45	76	56	0	176	189	82	43	75	75	80	36	45	86	66	0	0.881	0.842	0.912	0.842	3.718	0.726	0.228	165	1221	81	190	210	-0.183	89	101	96	114	28747	31231	2.368	3.028	0	0	0
2	5	8	""	"trfr"	12840	10610	140	298	301	112	37	76	76	81	35	43	97	92	0	427	464	209	45	75	75	80	36	45	100	96	0	0.631	0.578	0.586	0.606	2.220	0.427	0.466	142	1126	86	574	614	-0.664	222	352	225	389	42686	65906	6.286	10.667	0	0	0
2	6	8	""	"trfr"	13240	10600	140	326	354	149	42	75	75	82	35	42	98	96	0	473	519	254	48	75	75	79	33	41	100	99	0	0.631	0.628	0.645	0.638	2.343	0.505	0.465	144	1120	88	649	723	-0.664	251	398	279	444	50952	74716	7.771	13.333	0	0	0
2	7	8	""	"trfr"	13640	10600	140	277	283	124	43	77	77	83	41	49	92	85	0	437	504	257	50	75	75	83	88	106	96	88	0	0.552	0.480	0.469	0.466	2.641	0.356	0.475	156	1112	90	562	635	-0.857	200	362	206	429	44156	78577	4.878	4.784	0	0	0
2	8	8	""	"trfr"	14040	10610	140	306	319	129	40	79	79	85	47	55	95	90	0	465	501	249	49	77	77	84	38	45	98	96	0	0.585	0.566	0.606	0.587	2.556	0.442	0.427	160	1102	95	615	664	-0.773	227	388	240	424	50981	80117	4.979	10.974	0	0	0
2	9	8	""	"nup21"	14440	10610	140	235	249	87	34	76	76	80	34	42	98	93	0	169	172	73	42	74	74	80	51	63	70	41	0	1.674	1.765	1.597	1.971	2.547	1.910	0.207	130	1138	92	254	271	0.743	159	95	173	98	32408	22352	4.971	1.804	-100	0	1
2	10	8	""	"nup21"	14840	10620	130	224	229	84	36	76	76	80	40	50	93	79	0	168	187	95	50	73	73	79	53	67	70	42	0	1.558	1.342	1.630	1.543	3.023	1.143	0.169	129	890	90	243	267	0.640	148	95	153	114	29486	24073	3.725	2.038	-100	0	1
2	11	8	""	"nup21"	15240	10610	140	217	238	90	37	76	76	82	38	46	94	85	0	158	166	72	43	74	74	81	38	46	73	55	0	1.679	1.761	1.754	1.977	3.724	2.064	0.205	136	1129	91	225	254	0.748	141	84	162	92	32348	22583	4.105	2.237	0	0	0
2	12	8	""	"nup21"	15640	10610	140	196	206	85	41	76	76	84	46	54	87	63	0	139	153	74	48	76	76	87	74	85	41	13	0	1.905	1.688	1.508	1.677	3.552	1.336	0.124	155	1109	92	183	207	0.930	120	63	130	77	31965	23658	2.652	0.892	-100	0	1
2	13	8	""	"igh4"	16040	10600	120	188	197	76	38	75	75	80	33	41	89	78	0	136	155	76	49	74	74	82	43	52	67	39	0	1.823	1.506	1.409	1.742	4.031	1.515	0.133	94	801	58	175	203	0.866	113	62	122	81	18536	14593	3.545	1.698	-100	0	1
2	14	8	""	"igh4"	16430	10600	110	218	248	131	52	86	86	138	201	145	26	4	0	146	197	202	102	82	82	119	136	114	25	8	0	2.063	1.409	1.498	1.606	4.377	0.697	0.156	82	609	51	196	277	1.045	132	64	162	115	20310	16165	0.547	0.574	-100	0	1
2	15	8	""	"igh4"	16840	10590	130	182	188	73	38	75	75	80	32	40	86	73	0	131	165	166	100	74	74	78	32	41	64	44	0	1.877	1.242	1.369	1.414	4.113	0.309	0.060	117	891	74	164	204	0.908	107	57	113	91	21984	19286	3.375	2.719	-100	0	1
2	16	8	""	"igh4"	17240	10600	130	244	247	85	34	79	79	88	56	63	91	66	0	149	167	95	56	77	77	88	104	118	36	9	0	2.292	1.867	1.641	1.927	3.377	0.337	0.099	93	904	58	237	258	1.197	165	72	168	90	22945	15491	2.839	0.760	-100	0	1
2	17	8	""	"rb1"	17640	10600	140	517	574	294	51	93	93	228	2180	956	0	0	0	486	514	203	39	86	86	176	1425	809	0	0	0	1.060	1.124	1.066	1.092	1.961	1.146	0.520	162	1092	79	824	909	0.084	424	400	481	428	93016	83287	0.159	0.237	-100	0	1
2	18	8	""	"rb1"	18040	10600	170	521	561	251	44	92	92	117	131	111	97	80	0	414	446	186	41	84	84	107	125	116	92	70	0	1.300	1.296	1.301	1.297	2.167	1.259	0.520	186	1559	7	759	831	0.379	429	330	469	362	104378	82921	3.389	2.712	0	0	0
2	19	8	""	"rb1"	18440	10600	150	928	1052	676	64	93	93	119	190	159	97	92	0	855	934	484	51	88	88	144	1049	728	23	1	0	1.089	1.134	1.060	1.141	2.275	1.273	0.633	170	1218	76	1602	1805	0.123	835	767	959	846	178913	158854	4.911	0.753	-100	0	1
2	20	8	""	"rb1"	18840	10600	140	638	690	288	41	86	86	98	55	56	99	98	0	572	642	309	48	83	83	96	122	127	96	88	0	1.129	1.081	1.081	1.113	2.143	1.033	0.609	168	1096	94	1041	1163	0.175	552	489	604	559	115910	107783	10.764	4.475	0	0	0
2	1	9	""	"ly6a"	11240	11000	140	738	738	250	33	78	78	86	53	61	100	100	0	675	703	282	40	77	77	84	52	61	100	100	0	1.104	1.054	1.070	1.079	1.664	1.022	0.751	159	1105	89	1258	1286	0.143	660	598	660	626	117322	111785	12.302	11.904	0	0	0
2	2	9	""	"ly6a"	11640	11000	140	755	786	262	33	78	78	102	349	342	92	45	0	678	689	289	41	75	75	90	207	230	94	74	0	1.123	1.153	1.141	1.206	1.802	1.106	0.786	153	1115	94	1280	1322	0.167	677	603	708	614	120244	105455	1.960	2.894	-100	0	1
2	3	9	""	"ly6a"	12040	11010	140	739	757	219	28	81	81	87	42	48	100	100	0	654	678	259	38	80	80	91	57	62	99	98	0	1.146	1.130	1.137	1.199	1.672	1.081	0.785	155	1113	93	1232	1274	0.197	658	574	676	598	117329	105149	15.952	10.298	0	0	0
2	4	9	""	"ly6a"	12440	11010	140	652	650	219	33	79	79	84	34	40	100	99	0	534	582	326	56	78	78	83	40	48	100	97	0	1.257	1.133	1.187	1.203	1.825	0.982	0.607	161	1100	92	1029	1075	0.330	573	456	571	504	104664	93753	16.647	12.475	0	0	0
2	5	9	""	"styx"	12840	11010	140	155	171	85	49	77	77	82	34	41	76	54	0	174	200	100	50	76	76	82	48	58	72	50	0	0.796	0.758	0.880	0.862	3.567	0.668	0.160	151	1107	88	176	218	-0.329	78	98	94	124	25873	30241	2.618	2.458	0	0	0
2	6	9	""	"styx"	13240	11010	140	165	172	74	43	78	78	83	37	44	79	57	0	182	204	128	62	76	76	79	31	39	88	73	0	0.821	0.734	0.959	0.803	3.369	0.428	0.160	152	1114	86	193	222	-0.285	87	106	94	128	26195	31050	2.405	4.032	0	0	0
2	7	9	""	"styx"	13640	11010	160	162	174	76	43	76	76	84	48	57	71	44	0	192	210	99	47	76	76	85	80	94	65	28	0	0.741	0.731	0.874	0.756	3.531	0.582	0.157	149	1511	30	202	232	-0.432	86	116	98	134	25988	31232	1.875	1.563	-100	0	1
2	8	9	""	"styx"	14040	11000	160	154	167	81	48	78	78	84	50	59	63	40	0	173	193	103	53	76	76	84	62	73	65	37	0	0.784	0.761	0.731	0.912	4.524	0.437	0.102	190	1481	82	173	206	-0.351	76	97	89	117	31720	36705	1.660	1.758	-100	0	1
2	9	9	""	"ms4a1"	14440	11010	140	168	174	69	39	74	74	78	31	39	85	65	0	186	195	71	36	76	76	81	39	48	89	70	0	0.855	0.840	0.837	0.791	3.448	0.793	0.233	129	1136	90	204	219	-0.226	94	110	100	119	22423	25150	3.097	2.923	0	0	0
2	10	9	""	"ms4a1"	14840	11010	120	139	152	66	43	76	76	81	34	41	69	45	0	188	200	83	41	74	74	89	239	268	9	0	0	0.553	0.603	0.489	0.528	3.938	0.490	0.154	122	780	89	177	202	-0.855	63	114	76	126	18490	24400	2.088	0.464	-100	0	1
2	11	9	""	"ms4a1"	15240	11010	150	155	164	76	46	79	79	85	45	52	66	44	0	162	177	81	45	77	77	100	568	568	0	0	0	0.894	0.850	0.971	0.945	3.377	0.819	0.190	154	1232	85	161	185	-0.162	76	85	85	100	25249	27291	1.756	0.136	-100	0	1
2	12	9	""	"ms4a1"	15640	11000	150	167	182	78	42	74	74	81	49	60	79	44	0	194	218	117	53	77	77	92	347	377	5	0	0	0.795	0.766	0.694	0.777	3.270	0.499	0.167	138	1241	45	210	249	-0.331	93	117	108	141	25082	30111	2.061	0.363	-100	0	1
2	13	9	""	"wbscr22"	16040	11010	130	138	143	40	27	80	80	86	43	50	67	35	0	159	171	62	36	75	75	84	55	65	74	38	0	0.690	0.656	0.813	0.804	3.615	1.447	0.044	31	925	72	142	159	-0.535	58	84	63	96	4423	5314	1.326	1.582	-100	0	1
2	14	9	""	"wbscr22"	16420	11000	90	160	161	67	41	86	86	93	50	53	57	27	0	178	214	118	55	84	84	95	49	51	81	48	0	0.787	0.577	0.462	0.479	4.260	0.190	0.022	33	386	34	168	205	-0.346	74	94	75	130	5323	7052	1.360	2.429	-100	0	1
2	15	9	""	"wbscr22"	16830	11020	110	139	164	71	43	76	76	80	43	53	67	32	0	159	158	53	33	76	76	84	60	71	60	30	0	0.759	1.073	0.680	0.787	5.095	0.113	0.006	40	618	78	146	170	-0.398	63	83	88	82	6542	6307	1.953	1.233	-100	0	1
2	16	9	""	"wbscr22"	17240	11020	90	154	158	61	38	79	79	86	38	44	74	48	0	177	178	77	43	80	80	97	108	111	46	6	0	0.773	0.806	0.971	0.931	3.145	0.031	0.002	43	367	24	172	177	-0.371	75	97	79	98	6800	7652	1.895	0.750	-100	0	1
2	17	9	""	"pdk4"	17640	11010	140	1544	1488	503	33	101	101	153	274	179	96	94	0	1192	1132	411	36	90	90	157	640	407	81	30	0	1.309	1.331	1.328	1.368	1.886	1.392	0.675	161	1103	95	2545	2429	0.388	1443	1102	1387	1042	239496	182257	4.872	1.523	-100	0	1
2	18	9	""	"pdk4"	18040	11000	140	1269	1247	348	27	96	96	127	125	98	99	97	0	1026	1007	333	33	90	90	109	86	78	98	97	0	1.253	1.255	1.273	1.305	1.951	1.254	0.822	157	1111	90	2109	2068	0.325	1173	936	1151	917	195835	158128	8.960	10.442	0	0	0
2	19	9	""	"pdk4"	18440	11010	140	1262	1267	340	26	89	89	103	109	105	99	99	0	1023	1013	321	31	83	83	96	61	63	98	96	0	1.248	1.267	1.237	1.305	1.834	1.262	0.806	159	1105	92	2113	2108	0.320	1173	940	1178	930	201426	161036	10.679	15.033	0	0	0
2	20	9	""	"pdk4"	18840	11000	150	884	872	262	30	86	86	93	46	49	100	100	0	811	817	268	32	79	79	88	49	55	98	98	0	1.090	1.065	1.033	1.098	1.731	1.059	0.804	162	1230	91	1530	1524	0.124	798	732	786	738	141247	132335	16.935	14.878	0	0	0
2	1	10	""	"sp6"	11240	11410	140	1444	1485	417	28	77	77	82	33	40	100	100	0	1364	1335	383	28	75	75	81	35	43	100	100	0	1.061	1.117	1.117	1.121	1.612	1.121	0.867	145	1119	86	2656	2668	0.085	1367	1289	1408	1260	215317	193605	42.515	35.829	0	0	0
2	2	10	""	"sp6"	11630	11420	130	1511	1510	382	25	78	78	97	242	249	100	97	0	1429	1419	393	27	75	75	101	496	491	97	83	0	1.058	1.065	1.046	1.091	1.603	0.776	0.722	131	897	84	2787	2776	0.081	1433	1354	1432	1344	197822	185876	5.839	2.657	0	0	0
2	3	10	""	"sp6"	12030	11420	130	1402	1423	396	27	76	76	83	38	45	100	100	0	1259	1273	410	32	76	76	82	43	52	100	100	0	1.121	1.125	1.139	1.153	1.562	1.110	0.843	138	890	90	2509	2544	0.165	1326	1183	1347	1197	196347	175705	35.263	27.698	0	0	0
2	4	10	""	"sp6"	12440	11420	140	1385	1388	335	24	77	77	83	39	46	100	100	0	1317	1291	433	33	75	75	82	37	45	100	100	0	1.053	1.078	1.079	1.154	1.725	1.045	0.855	146	1122	91	2550	2527	0.075	1308	1242	1311	1216	202672	188449	33.462	32.676	0	0	0
2	5	10	""	"il4r"	12840	11410	140	684	689	221	32	79	79	118	399	338	85	18	0	598	607	252	41	77	77	132	602	456	36	0	0	1.161	1.151	1.202	1.217	2.041	1.117	0.616	168	1088	91	1126	1140	0.215	605	521	610	530	115672	101963	1.431	0.789	-100	0	1
2	6	10	""	"il4r"	13240	11410	150	765	756	244	32	74	74	81	61	75	99	98	0	604	609	218	35	73	73	78	33	42	100	98	0	1.301	1.272	1.294	1.323	1.785	1.286	0.749	166	1226	90	1222	1218	0.380	691	531	682	536	125498	101014	11.066	16.091	0	0	0
2	7	10	""	"il4r"	13640	11410	140	676	688	207	30	76	76	81	46	56	100	100	0	564	589	210	35	72	72	77	34	44	99	99	0	1.220	1.184	1.205	1.201	1.615	1.177	0.772	164	1104	90	1092	1129	0.287	600	492	612	517	112835	96591	13.196	15.059	0	0	0
2	8	10	""	"il4r"	14040	11410	140	709	703	225	32	77	77	82	40	48	99	99	0	539	565	200	35	74	74	84	81	96	100	97	0	1.359	1.275	1.327	1.285	1.795	1.234	0.634	171	1093	94	1097	1117	0.443	632	465	626	491	120148	96690	15.525	5.938	0	0	0
2	9	10	""	"r-ras"	14440	11410	140	421	470	216	45	78	78	84	42	50	100	98	0	297	345	186	53	75	75	80	43	53	98	91	0	1.545	1.452	1.486	1.556	2.151	1.432	0.551	156	1110	90	565	662	0.628	343	222	392	270	73362	53844	9.190	6.163	0	0	0
2	10	10	""	"r-ras"	14840	11410	140	392	441	215	48	76	76	83	45	54	100	93	0	321	365	196	53	76	76	85	87	102	87	65	0	1.290	1.263	1.312	1.332	2.203	1.146	0.565	149	1119	92	561	654	0.367	316	245	365	289	65672	54320	7.956	3.218	0	0	0
2	11	10	""	"r-ras"	15240	11410	140	470	497	211	42	77	77	85	57	67	98	95	0	325	383	213	55	78	78	84	50	59	94	89	0	1.591	1.377	1.524	1.558	2.081	1.310	0.673	158	1110	93	640	725	0.670	393	247	420	305	78514	60534	7.228	5.980	0	0	0
2	12	10	""	"r-ras"	15640	11410	140	382	418	187	44	78	78	86	48	55	98	95	0	286	325	169	52	77	77	86	72	83	92	70	0	1.455	1.371	1.427	1.442	2.408	1.348	0.611	161	1103	95	513	588	0.541	304	209	340	248	67313	52375	6.917	3.319	0	0	0
2	13	10	""	"mic1"	16040	11400	150	1448	1435	372	25	76	76	84	52	61	100	100	0	1129	1101	345	31	77	77	85	52	61	99	98	0	1.304	1.327	1.325	1.390	1.677	1.320	0.863	180	1212	92	2424	2383	0.383	1372	1052	1359	1024	258384	198093	25.981	19.538	0	0	0
2	14	10	""	"mic1"	16440	11400	140	1484	1476	440	29	82	82	91	63	69	100	100	0	1129	1135	399	35	78	78	92	100	108	99	98	0	1.334	1.319	1.341	1.363	1.661	1.306	0.815	175	1089	94	2453	2451	0.416	1402	1051	1394	1057	258298	198619	21.984	10.430	0	0	0
2	15	10	""	"mic1"	16840	11400	140	1562	1544	374	24	78	78	84	42	50	100	100	0	1124	1140	367	32	75	75	86	82	95	97	97	0	1.415	1.377	1.343	1.506	2.093	1.378	0.816	169	1095	94	2533	2531	0.501	1484	1049	1466	1065	260888	192605	34.762	12.854	0	0	0
2	16	10	""	"mic1"	17240	11400	160	1452	1417	492	34	87	87	126	320	253	97	91	0	1093	1092	428	39	82	82	122	305	250	93	83	0	1.350	1.317	1.358	1.393	2.051	1.254	0.695	189	1493	90	2376	2340	0.433	1365	1011	1330	1010	267897	206405	4.034	3.180	0	0	0
2	17	10	""	"buffer"	17640	11400	150	88	92	44	47	98	98	132	138	104	1	0	0	75	84	39	46	87	87	112	144	128	0	0	0	0.833	2.000	0.926	0.990	4.272	0.500	0.166	156	1272	100	-22	-9	-0.264	-10	-12	-6	-3	14314	13098	-0.290	-0.194	-100	0	1
2	18	10	""	"buffer"	18040	11400	150	96	112	63	56	91	91	153	1411	922	0	0	0	89	102	53	51	83	83	119	774	650	0	0	0	0.833	1.105	1.267	1.066	5.241	0.914	0.050	156	1272	100	11	40	-0.264	5	6	21	19	17430	15938	-0.029	-0.022	-100	0	1
2	19	10	""	"buffer"	18440	11400	150	87	107	82	76	88	88	156	1445	926	0	0	0	81	97	88	90	80	80	115	783	680	0	0	0	-1.000	1.118	1.134	0.984	5.208	0.727	0.005	156	1272	100	0	36	Error	-1	1	19	17	16698	15162	-0.034	-0.023	-100	0	1
2	20	10	""	"buffer"	18840	11400	150	91	99	50	50	88	88	98	55	56	12	4	0	88	92	46	50	79	79	93	95	102	5	1	0	0.333	0.846	1.160	1.059	3.342	2.537	0.009	156	1272	100	12	24	-1.586	3	9	11	13	15408	14373	0.018	-0.011	-100	0	1
2	1	11	""	"sp3"	11240	11820	140	2077	2035	512	25	78	78	96	331	344	100	98	0	1522	1546	454	29	76	76	82	65	79	98	98	0	1.382	1.331	1.340	1.392	1.672	1.335	0.860	155	1113	95	3445	3427	0.467	1999	1446	1957	1470	315502	239588	5.858	22.523	0	0	0
2	2	11	""	"sp3"	11640	11810	140	1925	1889	479	25	77	77	84	48	57	100	100	0	1588	1599	481	30	75	75	81	56	69	100	100	0	1.221	1.189	1.166	1.224	1.732	1.181	0.847	156	1112	91	3361	3336	0.288	1848	1513	1812	1524	294707	249408	37.604	27.107	0	0	0
2	3	11	""	"sp3"	12050	11810	140	2041	2002	506	25	76	76	79	34	43	100	100	0	1623	1643	410	24	75	75	79	32	40	100	100	0	1.269	1.228	1.263	1.223	1.596	1.246	0.856	161	1103	93	3513	3494	0.344	1965	1548	1926	1568	322369	264588	56.559	48.875	0	0	0
2	4	11	""	"sp3"	12440	11800	140	1900	1871	525	28	77	77	84	40	47	100	100	0	1568	1540	430	27	75	75	81	36	44	100	100	0	1.221	1.225	1.229	1.224	1.521	1.212	0.830	160	1104	93	3316	3259	0.288	1823	1493	1794	1465	299400	246441	44.675	40.528	0	0	0
2	5	11	""	"tgfb1"	12840	11800	140	1250	1257	354	28	78	78	83	41	49	100	100	0	867	865	300	34	76	76	82	46	56	100	99	0	1.482	1.494	1.472	1.561	1.619	1.493	0.833	155	1113	95	1963	1968	0.568	1172	791	1179	789	194864	134079	28.634	17.022	0	0	0
2	6	11	""	"tgfb1"	13240	11810	120	1188	1175	340	28	78	78	88	92	104	100	100	0	829	883	385	43	75	75	106	354	333	92	55	0	1.472	1.358	1.397	1.422	1.595	0.791	0.328	131	781	92	1864	1905	0.558	1110	754	1097	808	153919	115660	11.815	2.195	0	0	0
2	7	11	""	"tgfb1"	13640	11810	130	1179	1189	333	28	78	78	84	47	55	100	100	0	817	832	297	35	76	76	96	202	210	95	90	0	1.486	1.470	1.530	1.565	1.718	1.464	0.829	131	893	91	1842	1867	0.571	1101	741	1111	756	155770	109043	23.511	3.644	0	0	0
2	8	11	""	"tgfb1"	14050	11800	140	1112	1103	333	30	77	77	85	50	58	100	100	0	766	771	240	31	75	75	83	97	116	99	98	0	1.498	1.474	1.425	1.465	1.547	1.452	0.747	157	1111	96	1726	1722	0.583	1035	691	1026	696	173183	121014	20.360	7.093	0	0	0
2	9	11	""	"pnp"	14440	11810	140	4768	4624	968	20	75	75	79	32	40	100	100	0	2633	2543	708	27	73	73	79	33	41	99	98	0	1.833	1.842	1.857	1.989	1.878	1.840	0.923	154	1114	91	7253	7019	0.874	4693	2560	4549	2470	712032	391593	142.031	74.667	0	0	0
2	10	11	""	"pnp"	14840	11810	140	5227	5043	1049	20	78	78	82	36	43	100	100	0	3050	2905	754	25	74	74	79	38	48	100	99	0	1.730	1.754	1.734	1.828	1.574	1.758	0.933	151	1117	91	8125	7796	0.791	5149	2976	4965	2831	761515	438713	137.806	74.368	0	0	0
2	11	11	""	"pnp"	15240	11810	140	5206	5035	1048	20	81	81	87	43	49	100	100	0	2898	2831	678	23	75	75	85	123	144	99	98	0	1.815	1.798	1.800	1.855	1.784	1.813	0.929	160	1104	91	7948	7710	0.860	5125	2823	4954	2756	805617	452984	115.070	22.325	0	0	0
2	12	11	""	"pnp"	15640	11800	150	5257	5005	1219	24	80	80	86	41	47	100	100	0	2983	2825	778	27	77	77	83	38	45	99	99	0	1.781	1.792	1.770	1.870	1.790	1.811	0.919	172	1220	84	8083	7673	0.833	5177	2906	4925	2748	860847	485869	119.976	72.158	0	0	0
2	13	11	""	"timp2"	16040	11800	150	2778	2741	574	20	78	78	100	206	206	100	100	0	2124	2116	492	23	76	76	99	253	255	99	98	0	1.318	1.305	1.309	1.318	1.387	1.306	0.911	191	1197	94	4748	4703	0.398	2700	2048	2663	2040	523564	404220	12.820	7.972	0	0	0
2	14	11	""	"timp2"	16440	11810	150	3032	2997	625	20	78	78	89	74	83	100	100	0	2179	2147	545	25	78	78	90	197	218	98	98	0	1.406	1.411	1.386	1.464	1.620	1.387	0.841	184	1204	94	5055	4988	0.492	2954	2101	2919	2069	551477	395132	39.297	10.442	0	0	0
2	15	11	""	"timp2"	16840	11810	150	3003	2943	663	22	76	76	83	57	68	100	100	0	2212	2144	536	25	77	77	85	54	63	99	98	0	1.371	1.387	1.401	1.410	1.633	1.396	0.902	194	1190	86	5062	4934	0.455	2927	2135	2867	2067	571012	415929	50.175	38.130	0	0	0
2	16	11	""	"timp2"	17240	11810	150	2823	2756	669	24	81	81	92	73	79	100	100	0	2164	2124	603	28	80	80	92	82	89	99	98	0	1.316	1.309	1.338	1.355	1.810	1.316	0.836	207	1177	84	4826	4719	0.396	2742	2084	2675	2044	570569	439575	36.493	24.780	0	0	0
2	17	11	""	"sp5"	17640	11820	140	1195	1203	383	31	87	87	103	63	61	99	98	0	1039	1033	316	30	83	83	95	58	61	99	98	0	1.159	1.175	1.211	1.172	1.813	1.201	0.781	169	1095	92	2064	2066	0.213	1108	956	1116	950	203378	174582	17.460	16.172	0	0	0
2	18	11	""	"sp5"	18040	11820	150	1057	1070	292	27	87	87	98	69	70	100	100	0	1010	995	288	28	79	79	90	54	60	100	99	0	1.042	1.073	1.072	1.094	1.547	1.074	0.805	165	1223	94	1901	1899	0.059	970	931	983	916	176543	164133	14.087	16.759	0	0	0
2	19	11	""	"sp5"	18440	11820	150	1025	990	306	30	86	86	97	55	56	99	98	0	882	884	305	34	80	80	97	134	138	98	97	0	1.171	1.124	1.153	1.125	2.087	1.110	0.712	169	1223	94	1741	1708	0.228	939	802	904	804	167247	149331	16.236	5.873	0	0	0
2	20	11	""	"sp5"	18840	11810	150	772	794	313	39	91	91	114	261	228	95	73	0	681	714	315	44	82	82	95	65	68	98	95	0	1.137	1.112	1.102	1.149	2.305	1.139	0.544	171	1221	89	1280	1335	0.185	681	599	703	632	135772	122158	2.605	9.523	0	0	0
3	1	1	""	"sp4"	2310	16790	110	1002	1008	271	26	73	73	82	68	82	100	100	0	946	952	293	30	77	77	85	62	72	99	99	0	1.069	1.069	1.095	1.069	1.570	1.054	0.830	102	598	88	1798	1810	0.096	929	869	935	875	102804	97070	13.618	13.984	0	0	0
3	2	1	""	"sp4"	2700	16770	120	999	1005	298	29	74	74	81	37	45	100	100	0	938	941	263	27	73	73	81	44	54	100	100	0	1.069	1.073	1.074	1.080	1.570	1.084	0.818	101	815	92	1790	1799	0.096	925	865	931	868	101522	95005	24.973	19.545	0	0	0
3	3	1	""	"sp4"	3090	16760	110	987	985	260	26	78	78	85	37	43	100	100	0	873	906	308	33	77	77	84	48	57	100	99	0	1.142	1.094	1.144	1.139	1.635	1.065	0.819	102	602	94	1705	1736	0.192	909	796	907	829	100474	92387	24.324	17.125	0	0	0
3	4	1	""	"sp4"	3470	16780	140	1019	987	357	36	82	82	92	71	77	99	97	0	844	893	396	44	82	82	95	104	109	99	94	0	1.230	1.116	1.183	1.124	1.777	1.081	0.768	131	1137	88	1699	1716	0.299	937	762	905	811	129344	116955	12.606	7.673	0	0	0
3	5	1	""	"abp1"	3880	16780	130	281	312	113	36	76	76	85	56	65	98	90	0	224	248	123	49	79	79	101	433	428	3	0	0	1.414	1.396	1.500	1.554	2.529	1.359	0.382	142	882	94	350	405	0.500	205	145	236	169	44332	35184	4.054	0.339	-100	0	1
3	6	1	""	"abp1"	4280	16790	130	293	304	107	35	76	76	84	45	53	96	90	0	217	234	106	45	76	76	81	34	41	91	79	0	1.539	1.443	1.506	1.552	2.687	1.464	0.368	143	880	94	358	386	0.622	217	141	228	158	43482	33402	4.889	4.500	0	0	0
3	7	1	""	"abp1"	4680	16790	140	288	308	136	44	78	78	91	90	98	86	61	0	182	224	128	57	77	77	89	125	140	42	18	0	2.000	1.565	1.761	1.805	3.063	0.796	0.512	144	1123	94	315	377	1.000	210	105	230	147	44390	32315	2.411	1.080	-100	0	1
3	8	1	""	"abp1"	5070	16780	140	247	268	140	52	77	77	84	39	46	93	85	0	209	250	235	94	75	75	81	40	49	86	72	0	1.269	1.091	1.318	1.335	2.585	0.709	0.480	154	1106	91	304	366	0.344	170	134	191	175	41244	38534	4.718	4.225	0	0	0
3	9	1	""	"ctss"	5490	16790	130	15210	16672	7697	46	79	79	89	79	88	100	100	0	12210	13737	6712	48	79	79	87	56	64	100	100	0	1.247	1.215	1.254	1.235	1.419	1.201	0.960	139	885	89	27262	30251	0.318	15131	12131	16593	13658	2317372	1909444	209.911	243.750	0	0	0
3	10	1	""	"ctss"	5890	16800	160	15154	14627	9547	65	80	80	85	46	54	100	100	0	11877	11891	8153	68	78	78	86	43	50	99	99	0	1.278	1.231	1.265	1.320	1.895	1.214	0.954	167	1514	89	26873	26360	0.354	15074	11799	14547	11813	2442708	1985864	316.130	274.535	0	0	0
3	11	1	""	"ctss"	6280	16790	140	14946	14418	8075	56	79	79	85	39	45	100	100	0	11871	11475	6634	57	79	79	85	41	48	100	100	0	1.261	1.258	1.277	1.319	1.569	1.250	0.967	157	1105	94	26659	25735	0.335	14867	11792	14339	11396	2263687	1801520	367.513	277.805	0	0	0
3	12	1	""	"ctss"	6670	16800	140	15495	17201	8489	49	77	77	85	52	61	100	100	0	11793	13959	6892	49	77	77	86	54	62	100	100	0	1.316	1.234	1.248	1.248	1.524	1.240	0.938	144	1124	95	27134	31006	0.396	15418	11716	17124	13882	2476995	2010090	329.154	256.907	0	0	0
3	13	1	""	"actin"	7080	16770	130	18660	16847	5046	29	80	80	89	53	59	100	100	0	19903	17849	6142	34	81	81	87	44	50	100	100	0	0.937	0.944	0.924	0.988	1.620	0.925	0.953	146	878	86	38402	34535	-0.094	18580	19822	16767	17768	2459623	2605916	316.189	403.682	0	0	0
3	14	1	""	"actin"	7470	16760	130	18868	17294	4802	27	81	81	96	96	100	100	100	0	19691	18334	5158	28	78	78	91	89	97	100	100	0	0.958	0.943	0.951	0.946	1.566	0.939	0.939	141	887	91	38400	35469	-0.062	18787	19613	17213	18256	2438443	2585075	179.146	204.978	0	0	0
3	15	1	""	"actin"	7880	16770	130	16276	14937	4524	30	79	79	94	92	97	100	100	0	18437	16931	4830	28	75	75	87	100	114	100	100	0	0.882	0.881	0.879	0.866	1.596	0.884	0.955	144	880	92	34559	31714	-0.181	16197	18362	14858	16856	2150986	2438082	161.337	168.440	0	0	0
3	16	1	""	"actin"	8280	16780	140	17949	16991	4201	24	79	79	86	41	47	100	100	0	18668	17499	5143	29	77	77	86	42	48	100	100	0	0.961	0.971	0.951	1.002	1.556	0.955	0.952	148	1120	89	36461	34334	-0.057	17870	18591	16912	17422	2514645	2589791	412.317	414.595	0	0	0
3	17	1	""	"sp7"	8700	16770	130	758	702	350	49	85	85	94	53	56	92	84	0	740	653	336	51	80	80	91	77	84	92	81	0	1.020	1.077	0.991	1.060	2.124	1.043	0.781	130	848	27	1333	1190	0.029	673	660	617	573	91295	84912	11.472	7.299	0	0	0
3	18	1	""	"sp7"	9090	16800	110	854	863	228	26	84	84	90	38	42	100	98	0	772	775	247	31	79	79	87	47	54	100	98	0	1.111	1.119	1.117	1.143	1.823	1.110	0.758	97	611	90	1463	1475	0.152	770	693	779	696	83666	75131	20.342	14.638	0	0	0
3	19	1	""	"sp7"	9480	16810	100	794	794	224	28	79	79	82	31	37	100	100	0	749	751	245	32	70	70	77	55	71	98	98	0	1.053	1.050	1.015	1.086	1.676	1.033	0.769	94	518	91	1394	1396	0.075	715	679	715	681	74664	70603	22.968	12.255	0	0	0
3	20	1	""	"sp7"	9860	16780	110	753	771	234	30	76	76	81	33	40	100	100	0	717	725	206	28	73	73	77	32	41	100	100	0	1.051	1.066	1.050	1.059	1.614	1.086	0.803	103	601	91	1321	1347	0.072	677	644	695	652	79443	74707	20.909	20.250	0	0	0
3	1	2	""	"ara"	2290	17180	120	165	180	120	66	74	74	86	140	162	16	2	0	123	128	62	48	73	73	85	146	171	9	0	0	1.820	1.927	1.607	1.637	4.395	4.395	0.023	102	794	69	141	161	0.864	91	50	106	55	18364	13022	0.671	0.295	-100	0	1
3	2	2	""	"ara"	2680	17170	110	147	150	56	37	75	75	82	49	59	68	33	0	124	132	60	45	76	76	80	34	42	56	39	0	1.500	1.339	1.553	1.302	4.066	1.795	0.165	87	617	81	120	131	0.585	72	48	75	56	13042	11468	1.388	1.529	-100	0	1
3	3	2	""	"ara"	3070	17180	110	161	166	61	36	75	75	80	33	41	78	62	0	140	144	69	47	74	74	79	39	49	62	40	0	1.303	1.300	1.388	1.289	4.292	1.025	0.073	61	627	42	152	161	0.382	86	66	91	70	10133	8810	2.606	1.667	-100	0	1
3	4	2	""	"ara"	3460	17170	110	173	172	59	34	82	82	91	51	56	71	36	0	165	179	86	48	79	79	91	67	73	68	24	0	1.058	0.900	0.908	0.840	2.863	0.488	0.221	57	637	44	177	190	0.081	91	86	90	100	9807	10191	1.588	1.313	-100	0	1
3	5	2	""	"cxcl10"	3870	17190	140	666	715	233	32	79	79	86	61	70	100	100	0	602	620	205	33	75	75	84	55	65	100	98	0	1.114	1.167	1.145	1.184	1.653	1.219	0.711	155	1113	81	1114	1181	0.156	587	527	636	545	110898	96090	10.311	9.745	0	0	0
3	6	2	""	"cxcl10"	4270	17180	150	764	732	254	34	77	77	84	42	50	100	99	0	600	607	216	35	76	76	84	49	58	100	98	0	1.311	1.234	1.295	1.239	1.732	1.251	0.767	161	1231	87	1211	1186	0.391	687	524	655	531	117912	97729	15.429	10.673	0	0	0
3	7	2	""	"cxcl10"	4670	17190	140	730	745	271	36	81	81	107	443	414	78	18	0	600	651	336	51	76	76	85	121	142	99	91	0	1.239	1.155	1.275	1.180	1.720	3.668	0.173	169	1095	94	1173	1239	0.309	649	524	664	575	125894	110044	1.440	4.678	-100	0	1
3	8	2	""	"cxcl10"	5070	17190	160	603	620	222	35	76	76	83	50	60	99	99	0	525	525	196	37	76	76	83	89	107	98	93	0	1.174	1.212	1.190	1.237	1.773	1.220	0.762	176	1508	89	976	993	0.231	527	449	544	449	109177	92447	10.740	4.966	0	0	0
3	9	2	""	"anxa4"	5480	17180	130	1447	1478	497	33	75	75	80	33	41	100	100	0	1063	1141	418	36	77	77	82	33	40	98	98	0	1.391	1.319	1.342	1.337	1.749	1.326	0.805	154	866	96	2358	2467	0.476	1372	986	1403	1064	227611	175692	42.364	32.091	0	0	0
3	10	2	""	"anxa4"	5870	17180	130	1525	1484	504	33	77	77	83	43	51	100	100	0	1237	1226	400	32	76	76	81	37	45	100	100	0	1.247	1.223	1.244	1.213	1.584	1.252	0.822	144	880	95	2609	2557	0.318	1448	1161	1407	1150	213685	176474	32.581	30.946	0	0	0
3	11	2	""	"anxa4"	6280	17190	140	1358	1404	439	31	77	77	83	39	46	100	100	0	1110	1146	398	34	77	77	82	36	43	100	100	0	1.240	1.241	1.266	1.246	1.628	1.244	0.821	154	1114	92	2314	2396	0.310	1281	1033	1327	1069	216146	176453	33.872	29.556	0	0	0
3	12	2	""	"anxa4"	6670	17180	140	1446	1473	424	28	76	76	79	33	41	100	100	0	1086	1121	382	34	76	76	81	35	43	100	100	0	1.356	1.337	1.326	1.371	1.509	1.336	0.849	158	1110	91	2380	2442	0.439	1370	1010	1397	1045	232715	177096	42.242	29.714	0	0	0
3	13	2	""	"cxcl10-bis"	7080	17170	130	784	768	212	27	80	80	84	36	42	100	100	0	592	592	214	36	75	75	83	38	45	99	98	0	1.362	1.331	1.383	1.402	1.779	1.330	0.736	137	883	95	1221	1205	0.446	704	517	688	517	105210	81077	19.000	13.395	0	0	0
3	14	2	""	"cxcl10-bis"	7480	17190	130	740	743	204	27	80	80	86	38	44	100	100	0	581	598	200	33	79	79	85	39	45	99	98	0	1.315	1.277	1.271	1.332	1.707	1.267	0.762	137	891	90	1162	1182	0.395	660	502	663	519	101819	81929	17.289	13.154	0	0	0
3	15	2	""	"cxcl10-bis"	7870	17190	130	662	677	208	30	76	76	81	34	41	100	99	0	559	572	170	29	74	74	79	34	43	100	99	0	1.208	1.207	1.223	1.206	1.663	1.234	0.766	139	884	88	1071	1099	0.273	586	485	601	498	94080	79500	17.529	14.500	0	0	0
3	16	2	""	"cxcl10-bis"	8270	17180	130	685	711	232	32	81	81	91	64	70	100	100	0	538	557	206	36	80	80	91	53	58	99	97	0	1.319	1.321	1.271	1.393	1.769	1.359	0.711	144	880	92	1062	1107	0.399	604	458	630	477	102382	80161	9.688	8.792	0	0	0
3	17	2	""	"sp2"	8690	17210	120	2139	2129	632	29	81	81	86	36	41	100	100	0	1905	1985	625	31	77	77	86	42	48	100	99	0	1.126	1.073	1.097	1.092	1.620	1.070	0.881	100	816	93	3886	3956	0.171	2058	1828	2048	1908	212887	198547	56.750	45.214	0	0	0
3	18	2	""	"sp2"	9090	17210	120	1951	1942	646	33	80	80	87	41	47	100	100	0	1618	1687	613	36	76	76	83	40	48	100	99	0	1.213	1.156	1.152	1.173	1.637	1.151	0.888	103	813	91	3413	3473	0.279	1871	1542	1862	1611	200020	173728	45.244	40.100	0	0	0
3	19	2	""	"sp2"	9490	17190	120	1606	1644	614	37	73	73	78	31	39	100	100	0	1549	1568	726	46	72	72	78	33	42	100	100	0	1.038	1.050	1.057	1.080	1.762	1.004	0.774	110	802	94	3010	3067	0.054	1533	1477	1571	1496	180808	172473	50.516	45.152	0	0	0
3	20	2	""	"sp2"	9870	17180	120	1622	1773	586	33	77	77	83	35	42	100	100	0	1474	1512	591	39	74	74	81	37	45	100	99	0	1.104	1.179	1.150	1.243	1.614	1.158	0.886	115	801	94	2945	3134	0.143	1545	1400	1696	1438	203882	173827	48.286	38.676	0	0	0
3	1	3	""	"apc"	2270	17590	140	677	687	192	27	75	75	82	42	51	100	100	0	539	530	202	38	74	74	79	40	50	98	96	0	1.295	1.342	1.307	1.445	1.868	1.204	0.667	159	1105	89	1067	1068	0.373	602	465	612	456	109205	84253	14.405	11.275	0	0	0
3	2	3	""	"apc"	2670	17580	140	652	670	248	37	72	72	77	33	42	100	99	0	581	588	214	36	74	74	80	35	43	100	100	0	1.144	1.163	1.226	1.163	1.698	1.179	0.697	157	1111	88	1087	1112	0.194	580	507	598	514	105125	92375	17.970	14.514	0	0	0
3	3	3	""	"apc"	3070	17580	140	629	639	204	31	76	76	82	36	43	100	100	0	511	522	198	37	76	76	83	60	72	98	96	0	1.271	1.262	1.275	1.332	2.114	1.221	0.651	164	1100	91	988	1009	0.346	553	435	563	446	104802	85649	15.472	7.317	0	0	0
3	4	3	""	"apc"	3470	17590	140	629	627	188	29	79	79	92	90	97	99	97	0	512	531	216	40	81	81	106	409	385	54	5	0	1.276	1.218	1.252	1.281	1.850	1.163	0.653	170	1090	93	981	998	0.352	550	431	548	450	106588	90288	5.944	1.039	0	0	0
3	5	3	""	"cxcl11"	3870	17580	130	146	175	112	64	80	80	88	46	52	61	38	0	157	223	449	201	76	76	85	44	51	67	44	0	0.815	0.646	0.657	0.877	4.981	0.198	0.237	76	908	38	147	242	-0.295	66	81	95	147	13288	16961	1.891	3.136	-100	0	1
3	6	3	""	"cxcl11"	4280	17590	140	159	159	70	44	80	80	88	51	57	68	30	0	142	147	67	45	78	78	85	54	63	53	22	0	1.234	1.145	1.039	1.225	6.176	0.759	0.090	86	1138	43	143	148	0.303	79	64	79	69	13681	12673	1.392	1.148	-100	0	1
3	7	3	""	"cxcl11"	4680	17590	130	138	153	77	50	80	80	85	47	55	57	30	0	146	168	83	49	76	76	80	35	43	71	47	0	0.829	0.793	0.881	0.976	3.576	1.304	0.048	71	911	66	128	165	-0.271	58	70	73	92	10854	11949	1.447	2.514	-100	0	1
3	8	3	""	"cxcl11"	5080	17590	130	147	164	103	62	77	77	83	41	49	64	44	0	153	161	66	40	75	75	81	42	51	82	42	0	0.897	1.012	0.734	0.737	3.656	1.871	0.028	45	921	57	148	173	-0.157	70	78	87	86	7367	7260	1.976	1.905	-100	0	1
3	9	3	""	"arg2"	5470	17590	140	170	184	78	42	77	77	83	35	42	84	63	0	184	199	92	46	78	78	84	41	48	83	67	0	0.877	0.884	0.859	0.889	3.176	0.809	0.203	122	1133	65	199	228	-0.189	93	106	107	121	22394	24262	2.886	2.805	0	0	0
3	10	3	""	"arg2"	5870	17590	140	164	173	69	39	77	77	82	41	50	76	56	0	162	172	72	41	76	76	82	44	53	72	46	0	1.012	1.000	1.045	1.077	3.490	0.998	0.216	145	1119	81	173	192	0.017	87	86	96	96	25061	24949	2.220	2.045	-100	0	1
3	11	3	""	"arg2"	6280	17590	130	171	175	76	43	79	79	83	36	43	76	60	0	162	180	80	44	75	75	83	52	62	80	39	0	1.057	0.914	1.070	0.842	3.875	0.655	0.199	138	882	89	179	201	0.080	92	87	96	105	24207	24898	2.556	1.865	-100	0	1
3	12	3	""	"arg2"	6680	17590	130	155	169	77	45	78	78	82	33	40	78	58	0	159	169	84	49	81	81	87	44	50	67	43	0	0.987	1.034	0.833	0.919	3.479	0.836	0.119	137	880	84	155	179	-0.019	77	78	91	88	23144	23192	2.636	1.864	-100	0	1
3	13	3	""	"cxcl5"	7080	17590	130	155	179	99	55	78	78	85	43	50	70	47	0	182	209	102	48	78	78	85	40	47	80	61	0	0.740	0.771	0.729	0.870	4.648	0.740	0.140	131	889	78	181	232	-0.434	77	104	101	131	23389	27375	2.186	3.100	-100	0	1
3	14	3	""	"cxcl5"	7480	17580	140	171	188	105	55	79	79	87	72	82	61	27	0	183	211	117	55	78	78	84	39	46	80	63	0	0.876	0.820	0.818	0.955	3.925	0.763	0.103	136	1116	57	197	242	-0.191	92	105	109	133	25632	28638	1.403	3.256	-100	0	1
3	15	3	""	"cxcl5"	7880	17590	140	148	154	61	39	79	79	91	89	97	33	6	0	178	201	112	55	75	75	88	117	132	42	13	0	0.670	0.595	0.810	0.731	4.771	0.428	0.492	116	1112	43	172	201	-0.578	69	103	75	126	17806	23302	0.708	0.966	-100	0	1
3	16	3	""	"cxcl5"	8290	17590	160	171	235	386	164	82	82	94	103	109	41	11	0	191	298	632	212	85	85	107	346	323	7	3	0	0.840	0.718	0.800	0.755	3.582	0.595	0.784	126	1508	41	195	366	-0.252	89	106	153	213	29602	37579	1.369	0.552	-100	0	1
3	17	3	""	"arhgef1"	8680	17570	140	902	924	302	32	79	79	86	40	46	100	100	0	691	728	261	35	76	76	86	53	61	99	98	0	1.338	1.296	1.259	1.305	1.651	1.311	0.782	146	1122	95	1438	1497	0.420	823	615	845	652	134958	106352	20.950	12.113	0	0	0
3	18	3	""	"arhgef1"	9080	17570	130	926	925	240	25	74	74	79	34	43	100	100	0	799	782	233	29	69	69	73	29	39	100	100	0	1.167	1.194	1.233	1.209	1.552	1.192	0.805	141	883	96	1582	1564	0.223	852	730	851	713	130489	110290	24.882	24.448	0	0	0
3	19	3	""	"arhgef1"	9480	17580	140	832	828	234	28	75	75	78	30	38	100	100	0	647	670	239	35	73	73	78	33	42	100	100	0	1.319	1.261	1.243	1.315	1.572	1.244	0.804	146	1122	94	1331	1350	0.399	757	574	753	597	120882	97810	25.000	17.939	0	0	0
3	20	3	""	"arhgef1"	9880	17580	140	793	820	278	33	77	77	84	38	45	100	100	0	656	676	231	34	75	75	81	39	48	100	100	0	1.232	1.236	1.224	1.246	1.685	1.255	0.782	158	1106	95	1297	1344	0.301	716	581	743	601	129487	106838	19.368	15.256	0	0	0
3	1	4	""	"cxcl9"	2280	18000	160	220	262	240	91	75	75	80	38	47	92	78	0	210	244	167	68	75	75	81	39	48	92	79	0	1.074	1.107	1.110	0.987	2.850	1.562	0.269	161	1499	41	280	356	0.103	145	135	187	169	42186	39271	4.789	4.179	0	0	0
3	2	4	""	"cxcl9"	2670	18000	150	201	213	94	44	72	72	79	38	48	86	72	0	205	222	106	47	74	74	81	54	66	80	60	0	0.985	0.953	1.035	0.949	3.139	0.905	0.359	181	1206	91	260	289	-0.022	129	131	141	148	38606	40149	3.526	2.611	0	0	0
3	3	4	""	"cxcl9"	3080	17990	150	200	207	91	43	74	74	83	61	73	77	51	0	206	215	107	49	75	75	82	42	51	80	65	0	0.962	0.950	0.922	0.926	2.947	0.906	0.374	170	1221	94	257	273	-0.056	126	131	133	140	35163	36495	2.033	3.167	0	0	0
3	4	4	""	"cxcl9"	3480	18000	160	213	230	101	43	79	79	95	157	165	39	7	0	210	237	144	60	78	78	95	183	192	31	3	0	1.015	0.950	1.010	0.949	2.690	0.545	0.073	180	1495	84	266	310	0.021	134	132	151	159	41404	42655	0.860	0.776	-100	0	1
3	5	4	""	"arhj"	3870	17990	130	611	620	198	31	79	79	86	51	59	100	100	0	521	568	211	37	76	76	84	42	50	100	99	0	1.196	1.100	1.143	1.120	1.818	1.084	0.682	143	881	89	977	1033	0.258	532	445	541	492	88595	81195	10.471	11.524	0	0	0
3	6	4	""	"arhj"	4270	17980	130	672	649	212	32	80	80	84	35	41	99	99	0	589	596	234	39	76	76	82	38	46	99	98	0	1.154	1.094	1.126	1.121	1.951	1.075	0.696	152	872	94	1105	1089	0.207	592	513	569	520	98715	90613	16.143	13.526	0	0	0
3	7	4	""	"arhj"	4680	17980	140	645	649	214	32	78	78	85	41	48	99	98	0	528	588	253	43	76	76	83	42	50	100	98	0	1.254	1.115	1.229	1.170	1.826	1.071	0.635	156	1112	91	1019	1083	0.327	567	452	571	512	101245	91743	13.756	12.024	0	0	0
3	8	4	""	"arhj"	5080	17990	140	552	561	230	40	78	78	84	38	45	100	99	0	494	531	229	43	79	79	85	40	47	99	97	0	1.142	1.069	1.079	1.071	1.886	1.059	0.701	158	1106	93	889	935	0.192	474	415	483	452	88607	83876	12.553	11.150	0	0	0
3	9	4	""	"cxcr4"	5470	18000	130	830	868	306	35	79	79	88	116	131	99	96	0	711	754	294	38	77	77	87	71	81	98	97	0	1.185	1.165	1.152	1.196	1.936	1.162	0.744	138	890	84	1385	1466	0.245	751	634	789	677	119799	104064	6.724	9.394	0	0	0
3	10	4	""	"cxcr4"	5880	18010	130	821	821	351	42	79	79	85	36	42	100	99	0	647	669	237	35	77	77	85	66	77	100	99	0	1.302	1.253	1.211	1.213	1.809	1.340	0.727	133	887	92	1312	1334	0.381	742	570	742	592	109142	88935	20.444	8.848	0	0	0
3	11	4	""	"cxcr4"	6280	18000	130	847	839	253	30	79	79	88	68	77	99	99	0	681	682	239	35	78	78	89	76	85	100	97	0	1.274	1.258	1.294	1.279	1.912	1.279	0.698	137	887	88	1371	1364	0.349	768	603	760	604	114991	93391	11.044	7.803	0	0	0
3	12	4	""	"cxcr4"	6670	18000	140	832	828	244	29	76	76	87	89	102	100	99	0	677	684	255	37	76	76	87	87	100	98	97	0	1.258	1.237	1.283	1.303	1.825	1.208	0.764	143	1125	91	1357	1360	0.331	756	601	752	608	118466	97810	8.326	6.862	0	0	0
3	13	4	""	"atp2a3"	7070	18000	130	235	257	118	45	77	77	85	47	55	90	76	0	220	288	401	139	76	76	85	47	55	87	70	0	1.097	0.849	1.015	1.010	2.676	0.262	0.249	142	861	26	302	392	0.134	158	144	180	212	36489	40898	3.660	4.319	0	0	0
3	14	4	""	"atp2a3"	7460	17990	140	197	215	99	46	80	80	85	35	41	87	71	0	189	209	100	47	79	79	87	43	49	81	60	0	1.064	1.038	1.088	1.072	3.500	0.990	0.305	142	1115	81	227	265	0.089	117	110	135	130	30478	29743	3.714	2.837	0	0	0
3	15	4	""	"atp2a3"	7880	17990	140	183	195	89	45	76	76	85	59	69	74	39	0	161	199	167	83	78	78	88	122	138	33	10	0	1.289	0.983	1.076	1.116	3.308	0.160	0.100	147	1095	29	190	240	0.366	107	83	119	121	28675	29216	1.864	0.910	-100	0	1
3	16	4	""	"atp2a3"	8280	17990	150	195	208	89	42	78	78	84	53	63	78	56	0	189	206	102	49	78	78	87	71	81	69	34	0	1.054	1.016	0.985	1.150	3.298	0.711	0.260	146	1219	37	228	258	0.076	117	111	130	128	30308	30065	2.340	1.676	-100	0	1
3	17	4	""	"cyp1a1"	8660	17970	130	364	396	372	93	79	79	85	49	57	99	90	0	310	342	138	40	77	77	82	36	43	100	97	0	1.223	1.196	1.090	1.104	1.970	2.143	0.437	137	890	84	518	582	0.290	285	233	317	265	54191	46910	6.347	7.222	0	0	0
3	18	4	""	"cyp1a1"	9070	17980	130	385	384	119	30	74	74	78	30	38	100	99	0	288	315	128	40	71	71	76	31	40	99	98	0	1.433	1.270	1.303	1.337	1.861	1.225	0.647	134	894	89	528	554	0.519	311	217	310	244	51429	42154	10.200	7.710	0	0	0
3	19	4	""	"cyp1a1"	9480	17980	130	320	338	122	36	74	74	79	30	37	100	98	0	264	303	147	48	70	70	74	30	40	99	95	0	1.268	1.133	1.255	1.222	2.063	1.047	0.577	131	897	96	440	497	0.343	246	194	264	233	44315	39731	8.633	7.633	0	0	0
3	20	4	""	"cyp1a1"	9880	17990	140	305	312	113	36	76	76	82	35	42	96	94	0	243	267	127	47	75	75	80	36	45	93	82	0	1.363	1.229	1.229	1.359	2.891	1.141	0.471	145	1123	95	397	428	0.447	229	168	236	192	45238	38726	6.571	5.194	0	0	0
3	1	5	""	"auh"	2270	18400	150	5311	5210	1306	25	76	76	83	69	83	100	100	0	3834	3744	971	25	74	74	84	52	61	100	100	0	1.392	1.399	1.431	1.396	1.306	1.408	0.942	171	1221	95	8995	8804	0.477	5235	3760	5134	3670	890904	640215	74.304	70.385	0	0	0
3	2	5	""	"auh"	2670	18390	150	5368	5377	1502	27	73	73	116	1183	1019	99	94	0	3850	3715	1097	29	72	72	83	212	255	100	98	0	1.402	1.456	1.463	1.488	1.494	1.466	0.933	170	1222	92	9073	8947	0.487	5295	3778	5304	3643	914152	631628	4.447	17.132	0	0	0
3	3	5	""	"auh"	3070	18400	150	5084	5001	1451	29	72	72	78	34	43	100	100	0	3538	3494	1090	31	71	71	80	49	61	100	100	0	1.446	1.440	1.407	1.456	1.360	1.441	0.949	173	1219	96	8479	8352	0.532	5012	3467	4929	3423	865106	604411	144.794	69.673	0	0	0
3	4	5	""	"auh"	3480	18400	150	5225	4908	1626	33	80	80	94	74	78	100	100	0	3551	3376	1195	35	81	81	92	68	73	100	98	0	1.483	1.465	1.475	1.515	1.574	1.469	0.924	185	1203	93	8615	8123	0.569	5145	3470	4828	3295	908017	624599	65.054	48.294	0	0	0
3	5	5	""	"cyp1b1"	3880	18380	130	252	262	106	40	76	76	85	49	57	94	79	0	285	294	116	39	79	79	88	55	62	96	85	0	0.854	0.865	0.840	0.825	2.427	0.790	0.432	137	887	96	382	401	-0.228	176	206	186	215	35861	40287	3.612	3.745	0	0	0
3	6	5	""	"cyp1b1"	4280	18380	130	230	243	107	44	77	77	84	48	57	88	74	0	259	272	118	43	78	78	88	149	169	60	14	0	0.845	0.856	0.896	0.859	2.552	0.302	0.313	135	892	88	334	360	-0.243	153	181	166	194	32740	36728	3.313	1.235	-100	0	1
3	7	5	""	"cyp1b1"	4680	18380	140	221	235	94	40	79	79	86	42	48	93	77	0	252	273	119	43	79	79	85	44	51	93	84	0	0.821	0.804	0.843	0.799	3.024	0.739	0.376	145	1123	92	315	350	-0.285	142	173	156	194	34121	39642	3.548	4.273	0	0	0
3	8	5	""	"cyp1b1"	5070	18390	140	224	239	99	41	79	79	84	41	48	89	80	0	241	257	112	43	76	76	84	82	97	81	50	0	0.879	0.884	0.875	0.882	3.027	0.387	0.176	151	1113	92	310	341	-0.186	145	165	160	181	36062	38788	3.780	2.110	0	0	0
3	9	5	""	"sp1"	5490	18400	120	2284	2227	622	27	76	76	81	35	43	100	100	0	2396	2301	680	29	78	78	83	38	45	100	100	0	0.953	0.968	0.968	0.972	1.412	0.960	0.926	105	811	84	4526	4374	-0.069	2208	2318	2151	2223	233818	241639	61.314	58.368	0	0	0
3	10	5	""	"sp1"	5890	18370	110	2315	2297	538	23	78	78	85	38	44	100	100	0	2517	2504	581	23	80	80	89	53	59	100	100	0	0.918	0.915	0.909	0.912	1.370	0.913	0.912	102	606	90	4674	4643	-0.123	2237	2437	2219	2424	234323	255375	58.211	45.566	0	0	0
3	11	5	""	"sp1"	6270	18370	110	2185	2239	649	28	80	80	90	58	64	100	100	0	2389	2326	701	30	77	77	85	61	71	100	100	0	0.910	0.960	0.928	0.980	1.576	0.951	0.881	104	600	85	4417	4408	-0.136	2105	2312	2159	2249	232903	241884	37.052	36.738	0	0	0
3	12	5	""	"sp1"	6660	18370	120	2203	2264	784	34	82	82	89	86	96	100	100	0	2338	2421	1234	50	77	77	96	178	185	100	99	0	0.938	0.931	0.960	0.941	1.698	0.839	0.728	109	803	85	4382	4526	-0.092	2121	2261	2182	2344	246814	263925	25.291	13.062	0	0	0
3	13	5	""	"bhlhb2"	7070	18390	130	1159	1137	321	28	79	79	85	43	50	100	100	0	580	599	220	36	78	78	86	51	59	100	98	0	2.151	2.031	2.112	2.147	1.686	2.085	0.769	141	883	83	1582	1579	1.105	1080	502	1058	521	160251	84458	24.465	10.059	0	0	0
3	14	5	""	"bhlhb2"	7480	18400	140	1147	1137	311	27	78	78	83	36	43	100	100	0	639	621	218	35	76	76	82	39	47	98	97	0	1.899	1.943	2.003	2.024	1.628	1.988	0.792	140	1124	93	1632	1604	0.925	1069	563	1059	545	159137	86914	29.278	13.821	0	0	0
3	15	5	""	"bhlhb2"	7880	18410	140	1025	1009	320	31	78	78	87	43	49	100	100	0	519	552	212	38	75	75	84	41	48	99	99	0	2.133	1.952	2.030	2.028	1.657	2.003	0.770	145	1123	92	1391	1408	1.093	947	444	931	477	146298	79973	21.442	11.415	0	0	0
3	16	5	""	"bhlhb2"	8280	18400	140	949	960	301	31	77	77	83	37	44	100	100	0	552	571	234	40	72	72	79	44	55	97	95	0	1.817	1.770	1.790	1.878	1.718	1.776	0.794	148	1120	96	1352	1382	0.862	872	480	883	499	142138	84573	23.703	11.182	0	0	0
3	17	5	""	"dbl"	8670	18380	160	487	499	183	36	76	76	81	44	54	99	99	0	435	445	184	41	71	71	76	39	51	98	96	0	1.129	1.131	1.131	1.179	2.168	1.143	0.666	200	1484	92	775	797	0.175	411	364	423	374	99763	88903	9.500	9.462	0	0	0
3	18	5	""	"dbl"	9070	18380	150	456	464	140	30	72	72	77	30	38	100	98	0	420	439	179	40	70	70	76	34	44	98	97	0	1.097	1.062	1.091	1.153	2.142	0.996	0.643	182	1210	88	734	761	0.134	384	350	392	369	84433	79953	12.900	10.676	0	0	0
3	19	5	""	"dbl"	9480	18380	150	453	452	146	32	75	75	79	39	49	99	98	0	421	435	169	38	71	71	74	32	43	99	97	0	1.080	1.036	1.057	1.053	1.987	1.008	0.653	174	1218	89	728	741	0.111	378	350	377	364	78669	75741	9.564	11.281	0	0	0
3	20	5	""	"dbl"	9880	18380	160	457	462	159	34	79	79	85	44	51	97	96	0	444	458	197	43	77	77	83	39	46	97	95	0	1.030	1.005	1.019	1.068	2.454	0.960	0.612	195	1488	91	745	764	0.043	378	367	383	381	90062	89281	8.568	9.615	0	0	0
3	1	6	""	"blnk"	2270	18790	140	481	519	163	31	75	75	81	37	45	100	100	0	508	527	207	39	75	75	84	58	69	100	97	0	0.938	0.982	1.028	1.025	1.821	0.926	0.676	156	1112	89	839	896	-0.092	406	433	444	452	80965	82243	11.838	7.638	0	0	0
3	2	6	""	"blnk"	2670	18800	150	497	537	185	34	77	77	89	79	88	100	98	0	524	540	178	32	75	75	90	174	193	96	70	0	0.935	0.989	0.966	0.994	1.734	0.908	0.612	155	1237	91	869	925	-0.097	420	449	460	465	83218	83638	5.671	2.586	0	0	0
3	3	6	""	"blnk"	3080	18800	140	536	534	185	34	78	78	83	36	43	99	98	0	571	564	180	31	75	75	82	38	46	100	100	0	0.923	0.933	0.906	0.891	1.837	0.948	0.742	159	1105	93	954	945	-0.116	458	496	456	489	84904	89653	12.528	12.684	0	0	0
3	4	6	""	"blnk"	3470	18800	150	535	532	167	31	76	76	87	76	87	99	97	0	536	536	193	36	77	77	85	64	75	98	96	0	1.000	0.993	0.996	1.011	1.753	0.958	0.714	174	1218	91	918	915	0.000	459	459	456	459	92501	93181	5.855	7.047	0	0	0
3	5	6	""	"dck"	3880	18790	140	438	453	161	35	82	82	91	56	61	100	98	0	282	340	364	107	79	79	93	79	84	88	67	0	1.754	1.421	1.726	1.705	2.189	0.644	0.288	143	1123	91	559	632	0.811	356	203	371	261	64711	48651	6.464	3.127	0	0	0
3	6	6	""	"dck"	4280	18800	130	414	437	164	37	78	78	84	39	46	98	98	0	285	317	132	41	80	80	84	37	44	98	95	0	1.639	1.515	1.558	1.545	2.121	1.573	0.575	136	888	94	541	596	0.713	336	205	359	237	59403	43173	9.051	6.297	0	0	0
3	7	6	""	"dck"	4670	18800	130	409	437	164	37	79	79	86	36	41	99	99	0	306	319	143	44	78	78	84	36	42	98	91	0	1.447	1.485	1.564	1.580	2.362	1.603	0.433	137	887	80	558	599	0.533	330	228	358	241	59879	43645	9.750	6.528	0	0	0
3	8	6	""	"dck"	5070	18790	140	377	381	148	38	76	76	81	39	48	98	96	0	228	254	123	48	75	75	80	33	41	91	85	0	1.967	1.704	1.740	1.888	2.338	1.761	0.493	152	1109	89	454	484	0.976	301	153	305	179	57919	38593	7.692	5.273	0	0	0
3	9	6	""	"bnip3l"	5470	18810	140	579	707	362	51	78	78	83	35	42	100	100	0	395	507	308	60	75	75	81	37	45	100	97	0	1.566	1.456	1.583	1.592	1.726	1.403	0.786	156	1112	94	821	1061	0.647	501	320	629	432	110226	79018	17.829	11.514	0	0	0
3	10	6	""	"bnip3l"	5870	18800	130	702	769	314	40	77	77	83	36	43	100	100	0	518	560	256	45	76	76	80	32	40	100	99	0	1.414	1.430	1.432	1.517	1.713	1.429	0.762	135	893	94	1067	1176	0.500	625	442	692	484	103854	75572	19.056	15.000	0	0	0
3	11	6	""	"bnip3l"	6270	18790	130	625	685	325	47	77	77	81	33	40	100	100	0	470	528	290	54	76	76	82	34	41	99	97	0	1.391	1.345	1.430	1.472	1.988	1.319	0.743	150	874	97	942	1060	0.476	548	394	608	452	102785	79136	18.303	13.118	0	0	0
3	12	6	""	"bnip3l"	6680	18800	150	548	643	351	54	78	78	84	57	67	99	98	0	396	489	293	59	77	77	84	49	58	96	94	0	1.473	1.371	1.458	1.489	2.125	1.364	0.735	165	1227	96	789	977	0.559	470	319	565	412	106158	80603	9.807	8.265	0	0	0
3	13	6	""	"ddx21"	7070	18770	140	5710	5516	1925	34	81	81	87	66	75	100	100	0	4969	5076	1930	38	78	78	84	43	51	100	100	0	1.151	1.087	1.100	1.111	1.553	1.075	0.940	163	1101	90	10520	10433	0.203	5629	4891	5435	4998	899045	827399	82.258	116.093	0	0	0
3	14	6	""	"ddx21"	7470	18770	130	6652	6490	2144	33	79	79	86	43	50	100	100	0	6046	6026	1914	31	79	79	98	251	256	99	99	0	1.102	1.078	1.057	1.093	1.490	1.085	0.943	152	864	95	12540	12358	0.140	6573	5967	6411	5947	986429	916019	148.930	23.618	0	0	0
3	15	6	""	"ddx21"	7880	18800	160	4624	4990	2451	49	81	81	91	51	56	100	100	0	4586	4519	2127	47	77	77	85	44	51	100	100	0	1.008	1.105	1.115	1.111	1.525	1.118	0.944	190	1494	96	9052	9351	0.011	4543	4509	4909	4442	948066	858536	96.059	100.773	0	0	0
3	16	6	""	"ddx21"	8270	18780	140	5035	5002	1817	36	78	78	83	33	39	100	100	0	4747	4681	1808	38	74	74	78	36	46	100	100	0	1.061	1.069	1.072	1.083	1.322	1.059	0.949	172	1092	92	9630	9531	0.085	4957	4673	4924	4607	860409	805122	149.061	127.861	0	0	0
3	17	6	""	"ifi204"	8670	18780	140	1813	1771	432	24	74	74	78	31	39	100	100	0	1063	1103	361	32	72	72	75	30	40	100	99	0	1.755	1.646	1.681	1.721	1.574	1.647	0.839	163	1105	93	2730	2728	0.811	1739	991	1697	1031	288599	179711	54.613	34.267	0	0	0
3	18	6	""	"ifi204"	9080	18780	140	1661	1638	514	31	71	71	84	110	130	100	100	0	1054	1074	346	32	70	70	79	62	78	100	99	0	1.616	1.561	1.593	1.585	1.515	1.617	0.830	150	1118	96	2574	2571	0.692	1590	984	1567	1004	245716	161111	14.127	16.048	0	0	0
3	19	6	""	"ifi204"	9480	18780	140	1795	1754	445	25	73	73	78	33	42	100	100	0	1046	1100	371	33	69	69	74	28	37	100	100	0	1.763	1.630	1.659	1.698	1.462	1.625	0.864	159	1105	93	2699	2712	0.818	1722	977	1681	1031	278932	174914	50.788	36.643	0	0	0
3	20	6	""	"ifi204"	9880	18780	150	1735	1734	461	26	77	77	81	32	39	100	100	0	1084	1072	341	31	74	74	78	30	38	99	99	0	1.642	1.660	1.633	1.733	1.660	1.683	0.849	172	1220	93	2668	2655	0.715	1658	1010	1657	998	298207	184332	51.656	33.133	0	0	0
3	1	7	""	"poh1"	2280	19190	130	407	419	161	38	76	76	86	80	93	96	89	0	502	529	187	35	76	76	82	42	51	99	99	0	0.777	0.757	0.742	0.712	2.117	0.751	0.623	133	895	97	757	796	-0.364	331	426	343	453	55788	70400	4.163	10.643	0	0	0
3	2	7	""	"poh1"	2670	19200	130	434	439	152	34	73	73	80	35	43	100	100	0	524	535	189	35	73	73	79	45	56	98	97	0	0.800	0.792	0.744	0.800	2.003	0.751	0.620	134	894	88	812	828	-0.322	361	451	366	462	58822	71696	10.257	10.133	0	0	0
3	3	7	""	"poh1"	3080	19210	130	449	452	140	30	75	75	82	36	43	100	98	0	494	516	192	37	76	76	82	39	47	99	99	0	0.895	0.857	0.824	0.874	1.876	0.786	0.612	142	882	93	792	817	-0.160	374	418	377	440	64229	73268	10.278	11.128	0	0	0
3	4	7	""	"poh1"	3470	19190	140	402	424	149	35	77	77	85	44	51	100	98	0	528	539	180	33	76	76	84	46	54	99	98	0	0.719	0.749	0.698	0.742	1.828	0.732	0.695	152	1112	89	777	810	-0.476	325	452	347	463	64383	81882	7.705	9.891	0	0	0
3	5	7	""	"krt2-4"	3880	19160	130	4193	4057	1041	25	82	82	95	90	94	100	100	0	3716	3672	1013	27	81	81	98	104	106	100	100	0	1.131	1.107	1.093	1.111	1.372	1.102	0.943	130	898	89	7746	7566	0.178	4111	3635	3975	3591	527402	477369	44.022	34.365	0	0	0
3	6	7	""	"krt2-4"	4270	19160	120	4374	4210	1034	24	77	77	85	46	54	100	100	0	4021	3823	951	24	78	78	86	45	52	100	100	0	1.090	1.104	1.079	1.110	1.414	1.105	0.935	129	783	88	8240	7878	0.124	4297	3943	4133	3745	543095	493231	89.674	83.044	0	0	0
3	7	7	""	"krt2-4"	4680	19180	130	3787	3765	951	25	82	82	89	41	46	100	100	0	3566	3511	968	27	80	80	87	45	51	100	100	0	1.063	1.073	1.094	1.095	1.533	1.064	0.926	136	892	97	7191	7114	0.088	3705	3486	3683	3431	512079	477513	89.659	76.089	0	0	0
3	8	7	""	"krt2-4"	5080	19170	140	3289	3391	1099	32	79	79	88	56	63	100	100	0	2995	3077	1113	36	76	76	87	69	79	99	99	0	1.100	1.104	1.105	1.152	1.713	1.090	0.908	146	1122	86	6129	6313	0.138	3210	2919	3312	3001	495034	449270	58.982	43.333	0	0	0
3	9	7	""	"sp8"	5490	19180	110	1011	968	280	28	79	79	84	37	44	100	100	0	1038	1039	321	30	77	77	83	40	48	100	100	0	0.970	0.924	0.930	0.941	1.592	0.912	0.820	96	612	82	1893	1851	-0.044	932	961	889	962	92918	99742	23.892	23.900	0	0	0
3	10	7	""	"sp8"	5880	19190	110	820	833	299	35	78	78	82	32	39	98	98	0	936	918	367	39	75	75	82	34	41	100	99	0	0.862	0.896	0.879	0.905	1.749	0.850	0.750	104	592	83	1603	1598	-0.214	742	861	755	843	86645	95495	23.469	24.588	0	0	0
3	11	7	""	"sp8"	6290	19190	110	903	890	287	32	78	78	86	46	53	98	98	0	966	992	313	31	79	79	91	93	102	100	97	0	0.930	0.889	0.917	0.878	1.672	0.873	0.784	97	607	83	1712	1725	-0.105	825	887	812	913	86282	96218	17.478	9.688	0	0	0
3	12	7	""	"sp8"	6660	19210	120	807	853	301	35	80	80	84	34	40	100	100	0	909	907	306	33	76	76	83	38	45	100	100	0	0.873	0.930	0.947	0.929	1.595	0.936	0.823	101	815	92	1560	1604	-0.196	727	833	773	831	86124	91566	22.618	21.684	0	0	0
3	13	7	""	"snk"	7080	19170	130	1041	1049	285	27	76	76	85	38	44	100	100	0	779	774	264	34	80	80	87	48	55	99	98	0	1.381	1.402	1.407	1.492	1.835	1.392	0.791	143	874	89	1664	1667	0.466	965	699	973	694	150048	110712	25.368	14.313	0	0	0
3	14	7	""	"snk"	7480	19180	130	1082	1053	283	26	80	80	88	59	67	100	100	0	763	760	267	35	77	77	86	50	58	99	97	0	1.461	1.425	1.482	1.516	1.713	1.413	0.795	140	882	95	1688	1656	0.547	1002	686	973	683	147414	106420	16.356	13.480	0	0	0
3	15	7	""	"snk"	7880	19180	140	758	748	242	32	77	77	88	64	72	100	99	0	586	602	201	33	75	75	83	48	57	99	99	0	1.333	1.273	1.215	1.301	1.753	1.306	0.732	153	1111	94	1192	1198	0.415	681	511	671	527	114460	92154	10.313	10.813	0	0	0
3	16	7	""	"snk"	8280	19180	140	959	983	252	25	77	77	82	39	47	100	100	0	686	694	252	36	74	74	80	37	46	98	98	0	1.441	1.461	1.482	1.545	1.707	1.450	0.770	154	1114	96	1494	1526	0.527	882	612	906	620	151325	106874	23.103	16.595	0	0	0
3	17	7	""	"mmp13"	8670	19190	120	168	185	87	47	73	73	78	32	41	79	65	0	157	177	104	58	72	72	76	39	51	76	56	0	1.118	1.067	0.882	0.959	4.445	0.688	0.123	119	787	89	180	217	0.161	95	85	112	105	22050	21074	3.344	2.590	0	0	0
3	18	7	""	"mmp13"	9070	19180	130	178	192	84	43	75	75	80	34	42	83	67	0	158	168	77	45	72	72	75	34	45	80	60	0	1.198	1.219	1.188	1.089	3.929	1.324	0.216	124	890	54	189	213	0.261	103	86	117	96	23798	20861	3.294	2.735	0	0	0
3	19	7	""	"mmp13"	9470	19180	130	156	170	87	51	75	75	78	31	39	74	56	0	149	170	82	48	68	68	72	28	38	82	68	0	1.000	0.931	1.090	1.128	3.483	0.964	0.130	126	894	85	162	197	0.000	81	81	95	102	21371	21464	2.968	3.500	0	0	0
3	20	7	""	"mmp13"	9880	19180	140	164	172	72	41	76	76	82	39	47	76	55	0	160	173	84	48	75	75	79	33	41	76	62	0	1.035	0.980	0.870	1.038	4.058	0.867	0.164	148	1105	82	173	194	0.050	88	85	96	98	25496	25635	2.308	2.848	0	0	0
3	1	8	""	"tnf rsf19"	2270	19590	150	604	628	242	38	75	75	81	39	48	100	99	0	555	572	260	45	72	72	80	39	48	98	96	0	1.095	1.106	1.109	1.175	2.010	1.072	0.724	174	1218	89	1012	1053	0.131	529	483	553	500	109287	99520	14.026	12.615	0	0	0
3	2	8	""	"tnf rsf19"	2670	19600	150	581	636	358	56	74	74	78	43	55	100	100	0	480	685	1501	219	74	74	79	39	49	100	98	0	1.249	0.920	1.230	1.219	1.811	0.285	0.474	160	1232	91	913	1173	0.321	507	406	562	611	101705	109612	12.977	15.538	0	0	0
3	3	8	""	"tnf rsf19"	3080	19590	150	551	568	249	43	75	75	80	34	42	100	99	0	446	481	250	51	73	73	79	34	43	98	96	0	1.276	1.208	1.255	1.275	1.885	1.164	0.709	180	1208	92	849	901	0.352	476	373	493	408	102329	86595	14.353	11.824	0	0	0
3	4	8	""	"tnf rsf19"	3470	19590	150	485	540	242	44	77	77	85	44	51	100	98	0	425	477	246	51	76	76	88	97	110	94	79	0	1.169	1.155	1.170	1.219	2.054	1.106	0.722	186	1202	96	757	864	0.225	408	349	463	401	100497	88740	10.341	4.010	0	0	0
3	5	8	""	"nqo1"	3880	19590	140	5158	5039	1481	29	79	79	92	109	118	100	100	0	4276	4268	1279	29	77	77	88	73	82	100	100	0	1.210	1.183	1.206	1.191	1.422	1.187	0.933	153	1111	90	9278	9151	0.275	5079	4199	4960	4191	770981	652966	45.385	57.260	0	0	0
3	6	8	""	"nqo1"	4270	19600	130	5697	5544	1490	26	82	82	90	70	77	100	100	0	4985	4850	1418	29	75	75	84	45	53	100	100	0	1.144	1.144	1.129	1.175	1.551	1.138	0.931	141	883	96	10525	10237	0.194	5615	4910	5462	4775	781763	683827	77.914	105.911	0	0	0
3	7	8	""	"nqo1"	4680	19600	140	5252	5011	1733	34	78	78	85	39	45	100	100	0	4509	4408	1610	36	78	78	85	41	48	100	99	0	1.168	1.139	1.149	1.167	1.600	1.134	0.927	154	1110	97	9605	9263	0.224	5174	4431	4933	4330	771674	678793	126.308	105.439	0	0	0
3	8	8	""	"nqo1"	5080	19600	140	4215	4146	1406	33	78	78	85	41	48	100	100	0	3619	3581	1287	35	76	76	83	39	46	100	100	0	1.168	1.161	1.165	1.172	1.277	1.154	0.947	157	1107	96	7680	7573	0.224	4137	3543	4068	3505	650891	562202	99.049	89.692	0	0	0
3	9	8	""	"ifnar2c_2"	5470	19590	150	1767	1736	415	23	78	78	85	43	50	100	100	0	1425	1420	356	25	77	77	86	89	103	100	99	0	1.253	1.235	1.263	1.243	1.476	1.232	0.885	160	1232	86	3037	3001	0.325	1689	1348	1658	1343	277754	227209	38.395	14.989	0	0	0
3	10	8	""	"ifnar2c_2"	5870	19600	140	1698	1676	405	24	81	81	106	531	500	98	92	0	1407	1409	400	28	77	77	105	644	613	94	53	0	1.216	1.197	1.189	1.237	1.622	0.950	0.897	165	1099	92	2947	2927	0.282	1617	1330	1595	1332	276534	232490	2.957	2.025	0	0	0
3	11	8	""	"ifnar2c_2"	6280	19590	140	1652	1650	353	21	78	78	86	41	47	100	100	0	1357	1323	346	26	74	74	83	58	69	99	98	0	1.227	1.259	1.232	1.300	1.528	1.255	0.886	164	1100	96	2857	2821	0.295	1574	1283	1572	1249	270584	216960	38.146	21.379	0	0	0
3	12	8	""	"ifnar2c_2"	6670	19590	150	1699	1669	403	24	79	79	89	141	158	100	100	0	1338	1327	396	29	78	78	85	44	51	99	99	0	1.286	1.273	1.271	1.297	1.427	1.264	0.887	174	1218	90	2880	2839	0.363	1620	1260	1590	1249	290408	230952	11.206	28.227	0	0	0
3	13	8	""	"radixin"	7080	19590	150	552	597	261	43	77	77	83	36	43	100	100	0	605	651	330	50	76	76	84	42	50	100	99	0	0.898	0.904	0.939	0.920	1.757	0.842	0.659	174	1218	93	1004	1095	-0.155	475	529	520	575	103791	113350	14.278	13.500	0	0	0
3	14	8	""	"radixin"	7480	19580	150	571	565	177	31	79	79	85	48	56	98	98	0	569	578	194	33	77	77	83	43	51	98	98	0	1.000	0.970	0.951	0.985	2.018	0.948	0.684	184	1204	94	984	987	0.000	492	492	486	501	103963	106390	10.000	11.512	0	0	0
3	15	8	""	"radixin"	7880	19580	150	517	516	153	29	77	77	84	45	53	98	98	0	563	586	186	31	76	76	82	43	52	100	100	0	0.903	0.861	0.906	0.842	1.754	0.836	0.766	183	1205	94	927	949	-0.147	440	487	439	510	94376	107194	9.600	11.721	0	0	0
3	16	8	""	"radixin"	8280	19580	160	531	544	151	27	77	77	83	37	44	100	100	0	560	585	192	32	75	75	80	35	43	100	99	0	0.936	0.916	0.952	0.938	1.624	0.879	0.755	196	1488	94	939	977	-0.095	454	485	467	510	106662	114727	12.459	14.429	0	0	0
3	17	8	""	"lrp1"	8670	19570	150	4112	4089	1006	24	78	78	84	42	50	100	100	0	3377	3375	944	27	71	71	80	57	71	100	100	0	1.220	1.214	1.215	1.230	1.410	1.208	0.932	198	1190	91	7340	7315	0.287	4034	3306	4011	3304	809707	668247	95.357	57.807	0	0	0
3	18	8	""	"lrp1"	9070	19580	150	3654	3769	1156	30	73	73	77	30	38	100	100	0	3264	3309	972	29	71	71	74	28	37	100	100	0	1.122	1.141	1.148	1.135	1.433	1.151	0.928	196	1192	93	6774	6934	0.166	3581	3193	3696	3238	738717	648651	123.067	115.536	0	0	0
3	19	8	""	"lrp1"	9480	19580	160	4293	4053	1133	27	72	72	77	30	38	100	100	0	3539	3370	964	28	70	70	74	28	37	100	100	0	1.217	1.206	1.209	1.223	1.457	1.209	0.940	201	1483	96	7690	7281	0.283	4221	3469	3981	3300	814674	677467	132.533	117.714	0	0	0
3	20	8	""	"lrp1"	9880	19580	160	3860	3779	968	25	78	78	82	33	40	100	100	0	3295	3233	938	29	74	74	79	36	45	99	99	0	1.174	1.172	1.183	1.231	1.784	1.163	0.929	199	1485	97	7003	6860	0.231	3782	3221	3701	3159	752103	643381	112.030	87.611	0	0	0
3	1	9	""	"star"	2280	19990	140	300	319	116	36	72	72	79	38	48	98	95	0	269	296	142	47	75	75	81	47	58	95	80	0	1.175	1.118	1.164	1.241	2.307	1.004	0.518	158	1106	96	422	468	0.233	228	194	247	221	50453	46727	6.316	4.574	0	0	0
3	2	9	""	"star"	2680	19990	140	285	293	110	37	71	71	75	32	42	99	96	0	257	283	141	49	72	72	78	37	47	95	86	0	1.157	1.052	1.145	1.170	2.543	0.933	0.489	151	1117	80	399	433	0.210	214	185	222	211	44199	42783	6.813	5.541	0	0	0
3	3	9	""	"star"	3080	20000	140	290	299	118	39	74	74	80	34	42	96	90	0	261	277	133	48	75	75	79	35	44	92	84	0	1.161	1.114	1.111	1.197	3.042	1.044	0.403	150	1118	94	402	427	0.215	216	186	225	202	44924	41604	6.441	5.657	0	0	0
3	4	9	""	"star"	3480	19990	140	277	306	133	43	76	76	82	39	47	96	91	0	244	279	152	54	72	72	82	96	117	76	41	0	1.169	1.111	1.250	1.193	2.509	0.990	0.464	160	1108	93	373	437	0.225	201	172	230	207	48930	44683	5.744	2.052	-100	0	1
3	5	9	""	"mnt"	3880	19980	130	3353	3295	710	21	81	81	93	72	77	100	100	0	2569	2556	690	26	81	81	109	446	409	98	97	0	1.315	1.299	1.293	1.340	1.400	1.184	0.773	151	873	94	5760	5689	0.395	3272	2488	3214	2475	497546	385882	44.472	5.487	0	0	0
3	6	9	""	"mnt"	4270	19980	130	3435	3320	693	20	81	81	97	108	111	100	100	0	2603	2548	598	23	80	80	91	71	78	100	99	0	1.329	1.312	1.305	1.340	1.406	1.313	0.930	140	884	93	5877	5707	0.410	3354	2523	3239	2468	464818	356650	29.843	34.606	0	0	0
3	7	9	""	"mnt"	4680	19990	130	3357	3267	706	21	77	77	84	41	48	100	100	0	2490	2471	571	23	78	78	83	39	46	100	100	0	1.360	1.333	1.303	1.342	1.328	1.338	0.934	147	877	92	5692	5583	0.444	3280	2412	3190	2393	480297	363282	77.634	61.231	0	0	0
3	8	9	""	"mnt"	5070	20000	150	3115	3068	713	23	79	79	87	70	80	100	100	0	2449	2371	592	24	77	77	85	62	72	99	99	0	1.280	1.303	1.320	1.332	1.521	1.306	0.938	154	1238	91	5408	5283	0.356	3036	2372	2989	2294	472545	365117	42.586	36.871	0	0	0
3	9	9	""	"vig1"	5470	19980	140	3667	3622	1102	30	78	78	85	48	56	100	100	0	3219	3131	965	30	78	78	86	59	68	100	99	0	1.143	1.161	1.126	1.175	1.777	1.166	0.901	152	1116	90	6730	6597	0.193	3589	3141	3544	3053	550582	475865	73.688	51.610	0	0	0
3	10	9	""	"vig1"	5880	19970	130	3917	3771	884	23	81	81	87	42	48	100	100	0	3339	3245	694	21	77	77	84	37	44	100	100	0	1.176	1.165	1.180	1.149	1.398	1.178	0.929	143	881	89	7098	6858	0.234	3836	3262	3690	3168	539256	464034	87.714	85.432	0	0	0
3	11	9	""	"vig1"	6280	19980	140	3787	3671	897	24	78	78	85	44	51	100	100	0	3268	3208	718	22	76	76	83	47	56	100	100	0	1.162	1.147	1.154	1.128	1.413	1.157	0.927	152	1112	93	6901	6725	0.217	3709	3192	3593	3132	557971	487595	81.500	66.489	0	0	0
3	12	9	""	"vig1"	6670	19980	140	3647	3823	3030	79	79	79	84	37	44	100	100	0	3026	2964	824	27	77	77	87	69	79	100	99	0	1.210	1.297	1.246	1.249	1.442	1.886	0.657	162	1102	89	6517	6631	0.275	3568	2949	3744	2887	619373	480181	101.054	41.696	0	0	0
3	13	9	""	"pdcd2"	7070	19990	150	369	384	111	28	77	77	82	35	42	100	98	0	290	298	118	39	76	76	83	38	45	96	89	0	1.364	1.383	1.518	1.541	2.255	1.351	0.525	177	1215	92	506	529	0.448	292	214	307	222	68051	52721	8.629	5.658	0	0	0
3	14	9	""	"pdcd2"	7470	19990	140	404	409	126	30	79	79	83	39	46	99	99	0	300	319	130	40	75	75	81	37	45	98	96	0	1.444	1.352	1.376	1.425	2.098	1.362	0.528	164	1100	96	550	574	0.530	325	225	330	244	67049	52262	8.359	6.432	0	0	0
3	15	9	""	"pdcd2"	7880	19990	140	363	398	292	73	79	79	86	48	55	97	95	0	289	306	136	44	74	74	84	76	90	91	71	0	1.321	1.375	1.378	1.359	2.148	1.701	0.378	170	1090	95	499	551	0.402	284	215	319	232	67704	52030	6.500	2.921	0	0	0
3	16	9	""	"pdcd2"	8280	19990	150	399	419	130	31	79	79	86	71	82	100	95	0	319	315	107	33	76	76	85	72	84	95	77	0	1.317	1.423	1.332	1.474	1.880	1.385	0.581	171	1217	94	563	579	0.397	320	243	340	239	71727	53853	4.690	3.194	0	0	0
3	17	9	""	"il17r"	8670	19980	150	32629	31382	6027	19	81	81	93	136	146	100	100	0	24806	24389	5374	22	75	75	89	129	144	100	100	0	1.316	1.287	1.271	1.314	1.431	1.281	0.964	187	1201	92	57279	55615	0.396	32548	24731	31301	24314	5868405	4560757	230.066	188.372	0	0	0
3	18	9	""	"il17r"	9080	19980	150	28854	27894	5695	20	76	76	82	34	41	100	100	0	22861	21854	4927	22	74	74	80	52	65	100	100	0	1.263	1.277	1.264	1.302	1.440	1.274	0.963	190	1198	90	51565	49598	0.337	28778	22787	27818	21780	5299942	4152346	818.000	418.731	0	0	0
3	19	9	""	"il17r"	9480	19980	160	31409	30112	6314	20	78	78	84	40	47	100	100	0	24504	23260	5441	23	75	75	81	54	66	100	100	0	1.283	1.295	1.289	1.321	1.458	1.291	0.968	187	1497	92	55760	53219	0.360	31331	24429	30034	23185	5630955	4349696	750.700	429.241	0	0	0
3	20	9	""	"il17r"	9880	19980	140	31207	29539	5784	19	79	79	85	54	63	100	100	0	23949	22878	4791	20	76	76	84	47	55	100	100	0	1.304	1.292	1.287	1.304	1.452	1.292	0.959	177	1083	91	55001	52262	0.383	31128	23873	29460	22802	5228367	4049468	545.444	484.979	0	0	0
3	1	10	""	"sp6"	2280	20400	130	1375	1365	403	29	74	74	79	37	46	100	99	0	1329	1302	365	28	78	78	82	41	50	100	100	0	1.040	1.055	1.043	1.030	1.591	1.063	0.850	136	884	84	2552	2515	0.057	1301	1251	1291	1224	185635	177099	34.757	29.756	0	0	0
3	2	10	""	"sp6"	2670	20410	120	1299	1306	325	24	74	74	78	33	42	100	100	0	1336	1339	348	25	72	72	78	44	56	100	100	0	0.969	0.972	0.940	0.974	1.364	0.967	0.893	125	787	89	2489	2499	-0.045	1225	1264	1232	1267	163210	167404	37.212	28.659	0	0	0
3	3	10	""	"sp6"	3070	20400	140	1236	1243	380	30	77	77	82	34	41	100	100	0	1155	1183	325	27	73	73	78	34	43	100	99	0	1.071	1.050	1.078	1.033	1.622	1.062	0.842	138	1130	89	2241	2276	0.099	1159	1082	1166	1110	171494	163317	34.147	32.500	0	0	0
3	4	10	""	"sp6"	3470	20400	130	1313	1280	351	27	76	76	84	51	60	99	99	0	1140	1177	410	34	74	74	81	45	55	100	100	0	1.160	1.092	1.124	1.110	1.613	1.060	0.836	144	880	91	2303	2307	0.214	1237	1066	1204	1103	184289	169544	23.451	24.356	0	0	0
3	5	10	""	"rpl44"	3870	20390	160	19871	19382	3751	19	83	83	93	75	80	100	100	0	17731	17613	3660	20	79	79	89	64	71	100	100	0	1.121	1.101	1.104	1.110	1.384	1.098	0.961	204	1480	89	37440	36833	0.165	19788	17652	19299	17534	3953981	3593082	257.187	273.813	0	0	0
3	6	10	""	"rpl44"	4270	20400	150	19578	19198	3882	20	82	82	92	50	54	100	100	0	18009	17717	3100	17	79	79	92	60	65	100	100	0	1.087	1.084	1.106	1.072	1.267	1.091	0.963	201	1187	94	37426	36754	0.120	19496	17930	19116	17638	3858848	3561038	382.120	293.750	0	0	0
3	7	10	""	"rpl44"	4680	20390	160	19941	18996	4569	24	82	82	95	141	148	100	100	0	18414	17420	4140	23	78	78	89	64	71	100	100	0	1.083	1.091	1.097	1.086	1.340	1.092	0.960	203	1481	93	38195	36256	0.115	19859	18336	18914	17342	3856282	3536359	134.050	270.797	0	0	0
3	8	10	""	"rpl44"	5080	20390	160	18827	18332	3700	20	80	80	88	54	61	100	100	0	17389	16800	3965	23	77	77	85	45	52	100	100	0	1.083	1.091	1.093	1.115	1.343	1.081	0.968	207	1477	95	36059	34975	0.115	18747	17312	18252	16723	3794772	3477644	337.852	371.444	0	0	0
3	9	10	""	"mdm2"	5480	20380	140	334	343	99	28	77	77	87	65	74	99	92	0	272	276	92	33	76	76	82	42	51	97	92	0	1.311	1.330	1.314	1.381	1.877	1.372	0.522	165	1099	91	453	466	0.391	257	196	266	200	56627	45605	3.938	4.619	0	0	0
3	10	10	""	"mdm2"	5880	20390	140	328	350	98	28	80	80	85	40	47	100	98	0	262	275	94	34	75	75	84	71	84	92	73	0	1.326	1.350	1.349	1.407	1.957	1.381	0.515	166	1098	95	435	470	0.407	248	187	270	200	58043	45640	6.625	2.690	0	0	0
3	11	10	""	"mdm2"	6270	20380	150	335	338	102	30	79	79	89	110	123	93	61	0	262	271	85	31	76	76	88	102	115	89	42	0	1.376	1.328	1.423	1.355	1.943	1.378	0.549	173	1219	90	442	454	0.460	256	186	259	195	58463	46896	2.264	1.794	-100	0	1
3	12	10	""	"mdm2"	6680	20380	150	317	318	98	30	77	77	84	45	53	98	94	0	247	262	86	32	75	75	82	42	51	98	89	0	1.395	1.289	1.328	1.323	1.947	1.332	0.544	185	1207	90	412	428	0.480	240	172	241	187	58825	48402	5.200	4.286	0	0	0
3	13	10	""	"tdo"	7080	20370	140	612	620	209	33	76	76	84	55	65	100	99	0	552	579	217	37	76	76	82	42	51	98	98	0	1.126	1.082	1.103	1.108	1.827	1.067	0.719	152	1116	90	1012	1047	0.171	536	476	544	503	94173	88047	9.745	11.833	0	0	0
3	14	10	""	"tdo"	7470	20370	140	628	656	215	32	77	77	87	79	90	99	97	0	549	571	193	33	76	76	86	63	73	100	97	0	1.165	1.170	1.225	1.172	1.809	1.194	0.703	144	1124	92	1024	1074	0.220	551	473	579	495	94498	82200	7.203	7.698	0	0	0
3	15	10	""	"tdo"	7880	20370	140	663	666	206	30	79	79	86	53	61	99	99	0	565	588	215	36	74	74	83	66	79	99	98	0	1.189	1.142	1.165	1.152	1.755	1.110	0.698	155	1113	94	1075	1101	0.250	584	491	587	514	103300	91068	10.943	7.652	0	0	0
3	16	10	""	"tdo"	8280	20370	140	578	596	191	32	79	79	86	39	45	100	99	0	559	562	208	37	78	78	84	37	44	100	100	0	1.037	1.068	1.116	1.094	1.779	1.051	0.696	163	1101	92	980	1001	0.052	499	481	517	484	97181	91653	13.077	12.919	0	0	0
3	17	10	""	"buffer"	8670	20370	150	78	81	38	46	80	80	89	63	70	5	0	0	77	90	53	58	77	77	87	59	67	8	3	0	100000.000	0.077	1.231	1.182	4.907	0.363	0.035	156	1272	100	-2	14	16.610	-2	0	1	13	12681	14027	-0.127	0.051	-100	0	1
3	18	10	""	"buffer"	9080	20370	150	82	84	35	41	74	74	80	34	42	18	6	0	78	84	33	39	75	75	83	59	71	6	0	0	2.667	1.111	1.200	1.248	4.888	0.315	0.008	156	1272	100	11	19	1.415	8	3	10	9	13139	13166	0.118	0.017	-100	0	1
3	19	10	""	"buffer"	9500	20300	60	631	1297	1273	98	79	79	84	41	48	97	97	0	325	560	494	88	77	77	80	30	37	94	91	0	2.226	2.522	2.378	2.580	2.790	3.077	0.614	34	141	57	800	1701	1.154	552	248	1218	483	44113	19046	29.585	16.000	0	0	0
3	20	10	""	"buffer"	9920	20340	50	154	175	83	47	82	82	83	28	33	92	64	0	211	348	288	82	82	82	89	46	51	78	57	0	0.558	0.350	0.310	0.441	2.975	0.188	0.201	14	81	55	201	359	-0.842	72	129	93	266	2448	4874	3.286	5.630	0	0	0
3	1	11	""	"sp3"	2290	20790	150	1758	1691	492	29	73	73	83	224	269	99	98	0	1444	1405	482	34	72	72	83	164	197	98	96	0	1.228	1.214	1.238	1.241	1.617	1.204	0.875	156	1232	94	3057	2951	0.296	1685	1372	1618	1333	263718	219208	7.179	8.061	0	0	0
3	2	11	""	"sp3"	2680	20800	130	1765	1720	441	25	75	75	85	59	69	100	100	0	1431	1475	416	28	70	70	96	202	210	99	97	0	1.242	1.171	1.177	1.188	1.492	1.165	0.866	143	881	97	3051	3050	0.313	1690	1361	1645	1405	245890	210892	27.712	6.827	0	0	0
3	3	11	""	"sp3"	3070	20790	130	1644	1625	458	28	72	72	78	35	44	100	100	0	1315	1355	379	27	72	72	78	38	48	100	100	0	1.265	1.210	1.213	1.201	1.477	1.226	0.868	143	877	84	2815	2836	0.339	1572	1243	1553	1283	232401	193803	44.200	33.605	0	0	0
3	4	11	""	"sp3"	3480	20790	140	1494	1508	555	36	77	77	83	59	71	99	99	0	1278	1299	506	38	74	74	82	69	84	99	98	0	1.177	1.168	1.168	1.195	1.634	1.164	0.848	158	1106	90	2621	2656	0.235	1417	1204	1431	1225	238335	205272	24.153	17.638	0	0	0
3	5	11	""	"mxi1"	3870	20790	130	2504	2488	585	23	80	80	88	53	60	100	100	0	2339	2401	640	26	79	79	89	68	76	100	100	0	1.073	1.037	1.066	1.041	1.306	1.025	0.912	145	883	90	4684	4730	0.102	2424	2260	2408	2322	360790	348104	45.283	34.000	0	0	0
3	6	11	""	"mxi1"	4270	20800	140	2659	2599	676	26	80	80	92	76	82	100	100	0	2453	2440	653	26	78	78	88	59	67	100	100	0	1.086	1.066	1.056	1.079	1.427	1.066	0.929	141	1127	91	4954	4881	0.119	2579	2375	2519	2362	366434	343992	32.987	39.864	0	0	0
3	7	11	""	"mxi1"	4670	20790	140	2455	2350	580	24	82	82	89	49	55	100	100	0	2397	2324	589	25	79	79	90	61	67	100	100	0	1.024	1.010	1.003	1.010	1.365	1.010	0.927	148	1120	87	4691	4513	0.034	2373	2318	2268	2245	347833	343917	46.143	36.623	0	0	0
3	8	11	""	"mxi1"	5080	20800	140	2252	2191	485	22	80	80	88	49	55	100	100	0	2133	2112	557	26	77	77	93	286	307	100	99	0	1.056	1.037	1.035	1.053	1.328	0.949	0.785	155	1113	95	4228	4146	0.079	2172	2056	2111	2035	339644	327358	42.918	7.059	0	0	0
3	9	11	""	"itgb1"	5470	20780	150	79	85	39	45	77	77	82	35	42	19	7	0	78	95	128	134	77	77	82	39	47	13	3	0	2.000	0.444	1.299	1.226	4.593	0.008	0.000	156	1272	100	3	26	1.000	2	1	8	18	13280	14769	0.086	0.333	-100	0	1
3	10	11	""	"itgb1"	5910	20780	80	150	2272	5524	243	78	78	82	34	41	66	55	0	161	144	52	36	78	78	83	35	42	66	55	0	0.867	33.242	2.491	3.593	15.066	216.257	0.019	9	362	81	155	2260	-0.206	72	83	2194	66	20447	1300	64.412	1.743	0	0	0
3	11	11	""	"itgb1"	6270	20780	150	77	84	37	44	78	78	85	66	77	5	0	0	78	82	40	48	76	76	87	120	137	1	0	0	-0.500	1.000	0.806	0.853	4.120	6.131	0.005	156	1272	100	1	12	Error	-1	2	6	6	13168	12862	-0.015	-0.042	-100	0	1
3	12	11	""	"itgb1"	6670	20780	150	78	86	42	48	78	78	86	75	87	5	1	0	79	85	40	47	75	75	84	112	133	1	0	0	0.000	0.800	0.860	0.881	4.188	2.567	0.000	156	1272	100	4	18	Error	0	4	8	10	13418	13329	0.000	0.009	-100	0	1
3	13	11	""	"empty"	7070	20780	150	1138	1076	377	35	78	78	86	63	73	95	92	0	937	923	352	38	75	75	119	1287	1081	7	0	0	1.230	1.177	1.227	1.178	1.712	0.067	0.058	156	1272	100	1922	1846	0.299	1060	862	998	848	167890	143968	15.714	0.625	-100	0	1
3	14	11	""	"empty"	7470	20780	150	1206	1153	459	39	76	76	81	35	43	96	93	0	1044	988	379	38	78	78	87	55	63	94	92	0	1.170	1.184	1.141	1.158	1.678	1.223	0.842	156	1272	100	2096	1987	0.227	1130	966	1077	910	179852	154197	30.629	16.382	-50	0	0
3	15	11	""	"empty"	7870	20780	150	1175	1060	503	47	78	78	85	45	52	92	87	0	975	897	381	42	75	75	83	63	75	92	91	0	1.219	1.195	1.185	1.065	1.905	1.223	0.820	156	1272	100	1997	1804	0.286	1097	900	982	822	165287	139914	21.667	12.921	-50	0	0
3	16	11	""	"empty"	8270	20770	150	1083	986	485	49	80	80	88	51	57	88	85	0	880	821	394	47	78	78	86	57	66	87	87	0	1.251	1.219	1.191	1.187	1.850	1.202	0.800	156	1272	100	1805	1649	0.323	1003	802	906	743	153866	128125	17.608	12.895	-50	0	0
3	17	11	""	"sp5"	8700	20780	120	1149	1129	315	27	78	78	85	46	54	100	100	0	1054	1051	323	30	77	77	85	81	95	99	97	0	1.096	1.079	1.050	1.082	1.629	1.066	0.810	119	789	90	2048	2025	0.132	1071	977	1051	974	134314	125057	22.696	11.926	0	0	0
3	18	11	""	"sp5"	9090	20800	120	1121	1090	292	26	74	74	98	384	391	95	85	0	1020	1013	286	28	73	73	96	239	248	98	92	0	1.106	1.081	1.071	1.078	1.607	1.089	0.805	119	795	86	1994	1956	0.145	1047	947	1016	940	129666	120578	2.583	3.837	0	0	0
3	19	11	""	"sp5"	9480	20810	120	968	971	351	36	75	75	81	50	61	100	100	0	839	895	390	43	72	72	91	375	412	86	51	0	1.164	1.089	1.097	1.149	1.659	1.056	0.809	125	787	96	1660	1719	0.219	893	767	896	823	121418	111823	17.800	2.144	0	0	0
3	20	11	""	"sp5"	9860	20820	130	959	961	288	29	78	78	85	41	48	100	100	0	925	917	303	33	72	72	80	51	63	99	98	0	1.033	1.045	1.081	1.069	1.788	1.033	0.795	142	882	90	1734	1728	0.047	881	853	883	845	136480	130235	21.366	16.412	0	0	0
4	1	1	""	"sp4"	11290	16850	120	1102	1098	308	28	77	77	82	35	42	100	99	0	988	978	305	31	74	74	82	55	67	100	100	0	1.121	1.129	1.101	1.136	1.669	1.125	0.826	106	806	92	1939	1925	0.165	1025	914	1021	904	116414	103681	29.029	16.291	0	0	0
4	2	1	""	"sp4"	11680	16850	120	1050	1052	297	28	79	79	82	33	40	100	100	0	964	985	307	31	75	75	79	31	39	100	99	0	1.092	1.069	1.082	1.092	1.656	1.063	0.847	112	800	87	1860	1883	0.127	971	889	973	910	117840	110326	29.394	29.226	0	0	0
4	3	1	""	"sp4"	12080	16840	120	1033	1253	1181	94	81	81	86	36	41	100	99	0	961	1131	1237	109	78	78	87	49	56	100	99	0	1.078	1.113	1.092	1.147	1.961	1.013	0.552	125	777	72	1835	2225	0.108	952	883	1172	1053	156573	141352	32.417	21.306	0	0	0
4	4	1	""	"sp4"	12480	16840	120	1125	1120	340	30	91	91	103	74	71	99	98	0	972	1015	581	57	87	87	103	79	76	100	99	0	1.168	1.109	1.196	1.133	1.914	0.953	0.634	117	795	87	1919	1957	0.224	1034	885	1029	928	131059	118763	13.743	11.544	0	0	0
4	5	1	""	"bsg"	12890	16840	130	1846	1787	409	22	80	80	86	41	47	100	100	0	811	809	213	26	79	79	86	48	55	100	100	0	2.413	2.338	2.357	2.366	1.539	2.404	0.859	147	877	97	2498	2437	1.271	1766	732	1707	730	262683	118991	41.488	15.063	0	0	0
4	6	1	""	"bsg"	13290	16840	130	1851	1838	412	22	80	80	95	151	158	100	100	0	797	812	287	35	76	76	88	86	97	98	97	0	2.456	2.389	2.378	2.551	1.701	2.438	0.765	142	882	92	2492	2494	1.296	1771	721	1758	736	260998	115278	11.543	8.419	0	0	0
4	7	1	""	"bsg"	13680	16850	140	1842	1801	456	25	81	81	92	93	101	100	100	0	778	809	277	34	79	79	94	152	161	96	96	0	2.519	2.356	2.546	2.475	1.664	2.431	0.802	151	1117	94	2460	2450	1.333	1761	699	1720	730	271986	122140	18.376	4.704	0	0	0
4	8	1	""	"bsg"	14080	16840	140	1761	1757	413	23	76	76	83	39	46	100	100	0	789	788	253	32	78	78	84	39	46	100	99	0	2.370	2.368	2.509	2.465	1.610	2.397	0.840	155	1113	88	2396	2391	1.245	1685	711	1681	710	272301	122078	42.923	18.051	0	0	0
4	9	1	""	"dncic"	14490	16850	130	410	425	130	30	77	77	81	37	45	100	100	0	335	347	153	44	72	72	78	35	44	96	92	0	1.266	1.265	1.333	1.439	2.256	1.204	0.510	124	900	94	596	623	0.340	333	263	348	275	52705	43006	9.297	7.686	0	0	0
4	10	1	""	"dncic"	14880	16840	130	386	401	150	37	77	77	88	102	115	96	75	0	363	375	140	37	75	75	87	107	122	94	71	0	1.073	1.080	1.056	1.099	2.234	1.058	0.528	128	896	89	597	624	0.102	309	288	324	300	51276	47956	3.069	2.692	0	0	0
4	11	1	""	"dncic"	15280	16840	130	370	383	129	33	81	81	88	73	82	98	87	0	338	361	143	39	75	75	83	60	72	96	92	0	1.099	1.056	1.072	1.092	1.913	1.028	0.498	126	902	95	552	588	0.136	289	263	302	286	48204	45516	4.041	4.633	0	0	0
4	12	1	""	"dncic"	15680	16840	130	356	379	156	41	78	78	91	131	143	88	51	0	337	357	164	45	76	76	86	85	98	88	72	0	1.065	1.071	1.123	1.120	2.241	1.080	0.476	131	897	94	539	582	0.091	278	261	301	281	49685	46767	2.198	3.188	0	0	0
4	13	1	""	"btg1"	16080	16840	140	1445	1451	374	25	87	87	240	600	250	98	67	0	768	756	264	34	79	79	164	309	188	91	57	0	1.971	2.015	2.010	2.193	1.835	2.049	0.789	162	1106	90	2047	2041	0.979	1358	689	1364	677	235093	122494	2.018	1.916	0	0	0
4	14	1	""	"btg1"	16480	16840	140	1473	1418	417	29	85	85	183	748	408	90	38	0	749	747	307	41	82	82	147	501	340	71	10	0	2.081	2.005	2.019	2.189	1.902	1.621	0.922	164	1100	90	2055	1998	1.057	1388	667	1333	665	232497	122474	1.651	1.198	-100	0	1
4	15	1	""	"btg1"	16900	16840	180	1454	1297	631	48	83	83	103	87	84	97	95	0	722	668	367	54	79	79	92	62	67	94	84	0	2.132	2.061	2.137	2.286	1.871	2.067	0.809	214	1902	52	2014	1803	1.092	1371	643	1214	589	277534	143010	13.724	9.290	0	0	0
4	16	1	""	"btg1"	17290	16840	140	1673	1645	440	26	75	75	86	95	110	100	100	0	766	818	308	37	71	71	78	44	56	99	99	0	2.299	2.102	2.107	2.217	1.750	2.173	0.767	169	1095	89	2293	2317	1.201	1598	695	1570	747	278081	138179	16.411	16.818	0	0	0
4	17	1	""	"sp7"	17690	16840	110	827	825	261	31	80	80	86	41	47	99	97	0	721	721	251	34	79	79	83	36	43	99	98	0	1.164	1.160	1.189	1.198	2.218	1.153	0.772	102	602	89	1389	1387	0.219	747	642	745	642	84161	73585	18.024	17.722	0	0	0
4	18	1	""	"sp7"	18100	16840	110	880	862	244	28	78	78	86	49	56	98	98	0	716	730	221	30	75	75	91	190	208	96	91	0	1.251	1.197	1.234	1.157	2.184	0.955	0.520	99	609	96	1443	1439	0.323	802	641	784	655	85343	72231	15.837	3.363	0	0	0
4	19	1	""	"sp7"	18480	16820	110	863	873	260	29	80	80	88	40	45	100	100	0	792	794	242	30	81	81	89	67	75	100	98	0	1.101	1.112	1.141	1.117	1.628	1.115	0.773	94	614	79	1494	1506	0.139	783	711	793	713	82037	74676	19.625	10.522	0	0	0
4	20	1	""	"sp7"	18870	16830	110	790	795	237	29	78	78	85	42	49	100	100	0	667	675	251	37	73	73	80	39	48	98	98	0	1.199	1.191	1.185	1.289	2.055	1.180	0.748	106	598	92	1306	1319	0.262	712	594	717	602	84274	71579	16.905	15.256	0	0	0
4	1	2	""	"ara"	11270	17240	90	148	146	52	35	80	80	87	34	39	63	47	0	122	131	49	37	78	78	87	54	62	36	5	0	1.545	1.245	1.600	0.744	5.812	1.204	0.005	19	411	0	112	119	0.628	68	44	66	53	2779	2494	1.735	0.815	-100	0	1
4	2	2	""	"ara"	11710	17260	70	169	376	551	146	80	80	84	43	51	80	50	0	165	232	303	130	77	77	85	63	74	60	25	0	1.011	1.910	1.180	1.497	3.195	2.498	0.316	20	222	59	177	451	0.016	89	88	296	155	7517	4645	6.791	2.333	-100	0	1
4	3	2	""	"ara"	12080	17210	90	170	177	46	25	77	77	85	36	42	100	68	0	146	172	116	67	73	73	82	47	57	59	31	0	1.274	1.010	1.433	1.129	3.367	1.184	0.237	22	415	0	166	199	0.349	93	73	100	99	3904	3777	2.556	1.915	-100	0	1
4	4	2	""	"ara"	12510	17230	90	161	166	51	30	85	85	88	35	39	75	60	0	171	165	68	41	78	78	87	42	48	75	55	0	0.817	0.931	0.904	0.896	4.703	0.886	0.008	20	389	83	169	168	-0.292	76	93	81	87	3323	3290	2.229	1.857	0	0	0
4	5	2	""	"dntt"	12910	17260	80	133	159	84	52	76	76	108	410	379	0	0	0	148	181	117	64	80	80	94	139	147	22	7	0	0.838	0.822	0.570	1.015	5.156	0.463	0.028	27	305	60	125	184	-0.255	57	68	83	101	4286	4891	0.124	0.626	-100	0	1
4	6	2	""	"dntt"	13270	17240	90	149	281	481	171	79	79	87	41	47	72	44	0	155	183	90	49	76	76	83	41	49	83	44	0	0.886	1.888	1.163	0.998	8.116	6.634	0.101	18	386	65	149	309	-0.175	70	79	202	107	5060	3290	4.732	2.439	-100	0	1
4	7	2	""	"dntt"	13670	17250	90	148	159	67	42	80	80	91	124	136	28	0	0	148	185	88	47	76	76	81	33	40	85	57	0	0.944	0.725	0.873	0.724	5.384	0.535	0.022	14	414	71	140	188	-0.083	68	72	79	109	2226	2596	0.548	3.152	-100	0	1
4	8	2	""	"dntt"	14070	17240	120	148	152	66	43	79	79	84	36	42	73	33	0	140	152	73	48	76	76	83	39	46	66	40	0	1.078	0.961	0.747	0.696	6.466	1.002	0.013	15	895	77	133	149	0.108	69	64	73	76	2277	2274	1.889	1.769	-100	0	1
4	9	2	""	"capn3"	14480	17250	140	25547	24688	9608	38	80	80	86	46	53	100	100	0	21698	20621	8102	39	75	75	81	43	53	100	100	0	1.178	1.198	1.211	1.210	1.670	1.203	0.932	158	1110	85	47090	45154	0.236	25467	21623	24608	20546	3900724	3258112	534.826	477.674	0	0	0
4	10	2	""	"capn3"	14880	17250	130	27836	26944	8596	31	79	79	95	173	182	100	100	0	24187	23023	7288	31	76	76	85	58	68	100	100	0	1.151	1.171	1.159	1.159	1.471	1.174	0.950	139	889	92	51868	49812	0.203	27757	24111	26865	22947	3745167	3200235	155.197	395.483	0	0	0
4	11	2	""	"capn3"	15280	17240	140	25395	24021	7441	30	78	78	83	41	49	100	100	0	22320	20645	7055	34	75	75	80	37	46	100	100	0	1.138	1.164	1.155	1.202	1.588	1.154	0.945	146	1122	95	47562	44513	0.187	25317	22245	23943	20570	3507014	3014180	583.854	555.811	0	0	0
4	12	2	""	"capn3"	15670	17250	140	24620	23231	8591	36	75	75	82	61	74	100	100	0	21115	20009	7535	37	76	76	83	54	65	100	100	0	1.167	1.162	1.169	1.185	1.892	1.163	0.934	156	1108	87	45584	43089	0.223	24545	21039	23156	19933	3624025	3121473	379.492	369.000	0	0	0
4	13	2	""	"ebf1"	16080	17240	130	294	299	135	45	79	79	100	311	311	17	0	0	254	287	153	53	78	78	119	942	791	0	0	0	1.222	1.053	0.940	1.122	2.896	0.326	0.928	132	892	87	391	429	0.289	215	176	220	209	39510	37914	0.640	0.178	-100	0	1
4	14	2	""	"ebf1"	16480	17240	130	313	325	138	42	80	80	95	119	125	83	48	0	289	303	129	42	77	77	92	143	155	74	26	0	1.099	1.084	1.138	1.046	2.445	1.122	0.429	130	898	90	445	471	0.136	233	212	245	226	42259	39453	1.933	1.476	-100	0	1
4	15	2	""	"ebf1"	16890	17240	150	349	414	234	56	81	81	99	108	109	90	58	0	280	306	178	58	79	79	93	92	98	79	53	0	1.333	1.467	1.474	1.563	2.816	1.603	0.479	203	1120	0	469	560	0.415	268	201	333	227	84075	62210	2.917	2.315	-100	0	0
4	16	2	""	"ebf1"	17280	17240	140	291	327	238	72	77	77	82	36	43	97	90	0	278	296	154	52	75	75	82	40	48	97	87	0	1.054	1.131	1.217	1.140	2.712	1.520	0.355	140	1128	90	417	471	0.076	214	203	250	221	45830	41372	6.806	5.350	0	0	0
4	17	2	""	"sp2"	17700	17250	120	1937	1885	633	33	79	79	84	39	46	100	100	0	1642	1698	581	34	76	76	87	57	65	100	99	0	1.186	1.113	1.146	1.127	1.761	1.119	0.863	102	814	94	3424	3428	0.246	1858	1566	1806	1622	192266	173164	46.179	28.263	0	0	0
4	18	2	""	"sp2"	18080	17250	120	1942	1925	652	33	77	77	81	35	43	100	100	0	1828	1717	597	34	71	71	77	37	48	100	100	0	1.061	1.123	1.144	1.139	1.710	1.133	0.838	103	809	80	3622	3494	0.085	1865	1757	1848	1646	198316	176811	52.686	44.324	0	0	0
4	19	2	""	"sp2"	18490	17230	120	1925	1909	607	31	76	76	81	34	41	100	100	0	1568	1594	563	35	77	77	85	56	65	100	98	0	1.240	1.208	1.223	1.256	1.933	1.209	0.816	111	805	92	3340	3350	0.310	1849	1491	1833	1517	211853	176911	53.765	26.946	0	0	0
4	20	2	""	"sp2"	18880	17230	120	1682	1718	606	35	81	81	95	84	88	100	99	0	1443	1429	575	40	80	80	111	287	258	93	92	0	1.175	1.213	1.194	1.237	1.927	1.165	0.721	115	797	94	2964	2986	0.233	1601	1363	1637	1349	197626	164383	19.321	4.592	0	0	0
4	1	3	""	"casp1"	11280	17650	140	1244	1285	364	28	78	78	82	33	40	100	100	0	1033	1043	357	34	73	73	78	30	38	100	100	0	1.215	1.244	1.228	1.288	1.540	1.229	0.835	163	1101	90	2126	2177	0.281	1166	960	1207	970	209424	170020	36.455	32.167	0	0	0
4	2	3	""	"casp1"	11680	17650	140	1128	1150	372	32	74	74	85	118	138	100	100	0	936	949	329	34	75	75	88	159	180	98	95	0	1.224	1.231	1.197	1.246	1.626	1.242	0.789	157	1107	94	1915	1950	0.292	1054	861	1076	874	180472	148963	9.025	5.415	0	0	0
4	3	3	""	"casp1"	12080	17650	140	1299	1259	377	29	77	77	82	45	54	100	98	0	1073	1036	343	33	74	74	80	40	50	100	100	0	1.223	1.229	1.194	1.246	1.826	1.239	0.795	165	1099	94	2221	2144	0.290	1222	999	1182	962	207696	170929	26.156	23.900	0	0	0
4	4	3	""	"casp1"	12480	17650	150	1167	1205	366	30	80	80	90	126	140	98	97	0	1045	1028	326	31	80	80	89	111	124	98	98	0	1.126	1.187	1.165	1.187	1.740	1.200	0.848	176	1216	93	2052	2073	0.171	1087	965	1125	948	212112	180862	8.849	8.459	0	0	0
4	5	3	""	"ecm1"	12890	17650	130	3022	2971	1216	40	78	78	83	37	44	100	100	0	2034	2058	847	41	77	77	83	42	50	100	100	0	1.504	1.460	1.430	1.468	1.434	1.480	0.909	146	874	92	4901	4874	0.589	2944	1957	2893	1981	433738	300429	78.054	47.024	0	0	0
4	6	3	""	"ecm1"	13280	17640	130	3243	3302	1160	35	81	81	107	353	329	99	99	0	2223	2326	939	40	78	78	213	2181	1023	48	2	0	1.474	1.433	1.454	1.477	1.531	1.417	0.916	137	887	94	5307	5469	0.560	3162	2145	3221	2248	452432	318726	9.051	0.969	0	0	0
4	7	3	""	"ecm1"	13680	17650	130	2986	2926	1103	37	77	77	117	415	354	99	96	0	2122	2086	866	41	76	76	154	789	512	92	70	0	1.422	1.417	1.444	1.497	1.872	1.389	0.856	145	879	87	4955	4859	0.508	2909	2046	2849	2010	424203	302461	6.769	2.449	0	0	0
4	8	3	""	"ecm1"	14080	17640	140	3008	2946	1065	36	75	75	81	37	45	100	100	0	2024	2012	828	41	76	76	80	39	48	100	100	0	1.506	1.483	1.494	1.561	1.676	1.478	0.875	148	1120	93	4881	4807	0.591	2933	1948	2871	1936	436006	297772	77.432	49.538	0	0	0
4	9	3	""	"casp7"	14490	17650	130	278	289	121	41	81	81	96	109	113	75	40	0	255	284	155	54	78	78	117	431	368	5	0	0	1.113	1.010	1.099	1.008	2.987	0.882	0.419	137	883	95	374	414	0.154	197	177	208	206	39554	38968	1.771	0.387	-100	0	1
4	10	3	""	"casp7"	14880	17650	130	281	284	97	34	80	80	84	37	44	99	92	0	291	302	111	36	77	77	82	34	41	99	97	0	0.939	0.907	0.923	0.893	2.151	0.863	0.416	140	888	88	415	429	-0.091	201	214	204	225	39707	42322	5.405	6.471	0	0	0
4	11	3	""	"casp7"	15290	17650	130	263	273	100	36	79	79	93	118	126	76	25	0	285	293	110	37	78	78	86	67	77	92	75	0	0.889	0.902	0.928	0.930	2.184	0.882	0.460	134	892	85	391	409	-0.170	184	207	194	215	36646	39258	1.525	3.090	-100	0	1
4	12	3	""	"casp7"	15680	17640	140	268	273	102	37	80	80	88	54	61	91	76	0	267	280	121	43	79	79	90	85	94	83	55	0	1.000	0.960	1.042	1.029	2.639	0.876	0.406	147	1118	85	376	394	0.000	188	188	193	201	40103	41192	3.426	2.235	0	0	0
4	13	3	""	"ela2"	16090	17640	130	208	225	99	44	78	78	89	75	84	75	39	0	240	243	88	36	74	74	84	75	89	83	59	0	0.783	0.870	0.838	0.849	2.527	1.602	0.204	137	887	92	296	316	-0.353	130	166	147	169	30833	33236	1.813	2.120	-100	0	1
4	14	3	""	"ela2"	16480	17640	130	222	238	97	40	79	79	89	58	65	83	61	0	247	260	117	45	74	74	83	47	56	94	79	0	0.827	0.855	0.814	0.838	2.519	0.755	0.343	134	890	90	316	345	-0.274	143	173	159	186	31832	34811	2.569	3.766	0	0	0
4	15	3	""	"ela2"	16900	17650	160	275	331	200	60	86	86	118	156	132	61	26	0	247	278	140	50	80	80	102	102	100	73	39	0	1.132	1.237	1.222	1.105	2.879	1.911	0.266	236	1347	0	356	443	0.179	189	167	245	198	78009	65507	1.365	1.725	-100	0	1
4	16	3	""	"ela2"	17290	17650	130	196	213	91	42	81	81	100	109	109	53	12	0	212	227	105	46	79	79	97	100	103	62	24	0	0.865	0.892	0.952	0.957	2.996	2.103	0.083	137	887	94	248	280	-0.209	115	133	132	148	29232	31119	1.037	1.300	-100	0	1
4	17	3	""	"casp9"	17700	17650	130	444	480	167	34	81	81	101	321	317	67	7	0	432	467	180	38	78	78	89	57	64	97	97	0	1.025	1.026	1.074	1.034	1.957	5.991	0.117	120	908	94	717	788	0.036	363	354	399	389	57544	56090	1.181	6.632	0	0	0
4	18	3	""	"casp9"	18090	17660	130	497	494	161	32	81	81	101	153	151	91	78	0	411	418	186	44	82	82	98	121	123	89	64	0	1.264	1.229	1.206	1.392	2.456	1.165	0.582	139	872	85	745	749	0.338	416	329	413	336	68675	58135	2.569	2.645	0	0	0
4	19	3	""	"casp9"	18490	17640	130	470	474	153	32	79	79	86	67	77	99	96	0	447	450	163	36	77	77	85	75	88	100	91	0	1.057	1.059	1.090	1.072	1.831	1.000	0.713	123	905	95	761	768	0.080	391	370	395	373	58242	55340	5.791	4.867	0	0	0
4	20	3	""	"casp9"	18880	17640	130	410	410	139	33	82	82	89	49	55	96	95	0	408	421	154	36	77	77	93	88	94	98	85	0	0.991	0.953	0.998	0.955	2.105	0.853	0.577	129	895	92	659	672	-0.013	328	331	328	344	52920	54305	6.551	3.727	0	0	0
4	1	4	""	"es10"	11290	18060	130	6652	6266	1479	23	75	75	81	33	40	100	100	0	7638	7346	1577	21	74	74	80	35	43	100	100	0	0.870	0.851	0.860	0.845	1.553	0.850	0.926	132	896	96	14141	13463	-0.201	6577	7564	6191	7272	827110	969706	187.424	207.600	0	0	0
4	2	4	""	"es10"	11690	18060	130	6332	6077	1508	24	77	77	85	63	74	100	100	0	7612	7158	1847	25	74	74	84	77	91	100	100	0	0.830	0.847	0.841	0.849	1.441	0.840	0.952	128	900	96	13793	13084	-0.269	6255	7538	6000	7084	777838	916277	95.111	91.870	0	0	0
4	3	4	""	"es10"	12080	18050	130	6696	6382	1549	24	77	77	80	32	40	100	100	0	7765	7321	1802	24	75	75	79	35	44	100	100	0	0.861	0.870	0.857	0.880	1.544	0.864	0.929	135	893	97	14309	13551	-0.216	6619	7690	6305	7246	861527	988310	196.938	206.914	0	0	0
4	4	4	""	"es10"	12480	18050	130	6662	6218	1697	27	81	81	87	35	40	100	100	0	7665	7074	2134	30	79	79	87	50	57	100	100	0	0.868	0.877	0.859	0.902	1.523	0.863	0.931	139	889	86	14167	13132	-0.204	6581	7586	6137	6995	864363	983280	175.171	139.740	0	0	0
4	5	4	""	"cat"	12890	18050	130	444	446	163	36	80	80	84	38	45	99	97	0	389	420	185	44	77	77	83	42	50	97	92	0	1.167	1.067	1.114	1.118	2.394	1.019	0.586	141	882	92	676	709	0.223	364	312	366	343	62837	59260	9.526	8.024	0	0	0
4	6	4	""	"cat"	13280	18050	130	470	568	1059	186	79	79	89	95	106	97	90	0	391	433	202	46	74	74	80	53	66	97	93	0	1.233	1.362	1.080	1.209	2.494	7.370	0.143	135	885	85	708	848	0.302	391	317	489	359	76613	58491	5.042	6.660	0	0	0
4	7	4	""	"cat"	13680	18050	140	425	441	180	40	76	76	84	49	58	97	93	0	400	436	198	45	77	77	84	50	59	98	94	0	1.080	1.017	0.982	1.030	2.277	0.949	0.558	141	1127	87	672	724	0.111	349	323	365	359	62182	61423	7.286	7.040	0	0	0
4	8	4	""	"cat"	14080	18050	140	392	413	163	39	79	79	88	63	71	96	91	0	379	401	187	46	78	78	86	88	102	94	77	0	1.040	1.034	1.049	1.095	2.728	1.045	0.483	153	1111	87	614	657	0.057	313	301	334	323	63231	61390	5.159	3.580	0	0	0
4	9	4	""	"ezrin"	14480	18050	160	45394	43774	14354	32	81	81	114	288	252	100	100	5	36053	35688	12733	35	79	79	115	301	261	99	98	0	1.260	1.227	1.235	1.276	1.867	1.219	0.939	206	1474	93	81287	79302	0.333	45313	35974	43693	35609	9017395	7351751	151.597	118.183	0	0	0
4	10	4	""	"ezrin"	14890	18050	160	49063	45742	15021	32	82	82	88	46	52	100	100	6	39679	37346	12478	33	77	77	86	48	55	100	100	0	1.237	1.225	1.221	1.225	1.625	1.230	0.928	204	1480	93	88583	82929	0.307	48981	39602	45660	37269	9331280	7618539	992.478	776.250	0	0	0
4	11	4	""	"ezrin"	15280	18050	160	48108	45905	15468	33	82	82	106	336	316	100	100	12	38649	38771	13742	35	80	80	98	130	132	100	100	0	1.245	1.184	1.185	1.183	1.638	1.182	0.925	196	1488	89	86595	84514	0.316	48026	38569	45823	38691	8997435	7599159	136.307	297.485	0	0	0
4	12	4	""	"ezrin"	15680	18040	150	44428	43258	14756	34	82	82	88	44	50	100	100	8	36254	35302	13892	39	77	77	87	81	93	100	100	0	1.226	1.226	1.188	1.289	1.745	1.206	0.923	204	1184	91	80523	78401	0.294	44346	36177	43176	35225	8824583	7201708	981.136	434.753	0	0	0
4	13	4	""	"catnb"	16080	18040	140	2145	2140	657	30	77	77	85	44	51	100	100	0	1838	1909	602	31	76	76	88	95	107	100	99	0	1.174	1.125	1.138	1.139	1.560	1.127	0.852	166	1098	95	3830	3896	0.231	2068	1762	2063	1833	355204	316893	46.705	19.168	0	0	0
4	14	4	""	"catnb"	16480	18040	150	2271	2308	707	30	84	84	112	195	174	98	98	0	1999	2015	649	32	84	84	157	1162	740	89	25	0	1.142	1.152	1.133	1.162	1.793	1.157	0.865	168	1224	90	4102	4155	0.192	2187	1915	2224	1931	387759	338538	11.262	1.599	0	0	0
4	15	4	""	"catnb"	16880	18050	150	2265	2080	892	42	90	90	128	198	154	98	94	0	1936	1734	827	47	86	86	116	225	193	90	85	0	1.176	1.208	1.234	1.395	2.243	1.190	0.799	198	1162	60	4025	3638	0.234	2175	1850	1990	1648	411820	343315	9.859	7.191	0	0	0
4	16	4	""	"catnb"	17280	18040	150	2080	2088	665	31	81	81	88	65	73	100	100	0	1836	1818	705	38	78	78	86	73	84	98	97	0	1.137	1.153	1.169	1.241	1.972	1.130	0.837	173	1219	91	3757	3747	0.185	1999	1758	2007	1740	361217	314563	30.769	23.726	0	0	0
4	17	4	""	"f2r"	17690	18040	130	199	217	114	52	77	77	85	45	52	74	64	0	179	197	130	65	75	75	83	52	62	65	49	0	1.173	1.148	1.525	1.159	4.240	0.990	0.105	87	892	42	226	262	0.230	122	104	140	122	18894	17153	2.933	2.192	-100	0	1
4	18	4	""	"f2r"	18090	18030	110	237	269	171	63	77	77	81	34	41	89	80	0	228	259	159	61	74	74	80	47	58	75	63	0	1.039	1.038	0.995	1.362	4.278	1.050	0.240	65	613	42	314	377	0.055	160	154	192	185	17497	16847	5.529	3.809	0	0	0
4	19	4	""	"f2r"	18490	18040	140	184	223	163	73	82	82	91	67	73	68	40	0	162	208	151	72	84	84	95	60	63	56	37	0	1.308	1.137	1.111	1.148	4.767	1.324	0.092	145	1078	13	180	265	0.387	102	78	141	124	32385	30123	1.970	1.883	-100	0	1
4	20	4	""	"f2r"	18880	18030	130	196	322	778	241	80	80	129	606	469	3	3	0	179	247	362	146	79	79	123	492	400	3	2	0	1.160	1.440	1.279	1.285	4.129	1.456	0.498	91	893	44	216	410	0.214	116	100	242	168	29324	22474	0.318	0.252	-100	0	1
4	1	5	""	"ccl12"	11280	18450	140	363	374	142	37	77	77	80	31	38	99	97	0	331	349	163	46	74	74	78	32	41	97	94	0	1.113	1.080	1.119	1.123	2.296	1.033	0.512	155	1109	87	543	572	0.154	286	257	297	275	57907	54072	9.484	8.469	0	0	0
4	2	5	""	"ccl12"	11680	18450	140	344	355	119	33	76	76	79	30	37	99	99	0	292	328	160	48	73	73	77	30	38	96	94	0	1.224	1.094	1.204	1.198	2.568	0.981	0.496	151	1117	90	487	534	0.292	268	219	279	255	53570	49566	9.200	8.367	0	0	0
4	3	5	""	"ccl12"	12090	18450	140	345	355	138	38	79	79	83	33	39	98	96	0	327	368	162	44	75	75	79	35	44	99	96	0	1.056	0.942	1.007	0.981	2.241	0.881	0.481	151	1117	92	518	569	0.079	266	252	276	293	53536	55506	8.242	8.257	0	0	0
4	4	5	""	"ccl12"	12490	18450	140	338	346	129	37	78	78	83	38	45	98	94	0	307	351	169	48	76	76	80	36	45	98	93	0	1.126	0.975	1.070	1.031	2.449	0.862	0.428	159	1105	96	491	543	0.171	260	231	268	275	55073	55888	6.921	7.528	0	0	0
4	5	5	""	"f7"	12890	18450	140	946	1018	372	36	79	79	86	65	75	100	100	0	616	641	315	49	77	77	85	51	60	98	96	0	1.609	1.665	1.660	1.785	1.817	1.632	0.749	150	1118	91	1406	1503	0.686	867	539	939	564	152675	96212	14.338	10.902	0	0	0
4	6	5	""	"f7"	13290	18450	140	996	1017	365	35	81	81	87	45	51	100	100	0	631	668	295	44	81	81	90	54	60	97	95	0	1.664	1.595	1.601	1.712	1.944	1.589	0.776	145	1123	92	1465	1523	0.735	915	550	936	587	147455	96897	20.667	10.704	0	0	0
4	7	5	""	"f7"	13680	18460	140	944	1004	369	36	79	79	83	36	43	100	100	0	636	675	278	41	75	75	83	52	62	98	97	0	1.542	1.542	1.527	1.650	2.093	1.588	0.723	147	1121	94	1426	1525	0.625	865	561	925	600	147611	99180	25.583	11.385	0	0	0
4	8	5	""	"f7"	14070	18450	140	920	942	264	28	79	79	89	100	112	100	99	0	626	636	248	38	76	76	84	63	75	96	95	0	1.529	1.541	1.537	1.711	2.006	1.571	0.656	147	1117	94	1391	1423	0.613	841	550	863	560	138536	93428	8.530	8.762	0	0	0
4	9	5	""	"sp1"	14500	18460	120	2394	2412	569	23	77	77	84	36	42	100	100	0	2413	2397	656	27	78	78	84	39	46	100	100	0	0.992	1.007	1.007	1.026	1.499	0.993	0.910	110	806	87	4652	4654	-0.012	2317	2335	2335	2319	265284	263659	64.667	59.308	0	0	0
4	10	5	""	"sp1"	14900	18470	120	2586	2483	661	26	77	77	89	96	107	100	100	0	2623	2486	733	29	77	77	92	184	200	97	97	0	0.985	0.999	1.009	1.049	1.874	0.986	0.888	102	814	91	5055	4815	-0.022	2509	2546	2406	2409	253274	253540	24.938	13.011	0	0	0
4	11	5	""	"sp1"	15280	18460	120	2349	2277	664	29	78	78	89	62	69	100	100	0	2420	2359	707	29	74	74	85	65	76	100	100	0	0.968	0.962	0.953	0.977	1.690	0.957	0.893	113	799	83	4617	4484	-0.047	2271	2346	2199	2285	257330	266603	35.290	34.985	0	0	0
4	12	5	""	"sp1"	15670	18460	110	1432	1506	508	33	77	77	103	237	230	99	98	0	1831	1829	567	31	74	74	85	71	83	100	100	0	0.771	0.814	0.805	0.797	1.556	0.810	0.883	109	595	91	3112	3184	-0.375	1355	1757	1429	1755	164107	199328	5.920	24.563	0	0	0
4	13	5	""	"ccl2"	16080	18450	140	453	454	176	38	76	76	90	122	135	92	79	0	424	442	212	47	73	73	86	119	138	92	71	0	1.074	1.024	1.072	1.078	2.190	0.880	0.736	139	1127	91	728	747	0.103	377	351	378	369	63077	61448	2.984	2.992	0	0	0
4	14	5	""	"ccl2"	16480	18450	130	462	480	178	37	85	85	102	98	96	98	88	0	409	458	212	46	81	81	105	167	159	95	49	0	1.149	1.048	1.088	1.070	1.886	0.980	0.616	142	882	89	705	772	0.200	377	328	395	377	68205	64979	3.857	2.114	-100	0	1
4	15	5	""	"ccl2"	16880	18450	130	525	550	214	38	85	85	99	88	88	99	96	0	425	447	271	60	79	79	93	64	68	94	87	0	1.272	1.264	1.257	1.404	2.165	1.108	0.631	165	804	23	786	833	0.347	440	346	465	368	90700	73714	5.125	5.531	0	0	0
4	16	5	""	"ccl2"	17280	18450	140	436	454	163	35	78	78	85	43	50	99	98	0	430	430	166	38	74	74	82	45	54	97	96	0	1.006	1.056	1.048	1.113	2.034	1.048	0.678	159	1109	92	714	732	0.009	358	356	376	356	72210	68305	8.581	7.733	0	0	0
4	17	5	""	"fcgr3"	17680	18450	140	2998	2928	788	26	79	79	89	52	58	100	100	0	2095	2035	570	28	75	75	87	67	77	99	99	0	1.445	1.454	1.459	1.468	1.612	1.477	0.888	168	1092	93	4939	4809	0.531	2919	2020	2849	1960	491877	341848	54.596	29.075	0	0	0
4	18	5	""	"fcgr3"	18070	18460	130	3155	3086	660	21	79	79	84	43	51	100	100	0	2143	2116	571	26	75	75	84	59	70	100	99	0	1.487	1.473	1.463	1.516	1.567	1.466	0.855	150	874	91	5144	5048	0.572	3076	2068	3007	2041	462840	317355	69.814	34.441	0	0	0
4	19	5	""	"fcgr3"	18480	18450	150	2801	2829	823	29	78	78	86	45	52	100	100	0	2007	1957	659	33	77	77	85	41	48	100	99	0	1.411	1.463	1.497	1.515	1.771	1.473	0.864	168	1224	92	4653	4631	0.497	2723	1930	2751	1880	475324	328734	60.956	45.659	0	0	0
4	20	5	""	"fcgr3"	18890	18440	150	2641	2610	897	34	79	79	84	39	46	100	100	0	1779	1842	670	36	81	81	89	48	53	98	98	0	1.509	1.437	1.436	1.507	2.020	1.464	0.846	176	1216	91	4260	4292	0.594	2562	1698	2531	1761	459285	324269	64.769	36.521	0	0	0
4	1	6	""	"ccl20"	11290	18850	140	726	733	250	34	77	77	82	34	41	100	100	0	698	712	275	38	75	75	78	31	39	100	99	0	1.042	1.030	0.995	1.063	1.764	1.010	0.759	143	1121	83	1272	1293	0.059	649	623	656	637	104828	101807	19.147	20.452	0	0	0
4	2	6	""	"ccl20"	11680	18850	130	651	656	198	30	74	74	79	33	41	100	100	0	656	673	243	36	74	74	78	31	39	100	99	0	0.991	0.972	0.985	0.991	1.746	0.933	0.734	141	883	97	1159	1181	-0.013	577	582	582	599	92478	94876	17.485	19.194	0	0	0
4	3	6	""	"ccl20"	12080	18850	130	656	678	269	39	74	74	87	111	127	99	94	0	608	631	271	42	75	75	89	155	174	95	79	0	1.092	1.086	1.075	1.143	2.050	0.957	0.665	147	877	88	1115	1160	0.127	582	533	604	556	99619	92806	5.324	3.497	0	0	0
4	4	6	""	"ccl20"	12480	18850	140	640	653	245	37	78	78	86	85	98	99	95	0	580	597	246	41	75	75	88	195	221	92	68	0	1.113	1.102	1.163	1.146	1.988	0.776	0.641	154	1114	93	1067	1097	0.154	562	505	575	522	100615	91902	6.671	2.610	0	0	0
4	5	6	""	"foxg1"	12880	18850	150	87	89	32	35	79	79	87	45	51	12	1	0	94	101	50	49	74	74	82	52	63	19	2	0	0.400	0.370	0.847	0.825	4.268	0.301	0.010	156	1272	100	28	37	-1.322	8	20	10	27	13910	15699	0.044	0.365	-100	0	1
4	6	6	""	"foxg1"	13280	18850	150	87	90	33	36	79	79	83	34	40	24	4	0	101	104	35	33	79	79	85	44	51	27	4	0	0.364	0.440	1.000	0.917	3.936	-0.051	0.000	156	1272	100	30	36	-1.458	8	22	11	25	14011	16158	0.206	0.432	-100	0	1
4	7	6	""	"foxg1"	13680	18850	150	83	88	32	36	78	78	83	35	42	19	5	0	98	103	41	39	76	76	81	42	51	26	7	0	0.227	0.370	0.656	0.770	4.042	0.787	0.006	156	1272	100	27	37	-2.139	5	22	10	27	13798	16012	0.143	0.524	-100	0	1
4	8	6	""	"foxg1"	14080	18850	150	79	86	36	41	78	78	94	295	313	0	0	0	93	102	40	39	77	77	85	82	96	8	0	0	0.063	0.320	0.726	0.727	3.714	3.963	0.867	156	1272	100	17	33	-3.989	1	16	8	25	13413	15858	-0.027	0.207	-100	0	1
4	9	6	""	"ccl3"	14480	18850	150	4138	4038	1222	30	77	77	89	140	157	100	100	0	3455	3413	1032	30	75	75	83	73	87	100	99	0	1.201	1.187	1.184	1.184	1.659	1.197	0.896	172	1220	92	7441	7299	0.264	4061	3380	3961	3338	694610	587063	28.207	45.616	0	0	0
4	10	6	""	"ccl3"	14880	18840	150	4149	4023	1130	28	78	78	86	50	58	100	100	0	3518	3453	1128	32	77	77	86	58	67	100	99	0	1.183	1.169	1.155	1.250	1.773	1.155	0.913	172	1220	91	7512	7321	0.242	4071	3441	3945	3376	691928	593937	78.740	58.052	0	0	0
4	11	6	""	"ccl3"	15280	18850	140	3961	3883	1019	26	76	76	81	38	46	100	100	0	3416	3356	924	27	73	73	79	37	46	100	100	0	1.162	1.160	1.149	1.174	1.701	1.161	0.901	166	1098	93	7228	7090	0.217	3885	3343	3807	3283	644546	557085	100.053	88.568	0	0	0
4	12	6	""	"ccl3"	15670	18830	150	4052	3886	907	23	72	72	77	35	45	100	100	0	3532	3384	903	26	68	68	73	60	82	100	100	0	1.149	1.150	1.139	1.175	1.384	1.141	0.938	164	1228	93	7444	7130	0.200	3980	3464	3814	3316	637261	554931	108.829	55.183	0	0	0
4	13	6	""	"fxyd2"	16090	18840	150	366	381	158	41	77	77	85	49	57	97	91	0	339	362	157	43	76	76	86	121	140	86	51	0	1.099	1.063	1.180	1.049	2.414	0.640	0.293	168	1224	88	552	590	0.136	289	263	304	286	63987	60814	6.041	2.281	0	0	0
4	14	6	""	"fxyd2"	16480	18840	140	397	544	1268	233	84	84	93	55	59	98	96	0	350	442	776	175	80	80	92	77	83	93	81	0	1.159	1.271	1.111	1.171	2.293	1.679	0.786	173	1071	78	583	822	0.213	313	270	460	362	94186	76424	8.200	4.545	0	0	0
4	15	6	""	"fxyd2"	16880	18830	160	398	425	187	44	87	87	110	108	98	92	72	0	344	364	192	52	78	78	98	88	89	85	68	0	1.169	1.182	1.201	1.335	2.745	1.303	0.447	196	1448	16	577	624	0.225	311	266	338	286	83268	71390	2.917	3.023	0	0	0
4	16	6	""	"fxyd2"	17280	18840	150	439	460	192	41	83	83	96	94	97	97	85	0	372	397	212	53	80	80	94	81	86	93	78	0	1.219	1.189	1.223	1.278	2.722	1.101	0.401	178	1210	88	648	694	0.286	356	292	377	317	81810	70746	3.872	3.741	0	0	0
4	17	6	""	"krt1-13"	17680	18840	140	217	259	148	57	79	79	86	40	46	90	77	0	189	243	161	66	76	76	87	118	135	49	20	0	1.221	1.078	1.121	1.269	3.191	0.892	0.415	110	1125	41	251	347	0.288	138	113	180	167	28453	26766	4.325	1.322	-100	0	1
4	18	6	""	"krt1-13"	18090	18810	120	196	217	87	40	77	77	85	51	60	89	65	0	196	209	101	48	75	75	88	84	95	66	30	0	0.983	1.045	1.015	1.144	2.922	0.475	0.162	121	784	89	240	274	-0.025	119	121	140	134	26311	25349	2.588	1.440	-100	0	1
4	19	6	""	"krt1-13"	18470	18820	130	191	212	120	56	77	77	81	33	40	81	68	0	178	217	143	65	72	72	78	34	43	84	65	0	1.075	0.931	0.866	0.987	3.685	0.836	0.398	134	889	82	220	280	0.104	114	106	135	145	28353	29069	3.970	4.088	0	0	0
4	20	6	""	"krt1-13"	18880	18840	140	229	261	125	47	77	77	87	57	65	85	65	0	282	291	145	49	77	77	86	56	65	85	69	0	0.741	0.860	0.792	0.914	3.106	0.857	0.492	83	1138	36	357	398	-0.432	152	205	184	214	21634	24124	3.053	3.661	0	0	0
4	1	7	""	"slc2a1"	11290	19260	130	339	340	117	34	75	75	81	33	40	100	98	0	221	264	148	56	75	75	80	70	87	78	52	0	1.808	1.402	1.592	1.544	2.504	1.249	0.387	129	895	95	410	454	0.854	264	146	265	189	43799	34039	7.848	2.629	0	0	0
4	2	7	""	"slc2a1"	11690	19260	130	342	364	125	34	77	77	79	33	41	99	98	0	230	246	128	52	73	73	77	30	38	91	81	0	1.688	1.659	1.810	1.887	2.574	1.669	0.418	123	905	80	422	460	0.755	265	157	287	173	44722	30269	8.636	5.633	0	0	0
4	3	7	""	"slc2a1"	12090	19260	120	363	375	132	35	79	79	84	34	40	98	96	0	227	263	138	52	74	74	78	31	39	91	80	0	1.856	1.566	1.500	1.779	2.759	1.528	0.436	127	785	90	437	485	0.892	284	153	296	189	47575	33419	8.559	5.968	0	0	0
4	4	7	""	"slc2a1"	12480	19260	130	318	341	128	37	77	77	83	36	43	99	95	0	233	265	125	47	79	79	84	37	44	91	86	0	1.565	1.419	1.688	1.606	2.412	1.394	0.422	138	886	94	395	450	0.646	241	154	264	186	47061	36610	7.167	4.892	0	0	0
4	5	7	""	"mmp12"	12880	19250	140	12987	12588	2270	18	79	79	83	34	40	100	100	0	6276	6026	1456	24	75	75	82	38	46	100	100	0	2.082	2.102	2.099	2.187	1.485	2.099	0.947	163	1101	89	19109	18460	1.058	12908	6201	12509	5951	2051914	982313	367.794	156.421	0	0	0
4	6	7	""	"mmp12"	13280	19260	140	13153	12751	3043	23	79	79	84	37	44	100	100	0	6374	6185	1627	26	78	78	85	77	90	100	100	0	2.077	2.075	2.068	2.167	1.628	2.109	0.925	153	1115	91	19370	18779	1.055	13074	6296	12672	6107	1950960	946308	342.351	79.221	0	0	0
4	7	7	""	"mmp12"	13680	19290	140	13121	12922	3344	25	79	79	99	144	145	100	100	0	6502	6294	1640	26	75	75	89	83	93	100	100	0	2.029	2.065	2.041	2.079	1.496	2.107	0.932	160	1108	94	19469	19062	1.021	13042	6427	12843	6219	2067474	1007055	89.049	74.759	0	0	0
4	8	7	""	"mmp12"	14090	19250	140	13015	12687	2992	23	77	77	84	37	44	100	100	0	6298	6205	1494	24	75	75	82	41	50	100	100	0	2.079	2.057	2.057	2.077	1.417	2.097	0.928	164	1100	95	19161	18740	1.056	12938	6223	12610	6130	2080645	1017659	340.622	149.341	0	0	0
4	9	7	""	"sp8"	14500	19250	110	1003	1054	352	33	76	76	82	39	47	100	98	0	1041	1039	301	28	78	78	84	42	50	100	100	0	0.963	1.018	1.029	0.991	1.615	1.028	0.826	98	610	96	1890	1939	-0.054	927	963	978	961	103266	101834	24.923	22.738	0	0	0
4	10	7	""	"sp8"	14900	19270	110	1019	1004	309	30	76	76	83	42	50	100	100	0	1036	1048	318	30	75	75	78	31	39	98	98	0	0.981	0.954	0.978	0.935	1.641	0.947	0.811	97	611	96	1904	1901	-0.028	943	961	928	973	97422	101642	21.929	31.290	0	0	0
4	11	7	""	"sp8"	15270	19270	110	1010	1014	309	30	79	79	88	49	55	100	98	0	1055	1050	268	25	78	78	84	43	51	100	100	0	0.953	0.962	0.988	0.931	1.677	0.974	0.807	94	614	84	1908	1907	-0.069	931	977	935	972	95345	98672	18.898	22.465	0	0	0
4	12	7	""	"sp8"	15670	19260	120	1360	1976	1734	87	86	86	93	47	50	100	100	0	1157	1352	916	67	86	86	93	43	46	99	97	0	1.190	1.493	1.395	1.428	1.965	1.724	0.879	139	765	82	2345	3156	0.251	1274	1071	1890	1266	274599	187945	40.064	29.279	0	0	0
4	13	7	""	"tnf"	16070	19320	120	480	568	332	58	80	80	99	170	171	82	61	0	436	514	298	57	77	77	93	91	97	90	82	0	1.114	1.117	1.082	1.081	2.273	1.136	0.757	113	801	90	759	925	0.156	400	359	488	437	64189	58136	2.759	4.626	0	0	0
4	14	7	""	"tnf"	16480	19310	130	443	558	377	67	79	79	87	44	50	97	90	0	436	537	360	67	73	73	83	52	62	94	88	0	1.003	1.032	1.089	1.023	2.376	1.047	0.677	143	881	87	727	943	0.004	364	363	479	464	79802	76855	10.705	8.731	0	0	0
4	15	7	""	"tnf"	16860	19250	230	370	484	333	68	93	93	114	94	82	86	63	0	288	396	304	76	83	83	101	103	101	70	49	0	1.351	1.249	1.289	1.321	2.920	1.100	0.444	209	3029	0	482	704	0.434	277	205	391	313	101165	82740	3.936	2.864	-100	0	1
4	16	7	""	"tnf"	17270	19330	110	524	581	291	50	77	77	84	36	42	100	97	0	488	548	308	56	76	76	81	33	40	96	94	0	1.085	1.068	1.083	1.164	2.108	1.018	0.765	111	583	81	859	976	0.118	447	412	504	472	64497	60847	13.806	14.152	0	0	0
4	17	7	""	"nos"	17680	19250	170	145	163	78	47	77	77	84	41	48	70	38	0	175	193	106	54	75	75	81	43	53	78	55	0	0.680	0.729	0.797	0.763	3.869	0.636	0.161	214	1608	85	168	204	-0.556	68	100	86	118	34973	41360	1.927	2.605	-100	0	1
4	18	7	""	"nos"	18080	19240	170	150	161	66	40	73	73	80	45	56	71	40	0	170	188	97	51	71	71	78	59	75	69	40	0	0.778	0.752	0.818	0.784	3.568	0.362	0.101	205	1613	86	176	205	-0.362	77	99	88	117	32973	38621	1.800	1.864	-100	0	1
4	19	7	""	"nos"	18480	19240	160	161	171	79	46	74	74	79	34	43	81	59	0	172	192	94	48	73	73	79	40	50	80	58	0	0.879	0.815	0.871	0.898	3.707	0.662	0.170	187	1495	89	186	216	-0.186	87	99	97	119	31925	35970	2.706	2.825	0	0	0
4	20	7	""	"nos"	18890	19250	170	148	172	99	57	76	76	82	40	48	70	44	0	170	191	128	67	76	76	81	40	49	80	57	0	0.766	0.835	0.880	0.928	3.954	0.586	0.136	225	1591	88	166	211	-0.385	72	94	96	115	38657	42999	2.250	2.750	-100	0	1
4	1	8	""	"ifnar2c_1"	11290	19660	140	1598	1600	412	25	75	75	79	31	39	100	100	0	1350	1322	389	29	75	75	78	29	37	99	99	0	1.195	1.223	1.203	1.279	1.679	1.220	0.886	155	1113	97	2798	2772	0.257	1523	1275	1525	1247	248032	204962	49.065	42.897	0	0	0
4	2	8	""	"ifnar2c_1"	11690	19660	150	1558	1569	388	24	75	75	78	29	37	100	100	0	1385	1374	363	26	74	74	78	31	39	100	100	0	1.131	1.149	1.131	1.149	1.548	1.151	0.887	165	1227	96	2794	2794	0.178	1483	1311	1494	1300	258863	226701	51.414	41.806	0	0	0
4	3	8	""	"ifnar2c_1"	12090	19660	150	1826	1842	675	36	75	75	80	33	41	100	100	0	1379	1432	444	31	73	73	78	31	39	100	100	0	1.341	1.300	1.280	1.271	1.585	1.359	0.856	169	1223	97	3057	3126	0.423	1751	1306	1767	1359	311309	242070	53.394	43.677	0	0	0
4	4	8	""	"ifnar2c_1"	12480	19650	140	1752	1742	346	19	76	76	81	33	40	100	100	0	1470	1450	365	25	74	74	78	32	41	100	100	0	1.201	1.211	1.225	1.243	1.437	1.200	0.884	167	1097	89	3072	3042	0.264	1676	1396	1666	1376	290921	242068	50.333	42.875	0	0	0
4	5	8	""	"pxmp3"	12880	19650	130	459	456	149	32	77	77	81	33	40	100	98	0	399	408	167	40	75	75	81	35	43	99	96	0	1.179	1.138	1.113	1.187	2.081	1.106	0.617	147	877	97	706	712	0.238	382	324	379	333	66995	59979	11.364	9.343	0	0	0
4	6	8	""	"pxmp3"	13280	19650	140	430	447	167	37	80	80	94	168	178	89	54	0	379	407	165	40	78	78	91	170	186	81	41	0	1.163	1.116	1.169	1.134	2.226	0.922	0.608	148	1120	89	651	696	0.218	350	301	367	329	66173	60167	2.101	1.859	-100	0	1
4	7	8	""	"pxmp3"	13680	19660	140	437	444	152	34	77	77	84	39	46	99	98	0	358	378	144	38	75	75	83	57	68	98	92	0	1.272	1.211	1.246	1.268	2.073	1.213	0.611	155	1109	88	643	670	0.347	360	283	367	303	68782	58574	9.231	5.175	0	0	0
4	8	8	""	"pxmp3"	14080	19650	150	434	449	152	33	77	77	84	47	55	98	98	0	378	398	168	42	76	76	82	40	48	97	95	0	1.182	1.155	1.190	1.183	2.087	1.145	0.584	168	1224	92	659	694	0.241	357	302	372	322	75501	66866	7.766	7.900	0	0	0
4	9	8	""	"l-myc"	14480	19640	140	23645	22957	5983	26	78	78	83	38	45	100	100	0	20309	20051	4812	23	73	73	79	37	46	100	100	0	1.165	1.145	1.162	1.128	1.498	1.157	0.923	166	1098	92	43803	42857	0.220	23567	20236	22879	19978	3810923	3328415	601.947	539.784	0	0	0
4	10	8	""	"l-myc"	14880	19650	140	24030	23434	5479	23	81	81	88	62	70	100	100	0	20779	19827	5548	27	78	78	86	53	61	100	100	0	1.157	1.182	1.155	1.257	1.836	1.171	0.925	161	1103	91	44650	43102	0.210	23949	20701	23353	19749	3772845	3192183	376.548	372.472	0	0	0
4	11	8	""	"l-myc"	15280	19630	140	23181	22525	5036	22	80	80	91	69	75	100	100	0	20867	20005	5045	25	80	80	91	63	69	100	100	0	1.111	1.126	1.115	1.142	1.593	1.120	0.913	158	1110	93	43888	42370	0.152	23101	20787	22445	19925	3558988	3160745	325.130	316.095	0	0	0
4	12	8	""	"l-myc"	15690	19640	150	22840	21957	5333	24	81	81	87	41	47	100	100	0	20037	19231	4878	25	74	74	81	48	59	100	100	0	1.140	1.142	1.121	1.147	1.505	1.142	0.938	179	1209	94	42722	41033	0.189	22759	19963	21876	19157	3930217	3442426	533.415	398.958	0	0	0
4	13	8	""	"spry4"	16080	19640	130	292	310	133	42	80	80	85	40	47	95	89	0	282	314	171	54	75	75	84	54	64	94	89	0	1.024	0.962	1.039	0.968	2.531	0.800	0.398	137	887	81	419	469	0.034	212	207	230	239	42422	43065	5.625	4.259	0	0	0
4	14	8	""	"spry4"	16480	19640	120	363	372	127	34	79	79	88	67	76	98	93	0	294	317	121	38	77	77	85	45	52	98	92	0	1.309	1.221	1.288	1.253	2.180	1.249	0.445	122	790	94	501	533	0.388	284	217	293	240	45337	38641	4.239	5.156	0	0	0
4	15	8	""	"spry4"	16870	19600	130	334	363	127	34	95	95	113	75	66	98	82	0	349	338	131	38	81	81	93	71	76	93	77	0	0.892	1.043	0.993	1.089	2.126	1.104	0.500	127	901	82	507	525	-0.165	239	268	268	257	46143	42977	3.333	3.451	0	0	0
4	16	8	""	"spry4"	17270	19620	130	370	377	127	33	81	81	87	41	47	100	96	0	330	337	165	48	74	74	82	42	51	93	87	0	1.129	1.125	1.122	1.263	2.371	1.044	0.516	135	893	85	545	559	0.175	289	256	296	263	50933	45429	7.073	6.071	0	0	0
4	17	8	""	"mmp9"	17690	19660	140	554	568	187	32	75	75	82	37	45	99	98	0	367	383	155	40	74	74	80	37	46	98	95	0	1.635	1.595	1.715	1.630	2.057	1.628	0.639	145	1119	87	772	802	0.709	479	293	493	309	82392	55595	13.135	8.189	0	0	0
4	18	8	""	"mmp9"	18090	19650	130	551	557	184	33	79	79	84	38	45	100	100	0	360	432	320	74	73	73	79	36	45	98	96	0	1.645	1.331	1.503	1.541	1.989	0.977	0.430	145	879	86	759	837	0.718	472	287	478	359	80755	62680	12.447	9.806	0	0	0
4	19	8	""	"mmp9"	18480	19650	130	531	566	196	34	78	78	83	36	43	100	99	0	368	388	141	36	78	78	84	39	46	98	97	0	1.562	1.574	1.624	1.629	2.036	1.681	0.609	148	876	86	743	798	0.643	453	290	488	310	83790	57473	13.417	7.795	0	0	0
4	20	8	""	"mmp9"	18870	19660	150	513	519	183	35	75	75	81	42	51	100	98	0	344	355	138	38	72	72	79	59	74	98	89	0	1.610	1.569	1.627	1.596	1.998	1.538	0.526	156	1236	81	710	727	0.687	438	272	444	283	80912	55361	10.429	4.678	0	0	0
4	1	9	""	"vegfb"	11290	20060	150	19634	20116	5734	28	78	78	82	31	37	100	100	0	13380	13635	4397	32	77	77	81	30	37	100	100	0	1.470	1.478	1.463	1.554	1.769	1.476	0.930	179	1213	95	32859	33596	0.556	19556	13303	20038	13558	3600838	2440711	646.258	451.800	0	0	0
4	2	9	""	"vegfb"	11690	20050	150	20086	20100	5425	26	76	76	82	68	82	100	100	0	13661	13733	4148	30	75	75	80	33	41	100	100	0	1.473	1.466	1.452	1.537	1.709	1.465	0.938	181	1211	94	33596	33682	0.559	20010	13586	20024	13658	3638052	2485666	294.382	413.727	0	0	0
4	3	9	""	"vegfb"	12090	20060	150	20992	20640	5057	24	78	78	83	67	80	100	100	0	14331	14122	3577	25	75	75	80	36	45	100	100	0	1.467	1.464	1.471	1.476	1.626	1.480	0.925	175	1217	96	35170	34609	0.553	20914	14256	20562	14047	3612064	2471374	306.821	390.056	0	0	0
4	4	9	""	"vegfb"	12490	20060	140	19602	20301	5229	25	81	81	85	34	40	100	100	0	13108	13508	3976	29	76	76	81	38	46	100	100	0	1.498	1.505	1.500	1.533	1.402	1.502	0.941	169	1099	94	32553	33652	0.583	19521	13032	20220	13432	3430916	2282799	594.588	353.342	0	0	0
4	5	9	""	"p4hb"	12890	20050	140	1264	1275	370	29	78	78	83	37	44	100	100	0	897	919	292	31	74	74	81	35	43	100	99	0	1.441	1.417	1.477	1.444	1.676	1.452	0.806	157	1107	89	2009	2042	0.527	1186	823	1197	845	200135	144347	32.216	23.943	0	0	0
4	6	9	""	"p4hb"	13280	20060	140	1288	1272	339	26	80	80	84	38	45	100	100	0	854	901	328	36	78	78	83	38	45	99	99	0	1.557	1.448	1.476	1.562	1.965	1.443	0.772	154	1110	89	1984	2015	0.639	1208	776	1192	823	195866	138710	31.263	21.526	0	0	0
4	7	9	""	"p4hb"	13680	20060	130	1288	1276	327	25	80	80	84	37	44	100	100	0	907	927	305	32	74	74	79	34	43	100	100	0	1.450	1.402	1.384	1.444	1.595	1.407	0.777	147	877	81	2041	2049	0.536	1208	833	1196	853	187525	136265	32.216	24.941	0	0	0
4	8	9	""	"p4hb"	14090	20060	150	1266	1266	337	26	79	79	86	52	60	100	100	0	830	849	297	34	77	77	85	61	71	99	98	0	1.576	1.538	1.521	1.609	1.742	1.554	0.768	166	1226	96	1940	1959	0.656	1187	753	1187	772	210151	141013	22.692	12.525	0	0	0
4	9	9	""	"il15"	14480	20050	130	377	389	129	33	76	76	84	44	52	100	98	0	354	373	132	35	76	76	84	45	53	99	97	0	1.083	1.054	1.046	1.061	1.805	3.302	0.550	141	879	91	579	610	0.115	301	278	313	297	54783	52572	6.932	6.422	0	0	0
4	10	9	""	"il15"	14880	20050	130	398	402	144	35	79	79	85	39	45	99	99	0	371	383	152	39	79	79	87	52	59	97	93	0	1.092	1.063	1.151	1.154	2.508	1.042	0.519	136	888	87	611	627	0.127	319	292	323	304	54724	52041	8.128	5.692	0	0	0
4	11	9	""	"il15"	15280	20050	130	375	389	123	31	72	72	78	53	67	100	97	0	342	383	165	43	69	69	75	42	56	96	95	0	1.110	1.010	1.171	1.082	2.149	0.945	0.473	141	882	95	576	631	0.151	303	273	317	314	54792	54028	5.868	7.333	0	0	0
4	12	9	""	"il15"	15680	20050	140	386	403	145	35	78	78	84	42	50	100	97	0	327	358	147	41	77	77	86	47	54	97	94	0	1.232	1.157	1.194	1.166	1.971	1.186	0.507	149	1115	90	558	606	0.301	308	250	325	281	60077	53295	7.595	5.787	0	0	0
4	13	9	""	"rbms2"	16080	20050	140	339	366	145	39	79	79	95	139	146	86	45	0	309	324	156	48	74	74	84	55	65	93	80	0	1.106	1.148	1.209	1.198	2.222	1.137	0.505	143	1115	85	495	537	0.145	260	235	287	250	52316	46275	1.950	4.364	-100	0	1
4	14	9	""	"rbms2"	16480	20050	130	396	408	157	38	77	77	82	37	45	96	96	0	310	341	142	41	74	74	80	35	43	99	96	0	1.352	1.240	1.437	1.255	2.415	1.293	0.556	126	900	86	555	598	0.435	319	236	331	267	51454	42965	8.811	7.457	0	0	0
4	15	9	""	"rbms2"	16880	20060	140	390	395	183	46	103	103	167	233	139	58	19	0	338	354	169	47	93	93	132	207	156	57	16	0	1.171	1.119	1.084	1.095	2.407	0.368	0.155	156	1140	100	532	553	0.228	287	245	292	261	61554	55280	0.979	1.072	-100	0	1
4	16	9	""	"rbms2"	17280	20070	130	356	343	129	37	79	79	83	34	40	98	96	0	312	318	123	38	75	75	82	41	50	97	92	0	1.169	1.086	1.159	1.120	2.454	1.056	0.520	130	886	89	514	507	0.225	277	237	264	243	44606	41324	7.647	5.756	0	0	0
4	17	9	""	"mcl1"	17690	20040	150	33140	31786	8009	25	80	80	100	160	160	100	100	0	26156	24521	7148	29	79	79	91	88	96	100	100	0	1.268	1.297	1.285	1.351	1.928	1.292	0.922	171	1221	95	59137	56148	0.343	33060	26077	31706	24442	5435331	4193096	198.038	277.614	0	0	0
4	18	9	""	"mcl1"	18080	20040	150	33023	31432	7057	22	78	78	82	36	43	100	100	0	26524	24996	6704	26	75	75	81	46	56	100	100	0	1.246	1.258	1.239	1.310	1.709	1.249	0.937	167	1225	96	59394	56275	0.317	32945	26449	31354	24921	5249166	4174267	870.833	541.630	0	0	0
4	19	9	""	"mcl1"	18490	20040	150	32776	31421	6661	21	80	80	86	37	43	100	100	0	25207	24282	5998	24	78	78	86	43	50	100	100	0	1.301	1.295	1.283	1.312	1.430	1.290	0.940	168	1224	96	57825	55545	0.380	32696	25129	31341	24204	5278728	4079412	846.892	562.698	0	0	0
4	20	9	""	"mcl1"	18880	20030	150	30203	29535	8393	28	77	77	82	39	47	100	100	0	24304	23229	7338	31	74	74	80	43	53	100	100	0	1.243	1.272	1.274	1.346	1.797	1.267	0.933	179	1213	97	54356	52613	0.314	30126	24230	29458	23155	5286808	4157992	755.205	538.349	0	0	0
4	1	10	""	"sp6"	11290	20450	130	1127	1114	330	29	78	78	82	30	36	100	100	0	992	1050	331	31	73	73	77	27	35	100	100	0	1.141	1.060	1.123	1.054	1.621	1.057	0.812	147	877	96	1968	2013	0.190	1049	919	1036	977	163768	154339	34.400	36.037	0	0	0
4	2	10	""	"sp6"	11690	20460	120	1165	1155	303	26	76	76	84	65	77	100	100	0	1138	1127	284	25	74	74	80	44	55	100	100	0	1.023	1.025	1.000	1.019	1.476	1.028	0.850	130	782	95	2153	2132	0.033	1089	1064	1079	1053	150089	146567	16.477	23.795	0	0	0
4	3	10	""	"sp6"	12090	20460	130	1302	1338	367	27	75	75	80	33	41	100	100	0	1116	1135	365	32	76	76	80	31	38	99	99	0	1.180	1.193	1.168	1.263	1.820	1.180	0.851	134	890	90	2267	2322	0.239	1227	1040	1263	1059	179264	152061	38.121	34.032	0	0	0
4	4	10	""	"sp6"	12490	20460	130	1271	1281	367	28	79	79	85	36	42	100	100	0	1150	1200	356	29	76	76	82	33	40	99	99	0	1.110	1.069	1.105	1.051	1.537	1.068	0.844	142	882	97	2266	2326	0.151	1192	1074	1202	1124	181898	170410	33.222	33.879	0	0	0
4	5	10	""	"tcof1"	12890	20460	130	904	974	519	53	78	78	83	36	43	100	100	0	809	834	405	48	76	76	81	36	44	99	99	0	1.127	1.182	1.192	1.183	1.791	1.233	0.810	144	880	96	1559	1654	0.172	826	733	896	758	140196	120076	24.750	20.917	0	0	0
4	6	10	""	"tcof1"	13290	20460	130	939	946	427	45	78	78	88	119	135	97	93	0	813	830	381	45	77	77	84	38	45	99	99	0	1.170	1.153	1.192	1.131	2.171	1.168	0.723	144	876	82	1597	1621	0.227	861	736	868	753	136235	119502	7.210	19.632	0	0	0
4	7	10	""	"tcof1"	13680	20460	130	864	921	403	43	81	81	89	46	51	100	100	0	803	820	371	45	78	78	84	41	48	98	98	0	1.080	1.132	1.140	1.173	1.875	1.133	0.777	145	879	91	1508	1582	0.111	783	725	840	742	133570	118972	18.087	17.951	0	0	0
4	8	10	""	"tcof1"	14090	20450	140	780	857	424	49	80	80	88	56	63	98	96	0	668	728	394	54	76	76	83	56	67	99	97	0	1.182	1.192	1.232	1.201	1.748	1.180	0.772	150	1118	91	1292	1429	0.241	700	592	777	652	128570	109273	13.732	11.518	0	0	0
4	9	10	""	"mut"	14490	20450	130	196	211	82	38	78	78	86	39	45	88	76	0	193	211	87	41	79	79	83	37	44	92	73	0	1.035	1.008	1.052	1.026	2.879	0.994	0.227	125	900	95	232	265	0.050	118	114	133	132	26339	26392	3.205	3.459	0	0	0
4	10	10	""	"mut"	14880	20450	130	186	209	101	48	81	81	86	42	48	84	62	0	199	225	132	58	75	75	85	63	74	84	48	0	0.847	0.853	0.912	0.903	3.440	0.744	0.223	128	876	65	229	278	-0.240	105	124	128	150	26705	28782	2.929	2.222	-100	0	1
4	11	10	""	"mut"	15280	20450	120	214	223	110	49	78	78	100	235	235	17	1	0	213	233	103	44	77	77	105	478	455	0	0	0	1.000	0.929	0.886	0.765	4.699	0.439	0.670	125	782	88	272	301	0.000	136	136	145	156	27820	29162	0.523	0.268	-100	0	1
4	12	10	""	"mut"	15690	20460	140	185	202	129	63	77	77	87	59	67	69	46	0	187	220	103	46	75	75	87	93	106	64	28	0	0.964	0.862	0.841	0.872	3.504	0.437	0.120	132	1132	86	220	270	-0.053	108	112	125	145	26696	28981	1.949	1.430	-100	0	1
4	13	10	""	"zyx"	16080	20430	140	3926	3601	1472	40	84	84	139	534	384	96	92	0	3799	3435	1549	45	78	78	113	238	210	94	94	0	1.033	1.048	1.027	1.156	2.270	1.101	0.800	163	1101	89	7563	6874	0.047	3842	3721	3517	3357	586969	559853	6.483	13.958	0	0	0
4	14	10	""	"zyx"	16480	20430	140	3070	3185	1528	47	78	78	93	75	80	100	100	0	3165	3200	1756	54	74	74	86	60	69	98	98	0	0.968	0.994	1.033	1.064	1.853	0.955	0.903	158	1110	94	6083	6233	-0.047	2992	3091	3107	3126	503281	505571	41.227	51.900	0	0	0
4	15	10	""	"zyx"	16870	20410	130	4177	4192	1117	26	117	117	207	366	176	100	99	0	3935	3884	1044	26	98	98	140	184	131	100	99	0	1.058	1.076	1.091	1.084	1.407	1.074	0.904	120	940	100	7897	7861	0.081	4060	3837	4075	3786	503027	466054	10.888	20.348	0	0	0
4	16	10	""	"zyx"	17290	20430	140	3371	3394	1418	41	78	78	93	84	90	100	100	0	2904	3038	1302	42	76	76	86	53	61	100	100	0	1.164	1.120	1.129	1.136	1.591	1.115	0.936	160	1104	88	6121	6278	0.219	3293	2828	3316	2962	543060	486083	39.298	55.698	0	0	0
4	17	10	""	"buffer"	17670	20450	150	80	87	39	44	77	77	86	85	98	4	1	0	77	87	54	62	76	76	83	43	51	10	4	0	3.000	0.909	0.933	1.227	4.686	0.089	0.002	156	1272	100	4	21	1.585	3	1	10	11	13618	13499	0.012	0.093	-100	0	1
4	18	10	""	"buffer"	18070	20450	150	75	81	32	39	76	76	83	44	53	10	1	0	75	86	68	79	73	73	81	64	79	7	2	0	-0.500	0.385	0.852	0.962	3.388	0.423	0.191	156	1272	100	1	18	Error	-1	2	5	13	12713	13429	-0.045	0.078	-100	0	1
4	19	10	""	"buffer"	18470	20450	150	78	86	40	46	74	74	79	35	44	18	8	0	79	83	37	44	69	69	78	90	115	2	0	0	0.400	0.857	1.000	0.918	5.055	0.784	0.004	156	1272	100	14	26	-1.322	4	10	12	14	13393	12947	0.200	0.056	-100	0	1
4	20	10	""	"buffer"	18870	20450	150	68	73	32	43	73	73	78	35	44	9	4	0	65	76	53	69	72	72	77	42	54	8	3	0	0.714	0.000	0.894	0.991	3.506	0.368	0.096	156	1272	100	-12	4	-0.486	-5	-7	0	4	11401	11832	-0.143	-0.024	-100	0	1
4	1	11	""	"sp3"	11290	20860	140	1810	1757	788	44	82	82	268	788	294	85	58	0	1468	1347	613	45	78	78	155	323	208	93	80	0	1.243	1.320	1.298	1.404	2.048	1.609	0.760	157	1107	95	3118	2944	0.314	1728	1390	1675	1269	275905	211491	1.890	3.690	0	0	0
4	2	11	""	"sp3"	11690	20860	140	1795	1770	425	24	74	74	80	34	42	100	100	0	1466	1461	429	29	71	71	75	29	38	100	100	0	1.234	1.220	1.235	1.257	1.553	1.209	0.885	154	1114	96	3116	3086	0.303	1721	1395	1696	1390	272623	225053	49.706	47.793	0	0	0
4	3	11	""	"sp3"	12090	20860	140	1923	1872	464	24	75	75	80	30	37	100	100	0	1463	1454	391	26	75	75	79	31	39	100	100	0	1.331	1.303	1.324	1.315	1.507	1.316	0.866	157	1111	94	3236	3176	0.413	1848	1388	1797	1379	293879	228280	59.733	44.355	0	0	0
4	4	11	""	"sp3"	12490	20860	140	1846	1856	442	23	78	78	83	32	38	100	100	0	1462	1462	408	27	74	74	78	30	38	100	100	0	1.274	1.281	1.286	1.310	1.532	1.280	0.881	158	1110	95	3156	3166	0.349	1768	1388	1778	1388	293175	231018	55.406	46.133	0	0	0
4	5	11	""	"plxn1"	12880	20850	150	1104	1120	312	27	80	80	84	34	40	100	100	0	1062	1061	329	31	76	76	83	44	53	100	100	0	1.039	1.056	1.036	1.064	1.646	1.046	0.808	178	1214	87	2010	2025	0.055	1024	986	1040	985	199340	188889	30.471	22.227	0	0	0
4	6	11	""	"plxn1"	13290	20850	150	1073	1073	316	29	80	80	89	103	115	99	99	0	1118	1111	319	28	77	77	84	42	50	100	100	0	0.954	0.960	1.001	0.942	1.710	0.960	0.801	179	1213	98	2034	2027	-0.068	993	1041	993	1034	192052	198916	9.553	24.452	0	0	0
4	7	11	""	"plxn1"	13690	20850	150	1153	1137	274	24	77	77	83	37	44	100	100	0	1028	1039	325	31	76	76	82	37	45	100	100	0	1.130	1.101	1.134	1.128	1.529	1.075	0.815	176	1216	91	2028	2023	0.176	1076	952	1060	963	200083	182885	28.486	25.865	0	0	0
4	8	11	""	"plxn1"	14090	20860	150	1154	1147	325	28	79	79	84	35	41	100	100	0	1012	1040	324	31	76	76	80	36	45	100	100	0	1.149	1.108	1.150	1.112	1.510	1.101	0.839	181	1211	97	2011	2032	0.200	1075	936	1068	964	207577	188320	30.371	26.667	0	0	0
4	9	11	""	"mid1"	14490	20850	140	2039	2050	502	24	78	78	85	45	52	100	100	0	1299	1293	408	31	76	76	83	41	49	98	98	0	1.603	1.620	1.603	1.708	1.846	1.634	0.848	155	1113	94	3184	3189	0.681	1961	1223	1972	1217	317801	200411	43.667	29.512	0	0	0
4	10	11	""	"mid1"	14890	20850	140	2003	1988	439	22	81	81	92	111	120	100	100	0	1228	1212	393	32	76	76	89	131	147	98	97	0	1.668	1.679	1.688	1.784	1.670	1.685	0.829	153	1115	93	3074	3043	0.738	1922	1152	1907	1136	304131	185377	17.081	8.573	0	0	0
4	11	11	""	"mid1"	15290	20850	140	2033	1989	453	22	79	79	87	52	59	100	100	0	1253	1268	444	35	75	75	92	230	250	98	94	0	1.659	1.601	1.639	1.700	1.718	1.588	0.826	156	1112	96	3132	3103	0.730	1954	1178	1910	1193	310258	197809	36.577	5.113	0	0	0
4	12	11	""	"mid1"	15680	20840	130	2007	2000	474	23	78	78	84	42	50	100	100	0	1313	1316	413	31	76	76	85	48	56	100	100	0	1.559	1.550	1.546	1.599	1.533	1.557	0.831	159	861	90	3166	3162	0.641	1929	1237	1922	1240	317941	209196	45.619	25.646	0	0	0
4	13	11	""	"empty"	16080	20850	150	84	94	49	52	81	81	90	63	70	10	3	0	74	84	53	63	79	79	87	49	56	8	3	0	-0.600	2.600	0.700	0.713	4.098	0.186	0.041	156	1272	100	-2	18	Error	3	-5	13	5	14634	13077	0.063	-0.061	-100	0	1
4	14	11	""	"empty"	16480	20850	150	77	84	36	42	79	79	89	56	62	8	1	0	77	83	41	49	78	78	88	61	69	5	0	0	2.000	1.000	0.926	1.015	4.087	0.298	0.032	156	1272	100	-3	10	1.000	-2	-1	5	5	13039	12889	-0.089	-0.082	-100	0	1
4	15	11	""	"empty"	16870	20850	150	97	127	155	122	88	88	105	118	112	5	3	0	84	101	77	76	83	83	98	103	105	7	2	0	9.000	2.167	1.226	1.096	4.548	2.766	0.154	156	1272	100	10	57	3.170	9	1	39	18	19789	15750	0.186	0.029	-100	0	1
4	16	11	""	"empty"	17270	20850	150	77	82	37	45	76	76	83	40	48	14	5	0	69	74	30	40	73	73	83	67	80	3	1	0	-0.250	6.000	1.437	1.272	3.446	2.570	0.009	156	1272	100	-3	7	Error	1	-4	6	1	12781	11555	-0.025	-0.134	-100	0	1
4	17	11	""	"sp5"	17690	20870	120	1259	1189	377	31	80	80	90	48	53	100	99	0	1046	1056	321	30	78	78	91	68	74	99	99	0	1.218	1.134	1.183	1.123	1.752	1.151	0.828	135	773	95	2147	2087	0.285	1179	968	1109	978	160497	142515	22.896	14.191	0	0	0
4	18	11	""	"sp5"	18090	20860	120	1081	1084	319	29	76	76	79	34	43	100	99	0	955	980	317	32	70	70	74	29	39	100	100	0	1.136	1.108	1.081	1.113	1.962	1.107	0.740	124	788	89	1890	1918	0.184	1005	885	1008	910	134444	121464	29.559	31.241	0	0	0
4	19	11	""	"sp5"	18470	20890	120	1197	1210	320	26	79	79	86	47	54	100	100	0	1138	1121	291	25	72	72	81	39	48	100	100	0	1.049	1.078	1.057	1.076	1.633	1.092	0.784	126	786	95	2184	2180	0.069	1118	1066	1131	1049	152479	141275	23.915	26.667	0	0	0
4	20	11	""	"sp5"	18900	20890	130	1036	1036	433	41	79	79	85	38	44	100	99	0	886	929	404	43	74	74	84	59	70	100	100	0	1.179	1.119	1.098	1.125	1.828	1.122	0.765	152	868	91	1769	1812	0.238	957	812	957	855	157527	141235	25.026	14.322	0	0	0
5	1	1	""	"sp4"	2260	23840	150	924	908	247	27	75	75	82	41	50	100	100	0	871	868	278	32	72	72	79	45	56	100	100	0	1.063	1.046	1.048	1.072	1.575	1.029	0.817	168	1220	90	1648	1629	0.088	849	799	833	796	152590	145889	20.146	17.533	0	0	0
5	2	1	""	"sp4"	2650	23840	130	881	893	238	26	74	74	78	43	55	100	100	0	865	876	251	28	73	73	78	40	51	100	99	0	1.019	1.020	1.018	1.038	1.566	1.016	0.818	156	860	89	1599	1622	0.027	807	792	819	803	139336	136709	18.953	19.950	0	0	0
5	3	1	""	"sp4"	3060	23840	150	970	938	255	27	76	76	81	34	41	100	100	0	891	882	261	29	73	73	79	38	48	99	98	0	1.093	1.066	1.049	1.088	1.646	1.059	0.854	163	1229	93	1712	1671	0.128	894	818	862	809	152965	143738	25.206	21.132	0	0	0
5	4	1	""	"sp4"	3450	23840	140	984	975	266	27	76	76	82	35	42	100	100	0	893	917	289	31	74	74	81	40	49	99	98	0	1.109	1.066	1.107	1.096	1.703	1.049	0.812	171	1089	95	1727	1742	0.149	908	819	899	843	166743	156756	25.514	20.900	0	0	0
5	5	1	""	"ccl4"	3850	23830	140	2988	2971	734	24	78	78	87	74	85	100	100	0	1641	1649	485	29	76	76	92	208	226	99	99	0	1.859	1.839	1.855	1.880	1.400	1.849	0.910	165	1099	90	4475	4466	0.895	2910	1565	2893	1573	490160	272078	38.973	7.486	0	0	0
5	6	1	""	"ccl4"	4260	23840	140	2981	3003	712	23	80	80	89	53	59	100	100	0	1549	1581	476	30	79	79	90	74	82	100	99	0	1.973	1.946	1.936	2.023	1.455	1.949	0.910	162	1102	96	4371	4425	0.980	2901	1470	2923	1502	486539	256109	54.981	20.149	0	0	0
5	7	1	""	"ccl4"	4660	23830	140	2955	2998	809	26	79	79	87	81	93	100	100	0	1571	1628	502	30	77	77	92	154	167	99	99	0	1.925	1.882	1.926	1.910	1.424	1.912	0.888	168	1096	90	4370	4470	0.945	2876	1494	2919	1551	503623	273551	35.938	9.974	0	0	0
5	8	1	""	"ccl4"	5060	23830	150	2721	2780	793	28	78	78	84	44	52	100	100	0	1518	1507	462	30	79	79	85	61	71	100	100	0	1.837	1.892	1.866	1.925	1.488	1.924	0.902	174	1218	91	4082	4130	0.877	2643	1439	2702	1428	483731	262239	61.273	23.311	0	0	0
5	9	1	""	"fyn"	5450	23830	140	147	155	65	41	78	78	84	37	44	67	44	0	176	188	79	42	77	77	83	38	45	85	61	0	0.697	0.694	0.703	0.712	4.450	0.533	0.118	156	1093	87	168	188	-0.521	69	99	77	111	24141	29279	1.919	2.763	-100	0	1
5	10	1	""	"fyn"	5860	23830	140	146	164	75	45	78	78	85	37	43	72	47	0	195	211	91	43	77	77	84	46	54	85	62	0	0.576	0.642	0.617	0.555	3.643	0.464	0.127	136	1115	54	186	220	-0.796	68	118	86	134	22265	28654	2.135	2.761	-100	0	1
5	11	1	""	"fyn"	6250	23830	150	151	171	79	46	83	83	103	186	180	13	0	0	183	201	99	49	81	81	120	431	359	0	0	0	0.667	0.733	0.690	0.761	4.031	0.446	0.117	144	1230	83	170	208	-0.584	68	102	88	120	24651	28896	0.366	0.188	-100	0	1
5	12	1	""	"fyn"	6660	23830	160	153	163	72	44	81	81	88	46	52	61	35	0	175	190	95	50	80	80	90	57	63	68	37	0	0.758	0.745	0.763	0.720	4.114	0.436	0.103	170	1507	86	167	192	-0.400	72	95	82	110	27639	32375	1.630	1.754	-100	0	1
5	13	1	""	"ccl6"	7050	23830	150	3668	3661	738	20	79	79	83	38	45	100	100	0	3367	3303	795	24	76	76	81	37	45	100	100	0	1.091	1.110	1.107	1.128	1.452	1.101	0.920	190	1198	96	6880	6809	0.126	3589	3291	3582	3227	695670	627566	94.158	87.081	0	0	0
5	14	1	""	"ccl6"	7450	23830	150	3816	3745	857	22	78	78	84	38	45	100	100	0	3483	3429	825	24	78	78	84	38	45	100	100	0	1.098	1.094	1.112	1.110	1.577	1.093	0.909	185	1203	92	7143	7018	0.135	3738	3405	3667	3351	692765	634363	96.342	88.026	0	0	0
5	15	1	""	"ccl6"	7860	23820	150	3817	3738	858	22	83	83	94	69	73	100	100	0	3481	3412	794	23	86	86	99	59	59	99	99	0	1.100	1.099	1.098	1.088	1.398	1.101	0.935	190	1198	94	7129	6981	0.138	3734	3395	3655	3326	710189	648186	52.812	56.153	0	0	0
5	16	1	""	"ccl6"	8260	23830	160	3811	3762	916	24	83	83	94	54	57	100	100	0	3492	3400	877	25	82	82	97	62	63	99	98	0	1.093	1.109	1.097	1.116	1.543	1.105	0.933	192	1492	96	7138	6997	0.128	3728	3410	3679	3318	722273	652804	67.926	53.274	0	0	0
5	17	1	""	"sp7"	8650	23830	150	807	797	244	30	77	77	83	38	45	99	99	0	727	722	253	35	76	76	81	32	39	99	98	0	1.121	1.115	1.177	1.157	1.917	1.101	0.770	168	1208	78	1381	1366	0.165	730	651	720	646	133858	121339	18.789	20.031	0	0	0
5	18	1	""	"sp7"	9050	23830	140	803	798	205	25	79	79	87	113	129	98	97	0	728	738	204	27	75	75	84	77	91	99	99	0	1.109	1.084	1.059	1.098	1.779	1.091	0.820	152	1116	91	1377	1382	0.149	724	653	719	663	121354	112111	6.292	8.494	0	0	0
5	19	1	""	"sp7"	9450	23830	140	782	759	198	26	76	76	80	30	37	99	99	0	709	729	214	29	74	74	81	49	60	100	100	0	1.112	1.043	1.016	1.058	1.632	1.031	0.784	157	1107	87	1341	1338	0.153	706	635	683	655	119237	114478	22.633	13.224	0	0	0
5	20	1	""	"sp7"	9850	23830	150	782	755	267	35	92	92	105	55	52	97	95	0	702	690	278	40	88	88	97	54	55	95	92	0	1.124	1.101	1.115	1.124	2.137	1.073	0.785	189	1199	93	1304	1265	0.169	690	614	663	602	142692	130327	11.818	10.981	0	0	0
5	1	2	""	"ara"	2250	24240	110	163	167	78	46	78	78	83	44	53	73	46	0	123	133	55	41	75	75	80	33	41	66	26	0	1.771	1.534	1.868	1.571	5.487	3.622	0.011	30	634	83	133	147	0.825	85	48	89	58	5007	3977	1.909	1.606	-100	0	1
5	2	2	""	"ara"	2660	24220	100	163	156	47	30	82	82	93	107	115	33	0	0	114	120	40	33	75	75	87	70	80	25	0	0	2.077	1.644	1.348	1.636	3.648	10.945	0.020	24	564	38	120	119	1.055	81	39	74	45	3737	2890	0.589	0.471	-100	0	1
5	3	2	""	"ara"	3070	24230	120	155	154	57	37	76	76	82	38	46	77	51	0	129	185	219	118	76	76	82	40	48	62	33	0	1.491	0.716	1.016	0.863	3.955	0.122	0.013	27	871	49	132	187	0.576	79	53	78	109	4157	5007	1.895	2.575	-100	0	1
5	4	2	""	"ara"	3430	24260	110	151	162	66	40	78	78	85	43	50	65	45	0	130	157	86	54	77	77	83	39	46	60	40	0	1.377	1.050	0.632	0.919	4.297	1.328	0.013	20	663	44	126	164	0.462	73	53	84	80	3234	3140	1.791	1.897	-100	0	1
5	5	2	""	"fzd2"	3860	24230	140	1148	1172	333	28	78	78	84	46	54	100	100	0	692	740	244	32	77	77	88	66	75	100	100	0	1.740	1.650	1.692	1.693	1.433	1.667	0.839	165	1099	93	1685	1757	0.799	1070	615	1094	663	193377	122065	23.652	9.879	0	0	0
5	6	2	""	"fzd2"	4260	24240	150	1171	1168	396	33	81	81	95	104	109	98	98	0	752	765	337	44	79	79	88	67	76	98	96	0	1.620	1.585	1.647	1.664	1.817	1.563	0.775	171	1215	88	1763	1773	0.696	1090	673	1087	686	199727	130762	10.317	10.104	0	0	0
5	7	2	""	"fzd2"	4660	24240	150	1101	1101	297	26	80	80	88	55	62	100	100	0	679	687	230	33	78	78	88	80	90	100	98	0	1.699	1.677	1.669	1.741	1.494	1.654	0.816	167	1225	96	1622	1630	0.765	1021	601	1021	609	183945	114718	18.418	7.488	0	0	0
5	8	2	""	"fzd2"	5060	24230	150	1066	1118	350	31	81	81	89	47	52	100	100	0	647	645	243	37	79	79	89	58	65	98	98	0	1.734	1.832	1.773	1.878	1.515	1.845	0.822	177	1215	94	1553	1603	0.794	985	568	1037	566	197828	114214	21.894	9.586	0	0	0
5	9	2	""	"ccl7"	5450	24230	150	150	166	86	51	79	79	85	42	49	66	40	0	178	202	109	53	77	77	84	41	48	83	63	0	0.703	0.696	0.750	0.709	4.030	0.399	0.140	173	1201	82	172	212	-0.508	71	101	87	125	28800	35026	1.929	2.878	-100	0	1
5	10	2	""	"ccl7"	5850	24230	150	142	157	75	47	77	77	84	40	47	67	39	0	179	194	102	52	78	78	85	43	50	83	60	0	0.644	0.690	0.759	0.654	3.426	0.436	0.104	166	1215	89	166	196	-0.635	65	101	80	116	26066	32140	1.825	2.535	-100	0	1
5	11	2	""	"ccl7"	6250	24230	150	141	175	228	130	80	80	89	80	89	41	9	0	163	184	89	48	77	77	87	78	89	53	23	0	0.709	0.888	0.769	0.727	3.607	2.969	0.182	167	1216	88	147	202	-0.496	61	86	95	107	29276	30668	1.075	1.244	-100	0	1
5	12	2	""	"ccl7"	6660	24230	160	151	159	65	40	81	81	87	46	52	70	34	0	165	202	308	152	77	77	87	84	96	54	12	0	0.795	0.624	0.753	0.766	3.054	0.159	0.161	172	1504	87	158	203	-0.331	70	88	78	125	27335	34693	1.565	1.369	-100	0	1
5	13	2	""	"g3pdh"	7050	24230	150	15014	14525	2891	19	80	80	86	42	48	100	100	0	4431	4316	1172	27	77	77	84	39	46	100	100	0	3.430	3.408	3.445	3.528	1.338	3.402	0.949	187	1201	91	19288	18684	1.778	14934	4354	14445	4239	2716110	807063	343.786	108.513	0	0	0
5	14	2	""	"g3pdh"	7450	24230	150	15328	15048	2948	19	77	77	84	39	46	100	100	0	4646	4454	1246	27	80	80	88	52	59	100	100	0	3.340	3.423	3.388	3.613	1.567	3.425	0.934	183	1209	92	19817	19345	1.740	15251	4566	14971	4374	2753783	815049	383.692	83.962	0	0	0
5	15	2	""	"g3pdh"	7850	24230	150	15154	14740	3007	20	80	80	85	38	44	100	100	0	4510	4353	1162	26	79	79	85	41	48	100	100	0	3.402	3.430	3.483	3.528	1.343	3.440	0.943	190	1202	91	19505	18934	1.766	15074	4431	14660	4274	2800589	827020	385.658	104.098	0	0	0
5	16	2	""	"g3pdh"	8260	24230	160	14615	14018	3131	22	79	79	89	85	95	100	100	0	4437	4185	1307	31	77	77	93	281	302	98	98	0	3.334	3.393	3.438	3.600	1.539	3.384	0.901	198	1486	95	18896	18047	1.737	14536	4360	13939	4108	2775652	828608	163.871	14.562	0	0	0
5	17	2	""	"sp2"	8650	24230	120	2225	2212	467	21	79	79	85	37	43	100	100	0	1979	1930	581	30	74	74	79	34	43	100	99	0	1.127	1.149	1.134	1.225	1.641	1.120	0.891	133	779	88	4051	3989	0.172	2146	1905	2133	1856	294160	256741	57.486	54.441	0	0	0
5	18	2	""	"sp2"	9060	24240	130	2241	2185	557	25	79	79	85	40	47	100	100	0	1933	1887	586	31	80	80	88	58	65	97	97	0	1.167	1.165	1.184	1.218	1.769	1.146	0.901	126	902	96	4015	3913	0.223	2162	1853	2106	1807	275321	237711	52.500	31.017	0	0	0
5	19	2	""	"sp2"	9450	24240	130	2306	2275	521	22	78	78	83	36	43	100	100	0	2062	2011	498	24	77	77	84	39	46	100	100	0	1.122	1.136	1.141	1.140	1.575	1.136	0.893	125	903	82	4213	4131	0.166	2228	1985	2197	1934	284344	251429	60.889	49.410	0	0	0
5	20	2	""	"sp2"	9850	24230	140	2267	2263	436	19	80	80	84	35	41	100	100	0	1998	2000	523	26	80	80	86	38	44	100	100	0	1.140	1.137	1.149	1.177	1.436	1.120	0.906	160	1104	94	4105	4103	0.189	2187	1918	2183	1920	362154	320006	62.257	50.368	0	0	0
5	1	3	""	"ccl9"	2250	24630	150	2920	2894	623	21	75	75	80	37	46	100	100	0	1666	1673	391	23	73	73	80	51	63	100	100	0	1.786	1.762	1.738	1.766	1.362	1.792	0.916	193	1195	94	4438	4419	0.837	2845	1593	2819	1600	558589	322899	76.054	31.235	0	0	0
5	2	3	""	"ccl9"	2650	24630	150	2969	2952	577	19	75	75	80	34	42	100	100	0	1625	1679	437	26	74	74	78	36	46	100	100	0	1.866	1.793	1.855	1.822	1.346	1.804	0.894	190	1202	87	4445	4482	0.900	2894	1551	2877	1605	560809	318916	84.471	44.472	0	0	0
5	3	3	""	"ccl9"	3050	24640	160	2998	2995	659	22	75	75	81	44	54	100	100	0	1652	1661	444	26	73	73	82	68	82	98	98	0	1.851	1.839	1.857	1.898	1.543	1.856	0.894	185	1499	95	4502	4508	0.888	2923	1579	2920	1588	554060	307212	66.227	23.221	0	0	0
5	4	3	""	"ccl9"	3460	24630	160	3004	2965	613	20	77	77	86	62	72	100	100	0	1646	1662	425	25	76	76	85	56	65	99	99	0	1.864	1.821	1.838	1.873	1.544	1.840	0.899	199	1481	91	4497	4474	0.898	2927	1570	2888	1586	589955	330679	46.435	28.161	0	0	0
5	5	3	""	"gadd45a"	3860	24630	160	1807	1816	420	23	79	79	89	121	135	100	99	0	1743	1736	723	41	75	75	83	52	62	100	100	0	1.036	1.046	1.069	1.077	1.569	0.965	0.744	210	1474	94	3396	3398	0.051	1728	1668	1737	1661	381326	364519	14.273	31.788	0	0	0
5	6	3	""	"gadd45a"	4260	24630	170	1894	1886	418	22	83	83	95	70	73	100	100	0	1704	1707	441	25	78	78	90	97	107	100	99	0	1.114	1.107	1.103	1.128	1.463	1.087	0.861	215	1609	93	3437	3432	0.156	1811	1626	1803	1629	405546	366970	25.586	16.670	0	0	0
5	7	3	""	"gadd45a"	4660	24630	160	1783	1782	412	23	80	80	87	40	45	100	100	0	1673	1659	525	31	78	78	84	37	44	99	99	0	1.068	1.077	1.075	1.127	1.625	1.046	0.861	217	1463	91	3298	3283	0.095	1703	1595	1702	1581	386737	360086	42.375	42.568	0	0	0
5	8	3	""	"gadd45a"	5060	24630	160	1710	1753	377	21	77	77	83	42	50	100	100	0	1622	1671	435	26	76	76	82	36	43	100	100	0	1.056	1.051	1.040	1.070	1.442	1.037	0.877	213	1467	94	3179	3271	0.079	1633	1546	1676	1595	373438	355962	39.762	44.139	0	0	0
5	9	3	""	"ccnd1"	5450	24630	150	1639	1630	368	22	79	79	85	41	48	100	100	0	1557	1519	407	26	77	77	81	35	43	100	100	0	1.054	1.076	1.083	1.089	1.379	1.063	0.890	189	1203	88	3040	2993	0.076	1560	1480	1551	1442	308058	287119	37.683	41.086	0	0	0
5	10	3	""	"ccnd1"	5850	24630	150	1686	1667	414	24	79	79	86	42	48	100	100	0	1444	1454	416	28	77	77	85	60	70	100	100	0	1.176	1.153	1.161	1.175	1.442	1.146	0.883	195	1193	96	2974	2965	0.234	1607	1367	1588	1377	324970	283539	37.643	22.817	0	0	0
5	11	3	""	"ccnd1"	6260	24620	150	1647	1621	431	26	80	80	86	41	47	100	100	0	1435	1451	391	26	77	77	89	138	155	100	100	0	1.154	1.122	1.128	1.118	1.426	1.108	0.820	193	1195	96	2925	2915	0.207	1567	1358	1541	1374	312845	280139	37.439	9.870	0	0	0
5	12	3	""	"ccnd1"	6660	24630	160	1534	1513	398	26	81	81	146	1695	1160	27	0	0	1400	1340	386	28	80	80	204	2215	1085	0	0	0	1.101	1.137	1.129	1.148	1.474	1.129	0.885	205	1479	96	2773	2692	0.139	1453	1320	1432	1260	310065	274640	0.806	0.513	-100	0	1
5	13	3	""	"gadd45b"	7060	24630	160	2131	2120	541	25	83	83	95	119	125	100	99	0	1961	1946	532	27	79	79	96	277	288	100	99	0	1.088	1.091	1.065	1.090	1.512	1.012	0.761	210	1470	94	3930	3904	0.122	2048	1882	2037	1867	445218	408651	17.017	6.679	0	0	0
5	14	3	""	"gadd45b"	7460	24630	160	2172	2126	503	23	81	81	87	49	56	100	100	0	1837	1834	508	27	78	78	85	51	60	100	100	0	1.189	1.165	1.160	1.189	1.472	1.157	0.887	210	1474	95	3850	3801	0.250	2091	1759	2045	1756	446555	385082	41.612	34.294	0	0	0
5	15	3	""	"gadd45b"	7860	24630	160	2116	2112	449	21	80	80	87	52	59	100	100	0	1912	1917	525	27	78	78	86	70	81	100	100	0	1.110	1.105	1.081	1.130	1.400	1.087	0.900	214	1470	95	3870	3871	0.151	2036	1834	2032	1839	451992	410275	38.942	26.157	0	0	0
5	16	3	""	"gadd45b"	8260	24630	160	2096	2073	541	26	78	78	83	35	42	100	100	0	1882	1835	560	30	76	76	82	46	56	100	99	0	1.117	1.134	1.152	1.179	1.649	1.121	0.886	221	1459	96	3824	3754	0.160	2018	1806	1995	1759	458117	405526	56.857	38.109	0	0	0
5	17	3	""	"ccnd2"	8660	24630	150	578	580	162	27	80	80	87	45	51	100	99	0	620	628	196	31	75	75	83	59	71	99	99	0	0.914	0.904	0.915	0.910	1.716	0.881	0.749	167	1225	96	1043	1053	-0.130	498	545	500	553	96796	104822	10.956	9.237	0	0	0
5	18	3	""	"ccnd2"	9060	24630	140	580	588	174	29	79	79	90	133	147	100	91	0	626	625	202	32	77	77	88	118	134	98	93	0	0.913	0.929	0.907	0.972	2.006	0.905	0.744	157	1107	92	1050	1057	-0.131	501	549	509	548	92259	98060	3.744	4.551	0	0	0
5	19	3	""	"ccnd2"	9460	24630	140	614	613	173	28	76	76	80	34	42	100	100	0	651	668	212	31	76	76	80	31	38	100	99	0	0.936	0.907	0.915	0.926	1.638	0.877	0.750	170	1090	94	1113	1129	-0.095	538	575	537	592	104280	113498	15.676	18.968	0	0	0
5	20	3	""	"ccnd2"	9860	24630	150	590	606	198	32	79	79	83	37	44	100	99	0	645	658	202	30	76	76	81	35	43	99	99	0	0.898	0.905	0.918	0.899	1.790	0.900	0.703	178	1210	95	1080	1109	-0.155	511	569	527	582	107823	117197	14.135	16.486	0	0	0
5	1	4	""	"gna13"	2260	25030	150	330	346	129	37	76	76	82	42	51	98	96	0	314	339	146	43	75	75	84	103	122	87	57	0	1.063	1.023	1.100	1.062	2.406	0.971	0.454	187	1201	89	493	534	0.088	254	239	270	264	64688	63404	6.286	2.476	0	0	0
5	2	4	""	"gna13"	2660	25030	160	343	362	135	37	75	75	80	43	53	99	96	0	309	330	134	40	73	73	79	42	53	96	92	0	1.136	1.117	1.116	1.158	2.328	1.088	0.468	185	1496	89	504	544	0.184	268	236	287	257	66974	61002	6.558	5.976	0	0	0
5	3	4	""	"gna13"	3060	25030	150	336	363	149	41	76	76	81	39	48	97	95	0	307	323	139	43	74	74	80	39	48	97	90	0	1.116	1.153	1.164	1.148	2.651	1.192	0.483	187	1199	83	493	536	0.158	260	233	287	249	67796	60414	7.231	6.231	0	0	0
5	4	4	""	"gna13"	3460	25030	160	355	368	141	38	74	74	82	56	68	98	91	0	291	310	138	44	75	75	83	54	65	95	82	0	1.301	1.251	1.353	1.310	2.302	1.244	0.486	194	1490	92	497	529	0.380	281	216	294	235	71339	60078	5.107	4.204	0	0	0
5	5	4	""	"ccnd3"	3860	25030	140	743	738	195	26	77	77	83	42	50	100	99	0	685	687	202	29	75	75	83	91	109	98	97	0	1.092	1.080	1.101	1.093	1.770	1.068	0.743	179	1081	93	1276	1273	0.127	666	610	661	612	132048	122982	15.595	6.637	0	0	0
5	6	4	""	"ccnd3"	4260	25030	140	785	805	195	24	79	79	91	56	61	100	99	0	670	689	230	33	78	78	88	61	69	100	98	0	1.193	1.188	1.221	1.237	1.644	1.164	0.757	174	1090	93	1298	1337	0.255	706	592	726	611	140058	119815	12.750	9.852	0	0	0
5	7	4	""	"ccnd3"	4660	25030	150	706	714	193	27	78	78	87	51	58	100	100	0	644	637	209	32	77	77	86	58	67	98	98	0	1.108	1.136	1.155	1.189	1.840	1.118	0.708	179	1209	92	1195	1196	0.148	628	567	636	560	127799	113954	12.294	9.500	0	0	0
5	8	4	""	"ccnd3"	5060	25030	160	717	719	185	25	79	79	84	43	51	100	100	0	641	644	176	27	76	76	84	60	71	100	100	0	1.129	1.127	1.131	1.128	1.522	1.134	0.794	184	1500	93	1203	1208	0.175	638	565	640	568	132356	118439	14.767	9.333	0	0	0
5	9	4	""	"gpd2"	5460	25030	160	500	512	140	27	77	77	82	37	45	100	99	0	396	421	147	34	76	76	82	44	53	99	98	0	1.322	1.261	1.322	1.332	1.832	1.246	0.704	184	1500	91	743	780	0.403	423	320	435	345	94121	77374	11.622	7.705	0	0	0
5	10	4	""	"gpd2"	5860	25030	150	506	517	154	29	81	81	87	75	86	100	97	0	407	443	171	38	78	78	85	50	58	100	98	0	1.292	1.195	1.362	1.229	1.825	1.142	0.597	186	1202	94	754	801	0.370	425	329	436	365	96224	82381	5.733	7.160	0	0	0
5	11	4	""	"gpd2"	6250	25030	150	500	525	156	29	80	80	88	100	113	98	94	0	405	419	149	35	77	77	84	45	53	98	98	0	1.280	1.301	1.331	1.361	1.850	1.305	0.676	192	1196	96	748	787	0.356	420	328	445	342	100816	80355	4.370	7.444	0	0	0
5	12	4	""	"gpd2"	6660	25030	160	508	524	163	31	79	79	85	38	44	100	99	0	390	413	148	35	78	78	85	42	49	99	98	0	1.375	1.328	1.363	1.364	1.902	1.344	0.622	207	1477	95	741	780	0.459	429	312	445	335	108494	85461	11.553	7.810	0	0	0
5	13	4	""	"ccr5"	7050	25030	150	718	727	218	29	77	77	82	37	45	99	99	0	610	611	203	33	77	77	86	52	60	99	98	0	1.203	1.217	1.187	1.251	2.069	1.234	0.724	187	1205	97	1174	1184	0.267	641	533	650	534	135934	114277	17.432	10.096	0	0	0
5	14	4	""	"ccr5"	7450	25030	150	718	723	208	28	77	77	83	38	45	100	100	0	580	611	203	33	78	78	83	36	43	100	100	0	1.277	1.212	1.257	1.238	1.645	1.212	0.734	192	1196	96	1143	1179	0.353	641	502	646	533	138830	117233	16.842	14.667	0	0	0
5	15	4	""	"ccr5"	7860	25020	150	663	691	207	29	78	78	82	35	42	100	99	0	586	591	214	36	75	75	81	45	55	100	98	0	1.145	1.188	1.151	1.224	1.769	1.175	0.698	186	1202	91	1096	1129	0.195	585	511	613	516	128452	109986	17.400	11.333	0	0	0
5	16	4	""	"ccr5"	8260	25030	160	674	692	219	31	79	79	85	58	68	99	98	0	563	576	190	32	77	77	81	35	43	99	99	0	1.224	1.228	1.201	1.222	1.742	1.250	0.751	190	1494	95	1081	1112	0.292	595	486	613	499	131557	109438	10.466	14.143	0	0	0
5	17	4	""	"gpx2"	8660	25020	140	479	520	218	41	79	79	83	36	43	100	98	0	470	521	249	47	77	77	82	38	46	99	98	0	1.018	0.993	0.965	1.010	2.041	0.944	0.612	169	1095	90	793	885	0.026	400	393	441	444	87898	88121	12.139	11.553	0	0	0
5	18	4	""	"gpx2"	9060	25030	160	482	513	245	47	79	79	90	100	111	95	87	0	420	463	223	48	77	77	92	190	206	81	43	0	1.175	1.124	1.100	1.142	2.383	1.153	0.548	179	1504	91	746	820	0.233	403	343	434	386	91817	82929	4.230	1.953	-100	0	1
5	19	4	""	"gpx2"	9460	25030	160	425	455	214	47	76	76	80	30	37	98	97	0	406	433	195	45	76	76	85	179	210	83	43	0	1.058	1.062	1.114	1.056	2.329	1.088	0.633	188	1496	96	679	736	0.081	349	330	379	357	85594	81372	12.500	1.944	0	0	0
5	20	4	""	"gpx2"	9860	25030	160	415	454	200	44	77	77	85	130	152	93	66	0	400	438	239	54	76	76	82	40	48	97	93	0	1.043	1.041	1.080	1.133	2.274	0.960	0.584	198	1484	96	662	739	0.061	338	324	377	362	89940	86661	2.838	8.900	0	0	0
5	1	5	""	"cct3"	2250	25440	150	426	440	155	35	74	74	83	131	157	95	74	0	422	461	196	42	69	69	76	72	94	97	90	0	0.997	0.934	0.942	0.981	2.060	0.883	0.617	170	1222	89	705	758	-0.004	352	353	366	392	74849	78412	2.725	5.347	0	0	0
5	2	5	""	"cct3"	2660	25430	150	470	473	174	36	73	73	77	43	55	99	99	0	421	436	191	43	71	71	76	34	44	99	97	0	1.134	1.096	1.029	1.131	2.100	1.064	0.616	174	1218	90	747	765	0.181	397	350	400	365	82227	75918	9.209	10.588	0	0	0
5	3	5	""	"cct3"	3060	25430	140	417	445	158	35	75	75	81	39	48	99	98	0	412	435	203	46	75	75	81	49	60	96	90	0	1.015	1.028	1.030	1.144	2.195	0.940	0.528	169	1095	88	679	730	0.021	342	337	370	360	75151	73519	9.333	7.224	0	0	0
5	4	5	""	"cct3"	3460	25430	150	464	467	168	35	75	75	81	37	45	100	100	0	443	459	183	39	73	73	79	36	45	99	99	0	1.051	1.016	0.953	1.040	1.987	0.998	0.640	179	1213	89	759	778	0.072	389	370	392	386	83595	82182	10.432	10.556	0	0	0
5	5	5	""	"gspt1"	3860	25430	150	462	489	177	36	77	77	83	36	43	99	98	0	546	544	193	35	78	78	83	37	44	100	98	0	0.823	0.884	0.817	0.897	2.053	0.862	0.606	183	1209	91	853	878	-0.281	385	468	412	466	89410	99495	11.278	12.459	0	0	0
5	6	5	""	"gspt1"	4260	25440	150	480	495	159	32	79	79	89	69	77	100	97	0	555	568	202	35	78	78	87	66	75	98	98	0	0.841	0.849	0.823	0.862	1.787	0.791	0.668	182	1210	93	878	906	-0.250	401	477	416	490	90053	103395	5.884	7.288	0	0	0
5	7	5	""	"gspt1"	4660	25440	150	482	497	163	32	81	81	91	64	70	100	97	0	530	568	222	39	79	79	90	63	70	100	98	0	0.889	0.851	0.854	0.864	1.817	0.782	0.627	178	1210	95	852	905	-0.170	401	451	416	489	88406	101088	6.344	7.587	0	0	0
5	8	5	""	"gspt1"	5060	25430	160	448	462	155	33	79	79	85	45	52	99	97	0	509	534	213	39	76	76	85	51	60	98	98	0	0.852	0.836	0.840	0.853	1.802	0.779	0.632	192	1492	93	802	841	-0.231	369	433	383	458	88722	102465	8.378	8.804	0	0	0
5	9	5	""	"sp1"	5460	25440	150	2372	2288	595	26	80	80	95	211	222	100	99	0	2581	2475	728	29	78	78	106	636	600	96	88	0	0.916	0.921	0.922	0.945	1.492	0.907	0.925	167	1225	95	4795	4605	-0.127	2292	2503	2208	2397	382122	413378	10.393	3.725	0	0	0
5	10	5	""	"sp1"	5860	25440	140	2461	2388	551	23	79	79	84	38	45	100	100	0	2737	2676	565	21	77	77	83	48	57	100	100	0	0.895	0.888	0.891	0.881	1.370	0.890	0.925	150	1118	90	5042	4908	-0.160	2382	2660	2309	2599	358165	401344	60.632	54.021	0	0	0
5	11	5	""	"sp1"	6260	25450	140	2366	2229	655	29	84	84	95	56	58	100	99	0	2549	2398	787	32	79	79	92	57	61	100	99	0	0.924	0.925	0.923	0.955	1.651	0.910	0.919	166	1098	96	4752	4464	-0.114	2282	2470	2145	2319	370030	398140	38.107	40.456	0	0	0
5	12	5	""	"sp1"	6650	25440	140	2398	2395	543	22	78	78	85	40	47	100	100	0	2640	2533	651	25	78	78	88	66	75	100	100	0	0.906	0.944	0.933	0.959	1.431	0.931	0.917	166	1098	90	4882	4772	-0.142	2320	2562	2317	2455	397500	420511	57.750	37.045	0	0	0
5	13	5	""	"cct5"	7060	25420	150	1307	1285	304	23	80	80	90	119	132	100	100	0	1306	1324	378	28	78	78	105	276	262	99	97	0	0.999	0.967	0.953	0.968	1.424	0.837	0.711	181	1211	97	2455	2451	-0.001	1227	1228	1205	1246	232630	239659	10.042	4.417	0	0	0
5	14	5	""	"cct5"	7460	25420	150	1259	1246	328	26	77	77	82	35	42	100	100	0	1257	1302	340	26	77	77	81	35	43	100	100	0	1.002	0.954	0.972	0.948	1.512	0.944	0.833	185	1207	91	2362	2394	0.003	1182	1180	1169	1225	230488	240929	33.257	34.886	0	0	0
5	15	5	""	"cct5"	7860	25430	160	1254	1235	323	26	79	79	84	37	44	100	100	0	1250	1286	351	27	77	77	81	35	43	100	100	0	1.002	0.956	0.980	0.948	1.646	0.946	0.850	190	1494	94	2348	2365	0.003	1175	1173	1156	1209	234676	244383	31.108	34.429	0	0	0
5	16	5	""	"cct5"	8260	25420	160	1322	1287	344	26	77	77	84	60	71	100	99	0	1336	1327	362	27	75	75	79	35	44	99	99	0	0.987	0.966	0.968	0.978	1.797	0.960	0.862	200	1480	91	2506	2462	-0.019	1245	1261	1210	1252	257315	265439	20.050	35.657	0	0	0
5	17	5	""	"gstm2"	8650	25420	150	2252	2167	555	25	77	77	89	116	130	100	100	0	1371	1361	361	26	77	77	94	299	318	98	94	0	1.681	1.628	1.641	1.633	1.472	1.656	0.901	191	1197	95	3469	3374	0.749	2175	1294	2090	1284	413889	259883	17.914	4.237	0	0	0
5	18	5	""	"gstm2"	9060	25430	150	2253	2208	517	23	78	78	84	49	58	100	100	0	1386	1383	359	25	76	76	84	86	102	100	99	0	1.660	1.630	1.687	1.646	1.467	1.661	0.871	182	1206	96	3485	3437	0.731	2175	1310	2130	1307	401804	251687	43.347	15.105	0	0	0
5	19	5	""	"gstm2"	9460	25430	150	2201	2165	476	21	76	76	82	36	43	100	100	0	1354	1353	384	28	77	77	85	52	61	99	98	0	1.664	1.637	1.616	1.680	1.514	1.640	0.891	191	1197	96	3402	3365	0.735	2125	1277	2089	1276	413458	258343	57.861	24.385	0	0	0
5	20	5	""	"gstm2"	9860	25420	160	2088	2012	431	21	78	78	87	80	91	100	100	0	1239	1227	340	27	76	76	86	112	130	99	98	0	1.728	1.680	1.699	1.730	1.459	1.687	0.891	207	1469	81	3173	3085	0.789	2010	1163	1934	1151	416425	253991	24.063	10.188	0	0	0
5	1	6	""	"cct6a"	2260	25840	150	1230	1242	291	23	72	72	77	32	41	100	100	0	1200	1227	359	29	68	68	72	33	45	100	100	0	1.023	1.009	1.017	1.028	1.414	0.986	0.852	176	1216	96	2290	2329	0.033	1158	1132	1170	1159	218611	216007	36.406	35.000	0	0	0
5	2	6	""	"cct6a"	2650	25840	150	1273	1301	395	30	72	72	77	36	46	100	99	0	1150	1186	401	33	70	70	76	35	46	100	99	0	1.112	1.101	1.086	1.117	1.730	1.093	0.814	189	1199	96	2281	2345	0.153	1201	1080	1229	1116	245830	224204	34.000	31.714	0	0	0
5	3	6	""	"cct6a"	3060	25840	140	1207	1205	327	27	76	76	82	38	46	100	100	0	1182	1185	328	27	72	72	76	32	42	100	100	0	1.019	1.014	0.984	1.003	1.563	1.010	0.822	186	1074	92	2241	2242	0.027	1131	1110	1129	1113	224040	220369	29.553	34.656	0	0	0
5	4	6	""	"cct6a"	3460	25830	150	1294	1290	347	26	74	74	81	40	49	100	100	0	1199	1202	385	32	75	75	81	47	58	99	99	0	1.085	1.079	1.065	1.113	1.640	1.063	0.817	189	1199	96	2344	2343	0.118	1220	1124	1216	1127	243782	227230	30.225	23.851	0	0	0
5	5	6	""	"h2dmb1"	3860	25840	140	487	514	174	33	77	77	86	55	63	99	98	0	332	355	149	41	76	76	90	185	205	73	21	0	1.602	1.566	1.733	1.639	1.922	1.609	0.623	166	1098	96	666	716	0.680	410	256	437	279	85357	58903	7.782	1.432	0	0	0
5	6	6	""	"h2dmb1"	4250	25840	150	488	521	185	35	79	79	86	44	51	100	99	0	334	361	152	42	78	78	84	43	51	97	93	0	1.598	1.562	1.621	1.689	1.967	1.576	0.660	160	1232	91	665	725	0.676	409	256	442	283	83401	57730	9.886	6.442	0	0	0
5	7	6	""	"h2dmb1"	4660	25840	140	493	494	160	32	82	82	92	57	61	100	98	0	346	363	130	35	79	79	90	67	74	98	88	0	1.539	1.451	1.525	1.482	1.800	1.493	0.594	161	1107	94	678	696	0.622	411	267	412	284	79500	58454	7.053	4.075	0	0	0
5	8	6	""	"h2dmb1"	5060	25830	150	473	495	161	32	78	78	87	50	57	98	98	0	360	361	131	36	80	80	90	113	125	90	68	0	1.411	1.484	1.604	1.506	2.166	1.103	0.434	171	1221	96	675	698	0.497	395	280	417	281	84664	61787	8.160	2.398	0	0	0
5	9	6	""	"cct7"	5460	25830	150	2697	2600	780	30	78	78	96	131	136	100	100	0	2610	2609	829	31	76	76	92	120	130	100	100	0	1.034	0.996	1.002	1.002	1.351	0.988	0.910	177	1215	94	5153	5055	0.048	2619	2534	2522	2533	460183	461832	19.115	20.975	0	0	0
5	10	6	""	"cct7"	5860	25830	150	2491	2552	899	35	78	78	82	35	42	100	100	0	2557	2557	927	36	76	76	81	36	44	100	100	0	0.973	0.997	1.015	0.997	1.414	0.992	0.929	169	1223	91	4894	4955	-0.039	2413	2481	2474	2481	431207	432196	70.571	68.778	0	0	0
5	11	6	""	"cct7"	6260	25830	150	2342	2344	879	37	78	78	86	41	47	100	100	0	2150	2284	917	40	76	76	83	39	46	100	100	0	1.092	1.026	1.007	1.029	1.364	1.012	0.931	184	1204	95	4338	4474	0.127	2264	2074	2266	2208	431206	420195	55.073	56.436	0	0	0
5	12	6	""	"cct7"	6660	25830	150	2553	2447	771	31	78	78	85	58	68	100	100	0	2479	2479	870	35	77	77	85	43	50	100	100	0	1.030	0.986	0.989	0.992	1.366	0.970	0.904	185	1203	90	4877	4771	0.043	2475	2402	2369	2402	452749	458549	40.724	55.674	0	0	0
5	13	6	""	"hck"	7060	25830	140	691	702	192	27	77	77	82	36	43	100	100	0	627	641	188	29	73	73	80	39	48	100	99	0	1.108	1.100	1.118	1.111	1.656	1.099	0.744	174	1086	95	1168	1193	0.148	614	554	625	568	122118	111452	17.222	14.385	0	0	0
5	14	6	""	"hck"	7460	25830	150	664	675	183	27	79	79	88	84	95	99	99	0	673	670	219	32	76	76	88	113	128	97	94	0	0.980	1.003	1.045	1.056	1.766	0.976	0.750	187	1200	96	1182	1190	-0.029	585	597	596	594	126272	125213	6.988	5.150	0	0	0
5	15	6	""	"hck"	7860	25830	150	697	690	186	26	77	77	89	86	96	99	98	0	646	642	193	30	75	75	88	116	131	98	97	0	1.086	1.081	1.065	1.097	1.700	1.074	0.770	183	1204	93	1191	1180	0.119	620	571	613	567	126241	117449	6.988	4.776	0	0	0
5	16	6	""	"hck"	8260	25830	160	642	656	185	28	76	76	80	32	40	100	99	0	588	615	193	31	75	75	80	37	46	100	99	0	1.103	1.074	1.121	1.072	1.683	1.062	0.756	196	1488	91	1079	1120	0.141	566	513	580	540	128511	120589	18.000	14.459	0	0	0
5	17	6	""	"mmel"	8660	25820	150	11528	11510	2055	17	79	79	86	69	80	100	100	0	6080	6006	1449	24	77	77	87	99	113	99	98	0	1.907	1.928	1.889	2.033	1.695	1.932	0.929	187	1201	95	17452	17360	0.931	11449	6003	11431	5929	2152390	1123170	165.565	59.788	0	0	0
5	18	6	""	"mmel"	9050	25830	150	11119	11189	2116	18	78	78	84	36	42	100	100	0	5928	5842	1400	23	76	76	82	41	50	100	99	0	1.887	1.927	1.918	2.050	1.726	1.929	0.942	194	1194	97	16893	16877	0.916	11041	5852	11111	5766	2170607	1133406	308.472	140.488	0	0	0
5	19	6	""	"mmel"	9460	25830	160	11080	10871	2417	22	77	77	93	291	312	100	100	0	5919	5852	1778	30	76	76	86	92	106	100	99	0	1.883	1.869	1.867	1.961	1.683	1.872	0.896	203	1477	96	16846	16570	0.913	11003	5843	10794	5776	2206840	1188016	37.038	62.674	0	0	0
5	20	6	""	"mmel"	9850	25830	150	11912	11725	1917	16	79	79	86	37	43	100	100	0	6150	6001	1407	23	76	76	83	95	114	99	99	0	1.948	1.966	1.889	2.063	1.625	1.976	0.916	197	1191	97	17907	17571	0.962	11833	6074	11646	5925	2309765	1182264	314.568	62.295	0	0	0
5	1	7	""	"tnc"	2260	26230	160	373	389	148	38	72	72	82	91	110	96	81	0	367	383	153	39	71	71	80	111	138	90	66	0	1.017	1.016	0.974	1.038	2.175	0.863	0.690	188	1496	93	597	629	0.024	301	296	317	312	73213	71923	3.374	2.730	0	0	0
5	2	7	""	"tnc"	2660	26240	160	358	377	138	36	74	74	78	34	43	99	97	0	373	396	169	42	71	71	76	33	43	98	96	0	0.940	0.932	0.953	0.991	2.385	0.884	0.601	186	1498	94	586	628	-0.089	284	302	303	325	70117	73568	8.794	9.697	0	0	0
5	3	7	""	"tnc"	3060	26240	150	380	390	130	33	76	76	81	37	45	99	98	0	392	401	153	38	73	73	81	56	69	98	93	0	0.953	0.957	1.009	0.976	1.986	0.843	0.499	180	1208	96	623	642	-0.069	304	319	314	328	70121	72158	8.351	5.714	0	0	0
5	4	7	""	"tnc"	3460	26230	150	402	409	139	33	75	75	81	35	43	99	98	0	359	374	155	41	76	76	80	37	46	98	97	0	1.155	1.121	1.176	1.168	2.034	1.077	0.587	190	1198	90	610	632	0.208	327	283	334	298	77693	71072	9.371	7.946	0	0	0
5	5	7	""	"n-myc"	3850	26230	150	1971	1929	448	23	78	78	83	37	44	100	100	0	1716	1635	392	23	77	77	83	39	46	100	100	0	1.155	1.188	1.203	1.197	1.449	1.198	0.893	175	1217	89	3532	3409	0.208	1893	1639	1851	1558	337540	286122	49.892	39.795	0	0	0
5	6	7	""	"n-myc"	4260	26230	140	1998	1951	358	18	77	77	87	51	58	100	100	0	1679	1672	415	24	76	76	84	46	54	100	100	0	1.198	1.174	1.209	1.192	1.358	1.158	0.892	169	1095	97	3524	3470	0.261	1921	1603	1874	1596	329785	282557	36.549	34.522	0	0	0
5	7	7	""	"n-myc"	4660	26230	140	1970	1957	389	19	85	85	94	64	68	100	100	0	1660	1672	433	25	78	78	90	83	92	100	100	0	1.192	1.174	1.201	1.197	1.445	1.160	0.876	170	1094	97	3467	3466	0.253	1885	1582	1872	1594	332607	284245	29.109	19.060	0	0	0
5	8	7	""	"n-myc"	5060	26230	140	1829	1825	404	22	77	77	84	37	44	100	100	0	1501	1509	371	24	75	75	83	42	50	100	100	0	1.229	1.219	1.222	1.218	1.476	1.225	0.869	178	1082	87	3178	3182	0.297	1752	1426	1748	1434	324791	268688	47.054	33.952	0	0	0
5	9	7	""	"sp8"	5460	26230	130	1094	1047	341	32	78	78	87	56	64	100	100	0	1163	1167	373	31	78	78	86	52	60	100	100	0	0.936	0.890	0.901	0.886	1.556	0.879	0.836	152	868	96	2101	2058	-0.095	1016	1085	969	1089	159203	177335	17.143	20.788	0	0	0
5	10	7	""	"sp8"	5860	26240	130	1086	1093	291	26	79	79	87	61	70	100	100	0	1161	1145	329	28	74	74	87	161	185	100	99	0	0.926	0.947	0.936	0.958	1.422	0.930	0.859	143	881	94	2094	2085	-0.111	1007	1087	1014	1071	156269	163789	16.492	6.571	0	0	0
5	11	7	""	"sp8"	6270	26240	130	1043	1059	301	28	77	77	85	49	57	100	100	0	1107	1117	323	28	77	77	83	37	44	100	100	0	0.938	0.944	0.916	0.948	1.502	0.934	0.829	152	868	91	1996	2022	-0.092	966	1030	982	1040	160983	169841	19.878	27.946	0	0	0
5	12	7	""	"sp8"	6650	26230	130	1001	1007	269	26	80	80	87	43	49	100	100	0	1090	1127	318	28	76	76	84	47	55	100	100	0	0.908	0.882	0.908	0.887	1.513	0.865	0.818	154	870	96	1935	1978	-0.139	921	1014	927	1051	155079	173545	21.395	22.191	0	0	0
5	13	7	""	"ifnabr1"	7060	26230	150	912	902	222	24	77	77	83	34	40	100	100	0	838	854	259	30	76	76	82	38	46	100	99	0	1.096	1.060	1.072	1.089	1.629	1.040	0.804	178	1210	93	1597	1603	0.132	835	762	825	778	160573	152045	24.088	20.316	0	0	0
5	14	7	""	"ifnabr1"	7460	26230	150	947	944	267	28	77	77	82	34	41	100	100	0	893	906	264	29	74	74	79	39	49	99	99	0	1.062	1.042	1.034	1.032	1.601	1.037	0.787	182	1206	94	1689	1699	0.087	870	819	867	832	171781	164846	25.353	21.205	0	0	0
5	15	7	""	"ifnabr1"	7860	26230	160	941	907	264	29	79	79	88	94	106	100	98	0	864	869	265	30	77	77	88	115	130	98	97	0	1.095	1.045	1.057	1.049	1.646	0.985	0.730	192	1492	94	1649	1620	0.131	862	787	828	792	174187	166801	8.713	6.791	0	0	0
5	16	7	""	"ifnabr1"	8260	26220	160	913	902	278	30	77	77	82	34	41	100	100	0	828	843	280	33	75	75	80	39	48	99	99	0	1.110	1.074	1.067	1.084	1.766	1.069	0.777	201	1483	92	1589	1593	0.151	836	753	825	768	181302	169420	24.118	19.564	0	0	0
5	17	7	""	"prph1"	8650	26220	160	163	167	56	33	77	77	82	36	43	81	61	0	194	207	100	48	75	75	82	54	65	86	59	0	0.723	0.682	0.754	0.684	2.797	0.340	0.158	183	1497	85	205	222	-0.468	86	119	90	132	30579	37866	2.361	2.315	0	0	0
5	18	7	""	"prph1"	9060	26220	140	177	183	59	32	78	78	84	40	47	89	64	0	180	195	64	32	75	75	81	40	49	94	74	0	0.943	0.875	0.956	0.871	2.583	0.907	0.259	159	1096	77	204	225	-0.085	99	105	105	120	29060	30994	2.475	2.850	0	0	0
5	19	7	""	"prph1"	9460	26220	150	165	176	68	38	77	77	93	176	189	11	0	0	195	198	59	29	75	75	94	242	257	3	0	0	0.733	0.805	0.803	0.754	2.706	0.671	0.622	176	1211	89	208	222	-0.448	88	120	99	123	30967	34828	0.472	0.430	-100	0	1
5	20	7	""	"prph1"	9860	26230	160	166	179	64	35	79	79	84	52	61	79	41	0	188	196	66	33	76	76	80	30	37	94	84	0	0.777	0.833	0.799	0.789	2.903	0.961	0.260	182	1499	94	199	220	-0.364	87	112	100	120	32561	35682	1.827	3.867	-100	0	1
5	1	8	""	"lgals9"	2260	26640	150	136	151	74	49	72	72	78	36	46	72	44	0	167	184	94	51	74	74	80	45	56	78	51	0	0.688	0.718	0.845	0.762	3.055	0.607	0.236	160	1226	88	157	189	-0.540	64	93	79	110	24141	29519	2.028	2.311	-100	0	1
5	2	8	""	"lgals9"	2660	26640	150	153	161	61	37	74	74	81	45	55	77	42	0	176	192	84	43	73	73	80	39	48	89	65	0	0.767	0.731	0.775	0.704	3.124	0.464	0.158	171	1213	91	182	206	-0.383	79	103	87	119	27492	32814	1.778	2.872	-100	0	1
5	3	8	""	"lgals9"	3060	26640	150	141	152	64	42	74	74	81	44	54	67	33	0	174	184	82	44	74	74	80	37	46	83	67	0	0.670	0.709	0.617	0.730	3.227	0.635	0.228	174	1217	92	167	188	-0.578	67	100	78	110	26368	31941	1.614	2.811	-100	0	1
5	4	8	""	"lgals9"	3460	26640	160	150	157	62	39	74	74	79	36	45	80	53	0	173	187	75	40	74	74	79	34	43	90	74	0	0.768	0.735	0.753	0.770	2.992	0.637	0.166	181	1501	91	175	196	-0.381	76	99	83	113	28492	33788	2.167	3.176	0	0	0
5	5	8	""	"spp1"	3860	26630	130	7709	7676	2855	37	77	77	83	77	92	100	100	0	4789	4634	1826	39	76	76	85	82	96	100	100	0	1.619	1.667	1.688	1.718	1.392	1.673	0.943	153	871	88	12345	12157	0.695	7632	4713	7599	4558	1174489	708978	98.610	55.476	0	0	0
5	6	8	""	"spp1"	4260	26650	140	7942	7821	2817	36	79	79	86	42	48	100	100	0	4897	4627	1776	38	77	77	86	66	76	100	100	0	1.631	1.702	1.720	1.768	1.506	1.705	0.943	153	1115	95	12683	12292	0.706	7863	4820	7742	4550	1196538	707992	184.167	68.803	0	0	0
5	7	8	""	"spp1"	4660	26650	140	8288	7917	2714	34	81	81	91	77	84	100	100	0	4980	4820	1740	36	81	81	91	63	69	100	99	0	1.675	1.654	1.687	1.694	1.556	1.663	0.935	151	1117	89	13106	12575	0.744	8207	4899	7836	4739	1195435	727815	101.636	75.063	0	0	0
5	8	8	""	"spp1"	5060	26640	140	7320	7196	3013	41	78	78	85	49	57	100	100	0	4553	4370	2010	45	77	77	84	48	57	100	100	0	1.618	1.658	1.663	1.754	1.598	1.649	0.932	165	1099	96	11718	11411	0.694	7242	4476	7118	4293	1187331	721126	145.122	89.292	0	0	0
5	9	8	""	"mmp7"	5460	26630	150	524	537	222	41	81	81	86	42	48	98	96	0	566	575	218	37	77	77	86	52	60	98	98	0	0.906	0.916	0.958	0.895	2.058	0.922	0.675	174	1218	96	932	954	-0.142	443	489	456	498	93363	100009	10.738	9.404	0	0	0
5	10	8	""	"mmp7"	5860	26630	150	597	604	201	33	78	78	83	42	50	100	98	0	586	745	1076	144	76	76	83	43	51	100	99	0	1.018	0.786	1.013	0.918	2.039	0.213	0.206	179	1209	88	1029	1195	0.026	519	510	526	669	108196	133355	12.405	15.395	0	0	0
5	11	8	""	"mmp7"	6260	26630	150	603	599	188	31	81	81	89	69	77	98	97	0	549	570	179	31	76	76	82	39	47	100	100	0	1.104	1.049	1.019	1.029	1.690	1.105	0.673	178	1214	97	995	1012	0.143	522	473	518	494	106620	101512	7.391	12.513	0	0	0
5	12	8	""	"mmp7"	6660	26630	150	569	574	163	28	79	79	89	80	89	99	97	0	558	575	195	33	76	76	82	40	48	99	98	0	1.017	0.992	1.018	1.019	1.754	1.031	0.620	181	1207	96	972	994	0.024	490	482	495	499	103853	104009	6.063	12.325	0	0	0
5	13	8	""	"vegfa"	7060	26630	150	205	207	81	39	75	75	83	36	43	87	74	0	111	125	64	51	76	76	80	34	42	50	27	0	3.714	2.694	2.574	2.664	4.138	3.485	0.097	151	1237	85	165	181	1.893	130	35	132	49	31259	18825	3.444	1.324	-100	0	1
5	14	8	""	"vegfa"	7460	26630	140	203	216	94	43	76	76	82	37	45	88	73	0	121	130	64	49	77	77	80	33	41	60	28	0	2.886	2.642	2.454	2.447	3.299	3.198	0.121	163	1094	91	171	193	1.529	127	44	140	53	35286	21261	3.622	1.515	-100	0	1
5	15	8	""	"vegfa"	7860	26620	140	201	212	89	41	79	79	86	46	53	85	66	0	121	134	61	45	75	75	81	38	46	56	30	0	2.652	2.254	2.100	2.150	3.600	3.253	0.082	151	1105	88	168	192	1.407	122	46	133	59	31988	20208	2.739	1.395	-100	0	1
5	16	8	""	"vegfa"	8260	26630	140	210	218	85	38	78	78	83	37	44	88	76	0	131	141	63	44	75	75	80	34	42	69	39	0	2.357	2.121	1.966	1.944	3.331	3.020	0.130	130	1110	46	188	206	1.237	132	56	140	66	28342	18313	3.649	1.794	-100	0	1
5	17	8	""	"odc"	8660	26620	140	763	776	229	29	79	79	85	38	44	100	100	0	616	641	242	37	79	79	84	37	44	98	98	0	1.274	1.240	1.228	1.326	1.886	1.201	0.787	166	1098	90	1221	1259	0.349	684	537	697	562	128780	106468	18.184	15.054	0	0	0
5	18	8	""	"odc"	9060	26630	150	745	790	265	33	80	80	85	34	40	100	100	0	613	640	235	36	76	76	82	35	42	100	99	0	1.238	1.259	1.295	1.289	1.624	1.259	0.795	170	1222	96	1202	1274	0.308	665	537	710	564	134259	108816	20.735	15.943	0	0	0
5	19	8	""	"odc"	9460	26620	140	814	801	234	29	77	77	90	99	110	100	98	0	629	648	237	36	75	75	97	250	257	91	59	0	1.330	1.264	1.305	1.315	1.686	1.198	0.746	174	1090	90	1291	1297	0.411	737	554	724	573	139404	112790	7.182	2.204	0	0	0
5	20	8	""	"odc"	9860	26620	150	792	807	260	32	76	76	82	33	40	100	100	0	681	682	240	35	76	76	81	42	51	100	100	0	1.183	1.206	1.212	1.226	1.567	1.204	0.791	180	1212	87	1321	1337	0.242	716	605	731	606	145231	122835	21.970	14.310	0	0	0
5	1	9	""	"il13ra1"	2260	27030	150	453	478	218	45	75	75	81	40	49	100	100	0	339	371	179	48	73	73	80	50	62	94	89	0	1.421	1.352	1.391	1.465	2.229	1.422	0.496	173	1219	97	644	701	0.507	378	266	403	298	82665	64101	9.925	5.820	0	0	0
5	2	9	""	"il13ra1"	2660	27030	140	426	443	154	34	75	75	80	36	45	100	99	0	365	402	181	45	72	72	78	35	44	98	97	0	1.198	1.115	1.169	1.212	2.112	1.053	0.610	174	1086	94	644	698	0.261	351	293	368	330	77146	69948	10.083	9.257	0	0	0
5	3	9	""	"il13ra1"	3060	27040	140	416	429	136	31	77	77	82	37	45	100	98	0	375	387	159	41	74	74	81	57	70	97	92	0	1.126	1.125	1.222	1.193	2.135	0.818	0.355	179	1081	85	640	665	0.171	339	301	352	313	76820	69251	9.378	5.368	0	0	0
5	4	9	""	"il13ra1"	3460	27030	150	429	445	153	34	78	78	83	37	44	100	100	0	359	376	168	44	76	76	82	38	46	97	95	0	1.240	1.223	1.173	1.307	2.125	1.193	0.532	185	1201	95	634	667	0.310	351	283	367	300	82417	69639	9.784	7.737	0	0	0
5	5	9	""	"rbl1"	3860	27030	140	160	174	70	40	78	78	84	40	47	77	52	0	142	165	99	60	76	76	82	46	56	61	31	0	1.242	1.079	1.331	1.121	4.590	0.689	0.093	95	1120	66	148	185	0.313	82	66	96	89	16484	15630	2.250	1.804	-100	0	1
5	6	9	""	"rbl1"	4260	27030	140	144	159	80	50	79	79	89	60	67	54	27	0	138	161	97	60	77	77	86	59	68	51	23	0	1.066	0.952	1.210	1.144	3.385	0.441	0.035	113	1131	77	126	164	0.092	65	61	80	84	17932	18243	1.167	1.271	-100	0	1
5	7	9	""	"rbl1"	4660	27030	150	150	174	141	81	85	85	92	46	50	62	32	0	159	179	111	62	79	79	89	51	57	65	40	0	0.813	0.890	0.927	0.922	4.393	1.190	0.209	132	1231	36	145	189	-0.299	65	80	89	100	22924	23693	1.783	1.765	-100	0	1
5	8	9	""	"rbl1"	5060	27040	140	140	156	81	51	80	80	85	36	42	66	39	0	163	176	82	46	78	78	84	36	42	78	56	0	0.706	0.776	0.897	0.747	4.258	0.787	0.080	109	1127	34	145	174	-0.502	60	85	76	98	16991	19164	1.972	2.556	-100	0	1
5	9	9	""	"mad"	5450	27030	140	355	383	136	35	79	79	93	93	100	97	81	0	373	381	145	38	77	77	86	44	51	98	95	0	0.932	1.000	1.017	1.023	1.812	1.004	0.595	157	1107	88	572	608	-0.102	276	296	304	304	60088	59779	3.118	6.705	0	0	0
5	10	9	""	"mad"	5850	27030	140	377	385	129	33	78	78	93	140	150	91	53	0	386	396	135	34	76	76	85	53	62	99	96	0	0.965	0.959	0.924	0.981	1.769	0.941	0.644	157	1111	89	609	627	-0.051	299	310	307	320	60445	62170	2.086	5.868	0	0	0
5	11	9	""	"mad"	6260	27030	150	376	386	134	34	79	79	85	45	52	98	95	0	377	398	148	37	76	76	84	46	54	99	96	0	0.987	0.953	0.960	0.975	2.061	0.928	0.602	162	1230	96	598	629	-0.019	297	301	307	322	62559	64428	6.689	6.826	0	0	0
5	12	9	""	"mad"	6660	27030	150	363	369	117	31	78	78	85	41	48	98	97	0	353	377	131	34	77	77	86	69	80	96	90	0	1.033	0.970	0.981	0.963	1.988	0.937	0.667	174	1214	90	561	591	0.047	285	276	291	300	64283	65570	6.927	4.217	0	0	0
5	13	9	""	"tcn2"	7060	27030	140	449	455	134	29	77	77	85	81	95	100	96	0	478	486	151	31	76	76	83	52	62	100	99	0	0.925	0.922	0.910	0.924	1.669	0.894	0.712	171	1093	96	774	788	-0.112	372	402	378	410	77780	83136	4.568	7.750	0	0	0
5	14	9	""	"tcn2"	7460	27030	140	490	486	133	27	80	80	84	35	41	100	98	0	464	475	154	32	75	75	80	36	45	100	98	0	1.054	1.015	1.061	1.039	1.809	0.987	0.689	169	1095	94	799	806	0.076	410	389	406	400	82101	80208	11.486	10.972	0	0	0
5	15	9	""	"tcn2"	7860	27030	140	487	513	166	32	77	77	82	33	40	99	99	0	499	502	167	33	74	74	80	44	55	100	98	0	0.965	1.019	1.025	1.039	1.748	1.010	0.674	173	1091	94	835	864	-0.051	410	425	436	428	88760	86922	13.061	9.591	0	0	0
5	16	9	""	"tcn2"	8260	27030	150	483	497	151	30	79	79	84	37	44	99	98	0	471	474	161	33	76	76	81	35	43	100	100	0	1.023	1.050	1.049	1.057	1.773	1.038	0.725	174	1218	92	799	816	0.033	404	395	418	398	86428	82519	11.162	11.229	0	0	0
5	17	9	""	"mupar1"	8660	27030	140	1009	988	313	31	82	82	87	39	44	100	99	0	921	898	352	39	79	79	85	43	50	100	100	0	1.101	1.106	1.088	1.156	1.662	1.075	0.803	171	1093	93	1769	1725	0.139	927	842	906	819	168917	153539	23.103	18.907	0	0	0
5	18	9	""	"mupar1"	9060	27030	140	1062	1054	277	26	79	79	84	36	42	100	100	0	937	951	298	31	76	76	81	41	50	98	98	0	1.142	1.114	1.066	1.139	1.636	1.099	0.790	173	1087	94	1844	1850	0.192	983	861	975	875	182403	164542	26.944	21.220	0	0	0
5	19	9	""	"mupar1"	9460	27030	140	999	993	277	27	78	78	83	38	45	100	100	0	861	873	276	31	77	77	83	54	65	100	98	0	1.175	1.149	1.197	1.174	1.528	1.137	0.813	175	1089	93	1705	1711	0.233	921	784	915	796	173766	152762	23.947	14.630	0	0	0
5	20	9	""	"mupar1"	9860	27020	150	1045	1033	258	24	78	78	83	34	40	100	100	0	896	926	286	30	79	79	85	39	45	100	100	0	1.184	1.128	1.175	1.156	1.485	1.109	0.838	180	1212	89	1784	1802	0.244	967	817	955	847	185866	166603	27.941	21.564	0	0	0
5	1	10	""	"sp6"	2260	27440	150	1725	1603	535	33	75	75	81	41	50	100	100	0	1612	1512	538	35	73	73	78	39	50	100	100	0	1.072	1.062	1.062	1.084	1.621	1.053	0.898	177	1211	92	3189	2967	0.100	1650	1539	1528	1439	283773	267653	37.122	36.769	0	0	0
5	2	10	""	"sp6"	2660	27440	150	1748	1712	409	23	74	74	79	33	41	100	100	0	1671	1640	416	25	73	73	78	35	44	100	100	0	1.048	1.045	1.049	1.051	1.347	1.041	0.901	178	1214	96	3272	3205	0.068	1674	1598	1638	1567	304790	291910	49.485	44.629	0	0	0
5	3	10	""	"sp6"	3060	27440	150	1693	1659	407	24	75	75	80	35	43	100	100	0	1615	1584	413	26	74	74	80	37	46	100	100	0	1.050	1.049	1.044	1.055	1.389	1.047	0.888	180	1208	95	3159	3094	0.070	1618	1541	1584	1510	298640	285084	45.114	40.649	0	0	0
5	4	10	""	"sp6"	3460	27440	150	1842	1827	390	21	78	78	83	38	45	100	100	0	1669	1663	421	25	76	76	85	67	78	100	100	0	1.107	1.102	1.128	1.113	1.422	1.094	0.893	187	1201	92	3357	3336	0.147	1764	1593	1749	1587	341687	311055	45.895	23.552	0	0	0
5	5	10	""	"wdr12"	3860	27440	150	358	373	143	38	79	79	86	55	63	97	92	0	283	317	147	46	78	78	88	75	85	89	72	0	1.361	1.230	1.244	1.305	2.107	1.155	0.533	168	1224	96	484	533	0.445	279	205	294	239	62712	53278	5.218	3.053	0	0	0
5	6	10	""	"wdr12"	4260	27440	140	330	349	125	35	76	76	87	73	83	98	87	0	304	327	136	41	77	77	89	108	121	87	56	0	1.119	1.092	1.154	1.143	1.872	0.831	0.640	166	1097	92	481	523	0.162	254	227	273	250	58011	54204	3.589	2.204	0	0	0
5	7	10	""	"wdr12"	4660	27430	150	359	409	456	111	82	82	89	43	48	99	96	0	323	341	175	51	77	77	86	50	58	98	87	0	1.126	1.239	1.145	1.189	2.086	2.171	0.565	165	1222	82	523	591	0.171	277	246	327	264	67483	56282	7.442	5.100	0	0	0
5	8	10	""	"wdr12"	5060	27430	150	330	341	115	33	78	78	89	116	130	90	57	0	286	317	134	42	76	76	84	70	83	95	77	0	1.200	1.091	1.144	1.135	2.178	1.399	0.599	170	1218	90	462	504	0.263	252	210	263	241	58046	53882	2.172	3.329	0	0	0
5	9	10	""	"phdla3"	5460	27430	140	27789	25334	7745	30	83	83	90	49	54	100	100	0	23234	20832	6691	32	81	81	89	47	52	100	100	0	1.197	1.217	1.206	1.236	1.343	1.213	0.966	156	1112	91	50859	46002	0.259	27706	23153	25251	20751	3952049	3249820	515.184	441.340	0	0	0
5	10	10	""	"phdla3"	5860	27430	140	28624	27397	6075	22	82	82	87	65	74	100	100	0	23289	22280	5277	23	79	79	86	43	50	100	100	0	1.230	1.230	1.214	1.231	1.279	1.229	0.960	164	1100	89	51752	49516	0.299	28542	23210	27315	22201	4493069	3653866	420.154	516.140	0	0	0
5	11	10	""	"phdla3"	6260	27430	140	28568	27452	5913	21	81	81	87	42	48	100	100	0	23362	22727	5009	22	76	76	86	60	69	100	100	0	1.223	1.208	1.218	1.209	1.294	1.210	0.959	167	1097	95	51773	50022	0.290	28487	23286	27371	22651	4584411	3795414	651.548	377.350	0	0	0
5	12	10	""	"phdla3"	6660	27430	140	28880	27263	6366	23	81	81	86	38	44	100	100	0	23102	21870	5874	26	78	78	86	57	66	100	100	0	1.251	1.247	1.255	1.284	1.411	1.238	0.962	162	1102	92	51823	48974	0.323	28799	23024	27182	21792	4416543	3542904	715.184	382.175	0	0	0
5	13	10	""	"il7r"	7060	27430	140	2778	2664	633	23	78	78	96	290	302	100	100	0	2184	2149	554	25	76	76	89	213	239	100	100	0	1.281	1.247	1.257	1.250	1.358	1.259	0.910	168	1096	94	4808	4659	0.357	2700	2108	2586	2073	447563	360959	8.855	9.671	0	0	0
5	14	10	""	"il7r"	7460	27430	140	2894	2839	604	21	79	79	86	77	89	100	100	0	2220	2188	540	24	75	75	84	51	60	100	100	0	1.312	1.306	1.320	1.329	1.420	1.530	0.811	168	1096	95	4960	4873	0.392	2815	2145	2760	2113	476938	367631	35.753	41.255	0	0	0
5	15	10	""	"il7r"	7860	27430	140	2917	2836	694	24	80	80	85	39	45	100	100	0	2186	2199	528	24	77	77	85	57	67	100	100	0	1.345	1.299	1.335	1.280	1.492	1.317	0.904	175	1089	96	4946	4878	0.428	2837	2109	2756	2122	496376	384832	70.538	37.088	0	0	0
5	16	10	""	"il7r"	8250	27430	150	2815	2762	658	23	78	78	83	39	46	100	100	0	2206	2236	571	25	76	76	82	41	50	100	100	0	1.285	1.243	1.249	1.239	1.364	1.247	0.920	173	1219	96	4867	4844	0.362	2737	2130	2684	2160	477874	386761	68.692	52.537	0	0	0
5	17	10	""	"buffer"	8660	27420	150	78	82	31	37	81	81	86	36	41	11	2	0	72	79	33	41	78	78	83	34	40	12	3	0	0.500	1.000	1.119	1.158	3.582	1.985	0.007	156	1272	100	-9	2	-1.000	-3	-6	1	1	12784	12261	-0.111	-0.118	-100	0	1
5	18	10	""	"buffer"	9060	27420	150	76	81	30	37	78	78	82	35	42	16	2	0	80	86	34	39	76	76	82	38	46	17	3	0	-0.500	0.300	1.000	1.105	3.920	0.293	0.004	156	1272	100	2	13	Error	-2	4	3	10	12677	13410	-0.029	0.105	-100	0	1
5	19	10	""	"buffer"	9460	27420	150	74	80	32	40	77	77	86	96	111	1	0	0	76	81	34	41	76	76	90	232	257	0	0	0	100000.000	0.600	0.769	0.873	3.683	0.383	0.854	156	1272	100	-3	8	16.610	-3	0	3	5	12539	12620	-0.062	-0.039	-100	0	1
5	20	10	""	"buffer"	9900	27370	50	232	339	341	100	79	79	86	35	40	83	66	0	158	525	877	167	77	77	77	23	29	66	50	0	1.889	0.580	14.333	2.802	12.083	0.112	0.039	6	92	94	234	708	0.918	153	81	260	448	2032	3148	7.229	19.478	0	0	0
5	1	11	""	"sp3"	2260	27840	150	2415	2358	504	21	73	73	81	64	79	100	100	0	1984	1996	510	25	73	73	82	62	75	100	100	0	1.226	1.188	1.206	1.205	1.349	1.178	0.915	195	1193	90	4253	4208	0.294	2342	1911	2285	1923	459742	389282	35.578	30.871	0	0	0
5	2	11	""	"sp3"	2660	27850	150	2345	2299	500	21	74	74	84	82	97	100	100	0	2028	2006	489	24	73	73	83	91	109	100	100	0	1.162	1.151	1.160	1.160	1.325	1.141	0.905	186	1202	96	4226	4158	0.217	2271	1955	2225	1933	427604	373161	27.012	21.132	0	0	0
5	3	11	""	"sp3"	3050	27850	160	2178	2104	531	25	74	74	79	38	48	100	100	0	1835	1817	493	27	70	70	77	66	85	100	100	0	1.192	1.162	1.176	1.162	1.431	1.162	0.898	198	1486	88	3869	3777	0.253	2104	1765	2030	1747	416600	359737	53.289	26.364	0	0	0
5	4	11	""	"sp3"	3460	27840	160	2318	2250	529	23	75	75	80	33	41	100	100	0	1965	1953	511	26	72	72	78	43	55	100	100	0	1.185	1.156	1.182	1.167	1.463	1.153	0.893	208	1472	93	4136	4056	0.245	2243	1893	2175	1881	467924	406278	65.758	43.605	0	0	0
5	5	11	""	"rrm2"	3860	27830	160	165	174	86	49	72	72	75	28	37	80	69	0	279	272	128	47	70	70	73	29	39	89	84	0	0.445	0.505	0.546	0.499	2.595	0.450	0.372	189	1494	93	302	304	-1.168	93	209	102	202	32964	51415	3.536	6.862	0	0	0
5	6	11	""	"rrm2"	4260	27830	160	178	187	82	43	80	80	89	67	75	64	35	0	289	291	132	45	79	79	87	55	63	92	75	0	0.467	0.505	0.522	0.494	2.964	0.561	0.224	179	1505	91	308	319	-1.099	98	210	107	212	33557	52105	1.463	3.709	-100	0	1
5	7	11	""	"rrm2"	4660	27830	150	192	204	100	49	82	82	90	52	57	73	51	0	292	309	139	44	79	79	92	173	188	66	17	0	0.516	0.530	0.486	0.478	3.183	0.492	0.331	178	1206	91	323	352	-0.955	110	213	122	230	36302	54938	2.192	1.254	-100	0	1
5	8	11	""	"rrm2"	5060	27830	150	169	184	108	58	78	78	85	44	51	73	51	0	276	279	119	42	78	78	87	52	59	86	75	0	0.460	0.527	0.492	0.472	2.618	0.520	0.281	191	1193	92	289	307	-1.120	91	198	106	201	35146	53358	2.250	3.692	0	0	0
5	9	11	""	"myd116"	5460	27830	120	1506	1540	690	44	81	81	91	54	59	100	100	0	1093	1111	529	47	80	80	91	81	89	98	96	0	1.407	1.415	1.404	1.483	1.770	1.429	0.819	117	795	89	2438	2490	0.493	1425	1013	1459	1031	180188	129989	26.833	12.593	0	0	0
5	10	11	""	"myd116"	5860	27830	130	1767	1725	564	32	79	79	88	47	53	100	99	0	1259	1224	505	41	80	80	90	52	57	99	97	0	1.432	1.439	1.434	1.544	1.839	1.414	0.844	132	896	87	2867	2790	0.518	1688	1179	1646	1144	227694	161575	34.830	21.808	0	0	0
5	11	11	""	"myd116"	6260	27830	130	1772	1766	501	28	80	80	87	42	48	100	100	0	1339	1281	504	39	78	78	96	261	271	95	90	0	1.342	1.401	1.404	1.511	1.629	1.367	0.839	134	894	87	2953	2889	0.424	1692	1261	1686	1203	236633	171652	39.976	4.540	0	0	0
5	12	11	""	"myd116"	6660	27830	130	1817	1736	512	29	79	79	86	53	61	100	100	0	1279	1256	486	38	76	76	82	38	46	99	99	0	1.445	1.404	1.386	1.497	1.762	1.382	0.842	139	885	90	2941	2837	0.531	1738	1203	1657	1180	241288	174614	31.132	30.895	0	0	0
5	13	11	""	"selenbp1"	7060	27830	120	432	433	173	39	84	84	91	44	48	98	94	0	293	306	150	49	76	76	83	37	44	94	83	0	1.604	1.517	1.684	1.622	2.462	1.549	0.544	106	801	83	565	579	0.682	348	217	349	230	45911	32394	7.773	6.027	0	0	0
5	14	11	""	"selenbp1"	7460	27830	120	486	510	164	32	81	81	87	43	49	100	100	0	334	367	156	42	75	75	83	44	53	98	92	0	1.564	1.469	1.559	1.616	1.859	1.466	0.668	114	802	86	664	721	0.645	405	259	429	292	58140	41781	9.837	6.455	0	0	0
5	15	11	""	"selenbp1"	7860	27830	120	495	496	176	35	79	79	82	35	42	100	100	0	342	357	157	43	76	76	82	40	48	97	91	0	1.564	1.484	1.500	1.630	2.045	1.467	0.663	124	788	85	682	698	0.645	416	266	417	281	61516	44242	11.829	6.875	0	0	0
5	16	11	""	"selenbp1"	8270	27830	120	512	516	181	35	76	76	80	32	40	100	100	0	342	366	151	41	75	75	83	37	44	96	92	0	1.633	1.512	1.681	1.615	2.044	1.549	0.613	124	786	94	703	731	0.708	436	267	440	291	63968	45429	13.625	7.649	0	0	0
5	17	11	""	"sp5"	8650	27820	70	791	841	342	40	80	80	89	59	66	100	100	0	733	783	370	47	76	76	82	36	43	100	100	0	1.082	1.076	1.026	1.132	1.573	1.038	0.825	53	185	89	1368	1468	0.114	711	657	761	707	44571	41486	12.746	19.472	0	0	0
5	18	11	""	"sp5"	9060	27820	80	715	730	342	46	80	80	82	30	36	100	97	0	562	591	284	48	74	74	80	30	37	100	100	0	1.301	1.257	1.305	1.229	1.838	1.286	0.770	47	329	63	1123	1167	0.380	635	488	650	517	34291	27780	21.600	17.033	0	0	0
5	19	11	""	"sp5"	9460	27820	80	664	647	283	43	76	76	81	32	39	100	95	0	657	653	304	46	77	77	79	30	37	100	100	0	1.014	0.991	1.119	0.975	1.979	0.969	0.727	48	332	77	1168	1147	0.020	588	580	571	576	31057	31340	17.688	19.133	0	0	0
5	20	11	""	"sp5"	9860	27820	80	629	657	319	48	80	80	84	31	36	96	96	0	608	610	265	43	73	73	79	34	43	100	100	0	1.026	1.074	1.043	1.031	2.144	1.128	0.699	52	326	76	1084	1114	0.037	549	535	577	537	34167	31704	18.484	15.618	0	0	0
6	1	1	""	"sp4"	11250	23820	130	975	989	251	25	98	98	103	44	42	100	100	0	901	929	318	34	80	80	85	32	37	100	100	0	1.068	1.049	1.084	1.078	1.536	1.012	0.800	137	891	97	1698	1740	0.095	877	821	891	849	135493	127236	20.136	26.375	0	0	0
6	2	1	""	"sp4"	11650	23820	130	943	932	324	34	80	80	85	35	41	100	100	0	818	819	281	34	76	76	82	33	40	100	99	0	1.163	1.147	1.115	1.154	1.745	1.169	0.781	141	875	87	1605	1595	0.218	863	742	852	743	131429	115534	24.200	22.333	0	0	0
6	3	1	""	"sp4"	12050	23820	130	1046	1042	275	26	78	78	84	40	47	100	100	0	956	972	274	28	74	74	79	31	39	100	100	0	1.098	1.073	1.089	1.077	1.571	1.072	0.801	139	885	95	1850	1862	0.135	968	882	964	898	144814	135136	23.950	28.806	0	0	0
6	4	1	""	"sp4"	12450	23800	130	1074	1051	302	28	79	79	85	36	42	100	100	0	958	946	239	25	76	76	82	37	45	100	100	0	1.128	1.117	1.138	1.090	1.621	1.143	0.813	145	879	95	1877	1842	0.174	995	882	972	870	152404	137183	26.833	23.351	0	0	0
6	5	1	""	"cd37"	12850	23810	140	605	629	196	31	76	76	82	36	43	100	99	0	396	414	169	40	76	76	82	38	46	97	93	0	1.653	1.636	1.756	1.767	2.164	1.678	0.638	146	1122	97	849	891	0.725	529	320	553	338	91887	60390	15.194	8.737	0	0	0
6	6	1	""	"cd37"	13250	23810	140	690	698	193	27	78	78	88	93	105	100	100	0	429	440	167	37	76	76	93	259	278	72	16	0	1.734	1.703	1.690	1.841	1.815	1.721	0.679	158	1110	94	965	984	0.794	612	353	620	364	110313	69481	6.559	1.340	0	0	0
6	7	1	""	"cd37"	13650	23810	140	663	672	195	29	79	79	85	41	48	100	100	0	407	405	156	38	77	77	84	37	44	97	96	0	1.770	1.808	1.848	1.992	2.009	1.844	0.706	144	1122	92	914	921	0.824	584	330	593	328	96799	58279	14.317	8.676	0	0	0
6	8	1	""	"cd37"	14050	23810	140	613	629	196	31	78	78	84	37	44	100	100	0	387	411	158	38	77	77	83	37	44	100	98	0	1.726	1.650	1.717	1.763	1.812	1.711	0.667	158	1110	92	845	885	0.787	535	310	551	334	99382	64890	14.730	8.865	0	0	0
6	9	1	""	"hif1a"	14440	23810	150	403	434	182	41	79	79	87	45	51	98	96	0	365	385	174	45	79	79	88	67	76	96	85	0	1.133	1.160	1.172	1.160	2.172	1.175	0.565	152	1240	84	610	661	0.180	324	286	355	306	65931	58502	7.711	4.433	0	0	0
6	10	1	""	"hif1a"	14850	23810	140	428	444	189	42	78	78	85	50	58	100	98	0	360	395	165	41	79	79	85	42	49	99	97	0	1.246	1.158	1.104	1.196	2.331	1.221	0.527	151	1113	95	631	682	0.317	350	281	366	316	67002	59590	7.180	7.381	0	0	0
6	11	1	""	"hif1a"	15250	23820	140	394	415	150	36	79	79	89	66	74	98	92	0	372	401	181	45	79	79	89	52	58	96	93	0	1.075	1.043	1.045	1.110	2.294	0.962	0.471	154	1110	93	608	658	0.104	315	293	336	322	63868	61710	4.939	6.000	0	0	0
6	12	1	""	"hif1a"	15650	23810	140	438	440	158	35	78	78	85	38	44	100	100	0	350	381	176	46	77	77	83	40	48	97	95	0	1.319	1.191	1.203	1.236	1.994	1.144	0.532	166	1098	88	633	666	0.399	360	273	362	304	73110	63230	9.342	7.450	0	0	0
6	13	1	""	"cd47"	16050	23800	150	1780	1798	403	22	81	81	91	114	125	100	99	0	1462	1470	415	28	77	77	93	164	176	97	97	0	1.227	1.233	1.231	1.256	1.605	1.224	0.868	190	1198	97	3084	3110	0.295	1699	1385	1717	1393	341558	279230	14.974	8.396	0	0	0
6	14	1	""	"cd47"	16450	23810	160	1862	1800	492	27	81	81	93	66	70	100	99	0	1556	1512	485	32	79	79	92	91	98	97	96	0	1.206	1.200	1.225	1.294	2.038	1.183	0.850	198	1482	95	3258	3152	0.270	1781	1477	1719	1433	356331	299360	25.864	15.604	0	0	0
6	15	1	""	"cd47"	16850	23810	160	1924	1874	532	28	81	81	96	77	80	100	100	0	1538	1508	494	32	79	79	98	106	108	97	97	0	1.263	1.255	1.263	1.309	1.880	1.254	0.837	191	1493	92	3302	3222	0.337	1843	1459	1793	1429	358022	288048	23.091	13.302	0	0	0
6	16	1	""	"cd47"	17250	23810	160	1829	1832	407	22	79	79	92	117	127	100	100	0	1497	1504	467	31	79	79	94	206	219	97	96	0	1.234	1.230	1.256	1.309	1.761	1.148	0.713	203	1481	94	3168	3178	0.303	1750	1418	1753	1425	371942	305339	14.872	6.845	0	0	0
6	17	1	""	"sp7"	17650	23810	130	909	886	251	28	90	90	99	69	69	100	100	0	762	772	250	32	80	80	94	113	120	99	96	0	1.201	1.150	1.153	1.171	1.624	1.151	0.757	139	885	91	1501	1488	0.264	819	682	796	692	123105	107285	11.406	6.000	0	0	0
6	18	1	""	"sp7"	18040	23810	130	845	860	195	22	85	85	99	63	63	100	100	0	766	749	214	28	80	80	92	56	60	100	100	0	1.108	1.158	1.210	1.187	1.488	1.146	0.821	128	900	89	1446	1444	0.148	760	686	775	669	110114	95815	12.079	11.732	0	0	0
6	19	1	""	"sp7"	18450	23820	130	800	798	217	27	73	73	78	31	39	100	100	0	736	728	216	29	74	74	79	34	43	99	99	0	1.098	1.109	1.124	1.103	1.711	1.106	0.762	135	889	94	1389	1379	0.135	727	662	725	654	107705	98320	23.226	19.088	0	0	0
6	20	1	""	"sp7"	18840	23820	140	833	827	247	29	72	72	78	37	47	100	98	0	750	755	252	33	72	72	77	30	38	98	97	0	1.122	1.105	1.052	1.169	2.364	1.303	0.600	154	1110	92	1439	1438	0.166	761	678	755	683	127328	116220	20.243	22.600	0	0	0
6	1	2	""	"ara"	11240	24200	150	116	121	50	41	100	100	110	59	53	15	2	0	88	98	42	42	82	82	89	62	69	10	2	0	2.667	1.313	0.738	0.908	4.800	8.838	0.013	156	1272	100	22	37	1.415	16	6	21	16	18824	15213	0.186	0.145	-100	0	1
6	2	2	""	"ara"	11640	24170	70	155	175	52	29	80	80	87	34	39	91	50	0	131	139	45	32	79	79	83	28	33	75	41	0	1.442	1.583	1.326	1.083	2.619	400.403	0.000	12	203	0	127	155	0.528	75	52	95	60	2094	1667	2.588	2.000	-100	0	1
6	3	2	""	"ara"	12030	24190	70	183	216	133	61	82	82	88	38	43	80	60	0	111	233	308	132	78	78	82	31	37	60	30	0	3.061	0.865	3.045	1.546	10.449	0.113	0.011	10	214	73	134	289	1.614	101	33	134	155	2155	2332	3.368	4.871	-100	0	1
6	4	2	""	"ara"	12430	24210	90	150	185	89	48	84	84	89	35	39	92	46	0	149	178	65	36	78	78	94	183	194	15	0	0	0.930	1.010	1.245	0.962	2.866	0.673	0.055	13	411	0	137	201	-0.105	66	71	101	100	2406	2308	2.743	0.459	-100	0	1
6	5	2	""	"hmga1"	12850	24210	160	17972	16421	7757	47	97	97	330	563	170	97	95	0	15074	13275	6747	50	84	84	88	39	44	99	98	0	1.192	1.238	1.255	1.340	2.097	1.223	0.923	205	1479	90	32865	29515	0.253	17875	14990	16324	13191	3366297	2721387	28.581	338.128	0	0	0
6	6	2	""	"hmga1"	13250	24210	150	19622	19282	6560	34	83	83	86	33	38	100	100	0	16386	15665	5710	36	77	77	83	36	43	100	100	0	1.198	1.232	1.217	1.255	1.387	1.225	0.944	180	1212	94	35848	34787	0.261	19539	16309	19199	15588	3470818	2819728	581.697	432.833	0	0	0
6	7	2	""	"hmga1"	13650	24210	150	19274	18656	6051	32	86	86	98	150	153	100	100	0	15891	15402	5059	32	84	84	96	137	142	100	100	0	1.214	1.212	1.212	1.228	1.550	1.218	0.923	189	1199	97	34995	33888	0.280	19188	15807	18570	15318	3526039	2910938	123.720	111.723	0	0	0
6	8	2	""	"hmga1"	14050	24210	160	19558	18959	6416	33	84	84	98	142	144	100	100	0	15829	15280	5628	36	84	84	101	146	144	99	98	0	1.237	1.242	1.222	1.323	2.069	1.237	0.919	186	1498	90	35219	34071	0.307	19474	15745	18875	15196	3526364	2842161	132.824	103.966	0	0	0
6	9	2	""	"cdkn1a"	14440	24200	150	1481	1541	482	31	79	79	86	42	48	100	100	0	1007	1041	395	37	80	80	92	111	120	99	98	0	1.512	1.521	1.537	1.565	1.523	1.517	0.845	197	1191	97	2329	2423	0.596	1402	927	1462	961	303546	205118	34.643	8.550	0	0	0
6	10	2	""	"cdkn1a"	14850	24210	160	1620	1580	470	29	79	79	86	47	54	100	100	0	1072	1049	348	33	78	78	85	50	58	99	98	0	1.550	1.546	1.538	1.569	1.634	1.574	0.843	193	1491	96	2535	2472	0.632	1541	994	1501	971	305021	202485	31.787	19.280	0	0	0
6	11	2	""	"cdkn1a"	15250	24210	160	1520	1520	450	29	78	78	85	45	52	100	100	0	1022	1013	356	35	79	79	91	168	184	97	96	0	1.529	1.544	1.547	1.606	1.697	1.439	0.692	191	1493	93	2385	2376	0.613	1442	943	1442	934	290316	193541	31.889	5.488	0	0	0
6	12	2	""	"cdkn1a"	15650	24210	160	1491	1492	501	33	81	81	87	40	45	100	100	0	918	966	381	39	78	78	85	46	54	99	98	0	1.679	1.589	1.607	1.662	1.790	1.590	0.844	213	1471	92	2250	2299	0.748	1410	840	1411	888	317729	205666	35.125	19.152	0	0	0
6	13	2	""	"hmga2"	16050	24210	140	1771	1755	423	24	81	81	89	45	50	100	100	0	1741	1735	500	28	81	81	91	65	71	99	98	0	1.018	1.012	1.001	1.063	1.842	0.989	0.847	157	1107	96	3350	3328	0.026	1690	1660	1674	1654	275546	272445	37.022	25.292	0	0	0
6	14	2	""	"hmga2"	16450	24210	140	1769	1714	443	25	86	86	101	97	96	98	98	0	1757	1739	541	31	82	82	104	155	149	97	96	0	1.005	0.982	1.002	1.017	2.040	0.957	0.832	163	1101	94	3358	3285	0.007	1683	1675	1628	1657	279457	283388	16.629	10.548	0	0	0
6	15	2	""	"hmga2"	16850	24210	140	1877	1871	449	23	85	85	104	109	104	100	99	0	1813	1788	474	26	83	83	112	245	218	98	98	0	1.036	1.048	1.034	1.061	1.658	1.038	0.862	161	1107	94	3522	3491	0.051	1792	1730	1786	1705	301267	287926	16.211	6.841	0	0	0
6	16	2	""	"hmga2"	17250	24210	150	1859	1808	447	24	77	77	84	44	52	100	100	0	1749	1760	446	25	76	76	84	55	65	99	99	0	1.065	1.028	1.064	1.037	1.623	1.026	0.864	171	1221	92	3455	3415	0.091	1782	1673	1731	1684	309239	301041	39.182	30.473	0	0	0
6	17	2	""	"sp2"	17650	24210	130	2517	2421	713	29	78	78	84	43	51	100	100	0	2270	2196	646	29	78	78	85	41	48	100	100	0	1.113	1.106	1.127	1.103	1.667	1.114	0.874	145	879	94	4631	4461	0.154	2439	2192	2343	2118	351004	318398	54.349	51.488	0	0	0
6	18	2	""	"sp2"	18050	24200	140	2431	2230	819	36	85	85	99	73	73	98	96	0	2105	1925	771	40	81	81	94	63	67	97	96	0	1.159	1.163	1.184	1.187	1.808	1.152	0.884	151	1112	80	4370	3989	0.213	2346	2024	2145	1844	336667	290627	29.192	29.063	0	0	0
6	19	2	""	"sp2"	18450	24210	140	2457	2409	567	23	78	78	83	37	44	100	100	0	2175	2147	576	26	77	77	84	50	59	100	100	0	1.134	1.126	1.127	1.148	1.628	1.121	0.893	148	1120	86	4477	4401	0.181	2379	2098	2331	2070	356572	317808	62.865	41.260	0	0	0
6	20	2	""	"sp2"	18850	24210	140	2232	2182	597	27	75	75	79	33	41	100	100	0	2013	2017	551	27	74	74	81	58	71	99	99	0	1.112	1.084	1.081	1.092	1.621	1.090	0.869	155	1109	90	4096	4050	0.153	2157	1939	2107	1943	338229	312682	63.727	33.379	0	0	0
6	1	3	""	"cenpb"	11250	24610	160	15820	15330	5031	32	99	99	114	77	67	100	100	0	12986	12515	3914	31	85	85	94	95	101	100	99	0	1.219	1.225	1.224	1.216	1.557	1.238	0.938	206	1478	92	28622	27661	0.286	15721	12901	15231	12430	3157924	2578025	197.610	130.747	0	0	0
6	2	3	""	"cenpb"	11650	24610	160	17666	17068	4915	28	79	79	82	34	41	100	100	0	14386	13851	4182	30	76	76	81	37	45	100	100	0	1.229	1.233	1.217	1.238	1.486	1.234	0.941	195	1489	91	31897	30764	0.297	17587	14310	16989	13775	3328257	2700994	499.588	372.162	0	0	0
6	3	3	""	"cenpb"	12050	24610	160	18417	17831	4334	24	82	82	88	39	44	100	100	0	14644	14279	3678	25	79	79	85	46	54	100	100	0	1.259	1.250	1.239	1.249	1.460	1.251	0.939	193	1491	91	32900	31949	0.332	18335	14565	17749	14200	3441359	2755762	454.949	308.565	0	0	0
6	4	3	""	"cenpb"	12450	24610	150	17212	16460	4365	26	83	83	91	45	49	100	100	0	14175	13370	3874	28	78	78	85	57	67	100	100	0	1.215	1.232	1.237	1.252	1.421	1.228	0.937	186	1206	87	31226	29669	0.281	17129	14097	16377	13292	3061517	2486753	363.756	233.070	0	0	0
6	5	3	""	"hmgn1"	12840	24600	150	2101	2084	678	32	557	557	848	750	88	91	54	0	1774	1753	518	29	103	103	149	126	84	98	98	0	0.924	0.925	0.954	0.912	1.564	1.449	0.335	156	1272	100	3215	3177	-0.114	1544	1671	1527	1650	325129	273506	1.648	12.730	-50	0	0
6	6	3	""	"hmgn1"	13250	24610	150	1630	1624	354	21	129	129	275	366	133	99	98	0	1629	1665	376	22	81	81	87	43	49	100	100	0	0.970	0.944	0.946	0.929	1.648	0.936	0.780	180	1146	93	3049	3079	-0.044	1501	1548	1495	1584	292395	299621	3.686	36.698	0	0	0
6	7	3	""	"hmgn1"	13600	24660	320	1510	1667	898	53	127	127	397	562	141	86	61	0	216	519	630	121	90	90	116	112	96	51	38	0	10.976	3.590	5.319	7.396	4.239	3.078	0.463	812	4644	100	1509	1969	3.456	1383	126	1540	429	1353367	421158	2.260	3.598	-100	0	1
6	8	3	""	"hmgn1"	14050	24610	150	1513	1529	376	24	84	84	92	47	51	100	100	0	1569	1587	413	26	82	82	91	69	75	100	100	0	0.961	0.960	0.978	0.960	1.462	0.949	0.866	195	1193	90	2916	2950	-0.057	1429	1487	1445	1505	298068	309386	30.574	21.681	0	0	0
6	9	3	""	"chi3l3"	14450	24610	140	210	229	104	45	79	79	88	43	48	86	68	0	185	206	101	49	82	82	91	80	87	61	30	0	1.272	1.210	1.103	1.193	3.266	0.485	0.104	109	1118	51	234	274	0.347	131	103	150	124	24997	22442	3.279	1.438	-100	0	1
6	10	3	""	"chi3l3"	14850	24610	140	171	187	90	48	79	79	85	42	49	73	51	0	157	176	98	55	78	78	87	69	79	51	25	0	1.165	1.102	1.199	1.192	3.537	0.387	0.107	149	1104	80	171	206	0.220	92	79	108	98	27933	26159	2.429	1.290	-100	0	1
6	11	3	""	"chi3l3"	15250	24610	130	186	197	87	44	80	80	90	64	71	71	36	0	178	200	138	69	80	80	105	297	282	6	0	0	1.082	0.975	1.081	1.053	4.072	0.806	0.149	119	902	76	204	237	0.114	106	98	117	120	23467	23780	1.672	0.320	-100	0	1
6	12	3	""	"chi3l3"	15660	24610	160	188	200	94	47	78	78	85	49	57	75	56	0	169	183	101	55	76	76	84	48	57	67	47	0	1.183	1.140	1.304	1.348	5.261	0.294	0.074	133	1496	29	203	229	0.242	110	93	122	107	26613	24320	2.347	2.063	-100	0	1
6	13	3	""	"hmgp"	16050	24610	150	8349	8275	1891	22	83	83	95	101	106	100	100	0	7081	6908	1675	24	82	82	96	89	92	100	100	0	1.181	1.200	1.185	1.217	1.539	1.201	0.931	179	1213	93	15265	15018	0.240	8266	6999	8192	6826	1481153	1236620	80.990	76.539	0	0	0
6	14	3	""	"hmgp"	16450	24610	160	8621	8345	2357	28	85	85	99	97	97	100	100	0	7232	7136	1890	26	83	83	96	79	82	100	100	0	1.194	1.171	1.184	1.165	1.579	1.185	0.930	178	1506	94	15685	15313	0.256	8536	7149	8260	7053	1485481	1270273	85.010	89.114	0	0	0
6	15	3	""	"hmgp"	16850	24610	150	8960	8565	2251	26	85	85	96	75	78	100	100	0	7601	7267	2058	28	81	81	93	89	95	99	99	0	1.180	1.180	1.188	1.206	1.786	1.180	0.906	174	1218	93	16395	15666	0.239	8875	7520	8480	7186	1490372	1264494	112.920	80.607	0	0	0
6	16	3	""	"hmgp"	17250	24600	160	7251	7096	2572	36	79	79	88	94	106	100	100	0	6088	5816	2244	38	79	79	85	55	64	100	100	0	1.194	1.223	1.187	1.262	1.568	1.218	0.933	198	1482	91	13181	12754	0.256	7172	6009	7017	5737	1405106	1151531	74.553	104.200	0	0	0
6	17	3	""	"chop10"	17650	24600	150	4462	4341	1035	23	80	80	86	49	56	100	100	0	4296	4165	1076	25	77	77	83	47	56	100	100	0	1.039	1.042	1.052	1.064	1.759	1.038	0.903	181	1207	95	8601	8349	0.055	4382	4219	4261	4088	785780	753927	86.837	86.851	0	0	0
6	18	3	""	"chop10"	18050	24600	160	4609	4503	1092	24	79	79	84	37	44	100	100	0	4334	4192	1164	27	77	77	85	46	54	100	100	0	1.064	1.075	1.059	1.112	1.731	1.066	0.916	184	1500	87	8787	8539	0.089	4530	4257	4424	4115	828514	771398	119.432	89.283	0	0	0
6	19	3	""	"chop10"	18450	24600	150	4582	4522	907	20	83	83	93	53	56	100	100	0	4311	4168	1053	25	79	79	88	48	54	100	99	0	1.063	1.086	1.075	1.136	1.634	1.071	0.911	179	1213	87	8731	8528	0.088	4499	4232	4439	4089	809521	746137	83.566	85.000	0	0	0
6	20	3	""	"chop10"	18850	24600	150	4458	4355	988	22	78	78	84	40	47	100	100	0	4240	4065	1066	26	77	77	83	40	48	100	100	0	1.052	1.072	1.076	1.095	1.476	1.064	0.924	186	1202	93	8543	8265	0.073	4380	4163	4277	3988	809997	756144	106.775	99.550	0	0	0
6	1	4	""	"hmox1"	11250	25010	160	6500	6015	2248	37	103	103	115	55	47	100	100	0	4747	4320	1702	39	85	85	91	37	40	99	99	0	1.372	1.396	1.418	1.448	1.670	1.393	0.937	197	1487	93	11059	10147	0.456	6397	4662	5912	4235	1184977	850964	107.273	114.297	0	0	0
6	2	4	""	"hmox1"	11650	25010	140	6880	6712	1373	20	101	101	109	50	45	100	100	0	4942	4865	1220	25	80	80	86	35	40	100	100	0	1.394	1.382	1.356	1.440	1.522	1.374	0.929	166	1098	96	11641	11396	0.479	6779	4862	6611	4785	1114134	807524	132.060	136.543	0	0	0
6	3	4	""	"hmox1"	12050	25010	150	6964	6831	1519	22	132	132	139	56	40	100	100	0	5122	5020	1206	24	84	84	91	62	68	100	100	0	1.356	1.357	1.345	1.367	1.505	1.360	0.937	174	1218	86	11870	11635	0.439	6832	5038	6699	4936	1188603	873453	119.500	79.500	0	0	0
6	4	4	""	"hmox1"	12450	25010	150	6701	6702	1557	23	87	87	92	40	43	100	100	0	5031	4870	1223	25	79	79	87	67	77	100	100	0	1.336	1.381	1.380	1.406	1.452	1.387	0.936	174	1218	86	11566	11406	0.418	6614	4952	6615	4791	1166083	847330	165.250	71.388	0	0	0
6	5	4	""	"ckm"	12860	25020	170	2100	2105	345	16	359	359	516	480	93	100	99	0	1002	913	483	52	98	98	133	107	80	86	80	0	1.926	2.142	1.922	3.030	3.026	2.224	0.486	215	1399	1	2645	2561	0.946	1741	904	1746	815	452612	196310	3.310	7.290	-100	0	0
6	6	4	""	"ckm"	13260	25020	160	3418	3413	572	16	1007	1007	1124	751	66	100	95	0	1176	1049	466	44	153	153	232	188	81	84	83	0	2.357	2.685	2.241	2.856	2.809	4.272	0.294	176	1492	71	3434	3302	1.237	2411	1023	2406	896	600646	184708	3.048	4.346	-100	0	0
6	7	4	""	"ckm"	13640	25010	150	1937	1949	715	36	1096	1096	1323	962	72	42	7	0	1339	1299	436	33	126	126	177	136	76	94	94	0	0.693	0.727	0.765	0.740	2.748	2.833	0.251	156	1208	100	2054	2026	-0.529	841	1213	853	1173	304095	202593	0.651	8.250	-100	0	1
6	8	4	""	"ckm"	14050	25010	160	1009	1010	287	28	91	91	131	155	118	98	97	0	1038	1044	309	29	81	81	87	38	43	100	99	0	0.959	0.954	0.926	0.954	1.720	0.945	0.851	187	1497	92	1875	1882	-0.060	918	957	919	963	188812	195250	5.671	25.184	0	0	0
6	9	4	""	"hspa4"	14450	25000	150	2005	1991	553	27	81	81	87	39	44	100	100	0	2132	2072	556	26	83	83	90	47	52	98	98	0	0.939	0.960	0.940	0.949	1.731	0.959	0.873	182	1206	94	3973	3899	-0.091	1924	2049	1910	1989	362282	377066	48.821	42.170	0	0	0
6	10	4	""	"hspa4"	14850	25010	150	1995	2051	580	28	79	79	87	45	51	100	100	0	2220	2195	550	25	79	79	90	95	105	100	100	0	0.895	0.932	0.916	0.928	1.484	0.937	0.861	177	1211	95	4057	4088	-0.160	1916	2141	1972	2116	363111	388557	43.644	22.158	0	0	0
6	11	4	""	"hspa4"	15250	25010	140	1964	1931	469	24	79	79	85	48	56	100	100	0	2207	2189	478	21	76	76	84	49	58	100	100	0	0.885	0.876	0.881	0.866	1.462	0.878	0.883	172	1092	95	4016	3965	-0.176	1885	2131	1852	2113	332209	376500	38.458	42.959	0	0	0
6	12	4	""	"hspa4"	15650	25010	160	1830	1817	445	24	78	78	89	79	88	100	100	0	1994	2000	501	25	78	78	87	65	74	100	100	0	0.914	0.905	0.907	0.906	1.431	0.898	0.874	193	1491	91	3668	3661	-0.130	1752	1916	1739	1922	350749	386078	21.873	29.431	0	0	0
6	13	4	""	"clca1"	16050	25010	140	506	515	191	37	82	82	100	195	195	90	58	0	416	445	160	35	80	80	97	130	134	96	72	0	1.262	1.186	1.207	1.178	1.843	1.297	0.734	162	1102	95	760	798	0.336	424	336	433	365	83491	72038	2.128	2.677	0	0	0
6	14	4	""	"clca1"	16450	25010	150	526	538	193	35	84	84	98	103	105	98	93	0	440	459	159	34	81	81	97	125	128	98	78	0	1.231	1.201	1.171	1.192	1.757	1.234	0.642	164	1220	90	801	832	0.300	442	359	454	378	88152	75341	4.272	2.896	0	0	0
6	15	4	""	"clca1"	16850	25010	150	460	476	168	35	80	80	88	49	55	99	98	0	442	478	197	41	80	80	92	70	76	98	96	0	1.050	0.995	1.024	1.038	1.975	0.942	0.598	160	1232	89	742	794	0.070	380	362	396	398	76117	76458	7.918	5.514	0	0	0
6	16	4	""	"clca1"	17250	25010	150	463	469	147	31	79	79	86	48	55	99	99	0	398	406	150	36	77	77	82	36	43	98	96	0	1.196	1.185	1.161	1.264	2.021	1.174	0.637	165	1227	91	705	719	0.258	384	321	390	329	77323	67014	7.979	9.000	0	0	0
6	17	4	""	"hyp prot loc"	17650	25010	140	12636	12088	2602	21	78	78	85	39	45	100	100	0	10496	10286	2207	21	78	78	84	41	48	100	100	0	1.205	1.177	1.199	1.182	1.669	1.183	0.921	177	1087	96	22976	22218	0.269	12558	10418	12010	10208	2139625	1820703	307.769	248.829	0	0	0
6	18	4	""	"hyp prot loc"	18050	25010	150	11958	11498	2702	23	77	77	82	35	42	100	100	0	10157	9901	1989	20	76	76	82	44	53	100	100	0	1.179	1.162	1.185	1.155	1.608	1.179	0.931	185	1203	91	21962	21246	0.238	11881	10081	11421	9825	2127130	1831635	326.171	223.159	0	0	0
6	19	4	""	"hyp prot loc"	18450	25010	150	12595	12131	2813	23	80	80	88	55	62	100	100	0	10603	10212	2386	23	78	78	88	60	68	100	100	0	1.189	1.189	1.191	1.192	1.693	1.196	0.930	188	1200	91	23040	22185	0.250	12515	10525	12051	10134	2280664	1919940	218.964	168.733	0	0	0
6	20	4	""	"hyp prot loc"	18850	25000	150	12249	11616	3057	26	83	83	92	50	54	100	100	0	10551	10007	2263	22	80	80	90	50	55	100	100	0	1.162	1.162	1.194	1.133	1.469	1.179	0.932	193	1195	96	22637	21460	0.217	12166	10471	11533	9927	2241847	1931421	230.480	198.340	0	0	0
6	1	5	""	"col4a1"	11250	25410	140	855	808	346	42	83	83	89	43	48	99	98	0	714	752	379	50	80	80	88	49	55	98	94	0	1.218	1.079	1.175	1.121	2.073	1.033	0.716	162	1106	90	1406	1397	0.285	772	634	725	672	130839	121878	16.721	13.551	0	0	0
6	2	5	""	"col4a1"	11650	25410	140	954	954	315	33	89	89	95	40	42	100	100	0	879	886	373	42	81	81	86	33	38	99	99	0	1.084	1.075	1.064	1.121	1.852	1.028	0.738	160	1104	93	1663	1670	0.116	865	798	865	805	152562	141830	21.475	24.242	0	0	0
6	3	5	""	"col4a1"	12050	25410	140	908	919	266	28	95	95	103	48	46	100	100	0	777	805	313	38	82	82	87	38	43	99	99	0	1.170	1.140	1.195	1.183	1.731	1.109	0.721	160	1104	90	1508	1547	0.227	813	695	824	723	146966	128811	17.000	18.895	0	0	0
6	4	5	""	"col4a1"	12450	25420	150	932	942	260	27	83	83	88	36	40	100	100	0	828	835	278	33	76	76	81	36	44	99	99	0	1.129	1.132	1.122	1.152	1.554	1.118	0.804	166	1226	93	1601	1618	0.175	849	752	859	759	156342	138625	23.722	20.944	0	0	0
6	5	5	""	"icsbp1"	12910	25340	290	1169	1171	643	54	125	125	394	603	153	67	40	0	386	506	421	83	87	87	127	126	99	64	53	0	3.492	2.496	2.142	3.382	5.584	8.826	0.073	558	4039	0	1343	1465	1.804	1044	299	1046	419	653552	282113	1.289	3.008	-100	0	1
6	6	5	""	"icsbp1"	13250	25410	140	1477	1490	317	21	259	259	508	607	119	97	50	0	1049	1081	273	25	101	101	176	168	95	100	100	0	1.285	1.256	1.256	1.261	1.467	1.399	0.673	166	1040	90	2166	2211	0.362	1218	948	1231	980	247390	179509	1.618	5.387	-100	0	0
6	7	5	""	"icsbp1"	13640	25410	150	1424	1408	378	26	162	162	352	476	135	95	82	0	1085	1029	329	31	96	96	159	154	96	96	94	0	1.276	1.335	1.289	1.358	1.643	1.373	0.634	156	1272	100	2251	2179	0.352	1262	989	1246	933	219641	160523	2.218	5.649	-50	0	0
6	8	5	""	"icsbp1"	14050	25410	160	1258	1258	337	26	87	87	94	48	51	100	100	0	997	1007	337	33	82	82	91	78	85	98	97	0	1.280	1.266	1.309	1.306	1.828	1.258	0.780	191	1493	92	2086	2096	0.356	1171	915	1171	925	240325	192384	24.250	11.744	0	0	0
6	9	5	""	"sp1"	14450	25420	140	2670	2613	546	20	80	80	88	42	47	100	100	0	2651	2609	607	23	80	80	88	53	60	100	100	0	1.007	1.002	0.986	1.020	1.502	0.992	0.917	164	1104	96	5161	5062	0.010	2590	2571	2533	2529	428613	427949	60.119	47.566	0	0	0
6	10	5	""	"sp1"	14850	25420	140	2686	2628	495	18	82	82	88	43	48	100	100	0	2800	2682	612	22	81	81	89	45	50	100	100	0	0.958	0.979	0.990	0.998	1.483	0.965	0.915	159	1109	92	5323	5147	-0.062	2604	2719	2546	2601	417856	426463	59.070	57.622	0	0	0
6	11	5	""	"sp1"	15250	25420	140	2606	2539	552	21	77	77	88	57	64	100	100	0	2803	2716	651	23	77	77	88	60	68	100	99	0	0.928	0.933	0.918	0.963	1.613	0.922	0.918	158	1110	94	5255	5101	-0.108	2529	2726	2462	2639	401091	429168	43.000	43.800	0	0	0
6	12	5	""	"sp1"	15650	25410	140	2700	2589	558	21	81	81	98	222	226	99	98	0	2781	2681	541	20	79	79	95	235	247	100	100	0	0.969	0.964	0.986	0.947	1.448	0.962	0.934	165	1103	94	5321	5110	-0.045	2619	2702	2508	2602	427175	442295	11.221	11.004	0	0	0
6	13	5	""	"col4a3"	16050	25410	150	252	267	114	42	84	84	97	79	81	83	55	0	274	294	153	52	80	80	100	178	178	54	10	0	0.866	0.855	0.869	0.873	2.817	0.421	0.486	159	1223	90	362	397	-0.208	168	194	183	214	42434	46823	2.152	1.090	-100	0	1
6	14	5	""	"col4a3"	16440	25420	170	258	272	138	50	87	87	109	119	109	67	26	0	286	339	234	69	84	84	105	118	112	78	38	0	0.847	0.725	0.719	0.712	2.849	0.821	0.266	191	1623	77	373	440	-0.240	171	202	185	255	51990	64708	1.370	1.983	-100	0	1
6	15	5	""	"col4a3"	16850	25400	140	239	248	95	38	86	86	98	69	70	85	55	0	293	309	119	38	83	83	98	126	128	77	34	0	0.729	0.717	0.632	0.703	2.615	0.323	0.263	174	1085	86	363	388	-0.456	153	210	162	226	43091	53682	2.174	1.675	-100	0	1
6	16	5	""	"col4a3"	17250	25410	150	254	278	116	41	77	77	83	42	50	94	87	0	280	361	510	141	77	77	83	44	53	96	91	0	0.872	0.708	0.898	0.815	2.577	0.176	0.165	175	1213	91	380	485	-0.198	177	203	201	284	48670	63118	4.643	6.318	0	0	0
6	17	5	""	"idb2"	17640	25410	150	390	421	191	45	79	79	87	47	54	98	95	0	356	399	214	53	79	79	89	113	126	87	62	0	1.123	1.069	1.128	1.156	2.594	1.029	0.540	162	1230	95	588	662	0.167	311	277	342	320	68194	64681	7.106	2.743	0	0	0
6	18	5	""	"idb2"	18050	25410	140	425	451	168	37	77	77	82	39	47	99	98	0	363	393	160	40	75	75	80	37	46	98	97	0	1.208	1.176	1.131	1.179	2.010	1.176	0.640	145	1123	93	636	692	0.273	348	288	374	318	65330	56920	9.462	8.459	0	0	0
6	19	5	""	"idb2"	18450	25410	140	408	424	178	41	77	77	83	39	46	98	96	0	329	370	170	45	76	76	85	51	60	97	92	0	1.308	1.180	1.230	1.207	2.291	1.197	0.622	152	1116	89	584	641	0.387	331	253	347	294	64520	56166	8.744	5.588	0	0	0
6	20	5	""	"idb2"	18850	25410	140	366	414	176	42	77	77	83	59	71	100	93	0	337	369	168	45	77	77	85	53	62	96	87	0	1.112	1.154	1.146	1.227	1.950	1.174	0.697	166	1096	95	549	629	0.153	289	260	337	292	68756	61197	5.610	5.358	0	0	0
6	1	6	""	"cox6a2"	11250	25810	140	799	791	219	27	82	82	92	83	90	100	98	0	662	657	214	32	82	82	94	119	126	98	96	0	1.236	1.233	1.244	1.271	1.749	1.126	0.698	162	1102	90	1297	1284	0.306	717	580	709	575	128154	106432	8.422	4.731	0	0	0
6	2	6	""	"cox6a2"	11650	25810	150	810	819	213	26	81	81	86	39	45	100	100	0	636	658	196	29	82	82	88	37	42	98	98	0	1.316	1.281	1.237	1.316	1.732	1.309	0.791	165	1227	90	1283	1314	0.396	729	554	738	576	135145	108497	18.795	15.405	0	0	0
6	3	6	""	"cox6a2"	12050	25810	140	818	826	224	27	84	84	90	42	46	100	100	0	603	626	214	34	83	83	91	53	58	98	98	0	1.412	1.366	1.417	1.441	1.813	1.357	0.738	162	1102	88	1254	1285	0.498	734	520	742	543	133853	101410	17.524	10.094	0	0	0
6	4	6	""	"cox6a2"	12450	25810	140	825	843	232	27	82	82	89	46	51	100	99	0	672	665	218	32	81	81	88	44	50	98	98	0	1.257	1.303	1.324	1.339	1.721	1.309	0.774	166	1098	88	1334	1345	0.330	743	591	761	584	139860	110466	16.391	13.114	0	0	0
6	5	6	""	"ido"	12850	25810	140	185	190	78	41	78	78	85	43	50	81	58	0	215	237	103	43	76	76	80	33	41	96	84	0	0.770	0.696	0.756	0.708	3.227	0.555	0.234	154	1109	92	246	273	-0.377	107	139	112	161	29296	36477	2.442	4.758	0	0	0
6	6	6	""	"ido"	13250	25810	140	168	191	135	70	80	80	84	35	41	81	63	0	214	223	89	39	75	75	80	39	48	93	75	0	0.633	0.750	0.735	0.744	3.090	1.017	0.159	158	1103	87	227	259	-0.660	88	139	111	148	30134	35177	3.057	3.667	0	0	0
6	7	6	""	"ido"	13650	25810	150	180	192	79	41	79	79	83	35	42	86	66	0	217	235	90	38	74	74	79	31	39	96	91	0	0.706	0.702	0.713	0.658	2.704	0.690	0.365	161	1229	88	244	274	-0.502	101	143	113	161	30950	37834	3.114	5.032	0	0	0
6	8	6	""	"ido"	14050	25810	150	175	187	80	42	79	79	83	34	40	83	65	0	220	224	81	36	79	79	84	37	44	92	78	0	0.681	0.745	0.724	0.703	3.314	0.704	0.222	171	1215	89	237	253	-0.554	96	141	108	145	31998	38267	3.059	3.784	0	0	0
6	9	6	""	"ctsd"	14450	25810	140	26997	25691	5435	21	82	82	88	49	55	100	100	0	23965	22968	4414	19	81	81	88	40	45	100	100	0	1.127	1.119	1.130	1.110	1.326	1.125	0.964	163	1105	93	50799	48496	0.172	26915	23884	25609	22887	4187617	3743860	522.510	572.000	0	0	0
6	10	6	""	"ctsd"	14850	25810	140	27611	26437	4545	17	81	81	86	37	43	100	100	0	24155	23538	4346	18	82	82	89	43	48	100	100	0	1.144	1.124	1.122	1.131	1.257	1.121	0.966	162	1102	90	51603	49812	0.194	27530	24073	26356	23456	4282836	3813155	712.189	545.326	0	0	0
6	11	6	""	"ctsd"	15250	25810	140	26587	25698	4385	17	78	78	88	46	52	100	100	0	23885	23287	4163	17	81	81	93	122	131	100	100	0	1.114	1.104	1.100	1.116	1.349	1.103	0.962	164	1104	94	50313	48826	0.156	26509	23804	25620	23206	4214411	3818991	556.739	190.115	0	0	0
6	12	6	""	"ctsd"	15650	25810	150	25702	24408	5412	22	83	83	100	126	126	100	100	0	23169	22004	5151	23	83	83	97	88	90	100	100	0	1.110	1.110	1.110	1.131	1.526	1.106	0.955	186	1202	94	48705	46246	0.151	25619	23086	24325	21921	4539833	4092737	192.921	248.943	0	0	0
6	13	6	""	"ifi1"	16050	25810	140	2165	2104	477	22	85	85	99	74	74	100	100	0	1727	1754	517	29	83	83	120	542	451	97	90	0	1.265	1.208	1.227	1.226	1.504	0.853	0.475	179	1081	94	3724	3690	0.339	2080	1644	2019	1671	376703	313949	27.095	3.015	0	0	0
6	14	6	""	"ifi1"	16450	25810	150	2464	2398	618	25	83	83	97	101	104	100	100	0	1950	1891	564	29	83	83	94	65	69	100	99	0	1.275	1.280	1.265	1.310	1.576	1.282	0.867	175	1217	90	4248	4123	0.350	2381	1867	2315	1808	419677	330959	22.782	27.646	0	0	0
6	15	6	""	"ifi1"	16850	25810	150	2460	2426	617	25	84	84	97	97	100	100	100	0	1936	1947	577	29	86	86	97	56	57	99	98	0	1.284	1.258	1.279	1.274	1.579	1.257	0.875	183	1209	97	4226	4203	0.361	2376	1850	2342	1861	443889	356385	24.010	33.036	0	0	0
6	16	6	""	"ifi1"	17260	25810	160	2267	2269	595	26	81	81	90	58	64	100	99	0	1803	1790	567	31	83	83	93	58	62	98	97	0	1.271	1.282	1.292	1.336	1.825	1.277	0.868	195	1489	96	3906	3895	0.346	2186	1720	2188	1707	442446	348973	37.569	29.259	0	0	0
6	17	6	""	"nars"	17650	25800	130	307	326	126	38	83	83	90	51	56	97	89	0	317	338	153	45	83	83	93	46	49	95	83	0	0.957	0.953	1.000	1.020	2.484	0.933	0.350	148	874	92	458	498	-0.063	224	234	243	255	48175	49971	4.627	5.326	0	0	0
6	18	6	""	"nars"	18050	25800	140	327	340	130	38	80	80	86	42	48	97	95	0	305	327	152	46	77	77	86	52	60	94	84	0	1.083	1.040	1.078	1.083	2.389	0.902	0.421	140	1126	85	475	510	0.115	247	228	260	250	47665	45782	6.048	4.635	0	0	0
6	19	6	""	"nars"	18450	25800	140	302	315	136	43	75	75	83	55	66	91	86	0	320	334	158	47	77	77	90	95	105	86	62	0	0.934	0.934	0.967	0.960	2.839	0.661	0.325	150	1114	82	470	497	-0.099	227	243	240	257	47288	50118	4.218	2.568	0	0	0
6	20	6	""	"nars"	18850	25810	150	305	315	135	42	78	78	88	71	80	89	72	0	264	296	141	47	76	76	106	428	403	11	0	0	1.207	1.077	1.126	1.119	2.825	0.081	0.110	167	1214	88	415	457	0.271	227	188	237	220	52676	49393	3.197	0.444	-100	0	1
6	1	7	""	"ifi47"	11250	26220	140	348	357	115	32	81	81	87	45	51	100	97	0	291	301	134	44	81	81	91	123	135	75	38	0	1.271	1.255	1.174	1.363	2.428	0.440	0.165	158	1104	93	477	496	0.346	267	210	276	220	56387	47613	6.000	1.707	0	0	0
6	2	7	""	"ifi47"	11650	26220	140	352	373	146	39	79	79	86	38	44	100	98	0	310	327	169	51	80	80	85	35	41	94	90	0	1.187	1.190	1.319	1.290	2.407	1.095	0.526	160	1102	91	503	541	0.247	273	230	294	247	59622	52371	7.553	6.914	0	0	0
6	3	7	""	"ifi47"	12050	26220	150	362	368	105	28	82	82	90	57	63	98	96	0	304	316	124	39	82	82	89	47	52	96	90	0	1.261	1.222	1.245	1.300	2.099	1.131	0.479	151	1241	90	502	520	0.335	280	222	286	234	55613	47732	4.877	4.830	0	0	0
6	4	7	""	"ifi47"	12450	26210	140	351	355	138	38	81	81	87	41	47	98	93	0	283	295	119	40	77	77	85	44	51	93	88	0	1.311	1.257	1.204	1.253	2.492	1.347	0.476	160	1104	84	476	492	0.391	270	206	274	218	56846	47130	6.537	4.773	0	0	0
6	5	7	""	"procr"	12850	26210	140	996	993	277	27	78	78	82	36	43	99	98	0	1032	1031	273	26	74	74	78	30	38	100	100	0	0.958	0.956	0.960	0.932	1.705	0.958	0.797	170	1094	95	1876	1872	-0.062	918	958	915	957	168747	175262	25.306	31.767	0	0	0
6	6	7	""	"procr"	13250	26210	140	984	992	273	27	76	76	82	34	41	100	100	0	980	1014	308	30	76	76	80	33	41	100	100	0	1.004	0.977	1.028	0.986	1.576	0.959	0.789	168	1096	93	1812	1854	0.006	908	904	916	938	166634	170404	26.765	28.303	0	0	0
6	7	7	""	"procr"	13650	26210	150	1014	992	238	23	78	78	81	34	41	100	100	0	989	980	300	30	76	76	80	37	46	99	99	0	1.025	1.011	0.991	1.052	1.657	0.986	0.815	172	1220	91	1849	1818	0.036	936	913	914	904	170653	168522	26.794	24.324	0	0	0
6	8	7	""	"procr"	14050	26210	150	959	961	240	24	79	79	83	33	39	100	100	0	985	980	287	29	79	79	84	47	55	99	99	0	0.971	0.979	0.993	0.973	1.618	0.959	0.788	182	1206	93	1786	1783	-0.042	880	906	882	901	174812	178436	26.606	19.064	0	0	0
6	9	7	""	"sp8"	14450	26210	130	1105	1110	306	27	83	83	95	219	230	98	95	0	1190	1162	307	26	78	78	90	146	162	99	97	0	0.919	0.947	0.954	0.945	1.713	1.044	0.798	133	891	93	2134	2111	-0.122	1022	1112	1027	1084	147637	154480	4.635	7.342	0	0	0
6	10	7	""	"sp8"	14860	26220	130	1110	1099	332	30	79	79	84	35	41	100	100	0	1222	1178	346	29	78	78	84	38	45	100	100	0	0.901	0.927	0.917	0.947	1.647	0.922	0.816	130	894	95	2175	2120	-0.150	1031	1144	1020	1100	142824	153128	29.000	28.789	0	0	0
6	11	7	""	"sp8"	15250	26210	130	1060	1072	275	25	80	80	89	50	56	100	100	0	1197	1167	335	28	80	80	88	47	53	100	99	0	0.877	0.913	0.891	0.944	1.665	0.890	0.812	132	896	89	2097	2079	-0.189	980	1117	992	1087	141561	154011	19.660	22.957	0	0	0
6	12	7	""	"sp8"	15650	26210	130	1023	1035	261	25	81	81	91	86	94	100	100	0	1182	1163	329	28	81	81	90	51	56	100	99	0	0.856	0.882	0.880	0.903	1.585	0.860	0.820	138	886	92	2043	2036	-0.224	942	1101	954	1082	142768	160501	10.977	21.039	0	0	0
6	13	7	""	"krt2-6a"	16050	26210	140	156	179	93	51	84	84	94	51	54	66	36	0	149	170	84	49	85	85	97	68	70	45	21	0	1.125	1.118	1.321	1.101	4.048	0.427	0.070	144	1109	64	136	180	0.170	72	64	95	85	25758	24471	1.667	1.074	-100	0	1
6	14	7	""	"krt2-6a"	16470	26210	170	170	183	89	48	82	82	99	177	178	15	1	0	178	193	84	43	83	83	97	99	102	46	13	0	0.926	0.918	1.000	1.099	3.345	0.649	0.080	113	1633	13	183	211	-0.111	88	95	101	110	20710	21754	0.475	0.970	-100	0	1
6	15	7	""	"krt2-6a"	16850	26210	150	185	186	84	45	85	85	106	419	395	0	0	0	176	179	73	40	88	88	101	103	101	36	6	0	1.136	1.110	1.022	1.077	3.499	12.356	0.140	110	1253	45	188	192	0.184	100	88	101	91	20411	19653	0.191	0.757	-100	0	1
6	16	7	""	"krt2-6a"	17230	26190	170	202	1379	2970	215	80	80	98	366	373	22	17	0	186	1051	2228	211	82	82	95	94	98	53	29	0	1.173	1.341	1.260	1.175	3.399	1.375	0.818	123	1648	22	226	2268	0.230	122	104	1299	969	169564	129282	3.500	10.170	-100	0	1
6	17	7	""	"spi"	17650	26210	140	268	291	127	43	80	80	89	107	120	77	43	0	256	289	165	57	86	86	97	93	95	78	47	0	1.106	1.039	1.057	1.071	2.512	0.882	0.404	163	1099	94	358	414	0.145	188	170	211	203	47390	47132	1.888	2.065	-100	0	1
6	18	7	""	"spi"	18050	26200	140	255	274	112	40	78	78	83	35	42	97	91	0	229	257	142	55	81	81	89	51	57	87	68	0	1.196	1.114	1.338	1.220	3.037	0.919	0.322	151	1107	76	325	372	0.258	177	148	196	176	41334	38768	5.457	3.294	0	0	0
6	19	7	""	"spi"	18450	26200	140	261	274	114	41	76	76	82	38	46	98	88	0	214	242	124	51	76	76	85	55	64	78	58	0	1.341	1.193	1.150	1.328	2.905	1.098	0.395	142	1121	89	323	364	0.423	185	138	198	166	38961	34409	5.053	2.855	0	0	0
6	20	7	""	"spi"	18850	26200	150	283	314	146	46	78	78	84	41	48	90	87	0	294	297	130	43	85	85	97	71	73	81	66	0	0.981	1.113	1.103	1.159	3.182	0.905	0.323	109	1263	40	414	448	-0.028	205	209	236	212	34223	32359	5.610	2.817	0	0	0
6	1	8	""	"mmp2"	11250	26610	150	177	198	134	67	81	81	85	36	42	85	66	0	183	208	106	50	80	80	87	43	49	80	57	0	0.932	0.914	1.021	1.024	3.631	1.209	0.139	166	1219	92	199	245	-0.102	96	103	117	128	32803	34596	3.139	2.814	0	0	0
6	2	8	""	"mmp2"	11650	26610	150	181	327	837	255	79	79	89	45	50	79	57	0	201	358	933	260	80	80	88	88	100	67	28	0	0.843	0.892	0.957	0.844	3.124	0.861	0.751	182	1192	82	223	526	-0.246	102	121	248	278	59465	65208	5.289	3.068	-100	0	1
6	3	8	""	"mmp2"	12050	26620	150	187	200	83	41	85	85	105	221	210	9	0	0	204	218	99	45	84	84	103	198	192	22	2	0	0.850	0.858	0.911	0.987	2.785	0.738	0.297	160	1226	81	222	249	-0.234	102	120	115	134	32076	34940	0.430	0.581	-100	0	1
6	4	8	""	"mmp2"	12450	26610	140	173	186	73	39	81	81	101	184	182	15	0	0	211	215	81	37	82	82	115	414	360	0	0	0	0.713	0.789	0.761	0.727	3.487	0.725	0.224	154	1105	85	221	238	-0.488	92	129	105	133	28616	33136	0.462	0.242	-100	0	1
6	5	8	""	"trfr"	12850	26610	140	331	349	144	41	77	77	81	32	39	98	94	0	526	580	272	46	74	74	79	32	40	100	98	0	0.562	0.538	0.568	0.529	2.454	0.438	0.487	157	1111	91	706	778	-0.831	254	452	272	506	54797	91013	8.375	15.656	0	0	0
6	6	8	""	"trfr"	13250	26610	140	312	330	124	37	76	76	81	35	43	97	92	0	528	555	221	39	75	75	79	35	44	100	100	0	0.521	0.529	0.552	0.512	2.158	0.455	0.555	151	1117	90	689	734	-0.941	236	453	254	480	49765	83753	7.114	13.600	0	0	0
6	7	8	""	"trfr"	13650	26610	140	335	341	121	35	77	77	81	33	40	100	97	0	536	567	232	40	76	76	79	31	39	100	100	0	0.561	0.538	0.538	0.532	2.111	0.450	0.543	156	1112	90	718	755	-0.834	258	460	264	491	53201	88501	7.879	15.742	0	0	0
6	8	8	""	"trfr"	14050	26610	140	341	353	142	40	76	76	83	41	49	97	94	0	521	568	229	40	76	76	82	39	47	100	99	0	0.596	0.563	0.539	0.543	2.332	0.477	0.505	164	1104	93	710	769	-0.747	265	445	277	492	57886	93162	6.585	12.462	0	0	0
6	9	8	""	"nup21"	14450	26620	120	283	296	108	36	80	80	85	35	41	98	95	0	196	213	91	42	82	82	88	39	44	86	67	0	1.781	1.649	1.662	1.867	2.854	1.700	0.326	134	770	92	317	347	0.833	203	114	216	131	39669	28500	6.029	3.205	0	0	0
6	10	8	""	"nup21"	14850	26620	130	284	310	105	33	79	79	84	43	51	99	94	0	201	223	102	45	78	78	84	42	50	89	71	0	1.667	1.593	1.724	1.743	2.762	1.648	0.334	139	882	82	328	376	0.737	205	123	231	145	43100	30983	5.256	3.310	0	0	0
6	11	8	""	"nup21"	15250	26620	140	268	280	94	33	77	77	83	38	45	99	95	0	187	199	84	42	77	77	87	71	81	68	33	0	1.736	1.664	1.750	1.902	2.769	1.805	0.323	148	1116	87	301	325	0.796	191	110	203	122	41380	29493	5.184	1.577	0	0	0
6	12	8	""	"nup21"	15650	26620	150	277	284	93	32	79	79	84	36	42	98	93	0	169	188	85	45	80	80	87	42	48	81	53	0	2.225	1.898	1.911	2.031	2.636	1.919	0.301	155	1236	89	287	313	1.154	198	89	205	108	43961	29176	5.556	2.405	0	0	0
6	13	8	""	"igh4"	16050	26610	140	254	269	105	39	84	84	99	95	95	84	41	0	184	204	107	52	86	86	115	331	287	4	0	0	1.735	1.568	1.772	1.717	2.832	1.361	0.198	144	1116	90	268	303	0.795	170	98	185	118	38705	29319	1.789	0.269	-100	0	1
6	14	8	""	"igh4"	16450	26610	140	264	277	123	44	84	84	104	206	198	37	4	0	199	220	137	62	86	86	107	170	158	25	6	0	1.593	1.440	1.639	1.627	3.361	0.167	0.057	140	1112	86	293	327	0.672	180	113	193	134	38774	30783	0.840	0.665	-100	0	1
6	15	8	""	"igh4"	16850	26600	130	269	277	99	35	82	82	96	87	90	87	54	0	190	216	126	58	92	92	113	222	196	10	1	0	1.908	1.573	1.911	1.855	3.017	1.126	0.179	140	883	91	285	319	0.932	187	98	195	124	38741	30210	2.080	0.464	-100	0	1
6	16	8	""	"igh4"	17260	26610	150	253	265	107	40	79	79	93	107	115	77	33	0	183	211	121	57	87	87	112	383	341	3	0	0	1.813	1.500	1.775	1.658	3.026	1.654	0.189	159	1221	77	270	310	0.858	174	96	186	124	42213	33596	1.607	0.258	-100	0	1
6	17	8	""	"rb1"	17650	26610	150	1091	1081	314	29	80	80	88	60	68	100	100	0	1005	1028	284	27	88	88	98	68	69	99	99	0	1.103	1.065	1.061	1.066	1.567	1.070	0.842	171	1221	90	1928	1941	0.141	1011	917	1001	940	184837	175805	16.550	13.676	0	0	0
6	18	8	""	"rb1"	18050	26610	150	1130	1095	368	33	83	83	92	58	63	100	97	0	1060	1069	371	34	89	89	100	85	85	97	97	0	1.078	1.033	1.012	0.991	1.899	0.977	0.660	188	1192	86	2018	1992	0.108	1047	971	1012	980	205890	200954	17.293	11.400	0	0	0
6	19	8	""	"rb1"	18450	26600	150	1029	1065	708	66	84	84	94	55	58	100	98	0	1000	1027	350	34	88	88	98	61	62	100	100	0	1.036	1.045	1.001	0.995	1.751	1.360	0.513	182	1210	85	1857	1920	0.051	945	912	981	939	193893	186914	17.655	15.230	0	0	0
6	20	8	""	"rb1"	18850	26610	160	1092	1106	313	28	77	77	85	68	80	100	99	0	1075	1081	368	34	79	79	91	101	110	97	96	0	1.019	1.027	1.013	1.073	1.958	1.011	0.773	190	1494	91	2011	2031	0.027	1015	996	1029	1002	210104	205362	15.015	9.802	0	0	0
6	1	9	""	"ly6a"	11250	27020	140	869	878	262	29	80	80	86	38	44	100	100	0	719	737	264	35	81	81	88	41	46	100	99	0	1.237	1.216	1.248	1.261	1.639	1.195	0.782	169	1095	89	1427	1454	0.307	789	638	798	656	148416	124610	20.842	15.829	0	0	0
6	2	9	""	"ly6a"	11650	27010	150	871	883	280	31	82	82	88	40	45	100	100	0	797	817	316	38	82	82	89	68	76	98	98	0	1.103	1.090	1.105	1.135	1.796	1.064	0.777	179	1209	86	1504	1536	0.141	789	715	801	735	158132	146244	19.875	10.706	0	0	0
6	3	9	""	"ly6a"	12050	27010	140	982	958	272	28	85	85	112	390	348	97	59	0	874	897	290	32	84	84	117	539	460	80	20	0	1.135	1.074	1.083	1.080	1.611	1.059	0.839	163	1105	92	1687	1686	0.183	897	790	873	813	156118	146143	2.169	1.447	-100	0	1
6	4	9	""	"ly6a"	12450	27010	150	913	926	278	30	82	82	87	37	42	100	100	0	858	895	310	34	81	81	89	47	52	100	100	0	1.069	1.037	1.047	1.052	1.658	1.018	0.764	168	1224	86	1608	1658	0.096	831	777	844	814	155554	150430	22.676	17.149	0	0	0
6	5	9	""	"styx"	12850	27010	130	184	196	80	40	78	78	83	37	44	87	68	0	210	239	113	47	77	77	80	31	38	93	88	0	0.797	0.728	0.767	0.769	2.955	0.602	0.256	132	891	88	239	280	-0.327	106	133	118	162	25870	31596	3.054	5.129	0	0	0
6	6	9	""	"styx"	13250	27020	140	170	185	85	45	78	78	83	35	42	81	61	0	202	228	106	46	74	74	78	31	39	96	82	0	0.719	0.695	0.801	0.716	3.117	0.583	0.193	141	1123	87	220	261	-0.476	92	128	107	154	26047	32173	2.914	4.839	0	0	0
6	7	9	""	"styx"	13650	27020	140	170	187	81	43	76	76	83	48	57	77	49	0	223	236	101	42	75	75	80	35	43	93	84	0	0.635	0.689	0.730	0.692	3.028	0.610	0.266	145	1121	90	242	272	-0.655	94	148	111	161	27116	34207	2.167	4.457	-100	0	1
6	8	9	""	"styx"	14050	27010	140	181	186	74	39	77	77	83	39	46	84	61	0	208	229	103	44	74	74	79	36	45	91	79	0	0.776	0.703	0.741	0.726	2.770	0.610	0.325	147	1119	86	238	264	-0.366	104	134	109	155	27412	33641	2.641	4.167	0	0	0
6	9	9	""	"ms4a1"	14450	27010	130	168	176	70	39	80	80	86	39	45	80	54	0	210	219	85	38	76	76	82	37	45	93	79	0	0.657	0.671	0.743	0.628	3.072	0.556	0.187	132	888	81	222	239	-0.606	88	134	96	143	23250	28887	2.308	3.703	0	0	0
6	10	9	""	"ms4a1"	14850	27010	140	166	169	64	37	80	80	86	42	48	78	51	0	211	233	116	49	78	78	87	54	62	87	58	0	0.647	0.574	0.706	0.640	2.628	0.364	0.192	139	1121	86	219	244	-0.628	86	133	89	155	23426	32388	1.976	2.704	0	0	0
6	11	9	""	"ms4a1"	15260	27010	150	146	157	63	40	77	77	83	43	51	69	39	0	177	196	92	46	79	79	87	54	62	76	44	0	0.704	0.684	0.780	0.721	3.523	0.481	0.146	158	1232	94	167	197	-0.506	69	98	80	117	24883	31000	1.721	2.019	-100	0	1
6	12	9	""	"ms4a1"	15660	27010	140	167	187	74	39	78	78	86	53	61	75	43	0	214	230	95	41	80	80	88	49	55	87	72	0	0.664	0.727	0.761	0.706	2.912	0.625	0.261	151	1110	93	223	259	-0.591	89	134	109	150	28199	34764	1.906	2.898	-100	0	1
6	13	9	""	"wbscr22"	16050	27010	120	149	150	53	35	81	81	96	115	119	19	0	0	141	159	82	51	81	81	95	144	151	13	2	0	1.133	0.885	1.000	0.900	3.698	0.530	0.105	102	798	82	128	147	0.180	68	60	69	78	15341	16245	0.470	0.444	-100	0	1
6	14	9	""	"wbscr22"	16440	27010	130	154	177	75	42	81	81	89	49	55	65	40	0	148	150	61	40	81	81	91	47	51	59	30	0	1.090	1.391	1.024	0.924	4.933	1.850	0.057	52	926	33	140	165	0.124	73	67	96	69	9192	7788	1.796	1.255	-100	0	1
6	15	9	""	"wbscr22"	16860	27000	100	156	157	67	42	83	83	91	49	53	55	34	0	203	203	85	41	83	83	106	152	143	30	4	0	0.608	0.617	0.493	0.527	4.773	0.349	0.047	49	514	0	193	194	-0.718	73	120	74	120	7686	9953	1.347	0.638	-100	0	1
6	16	9	""	"wbscr22"	17260	27020	120	150	165	64	38	84	84	94	81	86	46	17	0	179	182	67	36	91	91	106	99	93	40	7	0	0.750	0.890	0.658	0.741	4.785	0.442	0.070	52	817	31	154	172	-0.415	66	88	81	91	8587	9462	0.877	0.768	-100	0	1
6	17	9	""	"pdk4"	17650	27000	140	1644	1622	447	27	83	83	98	134	136	100	98	0	1400	1415	374	26	93	93	108	107	99	98	98	0	1.194	1.164	1.185	1.143	1.576	1.173	0.862	158	1106	92	2868	2861	0.256	1561	1307	1539	1322	256330	223546	11.373	12.215	0	0	0
6	18	9	""	"pdk4"	18050	27000	150	1671	1640	438	26	87	87	107	213	199	99	98	0	1383	1350	435	32	91	91	127	751	591	91	26	0	1.226	1.234	1.218	1.270	1.738	0.521	0.379	168	1224	85	2876	2812	0.294	1584	1292	1553	1259	275561	226780	7.197	1.628	0	0	0
6	19	9	""	"pdk4"	18450	27000	150	1673	1657	402	24	81	81	92	59	64	100	100	0	1409	1379	364	26	86	86	98	68	69	99	98	0	1.203	1.219	1.233	1.226	1.423	1.220	0.891	167	1225	87	2915	2869	0.267	1592	1323	1576	1293	276739	230328	26.525	18.838	0	0	0
6	20	9	""	"pdk4"	18860	27000	150	1674	1676	423	25	77	77	85	56	65	100	100	0	1339	1398	587	41	83	83	90	45	50	100	100	0	1.271	1.216	1.237	1.259	1.542	1.146	0.802	174	1218	90	2853	2914	0.346	1597	1256	1599	1315	291608	243266	28.411	29.067	0	0	0
6	1	10	""	"sp6"	11250	27420	140	1760	1708	443	25	79	79	87	44	50	100	100	0	1516	1502	493	32	80	80	88	44	50	100	99	0	1.171	1.146	1.141	1.196	1.608	1.120	0.877	152	1116	93	3117	3051	0.228	1681	1436	1629	1422	259584	228322	36.841	32.136	0	0	0
6	2	10	""	"sp6"	11650	27410	140	1788	1742	451	25	81	81	86	38	44	100	100	0	1669	1626	405	24	81	81	87	43	49	100	99	0	1.075	1.075	1.087	1.078	1.569	1.083	0.862	168	1096	87	3295	3206	0.104	1707	1588	1661	1545	292660	273138	43.579	35.791	0	0	0
6	3	10	""	"sp6"	12050	27420	150	1793	1781	557	31	82	82	94	86	91	100	100	0	1668	1617	544	33	84	84	98	159	162	97	97	0	1.080	1.108	1.092	1.154	1.778	1.097	0.834	173	1211	89	3295	3232	0.111	1711	1584	1699	1533	308115	279803	19.616	9.553	0	0	0
6	4	10	""	"sp6"	12450	27410	130	1844	1825	439	24	85	85	91	48	52	100	100	0	1713	1681	465	27	81	81	89	54	60	100	100	0	1.078	1.087	1.095	1.106	1.443	1.080	0.870	156	868	89	3391	3340	0.108	1759	1632	1740	1600	284655	262206	36.125	29.481	0	0	0
6	5	10	""	"il4r"	12850	27410	140	820	814	228	28	80	80	91	118	129	100	99	0	670	675	240	35	78	78	87	89	102	98	94	0	1.250	1.229	1.306	1.300	1.681	1.212	0.766	158	1110	89	1332	1331	0.322	740	592	734	597	128678	106587	6.127	6.607	0	0	0
6	6	10	""	"il4r"	13250	27410	130	873	851	232	27	76	76	81	38	46	100	99	0	701	708	229	32	75	75	79	41	51	99	99	0	1.273	1.224	1.248	1.244	1.801	1.218	0.760	149	875	85	1423	1408	0.348	797	626	775	633	126760	105422	20.263	15.341	0	0	0
6	7	10	""	"il4r"	13650	27410	140	845	834	250	29	76	76	81	40	49	100	99	0	711	726	239	32	74	74	78	36	46	100	99	0	1.207	1.163	1.184	1.158	1.740	1.168	0.761	153	1115	86	1406	1410	0.271	769	637	758	652	127549	111079	18.825	18.000	0	0	0
6	8	10	""	"il4r"	14050	27410	130	841	834	220	26	75	75	79	37	46	100	99	0	720	734	245	33	74	74	77	32	41	100	100	0	1.186	1.150	1.203	1.172	1.788	1.128	0.720	153	871	95	1412	1419	0.246	766	646	759	660	127579	112340	20.405	20.531	0	0	0
6	9	10	""	"r-ras"	14450	27410	130	463	484	162	33	76	76	82	36	43	100	99	0	388	398	167	41	76	76	82	37	45	99	96	0	1.240	1.267	1.345	1.365	1.901	1.237	0.641	131	893	88	699	730	0.310	387	312	408	322	63453	52090	11.167	8.541	0	0	0
6	10	10	""	"r-ras"	14850	27410	120	541	534	159	29	82	82	88	40	45	100	100	0	405	419	147	35	78	78	89	103	115	94	85	0	1.404	1.326	1.306	1.375	1.688	1.086	0.465	133	779	92	786	793	0.490	459	327	452	341	71037	55754	11.150	3.204	0	0	0
6	11	10	""	"r-ras"	15260	27410	130	540	555	172	30	78	78	83	35	42	100	100	0	403	411	179	43	78	78	83	36	43	99	96	0	1.422	1.432	1.452	1.567	1.833	1.372	0.710	142	882	94	787	810	0.508	462	325	477	333	78833	58354	13.486	9.111	0	0	0
6	12	10	""	"r-ras"	15650	27410	130	495	511	174	34	73	73	81	55	67	100	100	0	375	391	162	41	80	80	85	53	62	97	89	0	1.431	1.408	1.412	1.498	1.784	1.383	0.695	148	876	93	717	749	0.517	422	295	438	311	75562	57926	7.818	5.774	0	0	0
6	13	10	""	"mic1"	16050	27410	150	1537	1504	398	26	79	79	87	44	50	100	100	0	1189	1199	360	30	79	79	92	69	75	100	99	0	1.314	1.272	1.253	1.296	1.484	1.273	0.866	181	1211	91	2568	2545	0.394	1458	1110	1425	1120	272259	216964	32.205	16.043	0	0	0
6	14	10	""	"mic1"	16450	27400	150	1656	1618	336	20	81	81	92	55	59	100	100	0	1216	1231	343	27	82	82	93	54	58	100	99	0	1.389	1.338	1.370	1.387	1.522	1.328	0.873	180	1208	95	2709	2686	0.474	1575	1134	1537	1149	291151	221517	27.745	21.074	0	0	0
6	15	10	""	"mic1"	16850	27410	150	1687	1624	438	26	80	80	93	104	111	100	98	0	1273	1284	376	29	80	80	92	59	64	100	100	0	1.347	1.282	1.293	1.258	1.599	1.324	0.811	174	1218	92	2800	2748	0.430	1607	1193	1544	1204	282543	223336	14.721	20.203	0	0	0
6	16	10	""	"mic1"	17250	27410	150	1667	1630	406	24	80	80	86	39	45	100	99	0	1254	1265	421	33	84	84	97	75	77	98	98	0	1.356	1.312	1.338	1.372	2.021	1.301	0.802	178	1210	89	2757	2731	0.439	1587	1170	1550	1181	290060	225164	39.590	15.573	0	0	0
6	17	10	""	"buffer"	17650	27400	150	72	77	30	38	78	78	91	67	73	2	0	0	82	99	132	133	82	82	100	131	131	1	1	0	100000.000	-0.059	0.876	1.013	4.827	0.088	0.019	156	1272	100	-6	16	16.610	-6	0	-1	17	11949	15421	-0.209	-0.008	-100	0	1
6	18	10	""	"buffer"	18050	27400	150	86	113	223	197	78	78	85	43	50	20	6	0	84	98	80	81	84	84	91	43	47	16	4	0	100000.000	2.500	0.867	0.845	4.186	6.902	0.060	156	1272	100	8	49	16.610	8	0	35	14	17666	15276	0.651	0.163	-100	0	1
6	19	10	""	"buffer"	18460	27330	50	83	133	132	99	78	78	93	78	83	16	16	0	81	114	66	57	86	86	96	45	46	25	16	0	-1.000	1.964	0.619	0.511	2.781	35.459	0.019	12	104	100	0	83	Error	5	-5	55	28	1597	1364	0.513	0.400	-100	0	1
6	20	10	""	"buffer"	18850	27390	150	81	85	37	43	78	78	84	40	47	15	3	0	90	97	42	43	84	84	90	46	51	16	5	0	0.500	0.538	0.923	0.978	4.676	0.164	0.003	156	1272	100	9	20	-1.000	3	6	7	13	13300	15152	0.025	0.152	-100	0	1
6	1	11	""	"sp3"	11260	27820	150	2218	2170	821	37	89	89	96	44	45	100	100	0	1780	1795	829	46	87	87	94	43	45	100	100	0	1.258	1.218	1.180	1.256	1.474	1.178	0.873	187	1205	97	3822	3789	0.331	2129	1693	2081	1708	405725	335651	47.136	39.558	0	0	0
6	2	11	""	"sp3"	11650	27810	150	2222	2186	501	22	81	81	90	54	60	100	100	0	1816	1799	443	24	82	82	87	43	49	99	99	0	1.235	1.226	1.229	1.219	1.429	1.230	0.894	193	1195	94	3875	3822	0.305	2141	1734	2105	1717	421888	347139	38.815	39.814	0	0	0
6	3	11	""	"sp3"	12050	27810	150	2318	2301	527	22	85	85	95	72	75	100	100	0	1874	1869	506	27	83	83	94	93	98	100	98	0	1.247	1.241	1.234	1.276	1.548	1.235	0.894	178	1214	89	4024	4002	0.318	2233	1791	2216	1786	409635	332687	30.639	19.086	0	0	0
6	4	11	""	"sp3"	12450	27810	150	2217	2151	550	25	82	82	91	49	53	100	100	0	1792	1772	510	28	83	83	91	68	74	100	99	0	1.249	1.225	1.206	1.253	1.495	1.218	0.900	196	1192	87	3844	3758	0.321	2135	1709	2069	1689	421499	347343	42.041	24.721	0	0	0
6	5	11	""	"tgfb1"	12850	27810	130	1576	1371	721	52	80	80	86	38	44	99	99	0	1096	1021	565	55	82	82	89	42	47	96	95	0	1.475	1.375	1.405	1.445	1.825	1.379	0.821	150	874	88	2510	2230	0.561	1496	1014	1291	939	205714	153118	33.816	22.190	0	0	0
6	6	11	""	"tgfb1"	13250	27810	130	1650	1462	665	45	75	75	83	47	56	100	100	0	1154	1065	505	47	77	77	87	85	97	97	92	0	1.462	1.404	1.423	1.479	1.958	1.416	0.856	148	876	93	2652	2375	0.548	1575	1077	1387	988	216381	157546	29.340	11.506	0	0	0
6	7	11	""	"tgfb1"	13660	27810	140	1689	1503	643	42	75	75	81	40	49	100	99	0	1161	1089	506	46	73	73	79	41	51	98	97	0	1.483	1.406	1.432	1.459	1.980	1.414	0.830	149	1115	92	2702	2444	0.569	1614	1088	1428	1016	223940	162295	35.550	24.634	0	0	0
6	8	11	""	"tgfb1"	14060	27810	140	1610	1482	621	41	71	71	77	33	42	100	100	0	1241	1138	497	43	73	73	77	30	38	98	96	0	1.318	1.325	1.349	1.470	2.342	1.338	0.834	149	1119	94	2707	2476	0.398	1539	1168	1411	1065	220822	169504	42.576	35.367	0	0	0
6	9	11	""	"pnp"	14450	27810	110	5577	5525	1090	19	78	78	82	34	41	100	100	0	3057	2973	853	28	77	77	84	42	50	100	98	0	1.845	1.881	1.854	2.099	2.073	1.871	0.905	114	590	90	8479	8343	0.884	5499	2980	5447	2896	629866	338873	160.088	68.786	0	0	0
6	10	11	""	"pnp"	14860	27820	120	5754	5685	1094	19	81	81	88	52	59	100	100	0	3253	3127	816	26	83	83	91	50	54	100	100	0	1.790	1.841	1.841	1.926	1.582	1.846	0.914	124	788	95	8843	8648	0.840	5673	3170	5604	3044	704884	387704	107.635	60.720	0	0	0
6	11	11	""	"pnp"	15260	27820	120	5772	5669	894	15	77	77	81	37	45	100	100	0	3278	3187	723	22	75	75	83	47	56	100	100	0	1.778	1.797	1.768	1.855	1.440	1.802	0.917	127	785	96	8898	8704	0.830	5695	3203	5592	3112	720021	404760	151.027	66.043	0	0	0
6	12	11	""	"pnp"	15660	27820	130	5821	5641	1205	21	75	75	82	36	43	100	100	0	3235	3207	747	23	75	75	81	39	48	100	100	0	1.818	1.777	1.785	1.787	1.508	1.812	0.902	133	895	97	8906	8698	0.862	5746	3160	5566	3132	750241	426573	154.417	80.154	0	0	0
6	13	11	""	"timp2"	16050	27810	90	2746	2576	931	36	76	76	84	37	44	100	100	0	2142	1920	750	39	83	83	93	74	79	98	98	0	1.297	1.361	1.326	1.333	1.872	1.360	0.877	78	370	84	4729	4337	0.375	2670	2059	2500	1837	200939	149797	67.351	24.689	0	0	0
6	14	11	""	"timp2"	16460	27810	110	2427	2038	1279	62	84	84	111	151	136	92	77	0	1666	1518	960	63	88	88	109	126	115	82	78	0	1.485	1.366	1.414	1.501	2.249	1.374	0.914	105	594	83	3921	3384	0.570	2343	1578	1954	1430	213977	159354	12.762	11.183	0	0	0
6	15	11	""	"timp2"	16850	27800	90	2911	2780	964	34	82	82	89	40	44	100	100	0	2157	1988	756	38	80	80	89	41	46	100	100	0	1.362	1.414	1.411	1.469	1.651	1.413	0.899	83	365	91	4906	4606	0.446	2829	2077	2698	1908	230711	164964	67.275	46.317	0	0	0
6	16	11	""	"timp2"	17250	27800	90	2788	2596	872	33	81	81	89	44	49	100	100	0	2162	1972	725	36	83	83	93	54	58	98	98	0	1.302	1.331	1.336	1.410	1.871	1.327	0.902	83	365	92	4786	4404	0.381	2707	2079	2515	1889	215457	163664	56.977	34.796	0	0	0
6	17	11	""	"sp5"	17650	27800	150	80	88	43	48	82	82	92	96	104	2	0	0	90	99	49	49	88	88	100	70	70	5	1	0	-1.000	0.545	0.985	0.922	4.142	9.793	0.035	156	1272	100	0	17	Error	-2	2	6	11	13740	15490	-0.042	-0.014	-100	0	1
6	18	11	""	"sp5"	18050	27800	150	84	95	65	68	82	82	89	49	55	14	3	0	87	99	67	67	85	85	148	1164	786	0	0	0	1.000	0.929	0.901	0.846	4.885	0.031	0.182	156	1272	100	4	27	0.000	2	2	13	14	14830	15471	0.122	-0.042	-100	0	1
6	19	11	""	"sp5"	18450	27790	150	83	89	52	58	78	78	84	40	47	14	4	0	94	109	96	88	83	83	93	61	65	15	3	0	0.455	0.423	0.962	1.014	3.889	0.127	0.016	156	1272	100	16	37	-1.136	5	11	11	26	13920	16943	0.125	0.262	-100	0	1
6	20	11	""	"sp5"	18850	27790	150	82	88	51	57	79	79	84	39	46	19	7	0	91	99	49	49	84	84	93	52	55	11	4	0	0.429	0.600	0.857	0.907	3.719	2.425	0.003	156	1272	100	10	24	-1.221	3	7	9	15	13671	15408	0.103	0.115	-100	0	1
7	1	1	""	"sp4"	2280	32800	140	916	915	252	27	73	73	78	32	41	100	100	0	869	875	318	36	73	73	77	32	41	100	100	0	1.059	1.050	1.077	1.102	1.621	1.012	0.787	149	1119	86	1639	1644	0.083	843	796	842	802	136375	130312	26.156	24.938	0	0	0
7	2	1	""	"sp4"	2680	32800	140	898	912	247	27	76	76	80	34	42	100	100	0	859	877	282	32	75	75	80	49	61	99	98	0	1.048	1.042	1.066	1.102	1.919	1.017	0.775	152	1112	93	1606	1638	0.068	822	784	836	802	138631	133292	24.471	16.265	0	0	0
7	3	1	""	"sp4"	3080	32810	130	936	960	218	22	74	74	81	51	62	100	100	0	904	890	238	26	73	73	79	60	75	100	100	0	1.037	1.084	1.080	1.102	1.443	1.061	0.832	148	872	95	1693	1703	0.052	862	831	886	817	142009	131778	17.235	13.517	0	0	0
7	4	1	""	"sp4"	3480	32810	140	960	979	248	25	77	77	84	48	57	100	100	0	897	911	305	33	74	74	83	47	56	100	100	0	1.073	1.078	1.083	1.111	1.529	1.049	0.803	154	1110	89	1706	1739	0.102	883	823	902	837	150802	140259	18.646	17.617	0	0	0
7	5	1	""	"abp1"	3880	32790	140	314	325	118	36	76	76	84	43	51	98	93	0	223	256	119	46	73	73	79	41	51	94	82	0	1.587	1.361	1.366	1.465	2.371	1.044	0.346	156	1108	90	388	432	0.666	238	150	249	183	50772	39886	5.605	4.317	0	0	0
7	6	1	""	"abp1"	4280	32800	140	302	319	122	38	77	77	90	79	87	96	76	0	225	249	131	52	78	78	90	94	104	71	34	0	1.531	1.415	1.511	1.667	2.470	1.328	0.338	154	1109	90	372	413	0.614	225	147	242	171	49051	38420	2.899	1.691	-100	0	1
7	7	1	""	"abp1"	4680	32800	150	304	319	115	36	81	81	90	68	75	95	85	0	236	260	118	45	79	79	87	66	75	87	61	0	1.420	1.315	1.427	1.386	2.467	0.787	0.321	169	1219	89	380	419	0.506	223	157	238	181	53982	43885	3.368	2.621	0	0	0
7	8	1	""	"abp1"	5090	32800	150	301	308	119	38	79	79	94	303	322	24	1	0	216	245	116	47	78	78	92	340	369	8	0	0	1.609	1.371	1.557	1.495	2.335	1.393	0.426	179	1209	95	360	396	0.686	222	138	229	167	55075	43922	0.706	0.450	-100	0	1
7	9	1	""	"ctss"	5470	32800	130	14440	16412	7821	47	75	75	86	71	82	100	100	0	11149	13235	7196	54	75	75	90	122	135	100	100	0	1.297	1.241	1.279	1.295	1.312	1.200	0.969	157	867	92	25439	29497	0.375	14365	11074	16337	13160	2576683	2077871	229.944	107.746	0	0	0
7	10	1	""	"ctss"	5880	32800	130	15321	17059	7621	44	78	78	84	44	52	100	100	0	11642	13966	7084	50	75	75	83	52	62	100	100	0	1.318	1.222	1.231	1.274	1.434	1.187	0.972	144	880	91	26810	30872	0.398	15243	11567	16981	13891	2456535	2011127	385.795	266.981	0	0	0
7	11	1	""	"ctss"	6280	32800	130	14475	17110	7661	44	78	78	82	38	46	100	100	0	11254	13827	7025	50	76	76	81	36	44	100	100	0	1.288	1.239	1.305	1.287	1.410	1.206	0.949	142	882	90	25575	30783	0.365	14397	11178	17032	13751	2429566	1963415	448.105	381.833	0	0	0
7	12	1	""	"ctss"	6680	32800	140	12801	15698	7811	49	73	73	79	37	46	100	100	0	9968	12655	7264	57	77	77	82	52	63	100	100	0	1.287	1.242	1.272	1.311	1.429	1.197	0.956	159	1105	88	22619	28203	0.364	12728	9891	15625	12578	2495989	2012184	422.135	241.788	0	0	0
7	13	1	""	"actin"	7080	32780	140	17853	17262	2957	17	76	76	81	39	48	100	100	0	19012	18196	3332	18	77	77	82	35	42	100	100	0	0.939	0.949	0.938	0.956	1.306	0.944	0.966	158	1110	92	36712	35305	-0.091	17777	18935	17186	18119	2727382	2874943	440.538	517.543	0	0	0
7	14	1	""	"actin"	7480	32780	140	18445	17732	2749	15	77	77	83	43	51	100	100	0	19426	18589	3301	17	76	76	81	33	40	100	100	0	0.949	0.954	0.942	0.962	1.252	0.947	0.966	157	1111	91	37718	36168	-0.076	18368	19350	17655	18513	2783955	2918431	410.442	560.848	0	0	0
7	15	1	""	"actin"	7880	32780	140	18073	17533	2985	17	80	80	86	49	56	100	100	0	19695	18851	3602	19	79	79	86	60	69	100	100	0	0.917	0.930	0.929	0.943	1.297	0.923	0.968	161	1103	89	37609	36225	-0.125	17993	19616	17453	18772	2822777	3035088	356.061	312.750	0	0	0
7	16	1	""	"actin"	8280	32780	150	18037	17450	2888	16	78	78	83	36	43	100	100	0	19252	18538	3558	19	75	75	80	34	42	100	100	0	0.936	0.941	0.933	0.951	1.309	0.933	0.965	176	1216	86	37136	35835	-0.095	17959	19177	17372	18463	3071119	3262633	482.417	542.882	0	0	0
7	17	1	""	"sp7"	8680	32800	130	833	824	260	31	78	78	83	34	40	100	100	0	695	718	231	32	77	77	81	35	43	100	100	0	1.222	1.164	1.145	1.162	1.605	1.175	0.801	141	883	95	1373	1387	0.289	755	618	746	641	116139	101171	21.794	18.200	0	0	0
7	18	1	""	"sp7"	9080	32790	130	740	762	203	26	77	77	83	38	45	100	100	0	743	729	299	41	75	75	82	41	50	99	99	0	0.993	1.047	1.051	1.122	1.662	0.973	0.813	140	884	91	1331	1339	-0.010	663	668	685	654	106721	102049	17.868	15.780	0	0	0
7	19	1	""	"sp7"	9480	32790	130	766	781	199	25	77	77	84	39	46	100	100	0	686	712	209	29	75	75	81	53	65	100	100	0	1.128	1.105	1.115	1.116	1.466	1.086	0.850	142	882	90	1300	1341	0.174	689	611	704	637	110892	101146	17.872	11.906	0	0	0
7	20	1	""	"sp7"	9880	32790	140	758	767	192	25	77	77	82	34	41	100	100	0	673	692	195	28	76	76	82	42	51	100	98	0	1.141	1.120	1.146	1.146	1.635	1.114	0.793	151	1117	93	1278	1306	0.190	681	597	690	616	115879	104559	20.147	14.524	0	0	0
7	1	2	""	"ara"	2270	33200	110	134	141	51	36	74	74	81	61	75	46	14	0	124	138	56	40	73	73	78	33	42	67	42	0	1.176	1.031	1.167	0.866	7.399	8.478	0.032	28	654	0	111	132	0.234	60	51	67	65	3935	3873	0.984	1.818	-100	0	1
7	2	2	""	"ara"	2680	33190	100	158	155	38	24	76	76	81	37	45	84	52	0	121	148	77	52	72	72	77	34	44	73	47	0	1.673	1.039	1.288	1.407	4.810	0.832	0.064	19	567	69	131	155	0.742	82	49	79	76	2952	2810	2.000	2.088	-100	0	1
7	3	2	""	"ara"	3100	33210	90	159	166	58	34	74	74	80	33	41	88	59	0	127	132	64	48	70	70	77	32	41	57	40	0	1.491	1.484	1.614	1.586	5.141	1.614	0.059	42	371	56	142	154	0.576	85	57	92	62	6952	5559	2.606	1.719	-100	0	1
7	4	2	""	"ara"	3440	33170	70	146	141	38	26	84	84	94	55	58	85	0	0	161	168	50	29	77	77	82	33	40	85	71	0	0.738	0.626	0.805	0.716	1.657	2.990	0.016	7	238	0	146	148	-0.438	62	84	57	91	990	1174	0.855	2.606	-100	0	1
7	5	2	""	"cxcl10"	3890	33190	150	848	856	223	26	77	77	84	53	63	100	100	0	672	685	210	30	73	73	80	50	62	100	100	0	1.287	1.273	1.286	1.296	1.499	1.271	0.821	189	1199	96	1370	1391	0.364	771	599	779	612	161831	129444	14.566	12.100	0	0	0
7	6	2	""	"cxcl10"	4280	33190	150	848	847	233	27	74	74	81	40	49	100	99	0	676	687	198	28	75	75	83	73	87	100	98	0	1.288	1.263	1.322	1.260	1.575	1.321	0.771	183	1209	91	1375	1385	0.365	774	601	773	612	154949	125740	19.150	8.274	0	0	0
7	7	2	""	"cxcl10"	4680	33190	150	841	833	240	28	79	79	87	49	56	99	99	0	727	705	225	31	77	77	87	67	77	100	97	0	1.172	1.201	1.212	1.217	1.702	1.203	0.798	188	1200	90	1412	1382	0.229	762	650	754	628	156524	132482	15.224	9.224	0	0	0
7	8	2	""	"cxcl10"	5090	33190	150	776	787	204	25	78	78	84	40	47	100	100	0	634	631	206	32	77	77	82	47	57	99	98	0	1.253	1.280	1.288	1.342	1.624	1.261	0.802	188	1200	96	1255	1263	0.325	698	557	709	554	147913	118608	17.575	11.681	0	0	0
7	9	2	""	"anxa4"	5480	33190	140	1691	1680	502	29	75	75	81	37	45	100	100	0	1277	1301	439	33	74	74	80	37	46	100	100	0	1.343	1.308	1.294	1.329	1.522	1.310	0.844	167	1097	86	2819	2832	0.425	1616	1203	1605	1227	280483	217263	43.216	33.000	0	0	0
7	10	2	""	"anxa4"	5880	33190	150	1752	1706	505	29	78	78	84	39	46	100	100	0	1300	1307	419	32	74	74	80	36	45	100	100	0	1.365	1.320	1.329	1.334	1.514	1.332	0.864	169	1223	84	2900	2861	0.449	1674	1226	1628	1233	288231	220927	41.590	34.083	0	0	0
7	11	2	""	"anxa4"	6280	33200	140	1752	1736	466	26	79	79	85	46	54	100	100	0	1364	1381	419	30	76	76	82	64	78	100	100	0	1.299	1.270	1.293	1.283	1.426	1.265	0.870	166	1098	94	2961	2962	0.377	1673	1288	1657	1305	288187	229308	35.891	20.297	0	0	0
7	12	2	""	"anxa4"	6680	33190	150	1678	1691	479	28	76	76	81	33	40	100	100	0	1293	1273	433	34	74	74	79	35	44	100	100	0	1.314	1.347	1.388	1.408	1.580	1.346	0.843	176	1212	94	2821	2814	0.394	1602	1219	1615	1199	297608	223979	48.788	34.114	0	0	0
7	13	2	""	"cxcl10-bis"	7080	33180	140	695	959	2764	288	75	75	80	38	47	100	100	0	606	626	304	48	73	73	78	35	44	100	100	0	1.163	1.599	1.199	1.187	1.709	7.930	0.394	162	1106	91	1153	1437	0.218	620	533	884	553	155341	101346	23.132	15.657	0	0	0
7	14	2	""	"cxcl10-bis"	7480	33180	140	792	788	204	25	76	76	82	34	41	100	100	0	636	635	178	28	74	74	77	29	37	100	99	0	1.274	1.269	1.261	1.294	1.666	1.285	0.804	148	1120	89	1278	1273	0.349	716	562	712	561	116651	94029	20.765	19.241	0	0	0
7	15	2	""	"cxcl10-bis"	7880	33180	150	746	736	193	26	76	76	81	33	40	100	100	0	562	595	216	36	75	75	80	58	72	99	97	0	1.376	1.269	1.324	1.314	1.560	1.198	0.740	155	1237	86	1157	1180	0.460	670	487	660	520	114038	92198	19.848	8.879	0	0	0
7	16	2	""	"cxcl10-bis"	8290	33180	150	707	693	183	26	75	75	81	78	96	100	99	0	556	579	199	34	74	74	84	240	285	95	50	0	1.311	1.224	1.302	1.261	1.575	0.681	0.558	169	1223	96	1114	1123	0.391	632	482	618	505	117176	97896	7.846	2.063	0	0	0
7	17	2	""	"sp2"	8680	33190	120	2374	2291	542	23	76	76	82	33	40	100	100	0	2054	2003	517	25	76	76	82	36	43	100	100	0	1.162	1.149	1.137	1.159	1.349	1.145	0.913	129	783	90	4276	4142	0.217	2298	1978	2215	1927	295492	258329	66.939	53.361	0	0	0
7	18	2	""	"sp2"	9080	33210	120	2199	2212	531	24	77	77	86	92	106	100	100	0	1903	1922	519	27	76	76	93	361	388	100	99	0	1.161	1.157	1.167	1.165	1.389	1.149	0.890	130	778	84	3949	3981	0.215	2122	1827	2135	1846	287512	249911	23.109	5.066	0	0	0
7	19	2	""	"sp2"	9490	33190	130	1937	1914	453	23	74	74	81	32	39	100	100	0	1784	1750	538	30	73	73	80	34	42	100	100	0	1.089	1.097	1.120	1.127	1.614	1.075	0.860	138	886	91	3574	3517	0.123	1863	1711	1840	1677	264081	241526	57.281	49.118	0	0	0
7	20	2	""	"sp2"	9880	33190	130	1968	1900	508	26	78	78	83	40	48	100	100	0	1733	1738	478	27	77	77	80	31	38	100	100	0	1.141	1.097	1.114	1.097	1.641	1.097	0.873	150	874	93	3546	3483	0.190	1890	1656	1822	1661	284962	260692	45.425	53.484	0	0	0
7	1	3	""	"apc"	2280	33600	140	662	663	189	28	73	73	77	39	50	100	99	0	540	537	199	37	71	71	76	33	43	100	100	0	1.256	1.266	1.249	1.315	1.856	1.259	0.688	163	1101	91	1058	1056	0.329	589	469	590	466	108093	87517	15.026	13.970	0	0	0
7	2	3	""	"apc"	2680	33590	140	657	668	192	28	72	72	75	30	40	100	100	0	526	544	196	36	74	74	77	29	37	100	100	0	1.294	1.268	1.267	1.311	1.693	1.259	0.732	170	1094	86	1037	1066	0.372	585	452	596	470	113644	92501	19.767	16.103	0	0	0
7	3	3	""	"apc"	3080	33600	140	647	667	185	27	75	75	81	42	51	100	100	0	525	538	192	35	72	72	77	33	42	100	99	0	1.263	1.270	1.309	1.333	1.737	1.259	0.731	163	1101	92	1025	1058	0.337	572	453	592	466	108719	87683	13.952	13.970	0	0	0
7	4	3	""	"apc"	3490	33600	150	689	691	184	26	77	77	84	77	91	100	99	0	542	549	203	36	73	73	97	636	655	18	0	0	1.305	1.290	1.325	1.364	1.767	1.258	0.738	181	1211	97	1081	1090	0.384	612	469	614	476	125115	99437	7.883	0.711	0	0	0
7	5	3	""	"cxcl11"	3880	33590	150	132	139	75	53	76	76	81	39	48	58	39	0	143	156	81	51	74	74	79	36	45	68	47	0	0.812	0.768	1.000	0.959	4.662	0.759	0.088	130	1219	53	125	145	-0.300	56	69	63	82	18015	20246	1.487	2.139	-100	0	1
7	6	3	""	"cxcl11"	4290	33610	140	146	157	71	45	79	79	91	83	91	41	11	0	127	149	84	56	75	75	88	85	96	29	11	0	1.288	1.054	1.273	1.249	3.688	0.711	0.240	131	1122	79	119	152	0.365	67	52	78	74	20600	19556	0.795	0.718	-100	0	1
7	7	3	""	"cxcl11"	4690	33580	130	147	165	67	40	82	82	91	64	70	50	22	0	169	194	170	87	78	78	87	58	66	68	33	0	0.714	0.716	0.633	0.690	4.534	0.215	0.049	54	896	27	156	199	-0.486	65	91	83	116	8883	10499	1.156	1.845	-100	0	1
7	8	3	""	"cxcl11"	5090	33600	140	140	145	59	40	79	79	84	37	44	70	36	0	164	171	75	43	78	78	85	45	52	69	47	0	0.709	0.710	0.738	0.838	3.278	0.202	0.080	68	1116	35	147	159	-0.496	61	86	66	93	9849	11644	1.649	1.911	-100	0	1
7	9	3	""	"arg2"	5480	33600	140	163	170	68	40	78	78	84	42	50	72	50	0	178	196	84	42	77	77	82	37	45	87	68	0	0.842	0.773	0.882	0.815	3.417	1.789	0.077	138	1115	73	186	211	-0.248	85	101	92	119	23458	27065	2.048	3.081	0	0	0
7	10	3	""	"arg2"	5880	33590	140	180	191	77	40	77	77	82	37	45	85	66	0	181	193	73	37	76	76	80	33	41	90	73	0	0.981	0.974	0.948	0.955	3.123	0.772	0.263	152	1110	80	208	231	-0.028	103	105	114	117	29096	29315	2.946	3.424	0	0	0
7	11	3	""	"arg2"	6280	33600	150	182	192	72	37	79	79	84	35	41	90	71	0	187	203	80	39	76	76	83	36	43	93	72	0	0.928	0.890	0.976	0.947	2.823	0.688	0.237	165	1223	90	214	240	-0.108	103	111	113	127	31687	33548	3.086	3.333	0	0	0
7	12	3	""	"arg2"	6690	33590	150	163	164	63	38	78	78	83	38	45	77	54	0	161	173	73	42	76	76	82	40	48	80	52	0	1.000	0.887	1.068	0.984	3.282	0.758	0.162	184	1200	91	170	183	0.000	85	85	86	97	30207	31916	2.132	2.275	0	0	0
7	13	3	""	"cxcl5"	7080	33590	140	158	173	76	43	77	77	83	36	43	73	56	0	187	205	105	51	75	75	82	43	52	86	62	0	0.723	0.738	0.800	0.685	3.659	0.532	0.163	148	1112	85	193	226	-0.468	81	112	96	130	25556	30379	2.500	2.860	0	0	0
7	14	3	""	"cxcl5"	7490	33590	150	173	188	83	44	77	77	82	36	43	80	63	0	199	206	86	41	75	75	79	33	41	88	74	0	0.774	0.847	0.837	0.853	3.366	0.814	0.220	147	1238	68	220	242	-0.370	96	124	111	131	27635	30297	2.944	3.848	0	0	0
7	15	3	""	"cxcl5"	7890	33600	140	167	179	76	42	77	77	81	33	40	78	66	0	194	217	110	50	76	76	82	45	54	86	67	0	0.763	0.723	0.664	0.702	3.528	0.522	0.216	166	1093	93	208	243	-0.390	90	118	102	141	29771	36000	2.970	3.000	0	0	0
7	16	3	""	"cxcl5"	8290	33580	140	153	166	67	40	76	76	82	33	40	80	54	0	180	203	104	51	74	74	78	34	43	88	68	0	0.726	0.698	0.796	0.741	3.473	0.486	0.224	152	1102	87	183	219	-0.462	77	106	90	129	25271	30819	2.545	3.676	0	0	0
7	17	3	""	"arhgef1"	8680	33590	140	872	892	223	25	78	78	84	40	47	100	100	0	750	751	236	31	77	77	83	37	44	100	100	0	1.180	1.208	1.230	1.249	1.471	1.188	0.849	163	1105	90	1467	1488	0.239	794	673	814	674	145331	122356	20.200	18.054	0	0	0
7	18	3	""	"arhgef1"	9090	33590	140	896	896	230	25	74	74	80	39	48	100	99	0	731	749	243	32	76	76	81	51	62	100	100	0	1.255	1.221	1.229	1.255	1.670	1.203	0.800	161	1103	95	1477	1495	0.328	822	655	822	673	144305	120632	20.923	13.098	0	0	0
7	19	3	""	"arhgef1"	9480	33590	140	866	869	270	31	77	77	83	34	40	100	99	0	687	718	224	31	76	76	80	31	38	100	100	0	1.291	1.234	1.250	1.221	1.613	1.253	0.804	157	1107	87	1400	1434	0.368	789	611	792	642	136390	112664	23.118	20.581	0	0	0
7	20	3	""	"arhgef1"	9880	33580	150	837	844	202	23	77	77	83	44	53	100	100	0	712	720	240	33	76	76	81	34	41	98	98	0	1.195	1.191	1.200	1.277	1.780	1.165	0.811	178	1210	92	1396	1411	0.257	760	636	767	644	150265	128083	17.295	18.794	0	0	0
7	1	4	""	"cxcl9"	2280	34000	140	240	266	222	83	72	72	77	34	44	96	89	0	231	256	111	43	70	70	73	29	39	95	91	0	1.043	1.043	1.104	1.041	2.385	1.769	0.343	168	1094	90	329	380	0.061	168	161	194	186	44660	42927	5.559	6.310	0	0	0
7	2	4	""	"cxcl9"	2690	34000	150	239	255	91	35	75	75	79	33	41	98	91	0	231	253	109	43	73	73	79	96	121	78	37	0	1.038	1.000	1.118	0.998	2.706	0.924	0.430	172	1220	93	322	360	0.054	164	158	180	180	43814	43470	5.333	1.813	-100	0	1
7	3	4	""	"cxcl9"	3090	33990	150	255	265	88	33	74	74	80	56	70	95	83	0	252	258	101	39	72	72	77	32	41	97	90	0	1.006	1.027	1.019	1.080	2.376	1.303	0.327	161	1230	89	361	377	0.009	181	180	191	186	42668	41506	3.304	5.656	0	0	0
7	4	4	""	"cxcl9"	3490	34000	150	240	256	96	37	76	76	87	125	143	66	20	0	245	257	109	42	73	73	93	296	318	13	0	0	0.953	0.978	0.964	1.045	2.677	0.902	0.388	179	1209	91	336	364	-0.069	164	172	180	184	45818	45936	1.352	0.554	-100	0	1
7	5	4	""	"arhj"	3880	33990	140	691	688	211	30	79	79	180	730	405	24	0	0	638	636	202	31	76	76	495	3219	650	0	0	0	1.089	1.087	1.072	1.092	1.606	0.177	0.681	166	1098	92	1174	1169	0.123	612	562	609	560	114197	105532	0.696	0.044	-100	0	1
7	6	4	""	"arhj"	4280	34000	150	695	717	233	32	79	79	84	39	46	100	100	0	639	666	214	32	74	74	80	36	45	100	100	0	1.090	1.078	1.077	1.070	1.642	1.098	0.737	177	1215	91	1181	1230	0.124	616	565	638	592	126972	117889	16.231	16.278	0	0	0
7	7	4	""	"arhj"	4690	34000	150	742	772	435	56	80	80	90	73	81	100	98	0	637	672	433	64	77	77	86	61	70	100	100	0	1.182	1.163	1.154	1.168	1.623	1.107	0.832	176	1216	97	1222	1287	0.241	662	560	692	595	135936	118238	9.342	9.607	0	0	0
7	8	4	""	"arhj"	5090	33990	150	690	703	193	27	79	79	89	95	106	100	98	0	647	681	229	33	77	77	117	1048	895	3	0	0	1.072	1.033	1.029	1.056	1.600	0.115	0.258	178	1208	92	1181	1228	0.100	611	570	624	604	125104	121180	6.463	0.538	0	0	0
7	9	4	""	"cxcr4"	5480	34000	150	837	832	243	29	80	80	85	36	42	100	99	0	627	656	218	33	76	76	84	53	63	100	100	0	1.374	1.297	1.324	1.290	1.681	1.311	0.788	171	1221	85	1308	1332	0.458	757	551	752	580	142233	112179	20.750	10.792	0	0	0
7	10	4	""	"cxcr4"	5890	33990	150	846	835	202	24	79	79	84	38	45	100	100	0	656	675	209	30	76	76	82	50	60	100	100	0	1.322	1.262	1.258	1.297	1.551	1.248	0.768	163	1229	91	1347	1355	0.403	767	580	756	599	136121	109946	19.763	11.860	0	0	0
7	11	4	""	"cxcr4"	6280	34000	140	872	858	235	27	75	75	80	32	40	100	100	0	677	686	253	36	72	72	76	31	40	100	100	0	1.317	1.275	1.345	1.322	1.614	1.246	0.790	166	1098	92	1402	1397	0.397	797	605	783	614	142507	113842	24.313	19.677	0	0	0
7	12	4	""	"cxcr4"	6680	33990	150	834	830	233	28	77	77	83	46	55	100	100	0	653	695	260	37	76	76	82	38	46	99	98	0	1.312	1.216	1.248	1.271	1.769	1.185	0.750	176	1216	85	1334	1372	0.392	757	577	753	619	146073	122330	16.239	16.132	0	0	0
7	13	4	""	"atp2a3"	7080	33990	150	275	297	116	39	76	76	82	46	56	99	90	0	259	299	159	53	75	75	82	49	59	90	79	0	1.082	0.987	0.986	1.161	2.580	0.850	0.475	162	1224	91	383	445	0.114	199	184	221	224	48190	48511	4.674	4.429	0	0	0
7	14	4	""	"atp2a3"	7480	33990	150	272	296	126	42	74	74	80	34	42	99	95	0	265	288	129	44	74	74	79	33	41	95	92	0	1.037	1.037	1.091	1.092	2.181	1.025	0.552	165	1221	89	389	436	0.052	198	191	222	214	48813	47446	6.353	6.333	0	0	0
7	15	4	""	"atp2a3"	7880	33990	140	291	308	125	40	77	77	82	33	40	98	95	0	257	289	163	56	76	76	81	37	45	94	87	0	1.182	1.085	1.138	1.126	2.173	0.939	0.517	166	1095	88	395	444	0.241	214	181	231	213	51055	47983	6.848	5.622	0	0	0
7	16	4	""	"atp2a3"	8290	33990	150	270	293	129	44	78	78	83	41	49	95	88	0	260	289	143	49	76	76	81	47	58	91	78	0	1.043	1.009	1.050	1.044	2.625	0.956	0.506	185	1203	93	376	428	0.061	192	184	215	213	54290	53414	5.122	4.426	0	0	0
7	17	4	""	"cyp1a1"	8680	33990	140	371	394	173	43	78	78	92	142	154	86	52	0	314	336	170	50	75	75	98	379	386	16	1	0	1.226	1.211	1.229	1.285	2.340	1.225	0.483	162	1102	93	532	577	0.294	293	239	316	261	63800	54404	2.127	0.628	-100	0	1
7	18	4	""	"cyp1a1"	9090	33990	140	344	366	135	36	78	78	83	34	40	98	96	0	311	328	133	40	75	75	79	33	41	98	94	0	1.127	1.138	1.222	1.173	2.080	1.129	0.554	157	1105	96	502	541	0.172	266	236	288	253	57406	51514	8.324	7.545	0	0	0
7	19	4	""	"cyp1a1"	9490	33990	140	354	359	115	32	76	76	81	31	38	99	98	0	294	329	148	44	78	78	82	39	47	96	90	0	1.287	1.127	1.258	1.233	2.187	1.018	0.588	153	1109	93	494	534	0.364	278	216	283	251	54874	50330	8.968	6.333	0	0	0
7	20	4	""	"cyp1a1"	9890	33990	150	364	383	157	40	77	77	82	45	54	97	95	0	341	361	182	50	76	76	84	71	84	95	81	0	1.083	1.074	1.098	1.095	2.056	0.950	0.511	174	1216	96	552	591	0.115	287	265	306	285	66719	62753	6.689	3.901	0	0	0
7	1	5	""	"auh"	2280	34400	150	6909	6657	1502	22	74	74	96	366	381	100	100	0	4770	4710	1124	23	71	71	110	573	520	98	98	0	1.455	1.419	1.439	1.434	1.401	1.422	0.949	178	1210	91	11534	11222	0.541	6835	4699	6583	4639	1185018	838319	17.926	8.028	0	0	0
7	2	5	""	"auh"	2680	34400	150	6787	6521	1470	22	75	75	79	44	55	100	100	0	4598	4541	1013	22	73	73	78	34	43	100	100	0	1.483	1.443	1.464	1.442	1.261	1.454	0.956	178	1210	95	11237	10914	0.569	6712	4525	6446	4468	1160791	808225	146.409	131.265	0	0	0
7	3	5	""	"auh"	3080	34400	150	6616	6354	1422	22	74	74	81	59	72	100	100	0	4574	4497	1030	22	75	75	85	151	177	100	100	0	1.454	1.420	1.431	1.417	1.301	1.428	0.957	174	1214	90	11041	10702	0.540	6542	4499	6280	4422	1105556	782399	106.322	29.219	0	0	0
7	4	5	""	"auh"	3490	34400	160	6925	6650	1377	20	77	77	82	42	51	100	100	0	4597	4552	1128	24	76	76	83	57	68	100	100	0	1.515	1.468	1.484	1.502	1.373	1.464	0.947	188	1496	94	11369	11049	0.599	6848	4521	6573	4476	1250187	855734	156.381	78.404	0	0	0
7	5	5	""	"cyp1b1"	3890	34400	140	242	261	126	48	78	78	97	406	418	3	0	0	279	293	111	37	77	77	108	766	709	0	0	0	0.812	0.847	0.859	0.782	2.659	0.930	0.382	163	1101	93	366	399	-0.300	164	202	183	216	42511	47809	0.404	0.242	-100	0	1
7	6	5	""	"cyp1b1"	4280	34400	150	255	267	104	38	80	80	96	165	171	54	10	0	285	302	126	41	76	76	89	108	121	84	46	0	0.837	0.827	0.830	0.815	2.698	0.845	0.376	164	1221	93	384	413	-0.257	175	209	187	226	43823	49521	1.036	1.972	-100	0	1
7	7	5	""	"cyp1b1"	4680	34400	150	241	259	105	40	77	77	83	38	45	98	85	0	283	294	121	41	77	77	89	109	122	84	45	0	0.796	0.839	0.841	0.833	2.392	0.791	0.407	164	1228	86	370	399	-0.329	164	206	182	217	42546	48289	4.632	1.881	-100	0	1
7	8	5	""	"cyp1b1"	5080	34400	150	226	239	91	38	77	77	81	34	41	94	88	0	268	288	119	41	75	75	83	70	84	90	68	0	0.772	0.761	0.758	0.732	2.639	0.557	0.358	175	1213	89	342	375	-0.373	149	193	162	213	41823	50484	4.647	2.929	0	0	0
7	9	5	""	"sp1"	5480	34400	130	2461	2431	508	20	79	79	86	48	55	100	100	0	2627	2581	563	21	77	77	82	37	45	100	100	0	0.934	0.939	0.960	0.941	1.294	0.933	0.939	145	879	87	4932	4856	-0.099	2382	2550	2352	2504	352470	374306	48.854	67.541	0	0	0
7	10	5	""	"sp1"	5890	34400	130	2447	2402	525	21	80	80	86	61	70	100	100	0	2601	2561	623	24	78	78	82	36	43	100	100	0	0.938	0.935	0.917	0.951	1.444	0.924	0.931	142	882	90	4890	4805	-0.092	2367	2523	2322	2483	341034	363647	37.967	68.861	0	0	0
7	11	5	""	"sp1"	6290	34400	130	2503	2443	578	23	79	79	83	40	48	100	100	0	2624	2602	534	20	76	76	81	35	43	100	100	0	0.951	0.936	0.947	0.923	1.327	0.941	0.925	150	874	88	4972	4890	-0.072	2424	2548	2364	2526	366494	390286	59.000	72.029	0	0	0
7	12	5	""	"sp1"	6680	34400	140	2465	2438	509	20	77	77	82	32	39	100	100	0	2632	2567	606	23	77	77	82	48	58	100	100	0	0.935	0.948	0.940	0.965	1.417	0.936	0.922	155	1113	89	4943	4851	-0.097	2388	2555	2361	2490	377867	397917	73.625	51.771	0	0	0
7	13	5	""	"bhlhb2"	7080	34390	140	1254	1245	329	26	76	76	81	35	43	100	100	0	630	654	234	35	77	77	81	31	38	100	100	0	2.130	2.026	2.086	2.149	1.601	2.053	0.800	162	1106	91	1731	1746	1.091	1178	553	1169	577	201657	105929	33.257	18.484	0	0	0
7	14	5	""	"bhlhb2"	7480	34390	140	1217	1233	355	28	79	79	84	35	41	100	100	0	676	683	238	34	75	75	81	39	48	100	99	0	1.894	1.898	1.985	1.949	1.577	1.950	0.799	160	1108	90	1739	1762	0.921	1138	601	1154	608	197300	109352	32.829	15.436	0	0	0
7	15	5	""	"bhlhb2"	7880	34390	140	1307	1281	332	25	76	76	84	76	90	100	100	0	613	647	209	32	74	74	82	78	95	100	99	0	2.284	2.103	2.050	2.162	1.483	2.131	0.800	166	1098	96	1770	1778	1.192	1231	539	1205	573	212635	107378	15.750	7.244	0	0	0
7	16	5	""	"bhlhb2"	8290	34390	150	1253	1253	305	24	77	77	81	34	41	100	100	0	644	658	259	39	73	73	77	30	38	98	98	0	2.060	2.010	2.215	2.211	1.741	1.985	0.807	176	1216	92	1747	1761	1.043	1176	571	1176	585	220533	115826	34.471	19.367	0	0	0
7	17	5	""	"dbl"	8680	34380	150	512	526	158	30	79	79	88	95	107	99	95	0	466	508	201	39	76	76	89	104	116	99	88	0	1.110	1.035	1.052	1.058	2.010	0.980	0.613	187	1201	88	823	879	0.151	433	390	447	432	98374	95080	4.611	4.029	0	0	0
7	18	5	""	"dbl"	9080	34380	160	499	511	149	29	77	77	83	42	50	99	98	0	505	504	171	33	75	75	81	63	77	99	98	0	0.981	1.012	1.038	1.029	1.781	0.984	0.682	198	1484	88	852	863	-0.028	422	430	434	429	101161	99705	10.190	6.714	0	0	0
7	19	5	""	"dbl"	9490	34380	160	500	513	167	32	79	79	83	35	42	99	99	0	473	479	150	31	75	75	82	39	47	99	98	0	1.058	1.074	1.084	1.088	1.810	1.096	0.674	193	1491	95	819	838	0.081	421	398	434	404	99056	92388	12.286	10.179	0	0	0
7	20	5	""	"dbl"	9890	34390	160	473	492	148	30	79	79	84	44	52	100	99	0	450	472	165	34	76	76	83	61	73	99	97	0	1.053	1.043	1.036	1.070	1.901	1.015	0.640	200	1480	97	768	809	0.075	394	374	413	396	98395	94337	9.273	6.377	0	0	0
7	1	6	""	"blnk"	2280	34800	140	558	589	187	31	76	76	79	42	53	100	100	0	587	596	191	32	74	74	80	50	62	100	100	0	0.940	0.983	0.984	0.978	1.621	0.979	0.751	163	1101	89	995	1035	-0.089	482	513	513	522	96019	97202	12.143	10.320	0	0	0
7	2	6	""	"blnk"	2690	34800	150	628	622	171	27	74	74	88	275	312	94	50	0	591	627	218	34	73	73	86	307	356	88	35	0	1.069	0.989	1.026	1.020	1.626	0.968	0.740	171	1221	94	1072	1102	0.096	554	518	548	554	106355	107221	1.942	1.762	-100	0	1
7	3	6	""	"blnk"	3090	34800	150	595	626	214	34	74	74	79	35	44	100	100	0	598	614	204	33	74	74	80	40	50	100	100	0	0.994	1.022	0.991	1.014	1.646	1.030	0.761	170	1222	96	1045	1092	-0.009	521	524	552	540	106366	104358	15.629	13.350	0	0	0
7	4	6	""	"blnk"	3480	34800	150	647	653	186	28	76	76	82	59	71	100	99	0	620	626	202	32	75	75	83	80	96	100	97	0	1.048	1.047	1.009	1.064	1.604	1.033	0.787	181	1207	94	1116	1128	0.068	571	545	577	551	118195	113324	9.678	6.788	0	0	0
7	5	6	""	"dck"	3880	34800	140	481	504	157	31	79	79	86	72	83	98	97	0	352	378	173	45	77	77	84	44	52	98	93	0	1.462	1.412	1.560	1.544	2.129	1.547	0.476	157	1107	90	677	726	0.548	402	275	425	301	79067	59383	5.806	6.682	0	0	0
7	6	6	""	"dck"	4280	34800	150	459	462	146	31	79	79	90	105	116	99	88	0	316	336	152	45	78	78	86	65	75	94	81	0	1.597	1.484	1.552	1.674	2.279	1.482	0.530	162	1230	87	618	641	0.675	380	238	383	258	74839	54427	3.543	3.846	0	0	0
7	7	6	""	"dck"	4680	34800	150	478	492	195	39	81	81	89	51	57	98	97	0	332	332	122	36	78	78	90	73	81	95	79	0	1.563	1.618	1.574	1.654	2.269	0.921	0.274	168	1216	95	651	665	0.644	397	254	411	254	82738	55845	7.902	3.315	0	0	0
7	8	6	""	"dck"	5080	34800	150	394	420	156	37	77	77	84	43	51	98	97	0	278	297	125	42	77	77	81	34	41	97	92	0	1.577	1.559	1.661	1.649	2.215	1.616	0.539	183	1204	93	518	563	0.657	317	201	343	220	76772	54356	7.814	6.353	0	0	0
7	9	6	""	"bnip3l"	5480	34790	150	610	760	425	55	78	78	83	36	43	100	99	0	432	552	349	63	78	78	82	39	47	98	97	0	1.503	1.439	1.550	1.556	1.946	1.398	0.783	171	1221	88	886	1156	0.588	532	354	682	474	129920	94361	18.806	12.051	0	0	0
7	10	6	""	"bnip3l"	5890	34790	140	680	760	371	48	80	80	84	35	41	100	100	0	485	599	334	55	77	77	83	43	51	100	99	0	1.471	1.303	1.395	1.343	1.807	1.277	0.722	172	1092	96	1008	1202	0.557	600	408	680	522	130795	103099	19.314	12.000	0	0	0
7	11	6	""	"bnip3l"	6290	34790	140	682	789	384	48	77	77	84	53	63	99	98	0	447	579	342	59	77	77	82	39	47	98	97	0	1.635	1.418	1.453	1.581	1.872	1.355	0.779	170	1092	90	975	1214	0.709	605	370	712	502	134060	98401	13.302	12.744	0	0	0
7	12	6	""	"bnip3l"	6690	34790	150	651	818	446	54	78	78	83	36	43	100	100	0	494	566	330	58	75	75	81	51	62	98	95	0	1.368	1.507	1.566	1.651	1.830	1.515	0.795	180	1211	96	992	1231	0.452	573	419	740	491	147305	101889	20.417	9.510	0	0	0
7	13	6	""	"ddx21"	7090	34790	150	7028	7012	1969	28	75	75	81	36	44	100	100	0	6582	6387	1786	27	76	76	81	37	45	100	100	0	1.069	1.099	1.100	1.099	1.251	1.101	0.963	179	1213	97	13459	13248	0.096	6953	6506	6937	6311	1255160	1143258	192.528	170.432	0	0	0
7	14	6	""	"ddx21"	7490	34790	150	7904	7739	2158	27	76	76	80	33	41	100	100	0	7209	7094	1774	25	76	76	81	38	46	100	100	0	1.097	1.092	1.105	1.073	1.345	1.103	0.950	178	1214	97	14961	14681	0.134	7828	7133	7663	7018	1377615	1262680	232.091	184.553	0	0	0
7	15	6	""	"ddx21"	7880	34790	150	7903	7800	1821	23	78	78	83	37	44	100	100	0	7032	6925	1646	23	75	75	82	55	67	100	100	0	1.125	1.127	1.132	1.125	1.252	1.127	0.964	178	1214	84	14782	14572	0.170	7825	6957	7722	6850	1388485	1232620	208.568	124.418	0	0	0
7	16	6	""	"ddx21"	8290	34790	160	7590	7465	2218	29	78	78	84	39	46	100	100	0	6850	6558	2186	33	77	77	84	61	72	100	100	0	1.109	1.140	1.135	1.170	1.351	1.126	0.960	194	1490	96	14285	13868	0.149	7512	6773	7387	6481	1448272	1272248	189.256	106.131	0	0	0
7	17	6	""	"ifi204"	8680	34790	150	1820	1779	472	26	78	78	85	50	58	100	100	0	1119	1136	363	31	75	75	83	69	83	100	99	0	1.669	1.603	1.643	1.640	1.592	1.624	0.829	183	1209	90	2786	2762	0.739	1742	1044	1701	1061	325481	207833	33.880	15.261	0	0	0
7	18	6	""	"ifi204"	9090	34790	150	1852	1864	501	26	79	79	84	37	44	100	100	0	1152	1149	290	25	74	74	80	34	42	100	100	0	1.645	1.660	1.611	1.648	1.522	1.739	0.834	180	1212	97	2851	2860	0.718	1773	1078	1785	1075	335492	206884	48.108	31.441	0	0	0
7	19	6	""	"ifi204"	9490	34790	150	1846	1801	418	23	76	76	82	36	43	100	100	0	1086	1124	313	27	77	77	82	34	41	100	100	0	1.754	1.648	1.639	1.669	1.417	1.661	0.877	177	1215	96	2779	2772	0.811	1770	1009	1725	1047	318691	198957	47.750	30.647	0	0	0
7	20	6	""	"ifi204"	9890	34780	150	1895	1880	488	25	78	78	86	45	52	100	100	0	1184	1235	532	43	77	77	85	70	82	100	99	0	1.641	1.556	1.581	1.606	1.489	1.488	0.814	184	1202	95	2924	2960	0.715	1817	1107	1802	1158	345990	227254	39.867	16.429	0	0	0
7	1	7	""	"poh1"	2280	35200	130	423	442	149	33	76	76	81	52	64	99	98	0	554	563	183	32	73	73	78	70	89	99	98	0	0.721	0.747	0.775	0.736	1.823	0.723	0.701	154	870	95	828	856	-0.472	347	481	366	490	68034	86767	6.942	6.929	0	0	0
7	2	7	""	"poh1"	2690	35200	140	469	476	157	32	73	73	79	33	41	100	100	0	560	602	214	35	72	72	76	32	42	100	100	0	0.811	0.760	0.804	0.752	1.756	0.711	0.672	156	1112	92	884	933	-0.302	396	488	403	530	74233	93907	12.030	16.438	0	0	0
7	3	7	""	"poh1"	3090	35200	140	459	477	174	36	76	76	82	40	48	99	99	0	531	553	192	34	74	74	79	47	59	100	100	0	0.838	0.837	0.803	0.816	1.849	0.822	0.678	158	1110	94	840	880	-0.255	383	457	401	479	75356	87355	9.875	10.085	0	0	0
7	4	7	""	"poh1"	3490	35200	150	465	471	153	32	76	76	83	43	51	100	99	0	550	574	226	39	75	75	81	39	48	100	98	0	0.819	0.792	0.826	0.822	1.822	0.715	0.659	170	1222	93	864	894	-0.288	389	475	395	499	80150	97644	9.023	12.641	0	0	0
7	5	7	""	"krt2-4"	3880	35190	140	4827	4711	1101	23	79	79	87	52	59	100	100	0	4280	4173	1051	25	77	77	86	68	79	100	100	0	1.130	1.131	1.123	1.144	1.285	1.127	0.941	156	1112	96	8951	8728	0.176	4748	4203	4632	4096	734872	650954	88.923	60.103	0	0	0
7	6	7	""	"krt2-4"	4280	35200	140	4960	4799	1044	21	78	78	87	59	67	100	100	0	4238	4176	983	23	77	77	85	74	87	100	100	0	1.173	1.152	1.152	1.150	1.320	1.149	0.941	154	1114	95	9043	8820	0.230	4882	4161	4721	4099	739007	643113	79.864	55.284	0	0	0
7	7	7	""	"krt2-4"	4690	35200	140	4988	4815	1140	23	78	78	85	43	50	100	100	0	4352	4267	911	21	75	75	85	75	88	100	100	0	1.148	1.130	1.146	1.111	1.322	1.139	0.943	153	1115	93	9187	8929	0.199	4910	4277	4737	4192	736623	652866	110.000	55.760	0	0	0
7	8	7	""	"krt2-4"	5080	35190	140	4333	4229	923	21	77	77	83	35	42	100	100	0	3797	3744	840	22	73	73	78	43	55	100	100	0	1.143	1.131	1.135	1.133	1.271	1.131	0.941	164	1100	89	7980	7823	0.193	4256	3724	4152	3671	693615	614011	118.457	85.256	0	0	0
7	9	7	""	"sp8"	5480	35200	120	1091	1074	288	26	78	78	84	45	53	100	100	0	1180	1191	355	29	78	78	84	51	60	100	100	0	0.919	0.895	0.936	0.902	1.512	0.870	0.832	127	785	85	2115	2109	-0.122	1013	1102	996	1113	136422	151237	22.000	21.706	0	0	0
7	10	7	""	"sp8"	5880	35230	120	1008	982	258	26	81	81	83	34	40	100	100	0	1115	1117	331	29	75	75	80	44	55	100	100	0	0.891	0.865	0.851	0.872	1.478	0.844	0.871	124	788	92	1967	1943	-0.167	927	1040	901	1042	121709	138548	26.441	23.568	0	0	0
7	11	7	""	"sp8"	6290	35230	130	1044	1067	335	31	78	78	83	40	48	99	99	0	1098	1130	321	28	76	76	80	32	40	100	100	0	0.945	0.938	0.966	0.932	1.496	0.939	0.845	139	881	93	1988	2043	-0.082	966	1022	989	1054	148252	157050	24.600	32.813	0	0	0
7	12	7	""	"sp8"	6680	35200	140	1019	1030	295	28	76	76	82	43	52	100	100	0	1075	1163	691	59	75	75	79	36	45	100	100	0	0.943	0.877	0.914	0.912	1.423	0.718	0.745	148	1120	89	1943	2042	-0.085	943	1000	954	1088	152378	172146	22.047	30.111	0	0	0
7	13	7	""	"snk"	7080	35190	150	1007	1004	253	25	75	75	82	39	47	100	100	0	761	752	230	30	75	75	81	38	46	100	100	0	1.359	1.372	1.373	1.411	1.568	1.381	0.806	176	1216	92	1618	1606	0.443	932	686	929	677	176712	132288	23.641	17.658	0	0	0
7	14	7	""	"snk"	7490	35190	140	1045	1044	266	25	77	77	83	66	79	100	100	0	758	746	252	33	72	72	76	29	38	100	98	0	1.411	1.435	1.399	1.520	1.732	1.437	0.788	166	1098	92	1654	1641	0.497	968	686	967	674	173319	123910	14.561	23.103	0	0	0
7	15	7	""	"snk"	7880	35190	150	1015	1018	277	27	75	75	79	30	37	100	99	0	757	772	253	32	74	74	78	34	43	100	100	0	1.376	1.351	1.356	1.368	1.587	1.356	0.809	172	1220	92	1623	1641	0.460	940	683	943	698	175098	132834	31.300	20.412	0	0	0
7	16	7	""	"snk"	8280	35190	150	992	986	268	27	78	78	85	51	60	100	100	0	779	787	225	28	76	76	89	109	122	100	98	0	1.300	1.277	1.269	1.290	1.532	1.295	0.818	180	1212	98	1617	1619	0.379	914	703	908	711	177500	141661	17.667	6.404	0	0	0
7	17	7	""	"mmp13"	8690	35190	150	182	192	82	42	77	77	98	345	352	0	0	0	178	191	91	47	75	75	93	282	303	3	0	0	1.019	0.991	0.992	1.074	3.352	0.869	0.206	164	1216	81	208	231	0.027	105	103	115	116	31506	31294	0.272	0.348	-100	0	1
7	18	7	""	"mmp13"	9090	35190	130	178	190	83	43	78	78	82	35	42	81	68	0	187	201	76	37	76	76	87	176	202	20	0	0	0.901	0.896	0.965	0.851	3.400	0.986	0.196	145	871	92	211	237	-0.150	100	111	112	125	27521	29181	3.086	0.648	-100	0	1
7	19	7	""	"mmp13"	9480	35190	140	183	198	87	43	77	77	82	34	41	85	71	0	190	202	85	42	74	74	78	30	38	92	78	0	0.914	0.945	0.965	0.922	2.783	0.938	0.284	160	1104	91	222	249	-0.130	106	116	121	128	31689	32330	3.412	4.133	0	0	0
7	20	7	""	"mmp13"	9890	35190	150	170	186	89	47	77	77	82	33	40	80	66	0	181	200	94	47	72	72	78	31	39	88	74	0	0.853	0.852	0.814	0.872	3.025	0.813	0.263	167	1224	87	202	237	-0.229	93	109	109	128	31097	33405	3.152	3.935	0	0	0
7	1	8	""	"tnf rsf19"	2280	35600	150	868	880	293	33	73	73	77	31	40	100	100	0	760	784	295	37	72	72	76	33	43	100	100	0	1.156	1.133	1.224	1.147	1.580	1.118	0.805	177	1211	86	1483	1519	0.209	795	688	807	712	155690	138793	25.903	21.455	0	0	0
7	2	8	""	"tnf rsf19"	2690	35600	150	892	879	245	27	75	75	79	32	40	100	100	0	770	771	240	31	75	75	84	63	75	100	100	0	1.176	1.155	1.175	1.167	1.509	1.145	0.803	177	1211	95	1512	1500	0.234	817	695	804	696	155638	136543	25.000	10.905	0	0	0
7	3	8	""	"tnf rsf19"	3090	35600	140	738	739	231	31	75	75	81	37	45	100	100	0	674	685	222	32	73	73	79	37	46	100	100	0	1.103	1.085	1.069	1.103	1.579	1.091	0.801	169	1091	85	1264	1276	0.141	663	601	664	612	124968	115687	17.784	16.378	0	0	0
7	4	8	""	"tnf rsf19"	3490	35600	160	846	855	215	25	78	78	86	108	125	100	98	0	720	740	239	32	76	76	89	300	337	93	58	0	1.193	1.170	1.198	1.214	1.573	1.148	0.821	186	1498	93	1412	1441	0.255	768	644	777	664	158961	137656	7.120	2.170	0	0	0
7	5	8	""	"nqo1"	3890	35600	150	6231	6070	1479	24	77	77	86	72	83	100	100	0	5339	5106	1354	26	76	76	86	58	67	100	100	0	1.169	1.191	1.179	1.210	1.359	1.187	0.948	169	1221	96	11417	11023	0.225	6154	5263	5993	5030	1025837	862888	83.111	86.552	0	0	0
7	6	8	""	"nqo1"	4290	35590	150	5968	6022	1448	24	75	75	82	42	51	100	100	0	5417	5315	1370	25	75	75	81	42	51	100	100	0	1.103	1.135	1.119	1.139	1.340	1.131	0.944	173	1219	92	11235	11187	0.141	5893	5342	5947	5240	1041743	919531	141.429	124.619	0	0	0
7	7	8	""	"nqo1"	4690	35600	150	6039	5901	1329	22	77	77	83	35	42	100	100	0	5233	5177	1233	23	75	75	81	38	46	100	100	0	1.156	1.142	1.146	1.147	1.288	1.140	0.948	174	1218	96	11120	10926	0.209	5962	5158	5824	5102	1026815	900812	166.229	134.105	0	0	0
7	8	8	""	"nqo1"	5080	35600	150	5621	5500	1452	26	78	78	83	39	46	100	100	0	5023	4862	1319	27	76	76	82	42	51	100	100	0	1.120	1.133	1.142	1.133	1.290	1.131	0.952	187	1205	97	10490	10208	0.163	5543	4947	5422	4786	1028525	909133	138.897	113.810	0	0	0
7	9	8	""	"ifnar2c_2"	5480	35590	150	1652	1602	398	24	76	76	81	38	46	100	100	0	1369	1360	366	26	75	75	81	50	61	100	99	0	1.218	1.188	1.178	1.199	1.463	1.186	0.904	171	1221	91	2870	2811	0.285	1576	1294	1526	1285	273966	232620	40.026	25.580	0	0	0
7	10	8	""	"ifnar2c_2"	5890	35590	140	1681	1666	321	19	78	78	82	33	40	100	100	0	1390	1382	381	27	75	75	85	125	147	98	97	0	1.219	1.215	1.187	1.279	1.599	1.194	0.899	171	1093	91	2918	2895	0.286	1603	1315	1588	1307	284933	236390	48.000	10.376	0	0	0
7	11	8	""	"ifnar2c_2"	6290	35590	150	1706	1667	406	24	75	75	82	41	50	100	100	0	1378	1390	350	25	75	75	79	34	43	100	100	0	1.252	1.211	1.207	1.214	1.364	1.215	0.892	175	1217	97	2934	2907	0.324	1631	1303	1592	1315	291737	243170	38.659	38.559	0	0	0
7	12	8	""	"ifnar2c_2"	6680	35600	150	1766	1733	360	20	76	76	81	34	41	100	100	0	1437	1422	329	23	76	76	80	34	42	100	100	0	1.242	1.231	1.268	1.242	1.312	1.229	0.922	186	1206	91	3051	3003	0.313	1690	1361	1657	1346	322291	264406	48.588	39.471	0	0	0
7	13	8	""	"radixin"	7080	35590	160	599	604	168	27	75	75	80	37	46	100	100	0	645	651	207	31	74	74	79	58	73	98	98	0	0.918	0.917	0.878	0.953	1.735	0.885	0.786	200	1484	97	1095	1106	-0.123	524	571	529	577	120809	130172	14.162	9.862	0	0	0
7	14	8	""	"radixin"	7490	35590	160	605	616	184	29	77	77	83	35	42	100	100	0	619	643	200	31	74	74	79	32	40	100	98	0	0.969	0.947	0.956	0.956	1.718	0.935	0.765	198	1486	96	1073	1108	-0.045	528	545	539	569	121914	127366	15.229	17.625	0	0	0
7	15	8	""	"radixin"	7890	35590	160	566	579	173	29	77	77	84	49	58	100	99	0	644	651	205	31	76	76	82	37	45	100	99	0	0.861	0.873	0.876	0.880	1.744	0.855	0.724	208	1472	97	1057	1077	-0.216	489	568	502	575	120499	135492	10.102	15.378	0	0	0
7	16	8	""	"radixin"	8290	35580	160	562	578	170	29	79	79	85	48	56	99	99	0	653	674	208	30	78	78	86	79	91	100	99	0	0.840	0.837	0.828	0.836	1.662	0.802	0.731	215	1465	92	1058	1095	-0.252	483	575	499	596	124360	144835	10.271	7.443	0	0	0
7	17	8	""	"lrp1"	8680	35580	150	4780	4526	1092	24	75	75	82	36	43	100	100	0	3847	3815	932	24	75	75	80	36	45	100	100	0	1.247	1.190	1.198	1.187	1.352	1.193	0.937	196	1192	89	8477	8191	0.318	4705	3772	4451	3740	887170	747812	123.444	103.750	0	0	0
7	18	8	""	"lrp1"	9080	35580	150	4626	4522	1082	23	76	76	80	32	40	100	100	0	3906	3860	866	22	74	74	79	51	64	100	100	0	1.187	1.174	1.195	1.166	1.340	1.183	0.945	200	1188	94	8382	8232	0.247	4550	3832	4446	3786	904327	771939	138.813	74.137	0	0	0
7	19	8	""	"lrp1"	9480	35580	150	4808	4678	899	19	79	79	84	38	45	100	100	0	4055	4036	813	20	75	75	80	51	63	100	100	0	1.188	1.161	1.168	1.157	1.262	1.160	0.948	192	1196	88	8709	8560	0.249	4729	3980	4599	3961	898254	774976	120.895	77.569	0	0	0
7	20	8	""	"lrp1"	9880	35590	150	4815	4702	978	20	75	75	81	35	43	100	100	0	4096	4006	935	23	74	74	79	42	53	100	100	0	1.179	1.177	1.180	1.197	1.430	1.172	0.933	201	1183	97	8762	8559	0.238	4740	4022	4627	3932	945080	805211	132.029	93.500	0	0	0
7	1	9	""	"star"	2290	36000	150	362	379	134	35	73	73	79	49	62	98	95	0	364	367	153	41	74	74	77	31	40	99	95	0	0.997	1.044	1.051	1.088	2.171	0.999	0.621	174	1218	97	579	599	-0.004	289	290	306	293	65903	63904	6.122	9.355	0	0	0
7	2	9	""	"star"	2690	36000	130	382	400	130	32	75	75	80	32	40	100	100	0	341	366	165	45	76	76	80	36	45	99	98	0	1.158	1.121	1.175	1.199	1.922	1.035	0.600	153	867	94	572	615	0.212	307	265	325	290	61148	55940	10.000	7.944	0	0	0
7	3	9	""	"star"	3090	36000	150	361	379	153	40	75	75	83	99	119	94	73	0	329	354	148	41	72	72	77	36	46	98	97	0	1.113	1.078	1.116	1.079	2.271	1.082	0.563	171	1217	92	543	586	0.154	286	257	304	282	64795	60541	2.990	7.694	0	0	0
7	4	9	""	"star"	3480	36000	150	362	377	124	32	77	77	87	126	144	94	62	0	329	360	173	48	75	75	93	334	359	27	2	0	1.122	1.053	1.131	1.144	2.274	1.012	0.461	175	1213	89	539	585	0.166	285	254	300	285	65920	63078	2.302	0.799	-100	0	1
7	5	9	""	"mnt"	3890	36000	150	3527	3412	789	23	78	78	87	74	85	100	100	0	2540	2523	595	23	74	74	82	50	60	100	100	0	1.399	1.361	1.382	1.364	1.312	1.371	0.941	168	1224	96	5915	5783	0.484	3449	2466	3334	2449	573153	423782	44.932	48.820	0	0	0
7	6	9	""	"mnt"	4290	36000	150	3660	3467	757	21	81	81	87	43	49	100	100	0	2670	2597	642	24	74	74	81	42	51	100	100	0	1.379	1.342	1.343	1.367	1.423	1.342	0.938	171	1221	96	6175	5909	0.464	3579	2596	3386	2523	592848	444133	78.605	59.905	0	0	0
7	7	9	""	"mnt"	4690	35990	140	3623	3590	652	18	79	79	85	46	54	100	100	0	2796	2792	509	18	76	76	83	42	50	100	100	0	1.303	1.293	1.303	1.292	1.256	1.301	0.937	160	1108	91	6264	6227	0.382	3544	2720	3511	2716	574336	446711	76.196	64.500	0	0	0
7	8	9	""	"mnt"	5080	36000	150	3390	3316	576	17	77	77	82	36	43	100	100	0	2609	2598	518	19	75	75	79	32	40	100	100	0	1.307	1.284	1.287	1.291	1.297	1.283	0.943	181	1211	97	5847	5762	0.386	3313	2534	3239	2523	600208	470243	89.833	78.719	0	0	0
7	9	9	""	"vig1"	5480	35990	140	4118	3884	1120	28	78	78	87	102	117	100	100	0	3372	3281	1096	33	78	78	86	62	72	100	100	0	1.226	1.188	1.173	1.235	1.513	1.172	0.932	175	1085	92	7334	7009	0.294	4040	3294	3806	3203	679697	574212	37.225	51.532	0	0	0
7	10	9	""	"vig1"	5880	35990	140	4187	4138	934	22	77	77	82	38	46	100	100	0	3478	3421	847	24	76	76	81	37	45	100	100	0	1.208	1.214	1.222	1.220	1.277	1.211	0.939	171	1093	92	7512	7406	0.273	4110	3402	4061	3345	707634	584973	106.737	90.270	0	0	0
7	11	9	""	"vig1"	6290	35990	150	4317	4247	921	21	79	79	85	45	52	100	100	0	3581	3460	818	23	77	77	89	132	148	100	100	0	1.209	1.232	1.210	1.237	1.300	1.230	0.945	171	1221	96	7742	7551	0.274	4238	3504	4168	3383	726192	591694	92.489	25.538	0	0	0
7	12	9	""	"vig1"	6690	35990	150	4021	4011	845	21	77	77	82	36	43	100	100	0	3457	3432	889	25	74	74	79	34	43	100	100	0	1.166	1.172	1.159	1.193	1.314	1.159	0.936	179	1209	95	7327	7292	0.222	3944	3383	3934	3358	717891	614252	109.139	98.618	0	0	0
7	13	9	""	"pdcd2"	7090	35990	150	408	404	116	28	77	77	82	33	40	100	98	0	306	320	111	34	74	74	79	34	43	98	96	0	1.427	1.329	1.403	1.402	1.953	1.348	0.599	176	1212	88	563	573	0.513	331	232	327	246	71189	56369	9.758	7.088	0	0	0
7	14	9	""	"pdcd2"	7490	35990	150	392	393	128	32	78	78	85	43	50	98	97	0	313	328	132	40	76	76	84	69	82	96	84	0	1.325	1.250	1.341	1.284	2.030	1.217	0.605	185	1203	94	551	567	0.406	314	237	315	252	72712	60701	7.163	3.536	0	0	0
7	15	9	""	"pdcd2"	7890	35990	150	414	415	127	30	77	77	84	38	45	99	98	0	302	315	117	37	75	75	84	104	123	87	57	0	1.485	1.408	1.485	1.475	2.137	1.445	0.559	178	1210	95	564	578	0.570	337	227	338	240	73950	56099	8.711	2.221	0	0	0
7	16	9	""	"pdcd2"	8290	35990	150	394	400	114	28	78	78	87	60	68	99	98	0	310	308	119	38	76	76	84	42	50	94	88	0	1.350	1.388	1.433	1.524	2.215	1.429	0.537	190	1198	96	550	554	0.433	316	234	322	232	76061	58614	5.217	5.333	0	0	0
7	17	9	""	"il17r"	8690	35980	150	33920	32951	7517	22	80	80	89	98	110	100	100	0	26689	24798	6262	25	77	77	84	79	94	100	100	0	1.272	1.330	1.302	1.350	1.298	1.327	0.958	172	1220	90	60452	57592	0.347	33840	26612	32871	24721	5667572	4265267	335.327	312.835	0	0	0
7	18	9	""	"il17r"	9090	35980	150	31513	31162	6601	21	80	80	85	35	41	100	100	0	24668	24164	6177	25	76	76	81	35	43	100	100	0	1.278	1.290	1.269	1.344	1.547	1.281	0.942	179	1213	93	56025	55170	0.354	31433	24592	31082	24088	5577958	4325365	887.914	688.086	0	0	0
7	19	9	""	"il17r"	9490	35980	150	31562	30734	7221	23	79	79	87	48	55	100	100	0	25500	24092	6325	26	76	76	82	41	50	100	100	0	1.238	1.276	1.260	1.322	1.735	1.272	0.945	182	1206	95	56907	54671	0.308	31483	25424	30655	24016	5593578	4384699	638.479	585.610	0	0	0
7	20	9	""	"il17r"	9880	35980	150	32146	31690	6152	19	77	77	84	36	42	100	100	0	25795	25115	5179	20	76	76	84	57	67	100	100	0	1.247	1.263	1.267	1.269	1.436	1.264	0.949	191	1197	94	57788	56652	0.318	32069	25719	31613	25039	6052796	4796982	877.944	439.140	0	0	0
7	1	10	""	"sp6"	2280	36400	150	1603	1520	465	30	75	75	87	91	104	100	100	0	1501	1418	454	32	73	73	82	56	68	100	100	0	1.070	1.074	1.088	1.087	1.451	1.070	0.904	176	1216	89	2956	2790	0.098	1528	1428	1445	1345	267495	249526	15.747	23.857	0	0	0
7	2	10	""	"sp6"	2690	36400	140	1674	1665	425	25	73	73	78	34	43	100	100	0	1601	1575	432	27	75	75	79	34	43	100	100	0	1.049	1.061	1.069	1.066	1.372	1.054	0.892	176	1088	96	3127	3092	0.069	1601	1526	1592	1500	292973	277201	46.676	44.000	0	0	0
7	3	10	""	"sp6"	3090	36400	140	1714	1687	359	21	74	74	79	33	41	100	100	0	1516	1568	396	25	72	72	78	40	51	100	100	0	1.136	1.078	1.102	1.089	1.374	1.068	0.883	164	1104	94	3084	3109	0.184	1640	1444	1613	1496	276701	257096	48.727	37.250	0	0	0
7	4	10	""	"sp6"	3480	36400	150	1762	1747	411	23	75	75	82	44	53	100	100	0	1610	1614	411	25	73	73	81	48	59	100	99	0	1.098	1.085	1.070	1.095	1.465	1.081	0.884	182	1206	96	3224	3213	0.135	1687	1537	1672	1541	317999	293826	37.841	31.938	0	0	0
7	5	10	""	"rpl44"	3880	36400	150	20294	19966	3584	17	77	77	83	42	50	100	100	0	18022	17370	3887	22	75	75	81	41	50	100	100	0	1.126	1.150	1.142	1.192	1.466	1.138	0.967	188	1200	90	38164	37184	0.171	20217	17947	19889	17295	3753691	3265476	473.405	421.683	0	0	0
7	6	10	""	"rpl44"	4290	36390	150	21018	20701	3875	18	82	82	89	54	60	100	100	0	18840	18669	3409	18	77	77	84	45	53	100	100	0	1.116	1.109	1.123	1.105	1.189	1.110	0.973	190	1202	92	39699	39211	0.158	20936	18763	20619	18592	3933282	3547171	381.704	413.000	0	0	0
7	7	10	""	"rpl44"	4690	36390	160	21188	20568	4412	21	77	77	85	60	70	100	100	0	18777	18640	3709	19	78	78	96	400	416	100	100	0	1.129	1.104	1.109	1.091	1.239	1.109	0.971	196	1488	93	39810	39053	0.175	21111	18699	20491	18562	4031385	3653401	341.383	46.360	0	0	0
7	8	10	""	"rpl44"	5090	36390	160	19965	20035	3677	18	78	78	84	39	46	100	100	0	18536	18265	3688	20	75	75	83	44	53	100	100	0	1.077	1.097	1.095	1.112	1.288	1.092	0.974	204	1480	93	38348	38147	0.107	19887	18461	19957	18190	4087055	3726084	511.564	413.227	0	0	0
7	9	10	""	"mdm2"	5480	36390	140	374	372	111	29	76	76	82	41	50	99	98	0	320	333	106	31	75	75	79	31	39	100	99	0	1.216	1.147	1.134	1.151	1.750	1.154	0.664	166	1098	88	543	554	0.282	298	245	296	258	61821	55353	7.073	8.194	0	0	0
7	10	10	""	"mdm2"	5890	36390	150	364	386	108	27	76	76	78	32	41	100	99	0	325	333	115	34	73	73	78	34	43	100	97	0	1.143	1.192	1.177	1.251	1.787	1.174	0.705	178	1210	92	540	570	0.193	288	252	310	260	68704	59279	9.625	7.500	0	0	0
7	11	10	""	"mdm2"	6290	36390	150	375	385	110	28	77	77	82	36	43	100	100	0	323	345	126	36	72	72	77	37	48	98	97	0	1.187	1.128	1.177	1.189	1.930	1.108	0.595	175	1213	93	549	581	0.247	298	251	308	273	67376	60439	8.417	7.243	0	0	0
7	12	10	""	"mdm2"	6690	36390	150	396	397	115	28	79	79	84	37	44	98	98	0	340	341	105	30	77	77	83	40	48	100	97	0	1.205	1.205	1.160	1.199	1.907	1.214	0.636	181	1207	92	580	582	0.269	317	263	318	264	71771	61644	8.459	6.450	0	0	0
7	13	10	""	"tdo"	7080	36380	140	603	611	180	29	74	74	79	33	41	100	100	0	556	578	217	37	72	72	79	33	41	100	100	0	1.093	1.061	1.050	1.112	1.739	1.024	0.719	158	1106	95	1013	1043	0.128	529	484	537	506	96597	91383	16.121	15.121	0	0	0
7	14	10	""	"tdo"	7490	36370	140	624	627	199	31	77	77	82	36	43	100	99	0	622	635	183	28	75	75	81	38	46	100	100	0	1.000	0.982	1.019	0.956	1.623	0.992	0.786	159	1109	90	1094	1110	0.000	547	547	550	560	99685	100906	15.139	14.579	0	0	0
7	15	10	""	"tdo"	7890	36380	150	619	626	173	27	77	77	81	36	44	99	99	0	588	632	230	36	75	75	79	42	53	100	99	0	1.057	0.986	1.008	1.009	1.822	0.936	0.729	163	1229	96	1055	1106	0.080	542	513	549	557	102117	103042	15.139	13.167	0	0	0
7	16	10	""	"tdo"	8280	36380	140	590	590	158	26	79	79	82	35	42	100	100	0	581	603	228	37	74	74	79	32	40	99	99	0	1.008	0.966	1.028	1.018	1.688	0.909	0.750	171	1093	94	1018	1040	0.011	511	507	511	529	100884	103028	14.514	16.375	0	0	0
7	17	10	""	"buffer"	8680	36380	150	80	83	31	37	77	77	83	35	42	16	2	0	75	85	38	44	76	76	80	33	41	19	7	0	-3.000	0.667	1.027	1.049	3.546	0.895	0.038	156	1272	100	2	15	Error	3	-1	6	9	12939	13213	0.000	0.152	-100	0	1
7	18	10	""	"buffer"	9080	36380	150	77	85	49	57	78	78	84	42	50	14	4	0	75	77	26	33	75	75	80	44	55	8	0	0	100000.000	3.500	1.333	1.460	5.145	1.195	0.237	156	1272	100	-1	9	16.610	-1	0	7	2	13309	11952	0.024	-0.068	-100	0	1
7	19	10	""	"buffer"	9480	36380	150	77	83	33	39	76	76	81	35	43	15	4	0	76	85	51	60	76	76	84	73	86	4	0	0	100000.000	0.778	1.085	1.073	4.473	0.047	0.008	156	1272	100	1	16	16.610	1	0	7	9	12969	13285	0.057	0.014	-100	0	1
7	20	10	""	"buffer"	9880	36380	150	75	79	29	36	78	78	96	288	300	0	0	0	72	77	29	37	75	75	87	158	181	0	0	0	1.000	0.500	0.875	0.870	3.335	-37.459	0.000	156	1272	100	-6	3	0.000	-3	-3	1	2	12400	11986	-0.059	-0.063	-100	0	1
7	1	11	""	"sp3"	2280	36800	150	1962	1932	549	28	75	75	83	68	81	100	99	0	1725	1720	595	34	73	73	81	53	65	100	100	0	1.142	1.128	1.149	1.155	1.480	1.107	0.892	184	1204	89	3539	3504	0.192	1887	1652	1857	1647	355573	316486	27.191	30.925	0	0	0
7	2	11	""	"sp3"	2690	36800	150	2299	2281	465	20	75	75	81	40	49	100	100	0	1931	1917	464	24	74	74	82	39	47	100	100	0	1.198	1.197	1.205	1.211	1.379	1.192	0.904	182	1202	94	4081	4049	0.261	2224	1857	2206	1843	415159	348822	55.000	47.051	0	0	0
7	3	11	""	"sp3"	3080	36800	150	2057	2022	512	25	77	77	84	56	66	100	100	0	1693	1697	512	30	70	70	79	65	82	100	100	0	1.220	1.195	1.200	1.213	1.415	1.183	0.886	177	1215	92	3603	3572	0.287	1980	1623	1945	1627	357928	300424	34.607	24.892	0	0	0
7	4	11	""	"sp3"	3480	36790	150	2336	2289	572	24	79	79	88	53	60	100	100	0	1914	1895	484	25	75	75	84	61	72	100	100	0	1.227	1.214	1.188	1.216	1.383	1.222	0.902	188	1200	89	4096	4030	0.295	2257	1839	2210	1820	430262	356278	41.528	29.689	0	0	0
7	5	11	""	"mxi1"	3890	36790	140	2802	2603	982	37	77	77	85	65	76	100	100	0	2719	2453	1018	41	75	75	83	107	128	100	100	0	1.031	1.062	1.060	1.102	1.396	1.040	0.930	159	1109	95	5369	4904	0.044	2725	2644	2526	2378	413897	390028	38.738	22.150	0	0	0
7	6	11	""	"mxi1"	4290	36790	140	3096	2975	799	26	76	76	84	43	51	100	100	0	3020	2850	795	27	75	75	83	45	54	100	100	0	1.025	1.045	1.052	1.051	1.271	1.040	0.942	166	1102	95	5965	5674	0.036	3020	2945	2899	2775	493895	473176	67.233	61.489	0	0	0
7	7	11	""	"mxi1"	4690	36790	140	3003	2858	770	26	78	78	85	53	62	100	100	0	2859	2782	809	29	75	75	83	65	78	100	100	0	1.051	1.027	1.012	1.042	1.484	1.018	0.922	167	1097	94	5709	5487	0.072	2925	2784	2780	2707	477270	464650	52.321	41.523	0	0	0
7	8	11	""	"mxi1"	5090	36780	140	2867	2825	737	26	76	76	82	37	45	100	100	0	2850	2730	755	27	74	74	82	42	51	100	100	0	1.005	1.035	1.031	1.046	1.463	1.031	0.914	169	1095	94	5567	5405	0.007	2791	2776	2749	2656	477487	461437	74.135	63.048	0	0	0
7	9	11	""	"itgb1"	5480	36790	150	81	83	35	42	75	75	83	54	65	9	1	0	75	82	57	69	73	73	82	61	74	3	1	0	3.000	0.889	1.286	1.274	3.138	1.224	0.071	156	1272	100	8	17	1.585	6	2	8	9	12968	12857	0.000	0.000	-100	0	1
7	10	11	""	"itgb1"	5880	36790	150	78	80	28	35	75	75	80	35	43	12	1	0	73	76	30	39	73	73	77	32	41	12	3	0	100000.000	1.667	1.278	1.180	3.474	0.567	0.003	156	1272	100	3	8	16.610	3	0	5	3	12509	11836	0.000	-0.031	-100	0	1
7	11	11	""	"itgb1"	6280	36790	150	75	81	31	38	77	77	84	48	57	9	0	0	74	82	47	57	74	74	81	45	55	6	3	0	100000.000	0.500	1.115	1.020	4.541	0.179	0.011	156	1272	100	-2	12	16.610	-2	0	4	8	12572	12749	-0.062	0.022	-100	0	1
7	12	11	""	"itgb1"	6680	36780	150	81	80	30	37	75	75	78	31	39	16	5	0	69	73	26	35	73	73	77	31	40	12	1	0	-1.500	100000.000	0.944	0.935	4.021	-0.201	0.000	156	1272	100	2	5	Error	6	-4	5	0	12486	11390	0.065	-0.129	-100	0	1
7	13	11	""	"empty"	7080	36780	150	1190	1104	446	40	77	77	86	75	87	96	94	0	1004	995	399	40	72	72	79	51	64	98	98	0	1.194	1.113	1.168	1.094	1.663	1.129	0.830	156	1272	100	2045	1950	0.256	1113	932	1027	923	172280	155232	13.573	17.961	-50	0	0
7	14	11	""	"empty"	7480	36780	150	1216	1186	424	35	74	74	80	43	53	98	96	0	1028	1004	384	38	74	74	80	58	72	98	96	0	1.197	1.196	1.192	1.209	1.537	1.196	0.843	156	1272	100	2096	2042	0.259	1142	954	1112	930	185008	156555	25.721	15.931	-50	0	0
7	15	11	""	"empty"	7880	36780	150	1220	1184	393	33	77	77	82	39	47	97	97	0	1073	1016	392	38	75	75	79	31	39	97	96	0	1.145	1.176	1.175	1.240	1.603	1.170	0.850	156	1272	100	2141	2048	0.195	1143	998	1107	941	184763	158423	28.256	30.226	-50	0	0
7	16	11	""	"empty"	8280	36780	150	1252	1213	351	28	76	76	80	31	38	99	99	0	1027	1037	436	42	75	75	78	29	37	99	98	0	1.235	1.182	1.207	1.255	1.545	1.127	0.820	156	1272	100	2128	2099	0.305	1176	952	1137	962	189288	161840	36.548	33.069	-50	0	0
7	17	11	""	"sp5"	8680	36780	90	1055	1046	321	30	78	78	82	35	42	100	100	0	977	960	309	32	80	80	82	37	45	100	100	0	1.089	1.100	1.113	1.111	1.579	1.095	0.822	72	380	88	1874	1848	0.123	977	897	968	880	75303	69139	27.543	23.730	0	0	0
7	18	11	""	"sp5"	9090	36780	90	1211	1168	375	32	76	76	83	55	66	100	100	0	1020	1027	355	34	73	73	81	51	62	100	100	0	1.199	1.145	1.203	1.153	1.739	1.145	0.819	67	385	88	2082	2046	0.262	1135	947	1092	954	78270	68837	19.727	18.549	0	0	0
7	19	11	""	"sp5"	9480	36780	90	1091	1151	353	30	77	77	85	39	45	100	100	0	1040	1087	412	37	76	76	84	46	54	100	100	0	1.052	1.062	1.124	1.100	1.429	1.026	0.826	69	383	90	1978	2085	0.073	1014	964	1074	1011	79447	74996	27.333	21.804	0	0	0
7	20	11	""	"sp5"	9890	36780	80	1275	1254	282	22	76	76	79	31	39	100	100	0	1258	1245	288	23	75	75	82	50	60	100	100	0	1.014	1.007	1.025	1.007	1.380	1.002	0.867	63	317	90	2382	2348	0.020	1199	1183	1178	1170	78992	78415	37.903	23.260	0	0	0
8	1	1	""	"sp4"	11290	32860	120	994	975	240	24	78	78	83	37	44	100	100	0	864	864	233	26	78	78	80	29	36	100	100	0	1.165	1.141	1.141	1.152	1.485	1.139	0.835	139	769	90	1702	1683	0.220	916	786	897	786	135484	120139	24.108	27.034	0	0	0
8	2	1	""	"sp4"	11690	32870	130	976	977	210	21	78	78	83	35	42	100	100	0	923	894	231	25	75	75	82	58	70	100	99	0	1.059	1.098	1.096	1.128	1.494	1.089	0.858	134	894	92	1746	1718	0.083	898	848	899	819	130886	119767	25.543	14.000	0	0	0
8	3	1	""	"sp4"	12090	32870	140	1022	1026	244	23	79	79	83	34	40	100	100	0	951	921	255	27	83	83	87	37	42	100	100	0	1.086	1.130	1.130	1.153	1.557	1.125	0.832	143	1121	95	1811	1785	0.119	943	868	947	838	146764	131742	27.735	22.541	0	0	0
8	4	1	""	"sp4"	12490	32870	140	1031	1018	274	26	80	80	85	49	57	100	100	0	904	903	286	31	82	82	91	72	79	98	97	0	1.157	1.143	1.208	1.193	1.795	1.129	0.783	153	1111	89	1773	1759	0.210	951	822	938	821	155737	138147	19.041	11.278	0	0	0
8	5	1	""	"bsg"	12890	32850	140	1680	1694	377	22	80	80	85	35	41	100	100	0	786	783	239	30	83	83	92	55	59	99	98	0	2.276	2.306	2.282	2.434	1.650	2.358	0.830	165	1099	90	2303	2314	1.187	1600	703	1614	700	279494	129211	45.971	12.564	0	0	0
8	6	1	""	"bsg"	13290	32860	140	1735	1693	408	24	82	82	89	57	64	100	100	0	784	783	258	32	89	89	100	91	91	98	95	0	2.378	2.321	2.336	2.443	1.723	2.347	0.840	165	1099	87	2348	2305	1.250	1653	695	1611	694	279362	129234	28.140	7.505	0	0	0
8	7	1	""	"bsg"	13690	32860	140	1777	1732	335	19	76	76	80	39	48	100	100	0	808	802	236	29	79	79	84	34	40	100	99	0	2.333	2.290	2.246	2.400	1.564	2.326	0.845	166	1098	95	2430	2379	1.222	1701	729	1656	723	287529	133209	42.359	21.118	0	0	0
8	8	1	""	"bsg"	14100	32850	150	1667	1636	379	23	74	74	79	33	41	100	100	0	764	767	233	30	78	78	84	65	77	100	99	0	2.322	2.267	2.344	2.349	1.584	2.330	0.827	179	1209	97	2279	2251	1.215	1593	686	1562	689	292755	137295	47.182	10.508	0	0	0
8	9	1	""	"dncic"	14500	32840	140	399	425	149	35	76	76	81	40	49	100	98	0	387	402	135	33	78	78	84	68	80	98	92	0	1.045	1.077	1.052	1.085	1.938	1.104	0.627	148	1116	91	632	673	0.064	323	309	349	324	62950	59457	8.600	4.676	0	0	0
8	10	1	""	"dncic"	14900	32850	140	395	415	153	36	75	75	81	52	64	98	96	0	368	382	146	38	81	81	86	37	43	98	97	0	1.115	1.130	1.095	1.143	2.220	1.129	0.579	150	1118	96	607	641	0.157	320	287	340	301	62193	57353	6.423	8.000	0	0	0
8	11	1	""	"dncic"	15290	32850	130	432	438	141	32	75	75	78	32	41	100	100	0	382	392	128	32	78	78	85	36	42	99	97	0	1.174	1.156	1.138	1.151	1.826	1.188	0.649	141	883	91	661	677	0.231	357	304	363	314	61761	55247	11.250	8.528	0	0	0
8	12	1	""	"dncic"	15690	32840	140	390	405	123	30	78	78	84	57	67	97	96	0	343	371	148	39	79	79	84	40	47	99	96	0	1.182	1.120	1.159	1.145	2.093	1.067	0.562	152	1116	91	576	619	0.241	312	264	327	292	61489	56339	5.632	7.175	0	0	0
8	13	1	""	"btg1"	16090	32850	150	1405	1404	341	24	73	73	79	55	69	100	100	0	755	785	255	32	76	76	88	130	147	99	95	0	1.962	1.877	1.919	1.949	1.636	1.884	0.766	170	1222	93	2011	2040	0.972	1332	679	1331	709	238722	133426	24.091	5.362	0	0	0
8	14	1	""	"btg1"	16490	32850	150	1345	1323	329	24	77	77	90	136	151	98	98	0	749	761	242	31	78	78	95	281	295	94	68	0	1.890	1.824	1.855	1.906	1.829	1.879	0.790	171	1221	94	1939	1929	0.918	1268	671	1246	683	226253	130094	9.066	2.370	0	0	0
8	15	1	""	"btg1"	16900	32860	160	1538	1511	447	29	87	87	100	66	66	100	99	0	792	802	257	32	92	92	115	110	95	97	95	0	2.073	2.006	1.954	2.067	2.168	2.175	0.726	181	1499	92	2151	2134	1.052	1451	700	1424	710	273456	145203	21.379	6.245	0	0	0
8	16	1	""	"btg1"	17290	32850	150	1338	1320	349	26	81	81	104	181	174	99	98	0	741	739	231	31	81	81	103	130	126	97	96	0	1.905	1.883	1.859	1.999	2.058	1.995	0.696	183	1209	96	1917	1897	0.930	1257	660	1239	658	241481	135321	6.718	4.892	0	0	0
8	17	1	""	"sp7"	17690	32850	140	834	825	282	34	85	85	168	1500	892	0	0	0	710	722	294	40	91	91	162	953	588	8	0	0	1.210	1.173	1.190	1.223	2.209	0.996	0.623	155	1094	83	1368	1371	0.275	749	619	740	631	127811	111892	0.438	0.588	-100	0	1
8	18	1	""	"sp7"	18100	32850	140	725	791	661	83	81	81	95	110	115	97	94	0	673	748	637	85	89	89	103	78	75	100	97	0	1.103	1.077	1.151	1.076	1.957	1.077	0.452	137	1131	94	1228	1369	0.141	644	584	710	659	108393	102527	6.327	8.269	0	0	0
8	19	1	""	"sp7"	18490	32860	130	764	761	247	32	80	80	92	81	88	98	96	0	709	717	239	33	81	81	93	73	78	98	95	0	1.089	1.071	1.092	1.040	2.044	1.066	0.721	144	880	95	1312	1317	0.123	684	628	681	636	109613	103249	8.259	8.548	0	0	0
8	20	1	""	"sp7"	18890	32860	140	764	745	237	31	77	77	88	73	82	99	97	0	676	705	306	43	80	80	92	67	72	98	97	0	1.153	1.069	1.135	1.108	1.841	1.008	0.757	148	1110	88	1283	1293	0.205	687	596	668	625	110249	104280	9.000	9.149	0	0	0
8	1	2	""	"ara"	11290	33250	150	106	108	37	34	80	80	86	40	46	34	9	0	84	92	38	41	85	85	90	39	43	16	2	0	-26.000	4.000	1.054	1.022	3.715	0.489	0.041	156	1272	100	25	35	Error	26	-1	28	7	16923	14373	0.550	0.051	-100	0	1
8	2	2	""	"ara"	11670	33250	90	161	169	60	35	86	86	92	43	46	86	36	0	140	174	201	115	96	96	101	41	40	50	9	0	1.705	1.064	1.362	1.858	3.306	0.322	0.094	22	406	0	119	161	0.770	75	44	83	78	3719	3817	1.791	1.780	-100	0	1
8	3	2	""	"ara"	12090	33250	150	101	106	53	50	80	80	84	34	40	36	15	0	83	93	47	50	79	79	84	34	40	19	9	0	5.250	1.857	1.495	1.289	3.961	1.625	0.063	156	1272	100	25	40	2.392	21	4	26	14	16572	14535	0.647	0.265	-100	0	1
8	4	2	""	"ara"	12530	33190	50	157	282	277	98	94	94	103	54	52	54	45	0	159	168	97	57	78	78	88	43	48	54	45	0	0.778	2.089	4.864	2.149	10.451	4.771	0.152	11	97	63	144	278	-0.362	63	81	188	90	3100	1843	3.315	1.860	-100	0	1
8	5	2	""	"dntt"	12890	33260	110	132	142	60	42	77	77	83	37	44	68	38	0	155	169	69	40	82	82	86	33	38	84	56	0	0.753	0.747	0.785	0.829	3.543	0.572	0.010	44	620	67	128	152	-0.409	55	73	65	87	6265	7426	1.595	2.515	-100	0	1
8	6	2	""	"dntt"	13290	33260	100	140	137	56	40	79	79	88	55	62	53	10	0	172	182	71	39	87	87	95	61	64	63	31	0	0.718	0.611	0.724	0.676	3.565	0.561	0.112	47	505	48	146	153	-0.478	61	85	58	95	6453	8534	0.891	1.426	-100	0	1
8	7	2	""	"dntt"	13690	33270	110	148	272	350	128	79	79	81	31	38	71	54	0	174	258	288	111	78	78	84	37	44	71	62	0	0.719	1.072	0.803	0.877	6.667	1.308	0.250	35	604	60	165	373	-0.476	69	96	193	180	9527	9040	6.161	4.703	0	0	0
8	8	2	""	"dntt"	14100	33240	120	126	132	79	59	74	74	80	39	48	58	23	0	153	158	60	37	76	76	80	33	41	74	53	0	0.675	0.707	0.767	0.857	5.316	2.792	0.027	39	820	41	129	140	-0.567	52	77	58	82	5155	6147	1.333	2.364	-100	0	1
8	9	2	""	"capn3"	14490	33250	140	27513	26717	6609	24	76	76	81	35	43	100	100	0	23533	22796	6640	29	78	78	81	32	39	100	100	0	1.170	1.173	1.185	1.216	1.584	1.160	0.935	162	1102	92	50892	49359	0.227	27437	23455	26641	22718	4328232	3692894	761.029	709.844	0	0	0
8	10	2	""	"capn3"	14890	33260	140	28710	27366	6595	24	73	73	79	39	49	100	100	0	23750	23063	6329	27	80	80	85	37	43	100	100	0	1.210	1.188	1.189	1.239	1.663	1.179	0.947	156	1108	95	52307	50276	0.275	28637	23670	27293	22983	4269095	3597821	699.667	621.027	0	0	0
8	11	2	""	"capn3"	15290	33250	150	29972	28428	7341	25	75	75	80	47	58	100	100	0	25789	24442	6318	25	78	78	96	422	439	100	100	0	1.163	1.164	1.171	1.171	1.542	1.168	0.938	166	1226	85	55608	52717	0.218	29897	25711	28353	24364	4718978	4057295	603.149	57.692	0	0	0
8	12	2	""	"capn3"	15690	33250	150	26046	25116	7284	29	78	78	83	36	43	100	100	0	22405	21458	6507	30	82	82	86	40	46	100	100	0	1.163	1.171	1.182	1.215	1.728	1.171	0.940	173	1219	91	48291	46414	0.218	25968	22323	25038	21376	4345090	3712291	695.361	534.300	0	0	0
8	13	2	""	"ebf1"	16090	33250	130	278	301	110	36	72	72	80	63	78	93	82	0	288	309	130	42	74	74	80	44	55	96	87	0	0.963	0.974	0.923	1.011	2.665	0.911	0.495	152	866	90	420	464	-0.054	206	214	229	235	45728	46978	3.508	5.205	0	0	0
8	14	2	""	"ebf1"	16490	33260	150	317	331	124	37	73	73	79	41	51	99	95	0	305	326	136	41	73	73	79	43	54	96	93	0	1.052	1.020	0.961	1.064	2.625	0.939	0.430	146	1246	93	476	511	0.073	244	232	258	253	48371	47618	6.146	5.744	0	0	0
8	15	2	""	"ebf1"	16890	33260	140	311	325	125	38	85	85	97	61	62	94	84	0	324	334	119	35	89	89	104	64	61	95	82	0	0.962	0.980	0.945	0.969	2.309	0.961	0.410	153	1111	93	461	485	-0.056	226	235	240	245	49671	51095	3.738	3.594	0	0	0
8	16	2	""	"ebf1"	17290	33260	130	297	325	127	39	79	79	87	52	59	98	92	0	302	353	427	120	89	89	104	107	102	81	49	0	1.023	0.932	1.109	1.163	2.549	0.342	0.314	154	862	83	431	510	0.033	218	213	246	264	50111	54427	4.577	2.327	-100	0	1
8	17	2	""	"sp2"	17690	33260	130	2172	2149	533	24	77	77	83	39	46	100	100	0	1868	1887	606	32	82	82	89	55	61	100	100	0	1.173	1.148	1.140	1.188	1.473	1.123	0.890	137	887	88	3881	3877	0.230	2095	1786	2072	1805	294349	258560	52.974	32.691	0	0	0
8	18	2	""	"sp2"	18090	33260	140	2108	2097	691	32	78	78	94	123	130	100	100	0	1811	1857	529	28	83	83	91	68	74	99	99	0	1.175	1.138	1.116	1.149	1.720	1.171	0.821	143	1125	91	3758	3793	0.233	2030	1728	2019	1774	299831	265621	16.285	25.971	0	0	0
8	19	2	""	"sp2"	18490	33260	130	2100	2086	488	23	77	77	89	73	82	100	100	0	1916	1832	573	31	81	81	97	143	147	99	96	0	1.102	1.147	1.162	1.185	1.622	1.123	0.863	139	889	93	3858	3760	0.140	2023	1835	2009	1751	289910	254650	27.356	12.133	0	0	0
8	20	2	""	"sp2"	18890	33260	140	1897	1827	543	29	78	78	90	110	122	100	98	0	1719	1652	544	32	79	79	87	48	55	98	98	0	1.109	1.112	1.152	1.125	1.613	1.200	0.731	153	1111	89	3459	3322	0.149	1819	1640	1749	1573	279531	252822	15.791	32.604	0	0	0
8	1	3	""	"casp1"	11300	33660	150	1300	1286	364	28	82	82	89	67	75	100	99	0	1044	1028	302	29	84	84	91	57	62	100	98	0	1.269	1.275	1.284	1.286	1.669	1.291	0.846	188	1200	92	2178	2148	0.344	1218	960	1204	944	241814	193178	17.866	16.439	0	0	0
8	2	3	""	"casp1"	11690	33650	150	1350	1356	331	24	83	83	87	34	39	100	100	0	1088	1079	323	29	87	87	93	45	48	99	99	0	1.266	1.283	1.270	1.341	1.694	1.287	0.814	182	1206	91	2268	2265	0.340	1267	1001	1273	992	246866	196410	37.324	21.911	0	0	0
8	3	3	""	"casp1"	12090	33660	150	1329	1344	342	25	77	77	81	31	38	100	100	0	1134	1102	318	28	79	79	83	35	42	98	98	0	1.187	1.239	1.233	1.273	1.674	1.239	0.853	176	1216	97	2307	2290	0.247	1252	1055	1267	1023	236475	193906	40.742	29.114	0	0	0
8	4	3	""	"casp1"	12490	33660	150	1354	1355	332	24	78	78	82	32	39	100	100	0	1115	1116	304	27	77	77	82	35	42	100	100	0	1.229	1.229	1.249	1.235	1.537	1.233	0.860	189	1199	95	2314	2316	0.297	1276	1038	1277	1039	256117	210953	39.781	29.543	0	0	0
8	5	3	""	"ecm1"	12890	33650	130	4049	3900	736	18	78	78	82	33	40	100	100	0	2833	2826	600	21	79	79	84	42	50	100	100	0	1.442	1.391	1.417	1.400	1.272	1.395	0.937	153	871	94	6725	6569	0.528	3971	2754	3822	2747	596686	432328	115.697	65.286	0	0	0
8	6	3	""	"ecm1"	13290	33660	140	4027	4003	888	22	80	80	86	37	43	100	100	0	2904	2809	769	27	86	86	92	38	41	100	99	0	1.401	1.441	1.436	1.497	1.553	1.430	0.938	158	1106	88	6765	6646	0.486	3947	2818	3923	2723	632521	443846	105.865	71.500	0	0	0
8	7	3	""	"ecm1"	13700	33660	140	3991	3825	882	23	77	77	82	37	45	100	100	0	2742	2707	678	25	79	79	85	39	45	100	100	0	1.470	1.426	1.427	1.451	1.462	1.432	0.945	158	1110	95	6577	6376	0.556	3914	2663	3748	2628	604332	427627	101.162	67.231	0	0	0
8	8	3	""	"ecm1"	14100	33650	150	3719	3625	856	23	77	77	94	299	318	100	99	0	2696	2639	697	26	79	79	90	250	277	98	97	0	1.392	1.386	1.360	1.428	1.542	1.393	0.927	167	1225	91	6259	6108	0.477	3642	2617	3548	2560	605324	440693	11.809	10.196	0	0	0
8	9	3	""	"casp7"	14490	33650	150	287	298	108	36	75	75	81	43	53	96	92	0	291	301	118	39	77	77	86	81	94	92	65	0	0.991	0.996	1.038	0.969	2.535	0.685	0.370	168	1220	86	426	447	-0.013	212	214	223	224	50122	50625	5.047	2.654	0	0	0
8	10	3	""	"casp7"	14900	33650	140	297	313	126	40	76	76	83	78	93	93	73	0	289	325	159	48	75	75	84	82	97	93	72	0	1.033	0.948	0.967	0.933	2.293	0.881	0.562	161	1101	92	435	487	0.047	221	214	237	250	50427	52364	2.949	2.939	0	0	0
8	11	3	""	"casp7"	15290	33650	140	299	306	107	34	74	74	79	32	40	98	95	0	310	313	111	35	77	77	85	60	70	96	85	0	0.966	0.983	0.989	0.966	2.235	0.970	0.531	157	1104	88	458	468	-0.050	225	233	232	236	48054	49173	7.094	3.800	0	0	0
8	12	3	""	"casp7"	15700	33650	140	288	299	99	33	74	74	77	34	44	99	96	0	299	311	126	40	76	76	81	35	43	99	93	0	0.960	0.957	0.985	1.014	2.214	0.883	0.493	163	1100	91	437	460	-0.059	214	223	225	235	48736	50757	6.529	6.571	0	0	0
8	13	3	""	"ela2"	16100	33660	140	217	233	81	34	73	73	77	30	38	98	94	0	245	262	101	38	73	73	77	34	44	96	92	0	0.837	0.847	0.847	0.873	2.344	0.766	0.415	151	1115	94	316	349	-0.257	144	172	160	189	35137	39491	5.200	5.441	0	0	0
8	14	3	""	"ela2"	16500	33660	140	239	245	75	30	74	74	83	64	77	93	75	0	255	265	89	33	78	78	86	45	52	97	88	0	0.932	0.914	0.900	0.919	2.107	0.913	0.417	145	1119	91	342	358	-0.102	165	177	171	187	35532	38433	2.531	3.978	0	0	0
8	15	3	""	"ela2"	16900	33650	140	247	254	88	34	81	81	88	47	53	92	85	0	264	272	91	33	83	83	93	53	56	94	80	0	0.917	0.915	0.887	0.936	2.436	0.963	0.387	141	1127	87	347	362	-0.125	166	181	173	189	35801	38356	3.532	3.377	0	0	0
8	16	3	""	"ela2"	17290	33660	150	224	234	84	35	80	80	85	37	43	94	83	0	255	266	130	48	89	89	96	48	50	93	81	0	0.867	0.870	0.906	0.895	2.682	0.625	0.279	155	1231	83	310	331	-0.206	144	166	154	177	36274	41197	4.027	3.542	0	0	0
8	17	3	""	"casp9"	17700	33650	130	492	499	131	26	79	79	83	37	44	100	100	0	483	491	147	29	84	84	92	48	52	97	97	0	1.035	1.032	1.017	1.015	1.628	1.002	0.692	147	873	95	812	827	0.050	413	399	420	407	73401	72225	11.243	8.313	0	0	0
8	18	3	""	"casp9"	18090	33650	140	500	536	182	33	77	77	90	96	106	100	98	0	459	482	261	54	84	84	97	114	117	98	84	0	1.128	1.153	1.134	1.202	1.698	1.004	0.650	144	1124	89	798	857	0.174	423	375	459	398	77183	69369	4.646	3.377	0	0	0
8	19	3	""	"casp9"	18490	33660	130	520	529	169	31	75	75	79	39	49	100	100	0	500	527	170	32	82	82	89	55	61	99	98	0	1.065	1.020	1.065	1.020	1.717	1.017	0.701	137	891	90	863	899	0.091	445	418	454	445	72495	72224	11.538	7.964	0	0	0
8	20	3	""	"casp9"	18890	33650	140	519	519	162	31	77	77	86	58	67	99	98	0	450	466	152	32	82	82	95	116	122	96	84	0	1.201	1.151	1.151	1.173	1.659	1.155	0.715	152	1112	90	810	826	0.264	442	368	442	384	78891	70821	7.466	3.198	0	0	0
8	1	4	""	"es10"	11290	34060	140	5780	5681	1209	21	81	81	84	32	38	100	100	0	6825	6628	1429	21	79	79	83	31	37	100	100	0	0.845	0.855	0.855	0.857	1.361	0.851	0.955	152	1112	92	12445	12149	-0.243	5699	6746	5600	6549	863555	1007434	174.906	211.129	0	0	0
8	2	4	""	"es10"	11690	34070	140	6166	5851	1366	23	80	80	84	31	36	100	100	0	6837	6652	1404	21	81	81	85	32	37	100	100	0	0.901	0.878	0.877	0.867	1.401	0.879	0.939	153	1115	90	12842	12342	-0.150	6086	6756	5771	6571	895246	1017741	186.032	205.219	0	0	0
8	3	4	""	"es10"	12090	34070	130	6074	5936	1258	21	78	78	82	37	45	100	100	0	7130	6994	1417	20	77	77	85	47	55	100	100	0	0.850	0.847	0.851	0.843	1.339	0.844	0.945	147	877	86	13049	12775	-0.234	5996	7053	5858	6917	872565	1028109	158.216	147.000	0	0	0
8	4	4	""	"es10"	12490	34060	140	6103	5905	1332	22	75	75	83	65	78	100	100	0	7178	6969	1567	22	77	77	82	34	41	100	100	0	0.849	0.846	0.861	0.843	1.373	0.840	0.941	161	1103	89	13129	12722	-0.236	6028	7101	5830	6892	950684	1121989	89.569	202.559	0	0	0
8	5	4	""	"cat"	12890	34060	140	466	491	150	30	78	78	84	35	41	100	100	0	444	452	179	39	79	79	83	36	43	98	96	0	1.063	1.107	1.118	1.209	1.958	1.057	0.660	156	1108	94	753	786	0.088	388	365	413	373	76601	70448	11.629	10.250	0	0	0
8	6	4	""	"cat"	13300	34060	140	473	478	156	32	79	79	85	37	43	100	99	0	441	466	171	36	80	80	86	37	43	100	98	0	1.091	1.034	1.113	1.048	1.908	1.005	0.652	155	1113	96	755	785	0.126	394	361	399	386	74038	72281	10.622	10.270	0	0	0
8	7	4	""	"cat"	13690	34060	150	462	479	165	34	77	77	82	36	43	99	98	0	442	440	170	38	76	76	81	34	41	98	97	0	1.052	1.104	1.120	1.151	2.106	1.087	0.664	159	1233	85	751	766	0.073	385	366	402	364	76097	69916	11.028	10.559	0	0	0
8	8	4	""	"cat"	14100	34060	150	438	449	157	34	78	78	84	44	52	98	98	0	404	439	179	40	80	80	85	37	43	100	98	0	1.111	1.033	1.080	1.055	2.072	0.989	0.553	165	1227	96	684	730	0.152	360	324	371	359	74039	72390	8.295	9.568	0	0	0
8	9	4	""	"ezrin"	14490	34050	150	60011	55871	12131	21	79	79	85	56	65	100	100	20	49798	48240	9972	20	80	80	87	48	55	100	100	0	1.205	1.158	1.173	1.142	1.533	1.164	0.958	195	1193	92	109650	103952	0.269	59932	49718	55792	48160	10894936	9406766	996.179	1003.188	0	0	0
8	10	4	""	"ezrin"	14900	34050	160	61559	57499	12220	21	77	77	84	71	84	100	100	25	51496	49444	11012	22	77	77	84	71	84	100	100	0	1.196	1.163	1.169	1.156	1.444	1.162	0.955	204	1476	92	112901	106789	0.258	61482	51419	57422	49367	11729788	10086646	808.662	695.211	0	0	0
8	11	4	""	"ezrin"	15290	34050	160	61788	57262	12156	21	78	78	83	46	55	100	100	26	51659	49269	12140	24	77	77	82	39	47	100	100	0	1.196	1.162	1.158	1.184	1.509	1.153	0.959	195	1489	86	113292	106376	0.258	61710	51582	57184	49192	11166015	9607547	1243.022	1261.205	0	0	0
8	12	4	""	"ezrin"	15700	34050	160	59853	54582	13772	25	76	76	82	41	50	100	100	22	51042	47566	12768	26	78	78	82	32	39	100	100	0	1.173	1.148	1.164	1.146	1.500	1.144	0.952	207	1473	93	110741	101994	0.230	59777	50964	54506	47488	11298447	9846101	1329.268	1483.875	0	0	0
8	13	4	""	"catnb"	16090	34050	150	2347	2282	565	24	75	75	79	44	55	100	100	0	2025	2041	498	24	77	77	82	52	63	99	99	0	1.166	1.124	1.126	1.096	1.505	1.129	0.902	182	1210	96	4220	4171	0.222	2272	1948	2207	1964	415363	371547	50.068	37.673	0	0	0
8	14	4	""	"catnb"	16490	34050	150	2503	2427	532	21	74	74	79	38	48	100	100	0	2124	2124	567	26	73	73	79	36	45	100	99	0	1.184	1.147	1.150	1.185	1.636	1.136	0.890	185	1203	91	4480	4404	0.244	2429	2051	2353	2051	448976	393020	61.789	56.806	0	0	0
8	15	4	""	"catnb"	16890	34050	150	2304	2287	549	24	79	79	89	113	126	100	99	0	2088	2091	552	26	90	90	98	66	67	100	99	0	1.114	1.103	1.115	1.115	1.602	1.110	0.859	184	1208	95	4223	4209	0.156	2225	1998	2208	2001	420884	384679	19.451	30.197	0	0	0
8	16	4	""	"catnb"	17290	34050	150	2276	2229	520	23	75	75	82	51	62	100	100	0	2017	2018	575	28	86	86	94	53	56	99	98	0	1.140	1.115	1.114	1.167	1.697	1.100	0.867	197	1187	97	4132	4086	0.189	2201	1931	2154	1932	439101	397600	42.098	36.302	0	0	0
8	17	4	""	"f2r"	17690	34060	140	252	290	203	70	76	76	83	47	56	86	69	0	179	232	158	68	83	83	91	46	50	68	52	0	1.833	1.436	1.674	1.872	4.255	1.515	0.389	143	1115	69	272	363	0.874	176	96	214	149	41459	33200	4.404	3.065	0	0	0
8	18	4	""	"f2r"	18100	34050	130	277	318	181	56	76	76	103	326	316	23	3	0	238	269	152	56	82	82	109	349	320	12	0	0	1.288	1.294	1.258	1.177	3.207	0.489	0.528	89	913	41	357	429	0.365	201	156	242	187	28275	23902	0.660	0.458	-100	0	1
8	19	4	""	"f2r"	18500	34060	140	240	283	171	60	77	77	82	38	46	92	79	0	201	238	161	67	81	81	91	57	62	68	52	0	1.358	1.312	1.283	1.385	3.351	1.133	0.263	108	1153	74	283	363	0.441	163	120	206	157	30576	25710	5.289	2.579	0	0	0
8	20	4	""	"f2r"	18910	34050	130	299	314	173	55	76	76	91	221	242	50	11	0	213	258	169	65	79	79	86	46	53	73	59	0	1.664	1.330	1.267	1.390	3.717	9.070	0.084	87	895	34	357	417	0.735	223	134	238	179	27275	22468	1.009	3.739	-100	0	1
8	1	5	""	"ccl12"	11300	34470	150	331	342	120	35	78	78	82	31	37	98	98	0	360	384	145	37	76	76	79	39	49	98	97	0	0.891	0.857	0.895	0.883	2.249	0.809	0.589	173	1219	97	537	572	-0.167	253	284	264	308	59133	66479	8.387	7.821	0	0	0
8	2	5	""	"ccl12"	11700	34470	140	372	384	148	38	77	77	82	37	45	98	96	0	351	369	138	37	77	77	81	33	40	98	95	0	1.077	1.051	1.058	1.053	2.705	1.092	0.522	168	1096	95	569	599	0.107	295	274	307	292	64531	62026	8.162	8.727	0	0	0
8	3	5	""	"ccl12"	12100	34470	140	371	386	139	36	77	77	81	33	40	99	98	0	391	404	158	39	77	77	82	35	42	98	96	0	0.936	0.945	0.912	0.990	2.178	0.904	0.563	163	1101	95	608	636	-0.095	294	314	309	327	62910	65898	9.242	9.200	0	0	0
8	4	5	""	"ccl12"	12500	34470	140	375	387	131	33	76	76	81	35	43	100	98	0	388	398	146	36	76	76	82	36	43	100	97	0	0.958	0.966	0.922	0.983	2.053	0.950	0.602	170	1090	94	611	633	-0.062	299	312	311	322	65799	67700	8.743	8.778	0	0	0
8	5	5	""	"f7"	12900	34470	140	1104	1137	387	34	77	77	84	47	55	100	99	0	710	727	284	39	74	74	77	31	40	100	100	0	1.615	1.623	1.730	1.695	1.665	1.654	0.801	161	1103	96	1663	1713	0.692	1027	636	1060	653	183034	117049	22.404	20.968	0	0	0
8	6	5	""	"f7"	13300	34470	150	1191	1235	387	31	79	79	87	99	113	100	100	0	775	814	332	40	79	79	84	35	41	100	99	0	1.598	1.573	1.613	1.660	1.652	1.610	0.770	166	1226	96	1808	1891	0.676	1112	696	1156	735	204956	135185	11.596	20.857	0	0	0
8	7	5	""	"f7"	13690	34460	150	1092	1131	354	31	75	75	80	33	41	100	100	0	745	768	298	38	75	75	80	33	41	99	99	0	1.518	1.524	1.588	1.612	1.776	1.537	0.782	177	1215	91	1687	1749	0.602	1017	670	1056	693	200271	135868	31.848	20.848	0	0	0
8	8	5	""	"f7"	14090	34470	150	1033	1096	367	33	78	78	82	36	43	100	100	0	730	745	268	35	77	77	82	34	41	99	99	0	1.462	1.524	1.561	1.600	1.982	1.564	0.795	175	1217	97	1608	1686	0.548	955	653	1018	668	191784	130396	28.167	19.500	0	0	0
8	9	5	""	"sp1"	14500	34460	140	2155	2080	508	24	75	75	80	49	61	100	100	0	2320	2260	597	26	78	78	83	35	42	100	100	0	0.928	0.919	0.908	0.929	1.407	0.906	0.900	165	1103	92	4322	4187	-0.108	2080	2242	2005	2182	343215	372892	40.816	62.200	0	0	0
8	10	5	""	"sp1"	14900	34460	140	2416	2356	494	20	75	75	79	33	41	100	100	0	2557	2514	519	20	76	76	80	35	43	100	100	0	0.944	0.936	0.954	0.934	1.378	0.937	0.910	161	1107	94	4822	4719	-0.083	2341	2481	2281	2438	379272	404825	69.000	69.543	0	0	0
8	11	5	""	"sp1"	15290	34460	150	2391	2332	516	22	74	74	76	28	36	100	100	0	2641	2563	528	20	76	76	79	31	39	100	100	0	0.903	0.908	0.912	0.907	1.525	0.909	0.924	162	1230	91	4882	4745	-0.147	2317	2565	2258	2487	377816	415158	80.571	80.129	0	0	0
8	12	5	""	"sp1"	15700	34460	150	2409	2338	513	21	74	74	77	32	41	100	100	0	2586	2514	611	24	74	74	78	36	46	100	100	0	0.930	0.928	0.927	0.953	1.681	0.916	0.902	172	1220	92	4847	4704	-0.105	2335	2512	2264	2440	402125	432453	70.656	67.667	0	0	0
8	13	5	""	"ccl2"	16090	34460	140	376	396	133	33	73	73	77	48	62	100	95	0	365	387	146	37	77	77	80	29	36	99	97	0	1.052	1.042	1.169	1.085	1.935	1.018	0.665	168	1096	91	591	633	0.073	303	288	323	310	66556	64991	6.646	10.586	0	0	0
8	14	5	""	"ccl2"	16490	34460	150	407	421	139	33	74	74	79	36	45	98	98	0	367	384	138	35	78	78	83	50	60	98	95	0	1.152	1.134	1.166	1.152	2.384	1.127	0.667	164	1228	89	622	653	0.204	333	289	347	306	69002	63048	9.500	6.020	0	0	0
8	15	5	""	"ccl2"	16900	34460	150	426	445	157	35	77	77	82	52	63	100	97	0	378	397	144	36	79	79	84	37	44	98	97	0	1.167	1.157	1.246	1.182	1.952	1.167	0.626	174	1218	91	648	686	0.223	349	299	368	318	77356	69116	6.981	8.459	0	0	0
8	16	5	""	"ccl2"	17300	34460	150	372	385	145	37	75	75	82	43	52	98	93	0	376	393	148	37	84	84	89	57	64	97	94	0	1.017	1.003	1.014	1.011	1.978	0.987	0.682	179	1210	84	589	619	0.024	297	292	310	309	68846	70334	7.047	5.333	0	0	0
8	17	5	""	"fcgr3"	17690	34450	150	2800	2731	674	24	78	78	85	48	56	100	100	0	1901	1877	541	28	88	88	100	83	83	100	99	0	1.501	1.483	1.490	1.517	1.541	1.491	0.898	180	1212	88	4535	4442	0.586	2722	1813	2653	1789	491543	337906	55.125	21.410	0	0	0
8	18	5	""	"fcgr3"	18100	34450	150	3000	2899	673	23	74	74	80	44	55	100	100	0	2019	2004	550	27	76	76	84	49	58	100	100	0	1.506	1.465	1.480	1.496	1.516	1.480	0.875	171	1221	92	4869	4753	0.591	2926	1943	2825	1928	495722	342654	64.068	39.184	0	0	0
8	19	5	""	"fcgr3"	18490	34460	150	2902	2831	574	20	74	74	79	34	43	100	100	0	2009	1949	545	27	77	77	84	41	48	100	100	0	1.464	1.473	1.503	1.545	1.649	1.468	0.880	168	1224	97	4760	4629	0.550	2828	1932	2757	1872	475565	327494	80.941	45.488	0	0	0
8	20	5	""	"fcgr3"	18890	34450	150	2840	2765	600	21	76	76	81	36	44	100	100	0	1982	1972	492	24	78	78	87	56	64	100	98	0	1.452	1.420	1.427	1.463	1.540	1.431	0.907	176	1216	95	4668	4583	0.538	2764	1904	2689	1894	486594	346984	74.556	33.661	0	0	0
8	1	6	""	"ccl20"	11290	34870	130	762	793	249	31	79	79	82	30	36	99	99	0	727	748	259	34	78	78	80	29	36	100	100	0	1.052	1.066	1.115	1.062	1.849	1.051	0.748	155	865	93	1332	1384	0.073	683	649	714	670	122864	115896	23.700	23.034	0	0	0
8	2	6	""	"ccl20"	11690	34870	130	803	798	229	28	78	78	83	33	39	100	99	0	735	750	239	31	75	75	81	37	45	100	100	0	1.098	1.067	1.104	1.067	1.700	1.058	0.756	147	877	94	1385	1395	0.135	725	660	720	675	117295	110182	21.667	18.081	0	0	0
8	3	6	""	"ccl20"	12100	34870	140	719	746	241	32	74	74	84	72	85	100	97	0	732	739	256	34	74	74	87	210	241	97	82	0	0.980	1.011	1.042	1.038	1.945	0.658	0.397	144	1124	95	1303	1337	-0.029	645	658	672	665	107360	106432	9.194	3.105	0	0	0
8	4	6	""	"ccl20"	12500	34870	140	722	755	235	31	77	77	82	36	43	100	100	0	695	708	294	41	74	74	79	32	40	98	98	0	1.039	1.069	1.081	1.159	2.088	1.011	0.720	159	1105	95	1266	1312	0.055	645	621	678	634	120031	112520	18.694	19.656	0	0	0
8	5	6	""	"foxg1"	12840	34840	70	124	146	69	47	81	81	85	35	41	55	22	0	172	163	37	22	85	85	89	34	38	88	66	0	0.494	0.833	0.381	0.903	8.907	1.573	0.025	9	227	0	130	143	-1.017	43	87	65	78	1311	1466	1.743	2.176	-100	0	1
8	6	6	""	"foxg1"	13320	34860	110	120	122	44	36	79	79	84	37	44	50	23	0	149	153	46	30	81	81	87	39	44	80	30	0	0.603	0.597	0.924	0.841	3.074	0.419	0.015	26	657	9	109	115	-0.730	41	68	43	72	3177	3966	1.027	1.692	-100	0	1
8	7	6	""	"foxg1"	13710	34880	60	86	91	31	34	80	80	83	40	48	18	3	0	118	115	49	42	91	91	95	39	41	28	6	0	0.222	0.458	0.347	0.408	2.976	-0.195	0.002	32	176	100	33	35	-2.171	6	27	11	24	2917	3680	0.200	0.513	-100	0	1
8	8	6	""	"foxg1"	14090	34850	150	81	87	36	41	75	75	79	33	41	26	6	0	102	107	39	36	78	78	82	32	39	41	15	0	0.250	0.414	0.929	1.057	4.648	0.769	0.009	156	1272	100	30	41	-2.000	6	24	12	29	13533	16700	0.242	0.781	-100	0	1
8	9	6	""	"ccl3"	14500	34860	150	4251	4098	909	22	78	78	84	54	64	100	100	0	3668	3557	834	23	78	78	83	34	40	100	99	0	1.162	1.156	1.170	1.169	1.674	1.164	0.887	175	1217	91	7763	7499	0.217	4173	3590	4020	3479	717099	622401	74.333	102.176	0	0	0
8	10	6	""	"ccl3"	14900	34860	140	4199	4014	848	21	76	76	81	37	45	100	100	0	3625	3519	795	22	78	78	84	40	47	100	100	0	1.162	1.144	1.150	1.159	1.615	1.144	0.917	171	1093	92	7670	7379	0.217	4123	3547	3938	3441	686321	601685	106.297	85.875	0	0	0
8	11	6	""	"ccl3"	15300	34860	150	4177	4044	762	18	75	75	81	35	43	100	100	0	3683	3523	833	23	77	77	82	36	43	100	100	0	1.138	1.152	1.173	1.181	1.421	1.141	0.932	171	1221	93	7708	7415	0.187	4102	3606	3969	3446	691531	602382	113.229	95.583	0	0	0
8	12	6	""	"ccl3"	15700	34860	160	4227	4090	883	21	75	75	82	58	70	100	100	0	3648	3569	877	24	76	76	82	67	81	100	100	0	1.162	1.149	1.144	1.164	1.502	1.144	0.924	183	1501	91	7724	7508	0.217	4152	3572	4015	3493	748506	653138	69.103	52.045	0	0	0
8	13	6	""	"fxyd2"	16100	34850	150	379	403	149	36	74	74	77	30	38	99	99	0	350	367	152	41	76	76	80	37	46	98	94	0	1.113	1.131	1.200	1.217	2.403	1.123	0.590	175	1213	91	579	620	0.154	305	274	329	291	70459	64234	10.867	7.757	0	0	0
8	14	6	""	"fxyd2"	16500	34860	140	409	432	153	35	73	73	80	38	47	100	99	0	370	387	163	42	75	75	82	53	64	96	91	0	1.139	1.151	1.138	1.166	1.901	1.128	0.583	158	1106	96	631	671	0.188	336	295	359	312	68263	61144	9.263	5.755	0	0	0
8	15	6	""	"fxyd2"	16900	34860	140	386	402	138	34	73	73	78	32	41	100	99	0	357	373	137	36	74	74	80	38	47	99	96	0	1.106	1.100	1.066	1.131	1.950	1.105	0.583	170	1090	94	596	628	0.145	313	283	329	299	68380	63378	10.125	7.711	0	0	0
8	16	6	""	"fxyd2"	17300	34850	150	369	365	137	37	75	75	83	65	78	98	89	0	331	359	129	35	79	79	90	64	71	98	89	0	1.167	1.036	1.086	1.007	2.350	1.067	0.540	183	1205	89	546	570	0.223	294	252	290	280	66860	65696	4.338	4.203	0	0	0
8	17	6	""	"krt1-13"	17700	34860	150	258	340	582	171	81	81	88	57	64	89	76	0	268	335	525	156	92	92	104	131	125	62	28	0	1.006	1.066	1.131	1.133	2.897	1.099	0.829	125	1213	8	353	502	0.009	177	176	259	243	42469	41914	4.421	1.763	-100	0	1
8	18	6	""	"krt1-13"	18100	34840	130	260	291	134	46	72	72	80	53	66	95	78	0	271	294	140	47	80	80	87	79	90	85	61	0	0.984	1.023	1.054	1.074	2.599	0.968	0.523	121	870	38	379	433	-0.023	188	191	219	214	35154	35569	3.981	2.620	0	0	0
8	19	6	""	"krt1-13"	18500	34850	140	220	261	149	57	74	74	81	42	51	84	73	0	236	272	162	59	79	79	85	38	44	85	73	0	0.930	0.969	0.979	0.976	2.494	0.931	0.510	146	1118	82	303	380	-0.105	146	157	187	193	38055	39694	4.286	4.921	0	0	0
8	20	6	""	"krt1-13"	18900	34850	150	259	295	177	60	74	74	83	120	144	68	39	0	284	312	164	52	75	75	86	90	104	81	58	0	0.885	0.932	0.795	0.853	3.078	0.748	0.480	132	1215	43	394	458	-0.176	185	209	221	237	38899	41229	1.767	2.511	-100	0	1
8	1	7	""	"slc2a1"	11300	35270	140	392	406	125	30	77	77	81	29	35	100	100	0	236	261	136	52	76	76	81	34	41	90	84	0	1.969	1.778	2.008	2.271	2.775	1.766	0.422	151	1115	93	475	514	0.977	315	160	329	185	61365	39340	11.207	5.294	0	0	0
8	2	7	""	"slc2a1"	11700	35280	130	365	390	122	31	79	79	83	31	37	100	100	0	278	283	133	46	74	74	80	35	43	93	86	0	1.402	1.488	1.515	1.690	2.544	1.462	0.416	144	880	96	490	520	0.487	286	204	311	209	56166	40807	9.903	5.800	0	0	0
8	3	7	""	"slc2a1"	12110	35270	130	413	425	154	36	76	76	81	32	39	100	98	0	266	303	166	54	76	76	80	34	42	93	89	0	1.774	1.537	1.605	1.725	2.401	1.434	0.505	141	881	85	527	576	0.827	337	190	349	227	59920	42763	10.750	6.559	0	0	0
8	4	7	""	"slc2a1"	12500	35270	130	358	384	135	35	77	77	82	32	39	100	98	0	230	266	191	71	73	73	79	44	55	92	81	0	1.790	1.591	1.771	1.812	2.299	1.230	0.408	147	877	83	438	500	0.840	281	157	307	193	56375	39033	9.438	4.250	0	0	0
8	5	7	""	"mmp12"	12900	35260	140	11098	10751	2498	23	76	76	81	34	41	100	100	0	5601	5403	1337	24	75	75	80	35	43	100	100	0	1.995	2.004	2.000	2.068	1.633	2.035	0.929	161	1103	90	16548	16003	0.996	11022	5526	10675	5328	1730882	869936	313.824	152.086	0	0	0
8	6	7	""	"mmp12"	13300	35260	140	11474	11088	2136	19	79	79	84	38	45	100	100	0	5585	5489	1354	24	77	77	84	42	50	100	100	0	2.069	2.034	2.005	2.092	1.480	2.050	0.924	164	1100	96	16903	16421	1.049	11395	5508	11009	5412	1818405	900220	289.579	128.690	0	0	0
8	7	7	""	"mmp12"	13700	35260	140	11140	10786	1987	18	78	78	82	37	45	100	100	0	5689	5486	1311	23	76	76	81	41	50	100	100	0	1.971	1.979	1.965	2.055	1.519	1.980	0.940	168	1096	90	16675	16118	0.979	11062	5613	10708	5410	1811980	921685	289.297	131.829	0	0	0
8	8	7	""	"mmp12"	14100	35260	150	11409	10967	2157	19	77	77	85	46	54	100	100	0	5624	5604	1145	20	78	78	87	59	67	100	100	0	2.043	1.971	1.973	1.982	1.407	2.006	0.930	186	1206	97	16878	16416	1.031	11332	5546	10890	5526	2039909	1042347	236.565	93.508	0	0	0
8	9	7	""	"sp8"	14500	35260	130	981	994	285	28	80	80	90	75	83	100	99	0	1105	1116	347	31	81	81	87	44	50	100	100	0	0.880	0.883	0.901	0.891	1.580	0.861	0.818	137	891	95	1925	1949	-0.184	901	1024	914	1035	136208	152905	12.053	23.386	0	0	0
8	10	7	""	"sp8"	14900	35270	130	1071	1043	276	26	74	74	78	31	39	100	100	0	1149	1141	318	27	79	79	83	33	39	100	100	0	0.932	0.912	0.897	0.907	1.610	0.896	0.824	137	891	95	2067	2031	-0.102	997	1070	969	1062	142943	156368	31.129	32.061	0	0	0
8	11	7	""	"sp8"	15300	35270	130	1003	1022	254	24	75	75	80	33	41	100	100	0	1124	1107	285	25	76	76	80	34	42	100	100	0	0.885	0.919	0.925	0.912	1.476	0.909	0.859	130	898	94	1976	1978	-0.176	928	1048	947	1031	132872	143939	28.545	30.206	0	0	0
8	12	7	""	"sp8"	15700	35270	130	1074	1043	273	26	76	76	82	35	42	100	100	0	1208	1172	274	23	80	80	84	32	38	100	100	0	0.885	0.886	0.902	0.870	1.495	0.887	0.855	137	887	96	2126	2059	-0.176	998	1128	967	1092	142955	160584	27.457	34.000	0	0	0
8	13	7	""	"tnf"	16100	35280	130	653	659	360	54	74	74	78	33	42	100	97	0	525	598	349	58	78	78	81	35	43	97	94	0	1.295	1.125	1.119	1.188	2.446	1.099	0.744	136	880	63	1026	1105	0.373	579	447	585	520	89583	81356	17.606	14.771	0	0	0
8	14	7	""	"tnf"	16500	35270	140	551	621	385	61	76	76	83	39	46	97	94	0	525	609	393	64	75	75	84	47	55	95	89	0	1.056	1.021	1.058	1.065	2.140	1.008	0.829	148	1117	95	925	1079	0.079	475	450	545	534	91854	90061	13.795	11.170	0	0	0
8	15	7	""	"tnf"	16900	35270	140	429	564	342	60	77	77	82	36	43	99	95	0	459	559	352	62	74	74	81	53	65	95	87	0	0.914	1.004	0.987	1.032	2.182	0.971	0.714	148	1118	88	737	972	-0.130	352	385	487	485	83407	82681	13.389	9.019	0	0	0
8	16	7	""	"tnf"	17290	35280	140	500	784	1525	194	75	75	79	32	40	100	98	0	480	735	1181	160	75	75	81	37	45	97	95	0	1.049	1.074	1.042	1.075	2.167	1.279	0.830	143	1110	80	830	1369	0.069	425	405	709	660	112063	105057	22.031	17.676	0	0	0
8	17	7	""	"nos"	17700	35250	160	164	172	72	41	76	76	85	58	68	67	37	0	190	203	86	42	82	82	92	98	106	52	14	0	0.815	0.793	0.913	0.840	3.391	0.641	0.213	198	1480	92	196	217	-0.295	88	108	96	121	34129	40126	1.500	1.133	-100	0	1
8	18	7	""	"nos"	18100	35250	160	151	162	76	46	75	75	86	97	112	37	6	0	201	226	165	73	82	82	95	106	111	56	17	0	0.639	0.604	0.616	0.616	3.122	0.360	0.245	191	1480	91	195	231	-0.646	76	119	87	144	30929	43096	0.784	1.236	-100	0	1
8	19	7	""	"nos"	18500	35250	160	145	175	133	76	74	74	90	269	298	6	1	0	197	214	95	44	76	76	123	880	715	0	0	0	0.587	0.732	0.694	0.653	3.037	0.023	0.054	199	1483	93	192	239	-0.769	71	121	101	138	34915	42655	0.316	0.103	-100	0	1
8	20	7	""	"nos"	18900	35250	160	157	173	80	46	73	73	78	37	47	79	56	0	203	217	92	42	77	77	84	47	55	86	67	0	0.667	0.714	0.718	0.736	3.345	0.541	0.172	204	1470	92	210	240	-0.584	84	126	100	140	35381	44226	2.568	2.830	0	0	0
8	1	8	""	"ifnar2c_1"	11300	35670	140	1771	1787	387	21	79	79	84	33	39	100	100	0	1455	1440	342	23	78	78	81	29	35	100	100	0	1.229	1.254	1.230	1.274	1.427	1.260	0.900	165	1103	95	3069	3070	0.297	1692	1377	1708	1362	294797	237583	51.606	46.862	0	0	0
8	2	8	""	"ifnar2c_1"	11700	35670	140	1885	1862	558	29	77	77	82	34	41	100	100	0	1452	1454	429	29	77	77	81	33	40	100	100	0	1.315	1.296	1.265	1.332	1.524	1.318	0.869	161	1107	93	3183	3162	0.395	1808	1375	1785	1377	299753	234104	52.353	41.606	0	0	0
8	3	8	""	"ifnar2c_1"	12100	35670	140	1814	1813	402	22	77	77	82	33	40	100	100	0	1478	1462	365	24	75	75	81	40	49	100	99	0	1.238	1.252	1.254	1.276	1.533	1.256	0.881	162	1106	95	3140	3123	0.308	1737	1403	1736	1387	293673	236850	52.455	34.525	0	0	0
8	4	8	""	"ifnar2c_1"	12500	35660	140	1770	2219	2140	96	78	78	83	39	46	100	100	0	1444	1627	1010	62	74	74	82	60	73	99	99	0	1.235	1.379	1.291	1.267	1.739	1.772	0.823	167	1097	96	3062	3694	0.305	1692	1370	2141	1553	370588	271714	54.769	25.750	0	0	0
8	5	8	""	"pxmp3"	12900	35660	140	443	440	128	29	78	78	81	34	41	100	100	0	386	410	161	39	74	74	78	43	55	98	96	0	1.170	1.077	1.141	1.144	1.940	1.021	0.626	155	1113	95	677	698	0.227	365	312	362	336	68169	63570	10.559	7.721	0	0	0
8	6	8	""	"pxmp3"	13300	35660	140	454	461	140	30	76	76	84	66	78	99	96	0	394	418	140	33	75	75	89	171	192	90	42	0	1.185	1.122	1.135	1.143	1.882	0.613	0.442	156	1112	92	697	728	0.245	378	319	385	343	71899	65195	5.712	1.924	0	0	0
8	7	8	""	"pxmp3"	13700	35660	140	431	452	160	35	77	77	81	33	40	99	98	0	379	392	147	37	77	77	82	33	40	99	96	0	1.172	1.190	1.162	1.227	2.070	1.225	0.578	161	1103	92	656	690	0.229	354	302	375	315	72795	63117	11.242	9.394	0	0	0
8	8	8	""	"pxmp3"	14100	35660	140	417	436	128	29	80	80	87	58	66	99	97	0	401	404	152	37	81	81	88	62	70	98	92	0	1.053	1.102	1.127	1.175	1.983	1.097	0.646	163	1105	94	657	679	0.075	337	320	356	323	71136	65897	6.017	5.097	0	0	0
8	9	8	""	"l-myc"	14500	35660	140	21636	20900	4443	21	78	78	85	77	90	100	100	0	19220	18658	4437	23	80	80	86	39	45	100	100	0	1.126	1.121	1.136	1.140	1.493	1.115	0.950	163	1105	96	40698	39400	0.171	21558	19140	20822	18578	3406629	3041288	270.325	476.205	0	0	0
8	10	8	""	"l-myc"	14900	35660	140	21778	21199	4023	18	76	76	83	53	63	100	100	0	19374	18597	3958	21	81	81	88	38	43	100	100	0	1.125	1.141	1.139	1.143	1.327	1.135	0.953	166	1098	95	40995	39639	0.170	21702	19293	21123	18516	3519069	3087157	398.415	487.079	0	0	0
8	11	8	""	"l-myc"	15300	35660	140	21723	21383	3824	17	76	76	82	36	43	100	100	0	19308	18740	4121	21	82	82	88	44	50	100	100	0	1.126	1.142	1.140	1.186	1.670	1.132	0.940	169	1095	93	40873	39965	0.171	21647	19226	21307	18658	3613673	3166983	591.694	423.909	0	0	0
8	12	8	""	"l-myc"	15700	35660	150	22442	21746	4127	18	75	75	80	35	43	100	100	0	19359	18722	4521	24	79	79	85	45	52	100	100	0	1.160	1.162	1.154	1.210	1.577	1.151	0.938	179	1213	91	41647	40314	0.214	22367	19280	21671	18643	3892551	3351321	619.029	414.156	0	0	0
8	13	8	""	"spry4"	16090	35650	140	365	365	142	38	76	76	83	60	72	96	84	0	317	335	128	38	77	77	88	177	201	76	20	0	1.204	1.120	1.157	1.090	2.061	0.340	0.168	158	1106	87	529	547	0.268	289	240	289	258	57632	53004	4.700	1.395	-100	0	1
8	14	8	""	"spry4"	16500	35650	140	369	385	122	31	75	75	81	39	48	100	98	0	337	357	117	32	76	76	80	41	51	99	98	0	1.126	1.103	1.131	1.117	1.832	1.114	0.622	158	1096	82	555	591	0.171	294	261	310	281	60806	56412	7.795	6.756	0	0	0
8	15	8	""	"spry4"	16900	35650	140	360	380	140	36	76	76	84	50	59	100	96	0	347	374	156	41	80	80	91	75	82	93	84	0	1.064	1.034	1.049	1.087	2.175	0.957	0.503	161	1099	93	551	598	0.089	284	267	304	294	61221	60189	5.920	3.773	0	0	0
8	16	8	""	"spry4"	17300	35650	140	342	361	106	29	75	75	81	45	55	99	98	0	335	361	142	39	77	77	82	49	59	98	91	0	1.035	1.007	1.061	1.051	2.085	0.967	0.541	160	1104	94	525	570	0.050	267	258	286	284	57699	57739	6.222	5.694	0	0	0
8	17	8	""	"mmp9"	17700	35660	140	508	550	284	51	76	76	83	41	49	100	99	0	364	393	182	46	79	79	86	38	44	98	96	0	1.516	1.510	1.589	1.648	2.078	1.798	0.485	164	1104	95	717	788	0.600	432	285	474	314	90265	64420	11.390	8.079	0	0	0
8	18	8	""	"mmp9"	18100	35660	140	530	539	160	29	75	75	80	35	43	100	100	0	378	409	164	40	80	80	88	41	46	98	96	0	1.527	1.410	1.461	1.466	1.758	1.381	0.660	163	1097	95	753	793	0.611	455	298	464	329	87826	66724	13.114	7.829	0	0	0
8	19	8	""	"mmp9"	18500	35650	140	540	546	162	29	74	74	83	58	69	100	98	0	398	405	149	36	80	80	96	91	94	95	80	0	1.465	1.452	1.429	1.539	1.887	1.375	0.564	165	1099	95	784	797	0.551	466	318	472	325	90062	66771	7.983	3.396	0	0	0
8	20	8	""	"mmp9"	18900	35650	150	523	540	180	33	74	74	78	34	43	100	99	0	379	377	141	37	78	78	84	42	50	97	95	0	1.492	1.559	1.563	1.621	2.016	1.548	0.637	183	1205	93	750	765	0.577	449	301	466	299	98826	68999	13.588	6.976	0	0	0
8	1	9	""	"vegfb"	11300	36060	140	22962	22186	4404	19	83	83	88	38	43	100	100	0	15662	15040	3439	22	80	80	87	50	57	100	100	0	1.468	1.477	1.485	1.518	1.530	1.479	0.945	168	1096	90	38461	37063	0.554	22879	15582	22103	14960	3727289	2526737	581.526	299.060	0	0	0
8	2	9	""	"vegfb"	11700	36060	140	22053	21443	4839	22	80	80	94	86	91	100	100	0	15736	15001	3786	25	79	79	89	57	64	100	100	0	1.403	1.432	1.420	1.485	1.574	1.433	0.942	168	1096	96	37630	36285	0.489	21973	15657	21363	14922	3602347	2520198	248.244	261.614	0	0	0
8	3	9	""	"vegfb"	12100	36060	140	23910	23048	4691	20	87	87	108	108	100	100	100	0	16506	15768	3539	22	82	82	106	126	118	100	100	0	1.450	1.464	1.461	1.507	1.571	1.467	0.955	167	1095	93	40247	38647	0.536	23823	16424	22961	15686	3848958	2633269	212.407	124.302	0	0	0
8	4	9	""	"vegfb"	12500	36070	140	24061	22964	4389	19	81	81	86	41	47	100	100	0	16479	15723	3358	21	76	76	82	42	51	100	100	0	1.462	1.462	1.484	1.481	1.367	1.466	0.947	171	1093	96	40383	38530	0.548	23980	16403	22883	15647	3926863	2688666	558.000	372.405	0	0	0
8	5	9	""	"p4hb"	12900	36060	140	1202	1195	313	26	76	76	81	32	39	100	99	0	854	867	240	27	75	75	79	34	43	99	99	0	1.445	1.413	1.447	1.419	1.737	1.446	0.814	151	1117	91	1905	1911	0.531	1126	779	1119	792	180500	130859	34.813	23.176	0	0	0
8	6	9	""	"p4hb"	13300	36060	140	1319	1286	311	24	76	76	80	32	40	100	100	0	912	930	264	28	73	73	78	31	39	100	100	0	1.482	1.412	1.423	1.431	1.547	1.433	0.814	151	1117	91	2082	2067	0.568	1243	839	1210	857	194155	140363	37.688	27.484	0	0	0
8	7	9	""	"p4hb"	13690	36050	150	1216	1167	443	37	90	90	141	153	108	92	91	0	953	931	342	36	96	96	125	95	76	93	93	0	1.314	1.290	1.273	1.272	1.737	1.340	0.859	156	1272	100	1983	1912	0.394	1126	857	1077	835	182114	145254	6.706	8.484	0	0	0
8	8	9	""	"p4hb"	14100	36060	140	1315	1295	341	26	78	78	84	42	50	100	100	0	958	962	280	29	83	83	89	40	44	100	100	0	1.414	1.385	1.384	1.413	1.688	1.409	0.810	164	1104	94	2112	2096	0.500	1237	875	1217	879	212346	157731	28.833	21.825	0	0	0
8	9	9	""	"il15"	14490	36050	130	364	367	110	29	79	79	83	38	45	99	99	0	364	371	137	36	77	77	82	33	40	98	96	0	0.993	0.980	0.973	1.044	2.206	0.943	0.599	152	868	95	572	582	-0.010	285	287	288	294	55826	56320	7.474	8.758	0	0	0
8	10	9	""	"il15"	14880	36070	170	324	327	126	38	77	77	82	38	46	96	92	0	315	334	148	44	83	83	91	45	49	95	86	0	1.065	0.996	1.019	1.031	2.402	0.920	0.524	240	1568	76	479	501	0.091	247	232	250	251	78529	80173	6.447	5.400	0	0	0
8	11	9	""	"il15"	15300	36060	140	382	371	118	31	76	76	86	53	61	98	93	0	361	391	138	35	86	86	94	55	58	98	96	0	1.113	0.967	0.940	0.940	1.970	0.920	0.602	166	1098	96	581	600	0.154	306	275	295	305	61514	64984	5.377	5.400	0	0	0
8	12	9	""	"il15"	15700	36050	140	342	371	160	43	74	74	78	31	39	98	97	0	355	385	163	42	81	81	85	34	40	98	98	0	0.978	0.977	0.964	0.989	2.180	0.973	0.565	164	1100	92	542	601	-0.032	268	274	297	304	60772	63199	9.452	8.824	0	0	0
[truncated: 216,159 more chars]
