# Supplementary material for: Normalization of low-density microarray using external spike-in controls: analysis of macrophage cell lines expression profile
Source: BMC Genomics. 2007 Jan 17;8:17. doi: 10.1186/1471-2164-8-17 (PMC1797020; doi:10.1186/1471-2164-8-17)
Supplement: Additional File 7 — Microarray raw data of the 250 pg dilution experiment, replicate D. All the spike RNAs were added at the same quantity in both channels. [file 1471-2164-8-17-S7.xls]

ATF	1.0
31	56    
"Type=GenePix Results 3"
"DateTime=2005/12/30 09:28:49"
"Settings="
"GalFile=C:\Documents and Settings\Administrator\Desktop\gal\4 repl_spikes v1_all.gal"
"PixelSize=10"
"Wavelengths=635	532"
"ImageFiles=C:\Axon\Data\thio8-pa-med_720-590_30-12-05.tif 2	C:\Axon\Data\thio8-pa-med_720-590_30-12-05.tif 3"
"NormalizationMethod=None"
"NormalizationFactors=1	1"
"JpegImage=C:\Documents and Settings\Administrator\Desktop\raw data\spike ottobre 05\criterio 2SD\thio8-pa-med_720-590_2SD.jpg"
"StdDev=Type 1"
"RatioFormulations=W1/W2 (635/532)"
"FeatureType=Irregular Filled"
"Barcode="
"BackgroundSubtraction=LocalFeature"
"ImageOrigin=1720, 6960"
"JpegOrigin=1950, 7300"
"Creator=GenePix Pro 5.1.0.19"
"Scanner=GenePix 4000B [94065]"
"FocusPosition=0"
"Temperature=21.99"
"LinesAveraged=1"
"Comment="
"PMTGain=720	590"
"ScanPower=100	100"
"LaserPower=3.43	3.67"
"Filters=<Empty>	<Empty>"
"ScanRegion=172,696,1960,5484"
"Supplier=PerkinElmer Life Sciences"
"ArrayerSoftwareName=SpotArray"
"ArrayerSoftwareVersion=2.1"
"Block"	"Column"	"Row"	"Name"	"ID"	"X"	"Y"	"Dia."	"F635 Median"	"F635 Mean"	"F635 SD"	"F635 CV"	"B635"	"B635 Median"	"B635 Mean"	"B635 SD"	"B635 CV"	"% > B635+1SD"	"% > B635+2SD"	"F635 % Sat."	"F532 Median"	"F532 Mean"	"F532 SD"	"F532 CV"	"B532"	"B532 Median"	"B532 Mean"	"B532 SD"	"B532 CV"	"% > B532+1SD"	"% > B532+2SD"	"F532 % Sat."	"Ratio of Medians (635/532)"	"Ratio of Means (635/532)"	"Median of Ratios (635/532)"	"Mean of Ratios (635/532)"	"Ratios SD (635/532)"	"Rgn Ratio (635/532)"	"Rgn R2 (635/532)"	"F Pixels"	"B Pixels"	"Circularity"	"Sum of Medians (635/532)"	"Sum of Means (635/532)"	"Log Ratio (635/532)"	"F635 Median - B635"	"F532 Median - B532"	"F635 Mean - B635"	"F532 Mean - B532"	"F635 Total Intensity"	"F532 Total Intensity"	"SNR 635"	"SNR 532"	"Flags"	"Normalize"	"Autoflag"
1	1	1	""	"sp4"	2260	7640	120	1936	1925	599	31	110	110	121	66	54	100	100	0	2139	2060	675	32	101	101	112	71	63	100	100	0	0.896	0.926	0.915	0.938	1.514	0.917	0.857	120	792	91	3864	3774	-0.158	1826	2038	1815	1959	230984	247207	27.333	27.437	0	0	0
1	2	1	""	"sp4"	2650	7630	120	2001	2037	691	33	107	107	114	55	48	100	100	0	2171	2177	681	31	96	96	107	56	52	100	100	0	0.913	0.927	0.939	0.918	1.398	0.932	0.871	115	801	91	3969	4011	-0.131	1894	2075	1930	2081	234254	250349	34.964	36.964	0	0	0
1	3	1	""	"sp4"	3050	7630	130	1599	1615	744	46	111	111	131	121	92	97	94	0	1818	1787	838	46	104	104	120	126	105	96	93	0	0.868	0.894	0.925	0.898	1.595	0.880	0.869	133	884	83	3202	3187	-0.204	1488	1714	1504	1683	214852	237655	12.264	13.230	0	0	0
1	4	1	""	"sp4"	3440	7630	120	1965	2104	987	46	108	108	133	321	241	100	98	0	2239	2356	1375	58	100	100	133	361	271	100	98	0	0.868	0.885	0.880	0.887	1.392	0.830	0.878	118	794	93	3996	4252	-0.204	1857	2139	1996	2256	248217	278061	6.140	6.158	0	0	0
1	5	1	""	"ccl4"	3860	7630	130	1194	1215	310	25	104	104	114	64	56	100	100	0	1369	1350	406	30	97	97	109	63	57	100	100	0	0.857	0.887	0.887	0.911	1.524	0.859	0.848	137	887	94	2362	2364	-0.223	1090	1272	1111	1253	166433	185014	17.203	19.698	0	0	0
1	6	1	""	"ccl4"	4250	7630	130	1157	1188	377	31	106	106	117	69	58	100	100	0	1358	1346	432	32	100	100	110	67	60	100	100	0	0.835	0.868	0.878	0.878	1.509	0.856	0.824	142	882	92	2309	2328	-0.260	1051	1258	1082	1246	168719	191167	15.522	18.448	0	0	0
1	7	1	""	"ccl4"	4650	7620	130	1193	1188	348	29	103	103	113	60	53	100	100	0	1243	1304	489	37	95	95	105	64	60	100	100	0	0.949	0.897	0.930	0.930	1.531	0.848	0.806	140	884	96	2238	2294	-0.076	1090	1148	1085	1209	166385	182494	17.917	18.734	0	0	0
1	8	1	""	"ccl4"	5050	7630	140	1058	1069	406	37	105	105	113	57	50	100	100	0	1165	1234	519	42	98	98	110	116	105	100	98	0	0.893	0.849	0.833	0.860	1.530	0.813	0.839	155	1109	94	2020	2100	-0.163	953	1067	964	1136	165750	191210	16.772	9.690	0	0	0
1	9	1	""	"fyn"	5450	7640	150	199	214	114	53	104	104	113	88	77	52	21	0	203	241	153	63	94	94	106	92	86	54	27	0	0.872	0.748	0.791	0.822	3.712	0.628	0.164	142	1231	72	204	257	-0.198	95	109	110	147	30403	34270	1.148	1.467	-100	0	1
1	10	1	""	"fyn"	5850	7630	140	182	213	146	68	102	102	113	72	63	53	20	0	200	258	224	86	95	95	106	59	55	69	45	0	0.762	0.681	0.636	0.700	3.779	0.482	0.227	131	1123	73	185	274	-0.392	80	105	111	163	27897	33746	1.389	2.576	-100	0	1
1	11	1	""	"fyn"	6250	7630	140	183	197	92	46	105	105	140	396	282	0	0	0	192	241	166	68	96	96	168	1474	877	0	0	0	0.813	0.634	0.838	0.807	3.729	0.307	0.071	144	1116	85	174	237	-0.299	78	96	92	145	28326	34658	0.144	0.050	-100	0	1
1	12	1	""	"fyn"	6650	7630	140	180	197	95	48	105	105	128	162	126	22	2	0	196	233	137	58	98	98	135	403	298	5	0	0	0.765	0.681	0.696	0.830	4.078	0.351	0.766	149	1109	88	173	227	-0.386	75	98	92	135	29391	34694	0.426	0.243	-100	0	1
1	13	1	""	"ccl6"	7050	7620	150	6124	5834	2246	38	115	115	174	456	262	98	94	0	8217	7860	3207	40	107	107	215	1303	606	90	87	0	0.741	0.738	0.735	0.786	1.626	0.727	0.937	192	1192	90	14119	13472	-0.432	6009	8110	5719	7753	1120184	1509084	12.412	5.867	0	0	0
1	14	1	""	"ccl6"	7450	7630	140	6647	6634	1530	23	110	110	130	210	161	100	100	0	9064	8968	2144	23	99	99	113	96	84	100	100	0	0.729	0.736	0.740	0.740	1.260	0.727	0.948	165	1103	94	15502	15393	-0.456	6537	8965	6524	8869	1094621	1479640	30.971	92.240	0	0	0
1	15	1	""	"ccl6"	7850	7620	150	6199	6227	1800	28	116	116	207	521	251	100	99	0	8718	8660	2108	24	104	104	179	444	248	100	100	0	0.706	0.714	0.720	0.703	1.295	0.718	0.931	171	1221	96	14697	14667	-0.502	6083	8614	6111	8556	1064767	1480842	11.555	19.101	0	0	0
1	16	1	""	"ccl6"	8250	7630	150	6553	6747	1748	25	110	110	126	91	72	100	100	0	8637	8776	2418	27	101	101	115	77	66	100	100	0	0.755	0.765	0.763	0.770	1.277	0.754	0.952	184	1204	96	14979	15312	-0.405	6443	8536	6637	8675	1241526	1614694	72.758	112.481	0	0	0
1	17	1	""	"sp7"	8660	7610	110	1854	1910	525	27	113	113	124	67	54	100	100	0	2089	2078	607	29	98	98	119	121	101	100	100	0	0.874	0.908	0.897	0.916	1.343	0.891	0.883	105	599	96	3732	3777	-0.194	1741	1991	1797	1980	200531	218195	26.657	16.190	0	0	0
1	18	1	""	"sp7"	9050	7620	120	1641	1618	471	29	109	109	127	93	73	100	99	0	2052	1927	636	33	101	101	124	155	125	99	97	0	0.785	0.826	0.834	0.859	1.671	0.800	0.863	113	799	86	3483	3335	-0.349	1532	1951	1509	1826	182869	217774	16.032	11.632	0	0	0
1	19	1	""	"sp7"	9430	7610	120	1830	1782	490	27	107	107	120	73	60	100	100	0	2063	2054	542	26	96	96	111	89	80	100	100	0	0.876	0.855	0.848	0.844	1.437	0.849	0.871	111	801	82	3690	3633	-0.191	1723	1967	1675	1958	197804	228017	22.767	21.831	0	0	0
1	20	1	""	"sp7"	9840	7620	120	1869	1890	664	35	109	109	119	75	63	100	100	0	1995	2056	593	28	96	96	112	86	76	100	100	0	0.927	0.909	0.922	0.899	1.468	0.931	0.841	119	793	89	3659	3741	-0.109	1760	1899	1781	1960	224962	244652	23.613	22.605	0	0	0
1	1	2	""	"ara"	2250	8020	60	141	151	62	41	110	110	121	65	53	30	0	0	265	282	115	40	98	98	106	58	54	84	76	0	0.186	0.223	0.209	0.333	3.885	0.152	0.021	13	151	1	198	225	-2.427	31	167	41	184	1961	3668	0.462	3.034	-100	0	1
1	2	2	""	"ara"	2650	8040	100	269	257	95	36	110	110	121	71	58	66	61	0	190	212	119	56	94	94	110	104	94	50	11	0	1.656	1.246	0.884	1.061	4.422	1.309	0.035	18	578	57	255	265	0.728	159	96	147	118	4618	3822	1.915	0.981	-100	0	1
1	3	2	""	"ara"	3040	8030	100	239	242	101	41	106	106	121	161	133	38	3	0	225	215	94	43	103	103	120	132	110	38	7	0	1.090	1.214	0.755	0.887	5.584	0.388	0.048	26	522	0	255	248	0.124	133	122	136	112	6300	5599	0.752	0.720	-100	0	1
1	4	2	""	"ara"	3410	8050	50	156	150	75	50	113	113	123	54	43	25	25	0	164	177	90	50	100	100	115	65	56	50	16	0	0.672	0.481	0.995	0.770	8.827	0.704	0.030	12	104	100	107	114	-0.573	43	64	37	77	1803	2127	0.500	0.954	-100	0	1
1	5	2	""	"fzd2"	3850	8040	130	649	654	231	35	109	109	119	63	52	98	97	0	637	669	288	43	102	102	113	71	62	99	97	0	1.009	0.961	0.990	0.961	1.953	0.902	0.630	139	884	86	1075	1112	0.013	540	535	545	567	90871	93016	8.492	7.831	0	0	0
1	6	2	""	"fzd2"	4250	8030	130	627	796	827	103	103	103	111	56	50	100	100	0	631	1016	2094	206	96	96	107	66	61	100	96	0	0.979	0.753	0.986	1.001	1.874	0.413	0.760	154	862	82	1059	1613	-0.031	524	535	693	920	122555	156400	12.232	13.773	0	0	0
1	7	2	""	"fzd2"	4640	8050	140	607	619	228	36	103	103	112	71	63	99	97	0	617	649	273	42	94	94	103	63	61	99	98	0	0.964	0.930	0.961	0.942	1.851	0.886	0.685	148	1120	96	1027	1071	-0.053	504	523	516	555	91614	96035	7.141	8.667	0	0	0
1	8	2	""	"fzd2"	5050	8030	140	557	572	229	40	100	100	107	51	47	99	97	0	535	584	268	45	94	94	103	55	53	98	96	0	1.036	0.963	0.914	0.999	2.089	0.911	0.686	159	1109	95	898	962	0.051	457	441	472	490	90974	92926	9.118	8.745	0	0	0
1	9	2	""	"ccl7"	5450	8020	140	201	234	244	104	103	103	110	53	48	70	46	0	230	260	147	56	94	94	102	66	64	76	51	0	0.721	0.789	0.872	0.778	4.318	1.762	0.171	110	1122	54	234	297	-0.472	98	136	131	166	25696	28617	2.340	2.394	-100	0	1
1	10	2	""	"ccl7"	5850	8030	130	176	186	131	70	98	98	109	62	56	53	29	0	225	238	99	41	93	93	99	50	50	83	66	0	0.591	0.607	0.579	0.590	3.616	1.011	0.103	133	882	75	210	233	-0.759	78	132	88	145	24774	31606	1.242	2.780	-100	0	1
1	11	2	""	"ccl7"	6250	8030	130	237	256	152	59	107	107	182	405	222	3	1	0	253	283	140	49	107	107	210	648	308	1	0	0	0.890	0.847	0.938	0.875	3.357	0.638	0.382	61	902	66	276	325	-0.168	130	146	149	176	15612	17244	0.183	0.113	-100	0	1
1	12	2	""	"ccl7"	6650	8030	140	181	197	105	53	103	103	129	342	265	1	0	0	216	238	144	60	96	96	156	1514	970	0	0	0	0.650	0.662	0.938	0.717	3.552	1.382	0.248	147	1112	85	198	236	-0.621	78	120	94	142	28951	34918	0.199	0.054	-100	0	1
1	13	2	""	"g3pdh"	7050	8020	150	7138	8049	5504	68	114	114	207	350	169	98	98	0	15359	16753	11398	68	108	108	198	523	264	97	95	1	0.461	0.477	0.478	0.507	1.760	0.462	0.900	192	1188	89	22275	24580	-1.117	7024	15251	7935	16645	1545489	3216663	22.406	31.654	0	0	0
1	14	2	""	"g3pdh"	7450	8020	140	7530	7527	1848	24	100	100	113	80	70	100	100	0	15853	16002	3642	22	98	98	115	125	108	100	100	0	0.472	0.467	0.472	0.464	1.214	0.463	0.961	167	1101	94	23185	23331	-1.083	7430	15755	7427	15904	1256991	2672350	92.675	127.096	0	0	0
1	15	2	""	"g3pdh"	7850	8020	140	7873	7967	2179	27	119	119	148	141	95	100	100	0	15946	16385	4099	25	110	110	138	121	87	100	100	0	0.490	0.482	0.483	0.480	1.280	0.479	0.958	170	1098	93	23590	24123	-1.029	7754	15836	7848	16275	1354377	2785502	55.454	134.273	0	0	0
1	16	2	""	"g3pdh"	8250	8020	150	8143	8222	1875	22	104	104	115	72	62	100	100	0	16568	16465	3741	22	99	99	110	85	77	100	100	0	0.488	0.496	0.494	0.496	1.242	0.489	0.955	176	1216	95	24508	24484	-1.035	8039	16469	8118	16366	1447004	2897878	112.597	192.412	0	0	0
1	17	2	""	"sp2"	8660	8020	120	1788	1728	504	29	114	114	136	141	103	100	99	0	2132	2153	712	33	102	102	126	230	182	100	100	0	0.825	0.787	0.767	0.787	1.504	0.762	0.867	117	795	82	3704	3665	-0.278	1674	2030	1614	2051	202170	251931	11.291	8.813	0	0	0
1	18	2	""	"sp2"	9040	8020	130	1766	1778	586	32	114	114	126	70	55	100	100	0	2129	2138	742	34	103	103	116	70	60	100	99	0	0.815	0.818	0.804	0.832	1.591	0.800	0.846	122	902	88	3678	3699	-0.295	1652	2026	1664	2035	216902	260809	23.600	28.886	0	0	0
1	19	2	""	"sp2"	9450	8000	120	1532	1608	555	34	109	109	127	112	88	100	99	0	2104	2054	697	33	97	97	126	232	184	99	97	0	0.709	0.766	0.801	0.765	1.462	0.755	0.870	117	795	83	3430	3456	-0.496	1423	2007	1499	1957	188080	240313	13.223	8.310	0	0	0
1	20	2	""	"sp2"	9830	8010	120	1686	1751	500	28	106	106	114	58	50	100	100	0	2204	2180	642	29	96	96	108	61	56	100	100	0	0.750	0.789	0.769	0.799	1.438	0.773	0.853	112	800	90	3688	3729	-0.415	1580	2108	1645	2084	196078	244161	28.224	33.967	0	0	0
1	1	3	""	"ccl9"	2260	8420	140	3069	3070	731	23	100	100	109	55	50	100	100	0	4291	4323	1174	27	93	93	100	51	51	100	100	0	0.707	0.702	0.711	0.709	1.304	0.682	0.924	173	1087	85	7167	7200	-0.500	2969	4198	2970	4230	531026	747804	53.836	82.804	0	0	0
1	2	3	""	"ccl9"	2650	8440	140	3219	3198	702	21	105	105	111	51	45	100	100	0	4364	4350	1042	23	94	94	102	53	51	100	100	0	0.729	0.727	0.734	0.730	1.302	0.712	0.915	169	1095	91	7384	7349	-0.456	3114	4270	3093	4256	540528	735148	60.529	80.151	0	0	0
1	3	3	""	"ccl9"	3050	8430	150	2851	2890	785	27	100	100	110	100	90	100	100	0	4013	4029	1166	28	92	92	101	67	66	100	100	0	0.702	0.709	0.714	0.719	1.382	0.693	0.896	178	1214	85	6672	6727	-0.510	2751	3921	2790	3937	514443	717147	27.800	58.627	0	0	0
1	4	3	""	"ccl9"	3450	8420	150	2775	2758	677	24	100	100	109	61	55	100	100	0	4194	4183	1182	28	92	92	101	60	59	100	100	0	0.652	0.650	0.651	0.656	1.330	0.629	0.912	181	1207	93	6777	6749	-0.617	2675	4102	2658	4091	499148	757169	43.426	68.033	0	0	0
1	5	3	""	"gadd45a"	3850	8430	160	1861	1881	526	27	100	100	112	73	65	100	100	0	2480	2567	833	32	92	92	108	166	153	100	100	0	0.737	0.720	0.715	0.725	1.407	0.680	0.859	211	1469	94	4149	4256	-0.440	1761	2388	1781	2475	396905	541641	24.233	14.813	0	0	0
1	6	3	""	"gadd45a"	4250	8430	160	1763	1826	562	30	97	97	107	57	53	100	100	0	2385	2473	778	31	92	92	102	66	64	100	100	0	0.727	0.726	0.711	0.727	1.533	0.701	0.823	208	1476	95	3959	4110	-0.460	1666	2293	1729	2381	379867	514382	30.158	35.924	0	0	0
1	7	3	""	"gadd45a"	4650	8430	180	1839	1813	511	28	97	97	109	68	62	100	100	0	2305	2415	757	31	93	93	104	85	81	100	100	0	0.788	0.739	0.720	0.741	1.471	0.713	0.858	229	1927	93	3954	4038	-0.344	1742	2212	1716	2322	415231	553062	25.059	27.188	0	0	0
1	8	3	""	"gadd45a"	5040	8430	160	1727	1764	544	30	101	101	116	92	79	100	100	0	2281	2360	744	31	96	96	114	165	144	99	99	0	0.744	0.735	0.738	0.739	1.510	0.707	0.837	223	1453	91	3811	3927	-0.427	1626	2185	1663	2264	393296	526252	17.913	13.612	0	0	0
1	9	3	""	"ccnd1"	5450	8420	150	778	842	559	66	106	106	177	531	300	70	8	0	1072	1185	744	62	98	98	247	1483	600	13	1	0	0.690	0.677	0.705	0.669	1.631	0.346	0.683	181	1207	89	1646	1823	-0.535	672	974	736	1087	152351	214421	1.252	0.633	-100	0	1
1	10	3	""	"ccnd1"	5850	8430	150	780	796	289	36	102	102	131	243	185	97	73	0	1091	1143	397	34	96	96	134	370	276	98	77	0	0.681	0.663	0.662	0.652	1.633	0.643	0.782	182	1206	92	1673	1741	-0.554	678	995	694	1047	144950	208089	2.737	2.727	0	0	0
1	11	3	""	"ccnd1"	6250	8430	150	807	816	286	35	101	101	124	250	201	96	74	0	1084	1137	425	37	93	93	117	286	244	98	90	0	0.712	0.685	0.731	0.680	1.684	0.644	0.748	183	1209	92	1697	1759	-0.490	706	991	715	1044	149387	208061	2.768	3.566	0	0	0
1	12	3	""	"ccnd1"	6690	8470	220	697	1796	6913	384	105	105	133	270	203	80	55	0	752	1104	2543	230	97	97	148	1026	693	29	3	0	0.904	1.679	0.956	1.060	2.647	3.196	0.550	318	2722	2	1247	2698	-0.146	592	655	1691	1007	571067	351041	6.159	0.932	-100	0	1
1	13	3	""	"gadd45b"	7050	8420	150	2499	2529	784	31	109	109	139	199	143	99	97	0	2976	2999	1012	33	100	100	138	338	244	99	98	0	0.831	0.835	0.849	0.841	1.427	0.795	0.877	182	1201	88	5266	5319	-0.267	2390	2876	2420	2899	460240	545763	12.010	8.464	0	0	0
1	14	3	""	"gadd45b"	7450	8420	150	2520	2532	713	28	108	108	147	824	560	98	87	0	3037	3020	935	30	103	103	122	104	85	99	98	0	0.822	0.831	0.846	0.862	1.650	0.812	0.897	180	1208	93	5346	5341	-0.283	2412	2934	2424	2917	455718	543574	2.894	27.865	0	0	0
1	15	3	""	"gadd45b"	7850	8420	150	2489	2465	732	29	105	105	120	112	93	100	100	0	2889	2911	905	31	100	100	117	143	122	100	100	0	0.855	0.840	0.833	0.845	1.384	0.823	0.893	187	1201	92	5173	5171	-0.226	2384	2789	2360	2811	460913	544381	20.938	19.538	0	0	0
1	16	3	""	"gadd45b"	8250	8420	160	2037	2082	674	32	107	107	121	100	82	100	100	0	2455	2612	887	33	102	102	117	111	94	98	98	0	0.820	0.787	0.774	0.807	1.785	0.772	0.891	197	1487	93	4283	4485	-0.286	1930	2353	1975	2510	410212	514496	19.610	22.477	0	0	0
1	17	3	""	"ccnd2"	8660	8420	130	487	515	238	46	108	108	119	65	54	99	98	0	584	662	332	50	102	102	112	64	57	100	97	0	0.786	0.727	0.765	0.744	1.816	0.665	0.619	129	899	95	861	967	-0.347	379	482	407	560	66389	85347	6.092	8.594	0	0	0
1	18	3	""	"ccnd2"	9050	8440	130	513	523	192	36	106	106	117	59	50	98	95	0	593	633	224	35	97	97	112	74	66	100	99	0	0.821	0.778	0.781	0.729	2.331	0.747	0.588	134	894	90	903	953	-0.285	407	496	417	536	70146	84855	6.881	7.041	0	0	0
1	19	3	""	"ccnd2"	9460	8430	130	445	461	160	34	105	105	114	63	55	97	94	0	592	631	244	38	96	96	105	54	51	100	99	0	0.685	0.665	0.675	0.674	1.960	0.605	0.582	130	898	88	836	891	-0.546	340	496	356	535	59988	81988	5.508	9.741	0	0	0
1	20	3	""	"ccnd2"	9840	8430	130	462	472	162	34	102	102	110	51	46	98	95	0	555	613	288	46	96	96	107	58	54	100	97	0	0.784	0.716	0.757	0.746	2.169	0.602	0.546	136	888	95	819	887	-0.351	360	459	370	517	64170	83348	7.098	8.724	0	0	0
1	1	4	""	"gna13"	2250	8830	150	439	461	175	37	101	101	114	80	70	96	87	0	525	570	296	51	93	93	105	83	79	95	87	0	0.782	0.755	0.815	0.841	2.466	0.613	0.491	179	1209	91	770	837	-0.355	338	432	360	477	82556	101949	4.338	5.602	0	0	0
1	2	4	""	"gna13"	2660	8830	140	485	570	423	74	106	106	133	144	108	89	66	0	675	722	374	51	95	95	137	554	404	51	8	0	0.653	0.740	0.680	0.662	2.566	0.258	0.282	169	1091	92	959	1091	-0.615	379	580	464	627	96255	122048	3.035	1.056	-100	0	1
1	3	4	""	"gna13"	3050	8830	150	456	462	239	51	105	105	122	89	72	91	80	0	547	598	339	56	100	100	124	198	159	83	53	0	0.785	0.717	0.685	0.684	2.751	0.518	0.304	192	1188	83	798	855	-0.349	351	447	357	498	88686	114845	3.820	2.394	0	0	0
1	4	4	""	"gna13"	3450	8820	150	412	431	172	39	105	105	116	84	72	94	83	0	505	516	255	49	93	93	110	145	131	85	67	0	0.745	0.771	0.801	0.822	2.902	0.679	0.470	186	1206	91	719	749	-0.425	307	412	326	423	80148	95914	3.750	2.800	0	0	0
1	5	4	""	"ccnd3"	3870	8820	140	824	819	284	34	108	108	167	927	555	15	1	0	1039	1055	380	36	97	97	166	1071	645	35	0	0	0.760	0.742	0.726	0.749	1.677	0.755	0.807	151	1113	93	1658	1669	-0.396	716	942	711	958	123723	159241	0.703	0.830	-100	0	1
1	6	4	""	"ccnd3"	4240	8840	130	725	773	245	31	105	105	197	840	426	19	0	0	1036	1056	338	32	98	98	298	2178	730	0	0	0	0.661	0.697	0.692	0.697	1.658	0.372	0.864	147	877	88	1558	1626	-0.597	620	938	668	958	113585	155200	0.686	0.348	-100	0	1
1	7	4	""	"ccnd3"	4650	8850	140	730	795	358	45	99	99	108	74	68	100	100	0	937	998	397	39	93	93	108	158	146	99	96	0	0.748	0.769	0.760	0.764	1.658	0.767	0.732	160	1104	87	1475	1601	-0.419	631	844	696	905	127209	159663	9.284	5.633	0	0	0
1	8	4	""	"ccnd3"	5040	8850	150	761	775	256	33	100	100	111	186	167	98	88	0	965	1027	343	33	95	95	107	97	90	99	98	0	0.760	0.724	0.720	0.718	1.778	0.691	0.730	164	1228	92	1531	1607	-0.396	661	870	675	932	127040	168427	3.570	9.485	0	0	0
1	9	4	""	"gpd2"	5450	8840	140	619	618	202	32	102	102	124	488	393	53	1	0	639	713	343	48	92	92	107	245	228	89	58	0	0.945	0.831	0.894	0.887	1.953	0.716	0.581	163	1097	89	1064	1137	-0.082	517	547	516	621	100721	116245	1.012	2.473	-100	0	1
1	10	4	""	"gpd2"	5850	8830	150	724	908	891	98	112	112	159	377	237	86	33	0	826	1010	850	84	109	109	185	522	282	68	20	0	0.854	0.883	0.830	0.905	1.714	0.971	0.748	172	1220	93	1329	1697	-0.228	612	717	796	901	156188	173634	1.987	1.580	-100	0	1
1	11	4	""	"gpd2"	6250	8830	150	512	534	188	35	105	105	115	73	63	99	97	0	617	651	282	43	102	102	113	66	58	99	95	0	0.790	0.781	0.804	0.808	2.146	0.692	0.536	173	1215	92	922	978	-0.340	407	515	429	549	92307	112670	5.740	8.152	0	0	0
1	12	4	""	"gpd2"	6650	8830	150	494	509	176	34	103	103	109	51	46	99	98	0	561	618	273	44	94	94	101	53	52	99	98	0	0.837	0.775	0.731	0.815	2.052	0.690	0.594	174	1214	91	858	930	-0.257	391	467	406	524	88586	107548	7.843	9.755	0	0	0
1	13	4	""	"ccr5"	7050	8820	130	437	484	337	69	106	106	121	150	123	83	57	0	547	654	506	77	97	97	109	100	91	97	82	0	0.736	0.679	0.687	0.690	2.589	0.736	0.510	148	876	86	781	935	-0.442	331	450	378	557	71559	96850	2.420	5.450	0	0	0
1	14	4	""	"ccr5"	7450	8830	140	500	504	188	37	108	108	132	225	170	83	36	0	617	655	286	43	96	96	126	319	253	77	37	0	0.752	0.708	0.736	0.714	2.351	0.648	0.731	155	1111	93	913	955	-0.411	392	521	396	559	78091	101514	1.653	1.658	-100	0	1
1	15	4	""	"ccr5"	7850	8830	140	454	488	200	40	106	106	152	527	346	20	0	0	576	630	299	47	100	100	195	1246	638	2	0	0	0.731	0.721	0.737	0.726	2.310	0.701	0.497	156	1112	95	824	912	-0.452	348	476	382	530	76169	98311	0.638	0.349	-100	0	1
1	16	4	""	"ccr5"	8250	8830	150	478	508	253	49	111	111	121	67	55	97	88	0	625	655	282	43	97	97	110	71	64	99	95	0	0.695	0.711	0.681	0.687	2.174	0.712	0.541	168	1224	95	895	955	-0.525	367	528	397	558	85359	110120	5.776	7.676	0	0	0
1	17	4	""	"gpx2"	8660	8820	140	229	259	136	52	105	105	114	62	54	77	48	0	316	366	205	56	97	97	107	70	65	92	79	0	0.566	0.572	0.522	0.610	3.055	0.578	0.364	84	1126	61	343	423	-0.821	124	219	154	269	21720	30766	2.339	3.700	-100	0	1
1	18	4	""	"gpx2"	9050	8820	150	196	209	98	46	107	107	119	96	80	45	14	0	266	298	163	54	97	97	133	791	594	1	0	0	0.527	0.507	0.563	0.532	3.672	0.357	0.160	157	1233	88	258	303	-0.924	89	169	102	201	32781	46855	0.938	0.209	-100	0	1
1	19	4	""	"gpx2"	9450	8830	140	210	219	85	38	105	105	113	54	47	72	48	0	290	321	143	44	94	94	104	58	55	94	77	0	0.536	0.502	0.584	0.518	3.345	0.362	0.158	140	1120	80	301	341	-0.900	105	196	114	227	30707	44904	1.963	3.741	-100	0	1
1	20	4	""	"gpx2"	9850	8830	140	188	208	102	49	106	106	117	78	66	52	23	0	261	296	155	52	96	96	107	65	60	82	58	0	0.497	0.510	0.564	0.548	3.220	0.431	0.200	155	1104	94	247	302	-1.009	82	165	102	200	32306	45807	1.167	2.908	-100	0	1
1	1	5	""	"cct3"	2260	9230	140	625	665	234	35	104	104	114	65	57	99	97	0	745	754	348	46	95	95	103	55	53	97	96	0	0.802	0.851	0.878	0.919	2.205	0.763	0.581	149	1117	90	1171	1220	-0.318	521	650	561	659	99150	112401	8.477	11.836	0	0	0
1	2	5	""	"cct3"	2660	9240	140	627	625	229	36	110	110	124	113	91	97	91	0	782	834	411	49	100	100	125	503	402	69	25	0	0.758	0.702	0.697	0.754	2.291	0.247	0.400	158	1106	86	1199	1249	-0.400	517	682	515	734	98756	131721	4.434	1.410	-100	0	1
1	3	5	""	"cct3"	3050	9240	150	596	621	287	46	107	107	120	69	57	97	94	0	705	766	393	51	97	97	111	70	63	97	92	0	0.804	0.768	0.747	0.775	2.374	0.695	0.570	168	1216	88	1097	1183	-0.315	489	608	514	669	104395	128697	7.261	9.357	0	0	0
1	4	5	""	"cct3"	3450	9240	150	510	526	225	42	101	101	110	56	50	97	92	0	554	634	354	55	96	96	107	99	92	94	85	0	0.893	0.790	0.840	0.867	2.582	0.673	0.591	173	1215	93	867	963	-0.163	409	458	425	538	91032	109740	7.429	5.323	0	0	0
1	5	5	""	"gspt1"	3860	9230	150	694	744	365	49	113	113	135	108	80	98	95	0	960	1004	454	45	102	102	124	109	87	98	98	0	0.677	0.700	0.722	0.685	1.793	0.700	0.682	165	1227	93	1439	1533	-0.563	581	858	631	902	122819	165682	5.639	8.073	0	0	0
1	6	5	""	"gspt1"	4250	9230	140	595	627	249	39	115	115	145	271	186	86	39	0	810	854	376	44	106	106	131	140	106	99	94	0	0.682	0.684	0.685	0.676	1.979	0.868	0.484	158	1106	89	1184	1260	-0.552	480	704	512	748	99116	134874	1.779	5.164	-100	0	1
1	7	5	""	"gspt1"	4650	9230	140	619	644	231	35	107	107	119	74	62	99	98	0	918	935	367	39	99	99	113	84	74	100	99	0	0.625	0.642	0.649	0.642	1.845	0.593	0.696	162	1102	90	1331	1373	-0.678	512	819	537	836	104275	151549	7.095	9.786	0	0	0
1	8	5	""	"gspt1"	5050	9230	150	610	656	231	35	106	106	120	120	100	100	92	0	901	969	363	37	99	99	119	203	170	99	93	0	0.628	0.632	0.630	0.633	1.795	0.522	0.602	173	1219	96	1306	1420	-0.671	504	802	550	870	113459	167570	4.467	4.187	0	0	0
1	9	5	""	"sp1"	5460	9230	120	4609	4622	1259	27	102	102	113	68	60	100	100	0	6565	6372	1735	27	103	103	117	96	82	100	100	0	0.697	0.721	0.706	0.720	1.226	0.715	0.961	117	799	88	10969	10789	-0.521	4507	6462	4520	6269	540821	745492	66.309	65.156	0	0	0
1	10	5	""	"sp1"	5850	9240	130	4349	4419	1159	26	108	108	119	65	54	100	100	0	6366	6331	1779	28	100	100	114	66	57	100	100	0	0.677	0.692	0.689	0.701	1.339	0.681	0.956	118	906	91	10507	10542	-0.563	4241	6266	4311	6231	521490	747048	66.154	94.197	0	0	0
1	11	5	""	"sp1"	6250	9230	120	4260	4311	1182	27	110	110	126	93	73	100	100	0	5599	5799	1802	31	101	101	126	204	161	100	100	0	0.755	0.737	0.728	0.749	1.386	0.719	0.937	125	787	94	9648	9899	-0.405	4150	5498	4201	5698	538838	724862	45.000	27.809	0	0	0
1	12	5	""	"sp1"	6640	9230	130	4109	4143	1217	29	104	104	120	215	179	100	100	0	5855	5821	1930	33	97	97	111	105	94	100	100	0	0.696	0.706	0.703	0.735	1.566	0.688	0.938	129	899	92	9763	9763	-0.523	4005	5758	4039	5724	534387	750929	18.712	54.381	0	0	0
1	13	5	""	"cct5"	7050	9230	140	1851	1969	594	30	106	106	122	110	90	100	100	0	2244	2292	672	29	102	102	118	112	94	100	100	0	0.815	0.851	0.840	0.848	1.388	0.845	0.886	158	1110	94	3887	4053	-0.295	1745	2142	1863	2190	311099	362117	16.791	19.411	0	0	0
1	14	5	""	"cct5"	7450	9220	140	2387	2443	665	27	106	106	117	66	56	100	100	0	2746	2688	663	24	102	102	115	73	63	100	100	0	0.863	0.904	0.892	0.903	1.425	0.907	0.884	160	1104	95	4925	4923	-0.213	2281	2644	2337	2586	390934	430091	35.242	35.247	0	0	0
1	15	5	""	"cct5"	7850	9220	150	1819	1867	588	31	102	102	151	527	349	98	93	0	2344	2389	703	29	98	98	192	936	487	98	70	0	0.764	0.770	0.780	0.764	1.410	0.765	0.885	168	1224	89	3963	4056	-0.388	1717	2246	1765	2291	313735	401409	3.256	2.347	0	0	0
1	16	5	""	"cct5"	8240	9210	150	1948	1815	722	39	131	131	256	528	206	89	83	0	2457	2311	907	39	120	120	231	523	226	91	89	0	0.777	0.769	0.776	0.778	1.453	0.770	0.894	156	1272	100	4154	3875	-0.364	1817	2337	1684	2191	283131	360558	2.953	3.977	0	0	0
1	17	5	""	"gstm2"	8650	9230	140	1990	1980	452	22	107	107	122	87	71	100	100	0	2744	2725	727	26	102	102	121	189	156	100	99	0	0.713	0.714	0.712	0.727	1.431	0.692	0.891	158	1110	91	4525	4496	-0.488	1883	2642	1873	2623	312856	430576	21.356	13.778	0	0	0
1	18	5	""	"gstm2"	9050	9220	140	2191	2164	560	25	111	111	129	106	82	100	100	0	2905	2860	683	23	101	101	119	120	100	100	100	0	0.742	0.744	0.758	0.740	1.377	0.433	0.485	161	1107	94	4884	4812	-0.431	2080	2804	2053	2759	348336	460535	19.198	22.842	0	0	0
1	19	5	""	"gstm2"	9450	9220	140	2133	2133	556	26	120	120	134	85	63	100	100	0	2831	2858	760	26	109	109	124	98	79	100	100	0	0.740	0.732	0.739	0.728	1.371	0.719	0.894	165	1099	93	4735	4762	-0.434	2013	2722	2013	2749	351914	471630	23.518	27.898	0	0	0
1	20	5	""	"gstm2"	9850	9220	140	1843	1869	527	28	118	118	146	159	108	99	99	0	2625	2630	754	28	108	108	137	227	165	99	99	0	0.685	0.694	0.671	0.699	1.497	0.675	0.872	165	1099	91	4242	4273	-0.546	1725	2517	1751	2522	308374	434012	10.836	10.982	0	0	0
1	1	6	""	"cct6a"	2250	9630	150	1131	1145	511	44	102	102	113	90	79	100	99	0	1458	1544	784	50	94	94	110	179	162	100	98	0	0.754	0.719	0.717	0.709	1.614	0.676	0.820	165	1227	90	2393	2493	-0.407	1029	1364	1043	1450	188867	254711	11.467	8.011	0	0	0
1	2	6	""	"cct6a"	2650	9630	140	1453	1519	439	28	108	108	120	103	85	100	100	0	1983	1972	655	33	104	104	116	79	68	100	100	0	0.716	0.755	0.742	0.773	1.568	0.720	0.815	162	1102	88	3224	3279	-0.482	1345	1879	1411	1868	246055	319446	13.583	23.494	0	0	0
1	3	6	""	"cct6a"	3050	9630	150	1570	1565	487	31	106	106	115	57	49	100	100	0	1890	1892	671	35	101	101	115	78	67	100	100	0	0.818	0.815	0.823	0.831	1.557	0.781	0.803	172	1220	91	3253	3250	-0.290	1464	1789	1459	1791	269184	325411	25.439	22.782	0	0	0
1	4	6	""	"cct6a"	3450	9630	150	1137	1179	385	32	105	105	114	59	51	100	100	0	1555	1586	577	36	96	96	106	68	64	100	100	0	0.707	0.721	0.711	0.731	1.542	0.686	0.814	179	1213	97	2491	2564	-0.500	1032	1459	1074	1490	211089	283955	18.051	21.765	0	0	0
1	5	6	""	"h2dmb1"	3850	9630	130	463	469	149	31	111	111	121	62	51	100	96	0	479	517	209	40	100	100	114	62	54	99	95	0	0.929	0.859	0.840	0.902	2.182	0.778	0.495	132	892	93	731	775	-0.106	352	379	358	417	61952	68297	5.613	6.500	0	0	0
1	6	6	""	"h2dmb1"	4250	9630	150	472	526	258	49	112	112	128	96	75	92	83	0	502	535	244	45	103	103	123	107	86	93	84	0	0.902	0.958	0.988	0.932	2.333	1.044	0.486	142	1242	79	759	846	-0.149	360	399	414	432	74711	75998	4.146	3.850	0	0	0
1	7	6	""	"h2dmb1"	4650	9630	130	409	451	174	38	114	114	129	91	70	97	80	0	449	510	258	50	103	103	128	128	100	94	71	0	0.853	0.828	0.898	0.893	2.411	0.720	0.682	135	881	83	641	744	-0.229	295	346	337	407	60838	68783	3.538	2.984	0	0	0
1	8	6	""	"h2dmb1"	5050	9630	140	431	450	167	37	104	104	118	80	67	94	87	0	468	473	167	35	98	98	116	175	150	86	53	0	0.884	0.923	0.864	0.860	2.401	0.536	0.475	141	1127	91	697	721	-0.178	327	370	346	375	63478	66723	4.150	2.040	0	0	0
1	9	6	""	"cct7"	5450	9620	150	1571	1700	815	47	106	106	116	58	50	100	100	0	1906	2116	1084	51	97	97	110	91	82	100	98	0	0.810	0.789	0.773	0.826	1.621	0.761	0.863	182	1210	93	3274	3613	-0.304	1465	1809	1594	2019	309347	385078	27.310	22.044	0	0	0
1	10	6	""	"cct7"	5850	9630	140	1858	1882	817	43	105	105	116	80	68	100	100	0	2383	2378	1017	42	95	95	105	60	57	100	100	0	0.766	0.778	0.755	0.772	1.455	0.769	0.875	162	1102	91	4041	4060	-0.385	1753	2288	1777	2283	304913	385221	22.075	37.883	0	0	0
1	11	6	""	"cct7"	6250	9620	150	1490	1608	732	45	107	107	121	118	97	98	98	0	1958	2309	2630	113	104	104	120	96	80	98	97	0	0.746	0.681	0.810	0.783	2.004	0.309	0.348	180	1193	81	3237	3706	-0.423	1383	1854	1501	2205	289476	415692	12.602	22.802	0	0	0
1	12	6	""	"cct7"	6660	9620	150	1515	1564	751	48	108	108	122	116	95	100	99	0	1811	2013	1032	51	102	102	120	149	124	100	98	0	0.823	0.762	0.762	0.771	1.563	0.738	0.872	177	1215	91	3116	3367	-0.281	1407	1709	1456	1911	276901	356218	12.431	12.705	0	0	0
1	13	6	""	"hck"	7050	9620	140	812	856	261	30	106	106	140	246	175	99	86	0	1029	1063	333	31	101	101	166	954	574	48	0	0	0.761	0.780	0.802	0.785	1.677	0.750	0.696	174	1090	87	1634	1712	-0.394	706	928	750	962	149007	184911	2.911	0.940	-100	0	1
1	14	6	""	"hck"	7450	9630	150	943	952	313	32	108	108	121	75	61	100	98	0	1172	1209	449	37	101	101	114	87	76	100	98	0	0.780	0.762	0.777	0.765	1.655	0.723	0.780	176	1216	95	1906	1952	-0.358	835	1071	844	1108	167630	212861	11.080	12.586	0	0	0
1	15	6	""	"hck"	7850	9620	150	808	1241	1788	144	110	110	127	84	66	99	98	0	1072	2468	6356	257	99	99	130	180	138	98	90	0	0.717	0.477	0.731	0.752	2.321	0.277	0.799	201	1159	55	1671	3500	-0.480	698	973	1131	2369	249478	496045	13.262	12.989	0	0	0
1	16	6	""	"hck"	8260	9630	150	1001	1035	324	31	119	119	211	549	260	90	21	0	1195	1246	462	37	105	105	196	608	310	90	39	0	0.809	0.803	0.805	0.816	1.605	0.728	0.705	187	1201	97	1972	2057	-0.306	882	1090	916	1141	193628	233056	1.501	1.727	-100	0	1
1	17	6	""	"mmel"	8650	9620	150	12630	12629	2836	22	115	115	132	100	75	100	100	0	16312	16215	3569	22	108	108	128	116	90	100	100	0	0.772	0.777	0.762	0.780	1.245	0.772	0.951	189	1199	90	28719	28621	-0.373	12515	16204	12514	16107	2386932	3064554	124.970	138.681	0	0	0
1	18	6	""	"mmel"	9050	9620	150	11503	11119	2996	26	115	115	130	90	69	100	100	0	15821	15151	3553	23	102	102	120	106	88	100	100	0	0.724	0.731	0.734	0.723	1.254	0.734	0.957	176	1216	97	27107	26053	-0.466	11388	15719	11004	15049	1957019	2666649	122.100	141.802	0	0	0
1	19	6	""	"mmel"	9450	9620	150	12045	11619	3059	26	115	115	138	173	125	100	100	0	16031	15321	3889	25	104	104	133	179	134	100	100	0	0.749	0.756	0.767	0.755	1.252	0.754	0.965	170	1222	92	27857	26721	-0.417	11930	15927	11504	15217	1975162	2604519	66.364	84.849	0	0	0
1	20	6	""	"mmel"	9850	9620	160	10710	10194	4654	45	144	144	174	120	68	99	98	0	15234	13680	6365	46	125	125	154	115	74	97	96	0	0.699	0.741	0.731	0.839	1.829	0.734	0.960	206	1474	91	25675	23605	-0.517	10566	15109	10050	13555	2099862	2818153	83.500	117.617	0	0	0
1	1	7	""	"tnc"	2250	10040	150	404	435	185	42	99	99	107	52	48	98	91	0	491	531	239	45	97	97	108	62	57	97	95	0	0.774	0.774	0.844	0.777	2.411	0.682	0.438	168	1224	90	699	770	-0.370	305	394	336	434	73140	89186	6.308	6.823	0	0	0
1	2	7	""	"tnc"	2650	10040	140	488	495	184	37	106	106	121	69	57	99	93	0	598	641	290	45	108	108	120	68	56	99	96	0	0.780	0.730	0.766	0.757	2.112	0.626	0.506	165	1103	92	872	922	-0.358	382	490	389	533	81641	105792	5.420	7.662	0	0	0
1	3	7	""	"tnc"	3050	10030	150	416	456	185	40	108	108	138	254	184	67	17	0	560	605	281	46	103	103	143	451	315	50	11	0	0.674	0.693	0.747	0.724	2.457	0.590	0.635	167	1225	92	765	850	-0.569	308	457	348	502	76167	100993	1.252	1.024	-100	0	1
1	4	7	""	"tnc"	3450	10040	150	434	464	163	35	108	108	119	65	54	100	94	0	546	581	296	50	100	100	109	63	57	97	90	0	0.731	0.740	0.777	0.841	2.625	0.597	0.441	170	1218	94	772	837	-0.452	326	446	356	481	78945	98687	5.308	7.492	0	0	0
1	5	7	""	"n-myc"	3850	10030	140	1232	1208	340	28	107	107	119	85	71	100	100	0	1822	1839	544	29	98	98	109	59	54	100	100	0	0.653	0.632	0.620	0.630	1.551	0.602	0.809	147	1121	85	2849	2842	-0.615	1125	1724	1101	1741	177626	270331	12.812	29.322	0	0	0
1	6	7	""	"n-myc"	4250	10030	140	1025	1064	331	31	111	111	131	140	106	100	99	0	1614	1675	596	35	101	101	150	950	633	86	28	0	0.604	0.605	0.610	0.620	1.589	0.560	0.766	146	1118	95	2427	2527	-0.727	914	1513	953	1574	155408	244485	6.664	1.605	0	0	0
1	7	7	""	"n-myc"	4650	10030	130	1039	1083	681	62	117	117	146	362	247	93	69	0	1608	1676	758	45	105	105	154	769	499	92	47	0	0.613	0.615	0.600	0.593	1.701	0.618	0.640	149	875	89	2425	2537	-0.706	922	1503	966	1571	161339	249739	2.588	1.979	-100	0	1
1	8	7	""	"n-myc"	5050	10040	140	1056	1056	298	28	104	104	114	64	56	100	100	0	1577	1656	590	35	96	96	106	60	56	100	100	0	0.643	0.610	0.631	0.622	1.575	0.562	0.795	156	1112	96	2433	2512	-0.637	952	1481	952	1560	164808	258318	14.719	25.833	0	0	0
1	9	7	""	"sp8"	5430	10060	100	1093	1113	387	34	99	99	107	53	49	100	100	0	1507	1566	567	36	99	99	114	78	68	100	100	0	0.706	0.691	0.701	0.695	1.552	0.662	0.798	107	493	85	2402	2481	-0.502	994	1408	1014	1467	119118	167605	18.981	18.615	0	0	0
1	10	7	""	"sp8"	5860	10050	110	974	1006	421	41	103	103	115	72	62	100	99	0	1460	1551	738	47	101	101	112	81	72	100	100	0	0.641	0.623	0.609	0.615	1.526	0.559	0.758	102	598	86	2230	2353	-0.642	871	1359	903	1450	102626	158214	12.375	17.765	0	0	0
1	11	7	""	"sp8"	6250	10030	120	907	919	277	30	101	101	115	84	73	100	99	0	1300	1340	490	36	100	100	116	87	75	100	100	0	0.672	0.660	0.691	0.671	1.649	0.602	0.752	114	802	92	2006	2058	-0.573	806	1200	818	1240	104738	152802	9.571	14.069	0	0	0
1	12	7	""	"sp8"	6640	10030	130	841	871	304	34	102	102	117	83	70	100	100	0	1254	1299	482	37	97	97	119	149	125	100	100	0	0.639	0.640	0.636	0.637	1.577	0.597	0.769	121	907	89	1896	1971	-0.646	739	1157	769	1202	105431	157239	9.084	7.919	0	0	0
1	13	7	""	"ifnabr1"	7050	10020	140	783	802	285	35	116	116	267	1690	632	0	0	0	1059	1119	447	39	105	105	392	3416	871	0	0	0	0.699	0.677	0.680	0.676	1.805	0.618	0.682	164	1104	90	1621	1700	-0.517	667	954	686	1014	131478	183483	0.317	0.213	-100	0	1
1	14	7	""	"ifnabr1"	7450	10020	150	836	864	276	31	108	108	120	75	62	100	100	0	1204	1223	453	37	97	97	110	76	69	100	100	0	0.658	0.671	0.671	0.685	1.691	0.622	0.751	168	1224	93	1835	1882	-0.604	728	1107	756	1126	145108	205467	9.920	14.645	0	0	0
1	15	7	""	"ifnabr1"	7850	10030	150	933	988	365	36	113	113	133	112	84	99	98	0	1211	1258	562	44	101	101	127	215	169	97	94	0	0.739	0.756	0.760	0.779	1.973	0.692	0.720	176	1216	94	1930	2032	-0.436	820	1110	875	1157	173914	221364	7.634	5.260	0	0	0
1	16	7	""	"ifnabr1"	8250	10020	140	892	888	306	34	119	119	135	111	82	100	97	0	1079	1163	458	39	105	105	134	229	170	100	94	0	0.794	0.727	0.768	0.732	1.735	0.602	0.633	176	1084	91	1747	1827	-0.333	773	974	769	1058	156352	204731	6.784	4.493	0	0	0
1	17	7	""	"prph1"	8650	10020	140	218	236	154	65	119	119	138	100	72	48	12	0	257	267	117	43	120	120	142	158	111	40	6	0	0.723	0.796	0.742	0.794	3.209	0.390	0.198	160	1097	91	236	264	-0.468	99	137	117	147	37772	42663	0.980	0.791	-100	0	1
1	18	7	""	"prph1"	9050	10020	130	204	211	83	39	111	111	122	64	52	60	29	0	258	277	132	47	106	106	121	81	66	80	44	0	0.612	0.585	0.632	0.637	3.088	0.385	0.120	130	880	78	245	271	-0.708	93	152	100	171	27427	35947	1.391	1.926	-100	0	1
1	19	7	""	"prph1"	9450	10020	150	213	277	405	146	112	112	125	78	62	55	28	0	247	571	1876	328	106	106	123	105	85	71	28	0	0.716	0.355	0.728	0.661	3.565	0.215	0.742	83	1251	34	242	630	-0.482	101	141	165	465	22980	47352	1.949	4.267	-100	0	1
1	20	7	""	"prph1"	9830	10020	130	311	323	120	37	122	122	154	278	180	20	3	0	298	316	132	41	110	110	142	229	161	39	4	0	1.005	0.976	0.964	0.908	3.104	1.303	0.533	97	874	30	377	407	0.007	189	188	201	206	31374	30613	0.608	0.760	-100	0	1
1	1	8	""	"lgals9"	2250	10430	140	173	175	76	43	101	101	111	60	54	52	22	0	229	241	95	39	97	97	110	73	66	77	41	0	0.545	0.514	0.682	0.631	3.655	0.354	0.084	109	1136	58	204	218	-0.876	72	132	74	144	19048	26317	1.067	1.795	-100	0	1
1	2	8	""	"lgals9"	2650	10420	120	182	208	92	44	110	110	121	86	71	49	21	0	263	280	129	46	104	104	117	63	53	82	60	0	0.453	0.557	0.428	0.415	5.914	0.863	0.010	51	814	35	231	274	-1.142	72	159	98	176	10625	14264	1.012	2.587	-100	0	1
1	3	8	""	"lgals9"	3040	10420	80	196	206	82	39	112	112	117	55	47	61	38	0	277	290	125	43	115	115	130	68	52	78	57	0	0.519	0.537	0.473	0.566	3.494	0.368	0.095	47	301	14	246	269	-0.946	84	162	94	175	9664	13610	1.618	2.353	-100	0	1
1	4	8	""	"lgals9"	3460	10420	120	190	204	96	47	108	108	116	56	48	66	26	0	255	277	123	44	100	100	110	67	60	83	54	0	0.529	0.542	0.503	0.541	4.231	0.362	0.043	42	819	25	237	273	-0.919	82	155	96	177	8587	11641	1.571	2.493	-100	0	1
1	5	8	""	"spp1"	3840	10450	130	9041	9074	3364	37	106	106	117	84	71	100	100	0	11562	11836	4423	37	96	96	119	141	118	100	100	0	0.779	0.764	0.764	0.764	1.361	0.759	0.956	123	905	91	20401	20708	-0.360	8935	11466	8968	11740	1116077	1455781	106.631	83.099	0	0	0
1	6	8	""	"spp1"	4250	10450	100	9010	8788	2150	24	106	106	120	83	69	100	100	0	11915	12111	3214	26	103	103	124	146	117	100	100	0	0.754	0.723	0.727	0.726	1.217	0.711	0.958	98	518	95	20716	20690	-0.407	8904	11812	8682	12008	861258	1186877	104.434	82.103	0	0	0
1	7	8	""	"spp1"	4650	10440	140	7582	6544	4114	62	109	109	130	118	90	100	100	0	10039	8715	5697	65	101	101	127	143	112	100	98	0	0.752	0.747	0.742	0.787	1.594	0.733	0.959	164	1096	91	17411	15049	-0.411	7473	9938	6435	8614	1073157	1429302	54.356	60.056	0	0	0
1	8	8	""	"spp1"	5050	10440	130	6947	7509	3480	46	105	105	119	118	99	100	100	0	9622	10200	4478	43	101	101	114	83	72	100	100	0	0.719	0.733	0.726	0.725	1.363	0.737	0.955	137	887	92	16363	17503	-0.476	6842	9521	7404	10099	1028725	1397366	62.627	121.518	0	0	0
1	9	8	""	"mmp7"	5450	10430	150	466	1696	6509	383	108	108	126	135	107	93	66	0	617	1833	6857	374	99	99	122	158	129	95	73	0	0.691	0.916	0.697	0.723	2.300	0.946	0.916	183	1209	89	876	3322	-0.533	358	518	1588	1734	310336	335450	11.630	10.829	0	0	0
1	10	8	""	"mmp7"	5860	10430	150	430	454	179	39	107	107	126	99	78	96	80	0	592	630	288	45	100	100	120	109	90	96	88	0	0.657	0.655	0.687	0.676	2.362	0.582	0.504	184	1204	90	815	877	-0.606	323	492	347	530	83602	115953	3.313	4.679	0	0	0
1	11	8	""	"mmp7"	6250	10430	160	421	452	183	40	115	115	133	98	73	92	77	0	568	627	286	45	104	104	124	101	81	96	90	0	0.659	0.644	0.660	0.648	2.264	0.556	0.511	184	1500	91	770	860	-0.602	306	464	337	523	83098	115433	3.255	4.980	0	0	0
1	12	8	""	"mmp7"	6660	10420	150	422	447	181	40	113	113	134	114	85	93	67	0	570	590	272	46	108	108	129	115	89	93	82	0	0.669	0.693	0.719	0.703	2.079	0.623	0.548	182	1205	93	771	816	-0.580	309	462	334	482	81366	107302	2.746	4.009	0	0	0
1	13	8	""	"vegfa"	7030	10430	140	236	263	200	76	115	115	128	81	63	62	35	0	275	344	412	119	105	105	129	165	127	54	16	0	0.712	0.619	0.673	0.814	4.352	0.422	0.272	48	1143	15	291	387	-0.490	121	170	148	239	12647	16519	1.667	1.303	-100	0	1
1	14	8	""	"vegfa"	7440	10420	120	184	351	516	147	114	114	128	99	77	40	20	0	304	500	869	173	104	104	121	99	81	74	51	0	0.350	0.598	0.442	0.445	4.761	0.573	0.742	35	818	0	270	633	-1.515	70	200	237	396	12278	17496	2.253	3.828	-100	0	1
1	15	8	""	"vegfa"	7850	10390	120	199	210	105	50	115	115	143	175	122	19	0	0	248	328	266	81	106	106	141	267	189	22	6	0	0.592	0.428	0.741	0.710	4.417	0.188	0.030	31	828	0	226	317	-0.756	84	142	95	222	6496	10168	0.383	0.700	-100	0	1
1	16	8	""	"vegfa"	8260	10390	130	256	259	110	42	119	119	149	211	141	28	0	0	262	257	133	51	110	110	156	385	246	5	0	0	0.901	0.952	0.896	0.919	4.075	0.681	0.062	35	962	0	289	287	-0.150	137	152	140	147	9066	8998	0.521	0.262	-100	0	1
1	17	8	""	"odc"	8650	10430	140	715	728	282	38	118	118	130	99	76	99	94	0	757	835	378	45	107	107	129	141	109	98	92	0	0.918	0.838	0.825	0.860	2.074	0.780	0.596	164	1104	91	1247	1338	-0.123	597	650	610	728	119319	136944	6.040	5.007	0	0	0
1	18	8	""	"odc"	9050	10430	140	675	713	319	44	128	128	155	147	94	95	78	0	709	812	415	51	119	119	161	285	177	87	53	0	0.927	0.844	0.953	0.856	2.055	0.765	0.538	156	1112	94	1137	1278	-0.109	547	590	585	693	111164	126667	3.796	2.284	0	0	0
1	19	8	""	"odc"	9450	10430	140	669	722	332	45	120	120	137	125	91	97	91	0	793	807	403	49	113	113	144	235	163	88	70	0	0.807	0.867	0.845	0.881	2.682	0.803	0.507	160	1104	93	1229	1296	-0.309	549	680	602	694	115492	129171	4.680	2.821	0	0	0
1	20	8	""	"odc"	9850	10430	140	631	664	277	41	127	127	138	73	52	97	94	0	699	754	376	49	110	110	128	84	65	95	91	0	0.856	0.834	0.898	0.872	2.155	0.758	0.608	162	1098	90	1093	1181	-0.224	504	589	537	644	107591	122176	7.205	7.452	0	0	0
1	1	9	""	"il13ra1"	2250	10840	140	357	378	149	39	99	99	109	58	53	94	87	0	475	536	321	59	94	94	104	58	55	96	92	0	0.677	0.631	0.666	0.626	3.008	0.425	0.355	149	1119	93	639	721	-0.563	258	381	279	442	56271	79901	4.638	7.448	0	0	0
1	2	9	""	"il13ra1"	2650	10850	140	390	430	192	44	102	102	112	56	50	99	91	0	524	601	317	52	104	104	117	74	63	95	94	0	0.686	0.660	0.715	0.655	2.496	0.506	0.367	134	1131	91	708	825	-0.544	288	420	328	497	57577	80509	5.679	6.541	0	0	0
1	3	9	""	"il13ra1"	3040	10850	130	355	386	184	47	104	104	112	56	50	93	87	0	511	561	266	47	99	99	109	56	51	99	94	0	0.609	0.610	0.566	0.587	2.621	0.509	0.372	139	889	96	663	744	-0.715	251	412	282	462	53716	77928	4.893	8.071	0	0	0
1	4	9	""	"il13ra1"	3450	10850	130	377	382	161	42	100	100	110	55	50	97	86	0	529	566	275	48	96	96	105	57	54	97	95	0	0.640	0.600	0.592	0.597	2.586	0.453	0.355	144	880	82	710	752	-0.644	277	433	282	470	55004	81489	4.945	8.088	0	0	0
1	5	9	""	"rbl1"	3850	10840	130	210	238	156	65	105	105	115	86	74	56	26	0	216	243	153	62	95	95	107	84	78	55	35	0	0.868	0.899	1.034	0.999	5.445	0.641	0.223	65	904	38	226	281	-0.204	105	121	133	148	15480	15819	1.430	1.619	-100	0	1
1	6	9	""	"rbl1"	4260	10860	110	202	213	115	53	106	106	122	94	77	50	24	0	197	235	137	58	101	101	116	67	57	61	34	0	1.000	0.799	0.908	0.965	4.352	0.422	0.040	83	590	31	192	241	0.000	96	96	107	134	17690	19530	0.968	1.776	-100	0	1
1	7	9	""	"rbl1"	4670	10810	120	215	244	117	47	123	123	160	303	189	7	0	0	239	267	149	55	106	106	148	301	203	11	0	0	0.692	0.752	0.892	0.885	4.797	0.663	0.118	67	761	18	225	282	-0.531	92	133	121	161	16364	17877	0.277	0.395	-100	0	1
1	8	9	""	"rbl1"	5050	10830	130	210	342	543	158	108	108	138	210	152	26	6	0	281	468	1326	283	104	104	130	146	112	59	20	0	0.576	0.643	0.481	0.667	4.445	0.320	0.386	64	901	41	279	598	-0.796	102	177	234	364	21898	29970	0.971	2.315	-100	0	1
1	9	9	""	"mad"	5450	10840	140	345	378	218	57	104	104	117	78	66	91	75	0	351	413	273	66	97	97	113	120	106	83	55	0	0.949	0.867	0.875	0.914	2.412	0.786	0.583	149	1116	94	495	590	-0.076	241	254	274	316	56389	61489	3.346	2.500	0	0	0
1	10	9	""	"mad"	5850	10830	130	351	361	164	45	111	111	151	746	494	2	0	0	368	391	185	47	99	99	134	640	477	4	0	0	0.892	0.856	0.869	0.836	2.624	0.876	0.461	147	877	94	509	542	-0.165	240	269	250	292	53071	57409	0.282	0.402	-100	0	1
1	11	9	""	"mad"	6250	10830	150	311	348	154	44	111	111	123	75	60	91	63	0	342	391	195	49	102	102	120	101	84	85	58	0	0.833	0.820	0.823	0.849	2.355	0.635	0.441	156	1231	90	440	526	-0.264	200	240	237	289	54214	61030	3.000	2.683	0	0	0
1	12	9	""	"mad"	6650	10830	150	287	320	166	51	111	111	125	91	72	67	49	0	305	377	259	68	101	101	115	72	62	80	66	0	0.863	0.757	0.769	0.774	3.278	0.708	0.240	159	1226	75	380	485	-0.213	176	204	209	276	50885	59995	2.143	3.639	-100	0	1
1	13	9	""	"tcn2"	7050	10830	150	595	625	301	48	113	113	143	237	165	80	52	0	701	734	373	50	103	103	165	615	372	49	5	0	0.806	0.811	0.825	0.791	1.953	0.743	0.652	170	1222	90	1080	1143	-0.311	482	598	512	631	106250	124733	2.034	0.925	-100	0	1
1	14	9	""	"tcn2"	7450	10820	150	669	693	227	32	111	111	130	240	184	93	64	0	742	796	309	38	100	100	142	942	663	23	0	0	0.869	0.836	0.820	0.845	1.991	0.787	0.691	165	1227	85	1200	1278	-0.203	558	642	582	696	114282	131408	2.346	0.694	-100	0	1
1	15	9	""	"tcn2"	7850	10830	150	666	690	256	37	124	124	150	181	120	96	76	0	788	839	327	38	113	113	150	327	218	92	51	0	0.803	0.780	0.713	0.781	1.804	0.750	0.688	177	1215	93	1217	1292	-0.317	542	675	566	726	122071	148506	2.983	2.107	0	0	0
1	16	9	""	"tcn2"	8250	10830	150	564	583	228	39	111	111	125	82	65	96	92	0	671	768	716	93	103	103	120	94	78	96	90	0	0.798	0.710	0.770	0.763	2.220	0.399	0.451	184	1196	81	1021	1137	-0.326	453	568	472	665	107277	141382	5.585	6.894	0	0	0
1	17	9	""	"mupar1"	8650	10830	150	1428	1437	373	25	115	115	130	91	70	100	100	0	1978	1976	526	26	106	106	126	125	99	99	98	0	0.701	0.707	0.697	0.721	1.690	0.686	0.845	168	1224	96	3185	3192	-0.513	1313	1872	1322	1870	241434	332034	14.363	14.800	0	0	0
1	18	9	""	"mupar1"	9050	10830	140	1451	1486	386	25	118	118	135	91	67	100	100	0	1913	1924	524	27	108	108	134	161	120	100	100	0	0.739	0.753	0.740	0.754	1.495	0.730	0.837	163	1101	95	3138	3184	-0.436	1333	1805	1368	1816	242219	313641	14.846	11.118	0	0	0
1	19	9	""	"mupar1"	9450	10820	140	1360	1380	329	23	125	125	151	121	80	100	100	0	1924	1912	657	34	110	110	136	128	94	100	99	0	0.681	0.696	0.697	0.719	1.515	0.644	0.812	169	1095	88	3049	3057	-0.554	1235	1814	1255	1802	233145	323187	10.157	13.875	0	0	0
1	20	9	""	"mupar1"	9850	10820	150	1438	1434	399	27	127	127	146	138	94	100	100	0	1849	1850	533	28	113	113	138	201	145	99	98	0	0.755	0.752	0.756	0.765	1.596	0.719	0.797	173	1219	91	3047	3044	-0.405	1311	1736	1307	1737	248039	320054	9.333	8.517	0	0	0
1	1	10	""	"sp6"	2250	11260	130	1580	1552	445	28	100	100	106	49	46	100	100	0	1964	2001	618	30	88	88	96	50	52	100	100	0	0.789	0.759	0.736	0.761	1.491	0.735	0.839	147	877	92	3356	3365	-0.342	1480	1876	1452	1913	228143	294118	29.510	38.100	0	0	0
1	2	10	""	"sp6"	2620	11300	140	1553	1603	468	29	101	101	110	56	50	100	100	0	2052	1986	551	27	94	94	104	66	63	100	100	0	0.742	0.794	0.799	0.790	1.529	0.783	0.843	152	1112	88	3410	3394	-0.431	1452	1958	1502	1892	243698	301807	26.661	28.515	0	0	0
1	3	10	""	"sp6"	3050	11260	130	1638	1600	416	26	97	97	103	49	47	100	100	0	2022	2031	575	28	93	93	101	50	49	100	100	0	0.799	0.776	0.785	0.776	1.402	0.757	0.883	136	892	92	3470	3441	-0.324	1541	1929	1503	1938	217595	276263	30.551	38.600	0	0	0
1	4	10	""	"sp6"	3460	11250	140	1555	1566	451	28	105	105	115	60	52	100	100	0	1903	1942	534	27	97	97	113	251	222	100	99	0	0.803	0.792	0.804	0.785	1.484	0.779	0.839	143	1125	97	3256	3306	-0.317	1450	1806	1461	1845	223869	277693	24.183	7.287	0	0	0
1	5	10	""	"wdr12"	3850	11240	140	353	370	154	41	105	105	113	57	50	94	83	0	430	462	223	48	98	98	106	60	56	94	87	0	0.747	0.728	0.794	0.815	2.937	0.645	0.463	155	1110	91	580	629	-0.421	248	332	265	364	57370	71559	4.509	5.933	0	0	0
1	6	10	""	"wdr12"	4250	11230	140	345	354	145	40	109	109	120	71	59	90	73	0	414	450	216	48	100	100	113	68	60	98	84	0	0.752	0.700	0.734	0.684	2.573	0.581	0.410	154	1109	88	550	595	-0.411	236	314	245	350	54583	69334	3.296	4.956	0	0	0
1	7	10	""	"wdr12"	4650	11230	140	336	363	166	45	111	111	124	64	51	89	74	0	424	446	193	43	102	102	115	75	65	94	84	0	0.699	0.733	0.750	0.686	2.974	0.643	0.388	151	1110	88	547	596	-0.517	225	322	252	344	54866	67314	3.734	4.413	0	0	0
1	8	10	""	"wdr12"	5050	11230	150	352	403	264	65	115	115	144	132	91	80	43	0	427	501	390	77	104	104	137	165	120	82	48	0	0.734	0.725	0.761	0.712	2.832	0.656	0.420	162	1230	87	560	685	-0.446	237	323	288	397	65263	81185	1.962	2.206	-100	0	1
1	9	10	""	"phdla3"	5450	11230	150	12430	11913	2777	23	107	107	132	438	331	100	100	0	20048	19515	5117	26	101	101	124	395	318	100	100	0	0.618	0.608	0.611	0.614	1.282	0.598	0.962	182	1210	87	32270	31220	-0.694	12323	19947	11806	19414	2168210	3551720	26.897	49.091	0	0	0
1	10	10	""	"phdla3"	5850	11240	150	12876	12225	2851	23	108	108	124	114	91	100	100	0	21610	20690	4986	24	104	104	127	155	122	100	100	0	0.594	0.589	0.592	0.589	1.293	0.582	0.968	172	1216	96	34274	32703	-0.751	12768	21506	12117	20586	2102659	3558717	106.149	132.665	0	0	0
1	11	10	""	"phdla3"	6250	11240	150	12187	11724	2849	24	109	109	126	88	69	100	100	0	20005	19235	4699	24	104	104	123	140	113	100	100	0	0.607	0.607	0.600	0.608	1.258	0.600	0.960	180	1208	94	31979	30746	-0.720	12078	19901	11615	19131	2110316	3462215	131.795	136.514	0	0	0
1	12	10	""	"phdla3"	6650	11230	150	11576	11147	2900	26	110	110	125	110	88	100	100	0	18874	18201	4491	24	99	99	116	118	101	100	100	0	0.611	0.610	0.613	0.604	1.248	0.606	0.964	183	1205	93	30241	29139	-0.711	11466	18775	11037	18102	2039959	3330812	100.200	153.263	0	0	0
1	13	10	""	"il7r"	7050	11230	140	4112	4111	846	20	109	109	125	162	129	100	100	0	5467	5457	1340	24	101	101	127	348	274	100	99	0	0.746	0.747	0.758	0.760	1.322	0.729	0.929	173	1091	92	9369	9358	-0.423	4003	5366	4002	5356	711179	944023	24.605	15.316	0	0	0
1	14	10	""	"il7r"	7450	11230	140	4215	4129	899	21	111	111	126	85	67	100	100	0	5588	5546	1167	21	103	103	130	190	146	100	100	0	0.748	0.738	0.740	0.732	1.267	0.731	0.939	165	1099	90	9589	9461	-0.419	4104	5485	4018	5443	681229	915070	47.094	28.505	0	0	0
1	15	10	""	"il7r"	7850	11230	150	4004	3955	1051	26	122	122	140	110	78	100	100	0	5339	5291	1412	26	110	110	136	233	171	100	100	0	0.742	0.740	0.737	0.738	1.298	0.727	0.926	174	1214	94	9111	9014	-0.431	3882	5229	3833	5181	688140	920706	34.682	22.124	0	0	0
1	16	10	""	"il7r"	8250	11220	150	3669	3700	914	24	113	113	129	95	73	100	100	0	5267	5275	1319	25	106	106	124	95	76	100	100	0	0.689	0.694	0.695	0.695	1.306	0.683	0.924	180	1208	87	8717	8756	-0.537	3556	5161	3587	5169	665966	949413	37.589	54.221	0	0	0
1	17	10	""	"buffer"	8650	11220	150	100	119	65	54	116	116	129	69	53	16	3	0	108	137	115	83	107	107	124	90	72	13	7	0	-16.000	0.100	1.056	1.098	4.337	0.253	0.054	156	1272	100	-15	33	Error	-16	1	3	30	18634	21366	-0.145	0.144	-100	0	1
1	18	10	""	"buffer"	9080	11240	80	242	477	410	85	121	121	151	226	149	41	29	0	285	387	492	127	121	121	230	1332	579	5	0	0	0.738	1.338	1.113	1.448	6.236	0.917	0.326	17	351	0	285	622	-0.438	121	164	356	266	8111	6576	1.442	0.118	-100	0	1
1	19	10	""	"buffer"	9480	11290	120	641	765	556	72	122	122	141	87	61	95	82	0	340	421	293	69	113	113	136	100	73	65	51	0	2.286	2.088	1.817	2.546	4.010	2.563	0.302	41	832	0	746	951	1.193	519	227	643	308	31346	17247	7.172	2.850	0	0	0
1	20	10	""	"buffer"	9790	11220	50	129	264	338	128	127	127	141	89	63	25	25	0	98	340	496	145	123	123	156	122	78	25	25	0	-0.080	0.631	0.778	0.456	5.551	0.388	0.053	12	104	100	-23	354	Error	2	-25	137	217	3168	4078	1.382	1.508	-100	0	1
1	1	11	""	"sp3"	2260	11670	140	2338	2271	629	27	95	95	105	56	53	100	100	0	2363	2352	823	34	88	88	96	50	52	100	100	0	0.986	0.961	0.978	0.989	1.437	0.930	0.870	151	1115	94	4518	4440	-0.020	2243	2275	2176	2264	342932	355214	38.679	45.120	0	0	0
1	2	11	""	"sp3"	2650	11650	140	2289	2289	661	28	96	96	161	1361	845	91	17	0	2424	2368	660	27	91	91	122	514	421	99	98	0	0.940	0.963	0.980	0.961	1.416	0.963	0.900	150	1114	93	4526	4470	-0.089	2193	2333	2193	2277	343340	355151	1.564	4.370	0	0	0
1	3	11	""	"sp3"	3040	11640	130	2140	2167	546	25	95	95	104	54	51	100	100	0	2301	2314	644	27	93	93	100	50	50	100	100	0	0.926	0.933	0.942	0.946	1.482	0.916	0.872	148	876	90	4253	4293	-0.111	2045	2208	2072	2221	320699	342524	38.204	44.280	0	0	0
1	4	11	""	"sp3"	3450	11650	140	2259	2238	552	24	106	106	115	64	55	100	100	0	2329	2305	655	28	95	95	107	61	57	100	100	0	0.964	0.965	0.975	0.976	1.362	0.947	0.901	162	1102	95	4387	4342	-0.053	2153	2234	2132	2210	362612	373464	33.172	36.033	0	0	0
1	5	11	""	"rrm2"	3850	11640	150	202	212	96	45	105	105	113	55	48	70	42	0	319	338	134	39	99	99	107	54	50	95	83	0	0.441	0.448	0.473	0.447	3.110	0.335	0.141	180	1206	91	317	346	-1.181	97	220	107	239	38135	60805	1.800	4.278	-100	0	1
1	6	11	""	"rrm2"	4250	11640	140	198	211	91	43	105	105	114	66	57	65	31	0	330	343	130	37	100	100	112	81	72	90	70	0	0.404	0.436	0.466	0.456	2.536	0.446	0.226	161	1099	89	323	349	-1.308	93	230	106	243	33919	55272	1.470	2.852	-100	0	1
1	7	11	""	"rrm2"	4660	11630	150	181	189	79	41	108	108	117	64	54	53	27	0	289	305	115	37	99	99	110	54	49	93	82	0	0.384	0.393	0.444	0.410	3.172	0.357	0.088	180	1207	90	263	287	-1.381	73	190	81	206	34105	54960	1.125	3.611	-100	0	1
1	8	11	""	"rrm2"	5060	11630	150	219	271	235	86	111	111	142	196	138	24	7	0	317	385	414	107	104	104	138	206	149	53	12	0	0.507	0.569	0.545	0.523	3.562	0.474	0.408	211	1148	69	321	441	-0.980	108	213	160	281	57144	81333	0.658	1.199	-100	0	1
1	9	11	""	"myd116"	5450	11630	150	1547	1551	446	28	110	110	134	243	181	98	96	0	2478	2454	687	27	97	97	124	242	195	99	98	0	0.604	0.611	0.602	0.602	1.526	0.604	0.836	194	1192	91	3818	3798	-0.727	1437	2381	1441	2357	300872	475987	5.831	9.628	0	0	0
1	10	11	""	"myd116"	5850	11630	160	1548	1558	451	28	104	104	119	110	92	100	100	0	2446	2389	590	24	98	98	111	104	93	100	100	0	0.615	0.635	0.630	0.619	1.483	0.626	0.856	190	1494	92	3792	3745	-0.701	1444	2348	1454	2291	296019	453979	13.082	21.904	0	0	0
1	11	11	""	"myd116"	6250	11630	150	1556	1690	855	50	105	105	118	74	62	100	100	0	2304	2756	2487	90	99	99	125	445	356	99	97	0	0.658	0.597	0.643	0.641	1.573	0.399	0.688	194	1194	96	3656	4242	-0.604	1451	2205	1585	2657	327842	534577	21.243	5.912	0	0	0
1	12	11	""	"myd116"	6650	11630	160	1463	1440	406	28	103	103	112	60	53	100	99	0	2235	2247	643	28	98	98	109	74	67	100	100	0	0.636	0.622	0.617	0.612	1.514	0.598	0.844	198	1482	94	3497	3486	-0.653	1360	2137	1337	2149	285033	444960	22.133	28.892	0	0	0
1	13	11	""	"selenbp1"	7050	11620	150	305	317	138	43	107	107	118	71	60	83	66	0	360	390	167	42	101	101	116	123	106	84	54	0	0.764	0.727	0.700	0.691	3.132	0.627	0.277	181	1211	88	457	499	-0.388	198	259	210	289	57440	70513	2.803	2.228	0	0	0
1	14	11	""	"selenbp1"	7450	11630	140	358	482	543	112	119	119	155	212	136	57	17	0	434	694	1310	188	108	108	153	272	177	58	26	0	0.733	0.619	0.693	0.732	2.953	0.325	0.397	166	1096	95	565	949	-0.448	239	326	363	586	79999	115193	1.542	1.989	-100	0	1
1	15	11	""	"selenbp1"	7850	11630	150	311	328	129	39	119	119	136	99	72	78	47	0	397	421	181	42	106	106	127	113	88	89	65	0	0.660	0.663	0.683	0.658	2.879	0.520	0.279	180	1207	91	483	524	-0.599	192	291	209	315	59003	75804	1.939	2.602	-100	0	1
1	16	11	""	"selenbp1"	8260	11630	160	267	281	145	51	113	113	140	268	191	14	1	0	357	386	226	58	106	106	139	415	298	16	1	0	0.614	0.600	0.609	0.601	3.797	0.601	0.836	186	1489	94	405	448	-0.704	154	251	168	280	52259	71802	0.526	0.595	-100	0	1
1	17	11	""	"sp5"	8650	11630	130	1745	1697	476	28	117	117	145	215	148	99	97	0	2196	2212	596	26	108	108	139	305	219	100	98	0	0.780	0.751	0.741	0.737	1.496	0.765	0.819	141	883	95	3716	3684	-0.358	1628	2088	1580	2104	239279	311871	7.219	6.797	0	0	0
1	18	11	""	"sp5"	9050	11640	130	1320	1414	670	47	113	113	125	69	55	99	97	0	1643	1792	853	47	105	105	122	125	102	98	97	0	0.785	0.771	0.773	0.771	1.825	0.754	0.830	146	878	90	2745	2988	-0.349	1207	1538	1301	1687	206412	261610	18.681	13.360	0	0	0
1	19	11	""	"sp5"	9450	11630	130	1829	1805	505	27	116	116	130	95	73	100	100	0	2281	2187	622	28	110	110	130	128	98	100	100	0	0.789	0.813	0.786	0.807	1.482	0.796	0.841	143	881	89	3884	3766	-0.342	1713	2171	1689	2077	258052	312766	17.632	16.070	0	0	0
1	20	11	""	"sp5"	9850	11630	140	1642	1607	463	28	115	115	132	100	75	99	99	0	2166	2147	636	29	111	111	126	84	66	100	100	0	0.743	0.733	0.735	0.721	1.497	0.717	0.872	150	1118	91	3582	3528	-0.429	1527	2055	1492	2036	241028	322030	14.750	24.060	0	0	0
2	1	1	""	"sp4"	11250	7620	120	1855	1884	573	30	110	110	125	105	84	100	100	0	2283	2286	767	33	99	99	118	143	121	100	100	0	0.799	0.811	0.825	0.827	1.431	0.793	0.896	107	809	85	3929	3961	-0.324	1745	2184	1774	2187	201589	244639	16.752	15.161	0	0	0
2	2	1	""	"sp4"	11630	7610	120	1956	1947	622	31	112	112	130	156	120	100	100	0	2181	2259	750	33	98	98	115	130	113	100	100	0	0.885	0.849	0.843	0.846	1.488	0.847	0.870	109	801	81	3927	3996	-0.176	1844	2083	1835	2161	212212	246189	11.647	16.492	0	0	0
2	3	1	""	"sp4"	12040	7620	120	1839	1838	441	23	106	106	114	55	48	100	100	0	2197	2159	640	29	93	93	105	66	62	100	100	0	0.824	0.838	0.826	0.855	1.414	0.812	0.902	109	807	88	3837	3798	-0.279	1733	2104	1732	2066	200323	235299	31.345	31.121	0	0	0
2	4	1	""	"sp4"	12430	7620	120	1879	1856	532	28	109	109	124	81	65	100	100	0	2220	2254	652	28	100	100	113	67	59	100	100	0	0.835	0.811	0.810	0.797	1.521	0.797	0.884	115	797	86	3890	3901	-0.260	1770	2120	1747	2154	213490	259179	21.383	31.955	0	0	0
2	5	1	""	"cd37"	12840	7610	130	825	903	635	70	107	107	118	64	54	100	100	0	1122	1306	1240	94	101	101	116	109	93	100	99	0	0.703	0.661	0.720	0.681	1.617	0.548	0.835	138	882	88	1739	2001	-0.508	718	1021	796	1205	124600	180190	12.266	10.917	0	0	0
2	6	1	""	"cd37"	13240	7610	140	825	841	280	33	110	110	122	75	61	100	100	0	1080	1150	478	41	100	100	116	87	75	99	97	0	0.730	0.696	0.694	0.725	1.855	0.628	0.701	140	1126	86	1695	1781	-0.454	715	980	731	1050	117756	160939	9.587	11.885	0	0	0
2	7	1	""	"cd37"	13640	7610	130	809	839	289	34	107	107	128	232	181	97	81	0	1135	1141	414	36	97	97	109	75	68	100	100	0	0.676	0.701	0.688	0.700	1.724	0.668	0.771	136	888	89	1740	1776	-0.565	702	1038	732	1044	114112	155182	3.065	13.760	0	0	0
2	8	1	""	"cd37"	14040	7610	140	804	814	284	34	112	112	126	73	57	100	99	0	1067	1140	394	34	103	103	119	119	100	100	100	0	0.718	0.677	0.658	0.666	1.676	0.650	0.734	148	1120	90	1656	1739	-0.478	692	964	702	1037	120510	168757	9.425	8.580	0	0	0
2	9	1	""	"hif1a"	14450	7610	140	505	531	195	36	113	113	125	76	60	100	95	0	659	722	361	50	102	102	121	98	80	97	92	0	0.704	0.674	0.687	0.748	2.464	0.531	0.434	146	1122	91	949	1038	-0.506	392	557	418	620	77529	105461	5.342	6.133	0	0	0
2	10	1	""	"hif1a"	14840	7620	130	511	531	195	36	112	112	121	57	47	99	97	0	723	776	394	50	106	106	120	76	63	98	95	0	0.647	0.625	0.642	0.671	2.159	0.495	0.530	145	877	96	1016	1089	-0.628	399	617	419	670	76978	112578	7.193	8.632	0	0	0
2	11	1	""	"hif1a"	15240	7620	130	437	490	220	44	97	97	108	83	76	97	89	0	576	691	351	50	90	90	98	59	60	100	97	0	0.700	0.654	0.709	0.672	2.330	0.549	0.463	136	892	96	826	994	-0.515	340	486	393	601	66701	93924	4.602	10.051	0	0	0
2	12	1	""	"hif1a"	15640	7610	140	515	528	217	41	120	120	142	98	69	95	81	0	663	711	353	49	108	108	133	99	74	95	89	0	0.712	0.677	0.666	0.705	2.655	0.557	0.468	155	1106	95	950	1011	-0.490	395	555	408	603	81883	110195	3.939	5.838	0	0	0
2	13	1	""	"cd47"	16040	7600	150	1220	1200	482	40	122	122	137	80	58	99	98	0	1440	1409	570	40	117	117	146	322	220	97	85	0	0.830	0.834	0.843	0.824	1.665	0.817	0.778	192	1186	91	2421	2370	-0.269	1098	1323	1078	1292	230417	270480	13.288	3.922	0	0	0
2	14	1	""	"cd47"	16440	7600	150	1206	1226	439	35	130	130	154	125	81	99	97	0	1460	1508	659	43	124	124	159	149	93	99	96	0	0.805	0.792	0.803	0.815	1.631	0.734	0.768	195	1185	94	2412	2480	-0.313	1076	1336	1096	1384	239079	294003	8.576	9.054	0	0	0
2	15	1	""	"cd47"	16840	7600	160	1161	1178	496	42	115	115	144	125	86	98	96	0	1296	1364	866	63	107	107	137	134	97	98	95	0	0.880	0.846	0.872	0.900	1.723	0.708	0.711	199	1473	79	2235	2320	-0.184	1046	1189	1063	1257	234481	271368	8.272	9.157	0	0	0
2	16	1	""	"cd47"	17250	7610	170	715	816	468	57	115	115	177	277	156	83	52	0	926	1011	591	58	109	109	171	278	162	85	67	0	0.734	0.777	0.755	0.830	2.597	0.765	0.668	206	1615	81	1417	1603	-0.446	600	817	701	902	168086	208315	2.307	3.022	0	0	0
2	17	1	""	"sp7"	17650	7600	140	1637	1798	1360	75	106	106	153	252	164	95	87	0	1906	2333	3304	141	104	104	158	391	247	87	80	0	0.850	0.759	0.916	0.939	1.978	0.451	0.617	145	1099	30	3333	3921	-0.234	1531	1802	1692	2229	260695	338303	6.528	5.563	0	0	0
2	18	1	""	"sp7"	18050	7620	120	1970	1995	1313	65	118	118	172	400	232	95	87	0	2177	2562	3779	147	106	106	174	646	371	91	80	0	0.894	0.764	0.891	0.913	1.893	0.411	0.612	108	805	84	3923	4333	-0.162	1852	2071	1877	2456	215478	276749	4.558	3.697	0	0	0
2	19	1	""	"sp7"	18430	7560	110	1900	1925	577	29	106	106	114	62	54	100	100	0	2080	2064	616	29	94	94	105	63	60	100	100	0	0.903	0.923	0.925	0.919	1.567	0.920	0.873	96	612	83	3780	3789	-0.147	1794	1986	1819	1970	184831	198127	29.210	31.095	0	0	0
2	20	1	""	"sp7"	18830	7590	110	2008	1997	449	22	102	102	108	53	49	100	100	0	2166	2161	600	27	90	90	101	56	55	100	100	0	0.918	0.915	0.910	0.941	1.450	0.893	0.884	96	612	89	3982	3966	-0.123	1906	2076	1895	2071	191704	207457	35.642	36.786	0	0	0
2	1	2	""	"ara"	11210	8030	70	285	303	99	32	111	111	123	64	52	90	80	0	161	202	131	64	100	100	116	87	75	40	20	0	2.852	1.882	1.584	1.240	2.939	0.684	0.299	10	225	45	235	294	1.512	174	61	192	102	3030	2023	2.813	0.989	-100	0	1
2	2	2	""	"ara"	11630	8010	150	124	125	44	35	107	107	116	86	74	6	0	0	102	114	57	50	98	98	109	71	65	11	3	0	4.250	1.125	1.101	1.220	4.135	0.405	0.006	156	1272	100	21	34	2.087	17	4	18	16	19458	17840	0.105	0.070	-100	0	1
2	3	2	""	"ara"	12030	8010	150	115	126	62	49	107	107	118	88	74	12	1	0	107	118	71	60	94	94	109	118	108	5	2	0	0.615	0.792	1.305	1.153	5.595	0.141	0.064	156	1272	100	21	43	-0.701	8	13	19	24	19707	18415	0.091	0.076	-100	0	1
2	4	2	""	"ara"	12430	8010	150	119	123	54	43	110	110	123	95	77	6	1	0	100	110	61	55	99	99	118	156	132	1	0	0	9.000	1.182	1.133	1.084	3.988	0.108	0.017	156	1272	100	10	24	3.170	9	1	13	11	19152	17219	0.000	-0.051	-100	0	1
2	5	2	""	"hmga1"	12840	8010	140	6749	6512	2081	31	111	111	136	264	194	100	100	0	8073	7751	2605	33	99	99	133	331	248	100	100	0	0.832	0.837	0.851	0.840	1.364	0.824	0.925	163	1105	92	14612	14053	-0.265	6638	7974	6401	7652	1061417	1263385	24.152	23.015	0	0	0
2	6	2	""	"hmga1"	13240	8010	150	6239	6066	2229	36	113	113	129	143	110	100	100	0	7675	7261	2552	35	103	103	128	273	213	100	100	0	0.809	0.832	0.817	0.835	1.501	0.832	0.930	167	1225	87	13698	13111	-0.306	6126	7572	5953	7158	1013061	1212657	41.517	26.128	0	0	0
2	7	2	""	"hmga1"	13650	8010	140	6298	6236	1977	31	109	109	122	83	68	100	100	0	7768	7527	2481	32	100	100	112	68	60	100	100	0	0.807	0.825	0.823	0.839	1.437	0.813	0.928	169	1095	95	13857	13554	-0.309	6189	7668	6127	7427	1053847	1272111	73.663	109.044	0	0	0
2	8	2	""	"hmga1"	14050	8010	150	5689	5706	2084	36	114	114	128	79	61	100	100	0	7071	6898	2738	39	103	103	126	145	115	100	99	0	0.800	0.823	0.818	0.851	1.666	0.806	0.925	174	1218	88	12543	12387	-0.322	5575	6968	5592	6795	992846	1200173	70.608	46.703	0	0	0
2	9	2	""	"cdkn1a"	14440	8010	150	1399	1434	531	37	113	113	124	92	74	100	98	0	2385	2428	856	35	101	101	115	79	68	100	100	0	0.563	0.568	0.576	0.557	1.567	0.548	0.826	191	1197	93	3570	3648	-0.829	1286	2284	1321	2327	273851	463668	14.239	29.278	0	0	0
2	10	2	""	"cdkn1a"	14840	8000	150	1484	1485	459	30	109	109	121	67	55	100	99	0	2626	2540	734	28	106	106	121	86	71	100	100	0	0.546	0.565	0.563	0.556	1.406	0.556	0.892	196	1192	96	3895	3810	-0.873	1375	2520	1376	2434	291023	497809	20.358	28.128	0	0	0
2	11	2	""	"cdkn1a"	15250	8000	170	1324	1362	481	35	100	100	114	90	78	99	99	0	2428	2403	765	31	95	95	110	128	116	100	100	0	0.525	0.547	0.550	0.534	1.580	0.534	0.853	214	1610	84	3557	3570	-0.930	1224	2333	1262	2308	291545	514235	13.867	17.914	0	0	0
2	12	2	""	"cdkn1a"	15640	8010	160	1220	1259	713	56	107	107	119	70	58	97	94	0	2177	2245	1271	56	98	98	111	113	101	99	96	0	0.535	0.537	0.533	0.518	1.738	0.522	0.851	219	1461	96	3192	3299	-0.902	1113	2079	1152	2147	275645	491633	16.286	18.885	0	0	0
2	13	2	""	"hmga2"	16050	8010	160	1072	1087	430	39	127	127	153	144	94	98	94	0	1411	1432	673	46	118	118	150	189	126	97	91	0	0.731	0.731	0.710	0.763	1.871	0.690	0.718	176	1501	92	2238	2274	-0.452	945	1293	960	1314	191298	251994	6.486	6.783	0	0	0
2	14	2	""	"hmga2"	16440	8000	130	1201	1220	391	32	125	125	147	143	97	99	98	0	1614	1576	538	34	113	113	140	115	82	100	100	0	0.717	0.748	0.767	0.767	1.600	0.717	0.758	152	872	94	2577	2558	-0.480	1076	1501	1095	1463	185374	239612	7.503	12.487	0	0	0
2	15	2	""	"hmga2"	16840	8000	140	1098	1124	440	39	108	108	130	171	131	99	95	0	1496	1497	539	36	102	102	129	255	197	100	96	0	0.710	0.728	0.716	0.708	1.692	0.685	0.781	158	1102	85	2384	2411	-0.494	990	1394	1016	1395	177659	236562	5.813	5.365	0	0	0
2	16	2	""	"hmga2"	17240	8000	140	924	943	362	38	115	115	139	118	84	99	97	0	1248	1291	550	42	104	104	143	222	155	98	93	0	0.707	0.698	0.711	0.694	1.697	0.633	0.724	161	1103	89	1953	2015	-0.500	809	1144	828	1187	151872	207831	6.814	5.171	0	0	0
2	17	2	""	"sp2"	17630	8000	110	1196	1298	823	63	113	113	125	78	62	98	94	0	1451	2015	3436	170	98	98	116	90	77	100	99	0	0.800	0.618	0.757	0.717	1.779	0.264	0.553	119	580	84	2436	3102	-0.322	1083	1353	1185	1917	154421	239804	15.038	21.100	0	0	0
2	18	2	""	"sp2"	18040	8010	120	1841	1827	577	31	124	124	141	83	58	100	100	0	2106	2164	818	37	114	114	134	93	69	99	98	0	0.862	0.831	0.831	0.874	1.686	0.790	0.819	119	797	95	3709	3753	-0.214	1717	1992	1703	2050	217410	257499	20.313	21.828	0	0	0
2	19	2	""	"sp2"	18440	8000	140	1678	1765	1250	70	126	126	190	342	180	91	84	0	2026	2141	1451	67	116	116	186	456	245	90	83	0	0.813	0.809	0.829	0.805	1.752	0.794	0.815	131	1137	89	3462	3664	-0.299	1552	1910	1639	2025	231225	280501	4.605	4.287	0	0	0
2	20	2	""	"sp2"	18840	8000	130	1759	1674	594	35	118	118	185	431	232	96	87	0	1819	1919	777	40	119	119	183	381	208	96	93	0	0.965	0.864	0.901	0.887	1.590	0.817	0.843	131	893	92	3341	3356	-0.051	1641	1700	1556	1800	219339	251414	3.455	4.556	0	0	0
2	1	3	""	"cenpb"	11240	8410	150	2419	2415	681	28	105	105	121	88	72	100	100	0	3493	3691	1330	36	97	97	116	124	106	100	100	0	0.681	0.643	0.675	0.655	1.499	0.602	0.870	192	1196	94	5710	5904	-0.554	2314	3396	2310	3594	463607	708704	26.068	28.831	0	0	0
2	2	3	""	"cenpb"	11650	8410	150	3218	3264	957	29	109	109	116	58	50	100	100	0	4719	4845	1594	32	101	101	112	76	67	100	100	0	0.673	0.665	0.685	0.671	1.363	0.640	0.883	182	1206	83	7727	7899	-0.571	3109	4618	3155	4744	594035	881757	54.276	62.276	0	0	0
2	3	3	""	"cenpb"	12040	8410	150	3197	3146	914	29	111	111	119	65	54	100	100	0	4851	4750	1664	35	98	98	111	84	75	100	100	0	0.649	0.652	0.662	0.662	1.482	0.623	0.900	183	1209	87	7839	7687	-0.624	3086	4753	3035	4652	575730	869244	46.569	55.226	0	0	0
2	4	3	""	"cenpb"	12450	8410	160	2930	2898	858	29	107	107	119	69	57	100	100	0	4257	4419	1636	37	98	98	109	76	69	100	100	0	0.679	0.646	0.667	0.660	1.510	0.612	0.901	187	1497	95	6982	7112	-0.559	2823	4159	2791	4321	541849	826416	40.275	56.711	0	0	0
2	5	3	""	"hmgn1"	12840	8410	160	1034	1025	333	32	113	113	134	200	149	99	93	0	1200	1215	407	33	104	104	131	327	249	98	85	0	0.840	0.821	0.823	0.825	1.768	0.803	0.740	177	1507	84	2017	2023	-0.252	921	1096	912	1111	181463	215091	4.455	3.315	0	0	0
2	6	3	""	"hmgn1"	13240	8410	150	1121	1132	365	32	115	115	127	72	56	99	99	0	1272	1350	507	37	104	104	120	99	82	100	98	0	0.861	0.816	0.822	0.822	1.763	0.775	0.747	170	1222	90	2174	2263	-0.216	1006	1168	1017	1246	192401	229423	13.958	12.424	0	0	0
2	7	3	""	"hmgn1"	13640	8410	150	1031	1033	373	36	114	114	125	79	63	100	98	0	1236	1276	486	38	104	104	118	83	70	99	98	0	0.810	0.784	0.783	0.791	1.703	0.760	0.797	181	1207	91	2049	2091	-0.304	917	1132	919	1172	186883	231003	11.494	13.952	0	0	0
2	8	3	""	"hmgn1"	14040	8410	150	1073	1045	410	39	116	116	127	71	55	98	97	0	1187	1301	769	59	106	106	120	70	58	99	98	0	0.885	0.777	0.815	0.789	1.789	0.655	0.701	184	1203	96	2038	2124	-0.176	957	1081	929	1195	192257	239364	12.930	16.871	0	0	0
2	9	3	""	"chi3l3"	14450	8410	120	280	300	180	60	111	111	123	72	58	74	58	0	304	342	176	51	106	106	120	71	59	83	66	0	0.854	0.801	0.738	0.807	3.187	0.762	0.175	86	793	53	367	425	-0.228	169	198	189	236	25817	29449	2.458	3.127	0	0	0
2	10	3	""	"chi3l3"	14830	8420	130	224	241	108	44	115	115	128	66	51	67	39	0	330	378	192	50	110	110	122	73	59	86	67	0	0.495	0.470	0.488	0.490	4.181	0.323	0.149	101	892	56	329	394	-1.014	109	220	126	268	24345	38161	1.712	3.507	-100	0	1
2	11	3	""	"chi3l3"	15240	8410	140	199	211	105	49	106	106	116	65	56	60	31	0	244	290	179	61	98	98	113	91	80	67	42	0	0.637	0.547	0.600	0.584	3.949	0.398	0.171	134	1127	71	239	297	-0.651	93	146	105	192	28216	38860	1.462	1.945	-100	0	1
2	12	3	""	"chi3l3"	15640	8410	140	193	213	113	53	102	102	112	59	52	62	41	0	252	284	178	62	96	96	108	64	59	74	54	0	0.583	0.590	0.695	0.686	4.850	0.347	0.098	151	1115	92	247	299	-0.778	91	156	111	188	32191	42848	1.712	2.750	-100	0	1
2	13	3	""	"hmgp"	16040	8410	150	3479	3414	1078	31	106	106	118	66	55	100	100	0	4343	4131	1314	31	98	98	112	72	64	100	100	0	0.795	0.820	0.834	0.824	1.587	0.809	0.885	169	1223	95	7618	7341	-0.331	3373	4245	3308	4033	576933	698215	49.939	55.819	0	0	0
2	14	3	""	"hmgp"	16440	8400	150	3595	3556	1099	30	116	116	132	82	62	100	100	0	4389	4154	1357	32	109	109	130	121	93	100	99	0	0.813	0.850	0.851	0.870	1.515	0.837	0.911	168	1224	94	7759	7485	-0.299	3479	4280	3440	4045	597486	697822	41.756	33.256	0	0	0
2	15	3	""	"hmgp"	16840	8400	150	3579	3525	1033	29	107	107	125	130	104	100	100	0	4210	4202	1446	34	99	99	117	103	88	100	100	0	0.845	0.833	0.845	0.865	1.546	0.807	0.900	178	1214	87	7583	7521	-0.243	3472	4111	3418	4103	627401	748020	26.154	39.660	0	0	0
2	16	3	""	"hmgp"	17250	8400	150	3314	3202	1007	31	99	99	124	226	182	100	100	0	3791	3846	1235	32	94	94	126	331	262	100	99	0	0.870	0.827	0.823	0.830	1.392	0.817	0.917	183	1209	91	6912	6855	-0.201	3215	3697	3103	3752	585905	703803	13.619	11.239	0	0	0
2	17	3	""	"chop10"	17640	8410	150	2872	2960	965	32	102	102	118	116	98	100	100	0	3857	4039	1468	36	96	96	114	135	118	100	100	0	0.737	0.725	0.729	0.726	1.414	0.702	0.908	166	1226	89	6531	6801	-0.440	2770	3761	2858	3943	491327	670530	24.500	29.074	0	0	0
2	18	3	""	"chop10"	18050	8410	150	3741	3629	1052	28	111	111	129	99	76	100	100	0	4646	4504	1250	27	103	103	121	98	80	100	100	0	0.799	0.799	0.803	0.796	1.446	0.795	0.922	167	1225	96	8173	7919	-0.324	3630	4543	3518	4401	605994	752243	35.354	44.724	0	0	0
2	19	3	""	"chop10"	18440	8400	140	3623	3540	850	24	107	107	119	81	68	100	100	0	4598	4483	1098	24	96	96	117	278	237	100	100	0	0.781	0.783	0.780	0.784	1.344	0.772	0.924	165	1099	91	8018	7820	-0.357	3516	4502	3433	4387	584158	739760	42.235	15.705	0	0	0
2	20	3	""	"chop10"	18840	8400	160	3028	2856	1288	45	120	120	158	189	119	96	93	0	3719	3340	1654	49	111	111	155	217	140	93	92	0	0.806	0.847	0.849	0.914	2.239	0.821	0.894	203	1469	87	6516	5965	-0.311	2908	3608	2736	3229	579781	678082	14.275	14.677	0	0	0
2	1	4	""	"hmox1"	11250	8820	140	4495	4448	1186	26	105	105	120	108	90	100	100	0	6185	6082	1775	29	94	94	112	121	108	100	100	0	0.721	0.725	0.721	0.737	1.458	0.712	0.943	152	1116	95	10481	10331	-0.472	4390	6091	4343	5988	676021	924428	40.074	49.339	0	0	0
2	2	4	""	"hmox1"	11640	8820	140	4673	4600	990	21	107	107	114	57	50	100	100	0	6507	6283	1545	24	99	99	107	53	49	100	100	0	0.713	0.727	0.711	0.740	1.373	0.712	0.940	147	1121	95	10974	10677	-0.488	4566	6408	4493	6184	676198	923583	78.702	116.528	0	0	0
2	3	4	""	"hmox1"	12040	8810	140	4557	4500	1083	24	111	111	117	53	45	100	100	0	6210	6103	1494	24	101	101	109	54	49	100	100	0	0.728	0.731	0.731	0.731	1.347	0.721	0.932	153	1115	89	10555	10391	-0.458	4446	6109	4389	6002	688538	933735	82.698	111.000	0	0	0
2	4	4	""	"hmox1"	12440	8800	130	4330	4270	1006	23	106	106	115	59	51	100	100	0	5995	6075	1458	24	96	96	107	64	59	100	100	0	0.716	0.696	0.706	0.697	1.286	0.685	0.927	154	870	95	10123	10143	-0.482	4224	5899	4164	5979	657600	935560	70.424	93.250	0	0	0
2	5	4	""	"ckm"	12840	8810	140	927	945	344	36	124	124	147	108	73	100	97	0	1154	1173	419	35	113	113	139	122	87	98	98	0	0.771	0.775	0.781	0.778	1.738	0.768	0.760	162	1102	95	1844	1881	-0.375	803	1041	821	1060	153131	190102	7.389	8.475	0	0	0
2	6	4	""	"ckm"	13240	8810	140	925	921	314	34	132	132	160	135	84	98	96	0	1199	1222	454	37	121	121	184	773	420	75	13	0	0.736	0.717	0.730	0.726	1.700	0.684	0.731	152	1110	91	1871	1890	-0.442	793	1078	789	1101	140067	185795	5.637	1.343	0	0	0
2	7	4	""	"ckm"	13640	8810	140	974	979	350	35	119	119	146	207	141	98	90	0	1141	1178	411	34	109	109	167	792	474	70	10	0	0.828	0.804	0.798	0.799	1.812	0.781	0.750	151	1113	92	1887	1929	-0.272	855	1032	860	1069	147902	177946	4.024	1.277	-100	0	1
2	8	4	""	"ckm"	14040	8810	140	904	913	350	38	115	115	133	144	108	99	95	0	1137	1118	452	40	105	105	124	155	125	98	94	0	0.765	0.788	0.800	0.805	1.777	0.748	0.736	160	1104	94	1821	1811	-0.386	789	1032	798	1013	146050	178817	5.417	6.413	0	0	0
2	9	4	""	"hspa4"	14440	8810	150	2145	2111	572	27	114	114	128	82	64	100	100	0	2585	2568	761	29	106	106	124	92	74	100	100	0	0.819	0.811	0.826	0.819	1.513	0.791	0.864	160	1232	93	4510	4459	-0.288	2031	2479	1997	2462	337783	410929	24.183	26.565	0	0	0
2	10	4	""	"hspa4"	14840	8810	140	2356	2256	603	26	115	115	128	75	58	100	100	0	2684	2723	850	31	115	115	131	86	65	100	100	0	0.872	0.821	0.810	0.832	1.517	0.798	0.870	158	1106	96	4810	4749	-0.198	2241	2569	2141	2608	356458	430157	28.373	30.140	0	0	0
2	11	4	""	"hspa4"	15240	8800	140	2155	2131	609	28	110	110	118	62	52	100	100	0	2770	2727	786	28	102	102	115	65	56	100	100	0	0.766	0.770	0.771	0.762	1.476	0.756	0.878	155	1109	92	4713	4646	-0.385	2045	2668	2021	2625	330376	422651	32.468	40.185	0	0	0
2	12	4	""	"hspa4"	15640	8810	140	2172	2164	590	27	109	109	191	989	517	96	54	0	2562	2546	755	29	100	100	256	1926	752	72	3	0	0.838	0.840	0.829	0.848	1.418	0.825	0.888	169	1095	96	4525	4501	-0.255	2063	2462	2055	2446	365768	430315	1.995	1.189	-100	0	1
2	13	4	""	"clca1"	16060	8810	170	296	311	124	39	110	110	124	134	108	67	25	0	359	399	239	59	105	105	121	153	126	70	41	0	0.732	0.684	0.736	0.761	2.841	0.364	0.271	185	1604	29	440	495	-0.450	186	254	201	294	57601	73906	1.396	1.817	-100	0	1
2	14	4	""	"clca1"	16440	8810	140	323	333	124	37	106	106	121	93	76	87	57	0	421	437	170	38	104	104	122	136	111	88	60	0	0.685	0.682	0.667	0.647	2.447	0.566	0.375	135	1129	91	534	560	-0.546	217	317	227	333	44952	58956	2.280	2.316	0	0	0
2	15	4	""	"clca1"	16840	8810	140	278	290	117	40	107	107	123	184	149	43	6	0	366	399	159	39	99	99	112	73	65	96	86	0	0.640	0.610	0.613	0.582	2.747	2.747	0.175	137	1129	88	438	483	-0.644	171	267	183	300	39790	54689	0.908	3.932	-100	0	1
2	16	4	""	"clca1"	17240	8790	130	205	220	87	39	105	105	122	110	90	46	12	0	284	303	135	44	96	96	119	134	112	65	32	0	0.532	0.556	0.545	0.534	3.278	0.388	0.191	131	892	90	288	322	-0.911	100	188	115	207	28809	39733	0.891	1.373	-100	0	1
2	17	4	""	"hyp prot loc"	17640	8800	150	17056	16671	4924	29	105	105	115	66	57	100	100	0	18272	18055	4647	25	97	97	107	63	58	100	100	0	0.933	0.922	0.920	0.908	1.285	0.932	0.967	178	1210	92	35126	34524	-0.100	16951	18175	16566	17958	2967435	3213826	250.848	284.889	0	0	0
2	18	4	""	"hyp prot loc"	18040	8800	150	19589	18821	5071	26	105	105	116	70	60	100	100	0	20981	19838	5214	26	94	94	106	61	57	100	100	0	0.933	0.948	0.951	0.948	1.317	0.948	0.969	177	1215	91	40371	38460	-0.100	19484	20887	18716	19744	3331345	3511271	267.214	323.475	0	0	0
2	19	4	""	"hyp prot loc"	18440	8800	140	19121	18299	4632	25	104	104	117	74	63	100	100	0	19662	18690	5115	27	94	94	110	92	83	100	100	0	0.972	0.978	0.978	1.001	1.374	0.970	0.966	170	1094	93	38585	36791	-0.041	19017	19568	18195	18596	3110829	3177326	245.703	201.957	0	0	0
2	20	4	""	"hyp prot loc"	18840	8800	160	16390	15501	4584	29	113	113	128	82	64	100	100	0	16231	15594	4749	30	99	99	117	94	80	100	100	0	1.009	0.993	0.990	1.006	1.488	0.989	0.953	185	1499	93	32409	30883	0.013	16277	16132	15388	15495	2867679	2884958	187.476	164.649	0	0	0
2	1	5	""	"col4a1"	11240	9220	140	327	340	148	43	120	120	143	226	158	44	6	0	397	448	252	56	104	104	132	208	157	70	26	0	0.706	0.640	0.673	0.652	2.872	0.534	0.402	149	1108	88	500	564	-0.502	207	293	220	344	50638	66793	0.872	1.519	-100	0	1
2	2	5	""	"col4a1"	11640	9210	140	350	374	188	50	131	131	192	734	382	2	0	0	392	475	490	103	111	111	201	1271	632	2	0	0	0.779	0.668	0.780	0.708	2.825	0.340	0.263	146	1118	80	500	607	-0.360	219	281	243	364	54548	69336	0.248	0.216	-100	0	1
2	3	5	""	"col4a1"	12040	9210	140	335	401	379	94	118	118	141	325	230	30	2	0	397	515	740	143	108	108	132	134	101	82	54	0	0.751	0.695	0.772	0.737	2.613	1.563	0.156	145	1123	83	506	690	-0.413	217	289	283	407	58107	74724	0.800	2.858	-100	0	1
2	4	5	""	"col4a1"	12440	9210	140	324	352	158	44	128	128	150	120	80	72	41	0	362	394	229	58	111	111	137	125	91	70	50	0	0.781	0.792	0.858	0.894	3.113	0.798	0.227	155	1110	85	447	507	-0.357	196	251	224	283	54531	61026	1.683	2.056	-100	0	1
2	5	5	""	"icsbp1"	12840	9210	140	1543	1586	419	26	138	138	172	172	100	100	99	0	1952	1991	589	29	117	117	161	214	132	100	99	0	0.766	0.773	0.779	0.781	1.573	0.744	0.790	159	1109	91	3240	3322	-0.385	1405	1835	1448	1874	252141	316585	8.221	8.551	0	0	0
2	6	5	""	"icsbp1"	13240	9210	140	1557	1579	440	27	156	156	199	249	125	98	96	0	1851	1933	629	32	129	129	180	225	125	99	99	0	0.814	0.789	0.833	0.791	1.620	0.771	0.750	156	1108	93	3123	3227	-0.297	1401	1722	1423	1804	246282	301547	5.542	7.791	0	0	0
2	7	5	""	"icsbp1"	13640	9210	150	1547	1580	441	27	143	143	170	113	66	100	100	0	1853	1933	768	39	123	123	156	123	78	100	99	0	0.812	0.794	0.793	0.817	1.668	0.720	0.710	163	1229	88	3134	3247	-0.300	1404	1730	1437	1810	257607	315084	12.478	14.447	0	0	0
2	8	5	""	"icsbp1"	14040	9210	140	1577	1579	415	26	126	126	153	109	71	100	99	0	1949	2010	601	29	116	116	146	140	95	100	99	0	0.792	0.767	0.782	0.774	1.575	0.737	0.817	163	1101	91	3284	3347	-0.336	1451	1833	1453	1894	257423	327701	13.083	13.314	0	0	0
2	9	5	""	"sp1"	14440	9220	130	4670	4507	1258	27	125	125	141	78	55	100	100	0	6276	6235	1904	30	109	109	134	132	98	100	100	0	0.737	0.715	0.709	0.733	1.582	0.701	0.923	123	905	90	10712	10508	-0.440	4545	6167	4382	6126	554311	766927	55.974	46.220	0	0	0
2	10	5	""	"sp1"	14840	9220	120	4654	4622	1290	27	126	126	142	89	62	100	100	0	6548	6356	1909	30	121	121	137	94	68	100	100	0	0.705	0.721	0.730	0.733	1.444	0.706	0.928	118	794	91	10955	10731	-0.504	4528	6427	4496	6235	545413	749988	50.337	66.160	0	0	0
2	11	5	""	"sp1"	15240	9220	120	4684	4654	1277	27	117	117	129	70	54	100	100	0	6465	6343	1908	30	106	106	123	83	67	100	100	0	0.718	0.727	0.725	0.740	1.610	0.709	0.912	118	798	90	10926	10774	-0.478	4567	6359	4537	6237	549181	748443	64.643	74.940	0	0	0
2	12	5	""	"sp1"	15630	9210	130	4409	4405	1246	28	115	115	192	521	271	100	97	0	6415	6487	3238	49	108	108	273	1634	598	97	92	0	0.681	0.673	0.685	0.697	1.563	0.588	0.842	128	900	87	10601	10669	-0.554	4294	6307	4290	6379	563851	830344	8.086	3.803	0	0	0
2	13	5	""	"col4a3"	16040	9200	150	206	221	97	43	113	113	132	93	70	49	17	0	263	313	213	68	109	109	128	95	74	65	41	0	0.604	0.529	0.728	0.640	3.837	0.318	0.120	155	1208	82	247	312	-0.727	93	154	108	204	34210	48575	0.957	1.947	-100	0	1
2	14	5	""	"col4a3"	16440	9210	140	229	256	167	65	114	114	126	74	58	63	38	0	256	300	174	58	104	104	122	109	89	61	31	0	0.757	0.724	0.725	0.780	3.997	0.619	0.082	150	1097	79	267	338	-0.402	115	152	142	196	38334	44943	1.757	1.633	-100	0	1
2	15	5	""	"col4a3"	16830	9200	160	234	273	191	69	117	117	134	99	73	55	26	0	256	281	140	49	103	103	125	125	100	57	24	0	0.765	0.876	0.915	0.885	4.170	0.845	0.350	156	1506	70	270	334	-0.386	117	153	156	178	42549	43866	1.404	1.248	-100	0	1
2	16	5	""	"col4a3"	17250	9210	140	262	253	106	41	108	108	145	365	251	1	0	0	218	251	121	48	101	101	140	380	271	6	0	0	1.316	0.967	1.279	1.162	4.022	0.959	0.824	72	1127	62	271	295	0.396	154	117	145	150	18189	18080	0.296	0.292	-100	0	1
2	17	5	""	"idb2"	17650	9210	130	437	478	213	44	107	107	117	63	53	96	90	0	581	667	337	50	95	95	107	61	57	97	96	0	0.679	0.649	0.661	0.656	2.038	0.594	0.641	135	887	94	816	943	-0.559	330	486	371	572	64579	90005	5.730	9.180	0	0	0
2	18	5	""	"idb2"	18050	9210	130	606	612	193	31	110	110	134	268	200	90	41	0	712	777	340	43	99	99	127	315	248	87	46	0	0.809	0.740	0.745	0.788	1.901	0.776	0.755	132	896	91	1109	1180	-0.306	496	613	502	678	80766	102606	1.784	2.063	-100	0	1
2	19	5	""	"idb2"	18450	9210	130	497	562	266	47	110	110	128	118	92	95	80	0	608	678	389	57	100	100	120	125	104	93	82	0	0.762	0.782	0.825	0.848	2.248	0.695	0.595	145	879	97	895	1030	-0.392	387	508	452	578	81426	98351	3.678	4.464	0	0	0
2	20	5	""	"idb2"	18840	9200	130	511	534	239	44	111	111	124	72	58	96	89	0	568	650	342	52	97	97	112	106	94	95	87	0	0.849	0.765	0.757	0.792	1.927	0.708	0.669	148	872	95	871	976	-0.236	400	471	423	553	79035	96136	5.694	5.075	0	0	0
2	1	6	""	"cox6a2"	11240	9620	130	667	670	196	29	130	130	152	106	69	100	96	0	762	787	302	38	113	113	136	117	86	96	93	0	0.827	0.801	0.795	0.842	1.879	0.741	0.598	132	896	90	1186	1214	-0.274	537	649	540	674	88419	103878	4.887	5.564	0	0	0
2	2	6	""	"cox6a2"	11650	9620	130	681	701	216	30	144	144	262	1650	629	0	0	0	752	817	325	39	124	124	170	282	165	93	64	0	0.855	0.804	0.825	0.813	1.896	0.743	0.603	140	879	85	1165	1250	-0.226	537	628	557	693	98106	114439	0.266	2.294	-100	0	1
2	3	6	""	"cox6a2"	12050	9620	130	661	667	224	33	124	124	141	82	58	100	97	0	761	816	323	39	112	112	135	114	84	98	94	0	0.827	0.771	0.796	0.793	1.959	0.716	0.626	137	891	97	1186	1247	-0.274	537	649	543	704	91403	111757	6.415	5.974	0	0	0
2	4	6	""	"cox6a2"	12440	9610	130	660	690	214	31	126	126	143	91	63	99	96	0	771	814	320	39	111	111	134	122	91	97	93	0	0.809	0.802	0.847	0.843	1.908	0.755	0.658	143	885	86	1194	1267	-0.306	534	660	564	703	98684	116347	6.011	5.574	0	0	0
2	5	6	""	"ido"	12850	9610	130	323	367	280	76	135	135	163	156	95	58	18	0	324	337	169	50	122	122	163	377	231	10	1	0	0.931	1.079	0.770	0.865	3.768	2.844	0.107	65	890	43	390	447	-0.103	188	202	232	215	23855	21911	1.308	0.462	-100	0	1
2	6	6	""	"ido"	13240	9610	130	306	323	127	39	152	152	211	264	125	22	0	0	396	399	163	40	135	135	198	295	148	42	2	0	0.590	0.648	0.732	0.916	4.706	1.380	0.093	40	941	68	415	435	-0.761	154	261	171	264	12929	15948	0.424	0.681	-100	0	1
2	7	6	""	"ido"	13670	9570	60	1053	1202	940	78	182	182	214	138	64	75	75	0	1154	1549	1318	85	177	177	204	129	63	100	75	0	0.892	0.743	0.894	0.733	4.232	0.664	0.530	8	184	0	1848	2392	-0.165	871	977	1020	1372	9615	12395	7.159	10.426	0	0	0
2	8	6	""	"ido"	14050	9620	130	277	320	154	48	175	175	218	196	89	30	7	0	434	465	198	42	150	150	201	223	110	72	12	0	0.359	0.460	0.472	0.414	6.193	0.926	0.286	40	948	61	386	460	-1.478	102	284	145	315	12783	18617	0.520	1.184	-100	0	1
2	9	6	""	"ctsd"	14440	9610	140	45979	44916	13038	29	132	132	157	138	87	100	100	6	55655	52366	13151	25	117	117	146	179	122	100	100	20	0.826	0.857	0.858	0.853	1.371	0.865	0.959	164	1100	95	101385	97033	-0.276	45847	55538	44784	52249	7366258	8587987	324.341	291.732	0	0	0
2	10	6	""	"ctsd"	14840	9610	140	53953	51742	10782	20	131	131	158	199	125	100	100	3	64165	59338	11638	19	120	120	172	571	331	100	100	38	0.840	0.872	0.870	0.872	1.361	0.872	0.962	156	1112	90	117867	110829	-0.252	53822	64045	51611	59218	8071733	9256693	259.216	103.618	0	0	0
2	11	6	""	"ctsd"	15240	9600	140	52840	50244	12014	23	120	120	133	68	51	100	100	4	63591	58634	11223	19	111	111	127	99	77	100	100	32	0.830	0.856	0.855	0.843	1.309	0.865	0.967	159	1105	87	116200	108647	-0.269	52720	63480	50124	58523	7988862	9322733	736.926	590.980	0	0	0
2	12	6	""	"ctsd"	15640	9600	150	51955	50032	12671	25	118	118	132	77	58	100	100	5	62448	57247	11730	20	107	107	124	100	80	100	100	37	0.832	0.874	0.869	0.871	1.459	0.882	0.951	175	1215	90	114178	107054	-0.265	51837	62341	49914	57140	8755547	10018149	648.052	571.230	0	0	0
2	13	6	""	"ifi1"	16040	9600	150	1386	1404	484	34	117	117	138	103	74	100	100	0	2249	2222	887	39	107	107	135	140	103	98	98	0	0.592	0.609	0.606	0.634	1.892	0.566	0.805	180	1208	91	3411	3402	-0.756	1269	2142	1287	2115	252770	399903	12.291	14.907	0	0	0
2	14	6	""	"ifi1"	16440	9600	150	1269	1299	416	32	112	112	126	81	64	100	99	0	2083	2114	801	37	106	106	132	165	125	99	99	0	0.585	0.591	0.594	0.610	1.716	0.541	0.787	175	1217	90	3134	3195	-0.773	1157	1977	1187	2008	227305	369923	14.481	12.012	0	0	0
2	15	6	""	"ifi1"	16840	9610	150	1146	1220	484	39	109	109	126	95	75	100	97	0	2018	1995	771	38	104	104	132	234	177	98	97	0	0.542	0.588	0.598	0.582	1.742	0.549	0.775	180	1212	91	2951	3002	-0.884	1037	1914	1111	1891	219662	359078	11.516	7.962	0	0	0
2	16	6	""	"ifi1"	17240	9610	150	938	949	454	47	108	108	128	130	101	97	88	0	1568	1619	757	46	99	99	125	179	143	98	94	0	0.565	0.553	0.567	0.530	1.894	0.515	0.734	186	1206	97	2299	2361	-0.824	830	1469	841	1520	176527	301184	6.315	8.346	0	0	0
2	17	6	""	"nars"	17640	9610	120	243	251	110	43	100	100	114	68	59	74	55	0	302	344	216	62	98	98	112	114	101	70	41	0	0.701	0.614	0.761	0.733	4.971	0.338	0.164	132	767	83	347	397	-0.513	143	204	151	246	33164	45370	2.015	2.035	-100	0	1
2	18	6	""	"nars"	18050	9610	130	364	407	206	50	111	111	132	137	103	74	48	0	485	552	287	51	100	100	130	286	220	67	27	0	0.657	0.655	0.614	0.629	3.411	0.559	0.347	129	895	91	638	748	-0.606	253	385	296	452	52468	71202	2.007	1.476	-100	0	1
2	19	6	""	"nars"	18440	9610	140	355	379	157	41	117	117	132	80	60	88	76	0	388	420	224	53	101	101	119	100	84	85	64	0	0.829	0.821	0.897	0.910	2.944	0.680	0.359	142	1124	88	525	581	-0.271	238	287	262	319	53869	59586	3.088	3.010	0	0	0
2	20	6	""	"nars"	18840	9610	140	330	356	192	53	107	107	118	61	51	87	72	0	384	420	249	59	98	98	112	77	68	87	72	0	0.780	0.773	0.798	0.815	3.754	0.688	0.324	139	1127	88	509	571	-0.358	223	286	249	322	49518	58328	3.902	4.000	0	0	0
2	1	7	""	"ifi47"	11240	10020	130	365	412	241	58	124	124	144	86	59	96	72	0	486	529	299	56	111	111	143	139	97	88	67	0	0.643	0.689	0.669	0.706	2.460	0.642	0.478	128	894	89	616	706	-0.637	241	375	288	418	52726	67676	3.116	2.777	0	0	0
2	2	7	""	"ifi47"	11640	10010	130	453	476	171	35	133	133	157	107	68	93	75	0	512	549	238	43	117	117	143	100	69	95	85	0	0.810	0.794	0.873	0.829	2.278	0.739	0.420	129	896	82	715	775	-0.304	320	395	343	432	61347	70879	2.981	4.060	0	0	0
2	3	7	""	"ifi47"	12050	10020	140	404	440	198	45	126	126	150	126	84	81	55	0	504	524	248	47	111	111	138	128	92	92	69	0	0.707	0.760	0.726	0.729	2.695	0.706	0.454	143	1124	94	671	727	-0.500	278	393	314	413	62904	74974	2.302	3.016	0	0	0
2	4	7	""	"ifi47"	12440	10020	130	444	470	177	37	131	131	159	192	120	78	33	0	590	591	309	52	115	115	154	272	176	73	35	0	0.659	0.712	0.647	0.738	2.769	0.557	0.383	135	893	96	788	815	-0.602	313	475	339	476	63430	79775	1.620	1.607	-100	0	1
2	5	7	""	"procr"	12840	10010	130	875	909	306	33	132	132	158	120	75	98	98	0	1230	1269	442	34	120	120	159	184	115	100	96	0	0.669	0.676	0.645	0.672	1.671	0.653	0.714	153	871	89	1853	1926	-0.580	743	1110	777	1149	139085	194156	6.258	6.033	0	0	0
2	6	7	""	"procr"	13240	10010	130	955	968	316	32	152	152	190	173	91	98	94	0	1343	1347	441	32	129	129	177	283	159	98	94	0	0.661	0.670	0.641	0.662	1.820	0.637	0.708	150	874	89	2017	2034	-0.597	803	1214	816	1218	145205	202034	4.497	4.134	0	0	0
2	7	7	""	"procr"	13640	10010	140	919	942	311	33	168	168	226	482	213	83	24	0	1260	1318	494	37	137	137	208	437	210	97	75	0	0.669	0.655	0.638	0.653	1.744	0.605	0.684	149	1115	92	1874	1955	-0.580	751	1123	774	1181	140391	196446	1.485	2.540	-100	0	1
2	8	7	""	"procr"	14040	10010	140	858	896	338	37	162	162	200	155	77	98	92	0	1294	1343	553	41	133	133	173	159	91	100	97	0	0.599	0.607	0.608	0.602	1.805	0.567	0.669	151	1117	87	1857	1944	-0.739	696	1161	734	1210	135323	202867	4.490	7.358	0	0	0
2	9	7	""	"sp8"	14450	10020	120	1088	1110	392	35	138	138	163	133	81	99	98	0	1421	1513	544	35	122	122	157	172	109	100	99	0	0.731	0.699	0.677	0.692	1.699	0.655	0.712	112	804	96	2249	2363	-0.452	950	1299	972	1391	124316	169473	7.120	7.884	0	0	0
2	10	7	""	"sp8"	14840	10020	120	1083	1077	307	28	133	133	164	236	143	99	93	0	1569	1634	565	34	123	123	149	174	116	100	99	0	0.657	0.625	0.666	0.649	1.592	0.607	0.637	107	809	87	2396	2455	-0.606	950	1446	944	1511	115289	174890	3.869	8.534	0	0	0
2	11	7	""	"sp8"	15230	10010	110	1001	1045	287	27	121	121	135	73	54	100	100	0	1467	1547	473	30	108	108	128	89	69	100	100	0	0.648	0.642	0.620	0.645	1.451	0.616	0.843	105	599	96	2239	2363	-0.626	880	1359	924	1439	109768	162474	12.466	15.944	0	0	0
2	12	7	""	"sp8"	15630	10000	110	1063	1067	334	31	120	120	136	84	61	99	99	0	1551	1525	466	30	110	110	135	126	93	100	99	0	0.654	0.669	0.673	0.660	1.694	0.643	0.778	107	597	91	2384	2362	-0.613	943	1441	947	1415	114161	163212	11.083	11.032	0	0	0
2	13	7	""	"krt2-6a"	16080	10010	100	269	362	366	101	126	126	149	107	71	68	27	0	259	274	121	44	119	119	143	101	70	65	24	0	1.021	1.523	1.058	1.070	2.804	2.555	0.153	29	577	2	283	391	0.030	143	140	236	155	10499	7946	1.991	1.297	-100	0	1
2	14	7	""	"krt2-6a"	16470	10070	190	312	429	368	85	125	125	154	164	106	54	26	0	284	694	2446	352	115	115	150	219	146	36	13	0	1.107	0.525	1.559	1.478	5.526	0.143	0.120	46	2195	0	356	883	0.147	187	169	304	579	19727	31935	1.677	2.484	-100	0	1
2	15	7	""	"krt2-6a"	16830	10020	100	223	253	142	56	114	114	132	74	56	57	42	0	281	272	125	45	104	104	124	99	79	61	38	0	0.616	0.827	1.137	0.882	4.923	0.864	0.017	21	560	0	286	307	-0.699	109	177	139	168	5305	5703	1.635	1.495	-100	0	1
2	16	7	""	"krt2-6a"	17240	10030	110	166	189	81	42	105	105	123	88	71	34	19	0	271	306	202	66	101	101	126	183	145	46	11	0	0.359	0.410	0.459	0.502	5.960	0.062	0.014	26	629	37	231	289	-1.478	61	170	84	205	4920	7946	0.750	0.984	-100	0	1
2	17	7	""	"spi"	17650	10000	140	201	226	123	54	99	99	110	62	56	65	45	0	281	305	162	53	94	94	102	70	68	79	62	0	0.545	0.602	0.623	0.705	4.037	0.494	0.264	87	1112	38	289	338	-0.876	102	187	127	211	19655	26493	1.871	2.900	-100	0	1
2	18	7	""	"spi"	18040	10000	140	237	286	286	100	108	108	174	548	314	2	0	0	275	366	462	126	98	98	290	2383	821	1	0	0	0.729	0.664	0.814	0.686	3.962	0.557	0.531	142	1102	67	306	446	-0.456	129	177	178	268	40681	52019	0.204	0.032	-100	0	1
2	19	7	""	"spi"	18440	10000	140	252	288	189	65	109	109	130	185	142	40	9	0	318	341	182	53	100	100	117	119	101	71	44	0	0.656	0.743	0.641	0.681	4.360	0.808	0.218	143	1115	74	361	420	-0.608	143	218	179	241	41243	48730	0.854	1.882	-100	0	1
2	20	7	""	"spi"	18840	10000	140	255	269	128	47	113	113	126	83	65	70	43	0	252	276	150	54	97	97	115	97	84	65	36	0	0.916	0.872	1.073	1.078	3.681	0.804	0.147	157	1103	88	297	335	-0.127	142	155	156	179	42302	43280	1.723	1.660	-100	0	1
2	1	8	""	"mmp2"	11240	10420	130	267	284	163	57	127	127	164	283	172	15	1	0	263	307	156	50	115	115	154	294	190	21	0	0	0.946	0.818	1.056	0.863	3.311	0.910	0.186	123	877	64	288	349	-0.080	140	148	157	192	34925	37717	0.424	0.520	-100	0	1
2	2	8	""	"mmp2"	11650	10420	130	258	291	153	52	141	141	172	149	86	44	11	0	324	357	214	59	128	128	166	158	95	63	23	0	0.597	0.655	0.703	0.579	3.579	0.460	0.152	130	890	87	313	379	-0.744	117	196	150	229	37818	46392	0.799	1.209	-100	0	1
2	3	8	""	"mmp2"	12040	10420	150	261	287	140	48	134	134	162	178	109	35	10	0	326	356	190	53	116	116	148	178	120	57	20	0	0.605	0.637	0.712	0.686	3.863	0.356	0.119	140	1216	67	337	393	-0.725	127	210	153	240	40180	49790	0.702	1.169	-100	0	1
2	4	8	""	"mmp2"	12440	10420	160	241	254	119	46	125	125	150	130	86	40	11	0	270	306	161	52	114	114	152	387	254	8	1	0	0.744	0.672	0.706	0.716	3.374	0.341	0.175	159	1486	26	272	321	-0.427	116	156	129	192	40421	48702	0.800	0.398	-100	0	1
2	5	8	""	"trfr"	12840	10410	130	680	767	413	53	146	146	184	149	80	92	80	0	1646	1790	860	48	122	122	162	179	110	100	100	0	0.350	0.372	0.355	0.350	2.304	0.298	0.440	142	882	92	2058	2289	-1.515	534	1524	621	1668	108893	254177	3.913	9.095	0	0	0
2	6	8	""	"trfr"	13240	10410	130	722	765	301	39	142	142	179	165	92	96	86	0	1705	1776	749	42	127	127	163	149	91	98	97	0	0.368	0.378	0.357	0.372	1.999	0.338	0.543	137	887	88	2158	2272	-1.442	580	1578	623	1649	104815	243340	3.552	10.826	0	0	0
2	7	8	""	"trfr"	13640	10410	130	779	805	321	39	156	156	198	281	141	91	53	0	1562	1711	689	40	136	136	187	306	163	99	95	0	0.437	0.412	0.412	0.395	1.960	0.460	0.598	147	876	96	2049	2224	-1.194	623	1426	649	1575	118361	251571	2.160	4.980	0	0	0
2	8	8	""	"trfr"	14040	10410	130	812	840	315	37	171	171	220	264	120	89	65	0	1614	1734	696	40	141	141	191	199	104	100	98	0	0.435	0.420	0.426	0.403	2.139	0.344	0.540	146	878	86	2114	2262	-1.201	641	1473	669	1593	122591	253131	2.348	7.754	0	0	0
2	9	8	""	"nup21"	14440	10420	110	394	404	186	46	164	164	191	119	62	75	50	0	302	316	119	37	138	138	194	254	130	25	0	0	1.402	1.348	1.387	1.363	2.364	0.530	0.112	32	648	4	394	418	0.487	230	164	240	178	12925	10123	1.790	0.480	-100	0	1
2	10	8	""	"nup21"	14840	10410	130	247	271	144	53	137	137	159	103	64	51	22	0	293	357	255	71	130	130	153	108	70	69	33	0	0.675	0.590	0.642	0.540	5.599	0.439	0.106	93	907	40	273	361	-0.567	110	163	134	227	25177	33182	1.087	1.889	-100	0	1
2	11	8	""	"nup21"	15240	10410	100	269	265	109	41	123	123	134	72	53	74	51	0	300	338	172	50	106	106	135	177	131	57	20	0	0.753	0.612	0.548	0.682	3.517	0.421	0.107	35	536	35	340	374	-0.409	146	194	142	232	9279	11845	1.819	1.147	-100	0	1
2	12	8	""	"nup21"	15640	10410	140	232	246	97	39	115	115	135	114	84	52	8	0	236	266	147	55	104	104	128	126	98	52	21	0	0.886	0.809	0.831	0.757	3.380	0.864	0.296	69	1152	33	249	293	-0.175	117	132	131	162	16967	18376	0.974	1.095	-100	0	1
2	13	8	""	"igh4"	16030	10450	80	230	231	102	44	121	121	141	89	63	53	30	0	251	263	104	39	110	110	138	127	92	53	23	0	0.773	0.719	0.865	0.808	4.535	0.136	0.016	13	345	55	250	263	-0.371	109	141	110	153	3009	3424	1.011	0.984	-100	0	1
2	14	8	""	"igh4"	16440	10410	150	158	193	143	74	124	124	151	121	80	19	7	0	140	226	367	162	116	116	155	244	157	10	3	0	1.417	0.627	1.103	1.152	5.804	0.205	0.215	156	1272	100	58	179	0.503	34	24	69	110	30163	35303	0.347	0.291	-100	0	1
2	15	8	""	"igh4"	16840	10410	150	121	138	84	60	109	109	126	82	65	20	4	0	122	150	100	66	102	102	115	76	66	22	8	0	0.600	0.604	1.095	0.967	4.587	1.067	0.019	156	1272	100	32	77	-0.737	12	20	29	48	21571	23400	0.146	0.461	-100	0	1
2	16	8	""	"igh4"	17240	10410	150	116	124	64	51	105	105	117	81	69	14	3	0	116	129	65	50	100	100	115	116	100	7	1	0	0.688	0.655	1.273	1.146	4.081	0.158	0.008	156	1272	100	27	48	-0.540	11	16	19	29	19286	20106	0.086	0.121	-100	0	1
2	17	8	""	"rb1"	17650	10410	140	788	835	309	37	103	103	108	52	48	100	99	0	1306	1328	507	38	94	94	103	60	58	100	100	0	0.565	0.593	0.598	0.589	1.747	0.555	0.734	157	1107	96	1897	1966	-0.824	685	1212	732	1234	131059	208449	13.981	20.417	0	0	0
2	18	8	""	"rb1"	18040	10420	140	443	476	262	55	103	103	116	71	61	96	90	0	547	635	650	102	93	93	107	80	74	98	90	0	0.749	0.688	0.690	0.725	2.364	0.446	0.573	155	1109	92	794	915	-0.417	340	454	373	542	73774	98468	5.070	6.600	0	0	0
2	19	8	""	"rb1"	18440	10410	140	654	715	276	38	100	100	111	60	54	100	99	0	880	930	341	36	95	95	106	63	59	100	100	0	0.706	0.737	0.751	0.726	1.820	0.707	0.669	153	1115	92	1339	1450	-0.502	554	785	615	835	109324	142284	10.067	13.079	0	0	0
2	20	8	""	"rb1"	18840	10410	150	294	309	144	46	108	108	120	75	62	81	60	0	354	387	190	49	100	100	115	106	92	86	59	0	0.732	0.700	0.723	0.715	2.733	0.597	0.259	161	1227	90	440	488	-0.450	186	254	201	287	49799	62300	2.520	2.566	0	0	0
2	1	9	""	"ly6a"	11240	10810	140	605	627	225	35	123	123	138	91	65	99	95	0	768	810	334	41	108	108	131	95	72	100	96	0	0.730	0.718	0.731	0.726	1.732	0.667	0.648	145	1121	85	1142	1206	-0.454	482	660	504	702	90865	117454	5.374	7.147	0	0	0
2	2	9	""	"ly6a"	11650	10810	130	552	596	234	39	130	130	168	309	183	75	23	0	828	838	369	44	120	120	183	798	436	39	0	0	0.596	0.649	0.623	0.645	1.987	0.573	0.563	137	891	96	1130	1184	-0.747	422	708	466	718	81596	114778	1.385	0.821	-100	0	1
2	3	9	""	"ly6a"	12050	10810	130	681	681	243	35	120	120	135	73	54	99	97	0	876	912	332	36	112	112	130	90	69	100	97	0	0.734	0.701	0.678	0.697	1.885	0.654	0.679	141	887	96	1325	1361	-0.446	561	764	561	800	96083	128532	7.479	8.689	0	0	0
2	4	9	""	"ly6a"	12450	10810	140	699	720	264	36	118	118	133	75	56	98	97	0	915	948	360	37	105	105	122	87	71	100	99	0	0.717	0.714	0.717	0.702	1.844	0.673	0.698	156	1108	90	1391	1445	-0.480	581	810	602	843	112242	147841	7.827	9.494	0	0	0
2	5	9	""	"styx"	12840	10820	120	192	214	101	47	118	118	132	74	56	49	21	0	283	320	170	53	111	111	125	75	60	86	59	0	0.430	0.459	0.534	0.523	3.416	0.345	0.099	91	791	44	246	305	-1.218	74	172	96	209	19437	29132	1.108	2.600	-100	0	1
2	6	9	""	"styx"	13250	10820	130	200	220	118	53	110	110	120	61	50	63	37	0	250	283	163	57	99	99	111	61	54	80	59	0	0.596	0.598	0.561	0.645	4.015	0.425	0.083	115	899	58	241	294	-0.747	90	151	110	184	25336	32590	1.639	2.820	-100	0	1
2	7	9	""	"styx"	13640	10820	130	185	211	104	49	112	112	126	82	65	46	24	0	253	274	132	48	101	101	117	78	66	74	48	0	0.480	0.572	0.707	0.612	3.900	0.398	0.043	125	888	84	225	272	-1.059	73	152	99	173	26343	34249	1.037	2.013	-100	0	1
2	8	9	""	"styx"	14050	10820	120	309	331	134	40	115	115	139	158	113	62	17	0	279	352	192	54	106	106	148	321	216	34	3	0	1.121	0.878	0.954	0.977	4.440	0.338	0.068	29	839	51	367	462	0.165	194	173	216	246	9599	10207	1.215	0.636	-100	0	1
2	9	9	""	"ms4a1"	14450	10780	80	248	308	193	62	137	137	156	89	57	56	39	0	349	398	175	43	135	135	162	112	69	82	47	0	0.519	0.650	0.556	0.510	2.824	0.486	0.110	23	330	37	325	434	-0.946	111	214	171	263	7085	9145	1.708	2.107	-100	0	1
2	10	9	""	"ms4a1"	14840	10820	110	230	235	86	36	128	128	138	76	55	59	25	0	294	300	126	42	118	118	133	79	59	79	53	0	0.580	0.588	0.567	0.600	3.526	0.946	0.031	54	616	32	278	289	-0.786	102	176	107	182	12710	16215	1.276	2.114	-100	0	1
2	11	9	""	"ms4a1"	15240	10820	130	212	225	124	55	114	114	127	70	55	56	32	0	261	273	111	40	106	106	126	99	78	70	29	0	0.632	0.665	0.690	0.706	4.505	0.417	0.132	81	906	48	253	278	-0.662	98	155	111	167	18211	22086	1.400	1.485	-100	0	1
2	12	9	""	"ms4a1"	15650	10810	140	182	203	102	50	109	109	122	81	66	45	22	0	235	240	100	41	99	99	113	81	71	69	35	0	0.537	0.667	0.770	0.721	3.740	0.481	0.086	142	1126	89	209	235	-0.897	73	136	94	141	28816	34133	1.000	1.568	-100	0	1
2	13	9	""	"wbscr22"	16050	10810	120	185	198	97	48	108	108	122	75	61	50	20	0	262	283	154	54	102	102	114	67	58	76	58	0	0.481	0.497	0.469	0.472	4.718	0.353	0.071	55	818	16	237	271	-1.056	77	160	90	181	10881	15551	1.013	2.522	-100	0	1
2	14	9	""	"wbscr22"	16440	10800	140	177	224	180	80	112	112	127	74	58	43	23	0	292	328	247	75	108	108	127	86	67	75	53	0	0.353	0.509	0.390	0.459	3.576	0.482	0.188	60	1160	67	249	332	-1.502	65	184	112	220	13437	19680	1.311	2.337	-100	0	1
2	15	9	""	"wbscr22"	16830	10810	100	169	179	73	40	104	104	112	60	53	60	20	0	275	291	111	38	95	95	105	74	70	85	60	0	0.361	0.383	0.457	0.421	3.279	0.197	0.017	35	548	31	245	271	-1.470	65	180	75	196	6252	10193	1.117	2.514	-100	0	1
2	16	9	""	"wbscr22"	17230	10800	100	184	206	110	53	109	109	121	83	68	40	16	0	216	250	155	62	98	98	111	86	77	61	35	0	0.636	0.638	0.736	0.625	3.564	0.802	0.081	62	521	18	193	249	-0.653	75	118	97	152	12792	15524	1.024	1.616	-100	0	1
2	17	9	""	"pdk4"	17640	10810	140	599	655	262	40	105	105	119	95	79	99	95	0	734	800	336	42	95	95	107	73	68	100	98	0	0.773	0.780	0.773	0.779	1.806	0.784	0.657	152	1116	95	1133	1255	-0.371	494	639	550	705	99582	121630	5.642	9.493	0	0	0
2	18	9	""	"pdk4"	18040	10810	150	548	546	190	34	106	106	119	79	66	96	93	0	642	700	291	41	93	93	108	77	71	100	96	0	0.805	0.725	0.739	0.731	1.911	0.654	0.616	151	1241	90	991	1047	-0.313	442	549	440	607	82385	105655	5.405	7.688	0	0	0
2	19	9	""	"pdk4"	18440	10810	140	458	482	204	42	109	109	122	102	83	96	88	0	555	588	236	40	95	95	113	105	92	97	92	0	0.759	0.757	0.784	0.750	2.294	0.825	0.430	147	1121	84	809	866	-0.398	349	460	373	493	70886	86370	3.529	4.524	0	0	0
2	20	9	""	"pdk4"	18840	10810	140	395	428	190	44	114	114	129	139	107	81	52	0	500	540	245	45	99	99	121	228	188	82	40	0	0.701	0.712	0.676	0.694	2.525	0.582	0.545	147	1121	96	682	755	-0.513	281	401	314	441	62937	79449	2.151	1.838	-100	0	1
2	1	10	""	"sp6"	11240	11220	120	1674	1657	578	34	116	116	131	83	63	100	100	0	1979	2008	493	24	108	108	132	135	102	100	100	0	0.833	0.811	0.793	0.794	1.446	0.830	0.797	133	779	87	3429	3441	-0.264	1558	1871	1541	1900	220379	267008	18.386	13.896	0	0	0
2	2	10	""	"sp6"	11640	11220	120	1565	1631	400	24	120	120	134	83	61	100	100	0	2034	2018	525	26	108	108	126	85	67	100	100	0	0.750	0.791	0.781	0.799	1.443	0.769	0.851	128	784	87	3371	3421	-0.415	1445	1926	1511	1910	208713	258251	18.036	22.259	0	0	0
2	3	10	""	"sp6"	12050	11220	130	1546	1579	404	25	117	117	129	72	55	100	100	0	1943	1941	560	28	108	108	122	87	71	100	100	0	0.779	0.798	0.781	0.809	1.479	0.786	0.852	133	895	93	3264	3295	-0.360	1429	1835	1462	1833	209972	258171	20.139	20.908	0	0	0
2	4	10	""	"sp6"	12440	11220	130	1551	1551	401	25	106	106	118	63	53	100	100	0	1899	1863	544	29	104	104	118	81	68	100	99	0	0.805	0.821	0.833	0.836	1.614	0.792	0.825	141	883	91	3240	3204	-0.313	1445	1795	1445	1759	218675	262700	22.746	21.543	0	0	0
2	5	10	""	"il4r"	12840	11220	140	575	589	222	37	113	113	130	96	73	98	91	0	782	834	337	40	104	104	121	94	77	100	97	0	0.681	0.652	0.670	0.645	2.021	0.583	0.547	146	1122	91	1140	1206	-0.554	462	678	476	730	86007	121749	4.781	7.585	0	0	0
2	6	10	""	"il4r"	13240	11220	140	573	613	214	34	113	113	125	68	54	100	100	0	840	839	302	35	103	103	116	79	68	99	99	0	0.624	0.679	0.635	0.688	1.929	0.622	0.571	157	1107	83	1197	1236	-0.680	460	737	500	736	96241	131677	7.176	9.152	0	0	0
2	7	10	""	"il4r"	13650	11220	130	592	593	232	39	113	113	123	67	54	98	94	0	792	861	376	43	104	104	120	92	76	100	99	0	0.696	0.634	0.652	0.622	2.047	0.560	0.577	136	891	80	1167	1237	-0.523	479	688	480	757	80586	117070	7.015	8.054	0	0	0
2	8	10	""	"il4r"	14050	11220	140	530	561	202	36	109	109	134	295	220	79	23	0	798	841	355	42	97	97	130	353	271	89	48	0	0.601	0.608	0.602	0.617	1.928	0.961	0.599	158	1110	96	1122	1196	-0.735	421	701	452	744	88713	132898	1.447	2.014	-100	0	1
2	9	10	""	"r-ras"	14440	11220	130	411	439	196	44	107	107	124	109	87	90	67	0	506	557	257	46	98	98	127	190	149	89	54	0	0.745	0.723	0.699	0.710	2.255	0.628	0.531	138	890	92	712	791	-0.425	304	408	332	459	60632	76845	2.890	2.263	0	0	0
2	10	10	""	"r-ras"	14840	11220	130	439	488	230	47	113	113	123	64	52	99	90	0	507	606	327	53	110	110	122	79	64	97	92	0	0.821	0.756	0.811	0.755	2.101	0.659	0.497	140	888	91	723	871	-0.285	326	397	375	496	68325	84898	5.703	6.127	0	0	0
2	11	10	""	"r-ras"	15250	11220	140	432	441	201	45	98	98	110	60	54	95	88	0	540	590	284	48	94	94	103	60	58	97	95	0	0.749	0.692	0.676	0.708	2.143	0.643	0.622	147	1121	96	780	839	-0.417	334	446	343	496	64822	86691	5.517	8.117	0	0	0
2	12	10	""	"r-ras"	15650	11220	150	433	466	193	41	102	102	111	71	63	96	89	0	494	558	303	54	92	92	101	56	55	96	91	0	0.823	0.781	0.800	0.851	2.253	0.687	0.581	161	1231	95	733	830	-0.281	331	402	364	466	75055	89839	5.000	8.161	0	0	0
2	13	10	""	"mic1"	16050	11200	140	1122	1127	355	31	101	101	109	63	57	100	100	0	1371	1423	455	31	95	95	105	60	57	100	100	0	0.800	0.773	0.771	0.767	1.520	0.757	0.813	163	1101	92	2297	2354	-0.322	1021	1276	1026	1328	183685	231899	16.159	21.967	0	0	0
2	14	10	""	"mic1"	16440	11200	150	1287	1266	349	27	105	105	117	62	52	100	100	0	1622	1618	516	31	97	97	109	59	54	100	100	0	0.775	0.763	0.755	0.771	1.570	0.732	0.822	169	1223	90	2707	2682	-0.368	1182	1525	1161	1521	213990	273471	18.532	25.576	0	0	0
2	15	10	""	"mic1"	16840	11210	140	1268	1260	354	28	102	102	108	51	47	100	100	0	1568	1577	477	30	93	93	102	54	52	100	100	0	0.791	0.780	0.760	0.785	1.530	0.755	0.821	165	1099	89	2641	2642	-0.338	1166	1475	1158	1484	207854	260258	22.588	27.315	0	0	0
2	16	10	""	"mic1"	17240	11200	150	1049	1049	357	34	99	99	104	48	46	100	100	0	1361	1393	495	35	91	91	96	48	50	100	100	0	0.748	0.730	0.738	0.722	1.640	0.702	0.792	192	1196	95	2220	2252	-0.419	950	1270	950	1302	201360	267539	19.688	27.021	0	0	0
2	17	10	""	"buffer"	17640	11210	150	110	124	78	62	104	104	115	63	54	17	5	0	88	98	65	66	97	97	110	73	66	5	1	0	-0.667	20.000	1.368	1.448	4.058	0.493	0.025	156	1272	100	-3	21	Error	6	-9	20	1	19331	15214	0.143	-0.164	-100	0	1
2	18	10	""	"buffer"	17990	11250	50	145	272	371	136	112	112	124	87	70	25	25	0	137	255	385	150	99	99	109	65	59	33	16	0	0.868	1.026	1.164	1.265	5.925	1.392	0.027	12	104	100	71	316	-0.204	33	38	160	156	3264	3061	1.701	2.246	-100	0	1
2	19	10	""	"buffer"	18430	11210	150	102	114	64	56	100	100	110	96	87	7	0	0	95	108	57	52	93	93	102	56	54	14	5	0	1.000	0.933	1.167	1.506	4.326	1.358	0.034	156	1272	100	4	29	0.000	2	2	14	15	17828	16792	0.042	0.107	-100	0	1
2	20	10	""	"buffer"	18830	11210	150	112	139	190	136	104	104	116	64	55	20	5	0	110	123	101	82	95	95	110	85	77	11	4	0	0.533	1.250	1.148	1.237	4.378	1.258	0.139	156	1272	100	23	63	-0.908	8	15	35	28	21692	19230	0.359	0.153	-100	0	1
2	1	11	""	"sp3"	11240	11620	140	2255	2206	576	26	110	110	121	75	61	100	100	0	2260	2293	672	29	101	101	115	94	81	100	100	0	0.994	0.956	0.978	0.965	1.503	0.941	0.881	155	1113	90	4304	4288	-0.009	2145	2159	2096	2192	341960	355443	27.800	23.170	0	0	0
2	2	11	""	"sp3"	11650	11620	140	2147	2183	641	29	110	110	122	105	86	98	98	0	2496	2414	931	38	99	99	110	80	72	98	98	0	0.850	0.895	0.912	0.941	1.841	0.845	0.775	153	1107	82	4434	4388	-0.234	2037	2397	2073	2315	334028	369344	19.629	28.800	0	0	0
2	3	11	""	"sp3"	12050	11620	140	2298	2334	663	28	110	110	127	88	69	100	100	0	2422	2403	769	32	104	104	123	152	123	100	99	0	0.944	0.967	0.987	0.983	1.477	0.940	0.869	143	1121	94	4506	4523	-0.083	2188	2318	2224	2299	333716	343678	25.080	15.000	0	0	0
2	4	11	""	"sp3"	12450	11620	140	2175	2201	539	24	109	109	123	96	78	100	100	0	2313	2287	619	27	101	101	116	104	89	100	100	0	0.934	0.957	0.946	0.966	1.439	0.947	0.876	153	1115	97	4278	4278	-0.099	2066	2212	2092	2186	336704	349863	21.646	20.875	0	0	0
2	5	11	""	"tgfb1"	12840	11610	130	1993	1952	473	24	110	110	130	123	94	100	100	0	1902	1906	553	29	103	103	121	177	146	100	100	0	1.047	1.022	1.065	1.040	1.424	1.001	0.864	146	882	90	3682	3645	0.066	1883	1799	1842	1803	285007	278317	14.813	10.085	0	0	0
2	6	11	""	"tgfb1"	13240	11610	130	1946	1950	503	25	112	112	130	90	69	100	100	0	1852	1924	612	31	103	103	130	194	149	99	99	0	1.049	1.009	1.028	1.038	1.482	0.984	0.876	144	884	83	3583	3659	0.069	1834	1749	1838	1821	280826	277034	20.222	9.247	0	0	0
2	7	11	""	"tgfb1"	13650	11610	130	1853	1900	530	27	121	121	149	151	101	100	98	0	1871	1907	540	28	111	111	163	524	321	100	90	0	0.984	0.991	0.996	0.984	1.441	0.993	0.876	144	884	91	3492	3575	-0.023	1732	1760	1779	1796	273565	274609	11.596	3.328	0	0	0
2	8	11	""	"tgfb1"	14050	11610	140	1765	1830	591	32	118	118	158	431	272	98	93	0	1837	1856	615	33	110	110	196	951	485	91	34	0	0.954	0.981	0.986	1.001	1.658	0.974	0.850	161	1107	91	3374	3458	-0.068	1647	1727	1712	1746	294703	298844	3.879	1.746	-100	0	1
2	9	11	""	"pnp"	14450	11610	140	2556	2554	582	22	105	105	123	150	121	100	100	0	2312	2283	615	26	97	97	125	238	190	99	98	0	1.107	1.120	1.143	1.142	1.447	1.110	0.908	153	1115	91	4666	4635	0.147	2451	2215	2449	2186	390764	349257	16.207	9.067	0	0	0
2	10	11	""	"pnp"	14850	11610	140	2658	2743	1470	53	115	115	210	1253	596	96	51	0	2280	2428	1979	81	118	118	213	1373	644	91	12	0	1.176	1.138	1.171	1.177	1.446	0.954	0.886	161	1103	94	4705	4938	0.234	2543	2162	2628	2310	441563	390935	2.022	1.613	-100	0	1
2	11	11	""	"pnp"	15250	11610	140	2445	2865	1730	60	102	102	111	58	52	100	100	0	2089	2864	3595	125	95	95	108	66	61	100	100	0	1.175	0.998	1.210	1.120	1.610	0.597	0.522	151	1112	89	4337	5532	0.233	2343	1994	2763	2769	432661	432445	47.483	41.758	0	0	0
2	12	11	""	"pnp"	15640	11600	150	2748	2666	620	23	102	102	118	111	94	100	100	0	2411	2407	565	23	99	99	113	98	86	100	100	0	1.144	1.111	1.119	1.104	1.393	1.113	0.908	177	1215	97	4958	4872	0.194	2646	2312	2564	2308	471847	426096	22.955	23.408	0	0	0
2	13	11	""	"timp2"	16040	11610	150	4722	4616	948	20	105	105	118	71	60	100	100	0	5324	5271	1138	21	100	100	115	69	60	100	100	0	0.884	0.872	0.882	0.871	1.283	0.866	0.937	194	1194	93	9841	9682	-0.178	4617	5224	4511	5171	895516	1022655	63.352	74.725	0	0	0
2	14	11	""	"timp2"	16440	11620	160	4747	4645	858	18	107	107	129	140	108	100	100	0	5445	5278	1263	23	103	103	132	383	290	98	98	0	0.869	0.877	0.877	0.907	1.463	0.858	0.933	192	1492	93	9982	9713	-0.203	4640	5342	4538	5175	891927	1013383	32.257	13.436	0	0	0
2	15	11	""	"timp2"	16840	11620	150	4604	4491	1022	22	103	103	113	73	64	100	100	0	5307	5161	1279	24	96	96	108	70	64	100	100	0	0.864	0.866	0.852	0.873	1.440	0.856	0.930	200	1184	96	9712	9453	-0.211	4501	5211	4388	5065	898191	1032262	59.973	72.186	0	0	0
2	16	11	""	"timp2"	17250	11620	170	4030	3880	1151	29	95	95	102	55	53	100	100	0	4818	4682	1245	26	88	88	99	98	98	100	100	0	0.832	0.824	0.809	0.820	1.484	0.825	0.909	211	1613	90	8665	8379	-0.265	3935	4730	3785	4594	818693	987866	68.691	46.765	0	0	0
2	17	11	""	"sp5"	17640	11630	140	1379	1373	449	32	105	105	125	184	147	98	96	0	1785	1855	517	27	94	94	109	89	81	100	100	0	0.753	0.720	0.735	0.688	1.643	0.746	0.734	165	1099	94	2965	3029	-0.409	1274	1691	1268	1761	226495	306151	6.783	19.618	0	0	0
2	18	11	""	"sp5"	18040	11630	140	1102	1112	296	26	101	101	107	53	49	100	100	0	1463	1472	382	25	94	94	100	47	47	100	100	0	0.731	0.734	0.709	0.728	1.476	0.718	0.827	152	1116	90	2370	2389	-0.452	1001	1369	1011	1378	169041	223787	18.962	29.191	0	0	0
2	19	11	""	"sp5"	18440	11620	140	899	921	268	29	99	99	111	60	54	100	99	0	1172	1200	369	30	95	95	102	59	57	100	100	0	0.743	0.744	0.726	0.741	1.580	0.690	0.747	166	1098	87	1877	1927	-0.429	800	1077	822	1105	152879	199184	13.500	18.610	0	0	0
2	20	11	""	"sp5"	18840	11620	150	817	831	257	30	107	107	115	61	53	100	99	0	1044	1046	303	28	95	95	108	89	82	100	100	0	0.748	0.761	0.767	0.752	1.609	0.736	0.756	163	1229	95	1659	1675	-0.419	710	949	724	951	135478	170493	11.738	10.539	0	0	0
3	1	1	""	"sp4"	2280	16600	110	1549	1560	416	26	102	102	109	50	45	100	100	0	1847	1905	565	29	95	95	108	97	89	100	100	0	0.826	0.806	0.831	0.810	1.430	0.785	0.851	103	601	93	3199	3268	-0.276	1447	1752	1458	1810	160635	196266	29.020	18.526	0	0	0
3	2	1	""	"sp4"	2680	16610	120	1608	1701	576	33	105	105	354	1780	502	35	0	0	2116	2085	721	34	104	104	661	3459	523	2	0	0	0.747	0.806	0.791	0.821	1.560	0.756	0.820	120	784	88	3515	3577	-0.421	1503	2012	1596	1981	204106	250223	0.757	0.412	-100	0	1
3	3	1	""	"sp4"	3080	16600	120	1678	1765	516	29	105	105	171	458	267	99	90	0	1993	2035	622	30	101	101	268	1520	567	72	3	0	0.831	0.858	0.852	0.859	1.399	0.547	0.646	109	807	91	3465	3594	-0.267	1573	1892	1660	1934	192385	221853	3.480	1.163	-100	0	1
3	4	1	""	"sp4"	3480	16600	120	1712	1695	511	30	102	102	112	72	64	100	100	0	2018	2051	646	31	100	100	117	126	107	100	100	0	0.839	0.817	0.818	0.815	1.526	0.799	0.853	118	798	86	3528	3544	-0.253	1610	1918	1593	1951	200045	241969	21.986	15.349	0	0	0
3	5	1	""	"abp1"	3880	16600	130	218	229	99	43	104	104	124	131	105	40	9	0	221	250	149	59	99	99	133	290	218	12	1	0	0.934	0.828	0.822	0.830	3.708	0.412	0.544	121	900	75	236	276	-0.099	114	122	125	151	27696	30220	0.802	0.403	-100	0	1
3	6	1	""	"abp1"	4280	16600	140	249	366	480	131	100	100	114	108	94	64	37	0	294	426	498	116	101	101	129	319	247	34	9	0	0.772	0.818	0.866	0.906	3.789	0.901	0.452	139	1113	76	342	591	-0.373	149	193	266	325	50902	59269	2.333	0.931	-100	0	1
3	7	1	""	"abp1"	4680	16600	130	237	241	103	42	101	101	109	56	51	76	56	0	248	284	186	65	94	94	102	50	49	77	64	0	0.883	0.737	0.852	0.811	3.596	0.434	0.148	130	887	59	290	330	-0.180	136	154	140	190	31362	36964	2.357	3.640	0	0	0
3	8	1	""	"abp1"	5080	16600	140	211	235	152	64	102	102	114	73	64	60	33	0	223	262	178	67	96	96	110	102	92	57	28	0	0.858	0.801	0.829	0.799	3.224	0.748	0.239	168	1064	52	236	299	-0.221	109	127	133	166	39493	44056	1.658	1.490	-100	0	1
3	9	1	""	"ctss"	5480	16600	150	17167	15725	10993	69	116	116	168	393	233	99	89	0	29274	25980	18848	72	106	106	183	757	413	97	82	2	0.585	0.603	0.607	0.653	1.577	0.590	0.967	172	1216	93	46219	41483	-0.773	17051	29168	15609	25874	2704714	4468604	39.585	34.078	0	0	0
3	10	1	""	"ctss"	5880	16600	160	16956	14631	11944	81	127	127	332	1202	362	75	69	0	26427	24496	21581	88	115	115	559	3482	622	67	64	7	0.640	0.595	0.620	0.663	1.644	0.569	0.970	196	1488	87	43141	38885	-0.644	16829	26312	14504	24381	2867600	4801225	11.896	6.874	0	0	0
3	11	1	""	"ctss"	6280	16600	160	13096	12421	10980	88	110	110	192	799	416	77	68	0	19046	19893	18530	93	106	106	182	891	489	83	68	1	0.686	0.622	0.624	0.672	1.891	0.601	0.967	212	1450	82	31926	32098	-0.544	12986	18940	12311	19787	2633300	4217245	15.305	22.122	0	0	0
3	12	1	""	"ctss"	6680	16600	130	17549	19897	10996	55	105	105	157	580	369	99	98	0	29324	31754	16657	52	101	101	136	341	250	99	99	4	0.597	0.625	0.629	0.626	1.381	0.626	0.941	150	866	85	46667	51445	-0.744	17444	29223	19792	31653	2984484	4763170	34.034	92.721	0	0	0
3	13	1	""	"actin"	7080	16590	130	49033	46347	9984	21	109	109	120	67	55	100	100	0	60448	56156	12528	22	101	101	117	68	58	100	100	9	0.811	0.825	0.814	0.839	1.362	0.820	0.965	133	895	89	109271	102293	-0.302	48924	60347	46238	56055	6164209	7468732	689.955	824.103	0	0	0
3	14	1	""	"actin"	7480	16590	140	47256	43862	15233	34	120	120	147	222	151	100	100	4	57849	51705	16824	32	108	108	139	272	195	100	100	16	0.816	0.848	0.839	0.843	1.409	0.853	0.976	144	1124	94	104877	95339	-0.293	47136	57741	43742	51597	6316155	7445567	196.914	189.581	0	0	0
3	15	1	""	"actin"	7880	16590	130	46432	44759	10791	24	110	110	140	250	178	100	100	0	58267	54837	13006	23	105	105	161	703	436	100	100	14	0.796	0.816	0.814	0.820	1.293	0.813	0.971	142	882	94	104484	99381	-0.329	46322	58162	44649	54732	6355731	7786842	178.476	77.775	0	0	0
3	16	1	""	"actin"	8270	16590	140	47649	44199	12539	28	115	115	130	101	77	100	100	1	59056	53821	14810	27	109	109	133	201	151	100	100	15	0.806	0.821	0.812	0.826	1.406	0.820	0.969	152	1116	96	106481	97796	-0.311	47534	58947	44084	53712	6718278	8180754	436.327	267.104	0	0	0
3	17	1	""	"sp7"	8690	16590	120	1716	1639	511	31	113	113	124	72	58	100	100	0	1933	1939	598	30	104	104	116	70	60	100	100	0	0.876	0.832	0.864	0.816	1.521	0.822	0.868	105	811	93	3432	3361	-0.191	1603	1829	1526	1835	172118	203608	21.042	26.043	0	0	0
3	18	1	""	"sp7"	9080	16590	120	1685	1634	480	29	115	115	128	79	61	100	100	0	2097	2025	609	30	105	105	130	208	160	99	96	0	0.788	0.791	0.777	0.801	1.779	0.754	0.806	106	810	93	3562	3439	-0.344	1570	1992	1519	1920	173252	214658	19.063	9.111	0	0	0
3	19	1	""	"sp7"	9480	16580	110	1746	1721	434	25	114	114	122	57	46	100	100	0	2040	2046	621	30	100	100	117	94	80	100	99	0	0.841	0.826	0.837	0.846	1.559	0.801	0.861	105	599	87	3572	3553	-0.250	1632	1940	1607	1946	180705	214810	28.053	20.521	0	0	0
3	20	1	""	"sp7"	9870	16580	110	1608	1633	509	31	110	110	121	62	51	100	100	0	2011	1982	658	33	101	101	110	54	49	100	100	0	0.784	0.810	0.845	0.823	1.539	0.790	0.850	110	594	84	3408	3404	-0.351	1498	1910	1523	1881	179603	218056	24.387	34.667	0	0	0
3	1	2	""	"ara"	2280	17000	120	186	201	109	54	92	92	103	57	55	62	38	0	206	241	155	64	93	93	104	72	69	58	40	0	0.832	0.736	0.722	0.816	3.630	0.496	0.151	107	797	66	207	257	-0.265	94	113	109	148	21466	25740	1.719	1.903	-100	0	1
3	2	2	""	"ara"	2670	16990	150	182	241	256	106	100	100	107	50	46	61	45	0	211	394	940	238	95	95	106	81	76	62	36	0	0.707	0.472	0.770	0.744	4.706	0.246	0.622	118	1267	65	198	440	-0.500	82	116	141	299	28419	46521	2.680	3.556	-100	0	1
3	3	2	""	"ara"	3080	17000	120	206	232	189	81	97	97	115	120	104	43	12	0	236	303	575	189	98	98	116	152	131	44	11	0	0.790	0.659	0.765	0.915	4.735	0.313	0.529	81	805	57	247	340	-0.340	109	138	135	205	18774	24551	0.975	1.230	-100	0	1
3	4	2	""	"ara"	3480	17000	120	197	233	208	89	99	99	106	50	47	68	46	0	242	250	112	44	96	96	108	57	52	77	61	0	0.671	0.870	0.865	0.797	3.734	1.975	0.057	80	792	51	244	288	-0.576	98	146	134	154	18602	20029	2.540	2.491	-100	0	1
3	5	2	""	"cxcl10"	3880	17000	140	750	799	300	37	102	102	111	53	47	99	99	0	849	888	332	37	101	101	111	67	60	100	98	0	0.866	0.886	0.892	0.884	1.712	0.872	0.780	149	1119	94	1396	1484	-0.208	648	748	697	787	119055	132355	12.981	11.597	0	0	0
3	6	2	""	"cxcl10"	4280	17000	140	833	869	320	36	104	104	113	59	52	100	99	0	856	866	311	35	96	96	108	66	61	100	100	0	0.959	0.994	0.999	0.982	1.678	1.006	0.749	157	1111	96	1489	1535	-0.060	729	760	765	770	136357	136024	12.814	11.485	0	0	0
3	7	2	""	"cxcl10"	4680	17000	140	744	777	298	38	98	98	109	69	63	99	98	0	768	810	302	37	97	97	108	93	86	100	98	0	0.963	0.952	0.927	0.941	1.709	0.955	0.759	162	1102	96	1317	1392	-0.054	646	671	679	713	125886	131171	9.681	7.548	0	0	0
3	8	2	""	"cxcl10"	5080	17000	140	777	1069	3145	294	101	101	112	73	65	100	97	0	738	1023	2648	258	98	98	108	59	54	100	98	0	1.056	1.046	1.013	0.978	1.728	1.180	0.963	174	1090	92	1316	1893	0.079	676	640	968	925	186064	178011	13.110	15.508	0	0	0
3	9	2	""	"anxa4"	5470	17000	130	2055	2045	649	31	106	106	136	323	237	98	97	0	3238	3349	1069	31	100	100	165	1004	608	99	88	0	0.621	0.597	0.579	0.590	1.441	0.576	0.869	142	886	97	5087	5188	-0.687	1949	3138	1939	3249	290447	475487	5.910	3.171	0	0	0
3	10	2	""	"anxa4"	5880	16990	130	2073	2101	543	25	106	106	116	68	58	100	100	0	3427	3325	962	28	97	97	118	180	152	100	100	0	0.591	0.618	0.603	0.628	1.474	0.591	0.873	141	887	91	5297	5223	-0.759	1967	3330	1995	3228	296222	468867	29.191	17.817	0	0	0
3	11	2	""	"anxa4"	6280	16990	130	1988	2434	2283	93	106	106	136	175	128	100	100	0	3061	4276	6622	154	104	104	138	291	210	100	99	0	0.636	0.558	0.621	0.629	1.466	0.374	0.824	147	877	90	4839	6500	-0.653	1882	2957	2328	4172	357805	628558	13.131	14.220	0	0	0
3	12	2	""	"anxa4"	6680	16990	140	1765	1865	714	38	110	110	244	1041	426	87	31	0	2559	2831	1078	38	104	104	339	2091	616	69	12	0	0.674	0.644	0.643	0.642	1.552	0.474	0.867	157	1111	90	4110	4482	-0.569	1655	2455	1755	2727	292871	444427	1.557	1.192	-100	0	1
3	13	2	""	"cxcl10-bis"	7070	16990	130	738	771	267	34	103	103	118	115	97	98	95	0	727	776	326	42	101	101	115	75	65	100	99	0	1.014	0.990	1.009	1.011	1.740	1.001	0.650	129	897	86	1261	1343	0.020	635	626	668	675	99486	100115	5.678	8.813	0	0	0
3	14	2	""	"cxcl10-bis"	7480	16990	130	788	820	268	32	116	116	128	73	57	100	99	0	857	879	288	32	106	106	127	205	161	99	90	0	0.895	0.911	0.924	0.907	1.544	0.905	0.768	137	891	97	1423	1477	-0.160	672	751	704	773	112376	120453	9.479	3.668	0	0	0
3	15	2	""	"cxcl10-bis"	7880	16990	130	782	811	271	33	110	110	121	68	56	100	99	0	844	912	349	38	107	107	121	90	74	99	98	0	0.912	0.871	0.895	0.886	1.730	0.834	0.737	134	890	90	1409	1506	-0.133	672	737	701	805	108738	122172	10.147	8.789	0	0	0
3	16	2	""	"cxcl10-bis"	8280	16990	130	769	783	260	33	107	107	117	64	54	99	99	0	866	867	295	34	103	103	119	87	73	99	98	0	0.868	0.885	0.910	0.890	1.852	0.860	0.730	144	880	88	1425	1440	-0.204	662	763	676	764	112749	124786	10.406	8.598	0	0	0
3	17	2	""	"sp2"	8680	16990	110	1617	1619	468	28	109	109	119	76	63	100	100	0	1953	1959	698	35	105	105	124	112	90	99	99	0	0.816	0.814	0.802	0.854	1.754	0.774	0.814	101	603	85	3356	3364	-0.293	1508	1848	1510	1854	163545	197826	19.737	16.384	0	0	0
3	18	2	""	"sp2"	9080	16990	120	1636	1604	490	30	111	111	121	64	52	100	100	0	2048	2073	677	32	100	100	116	80	68	100	99	0	0.783	0.757	0.746	0.755	1.697	0.733	0.819	109	807	90	3473	3466	-0.353	1525	1948	1493	1973	174785	225970	23.172	24.463	0	0	0
3	19	2	""	"sp2"	9470	16990	110	1597	1733	1120	64	105	105	128	192	150	98	97	0	1824	2405	4360	181	95	95	134	460	343	95	93	0	0.863	0.705	0.837	0.855	2.276	0.237	0.432	122	545	40	3221	3938	-0.213	1492	1729	1628	2310	211412	293354	8.359	4.937	0	0	0
3	20	2	""	"sp2"	9870	16990	130	1313	1306	737	56	111	111	127	165	129	95	85	0	1551	1627	983	60	102	102	121	140	115	95	86	0	0.830	0.784	0.798	0.790	2.228	0.753	0.831	123	905	81	2651	2720	-0.269	1202	1449	1195	1525	160692	200097	7.145	10.757	0	0	0
3	1	3	""	"apc"	2270	17410	140	661	671	306	45	94	94	103	52	50	97	96	0	805	921	836	90	93	93	102	56	54	99	98	0	0.796	0.697	0.750	0.747	2.316	0.430	0.479	158	1100	88	1279	1405	-0.329	567	712	577	828	106093	145534	10.923	14.625	0	0	0
3	2	3	""	"apc"	2680	17400	140	775	771	266	34	99	99	108	60	55	100	100	0	835	880	373	42	94	94	104	64	61	99	98	0	0.912	0.855	0.830	0.895	1.892	0.788	0.685	149	1119	89	1417	1458	-0.133	676	741	672	786	114894	131108	11.050	12.125	0	0	0
3	3	3	""	"apc"	3080	17400	130	618	653	236	36	98	98	173	1592	920	0	0	0	869	866	358	41	94	94	153	996	650	24	0	0	0.671	0.719	0.719	0.734	1.866	1.687	0.948	147	877	90	1295	1327	-0.576	520	775	555	772	96007	127358	0.302	0.716	-100	0	1
3	4	3	""	"apc"	3480	17400	140	634	661	261	39	105	105	118	168	142	96	77	0	855	901	389	43	100	100	118	117	99	100	96	0	0.701	0.694	0.712	0.695	1.992	0.744	0.387	162	1102	92	1284	1357	-0.513	529	755	556	801	107059	146022	3.232	6.692	0	0	0
3	5	3	""	"cxcl11"	3870	17390	110	171	179	76	42	98	98	103	46	44	62	40	0	276	288	130	45	95	95	106	75	70	85	57	0	0.403	0.420	0.523	0.455	3.479	0.115	0.011	35	620	59	254	274	-1.311	73	181	81	193	6273	10086	1.652	2.427	-100	0	1
3	6	3	""	"cxcl11"	4290	17400	120	160	188	103	54	101	101	177	665	375	0	0	0	273	417	880	211	102	102	330	2299	696	1	1	0	0.345	0.276	0.444	0.433	2.833	0.088	0.205	66	798	29	230	402	-1.535	59	171	87	315	12434	27516	0.017	0.038	-100	0	1
3	7	3	""	"cxcl11"	4680	17400	130	209	208	86	41	99	99	105	49	46	75	59	0	197	211	97	45	95	95	107	64	59	66	37	0	1.078	0.940	1.289	1.038	5.294	0.464	0.044	54	909	86	212	225	0.108	110	102	109	116	11212	11402	2.102	1.625	-100	0	1
3	8	3	""	"cxcl11"	5070	17400	130	178	190	80	42	100	100	107	53	49	69	32	0	208	229	136	59	99	99	109	57	52	76	46	0	0.716	0.692	0.661	0.749	3.374	0.248	0.020	56	909	59	187	220	-0.482	78	109	90	130	10650	12823	1.566	2.105	-100	0	1
3	9	3	""	"arg2"	5480	17390	130	208	307	441	143	98	98	129	218	168	18	7	0	286	570	1517	266	97	97	145	469	323	10	6	0	0.582	0.442	0.633	0.577	3.559	0.242	0.453	139	865	75	299	682	-0.781	110	189	209	473	42640	79221	0.817	0.906	-100	0	1
3	10	3	""	"arg2"	5870	17400	130	216	243	144	59	102	102	127	382	300	3	1	0	287	307	153	49	95	95	145	1078	743	0	0	0	0.594	0.665	0.636	0.658	3.370	0.688	0.317	133	888	95	306	353	-0.751	114	192	141	212	32342	40813	0.304	0.150	-100	0	1
3	11	3	""	"arg2"	6270	17400	140	200	218	120	55	111	111	141	217	153	10	1	0	237	287	175	60	104	104	154	591	383	5	0	0	0.669	0.585	0.661	0.627	4.124	0.426	0.145	126	1118	39	222	290	-0.580	89	133	107	183	27488	36194	0.355	0.225	-100	0	1
3	12	3	""	"arg2"	6680	17400	130	192	216	101	46	106	106	124	145	116	28	5	0	277	283	133	46	100	100	123	158	128	55	13	0	0.486	0.601	0.578	0.670	3.972	0.478	0.114	129	889	89	263	293	-1.041	86	177	110	183	27858	36509	0.634	1.013	-100	0	1
3	13	3	""	"cxcl5"	7070	17390	120	207	219	116	52	102	102	112	68	60	62	33	0	262	298	168	56	98	98	112	89	79	65	46	0	0.640	0.585	0.604	0.695	5.480	0.309	0.053	69	794	51	269	317	-0.644	105	164	117	200	15114	20557	1.574	2.090	-100	0	1
3	14	3	""	"cxcl5"	7480	17390	130	231	246	103	41	111	111	148	321	216	2	0	0	236	261	114	43	106	106	190	980	515	0	0	0	0.923	0.871	1.023	0.820	3.713	0.760	0.119	67	914	79	250	290	-0.116	120	130	135	155	16455	17480	0.305	0.072	-100	0	1
3	15	3	""	"cxcl5"	7870	17390	120	172	183	97	53	109	109	119	61	51	50	28	0	210	240	117	48	102	102	120	80	66	62	36	0	0.583	0.536	0.895	0.854	5.416	0.204	0.021	91	800	67	171	212	-0.778	63	108	74	138	16688	21844	1.049	1.500	-100	0	1
3	16	3	""	"cxcl5"	8280	17400	130	205	220	97	44	109	109	120	70	58	62	35	0	264	302	166	54	106	106	121	91	75	75	39	0	0.608	0.566	0.535	0.601	4.445	0.402	0.131	98	878	49	254	307	-0.718	96	158	111	196	21567	29613	1.429	1.989	-100	0	1
3	17	3	""	"arhgef1"	8680	17390	140	954	923	298	32	110	110	123	67	54	99	98	0	1072	1088	413	37	102	102	120	111	92	100	97	0	0.870	0.825	0.837	0.850	1.768	0.783	0.766	144	1120	95	1814	1799	-0.201	844	970	813	986	132920	156708	11.940	8.721	0	0	0
3	18	3	""	"arhgef1"	9070	17380	130	852	894	280	31	110	110	122	71	58	100	100	0	1080	1088	375	34	98	98	121	165	136	100	98	0	0.756	0.792	0.801	0.796	1.648	0.763	0.753	141	887	97	1724	1774	-0.404	742	982	784	990	126067	153358	10.873	5.861	0	0	0
3	19	3	""	"arhgef1"	9480	17390	140	810	837	285	34	105	105	115	63	54	100	100	0	1007	1002	309	30	100	100	114	110	96	100	99	0	0.777	0.812	0.800	0.799	1.592	0.806	0.797	147	1121	95	1612	1634	-0.364	705	907	732	902	123028	147337	11.460	8.073	0	0	0
3	20	3	""	"arhgef1"	9880	17390	140	833	844	267	31	108	108	125	113	90	99	97	0	944	989	352	35	101	101	120	144	120	98	96	0	0.860	0.829	0.832	0.851	1.753	0.811	0.762	149	1119	95	1568	1624	-0.218	725	843	736	888	125823	147410	6.363	6.035	0	0	0
3	1	4	""	"cxcl9"	2280	17810	130	283	306	132	43	97	97	113	142	125	62	27	0	358	382	184	48	94	94	107	78	72	88	79	0	0.705	0.726	0.769	0.752	3.167	0.639	0.404	134	893	93	450	497	-0.504	186	264	209	288	41024	51188	1.359	3.526	-100	0	1
3	2	4	""	"cxcl9"	2680	17810	130	275	305	138	45	100	100	111	58	52	92	73	0	380	412	191	46	101	101	110	59	53	95	90	0	0.627	0.659	0.689	0.625	3.176	0.572	0.363	142	881	95	454	516	-0.673	175	279	205	311	43292	58481	3.345	5.119	0	0	0
3	3	4	""	"cxcl9"	3080	17810	130	286	297	123	41	107	107	117	74	63	81	61	0	371	414	205	49	102	102	116	77	66	91	75	0	0.665	0.609	0.591	0.625	3.361	0.469	0.303	135	887	94	448	502	-0.589	179	269	190	312	40044	55894	2.432	3.870	0	0	0
3	4	4	""	"cxcl9"	3480	17800	140	296	312	128	41	104	104	113	63	55	86	73	0	367	410	207	50	98	98	111	65	58	92	81	0	0.714	0.667	0.747	0.691	2.861	0.532	0.353	157	1111	92	461	520	-0.486	192	269	208	312	48982	64404	3.159	4.600	0	0	0
3	5	4	""	"arhj"	3880	17800	130	403	438	173	39	104	104	112	60	53	98	90	0	574	638	304	47	100	100	114	107	93	97	86	0	0.631	0.621	0.676	0.636	2.161	0.474	0.464	143	881	90	773	872	-0.664	299	474	334	538	62579	91183	5.433	4.897	0	0	0
3	6	4	""	"arhj"	4280	17800	130	440	458	178	38	102	102	112	60	53	97	94	0	632	680	270	39	96	96	105	54	51	100	100	0	0.631	0.610	0.599	0.586	2.054	0.555	0.577	138	890	97	874	940	-0.664	338	536	356	584	63144	93887	5.767	10.648	0	0	0
3	7	4	""	"arhj"	4680	17800	140	453	479	191	39	100	100	108	51	47	98	95	0	628	691	299	43	99	99	110	62	56	99	96	0	0.667	0.640	0.614	0.645	2.147	0.561	0.534	149	1119	96	882	971	-0.584	353	529	379	592	71384	102891	7.275	9.371	0	0	0
3	8	4	""	"arhj"	5080	17800	140	397	437	215	49	101	101	113	97	85	91	75	0	537	594	292	49	99	99	115	257	223	76	40	0	0.676	0.679	0.689	0.657	2.562	0.416	0.550	160	1108	96	734	831	-0.565	296	438	336	495	69842	95046	3.340	1.864	-100	0	1
3	9	4	""	"cxcr4"	5480	17800	120	1203	1184	351	29	102	102	111	61	54	100	100	0	1511	1566	454	28	96	96	106	62	58	100	100	0	0.778	0.736	0.731	0.730	1.477	0.719	0.832	125	787	96	2516	2552	-0.362	1101	1415	1082	1470	147953	195749	17.590	23.548	0	0	0
3	10	4	""	"cxcr4"	5880	17800	120	1162	1156	284	24	101	101	111	56	50	100	100	0	1503	1503	485	32	101	101	115	71	61	100	99	0	0.757	0.752	0.736	0.781	1.514	0.707	0.837	125	787	94	2463	2457	-0.402	1061	1402	1055	1402	144465	187838	18.661	19.549	0	0	0
3	11	4	""	"cxcr4"	6270	17800	130	1086	1110	349	31	113	113	136	127	93	99	98	0	1495	1487	484	32	105	105	137	142	103	99	99	0	0.700	0.721	0.760	0.724	1.713	0.698	0.801	131	893	95	2363	2379	-0.515	973	1390	997	1382	145432	194769	7.669	9.507	0	0	0
3	12	4	""	"cxcr4"	6680	17800	140	1024	1037	328	31	110	110	132	148	112	100	97	0	1414	1440	515	35	104	104	130	188	144	99	97	0	0.698	0.694	0.692	0.710	1.752	0.656	0.794	146	1122	95	2224	2263	-0.519	914	1310	927	1336	151355	210195	6.115	6.968	0	0	0
3	13	4	""	"atp2a3"	7080	17790	150	242	258	118	45	103	103	110	60	54	81	58	0	327	353	181	51	98	98	111	73	65	82	68	0	0.607	0.608	0.626	0.654	3.510	0.436	0.230	110	1258	47	368	410	-0.720	139	229	155	255	28431	38813	2.467	3.315	0	0	0
3	14	4	""	"atp2a3"	7480	17790	130	241	256	116	45	109	109	127	96	75	65	28	0	347	366	167	45	102	102	126	112	88	78	57	0	0.539	0.557	0.589	0.589	2.698	0.513	0.218	107	906	43	377	411	-0.892	132	245	147	264	27408	39188	1.344	2.143	-100	0	1
3	15	4	""	"atp2a3"	7880	17800	120	222	248	174	70	104	104	111	56	50	72	52	0	312	364	182	50	99	99	110	65	59	91	75	0	0.554	0.543	0.514	0.524	3.753	0.528	0.204	86	789	63	331	409	-0.852	118	213	144	265	21338	31284	2.446	3.908	0	0	0
3	16	4	""	"atp2a3"	8280	17790	140	223	255	190	74	112	112	124	63	50	68	44	0	273	313	175	55	105	105	119	78	65	72	52	0	0.661	0.688	0.654	0.638	3.882	0.625	0.203	144	1100	64	279	351	-0.597	111	168	143	208	36759	45091	2.079	2.487	-100	0	1
3	17	4	""	"cyp1a1"	8670	17790	130	314	345	146	42	110	110	123	80	65	89	70	0	475	519	217	41	103	103	116	70	60	98	92	0	0.548	0.565	0.550	0.537	2.371	0.515	0.385	128	898	87	576	651	-0.868	204	372	235	416	44210	66405	2.775	5.757	0	0	0
3	18	4	""	"cyp1a1"	9070	17790	130	355	362	143	39	109	109	122	115	94	83	53	0	510	536	228	42	102	102	115	77	66	97	92	0	0.603	0.583	0.622	0.557	2.477	0.722	0.313	130	898	92	654	687	-0.730	246	408	253	434	47069	69724	2.087	5.468	0	0	0
3	19	4	""	"cyp1a1"	9470	17790	140	273	300	117	39	101	101	115	108	93	78	35	0	438	467	216	46	97	97	109	74	67	97	86	0	0.504	0.538	0.541	0.531	2.378	0.448	0.460	142	1124	85	513	569	-0.989	172	341	199	370	42537	66253	1.713	4.838	-100	0	1
3	20	4	""	"cyp1a1"	9880	17790	140	361	377	151	40	112	112	120	62	51	92	80	0	455	485	221	45	100	100	114	66	57	97	88	0	0.701	0.688	0.665	0.660	2.395	0.649	0.481	150	1114	93	604	650	-0.513	249	355	265	385	56597	72749	4.145	5.621	0	0	0
3	1	5	""	"auh"	2280	18210	130	2112	2076	667	32	97	97	104	49	47	100	100	0	2983	2949	1045	35	94	94	104	58	55	100	100	0	0.697	0.693	0.720	0.704	1.406	0.669	0.885	144	880	97	4904	4834	-0.521	2015	2889	1979	2855	298929	424700	40.245	49.052	0	0	0
3	2	5	""	"auh"	2680	18200	130	1912	1813	869	47	105	105	117	67	57	98	97	0	2609	2496	1207	48	109	109	128	97	75	100	97	0	0.723	0.716	0.715	0.707	1.506	0.703	0.891	149	875	89	4307	4095	-0.468	1807	2500	1708	2387	270185	371925	25.313	24.412	0	0	0
3	3	5	""	"auh"	3080	18200	130	2035	1974	699	35	106	106	124	202	162	100	97	0	2823	2775	983	35	101	101	163	733	449	97	89	0	0.709	0.699	0.696	0.689	1.437	0.612	0.785	141	883	92	4651	4542	-0.496	1929	2722	1868	2674	278270	391341	9.158	3.563	0	0	0
3	4	5	""	"auh"	3480	18200	140	1949	1921	675	35	103	103	112	55	49	100	100	0	2686	2691	985	36	100	100	111	63	56	100	100	0	0.714	0.702	0.697	0.704	1.497	0.683	0.878	167	1097	87	4432	4409	-0.486	1846	2586	1818	2591	320734	449352	32.891	40.952	0	0	0
3	5	5	""	"cyp1b1"	3870	18200	130	279	295	124	42	102	102	109	50	45	90	78	0	378	417	191	45	93	93	106	58	54	95	91	0	0.621	0.596	0.658	0.577	2.661	0.438	0.303	132	896	95	462	517	-0.687	177	285	193	324	38920	55031	3.720	5.362	0	0	0
3	6	5	""	"cyp1b1"	4280	18200	140	300	303	117	38	103	103	112	62	55	90	72	0	374	431	223	51	99	99	107	59	55	96	88	0	0.716	0.602	0.658	0.680	2.699	0.454	0.329	137	1127	95	472	532	-0.482	197	275	200	332	41530	59046	3.081	5.492	0	0	0
3	7	5	""	"cyp1b1"	4680	18200	130	281	300	135	45	104	104	133	294	221	16	2	0	381	398	161	40	94	94	163	1094	671	0	0	0	0.617	0.645	0.618	0.635	2.512	0.877	0.251	136	887	96	464	500	-0.697	177	287	196	304	40762	54101	0.568	0.215	-100	0	1
3	8	5	""	"cyp1b1"	5080	18200	140	284	294	111	37	103	103	113	71	62	83	65	0	344	377	161	42	97	97	110	89	80	92	72	0	0.733	0.682	0.684	0.674	2.502	0.624	0.364	140	1127	77	428	471	-0.448	181	247	191	280	41125	52712	2.549	3.000	0	0	0
3	9	5	""	"sp1"	5490	18200	120	4181	4136	1283	31	102	102	120	136	113	100	100	0	6340	6385	1767	27	97	97	125	304	243	100	100	0	0.653	0.642	0.636	0.632	1.317	0.641	0.945	103	813	96	10322	10322	-0.615	4079	6243	4034	6288	426034	657604	29.529	20.592	0	0	0
3	10	5	""	"sp1"	5880	18190	110	4107	4066	970	23	101	101	142	557	392	100	100	0	6034	6043	1579	26	96	96	196	1484	757	98	95	0	0.675	0.667	0.656	0.673	1.345	0.652	0.934	108	596	90	9944	9912	-0.567	4006	5938	3965	5947	439133	652627	7.045	3.940	0	0	0
3	11	5	""	"sp1"	6280	18190	120	3967	3771	1495	39	106	106	143	245	171	100	95	0	5653	5521	2297	41	104	104	155	517	333	96	91	0	0.696	0.677	0.656	0.701	1.546	0.659	0.915	123	793	94	9410	9082	-0.523	3861	5549	3665	5417	463814	679051	14.808	10.379	0	0	0
3	12	5	""	"sp1"	6670	18190	130	3782	3434	1677	48	113	113	179	368	205	92	86	0	5619	5093	2517	49	105	105	185	454	245	89	86	0	0.665	0.666	0.698	0.708	1.682	0.655	0.919	141	881	88	9183	8309	-0.589	3669	5514	3321	4988	484137	718136	8.845	10.811	0	0	0
3	13	5	""	"bhlhb2"	7070	18190	130	902	948	357	37	101	101	119	216	181	99	94	0	1126	1251	1015	81	96	96	115	182	158	99	97	0	0.778	0.733	0.757	0.797	1.761	0.513	0.664	134	890	83	1831	2002	-0.362	801	1030	847	1155	127098	167688	3.838	6.242	0	0	0
3	14	5	""	"bhlhb2"	7470	18190	140	847	886	337	38	108	108	123	84	68	98	96	0	1014	1057	539	50	101	101	118	83	70	97	96	0	0.809	0.814	0.859	0.842	1.816	0.723	0.687	151	1108	79	1652	1734	-0.306	739	913	778	956	133728	159573	9.083	11.313	0	0	0
3	15	5	""	"bhlhb2"	7880	18200	130	876	891	273	30	104	104	111	54	48	100	100	0	960	984	306	31	98	98	108	65	60	100	99	0	0.896	0.888	0.906	0.888	1.597	0.870	0.752	139	889	97	1634	1673	-0.158	772	862	787	886	123815	136794	14.444	13.477	0	0	0
3	16	5	""	"bhlhb2"	8280	18200	130	792	850	276	32	105	105	113	54	47	100	100	0	985	1011	352	34	97	97	110	66	60	100	100	0	0.774	0.815	0.807	0.819	1.635	0.787	0.758	141	887	97	1575	1659	-0.370	687	888	745	914	119838	142544	13.648	13.652	0	0	0
3	17	5	""	"dbl"	8670	18190	150	394	423	176	41	108	108	124	147	118	86	46	0	614	637	279	43	103	103	119	154	129	94	76	0	0.560	0.590	0.553	0.581	2.193	0.653	0.636	167	1224	93	797	849	-0.837	286	511	315	534	70577	106356	2.034	3.364	-100	0	1
3	18	5	""	"dbl"	9080	18190	140	426	441	140	31	110	110	127	95	74	98	84	0	568	605	239	39	102	102	126	120	95	96	87	0	0.678	0.658	0.647	0.679	2.044	0.539	0.465	161	1103	96	782	834	-0.561	316	466	331	503	71000	97392	3.305	3.992	0	0	0
3	19	5	""	"dbl"	9480	18190	140	413	424	148	34	108	108	118	67	56	99	89	0	559	599	260	43	105	105	117	72	61	99	95	0	0.672	0.640	0.653	0.665	2.069	0.551	0.513	166	1098	96	759	810	-0.573	305	454	316	494	70319	99513	4.567	6.694	0	0	0
3	20	5	""	"dbl"	9880	18190	150	409	412	143	34	108	108	118	70	59	95	88	0	567	576	225	39	101	101	112	66	58	98	95	0	0.646	0.640	0.640	0.638	2.193	0.590	0.541	170	1222	95	767	779	-0.630	301	466	304	475	70085	97936	4.200	7.030	0	0	0
3	1	6	""	"blnk"	2270	18600	130	844	853	253	29	94	94	104	53	50	100	100	0	1132	1164	424	36	91	91	103	82	79	100	99	0	0.720	0.707	0.701	0.732	1.679	0.655	0.771	149	875	97	1791	1832	-0.474	750	1041	759	1073	127129	173499	14.132	12.939	0	0	0
3	2	6	""	"blnk"	2670	18610	130	828	811	241	29	103	103	120	120	100	100	98	0	1123	1172	426	36	102	102	131	318	242	99	82	0	0.710	0.662	0.659	0.673	1.671	0.503	0.698	146	882	97	1746	1778	-0.494	725	1021	708	1070	118473	171099	5.758	3.274	0	0	0
3	3	6	""	"blnk"	3080	18600	140	796	818	246	30	103	103	119	110	92	99	98	0	1126	1130	350	30	102	102	118	139	117	100	98	0	0.677	0.696	0.687	0.694	1.677	0.656	0.745	148	1120	90	1717	1743	-0.563	693	1024	715	1028	121001	167198	6.355	7.281	0	0	0
3	4	6	""	"blnk"	3470	18610	140	829	859	258	30	103	103	125	211	168	100	90	0	1149	1165	478	41	100	100	131	380	290	95	76	0	0.692	0.710	0.712	0.733	1.604	0.637	0.737	160	1104	96	1775	1821	-0.531	726	1049	756	1065	137383	186337	3.479	2.721	0	0	0
3	5	6	""	"dck"	3870	18600	130	343	383	164	42	102	102	111	54	48	94	87	0	440	516	267	51	97	97	108	89	82	96	87	0	0.703	0.671	0.662	0.648	2.732	0.515	0.352	121	906	92	584	700	-0.508	241	343	281	419	46389	62443	5.037	4.584	0	0	0
3	6	6	""	"dck"	4280	18600	120	296	321	178	55	100	100	111	88	79	76	54	0	524	525	251	47	95	95	115	172	149	84	59	0	0.457	0.514	0.493	0.490	2.990	0.453	0.375	119	788	91	625	651	-1.130	196	429	221	430	38203	62495	2.386	2.384	0	0	0
3	7	6	""	"dck"	4680	18590	140	314	334	153	45	104	104	120	96	80	83	53	0	379	423	216	51	99	99	132	612	463	10	0	0	0.750	0.710	0.753	0.718	2.776	0.608	0.348	130	1136	84	490	554	-0.415	210	280	230	324	43385	54995	2.229	0.475	-100	0	1
3	8	6	""	"dck"	5070	18610	140	284	304	145	47	102	102	113	67	59	81	61	0	397	432	219	50	95	95	110	90	81	88	71	0	0.603	0.599	0.487	0.616	3.353	0.497	0.308	144	1123	82	484	539	-0.730	182	302	202	337	43832	62177	2.851	3.578	0	0	0
3	9	6	""	"bnip3l"	5470	18590	130	604	657	335	50	104	104	114	66	57	97	95	0	872	1023	632	61	95	95	110	108	98	98	94	0	0.644	0.596	0.652	0.642	2.003	0.520	0.701	146	874	88	1277	1481	-0.635	500	777	553	928	95910	149358	8.227	8.454	0	0	0
3	10	6	""	"bnip3l"	5870	18590	140	602	709	419	59	105	105	164	1136	692	11	0	0	751	995	659	66	100	100	122	127	104	97	92	0	0.763	0.675	0.679	0.684	2.038	0.619	0.618	146	1118	79	1148	1499	-0.390	497	651	604	895	103476	145248	0.480	6.874	-100	0	1
3	11	6	""	"bnip3l"	6280	18590	130	558	671	353	52	107	107	128	118	92	97	86	0	839	997	643	64	103	103	128	131	102	99	92	0	0.613	0.631	0.643	0.645	1.929	0.564	0.656	144	880	96	1187	1458	-0.706	451	736	564	894	96572	143542	4.602	6.634	0	0	0
3	12	6	""	"bnip3l"	6680	18600	140	616	674	411	60	111	111	160	304	190	69	38	0	776	938	611	65	100	100	161	453	281	66	35	0	0.747	0.672	0.698	0.648	2.114	0.622	0.641	154	1110	95	1181	1401	-0.421	505	676	563	838	103789	144397	1.691	1.715	-100	0	1
3	13	6	""	"ddx21"	7070	18590	140	1767	1838	764	41	102	102	114	120	105	100	99	0	2634	2690	1022	37	95	95	113	141	124	100	100	0	0.656	0.669	0.671	0.650	1.478	0.670	0.899	161	1103	90	4204	4331	-0.608	1665	2539	1736	2595	295995	433086	14.367	18.277	0	0	0
3	14	6	""	"ddx21"	7470	18590	140	2059	2032	777	38	110	110	136	131	96	100	100	0	2867	2966	1326	44	105	105	139	195	140	99	99	0	0.706	0.672	0.670	0.693	1.527	0.637	0.908	163	1105	94	4711	4783	-0.502	1949	2762	1922	2861	331138	483422	14.473	14.497	0	0	0
3	15	6	""	"ddx21"	7870	18590	140	1656	1731	684	39	102	102	113	63	55	100	100	0	2326	2538	1053	41	96	96	108	73	67	100	100	0	0.697	0.667	0.667	0.669	1.412	0.647	0.898	159	1109	89	3784	4071	-0.521	1554	2230	1629	2442	275235	403613	25.683	33.288	0	0	0
3	16	6	""	"ddx21"	8280	18590	140	1519	1672	738	44	105	105	116	76	65	100	100	0	2190	2395	1115	46	97	97	112	121	108	100	100	0	0.676	0.682	0.696	0.685	1.516	0.659	0.881	171	1093	94	3507	3865	-0.565	1414	2093	1567	2298	285942	409611	20.474	18.868	0	0	0
3	17	6	""	"ifi204"	8670	18590	140	1491	1487	403	27	109	109	121	71	58	100	100	0	1803	1833	565	30	99	99	114	106	92	100	100	0	0.811	0.795	0.784	0.806	1.519	0.766	0.831	156	1112	90	3086	3112	-0.302	1382	1704	1378	1734	232017	285962	19.239	16.217	0	0	0
3	18	6	""	"ifi204"	9070	18590	140	1456	1487	460	30	111	111	130	107	82	100	98	0	1714	1747	637	36	103	103	120	142	118	99	99	0	0.835	0.837	0.831	0.855	1.690	0.791	0.778	162	1102	95	2956	3020	-0.260	1345	1611	1376	1644	240932	283050	12.682	11.458	0	0	0
3	19	6	""	"ifi204"	9470	18590	140	1464	1502	464	30	109	109	120	66	55	100	100	0	1910	1916	595	31	102	102	117	111	94	100	100	0	0.749	0.768	0.773	0.769	1.638	0.747	0.793	158	1106	95	3163	3207	-0.417	1355	1808	1393	1814	237258	302702	20.939	16.207	0	0	0
3	20	6	""	"ifi204"	9880	18590	140	1466	1448	427	29	105	105	122	78	63	100	100	0	1711	1783	628	35	101	101	115	87	75	99	99	0	0.845	0.798	0.801	0.817	1.660	0.755	0.794	162	1106	95	2971	3025	-0.243	1361	1610	1343	1682	234562	288912	17.000	19.172	0	0	0
3	1	7	""	"poh1"	2280	19000	120	676	708	258	36	96	96	104	52	50	100	100	0	1012	1031	340	32	91	91	102	83	81	100	98	0	0.630	0.651	0.658	0.640	1.780	0.611	0.675	129	783	88	1501	1552	-0.667	580	921	612	940	91317	133038	11.615	11.193	0	0	0
3	2	7	""	"poh1"	2680	19010	130	740	781	250	32	104	104	141	250	177	99	74	0	1112	1123	362	32	93	93	184	727	395	77	12	0	0.624	0.657	0.661	0.658	1.562	0.338	0.559	127	901	95	1655	1707	-0.680	636	1019	677	1030	99196	142570	2.560	1.292	-100	0	1
3	3	7	""	"poh1"	3080	19010	130	777	775	231	29	99	99	184	1103	599	4	0	0	1004	1040	381	36	95	95	296	2528	854	0	0	0	0.746	0.715	0.708	0.734	1.654	0.425	0.907	134	890	95	1587	1621	-0.423	678	909	676	945	103818	139368	0.536	0.294	-100	0	1
3	4	7	""	"poh1"	3480	19000	140	733	748	267	35	99	99	145	522	360	65	8	0	946	1025	371	36	95	95	221	1475	667	9	0	0	0.745	0.698	0.693	0.688	1.794	0.529	0.615	150	1114	90	1485	1579	-0.425	634	851	649	930	112188	153764	1.155	0.545	-100	0	1
3	5	7	""	"krt2-4"	3880	18990	130	1967	1968	694	35	100	100	107	50	46	100	100	0	2705	2824	999	35	93	93	103	62	60	100	100	0	0.715	0.684	0.679	0.676	1.516	0.669	0.881	134	894	91	4479	4599	-0.484	1867	2612	1868	2731	263714	378355	37.220	43.887	0	0	0
3	6	7	""	"krt2-4"	4270	18990	130	1776	1853	744	40	98	98	113	107	94	100	99	0	2625	2706	1077	39	93	93	103	80	77	100	100	0	0.663	0.672	0.694	0.669	1.570	0.653	0.847	135	893	96	4210	4368	-0.593	1678	2532	1755	2613	250221	365322	16.262	32.538	0	0	0
3	7	7	""	"krt2-4"	4670	18990	130	1534	1595	734	46	100	100	111	66	59	99	99	0	2125	2308	1031	44	92	92	102	60	58	100	99	0	0.705	0.675	0.666	0.662	1.639	0.663	0.853	134	890	89	3467	3711	-0.504	1434	2033	1495	2216	213695	309270	22.485	36.767	0	0	0
3	8	7	""	"krt2-4"	5070	18990	130	1523	1546	783	50	103	103	115	73	63	100	99	0	1823	2132	1133	53	98	98	114	85	74	100	99	0	0.823	0.709	0.724	0.717	1.548	0.690	0.891	143	885	85	3145	3477	-0.281	1420	1725	1443	2034	221095	304878	19.603	23.741	0	0	0
3	9	7	""	"sp8"	5490	18980	100	1047	1087	347	31	104	104	116	67	57	100	98	0	1583	1555	430	27	100	100	114	79	69	100	100	0	0.636	0.676	0.649	0.661	1.581	0.653	0.773	89	527	87	2426	2438	-0.653	943	1483	983	1455	96765	138429	14.493	18.241	0	0	0
3	10	7	""	"sp8"	5890	18990	120	913	916	362	39	106	106	135	324	240	91	67	0	1374	1349	559	41	100	100	122	132	108	99	95	0	0.633	0.649	0.633	0.653	1.810	0.617	0.786	105	811	92	2081	2059	-0.660	807	1274	810	1249	96182	141626	2.410	9.295	0	0	0
3	11	7	""	"sp8"	6270	18980	110	910	940	340	36	113	113	123	67	54	100	100	0	1436	1490	490	32	100	100	114	68	59	100	100	0	0.597	0.595	0.623	0.574	1.639	0.568	0.736	104	600	88	2133	2217	-0.744	797	1336	827	1390	97734	154943	12.194	20.235	0	0	0
3	12	7	""	"sp8"	6670	18990	120	894	890	331	37	111	111	165	483	292	81	27	0	1260	1322	600	45	105	105	149	360	241	93	78	0	0.678	0.640	0.632	0.663	1.854	0.575	0.715	116	796	92	1938	1996	-0.561	783	1155	779	1217	103241	153323	1.501	3.258	-100	0	1
3	13	7	""	"snk"	7080	18980	130	1241	1259	407	32	104	104	120	101	84	99	98	0	1748	1742	509	29	98	98	125	236	188	99	97	0	0.689	0.703	0.708	0.685	1.701	0.691	0.824	145	879	96	2787	2799	-0.537	1137	1650	1155	1644	182538	252630	11.277	6.852	0	0	0
3	14	7	""	"snk"	7480	18980	130	1275	1285	399	31	118	118	133	97	72	100	99	0	1808	1806	571	31	102	102	120	105	87	99	97	0	0.678	0.685	0.658	0.696	1.725	0.661	0.816	141	883	93	2863	2871	-0.561	1157	1706	1167	1704	181159	254688	11.876	16.057	0	0	0
3	15	7	""	"snk"	7880	18990	140	1220	1237	381	30	104	104	119	123	103	100	100	0	1599	1715	600	34	97	97	117	223	190	99	99	0	0.743	0.700	0.692	0.705	1.640	0.655	0.751	150	1118	95	2618	2751	-0.429	1116	1502	1133	1618	185621	257301	9.089	7.166	0	0	0
3	16	7	""	"snk"	8280	18990	140	1173	1212	357	29	105	105	122	160	131	100	99	0	1598	1630	538	33	99	99	119	173	145	100	99	0	0.712	0.723	0.768	0.735	1.590	0.688	0.797	158	1110	95	2567	2638	-0.490	1068	1499	1107	1531	191548	257545	6.813	8.734	0	0	0
3	17	7	""	"mmp13"	8670	18980	120	185	216	115	53	108	108	121	95	78	48	19	0	238	271	109	40	101	101	124	202	162	27	4	0	0.562	0.635	0.989	0.942	3.706	1.159	0.092	47	816	33	214	278	-0.831	77	137	108	170	10133	12736	1.000	0.728	-100	0	1
3	18	7	""	"mmp13"	9090	18980	130	197	201	115	57	110	110	121	66	54	58	28	0	227	258	143	55	103	103	115	70	60	70	42	0	0.702	0.587	0.727	0.634	3.504	0.402	0.059	82	906	38	211	246	-0.510	87	124	91	155	16469	21133	1.212	2.043	-100	0	1
3	19	7	""	"mmp13"	9480	19000	120	195	204	81	39	109	109	119	63	52	66	33	0	269	251	90	35	101	101	118	105	88	64	25	0	0.512	0.633	0.859	0.827	3.344	0.210	0.046	39	814	74	254	245	-0.966	86	168	95	150	7969	9795	1.349	1.267	-100	0	1
3	20	7	""	"mmp13"	9880	18990	130	182	197	87	44	105	105	115	55	47	63	31	0	230	258	145	56	96	96	109	138	126	46	17	0	0.575	0.568	0.753	0.675	4.552	0.043	0.011	47	927	71	211	254	-0.798	77	134	92	162	9266	12131	1.491	1.080	-100	0	1
3	1	8	""	"tnf rsf19"	2280	19400	140	447	480	202	42	96	96	110	94	85	96	85	0	549	625	341	54	95	95	107	84	78	94	89	0	0.773	0.725	0.753	0.791	2.068	0.611	0.603	160	1108	96	805	914	-0.371	351	454	384	530	76802	100053	3.936	6.167	0	0	0
3	2	8	""	"tnf rsf19"	2670	19400	130	489	527	202	38	100	100	110	61	55	100	98	0	588	673	335	49	93	93	105	81	77	98	95	0	0.786	0.736	0.750	0.788	1.960	0.640	0.607	151	873	89	884	1007	-0.347	389	495	427	580	79520	101588	6.836	7.012	0	0	0
3	3	8	""	"tnf rsf19"	3080	19400	150	434	464	205	44	102	102	114	67	58	95	90	0	546	592	262	44	96	96	109	71	65	99	95	0	0.738	0.730	0.751	0.720	2.303	0.663	0.493	165	1227	93	782	858	-0.438	332	450	362	496	76590	97683	5.224	6.803	0	0	0
3	4	8	""	"tnf rsf19"	3480	19400	160	418	435	183	42	103	103	116	126	108	88	65	0	471	550	302	54	99	99	123	274	222	66	30	0	0.847	0.736	0.741	0.770	2.295	0.439	0.501	186	1498	88	687	783	-0.240	315	372	332	451	80963	102248	2.532	1.558	-100	0	1
3	5	8	""	"nqo1"	3880	19400	140	1975	2000	654	32	105	105	113	58	51	100	100	0	2738	2792	832	29	97	97	108	61	56	100	100	0	0.708	0.703	0.704	0.691	1.457	0.701	0.886	149	1115	88	4511	4590	-0.498	1870	2641	1895	2695	297999	416057	32.534	44.000	0	0	0
3	6	8	""	"nqo1"	4270	19410	140	1992	1963	604	30	106	106	115	61	53	100	100	0	2855	2832	821	28	100	100	112	105	93	100	100	0	0.685	0.680	0.672	0.670	1.474	0.668	0.867	142	1126	95	4641	4589	-0.546	1886	2755	1857	2732	278736	402182	30.295	25.905	0	0	0
3	7	8	""	"nqo1"	4680	19400	140	1848	1905	634	33	103	103	114	58	50	100	100	0	2665	2716	1036	38	98	98	115	146	126	100	100	0	0.680	0.688	0.697	0.697	1.485	0.658	0.878	158	1110	95	4312	4420	-0.556	1745	2567	1802	2618	300993	429063	30.879	17.815	0	0	0
3	8	8	""	"nqo1"	5070	19400	140	1570	1601	546	34	109	109	121	87	71	100	100	0	2448	2403	785	32	98	98	110	67	60	100	100	0	0.622	0.647	0.641	0.640	1.477	0.636	0.862	158	1106	88	3811	3797	-0.685	1461	2350	1492	2305	252943	379746	17.011	34.224	0	0	0
3	9	8	""	"ifnar2c_2"	5480	19400	140	2695	2674	604	22	106	106	117	62	52	100	100	0	3327	3356	758	22	100	100	111	68	61	100	100	0	0.802	0.789	0.771	0.792	1.402	0.783	0.924	158	1106	96	5816	5824	-0.318	2589	3227	2568	3256	422481	530248	41.242	47.721	0	0	0
3	10	8	""	"ifnar2c_2"	5880	19390	130	2677	2630	537	20	106	106	117	65	55	100	100	0	3146	3215	837	26	102	102	112	59	52	100	100	0	0.845	0.811	0.814	0.829	1.448	0.787	0.912	152	872	91	5615	5637	-0.243	2571	3044	2524	3113	399727	488672	38.662	52.593	0	0	0
3	11	8	""	"ifnar2c_2"	6280	19390	140	2576	2565	583	22	112	112	129	94	72	100	100	0	3194	3236	694	21	105	105	126	121	96	100	100	0	0.798	0.783	0.795	0.776	1.314	0.776	0.912	162	1106	91	5553	5584	-0.326	2464	3089	2453	3131	415544	524268	25.915	25.702	0	0	0
3	12	8	""	"ifnar2c_2"	6680	19390	150	2569	2527	775	30	117	117	168	291	173	98	97	0	3163	3037	959	31	109	109	179	533	297	95	94	0	0.803	0.823	0.804	0.850	1.691	0.764	0.814	165	1227	94	5506	5338	-0.317	2452	3054	2410	2928	416897	501174	8.107	5.362	0	0	0
3	13	8	""	"radixin"	7070	19390	150	460	502	372	74	107	107	122	89	72	94	84	0	732	826	744	90	101	101	119	134	112	98	93	0	0.559	0.545	0.571	0.533	2.052	0.458	0.659	172	1220	90	984	1120	-0.839	353	631	395	725	86281	141991	4.270	5.276	0	0	0
3	14	8	""	"radixin"	7470	19390	150	495	504	190	37	106	106	131	220	167	82	36	0	721	783	337	43	99	99	130	253	194	94	68	0	0.625	0.582	0.574	0.579	2.000	0.689	0.762	179	1213	90	1011	1082	-0.678	389	622	398	684	90267	140242	1.695	2.581	-100	0	1
3	15	8	""	"radixin"	7880	19380	150	498	517	213	41	104	104	118	95	80	95	85	0	679	712	336	47	94	94	110	114	103	99	95	0	0.674	0.668	0.646	0.643	1.994	0.579	0.575	188	1197	91	979	1031	-0.569	394	585	413	618	97106	133907	4.200	5.281	0	0	0
3	16	8	""	"radixin"	8280	19390	140	436	467	167	35	104	104	113	60	53	98	95	0	694	713	292	40	99	99	111	61	54	98	98	0	0.558	0.591	0.587	0.603	2.029	0.515	0.575	176	1085	90	927	977	-0.842	332	595	363	614	82229	125424	5.900	9.869	0	0	0
3	17	8	""	"lrp1"	8670	19390	150	3428	3373	747	22	107	107	116	57	49	100	100	0	4601	4557	1011	22	97	97	107	53	49	100	100	0	0.737	0.732	0.748	0.731	1.289	0.723	0.928	183	1209	91	7825	7726	-0.440	3321	4504	3266	4460	617336	833905	57.140	83.962	0	0	0
3	18	8	""	"lrp1"	9070	19380	150	3321	3251	831	25	107	107	117	63	53	100	100	0	4480	4459	1194	26	99	99	114	106	92	100	100	0	0.734	0.721	0.739	0.726	1.423	0.708	0.915	190	1202	92	7595	7504	-0.446	3214	4381	3144	4360	617781	847216	49.746	40.991	0	0	0
3	19	8	""	"lrp1"	9480	19380	150	3283	3290	876	26	103	103	116	95	81	100	100	0	4496	4472	1180	26	98	98	108	61	56	100	100	0	0.723	0.729	0.735	0.725	1.328	0.722	0.933	184	1208	97	7578	7561	-0.468	3180	4398	3187	4374	605277	822897	33.411	71.541	0	0	0
3	20	8	""	"lrp1"	9880	19380	160	3179	3181	806	25	107	107	117	64	54	100	100	0	4415	4427	1247	28	97	97	109	80	73	100	100	0	0.711	0.710	0.720	0.710	1.376	0.693	0.923	193	1491	91	7390	7404	-0.492	3072	4318	3074	4330	613939	854465	47.875	53.975	0	0	0
3	1	9	""	"star"	2280	19800	150	267	291	176	60	100	100	151	1092	723	0	0	0	367	396	235	59	92	92	104	72	69	90	75	0	0.607	0.628	0.622	0.657	2.966	0.588	0.446	151	1241	87	442	495	-0.720	167	275	191	304	43928	59734	0.128	4.056	-100	0	1
3	2	9	""	"star"	2680	19800	130	273	291	152	52	96	96	105	49	46	90	73	0	385	430	197	45	93	93	102	55	53	96	88	0	0.606	0.579	0.559	0.537	2.721	0.498	0.316	135	883	31	469	532	-0.723	177	292	195	337	39306	58015	3.796	5.964	0	0	0
3	3	9	""	"star"	3070	19800	130	277	303	121	39	101	101	117	115	98	75	34	0	358	393	209	53	94	94	117	169	144	68	34	0	0.667	0.676	0.770	0.726	2.792	0.603	0.243	143	881	95	440	501	-0.584	176	264	202	299	43377	56169	1.617	1.633	-100	0	1
3	4	9	""	"star"	3480	19800	140	244	306	347	113	104	104	138	414	300	7	1	0	357	425	442	104	98	98	217	2241	1032	0	0	0	0.541	0.618	0.582	0.558	3.622	0.169	0.756	163	1097	94	399	529	-0.886	140	259	202	327	49953	69351	0.406	0.093	-100	0	1
3	5	9	""	"mnt"	3880	19790	130	3103	3058	647	21	98	98	109	55	50	100	100	0	3441	3337	818	24	96	96	107	65	60	100	100	0	0.898	0.913	0.904	0.927	1.356	0.899	0.920	149	875	88	6350	6201	-0.155	3005	3345	2960	3241	455609	497203	53.618	49.692	0	0	0
3	6	9	""	"mnt"	4280	19780	130	3045	3017	691	22	106	106	116	60	51	100	100	0	3299	3324	786	23	97	97	109	67	61	100	100	0	0.918	0.902	0.889	0.909	1.357	0.896	0.912	137	891	93	6141	6138	-0.123	2939	3202	2911	3227	413373	455362	48.350	47.985	0	0	0
3	7	9	""	"mnt"	4680	19790	130	3001	2976	1102	37	105	105	119	79	66	100	100	0	3154	3305	2532	76	98	98	114	84	73	99	99	0	0.948	0.895	0.952	0.969	1.886	0.667	0.679	160	853	74	5952	6078	-0.077	2896	3056	2871	3207	476123	528821	36.165	37.988	0	0	0
3	8	9	""	"mnt"	5080	19790	140	2983	2934	622	21	103	103	113	60	53	100	100	0	3155	3147	806	25	95	95	107	59	55	100	100	0	0.941	0.928	0.917	0.944	1.359	0.912	0.916	160	1104	92	5940	5883	-0.088	2880	3060	2831	3052	469446	503468	47.017	51.525	0	0	0
3	9	9	""	"vig1"	5480	19800	130	3294	3332	842	25	104	104	114	68	59	100	100	0	4514	4578	1109	24	101	101	116	95	81	100	100	0	0.723	0.721	0.710	0.717	1.337	0.710	0.899	143	885	90	7603	7705	-0.468	3190	4413	3228	4477	476431	654640	47.324	46.968	0	0	0
3	10	9	""	"vig1"	5880	19780	130	3237	3305	937	28	106	106	120	70	58	100	100	0	4458	4420	1181	26	101	101	114	73	64	100	100	0	0.719	0.741	0.730	0.737	1.420	0.731	0.903	140	888	89	7488	7518	-0.476	3131	4357	3199	4319	462725	618765	45.500	58.986	0	0	0
3	11	9	""	"vig1"	6280	19790	140	3011	2897	751	25	105	105	115	59	51	100	100	0	4080	3943	1133	28	100	100	113	75	66	100	99	0	0.730	0.727	0.735	0.734	1.672	0.707	0.908	149	1119	95	6886	6635	-0.454	2906	3980	2792	3843	431640	587556	47.153	51.067	0	0	0
3	12	9	""	"vig1"	6680	19790	130	2787	2715	788	29	105	105	126	159	126	100	100	0	3730	3724	997	26	105	105	129	126	97	100	100	0	0.740	0.721	0.758	0.713	1.385	0.716	0.907	145	879	94	6307	6229	-0.434	2682	3625	2610	3619	393607	540043	16.283	28.532	0	0	0
3	13	9	""	"pdcd2"	7080	19790	130	483	540	624	115	105	105	114	61	53	97	96	0	665	692	273	39	95	95	105	58	55	100	100	0	0.663	0.729	0.655	0.660	1.825	1.416	0.406	138	886	93	948	1032	-0.593	378	570	435	597	74586	95557	6.984	10.121	0	0	0
3	14	9	""	"pdcd2"	7480	19790	140	465	491	195	39	107	107	124	89	71	97	88	0	648	659	304	46	99	99	121	129	106	96	85	0	0.652	0.686	0.778	0.714	2.010	0.596	0.611	162	1101	91	907	944	-0.617	358	549	384	560	79610	106681	4.124	4.171	0	0	0
3	15	9	""	"pdcd2"	7880	19790	140	492	502	166	33	100	100	111	62	55	100	96	0	695	721	237	32	95	95	104	60	57	100	99	0	0.653	0.642	0.670	0.628	1.788	0.609	0.682	159	1105	95	992	1028	-0.615	392	600	402	626	79794	114715	6.306	10.283	0	0	0
3	16	9	""	"pdcd2"	8280	19790	140	479	489	152	31	103	103	111	55	49	99	98	0	741	745	209	28	97	97	108	70	64	100	99	0	0.584	0.596	0.623	0.574	1.810	0.561	0.664	161	1103	92	1020	1034	-0.776	376	644	386	648	78739	119936	6.873	9.100	0	0	0
3	17	9	""	"il17r"	8680	19780	150	8733	8530	1832	21	112	112	125	73	58	100	100	0	13879	13394	2920	21	104	104	118	82	69	100	100	0	0.626	0.633	0.629	0.632	1.293	0.627	0.958	179	1213	93	22396	21708	-0.676	8621	13775	8418	13290	1526901	2397437	115.137	161.902	0	0	0
3	18	9	""	"il17r"	9070	19790	140	8802	8508	1733	20	110	110	120	71	59	100	100	0	14260	13902	2699	19	100	100	121	163	134	100	100	0	0.614	0.608	0.615	0.605	1.283	0.603	0.956	168	1096	90	22852	22200	-0.704	8692	14160	8398	13802	1429298	2335554	118.141	84.546	0	0	0
3	19	9	""	"il17r"	9480	19790	140	8538	8356	1841	22	108	108	127	157	123	100	100	0	13965	13688	2814	20	103	103	123	164	133	100	100	0	0.608	0.607	0.603	0.600	1.321	0.601	0.950	169	1095	95	22292	21833	-0.718	8430	13862	8248	13585	1412165	2313258	52.414	82.713	0	0	0
3	20	9	""	"il17r"	9880	19790	140	8581	8420	1724	20	108	108	118	64	54	100	100	0	13924	13844	3086	22	101	101	112	68	60	100	100	0	0.613	0.605	0.605	0.609	1.227	0.595	0.962	175	1089	92	22296	22055	-0.706	8473	13823	8312	13743	1473467	2422759	129.719	201.941	0	0	0
3	1	10	""	"sp6"	2280	20210	130	1576	1524	404	26	98	98	107	54	50	100	100	0	1886	1897	650	34	92	92	105	76	72	100	99	0	0.824	0.790	0.814	0.834	1.679	0.752	0.855	132	892	83	3272	3231	-0.279	1478	1794	1426	1805	201172	250418	26.241	23.579	0	0	0
3	2	10	""	"sp6"	2680	20220	120	1517	1497	413	27	93	93	105	55	52	100	100	0	1947	1972	681	34	91	91	103	58	56	100	99	0	0.767	0.746	0.780	0.762	1.789	0.695	0.779	122	790	95	3280	3285	-0.383	1424	1856	1404	1881	182616	240606	25.309	32.224	0	0	0
3	3	10	""	"sp6"	3080	20210	140	1530	1551	420	27	103	103	122	116	95	100	100	0	2102	2080	637	30	96	96	131	336	256	97	97	0	0.711	0.730	0.741	0.747	1.530	0.699	0.858	134	1134	91	3433	3432	-0.492	1427	2006	1448	1984	207781	278674	12.319	5.801	0	0	0
3	4	10	""	"sp6"	3470	20210	130	1530	1561	416	26	99	99	108	63	58	100	100	0	1981	2013	587	29	100	100	108	57	52	99	99	0	0.761	0.764	0.781	0.780	1.694	0.737	0.834	140	888	91	3312	3375	-0.394	1431	1881	1462	1913	218580	281833	23.063	33.421	0	0	0
3	5	10	""	"rpl44"	3880	20200	160	16642	16324	3447	21	103	103	113	68	60	100	100	0	19155	18969	4304	22	98	98	109	66	60	100	100	0	0.868	0.860	0.851	0.868	1.295	0.852	0.958	219	1461	97	35596	35092	-0.204	16539	19057	16221	18871	3574945	4154211	238.397	285.758	0	0	0
3	6	10	""	"rpl44"	4270	20190	170	16535	16371	3624	22	105	105	116	65	56	100	100	0	19564	19401	3934	20	98	98	112	187	166	100	100	0	0.844	0.843	0.843	0.836	1.272	0.843	0.959	215	1609	91	35896	35569	-0.245	16430	19466	16266	19303	3519871	4171322	250.077	103.150	0	0	0
3	7	10	""	"rpl44"	4680	20190	170	16152	15973	3814	23	104	104	116	78	67	100	100	0	18892	18510	4221	22	96	96	109	77	70	100	100	0	0.854	0.862	0.858	0.860	1.288	0.861	0.963	225	1599	96	34844	34283	-0.228	16048	18796	15869	18414	3594003	4164695	203.295	238.974	0	0	0
3	8	10	""	"rpl44"	5080	20190	170	16214	15881	3509	22	107	107	114	57	50	100	100	0	18758	18731	4572	24	95	95	107	59	55	100	100	0	0.863	0.846	0.846	0.860	1.342	0.838	0.968	230	1590	94	34770	34410	-0.213	16107	18663	15774	18636	3652616	4308090	276.614	315.661	0	0	0
3	9	10	""	"mdm2"	5480	20190	150	226	229	94	41	106	106	115	63	54	70	47	0	319	340	149	43	98	98	112	71	63	89	70	0	0.543	0.508	0.499	0.504	3.176	0.398	0.191	168	1224	93	341	365	-0.881	120	221	123	242	38454	57133	1.810	3.211	-100	0	1
3	10	10	""	"mdm2"	5880	20190	140	209	223	95	42	107	107	121	104	85	49	13	0	299	318	127	39	104	104	120	92	76	85	51	0	0.523	0.542	0.593	0.530	3.070	0.702	0.240	161	1099	90	297	330	-0.935	102	195	116	214	35838	51238	0.981	2.152	-100	0	1
3	11	10	""	"mdm2"	6270	20190	140	221	235	87	37	103	103	115	80	69	68	31	0	298	330	148	44	100	100	115	127	110	79	37	0	0.596	0.574	0.635	0.592	2.740	0.404	0.194	135	1123	83	316	362	-0.747	118	198	132	230	31702	44493	1.500	1.693	-100	0	1
3	12	10	""	"mdm2"	6680	20190	140	223	374	872	233	106	106	128	178	139	27	7	0	319	451	778	172	102	102	140	556	397	3	2	0	0.539	0.768	0.570	0.541	2.613	1.074	0.644	143	1123	90	334	617	-0.892	117	217	268	349	53485	64429	1.382	0.559	-100	0	1
3	13	10	""	"tdo"	7070	20190	130	321	338	140	41	101	101	113	77	68	87	69	0	481	513	223	43	96	96	118	372	315	52	7	0	0.571	0.568	0.575	0.556	2.468	0.499	0.441	142	882	96	605	654	-0.808	220	385	237	417	48045	72862	2.922	1.062	-100	0	1
3	14	10	""	"tdo"	7480	20180	130	320	334	136	40	106	106	120	85	70	87	61	0	470	523	221	42	100	100	117	135	115	94	74	0	0.578	0.539	0.544	0.487	2.884	0.421	0.446	144	876	90	584	651	-0.791	214	370	228	423	48112	75333	2.518	3.007	0	0	0
3	15	10	""	"tdo"	7880	20190	140	327	337	131	38	99	99	108	57	52	95	82	0	520	535	207	38	97	97	109	71	65	99	93	0	0.539	0.543	0.558	0.545	2.248	0.474	0.459	144	1120	95	651	676	-0.892	228	423	238	438	48546	76971	4.018	6.000	0	0	0
3	16	10	""	"tdo"	8280	20190	140	311	333	168	50	110	110	119	76	63	88	66	0	472	505	204	40	101	101	114	72	63	98	92	0	0.542	0.552	0.565	0.555	2.330	0.521	0.339	159	1105	94	572	627	-0.884	201	371	223	404	52909	80270	2.816	5.431	0	0	0
3	17	10	""	"buffer"	8670	20180	150	110	124	66	53	106	106	116	57	49	17	6	0	100	110	55	50	98	98	112	73	65	10	4	0	2.000	1.500	1.500	1.507	4.220	62.621	0.000	156	1272	100	6	30	1.000	4	2	18	12	19379	17177	0.140	-0.027	-100	0	1
3	18	10	""	"buffer"	9070	20180	150	107	123	74	60	107	107	117	60	51	16	5	0	100	114	59	51	97	97	113	77	68	10	2	0	0.000	0.941	1.248	1.100	4.532	1.192	0.072	156	1272	100	3	33	Error	0	3	16	17	19240	17753	0.100	0.013	-100	0	1
3	19	10	""	"buffer"	9470	20180	150	103	110	50	45	105	105	115	73	63	10	1	0	99	107	57	53	97	97	108	73	67	5	3	0	-1.000	0.500	1.506	1.398	4.658	0.820	0.179	156	1272	100	0	15	Error	-2	2	5	10	17155	16669	-0.068	-0.014	-100	0	1
3	20	10	""	"buffer"	9870	20180	150	106	114	53	46	104	104	118	139	117	0	0	0	87	97	44	45	98	98	121	455	376	0	0	0	-0.182	-10.000	0.854	0.930	4.096	3.031	0.000	156	1272	100	-9	9	Error	2	-11	10	-1	17821	15196	-0.029	-0.053	-100	0	1
3	1	11	""	"sp3"	2280	20600	120	2173	2234	585	26	99	99	111	75	67	100	100	0	2404	2447	681	27	93	93	101	48	47	100	100	0	0.897	0.907	0.880	0.913	1.389	0.896	0.884	128	784	89	4385	4489	-0.157	2074	2311	2135	2354	286013	313181	28.307	48.875	0	0	0
3	2	11	""	"sp3"	2680	20610	140	1936	1948	537	27	99	99	109	78	71	100	100	0	2246	2279	636	27	93	93	110	169	153	100	100	0	0.853	0.846	0.860	0.841	1.483	0.834	0.869	146	1118	93	3990	4035	-0.229	1837	2153	1849	2186	284439	332690	23.577	12.834	0	0	0
3	3	11	""	"sp3"	3080	20600	130	1979	1986	564	28	103	103	112	74	66	100	100	0	2231	2294	660	28	94	94	108	97	89	100	100	0	0.878	0.856	0.857	0.856	1.457	0.844	0.864	143	881	88	4013	4083	-0.188	1876	2137	1883	2200	283932	328019	25.324	22.536	0	0	0
3	4	11	""	"sp3"	3480	20590	150	2033	2137	839	39	100	100	109	60	55	100	100	0	2230	2378	1507	63	95	95	107	60	56	100	100	0	0.905	0.892	0.912	0.926	1.524	0.768	0.829	162	1230	89	4068	4320	-0.144	1933	2135	2037	2283	346171	385215	33.800	37.850	0	0	0
3	5	11	""	"mxi1"	3880	20590	140	2568	2565	675	26	99	99	113	67	59	100	100	0	3516	3402	836	24	97	97	112	98	87	100	100	0	0.722	0.746	0.742	0.735	1.464	0.739	0.904	149	1119	94	5888	5771	-0.470	2469	3419	2466	3305	382122	506945	36.597	33.571	0	0	0
3	6	11	""	"mxi1"	4270	20590	130	2601	2711	1778	65	99	99	109	58	53	100	100	0	3616	3912	3658	93	95	95	104	67	64	100	100	0	0.711	0.684	0.694	0.696	1.392	0.565	0.891	145	883	89	6023	6429	-0.492	2502	3521	2612	3817	393122	567177	44.862	56.836	0	0	0
3	7	11	""	"mxi1"	4670	20590	140	2554	2521	601	23	102	102	113	59	52	100	100	0	3376	3315	784	23	95	95	109	104	95	100	100	0	0.747	0.751	0.742	0.751	1.352	0.743	0.918	148	1116	91	5733	5639	-0.421	2452	3281	2419	3220	373064	490559	40.814	30.827	0	0	0
3	8	11	""	"mxi1"	5080	20590	140	2410	2389	591	24	99	99	119	302	253	100	99	0	3304	3325	912	27	92	92	117	319	272	100	99	0	0.719	0.708	0.700	0.712	1.416	0.689	0.897	156	1108	87	5523	5523	-0.476	2311	3212	2290	3233	372624	518713	7.517	10.056	0	0	0
3	9	11	""	"itgb1"	5460	20530	80	360	477	409	85	106	106	117	68	58	85	57	0	645	1120	1408	125	100	100	110	62	56	71	71	0	0.466	0.364	0.305	0.643	7.460	0.443	0.142	7	413	80	799	1391	-1.102	254	545	371	1020	3336	7839	5.294	16.290	0	0	0
3	10	11	""	"itgb1"	5870	20590	150	91	100	48	48	103	103	128	307	239	0	0	0	92	102	67	65	98	98	147	808	549	0	0	0	2.000	-0.750	1.000	1.016	3.680	0.639	0.004	156	1272	100	-18	1	1.000	-12	-6	-3	4	15642	15937	-0.091	-0.056	-100	0	1
3	11	11	""	"itgb1"	6270	20590	150	105	118	63	53	108	108	123	84	68	8	3	0	103	117	78	66	100	100	118	98	83	7	3	0	-1.000	0.588	0.980	1.061	5.020	0.418	0.066	156	1272	100	0	27	Error	-3	3	10	17	18369	18194	-0.060	-0.010	-100	0	1
3	12	11	""	"itgb1"	6630	20690	80	485	891	1072	120	131	131	210	336	160	51	32	0	383	647	679	104	120	120	221	389	176	36	22	0	1.346	1.442	1.140	1.369	3.214	33.333	0.068	49	319	53	617	1287	0.429	354	263	760	527	43673	31686	2.027	1.095	-100	0	1
3	13	11	""	"empty"	7070	20580	150	1540	1389	616	44	108	108	167	836	500	82	23	0	1917	1800	761	42	105	105	171	1101	643	83	27	0	0.790	0.756	0.763	0.739	1.703	0.755	0.856	156	1272	100	3244	2976	-0.340	1432	1812	1281	1695	216735	280820	1.462	1.480	-100	0	1
3	14	11	""	"empty"	7470	20580	150	1613	1530	581	37	110	110	131	125	95	94	91	0	2111	2056	835	40	103	103	131	195	148	94	91	0	0.749	0.727	0.712	0.738	1.549	0.680	0.807	156	1272	100	3511	3373	-0.417	1503	2008	1420	1953	238616	320685	11.192	9.872	-50	0	0
3	15	11	""	"empty"	7870	20580	150	1538	1521	476	31	107	107	121	100	82	98	96	0	2084	2040	721	35	101	101	120	152	126	96	93	0	0.722	0.729	0.713	0.769	1.694	0.700	0.834	156	1272	100	3414	3353	-0.470	1431	1983	1414	1939	237267	318233	14.000	12.632	-50	0	0
3	16	11	""	"empty"	8270	20580	150	1499	1395	511	36	109	109	117	58	49	94	92	0	1982	1869	719	38	100	100	109	64	58	96	95	0	0.739	0.727	0.743	0.721	1.520	0.707	0.862	156	1272	100	3272	3055	-0.436	1390	1882	1286	1769	217554	291520	22.034	27.500	-50	0	0
3	17	11	""	"sp5"	8680	20590	120	1504	1529	402	26	100	100	111	65	58	100	100	0	2066	2094	522	24	94	94	113	156	138	100	99	0	0.712	0.715	0.723	0.716	1.428	0.703	0.869	114	798	89	3376	3429	-0.490	1404	1972	1429	2000	174312	238665	21.815	12.699	0	0	0
3	18	11	""	"sp5"	9080	20600	120	1722	1703	437	25	109	109	127	144	113	100	100	0	2288	2264	652	28	104	104	119	111	93	100	99	0	0.739	0.738	0.707	0.751	1.551	0.711	0.864	121	795	94	3797	3754	-0.436	1613	2184	1594	2160	206043	273958	10.944	19.324	0	0	0
3	19	11	""	"sp5"	9480	20570	130	1519	1497	504	33	107	107	117	62	52	100	99	0	2098	2076	663	31	98	98	110	59	53	99	99	0	0.706	0.703	0.689	0.697	1.880	0.688	0.831	126	894	84	3412	3368	-0.502	1412	2000	1390	1978	188570	261603	22.258	33.322	0	0	0
3	20	11	""	"sp5"	9870	20580	120	1471	1472	447	30	105	105	114	61	53	99	97	0	2027	1992	554	27	96	96	111	88	79	100	100	0	0.707	0.721	0.727	0.691	1.805	0.710	0.839	128	784	85	3297	3263	-0.500	1366	1931	1367	1896	188360	255015	22.262	21.375	0	0	0
4	1	1	""	"sp4"	11290	16670	120	1775	1733	490	28	107	107	117	58	49	100	100	0	2033	2021	582	28	101	101	113	70	61	100	100	0	0.863	0.847	0.878	0.846	1.453	0.837	0.859	109	803	90	3600	3546	-0.213	1668	1932	1626	1920	188945	220311	27.862	27.257	0	0	0
4	2	1	""	"sp4"	11690	16660	120	1668	1687	464	27	108	108	116	54	46	100	100	0	2035	2065	620	30	100	100	113	66	58	100	100	0	0.806	0.804	0.826	0.802	1.576	0.783	0.836	113	799	91	3495	3544	-0.311	1560	1935	1579	1965	190592	233367	29.093	29.576	0	0	0
4	3	1	""	"sp4"	12090	16650	110	1575	1573	428	27	101	101	110	56	50	100	100	0	2108	2124	567	26	97	97	107	58	54	100	100	0	0.733	0.726	0.719	0.721	1.432	0.709	0.854	105	599	85	3485	3499	-0.448	1474	2011	1472	2027	165178	222999	26.125	34.776	0	0	0
4	4	1	""	"sp4"	12490	16660	120	1456	1510	400	26	101	101	110	55	50	100	100	0	2061	2096	679	32	98	98	110	76	69	100	100	0	0.690	0.705	0.683	0.728	1.511	0.672	0.859	116	796	94	3318	3407	-0.535	1355	1963	1409	1998	175187	243084	25.455	26.132	0	0	0
4	5	1	""	"bsg"	12890	16650	130	1373	1353	375	27	111	111	119	67	56	100	100	0	1868	1864	476	25	99	99	114	79	69	99	99	0	0.713	0.704	0.712	0.701	1.590	0.693	0.846	145	879	90	3031	3007	-0.488	1262	1769	1242	1765	196157	270208	18.418	22.152	0	0	0
4	6	1	""	"bsg"	13290	16660	140	1369	1361	359	26	114	114	127	68	53	100	99	0	1856	1832	548	29	107	107	124	93	75	98	98	0	0.718	0.723	0.696	0.744	1.793	0.694	0.837	144	1124	94	3004	2972	-0.478	1255	1749	1247	1725	196029	263758	18.147	18.366	0	0	0
4	7	1	""	"bsg"	13690	16660	140	1419	1435	373	25	120	120	139	99	71	100	100	0	1823	1826	527	28	112	112	138	107	77	100	99	0	0.759	0.767	0.776	0.780	1.507	0.743	0.842	145	1123	93	3010	3029	-0.398	1299	1711	1315	1714	208106	264724	13.091	15.776	0	0	0
4	8	1	""	"bsg"	14060	16660	210	1236	1349	872	64	120	120	169	274	162	89	79	0	1569	1569	1340	85	113	113	164	241	146	85	78	0	0.766	0.844	0.825	1.051	3.013	0.693	0.604	247	2455	0	2572	2685	-0.385	1116	1456	1229	1456	333131	387473	4.307	5.830	0	0	0
4	9	1	""	"dncic"	14490	16660	130	421	426	175	41	117	117	166	276	166	54	7	0	469	542	269	49	112	112	160	275	171	63	30	0	0.852	0.719	0.772	0.769	2.514	0.588	0.414	124	904	90	661	739	-0.231	304	357	309	430	52794	67164	0.942	1.389	-100	0	1
4	10	1	""	"dncic"	14890	16660	120	381	422	177	41	118	118	146	142	97	85	43	0	449	495	226	45	111	111	141	175	124	84	46	0	0.778	0.792	0.760	0.787	2.385	0.718	0.363	122	794	94	601	688	-0.362	263	338	304	384	51502	60339	1.944	2.023	-100	0	1
4	11	1	""	"dncic"	15290	16650	130	418	425	167	39	113	113	129	86	66	91	73	0	523	559	269	48	104	104	122	87	71	98	82	0	0.728	0.686	0.688	0.694	2.288	0.584	0.495	123	905	85	724	767	-0.458	305	419	312	455	52240	68740	3.442	5.023	0	0	0
4	12	1	""	"dncic"	15690	16660	120	418	450	194	43	134	134	188	423	225	22	0	0	489	520	280	53	125	125	178	318	178	57	15	0	0.780	0.800	0.829	0.896	2.580	2.936	0.109	128	779	87	648	711	-0.358	284	364	316	395	57556	66587	0.619	1.075	-100	0	1
4	13	1	""	"btg1"	16090	16650	140	1700	1666	446	26	135	135	160	114	71	99	99	0	2163	2133	636	29	125	125	149	115	77	100	100	0	0.768	0.762	0.765	0.781	1.508	0.735	0.823	155	1113	92	3603	3539	-0.381	1565	2038	1531	2008	258247	330688	13.211	17.252	0	0	0
4	14	1	""	"btg1"	16490	16650	140	1598	1572	542	34	136	136	158	112	70	100	99	0	2082	2040	717	35	132	132	158	106	67	100	100	0	0.750	0.753	0.729	0.747	1.659	0.730	0.784	164	1100	94	3412	3344	-0.415	1462	1950	1436	1908	257796	334616	12.625	17.755	0	0	0
4	15	1	""	"btg1"	16890	16650	140	1573	1551	393	25	120	120	144	124	86	100	99	0	2076	2071	529	25	111	111	142	288	202	100	100	0	0.739	0.730	0.738	0.721	1.520	0.709	0.814	158	1110	92	3418	3391	-0.436	1453	1965	1431	1960	245108	327271	11.347	6.698	0	0	0
4	16	1	""	"btg1"	17290	16650	150	1521	1536	435	28	129	129	158	153	96	100	100	0	1999	1992	641	32	117	117	170	197	115	100	100	0	0.740	0.750	0.766	0.761	1.489	0.730	0.797	176	1216	94	3274	3282	-0.434	1392	1882	1407	1875	270419	350539	9.007	9.249	0	0	0
4	17	1	""	"sp7"	17690	16650	110	1825	1842	534	28	123	123	155	230	148	100	100	0	2168	2193	610	27	120	120	160	213	133	99	98	0	0.831	0.829	0.830	0.833	1.493	0.819	0.843	111	589	90	3750	3792	-0.267	1702	2048	1719	2073	204449	243467	7.335	9.545	0	0	0
4	18	1	""	"sp7"	18090	16650	120	1278	1319	515	39	133	133	162	130	80	100	100	0	1503	1587	617	38	124	124	230	2182	948	12	0	0	0.830	0.811	0.825	0.828	1.667	0.792	0.801	118	794	84	2524	2649	-0.269	1145	1379	1186	1463	155584	187313	8.900	0.622	0	0	0
4	19	1	""	"sp7"	18480	16640	110	1394	1380	406	29	135	135	162	117	72	100	99	0	1537	1548	441	28	125	125	169	176	104	100	99	0	0.892	0.875	0.893	0.861	1.595	0.850	0.745	106	598	87	2671	2668	-0.165	1259	1412	1245	1423	146263	164047	10.410	7.835	0	0	0
4	20	1	""	"sp7"	18870	16640	110	1122	1161	407	35	121	121	135	86	63	100	100	0	1292	1364	572	41	112	112	131	101	77	99	99	0	0.848	0.831	0.823	0.862	1.668	0.785	0.782	102	606	89	2181	2292	-0.238	1001	1180	1040	1252	118412	139146	11.930	12.208	0	0	0
4	1	2	""	"ara"	11320	17050	80	259	297	137	46	112	112	126	64	50	88	55	0	294	326	122	37	107	107	122	79	64	88	55	0	0.786	0.845	0.585	0.786	2.907	0.552	0.094	9	354	82	334	404	-0.347	147	187	185	219	2675	2932	2.672	2.582	0	0	0
4	2	2	""	"ara"	11690	17060	150	122	135	64	47	110	110	121	91	75	12	2	0	111	131	70	53	102	102	121	132	109	7	0	0	1.333	0.862	0.774	0.887	4.334	2.196	0.154	156	1272	100	21	54	0.415	12	9	25	29	21007	20451	0.154	0.076	-100	0	1
4	3	2	""	"ara"	12090	17060	150	119	128	60	46	107	107	116	64	55	21	4	0	119	136	92	67	102	102	123	355	288	1	0	0	0.706	0.618	0.786	0.871	4.249	0.039	0.066	156	1272	100	29	55	-0.502	12	17	21	34	20011	21226	0.188	0.037	-100	0	1
4	4	2	""	"ara"	12490	17080	80	298	417	516	123	113	113	159	367	230	10	10	0	241	245	130	53	106	106	146	301	206	10	0	0	1.370	2.187	1.298	1.090	6.732	1.596	0.013	10	342	0	320	443	0.454	185	135	304	139	4171	2451	0.703	0.329	-100	0	1
4	5	2	""	"dntt"	12880	17050	150	123	142	83	58	124	124	137	79	57	18	7	0	136	157	86	54	108	108	128	99	77	17	6	0	-0.036	0.367	1.034	1.008	4.629	0.327	0.018	156	1272	100	27	67	Error	-1	28	18	49	22130	24516	0.063	0.293	-100	0	1
4	6	2	""	"dntt"	13270	17070	80	184	310	302	97	126	126	143	79	55	46	23	0	361	406	220	54	111	111	128	85	66	84	69	0	0.232	0.624	0.953	0.850	13.304	0.431	0.317	13	323	41	308	479	-2.108	58	250	184	295	4028	5278	2.114	3.271	-100	0	1
4	7	2	""	"dntt"	13720	17030	90	402	471	229	48	133	133	157	117	74	87	50	0	255	289	110	38	122	122	146	136	93	50	25	0	2.023	2.024	2.093	2.020	3.426	1.293	0.043	8	474	77	402	505	1.016	269	133	338	167	3767	2314	2.684	1.051	-100	0	1
4	8	2	""	"dntt"	14080	17050	150	141	150	79	52	133	133	184	223	121	3	0	0	130	152	85	55	120	120	167	199	119	5	0	0	0.800	0.531	0.803	0.922	5.908	1.135	0.273	156	1247	100	18	49	-0.322	8	10	17	32	23436	23662	-0.152	-0.075	-100	0	1
4	9	2	""	"capn3"	14490	17060	150	7981	7568	4444	58	121	121	164	202	123	98	96	0	11061	10351	6109	59	108	108	164	332	202	94	89	0	0.718	0.727	0.732	0.801	1.999	0.716	0.913	179	1201	80	18813	17690	-0.478	7860	10953	7447	10243	1354731	1852916	36.653	30.684	0	0	0
4	10	2	""	"capn3"	14880	17050	130	9398	8986	3362	37	116	116	149	151	101	100	100	0	13803	12476	4670	37	108	108	151	305	201	100	99	0	0.678	0.717	0.708	0.723	1.518	0.707	0.933	144	884	90	22977	21238	-0.561	9282	13695	8870	12368	1293965	1796541	58.523	40.410	0	0	0
4	11	2	""	"capn3"	15280	17050	130	7020	7050	3088	43	138	138	186	231	124	100	100	0	9625	9486	4555	48	120	120	187	289	154	99	98	0	0.724	0.738	0.747	0.781	1.647	0.713	0.923	154	870	96	16387	16278	-0.466	6882	9505	6912	9366	1085733	1460886	29.714	32.176	0	0	0
4	12	2	""	"capn3"	15690	17050	130	8782	8334	3504	42	136	136	177	262	148	100	100	0	11253	11554	5001	43	126	126	199	706	354	98	98	0	0.777	0.717	0.694	0.737	1.626	0.700	0.906	151	871	94	19773	19626	-0.364	8646	11127	8198	11428	1258403	1744679	31.134	16.084	0	0	0
4	13	2	""	"ebf1"	16090	17050	130	371	410	180	43	146	146	177	135	76	73	42	0	579	666	334	50	134	134	173	185	106	86	60	0	0.506	0.496	0.524	0.481	2.640	0.381	0.337	130	897	89	670	796	-0.983	225	445	264	532	53255	86642	1.726	2.665	-100	0	1
4	14	2	""	"ebf1"	16480	17050	130	381	409	202	49	136	136	168	133	79	73	45	0	569	645	321	49	128	128	170	188	110	87	66	0	0.556	0.528	0.529	0.489	3.156	0.397	0.365	124	904	85	686	790	-0.847	245	441	273	517	50704	80018	1.812	2.527	-100	0	1
4	15	2	""	"ebf1"	16890	17050	140	373	416	207	49	137	137	173	234	135	51	15	0	532	623	337	54	125	125	171	395	230	52	18	0	0.580	0.560	0.568	0.548	3.058	0.490	0.593	143	1124	93	643	777	-0.786	236	407	279	498	59493	89088	1.038	1.144	-100	0	1
4	16	2	""	"ebf1"	17280	17040	130	333	372	181	48	130	130	155	135	87	69	37	0	524	591	270	45	120	120	157	185	117	89	59	0	0.502	0.514	0.529	0.454	2.906	0.338	0.255	145	879	89	607	713	-0.994	203	404	242	471	53957	85662	1.607	2.346	-100	0	1
4	17	2	""	"sp2"	17690	17060	120	1472	1534	468	30	115	115	131	86	65	100	100	0	1924	1970	663	33	102	102	126	97	76	100	100	0	0.745	0.760	0.773	0.770	1.579	0.730	0.811	109	807	91	3179	3287	-0.425	1357	1822	1419	1868	167219	214731	16.314	19.010	0	0	0
4	18	2	""	"sp2"	18090	17040	110	1049	1160	416	35	107	107	128	152	118	100	99	0	1354	1406	583	41	103	103	120	80	66	100	98	0	0.753	0.808	0.812	0.839	1.594	0.785	0.749	109	591	91	2193	2356	-0.409	942	1251	1053	1303	126467	153252	6.789	16.075	0	0	0
4	19	2	""	"sp2"	18480	17050	120	1099	1093	385	35	130	130	158	140	88	97	96	0	1222	1264	514	40	121	121	160	152	95	97	95	0	0.880	0.843	0.864	0.855	2.004	0.818	0.672	113	797	87	2070	2106	-0.184	969	1101	963	1143	123503	142788	6.679	7.263	0	0	0
4	20	2	""	"sp2"	18880	17050	120	726	820	482	58	120	120	138	92	66	92	83	0	851	982	643	65	113	113	137	140	102	90	79	0	0.821	0.806	0.791	0.854	2.503	0.701	0.597	119	790	80	1344	1569	-0.285	606	738	700	869	97606	116907	7.413	6.036	0	0	0
4	1	3	""	"casp1"	11290	17460	140	1676	1665	537	32	112	112	126	75	59	100	100	0	2140	2125	610	28	105	105	119	66	55	100	100	0	0.769	0.769	0.764	0.754	1.536	0.767	0.854	170	1094	92	3599	3573	-0.379	1564	2035	1553	2020	283031	361314	20.520	30.394	0	0	0
4	2	3	""	"casp1"	11690	17460	140	1750	1784	531	29	118	118	128	71	55	100	99	0	2170	2270	723	31	109	109	122	75	61	100	100	0	0.792	0.771	0.754	0.767	1.614	0.752	0.877	163	1105	94	3693	3827	-0.336	1632	2061	1666	2161	290776	369984	23.324	28.640	0	0	0
4	3	3	""	"casp1"	12090	17460	140	1717	1692	454	26	114	114	126	67	53	100	100	0	2102	2134	685	32	104	104	115	65	56	100	100	0	0.802	0.777	0.773	0.797	1.539	0.747	0.857	168	1096	96	3601	3608	-0.318	1603	1998	1578	2030	284244	358521	23.373	31.062	0	0	0
4	4	3	""	"casp1"	12490	17460	140	1717	1724	512	29	113	113	130	104	80	100	100	0	2187	2192	678	30	108	108	138	388	281	100	98	0	0.772	0.773	0.774	0.770	1.479	0.659	0.745	172	1092	95	3683	3695	-0.373	1604	2079	1611	2084	296531	376985	15.327	5.294	0	0	0
4	5	3	""	"ecm1"	12890	17460	140	1061	1077	416	38	119	119	133	74	55	99	99	0	1339	1360	501	36	107	107	132	114	86	98	97	0	0.765	0.765	0.762	0.787	1.822	0.758	0.788	149	1119	94	2174	2211	-0.386	942	1232	958	1253	160506	202591	12.757	10.772	0	0	0
4	6	3	""	"ecm1"	13290	17460	140	1031	1044	395	37	117	117	135	134	99	98	97	0	1322	1342	494	36	107	107	128	104	81	99	99	0	0.752	0.751	0.710	0.755	1.700	0.741	0.814	145	1123	95	2129	2162	-0.411	914	1215	927	1235	151368	194573	6.784	11.673	0	0	0
4	7	3	""	"ecm1"	13690	17460	130	1009	1047	450	42	126	126	150	137	91	97	95	0	1259	1278	540	42	118	118	140	100	71	99	99	0	0.774	0.794	0.791	0.754	1.889	0.794	0.673	147	868	88	2024	2081	-0.370	883	1141	921	1160	153855	187843	6.547	11.380	0	0	0
4	8	3	""	"ecm1"	14090	17460	140	1020	1032	424	41	120	120	134	79	58	100	99	0	1097	1232	491	39	110	110	133	104	78	100	99	0	0.912	0.813	0.794	0.795	1.676	0.806	0.796	147	1121	96	1887	2034	-0.133	900	987	912	1122	151727	181121	11.367	10.567	0	0	0
4	9	3	""	"casp7"	14490	17460	140	294	310	153	49	118	118	134	85	63	77	51	0	372	448	289	64	111	111	138	121	87	81	56	0	0.674	0.570	0.606	0.624	3.068	0.293	0.165	161	1065	60	437	529	-0.569	176	261	192	337	49965	72101	2.071	2.562	0	0	0
4	10	3	""	"casp7"	14890	17470	130	290	305	162	53	126	126	159	164	103	50	12	0	387	410	174	42	123	123	166	167	100	70	33	0	0.621	0.624	0.598	0.586	3.414	0.520	0.145	132	889	88	428	466	-0.687	164	264	179	287	40228	54177	0.890	1.461	-100	0	1
4	11	3	""	"casp7"	15290	17460	140	311	331	155	46	129	129	179	256	143	33	5	0	409	441	224	50	119	119	216	931	431	2	0	0	0.628	0.627	0.686	0.680	2.842	0.587	0.251	135	1123	46	472	524	-0.671	182	290	202	322	44681	59548	0.594	0.242	-100	0	1
4	12	3	""	"casp7"	15690	17460	140	316	338	149	44	132	132	157	109	69	71	42	0	429	455	241	52	119	119	150	138	92	78	53	0	0.594	0.613	0.615	0.615	3.378	0.507	0.217	141	1122	92	494	542	-0.751	184	310	206	336	47592	64187	1.661	2.210	-100	0	1
4	13	3	""	"ela2"	16090	17450	130	293	344	303	88	134	134	167	151	90	55	13	0	387	443	308	69	122	122	158	145	91	79	46	0	0.600	0.654	0.611	0.604	3.059	0.569	0.157	129	874	81	424	531	-0.737	159	265	210	321	44385	57111	1.172	1.966	-100	0	1
4	14	3	""	"ela2"	16490	17460	120	329	323	147	45	139	139	178	237	133	30	5	0	431	468	193	41	129	129	225	1177	523	0	0	0	0.629	0.543	0.533	0.490	3.204	0.183	0.690	117	795	93	492	523	-0.669	190	302	184	339	37802	54801	0.612	0.206	-100	0	1
4	15	3	""	"ela2"	16890	17450	130	351	396	186	46	163	163	203	278	136	31	5	0	456	506	218	43	146	146	216	241	111	64	27	0	0.606	0.647	0.667	0.673	2.542	0.626	0.242	97	897	68	498	593	-0.723	188	310	233	360	38405	49085	0.694	1.203	-100	0	1
4	16	3	""	"ela2"	17290	17450	130	333	345	124	35	129	129	148	95	64	87	54	0	464	461	164	35	115	115	142	108	76	90	78	0	0.585	0.624	0.659	0.592	2.992	0.499	0.212	94	878	59	553	562	-0.773	204	349	216	346	32405	43351	2.074	2.954	0	0	0
4	17	3	""	"casp9"	17690	17450	120	270	303	132	43	115	115	137	113	82	70	34	0	398	418	179	42	107	107	129	115	89	89	65	0	0.533	0.605	0.596	0.590	2.958	0.547	0.296	115	797	89	446	499	-0.908	155	291	188	311	34834	48110	1.469	2.513	-100	0	1
4	18	3	""	"casp9"	18090	17450	120	192	214	122	57	98	98	107	62	57	66	38	0	317	372	183	49	91	91	104	98	94	92	63	0	0.416	0.413	0.421	0.398	2.871	0.376	0.268	104	802	82	320	397	-1.265	94	226	116	281	22284	38722	1.726	2.735	-100	0	1
4	19	3	""	"casp9"	18500	17450	120	270	284	120	42	111	111	125	90	72	75	39	0	369	411	296	72	101	101	127	222	174	62	10	0	0.593	0.558	0.566	0.569	2.979	0.190	0.266	78	813	67	427	483	-0.754	159	268	173	310	22166	32034	1.767	1.279	-100	0	1
4	20	3	""	"casp9"	18890	17450	130	256	256	110	42	114	114	132	95	71	61	28	0	294	338	201	59	108	108	135	149	110	60	26	0	0.763	0.617	0.700	0.675	3.512	0.215	0.116	115	892	48	328	372	-0.390	142	186	142	230	29438	38814	1.305	1.362	-100	0	1
4	1	4	""	"es10"	11290	17860	130	14551	13931	3292	23	112	112	123	64	52	100	100	0	19357	18509	4637	25	106	106	124	95	76	100	100	0	0.750	0.751	0.750	0.760	1.503	0.741	0.942	134	890	87	33690	32222	-0.415	14439	19251	13819	18403	1866690	2480242	215.750	193.526	0	0	0
4	2	4	""	"es10"	11690	17860	120	14887	14626	3283	22	112	112	145	465	320	100	100	0	19631	19486	3982	20	108	108	139	256	184	100	100	0	0.757	0.749	0.742	0.750	1.304	0.748	0.959	125	787	92	34298	33892	-0.402	14775	19523	14514	19378	1828211	2435728	31.142	75.574	0	0	0
4	3	4	""	"es10"	12090	17860	130	14982	14446	2812	19	111	111	129	125	96	100	100	0	19879	19140	4033	21	104	104	121	88	72	100	100	0	0.752	0.753	0.745	0.758	1.385	0.744	0.948	131	897	89	34646	33371	-0.411	14871	19775	14335	19036	1892384	2507349	114.536	216.125	0	0	0
4	4	4	""	"es10"	12490	17860	130	14876	14754	3348	22	111	111	121	58	47	100	100	0	19952	19236	5001	25	108	108	125	76	60	100	100	0	0.744	0.766	0.754	0.788	1.498	0.752	0.952	136	892	93	34609	33771	-0.427	14765	19844	14643	19128	2006487	2616061	252.293	251.461	0	0	0
4	5	4	""	"cat"	12890	17860	140	651	675	273	40	118	118	135	134	99	96	87	0	847	909	441	48	109	109	128	94	73	98	94	0	0.722	0.696	0.733	0.721	2.116	0.690	0.487	148	1119	93	1271	1357	-0.470	533	738	557	800	99964	134531	4.030	8.309	0	0	0
4	6	4	""	"cat"	13290	17860	140	630	665	275	41	119	119	141	144	102	95	83	0	791	865	422	48	110	110	137	137	100	96	90	0	0.750	0.723	0.771	0.709	2.364	0.629	0.518	143	1125	93	1192	1301	-0.415	511	681	546	755	95148	123656	3.639	5.314	0	0	0
4	7	4	""	"cat"	13690	17860	140	593	590	265	44	137	137	710	5372	756	0	0	0	799	875	402	45	128	128	609	4791	786	0	0	0	0.680	0.606	0.611	0.595	2.309	1.237	0.842	149	1115	94	1127	1200	-0.556	456	671	453	747	87842	130354	-0.022	0.056	-100	0	1
4	8	4	""	"cat"	14090	17860	140	652	677	256	37	118	118	134	80	59	99	95	0	818	874	387	44	110	110	132	104	78	98	95	0	0.754	0.732	0.744	0.775	2.123	0.662	0.591	140	1128	92	1242	1323	-0.407	534	708	559	764	94809	122396	6.788	7.135	0	0	0
4	9	4	""	"ezrin"	14490	17860	150	14027	14112	6341	44	121	121	140	108	77	100	100	0	21665	21106	9631	45	112	112	139	128	92	100	100	0	0.645	0.666	0.671	0.664	1.504	0.655	0.939	184	1208	96	35459	34985	-0.633	13906	21553	13991	20994	2596594	3883558	129.370	163.805	0	0	0
4	10	4	""	"ezrin"	14880	17860	140	14986	14960	6103	40	134	134	151	88	58	100	100	0	21527	21296	9234	43	133	133	159	113	71	100	100	0	0.694	0.701	0.705	0.723	1.531	0.684	0.939	181	1083	96	36246	35989	-0.527	14852	21394	14826	21163	2707688	3854624	168.284	187.053	0	0	0
4	11	4	""	"ezrin"	15290	17850	150	12201	12650	5918	46	126	126	162	193	119	100	100	0	17149	18504	9187	49	121	121	209	950	454	99	98	0	0.709	0.681	0.672	0.696	1.889	0.659	0.906	186	1202	90	29103	30907	-0.496	12075	17028	12524	18383	2352890	3441762	64.705	19.258	0	0	0
4	12	4	""	"ezrin"	15690	17860	150	13814	14472	6712	46	139	139	177	169	95	100	100	0	19360	20472	10501	51	126	126	167	189	113	99	99	0	0.711	0.704	0.700	0.762	2.130	0.678	0.931	175	1217	94	32909	34679	-0.492	13675	19234	14333	20346	2532652	3582515	84.586	107.434	0	0	0
4	13	4	""	"catnb"	16090	17860	140	2712	2628	848	32	130	130	162	190	117	100	98	0	3267	3214	1114	34	114	114	154	246	159	98	98	0	0.819	0.806	0.805	0.817	1.848	0.779	0.816	166	1098	95	5735	5598	-0.288	2582	3153	2498	3100	436251	533501	12.979	12.439	0	0	0
4	14	4	""	"catnb"	16490	17860	140	2558	2506	860	34	140	140	179	272	151	99	97	0	3286	3249	1273	39	122	122	170	224	131	98	96	0	0.764	0.757	0.760	0.796	1.931	0.721	0.823	164	1104	96	5582	5493	-0.388	2418	3164	2366	3127	411011	532758	8.555	13.746	0	0	0
4	15	4	""	"catnb"	16880	17860	160	2404	2490	1096	44	198	198	250	227	90	100	96	0	2798	3367	3567	105	188	188	250	303	121	96	95	0	0.845	0.721	0.810	0.865	2.007	0.397	0.475	163	1514	76	4816	5471	-0.243	2206	2610	2292	3179	405818	548765	9.868	10.287	0	0	0
4	16	4	""	"catnb"	17290	17850	140	2853	2805	999	35	153	153	195	230	117	99	98	0	3528	3535	1248	35	132	132	183	247	134	100	100	0	0.795	0.779	0.784	0.764	1.560	0.769	0.851	168	1096	91	6096	6055	-0.331	2700	3396	2652	3403	471168	593891	11.348	13.571	0	0	0
4	17	4	""	"f2r"	17650	17850	100	308	799	1693	211	112	112	135	149	110	52	23	0	359	809	1312	162	116	116	135	106	78	70	58	0	0.807	0.991	0.442	0.574	4.651	1.262	0.527	17	588	0	439	1380	-0.309	196	243	687	693	13591	13747	4.456	6.358	-100	0	1
4	18	4	""	"f2r"	18080	17850	150	100	117	75	64	101	101	110	57	51	21	5	0	115	131	83	63	103	103	115	73	63	18	8	0	-0.083	0.571	0.878	0.888	4.056	0.409	0.054	156	1272	100	11	44	Error	-1	12	16	28	18262	20393	0.123	0.219	-100	0	1
4	19	4	""	"f2r"	18480	17850	150	111	109	45	41	104	104	125	128	102	1	0	0	104	122	81	66	98	98	116	94	81	14	3	0	1.167	0.208	0.771	0.650	4.716	1.043	0.005	156	1272	100	13	29	0.223	7	6	5	24	17016	19040	-0.125	0.064	-100	0	1
4	20	4	""	"f2r"	18900	17820	110	170	182	95	52	105	105	123	81	65	44	22	0	376	436	225	51	104	104	124	118	95	100	55	0	0.239	0.232	0.428	0.419	1.968	0.373	0.011	9	708	53	337	409	-2.065	65	272	77	332	1635	3923	0.728	2.644	-100	0	1
4	1	5	""	"ccl12"	11290	18260	140	390	412	176	42	113	113	128	86	67	92	73	0	591	600	256	42	104	104	123	137	111	94	79	0	0.569	0.603	0.574	0.587	2.665	0.469	0.372	157	1107	88	764	795	-0.813	277	487	299	496	64625	94147	3.302	3.482	0	0	0
4	2	5	""	"ccl12"	11690	18260	140	387	413	168	40	113	113	127	97	76	93	70	0	467	535	275	51	105	105	120	119	99	94	68	0	0.757	0.698	0.740	0.729	2.333	0.548	0.423	152	1116	93	636	730	-0.402	274	362	300	430	62794	81391	2.948	3.487	0	0	0
4	3	5	""	"ccl12"	12090	18260	140	386	408	186	45	110	110	122	68	55	92	83	0	554	606	276	45	103	103	118	83	70	96	90	0	0.612	0.592	0.583	0.594	2.660	0.533	0.468	155	1113	94	727	801	-0.708	276	451	298	503	63225	93878	4.206	5.880	0	0	0
4	4	5	""	"ccl12"	12480	18260	130	393	408	169	41	111	111	123	61	49	94	82	0	540	572	251	43	101	101	114	74	64	97	91	0	0.642	0.631	0.627	0.634	2.388	0.560	0.524	157	863	90	721	768	-0.639	282	439	297	471	64131	89829	4.672	6.189	0	0	0
4	5	5	""	"f7"	12890	18260	140	1020	1031	361	35	114	114	132	92	69	100	98	0	1409	1391	521	37	109	109	131	181	138	98	97	0	0.697	0.715	0.727	0.738	2.006	0.681	0.781	147	1121	93	2206	2199	-0.521	906	1300	917	1282	151618	204530	9.772	6.961	0	0	0
4	6	5	""	"f7"	13290	18260	140	993	1077	426	39	119	119	130	77	59	99	98	0	1357	1401	627	44	107	107	125	92	73	98	97	0	0.699	0.740	0.717	0.763	2.162	0.700	0.737	146	1122	93	2124	2252	-0.517	874	1250	958	1294	157257	204491	12.299	13.870	0	0	0
4	7	5	""	"f7"	13690	18260	130	1010	1124	562	50	122	122	138	89	64	99	99	0	1351	1528	815	53	109	109	126	79	62	99	99	0	0.715	0.706	0.716	0.708	1.856	0.669	0.774	153	860	79	2130	2421	-0.484	888	1242	1002	1419	171932	233759	11.079	17.747	0	0	0
4	8	5	""	"f7"	14090	18260	140	968	1018	429	42	122	122	157	232	147	96	87	0	1249	1326	555	41	110	110	147	242	164	98	94	0	0.743	0.737	0.742	0.730	1.783	0.710	0.651	155	1113	93	1985	2112	-0.429	846	1139	896	1216	157861	205578	3.711	4.872	0	0	0
4	9	5	""	"sp1"	14490	18260	120	4239	4270	1256	29	110	110	127	75	59	100	100	0	6456	6387	1558	24	108	108	131	171	130	100	100	0	0.650	0.663	0.677	0.645	1.380	0.663	0.926	128	784	89	10477	10439	-0.621	4129	6348	4160	6279	546515	817498	55.240	36.585	0	0	0
4	10	5	""	"sp1"	14890	18260	130	4247	4238	1344	31	134	134	152	92	60	100	100	0	6465	6170	1818	29	122	122	143	105	73	100	100	0	0.648	0.679	0.669	0.678	1.558	0.673	0.918	133	895	89	10456	10152	-0.626	4113	6343	4104	6048	563687	820670	44.413	57.400	0	0	0
4	11	5	""	"sp1"	15290	18260	120	4350	4265	1142	26	133	133	160	122	76	100	100	0	5913	5980	1658	27	118	118	151	145	96	100	100	0	0.728	0.705	0.708	0.700	1.334	0.694	0.932	130	782	96	10012	9994	-0.458	4217	5795	4132	5862	554466	777443	33.648	40.200	0	0	0
4	12	5	""	"sp1"	15690	18260	130	4150	3974	1244	31	136	136	169	127	75	100	100	0	5749	5592	1716	30	123	123	175	216	123	100	99	0	0.713	0.702	0.696	0.698	1.502	0.692	0.912	140	884	94	9640	9307	-0.488	4014	5626	3838	5469	556428	782944	29.961	25.079	0	0	0
4	13	5	""	"ccl2"	16090	18260	130	636	647	235	36	127	127	173	302	174	84	31	0	793	794	261	32	111	111	191	674	352	52	0	0	0.746	0.761	0.746	0.762	2.004	0.439	0.744	138	884	81	1191	1203	-0.423	509	682	520	683	89336	109530	1.570	0.895	-100	0	1
4	14	5	""	"ccl2"	16490	18260	130	583	615	221	35	136	136	161	110	68	98	90	0	669	708	258	36	118	118	156	149	95	96	87	0	0.811	0.812	0.832	0.790	2.054	0.780	0.539	125	903	92	998	1069	-0.302	447	551	479	590	76817	88481	4.127	3.705	0	0	0
4	15	5	""	"ccl2"	16890	18260	120	750	780	280	35	237	237	295	281	95	90	41	0	779	819	336	41	228	228	310	364	117	71	28	0	0.931	0.919	0.889	0.946	2.134	1.110	0.335	121	795	93	1064	1134	-0.103	513	551	543	591	94396	99068	1.726	1.398	-100	0	1
4	16	5	""	"ccl2"	17290	18250	130	724	751	291	38	152	152	202	273	135	86	55	0	810	857	287	33	135	135	192	340	177	93	49	0	0.847	0.830	0.814	0.810	1.910	0.590	0.432	138	890	92	1247	1321	-0.240	572	675	599	722	103641	118308	2.011	1.956	-100	0	1
4	17	5	""	"fcgr3"	17690	18250	140	4197	4161	1076	25	113	113	154	186	120	100	98	0	5948	5883	1319	22	111	111	296	1105	373	99	97	0	0.700	0.701	0.689	0.686	1.619	0.640	0.815	161	1103	90	9921	9820	-0.515	4084	5837	4048	5772	669868	947133	21.543	5.056	0	0	0
4	18	5	""	"fcgr3"	18090	18250	140	2644	2772	973	35	112	112	130	91	70	100	100	0	3912	4018	1373	34	109	109	134	159	118	100	98	0	0.666	0.680	0.679	0.688	1.705	0.665	0.867	154	1114	92	6335	6569	-0.586	2532	3803	2660	3909	426813	618772	29.033	24.428	0	0	0
4	19	5	""	"fcgr3"	18490	18250	140	3104	2979	961	32	102	102	117	92	78	99	98	0	4494	4270	1290	30	96	96	108	77	71	100	98	0	0.683	0.689	0.693	0.696	2.062	0.677	0.872	160	1104	86	7400	7051	-0.550	3002	4398	2877	4174	476688	683182	31.109	54.052	0	0	0
4	20	5	""	"fcgr3"	18890	18250	140	2742	2725	750	27	108	108	144	244	169	100	98	0	3685	3573	1025	28	100	100	136	203	149	100	99	0	0.735	0.754	0.763	0.755	1.524	0.736	0.884	164	1104	94	6219	6090	-0.444	2634	3585	2617	3473	446894	585904	10.578	16.931	0	0	0
4	1	6	""	"ccl20"	11290	18660	130	563	592	260	43	110	110	119	60	50	99	92	0	666	759	383	50	103	103	115	72	62	99	96	0	0.805	0.735	0.783	0.744	2.198	0.658	0.588	148	876	89	1016	1138	-0.313	453	563	482	656	87669	112389	7.883	8.944	0	0	0
4	2	6	""	"ccl20"	11690	18660	140	573	593	226	38	108	108	123	87	70	96	93	0	818	874	383	43	103	103	117	77	65	100	97	0	0.650	0.629	0.610	0.628	2.309	0.545	0.487	147	1121	94	1180	1256	-0.621	465	715	485	771	87119	128548	5.402	9.831	0	0	0
4	3	6	""	"ccl20"	12090	18660	130	502	551	299	54	108	108	124	89	71	95	84	0	787	847	402	47	102	102	115	68	59	100	97	0	0.575	0.595	0.546	0.572	2.039	0.558	0.540	145	879	90	1079	1188	-0.798	394	685	443	745	79903	122867	4.798	10.765	0	0	0
4	4	6	""	"ccl20"	12490	18660	140	540	579	272	46	109	109	122	77	63	94	89	0	699	769	365	47	108	108	121	110	90	96	88	0	0.729	0.711	0.705	0.679	2.452	0.635	0.599	153	1111	92	1022	1131	-0.456	431	591	470	661	88609	117710	5.935	5.891	0	0	0
4	5	6	""	"foxg1"	12870	18670	50	229	270	174	64	120	120	130	67	51	85	14	0	239	324	173	53	119	119	137	70	51	100	28	0	0.908	0.732	1.003	1.031	1.153	0.486	0.464	7	93	51	229	355	-0.139	109	120	150	205	1892	2266	2.090	2.671	-100	0	1
4	6	6	""	"foxg1"	13280	18660	150	118	130	66	50	114	114	128	79	61	15	5	0	130	146	90	61	104	104	122	87	71	16	5	0	0.154	0.381	1.417	1.108	3.930	0.738	0.091	156	1272	100	30	58	-2.699	4	26	16	42	20214	22754	0.025	0.276	-100	0	1
4	7	6	""	"foxg1"	13660	18700	50	183	202	110	54	102	102	122	62	50	50	50	0	298	282	100	35	113	113	129	67	51	75	62	0	0.438	0.592	0.954	0.953	3.677	0.072	0.001	8	90	60	266	269	-1.191	81	185	100	169	1612	2256	1.290	2.284	0	0	0
4	8	6	""	"foxg1"	14080	18650	150	113	146	192	131	113	113	126	76	60	19	5	0	118	130	73	56	104	104	132	233	176	1	0	0	0.000	1.269	0.894	0.892	4.140	0.333	0.047	156	1272	100	14	59	Error	0	14	33	26	22707	20210	0.263	-0.009	-100	0	1
4	9	6	""	"ccl3"	14490	18660	140	2956	2841	776	27	114	114	130	92	70	100	100	0	4067	3970	1170	29	107	107	124	116	93	100	99	0	0.718	0.706	0.691	0.723	1.542	0.687	0.893	162	1106	96	6802	6590	-0.478	2842	3960	2727	3863	460185	643208	29.467	33.155	0	0	0
4	10	6	""	"ccl3"	14890	18650	140	2969	2908	866	29	114	114	128	81	63	100	100	0	4088	4049	1213	29	104	104	124	97	78	99	99	0	0.717	0.708	0.700	0.728	1.773	0.685	0.857	162	1102	95	6839	6739	-0.480	2855	3984	2794	3945	471061	655979	34.321	40.464	0	0	0
4	11	6	""	"ccl3"	15290	18660	140	2699	2751	901	32	116	116	129	76	58	99	99	0	3817	3867	1237	31	102	102	132	291	220	99	98	0	0.695	0.700	0.693	0.694	1.765	0.689	0.900	160	1104	96	6298	6400	-0.525	2583	3715	2635	3765	440229	618706	34.500	12.835	0	0	0
4	12	6	""	"ccl3"	15690	18660	140	2849	2922	907	31	120	120	147	144	97	100	99	0	3968	3859	1254	32	107	107	137	142	103	98	98	0	0.707	0.747	0.717	0.753	1.730	0.724	0.855	167	1097	96	6590	6554	-0.500	2729	3861	2802	3752	487941	644450	19.271	26.211	0	0	0
4	13	6	""	"fxyd2"	16090	18650	140	294	301	133	44	113	113	146	186	127	49	6	0	396	449	283	63	105	105	138	192	139	68	31	0	0.622	0.547	0.564	0.564	3.216	0.510	0.234	144	1102	63	472	532	-0.685	181	291	188	344	43315	64606	0.833	1.620	-100	0	1
4	14	6	""	"fxyd2"	16480	18660	140	345	391	217	55	122	122	157	183	116	58	24	0	372	516	753	145	114	114	228	1602	702	2	1	0	0.864	0.669	0.804	0.741	3.422	0.044	0.113	160	1087	84	481	671	-0.211	223	258	269	402	62552	82569	1.279	0.180	-100	0	1
4	15	6	""	"fxyd2"	16890	18650	140	397	447	206	46	163	163	221	202	91	61	22	0	478	525	247	47	148	148	220	268	121	63	19	0	0.709	0.753	0.725	0.707	2.952	0.707	0.183	136	1079	40	564	661	-0.496	234	330	284	377	60837	71415	1.119	1.138	-100	0	1
4	16	6	""	"fxyd2"	17290	18660	140	294	347	192	55	133	133	262	1438	548	0	0	0	372	434	346	79	117	117	278	1856	667	0	0	0	0.631	0.675	0.767	0.642	3.133	0.472	0.296	139	1119	82	416	531	-0.664	161	255	214	317	48209	60367	0.059	0.084	-100	0	1
4	17	6	""	"krt1-13"	17670	18640	110	210	214	103	48	106	106	140	360	257	4	0	0	303	345	170	49	105	105	134	180	134	55	17	0	0.525	0.450	0.522	0.501	3.180	0.191	0.083	45	605	52	302	348	-0.930	104	198	108	240	9652	15516	0.206	1.172	-100	0	1
4	18	6	""	"krt1-13"	18090	18610	60	170	196	107	54	101	101	105	46	43	66	33	0	270	291	144	49	100	100	108	50	46	83	83	0	0.406	0.497	0.752	0.880	7.870	0.256	0.037	6	183	0	239	286	-1.300	69	170	95	191	1175	1746	1.978	3.660	-100	0	1
4	19	6	""	"krt1-13"	18520	18670	50	187	194	78	40	107	107	118	98	83	44	11	0	192	225	139	61	89	89	96	49	51	83	55	0	0.777	0.640	0.730	0.561	4.714	0.074	0.002	18	77	58	183	223	-0.364	80	103	87	136	3492	4041	0.776	2.633	-100	0	1
4	20	6	""	"krt1-13"	18890	18640	120	200	239	122	51	106	106	126	122	96	39	21	0	299	424	625	147	98	98	120	112	93	60	47	0	0.468	0.408	0.500	0.553	5.210	0.402	0.138	23	866	68	295	459	-1.095	94	201	133	326	5495	9763	0.926	2.714	-100	0	1
4	1	7	""	"slc2a1"	11290	19060	130	168	197	105	53	109	109	122	94	77	38	14	0	248	268	148	55	104	104	122	112	91	58	22	0	0.410	0.537	0.760	0.610	3.921	0.323	0.058	115	904	81	203	252	-1.286	59	144	88	164	22660	30807	0.798	1.304	-100	0	1
4	2	7	""	"slc2a1"	11680	19070	140	181	206	108	52	113	113	132	156	118	22	5	0	270	309	160	51	106	106	164	1130	689	0	0	0	0.415	0.458	0.407	0.430	4.874	0.118	0.779	84	1151	43	232	296	-1.269	68	164	93	203	17320	25992	0.474	0.128	-100	0	1
4	3	7	""	"slc2a1"	12090	19060	130	197	215	110	51	112	112	126	77	61	52	25	0	263	292	149	51	99	99	122	164	134	50	15	0	0.518	0.534	0.604	0.527	3.589	0.320	0.110	96	905	35	249	296	-0.949	85	164	103	193	20598	28000	1.156	1.037	-100	0	1
4	4	7	""	"slc2a1"	12510	19070	110	206	217	111	51	109	109	123	70	56	58	34	0	270	268	121	45	104	104	117	71	60	74	57	0	0.584	0.659	0.706	0.673	4.173	0.395	0.054	75	583	46	263	272	-0.776	97	166	108	164	16298	20111	1.343	2.127	-100	0	1
4	5	7	""	"mmp12"	12890	19060	140	11852	11646	2794	23	114	114	126	75	59	100	100	0	16873	15938	3499	21	105	105	117	76	64	100	100	0	0.700	0.728	0.716	0.733	1.483	0.725	0.938	150	1118	90	28506	27365	-0.515	11738	16768	11532	15833	1746955	2390696	153.600	208.171	0	0	0
4	6	7	""	"mmp12"	13290	19060	140	11358	10855	3024	27	111	111	128	75	58	100	100	0	15836	15543	3890	25	105	105	124	91	73	100	100	0	0.715	0.696	0.690	0.685	1.545	0.694	0.934	149	1119	90	26978	26182	-0.484	11247	15731	10744	15438	1617441	2315919	143.027	169.440	0	0	0
4	7	7	""	"mmp12"	13690	19060	140	12201	11984	2913	24	116	116	136	138	101	100	100	0	16666	16610	3807	22	110	110	142	243	171	100	100	0	0.730	0.719	0.725	0.714	1.388	0.716	0.943	158	1110	90	28641	28368	-0.454	12085	16556	11868	16500	1893422	2624451	85.855	67.770	0	0	0
4	8	7	""	"mmp12"	14090	19060	140	12976	12990	3623	27	117	117	142	173	121	100	100	0	17690	17646	4542	25	104	104	174	1440	827	99	99	0	0.731	0.734	0.734	0.719	1.601	0.708	0.887	159	1109	91	30445	30415	-0.452	12859	17586	12873	17542	2065486	2805735	74.266	12.133	0	0	0
4	9	7	""	"sp8"	14500	19060	120	910	975	399	40	117	117	134	99	73	98	96	0	1450	1442	556	38	108	108	138	195	141	99	95	0	0.591	0.643	0.665	0.620	2.048	0.624	0.750	113	803	92	2135	2192	-0.759	793	1342	858	1334	110161	162928	8.495	6.687	0	0	0
4	10	7	""	"sp8"	14890	19060	120	984	974	337	34	115	115	135	90	66	100	99	0	1508	1495	478	31	106	106	131	97	74	100	100	0	0.620	0.618	0.592	0.609	1.599	0.597	0.768	111	805	89	2271	2248	-0.690	869	1402	859	1389	108106	165989	9.322	14.062	0	0	0
4	11	7	""	"sp8"	15290	19050	120	863	879	286	32	127	127	154	136	88	98	98	0	1281	1322	470	35	108	108	137	124	90	100	96	0	0.627	0.619	0.629	0.634	1.701	0.596	0.742	117	795	88	1909	1966	-0.673	736	1173	752	1214	102878	154619	5.331	9.556	0	0	0
4	12	7	""	"sp8"	15680	19050	120	866	889	269	30	115	115	134	90	67	99	98	0	1261	1296	422	32	105	105	121	81	66	100	100	0	0.650	0.650	0.670	0.661	1.632	0.614	0.729	111	801	81	1907	1965	-0.621	751	1156	774	1191	98635	143884	8.389	14.506	0	0	0
4	13	7	""	"tnf"	16100	19080	130	506	543	306	56	113	113	130	79	60	91	78	0	516	691	541	78	103	103	132	197	149	79	52	0	0.952	0.731	0.804	0.779	3.131	0.490	0.420	103	906	70	806	1018	-0.071	393	413	430	588	55951	71146	5.228	2.838	0	0	0
4	14	7	""	"tnf"	16500	19080	100	478	489	225	46	118	118	133	81	60	93	82	0	652	674	338	50	108	108	133	106	79	92	86	0	0.662	0.655	0.667	0.674	2.806	0.560	0.459	81	531	85	904	937	-0.595	360	544	371	566	39612	54566	4.395	5.104	0	0	0
4	15	7	""	"tnf"	16870	19080	160	468	556	359	64	150	150	199	454	228	33	8	0	620	806	843	104	134	134	198	567	286	40	14	0	0.654	0.604	0.685	0.719	2.940	0.691	0.706	160	1498	65	804	1078	-0.613	318	486	406	672	88886	128923	0.786	1.072	-100	0	1
4	16	7	""	"tnf"	17280	19080	110	479	513	252	49	124	124	173	292	168	58	18	0	739	820	628	76	115	115	181	520	287	61	11	0	0.569	0.552	0.503	0.530	2.524	0.378	0.441	86	614	81	979	1094	-0.813	355	624	389	705	44084	70555	1.164	1.229	-100	0	1
4	17	7	""	"nos"	17680	19060	160	196	408	977	239	103	103	119	116	97	42	17	0	265	596	1446	242	100	100	128	270	210	24	10	0	0.564	0.615	0.644	0.695	4.351	0.546	0.474	107	1493	0	258	801	-0.826	93	165	305	496	43657	63810	2.491	1.733	-100	0	1
4	18	7	""	"nos"	18070	19080	110	165	193	121	62	98	98	106	55	51	60	28	0	247	300	179	59	96	96	107	63	58	80	60	0	0.444	0.466	0.589	0.480	5.388	0.224	0.040	35	644	0	218	299	-1.171	67	151	95	204	6745	10493	1.582	3.063	-100	0	1
4	19	7	""	"nos"	18510	19080	110	218	247	123	49	106	106	116	77	66	58	33	0	222	240	142	59	103	103	117	72	61	58	38	0	0.941	1.029	0.590	0.885	4.041	1.544	0.019	39	604	19	231	278	-0.088	112	119	141	137	9621	9360	1.701	1.708	-100	0	1
4	20	7	""	"nos"	18910	19090	80	181	243	231	95	103	103	117	66	56	52	33	0	258	392	439	111	110	110	119	67	56	69	52	0	0.527	0.496	1.068	0.815	6.818	0.239	0.100	36	308	62	226	422	-0.924	78	148	140	282	8744	14113	1.909	4.075	-100	0	1
4	1	8	""	"ifnar2c_1"	11290	19460	140	2803	2804	669	23	109	109	122	76	62	100	100	0	3463	3452	804	23	103	103	116	99	85	100	100	0	0.802	0.805	0.812	0.803	1.580	0.796	0.877	164	1100	89	6054	6044	-0.318	2694	3360	2695	3349	459930	566100	35.289	33.697	0	0	0
4	2	8	""	"ifnar2c_1"	11690	19460	140	2846	2848	629	22	115	115	126	68	53	99	99	0	3440	3457	821	23	104	104	119	77	64	99	99	0	0.819	0.815	0.799	0.814	1.722	0.804	0.910	159	1105	88	6067	6086	-0.288	2731	3336	2733	3353	452773	549660	40.029	43.351	0	0	0
4	3	8	""	"ifnar2c_1"	12090	19470	140	2830	2787	595	21	110	110	121	64	52	100	100	0	3405	3466	865	24	99	99	114	76	66	100	100	0	0.823	0.795	0.802	0.807	1.602	0.775	0.888	163	1101	96	6026	6044	-0.281	2720	3306	2677	3367	454260	565030	41.656	44.105	0	0	0
4	4	8	""	"ifnar2c_1"	12490	19460	150	2821	2787	739	26	109	109	120	65	54	100	100	0	3508	3579	998	27	102	102	119	76	63	100	98	0	0.796	0.770	0.772	0.780	1.771	0.757	0.896	166	1226	89	6118	6155	-0.329	2712	3406	2678	3477	462603	594091	41.031	45.526	0	0	0
4	5	8	""	"pxmp3"	12890	19460	140	552	576	192	33	112	112	128	108	84	99	92	0	684	701	288	41	104	104	126	261	207	89	60	0	0.759	0.777	0.797	0.839	2.288	0.349	0.237	153	1115	91	1020	1061	-0.398	440	580	464	597	88124	107193	4.148	2.203	0	0	0
4	6	8	""	"pxmp3"	13290	19460	140	564	582	197	33	111	111	124	66	53	100	97	0	709	726	248	34	105	105	121	80	66	98	96	0	0.750	0.758	0.793	0.735	1.875	0.704	0.572	150	1118	91	1057	1092	-0.415	453	604	471	621	87271	108831	6.939	7.563	0	0	0
4	7	8	""	"pxmp3"	13690	19460	140	584	595	196	32	112	112	129	80	62	98	94	0	740	771	333	43	104	104	127	142	111	98	86	0	0.742	0.724	0.707	0.762	2.017	0.624	0.573	152	1116	93	1108	1150	-0.431	472	636	483	667	90418	117196	5.825	4.535	0	0	0
4	8	8	""	"pxmp3"	14090	19460	140	634	620	210	33	122	122	139	87	62	98	93	0	768	775	304	39	106	106	125	94	75	98	95	0	0.773	0.744	0.743	0.765	1.943	0.666	0.580	152	1116	90	1174	1167	-0.371	512	662	498	669	94203	117818	5.529	6.915	0	0	0
4	9	8	""	"l-myc"	14490	19450	140	22890	22880	8574	37	119	119	134	80	59	100	100	0	31792	31148	11786	37	108	108	128	96	75	100	100	0	0.719	0.733	0.731	0.741	1.664	0.722	0.925	179	1081	94	54455	53801	-0.476	22771	31684	22761	31040	4095555	5575530	284.325	323.125	0	0	0
4	10	8	""	"l-myc"	14890	19460	140	23874	23283	7544	32	108	108	117	58	49	100	100	0	31841	31447	10265	32	105	105	117	79	67	100	100	0	0.749	0.739	0.713	0.756	2.060	0.726	0.898	170	1094	94	55502	54517	-0.417	23766	31736	23175	31342	3958049	5346040	399.414	396.582	0	0	0
4	11	8	""	"l-myc"	15290	19460	140	23599	24021	6784	28	113	113	130	104	80	100	100	0	32681	33207	9345	28	103	103	123	118	95	100	100	0	0.721	0.722	0.706	0.736	1.715	0.711	0.916	164	1100	95	56064	57012	-0.472	23486	32578	23908	33104	3939473	5445917	229.721	280.373	0	0	0
4	12	8	""	"l-myc"	15690	19460	140	20749	20773	5605	26	109	109	123	71	57	100	100	0	29523	29939	8052	26	102	102	120	89	74	100	100	0	0.702	0.693	0.681	0.692	1.356	0.684	0.935	171	1093	94	50061	50501	-0.510	20640	29421	20664	29837	3552256	5119631	290.845	335.045	0	0	0
4	13	8	""	"spry4"	16090	19450	130	285	299	141	47	106	106	119	68	57	75	62	0	380	410	202	49	101	101	115	73	63	90	79	0	0.642	0.625	0.647	0.572	2.964	0.565	0.268	130	890	89	458	502	-0.639	179	279	193	309	38915	53322	2.647	4.041	0	0	0
4	14	8	""	"spry4"	16480	19450	130	262	340	370	108	114	114	197	845	428	2	1	0	391	582	1381	237	105	105	353	2868	812	0	0	0	0.517	0.474	0.612	0.574	3.190	0.216	0.550	130	896	90	434	703	-0.952	148	286	226	477	44235	75629	0.169	0.080	-100	0	1
4	15	8	""	"spry4"	16900	19450	130	314	335	122	36	121	121	152	174	114	55	12	0	399	433	190	43	113	113	157	321	204	44	4	0	0.675	0.669	0.631	0.644	3.051	0.521	0.695	122	900	76	479	534	-0.567	193	286	214	320	40811	52782	1.052	0.860	-100	0	1
4	16	8	""	"spry4"	17280	19450	130	284	295	123	41	106	106	166	980	590	0	0	0	376	419	227	54	101	101	196	1653	843	0	0	0	0.647	0.594	0.648	0.602	3.055	0.413	0.233	132	892	94	453	507	-0.628	178	275	189	318	38880	55347	0.132	0.135	-100	0	1
4	17	8	""	"mmp9"	17690	19450	130	327	336	138	41	98	98	105	53	50	94	84	0	419	460	222	48	92	92	104	111	106	92	72	0	0.700	0.647	0.693	0.664	2.688	0.521	0.373	136	886	90	556	606	-0.515	229	327	238	368	45671	62615	4.358	3.207	0	0	0
4	18	8	""	"mmp9"	18090	19450	140	190	204	102	50	96	96	104	50	48	74	42	0	255	280	150	53	92	92	101	64	63	82	60	0	0.577	0.574	0.551	0.591	3.781	0.318	0.072	122	1134	78	257	296	-0.793	94	163	108	188	24885	34130	2.000	2.797	-100	0	1
4	19	8	""	"mmp9"	18490	19460	150	209	240	136	56	103	103	115	66	57	67	39	0	245	285	176	61	96	96	105	58	55	81	62	0	0.711	0.725	0.779	0.761	3.296	0.690	0.174	148	1230	81	255	326	-0.492	106	149	137	189	35523	42183	1.894	3.103	-100	0	1
4	20	8	""	"mmp9"	18890	19460	140	201	207	95	45	106	106	122	107	87	45	13	0	222	251	137	54	92	92	104	65	62	71	49	0	0.731	0.635	0.643	0.742	4.870	0.397	0.049	135	1119	83	225	260	-0.452	95	130	101	159	27921	33951	0.794	2.262	-100	0	1
4	1	9	""	"vegfb"	11290	19870	150	7989	8032	2523	31	110	110	119	66	55	100	100	0	10824	10991	3546	32	100	100	116	83	71	100	100	0	0.735	0.727	0.722	0.727	1.641	0.716	0.930	178	1214	94	18603	18813	-0.444	7879	10724	7922	10891	1429640	1956391	119.894	131.024	0	0	0
4	2	9	""	"vegfb"	11690	19860	150	8191	8062	2451	30	112	112	126	93	73	100	100	0	11084	11126	3301	29	102	102	122	182	149	100	100	0	0.736	0.721	0.728	0.718	1.602	0.714	0.924	177	1215	90	19061	18974	-0.442	8079	10982	7950	11024	1426926	1969387	85.333	60.462	0	0	0
4	3	9	""	"vegfb"	12090	19860	140	8474	8404	2083	24	112	112	122	68	55	100	100	0	11377	11468	2862	24	102	102	115	72	62	100	99	0	0.742	0.730	0.731	0.735	1.648	0.719	0.912	171	1093	87	19637	19658	-0.431	8362	11275	8292	11366	1437060	1961084	121.794	157.681	0	0	0
4	4	9	""	"vegfb"	12490	19860	150	7495	7816	2600	33	113	113	131	113	86	100	100	0	10881	10628	3549	33	102	102	134	319	238	100	99	0	0.685	0.732	0.734	0.734	1.786	0.719	0.903	177	1215	87	18161	18229	-0.546	7382	10779	7703	10526	1383403	1881237	68.009	32.897	0	0	0
4	5	9	""	"p4hb"	12890	19860	140	1574	1550	460	29	110	110	121	73	60	98	98	0	1805	1800	596	33	99	99	113	64	56	100	100	0	0.858	0.847	0.875	0.833	1.911	0.822	0.830	157	1107	87	3170	3141	-0.221	1464	1706	1440	1701	243411	282588	19.575	26.359	0	0	0
4	6	9	""	"p4hb"	13290	19870	140	1598	1570	447	28	107	107	133	214	160	100	98	0	2007	1975	637	32	99	99	119	96	80	100	100	0	0.781	0.780	0.767	0.794	1.543	0.790	0.776	151	1117	94	3399	3339	-0.357	1491	1908	1463	1876	237031	298261	6.715	19.333	0	0	0
4	7	9	""	"p4hb"	13690	19870	140	1681	1669	543	32	117	117	132	100	75	100	100	0	1993	1969	693	35	107	107	129	113	87	99	98	0	0.829	0.834	0.835	0.860	1.819	0.824	0.787	155	1111	92	3450	3414	-0.271	1564	1886	1552	1862	258668	305256	15.370	16.283	0	0	0
4	8	9	""	"p4hb"	14090	19860	130	1638	1655	486	29	108	108	128	101	78	100	100	0	1998	2019	646	31	101	101	115	72	62	100	100	0	0.807	0.807	0.804	0.818	1.604	0.777	0.791	155	869	88	3427	3465	-0.309	1530	1897	1547	1918	256575	312890	15.119	26.444	0	0	0
4	9	9	""	"il15"	14490	19860	140	417	446	205	45	110	110	120	63	52	94	87	0	599	608	251	41	100	100	115	75	65	98	95	0	0.615	0.661	0.701	0.651	2.432	0.599	0.408	138	1129	89	806	844	-0.701	307	499	336	508	61480	83881	5.175	6.573	0	0	0
4	10	9	""	"il15"	14890	19860	140	508	523	196	37	111	111	122	71	58	99	95	0	593	661	282	42	100	100	118	115	97	97	92	0	0.805	0.734	0.811	0.769	2.187	0.630	0.490	140	1126	87	890	973	-0.313	397	493	412	561	73158	92539	5.648	4.722	0	0	0
4	11	9	""	"il15"	15290	19860	140	480	494	179	36	108	108	121	67	55	99	93	0	503	543	274	50	98	98	115	84	73	97	89	0	0.919	0.867	0.894	0.907	2.133	0.763	0.518	148	1107	87	777	831	-0.122	372	405	386	445	73101	80390	5.567	5.095	0	0	0
4	12	9	""	"il15"	15690	19860	140	455	456	186	40	110	110	128	171	133	80	50	0	605	644	263	40	97	97	123	196	159	94	69	0	0.679	0.633	0.632	0.603	2.440	0.585	0.484	155	1109	86	853	893	-0.559	345	508	346	547	70651	99860	1.918	2.658	0	0	0
4	13	9	""	"rbms2"	16090	19860	120	395	415	192	46	105	105	117	69	58	94	79	0	544	572	278	48	96	96	112	89	79	95	87	0	0.647	0.651	0.613	0.632	2.416	0.545	0.431	116	792	90	738	786	-0.628	290	448	310	476	48136	66382	4.319	5.169	0	0	0
4	14	9	""	"rbms2"	16490	19860	120	372	412	168	40	109	109	117	62	52	95	88	0	469	540	295	54	99	99	112	79	70	96	87	0	0.711	0.687	0.692	0.697	2.593	0.517	0.411	123	788	89	633	744	-0.492	263	370	303	441	50663	66395	4.758	5.418	0	0	0
4	15	9	""	"rbms2"	16890	19860	130	376	412	220	53	123	123	154	216	140	59	15	0	438	508	286	56	118	118	154	208	135	73	37	0	0.791	0.741	0.767	0.750	2.688	0.603	0.318	140	884	90	573	679	-0.338	253	320	289	390	57732	71171	1.194	1.702	-100	0	1
4	16	9	""	"rbms2"	17290	19860	130	396	402	170	42	108	108	119	67	56	90	81	0	472	515	251	48	100	100	113	71	62	97	90	0	0.774	0.708	0.727	0.704	2.665	0.581	0.344	119	902	89	660	709	-0.370	288	372	294	415	47850	61226	4.224	5.662	0	0	0
4	17	9	""	"mcl1"	17690	19850	140	13781	13623	2878	21	98	98	110	76	69	100	100	0	18357	18259	3233	17	93	93	102	76	74	100	100	0	0.749	0.745	0.744	0.739	1.274	0.744	0.948	166	1102	94	31947	31691	-0.417	13683	18264	13525	18166	2261498	3031017	177.803	238.908	0	0	0
4	18	9	""	"mcl1"	18090	19860	140	11047	10899	2339	21	102	102	111	57	51	100	100	0	14959	14644	2963	20	94	94	106	66	62	100	100	0	0.736	0.742	0.741	0.734	1.453	0.736	0.930	175	1089	88	25810	25347	-0.442	10945	14865	10797	14550	1907273	2562664	189.263	220.273	0	0	0
4	19	9	""	"mcl1"	18490	19850	140	11044	10653	2055	19	101	101	110	61	55	100	100	0	13633	13396	2438	18	94	94	104	63	60	100	100	0	0.808	0.793	0.796	0.789	1.313	0.789	0.946	172	1092	93	24482	23854	-0.308	10943	13539	10552	13302	1832324	2304122	172.836	210.984	0	0	0
4	20	9	""	"mcl1"	18890	19850	150	9897	9524	2058	21	101	101	110	63	57	100	100	0	12446	11961	2777	23	95	95	111	80	72	100	100	0	0.793	0.794	0.798	0.800	1.556	0.783	0.935	184	1208	87	22147	21289	-0.335	9796	12351	9423	11866	1752371	2200749	149.429	148.125	0	0	0
4	1	10	""	"sp6"	11290	20270	130	1459	1485	437	29	112	112	130	87	66	100	100	0	1943	1900	559	29	104	104	122	86	70	100	100	0	0.732	0.764	0.751	0.766	1.614	0.742	0.820	145	879	92	3186	3169	-0.450	1347	1839	1373	1796	215375	275515	15.575	20.674	0	0	0
4	2	10	""	"sp6"	11690	20260	140	1529	1505	445	29	114	114	124	69	55	100	100	0	1947	1942	549	28	102	102	117	121	103	100	100	0	0.767	0.756	0.742	0.749	1.525	0.738	0.851	138	1130	92	3260	3231	-0.383	1415	1845	1391	1840	207651	268032	20.014	15.083	0	0	0
4	3	10	""	"sp6"	12080	20260	130	1561	1561	388	24	104	104	117	79	67	100	100	0	1978	1929	523	27	96	96	114	275	241	99	98	0	0.774	0.795	0.798	0.797	1.456	0.708	0.780	133	895	95	3339	3290	-0.370	1457	1882	1457	1833	207630	256491	18.278	6.600	0	0	0
4	4	10	""	"sp6"	12490	20260	140	1440	1446	393	27	106	106	117	82	70	100	100	0	1913	1898	510	26	99	99	110	58	52	100	100	0	0.735	0.745	0.760	0.744	1.505	0.731	0.871	144	1124	87	3148	3139	-0.444	1334	1814	1340	1799	208261	273271	16.207	30.828	0	0	0
4	5	10	""	"tcof1"	12890	20260	130	540	646	370	57	106	106	118	58	49	98	95	0	977	1264	941	74	96	96	104	57	54	100	97	0	0.493	0.462	0.502	0.501	2.214	0.383	0.720	142	882	91	1315	1708	-1.020	434	881	540	1168	91775	179432	9.103	20.351	0	0	0
4	6	10	""	"tcof1"	13290	20260	140	551	652	361	55	106	106	120	92	76	99	86	0	1129	1394	992	71	97	97	109	65	59	99	98	0	0.431	0.421	0.465	0.462	2.020	0.363	0.768	150	1118	91	1477	1843	-1.214	445	1032	546	1297	97781	209031	5.783	19.769	0	0	0
4	7	10	""	"tcof1"	13700	20260	130	528	617	331	53	108	108	120	97	80	97	88	0	1077	1257	783	62	95	95	109	70	64	100	99	0	0.428	0.438	0.431	0.454	1.912	0.396	0.651	143	881	97	1402	1671	-1.224	420	982	509	1162	88281	179791	5.124	16.400	0	0	0
4	8	10	""	"tcof1"	14090	20260	140	510	592	319	53	103	103	115	67	58	94	91	0	853	1129	827	73	98	98	108	55	50	99	98	0	0.539	0.474	0.520	0.510	2.383	0.383	0.698	157	1111	88	1162	1520	-0.892	407	755	489	1031	92971	177223	7.119	18.564	0	0	0
4	9	10	""	"mut"	14490	20260	140	267	287	137	47	103	103	113	62	54	79	62	0	349	373	177	47	95	95	107	65	60	90	81	0	0.646	0.662	0.706	0.654	3.352	0.544	0.183	132	1131	91	418	462	-0.630	164	254	184	278	37932	49211	2.806	4.092	0	0	0
4	10	10	""	"mut"	14890	20260	130	288	309	128	41	101	101	111	61	54	90	73	0	319	365	183	50	97	97	106	65	61	91	79	0	0.842	0.776	0.735	0.752	2.803	0.598	0.299	123	897	84	409	476	-0.248	187	222	208	268	38050	44904	3.246	3.985	0	0	0
4	11	10	""	"mut"	15290	20260	130	284	303	125	41	103	103	117	65	55	84	68	0	324	370	193	52	97	97	112	77	68	90	67	0	0.797	0.733	0.845	0.771	3.124	0.497	0.205	132	886	80	408	473	-0.327	181	227	200	273	39940	48839	2.862	3.351	0	0	0
4	12	10	""	"mut"	15690	20260	140	269	295	180	61	108	108	119	74	62	76	53	0	326	377	249	66	100	100	114	72	63	86	68	0	0.712	0.675	0.665	0.691	3.094	0.442	0.148	145	1120	87	387	464	-0.490	161	226	187	277	42820	54624	2.378	3.653	0	0	0
4	13	10	""	"zyx"	16090	20250	130	1583	1725	654	37	100	100	110	61	55	100	100	0	2108	2289	968	42	94	94	113	198	175	100	100	0	0.736	0.740	0.725	0.756	1.422	0.692	0.841	148	876	95	3497	3820	-0.442	1483	2014	1625	2195	255296	338796	26.475	10.990	0	0	0
4	14	10	""	"zyx"	16500	20260	130	1701	1731	579	33	102	102	134	188	140	100	100	0	2249	2295	873	38	102	102	131	265	202	100	99	0	0.745	0.743	0.753	0.755	1.454	0.711	0.874	141	883	89	3746	3822	-0.425	1599	2147	1629	2193	244044	323639	8.495	8.166	0	0	0
4	15	10	""	"zyx"	16890	20250	130	1752	1868	654	35	117	117	134	86	64	100	100	0	2182	2268	755	33	116	116	133	109	81	100	100	0	0.791	0.814	0.799	0.808	1.437	0.810	0.875	149	875	93	3701	3903	-0.338	1635	2066	1751	2152	278258	337889	20.163	19.587	0	0	0
4	16	10	""	"zyx"	17290	20260	140	1672	1736	633	36	105	105	114	65	57	100	100	0	2053	2159	811	37	96	96	107	61	57	100	100	0	0.801	0.791	0.825	0.790	1.471	0.776	0.881	157	1111	95	3524	3694	-0.320	1567	1957	1631	2063	272571	338930	24.954	33.639	0	0	0
4	17	10	""	"buffer"	17690	20260	150	98	106	44	41	101	101	107	50	46	19	1	0	85	93	38	40	92	92	98	43	43	13	1	0	0.429	5.000	0.778	0.878	3.433	4.820	0.004	156	1272	100	-10	6	-1.221	-3	-7	5	1	16606	14530	-0.020	-0.116	-100	0	1
4	18	10	""	"buffer"	18090	20260	150	100	110	63	57	100	100	112	80	71	8	2	0	95	109	77	70	92	92	104	97	93	7	1	0	0.000	0.588	1.014	0.908	4.186	0.186	0.002	156	1272	100	3	27	Error	0	3	10	17	17216	17071	-0.025	0.052	-100	0	1
4	19	10	""	"buffer"	18490	20260	150	104	114	58	50	101	101	111	62	55	16	7	0	96	117	96	82	93	93	109	83	76	9	5	0	1.000	0.542	1.304	1.183	4.532	0.131	0.011	156	1272	100	6	37	0.000	3	3	13	24	17831	18236	0.048	0.096	-100	0	1
4	20	10	""	"buffer"	18890	20260	150	107	116	56	48	101	101	121	188	155	2	0	0	88	99	60	60	97	97	112	99	88	5	2	0	-0.667	7.500	1.087	1.025	3.869	0.656	0.189	156	1272	100	-3	17	Error	6	-9	15	2	18045	15422	-0.027	-0.131	-100	0	1
4	1	11	""	"sp3"	11290	20660	140	2147	2206	563	25	113	113	131	123	93	99	99	0	2264	2259	706	31	103	103	126	171	135	100	97	0	0.941	0.971	0.954	1.005	1.677	0.949	0.865	152	1116	89	4195	4249	-0.088	2034	2161	2093	2156	335237	343350	16.870	12.474	0	0	0
4	2	11	""	"sp3"	11690	20660	130	2208	2165	508	23	111	111	123	63	51	100	100	0	2331	2401	696	28	100	100	117	103	88	100	99	0	0.940	0.893	0.913	0.913	1.486	0.867	0.878	144	880	91	4328	4355	-0.089	2097	2231	2054	2301	311804	345691	32.413	22.175	0	0	0
4	3	11	""	"sp3"	12100	20660	140	2076	2031	477	23	106	106	116	62	53	100	100	0	2361	2322	628	27	97	97	105	52	49	100	100	0	0.870	0.865	0.870	0.881	1.570	0.844	0.865	150	1118	96	4234	4150	-0.201	1970	2264	1925	2225	304674	348253	30.887	42.635	0	0	0
4	4	11	""	"sp3"	12490	20670	150	2081	2090	586	28	105	105	115	65	56	100	100	0	2286	2282	715	31	97	97	110	71	64	100	99	0	0.903	0.908	0.880	0.930	1.618	0.890	0.863	164	1228	95	4165	4170	-0.147	1976	2189	1985	2185	342743	374320	30.385	30.592	0	0	0
4	5	11	""	"plxn1"	12890	20660	150	1534	1571	494	31	106	106	114	58	50	100	100	0	2150	2285	796	34	99	99	115	67	58	100	100	0	0.696	0.670	0.675	0.674	1.599	0.640	0.834	182	1210	93	3479	3651	-0.523	1428	2051	1465	2186	285837	415781	25.121	32.388	0	0	0
4	6	11	""	"plxn1"	13290	20660	150	1597	1596	404	25	106	106	118	92	77	100	100	0	2337	2267	645	28	98	98	109	64	58	100	99	0	0.666	0.687	0.681	0.704	1.648	0.660	0.826	177	1211	93	3730	3659	-0.586	1491	2239	1490	2169	282475	401173	16.065	33.719	0	0	0
4	7	11	""	"plxn1"	13690	20660	150	1581	1610	435	27	105	105	118	66	55	100	100	0	2192	2222	696	31	98	98	112	74	66	100	99	0	0.705	0.709	0.717	0.721	1.627	0.675	0.816	177	1215	91	3570	3629	-0.504	1476	2094	1505	2124	284885	393353	22.606	28.514	0	0	0
4	8	11	""	"plxn1"	14090	20660	140	1607	1656	437	26	99	99	108	57	52	100	100	0	2316	2315	647	27	90	90	103	67	65	100	100	0	0.677	0.700	0.683	0.705	1.566	0.676	0.833	181	1083	91	3734	3782	-0.563	1508	2226	1557	2225	299672	419003	27.158	33.015	0	0	0
4	9	11	""	"mid1"	14490	20660	140	1879	1885	522	27	98	98	109	89	81	100	100	0	3075	2982	826	27	89	89	103	103	100	100	100	0	0.596	0.618	0.620	0.613	1.528	0.598	0.857	151	1117	92	4767	4680	-0.747	1781	2986	1787	2893	284582	450311	19.955	27.951	0	0	0
4	10	11	""	"mid1"	14910	20690	200	1490	1424	897	62	111	111	140	167	119	90	78	0	2154	1988	1260	63	107	107	140	229	163	88	77	0	0.674	0.698	0.718	0.698	2.361	0.678	0.794	243	2402	15	3426	3194	-0.569	1379	2047	1313	1881	345927	482979	7.689	8.070	0	0	0
4	11	11	""	"mid1"	15290	20660	140	2130	2134	557	26	105	105	119	112	94	100	100	0	3027	3045	814	26	94	94	110	87	79	100	100	0	0.690	0.688	0.701	0.686	1.589	0.665	0.833	148	1120	91	4958	4980	-0.535	2025	2933	2029	2951	315791	450609	17.991	33.736	0	0	0
4	12	11	""	"mid1"	15690	20670	140	2263	2259	625	27	107	107	135	259	191	99	98	0	3123	3167	1062	33	99	99	126	309	245	99	98	0	0.713	0.701	0.699	0.717	1.701	0.655	0.754	167	1097	94	5180	5220	-0.488	2156	3024	2152	3068	377245	528922	8.201	9.841	0	0	0
4	13	11	""	"empty"	16090	20660	150	100	112	74	66	101	101	116	163	140	1	1	0	99	115	85	73	94	94	108	113	104	3	1	0	-0.200	0.524	1.410	1.244	4.549	0.438	0.028	156	1272	100	4	32	Error	-1	5	11	21	17463	17926	-0.025	0.062	-100	0	1
4	14	11	""	"empty"	16490	20660	150	95	105	47	44	103	103	118	140	118	1	0	0	91	98	41	41	95	95	109	89	81	3	0	0	2.000	0.667	1.294	1.136	3.724	2.739	0.014	156	1272	100	-12	5	1.000	-8	-4	2	3	16304	15343	-0.093	-0.124	-100	0	1
4	15	11	""	"empty"	16890	20660	150	105	115	61	53	106	106	124	167	134	3	0	0	105	108	46	42	103	103	117	107	91	2	0	0	-0.500	1.800	1.044	0.985	4.091	3.660	0.010	156	1272	100	1	14	Error	-1	2	9	5	18007	16905	-0.054	-0.084	-100	0	1
4	16	11	""	"empty"	17290	20660	150	91	110	108	98	101	101	110	61	55	9	3	0	92	114	154	135	100	100	111	93	83	5	1	0	1.250	0.643	1.184	1.146	3.456	0.694	0.252	156	1272	100	-18	23	0.322	-10	-8	9	14	17194	17773	0.000	0.032	-100	0	1
4	17	11	""	"sp5"	17680	20660	120	1673	1721	521	30	96	96	104	65	62	100	100	0	2288	2336	675	28	89	89	97	52	53	100	100	0	0.717	0.723	0.691	0.713	1.456	0.710	0.857	136	772	94	3776	3872	-0.480	1577	2199	1625	2247	234009	317660	24.877	43.058	0	0	0
4	18	11	""	"sp5"	18090	20660	130	1344	1331	407	30	94	94	102	51	50	100	100	0	2053	2046	558	27	87	87	95	52	54	100	100	0	0.636	0.631	0.615	0.617	1.497	0.622	0.864	126	898	91	3216	3196	-0.653	1250	1966	1237	1959	167711	257779	24.098	37.519	0	0	0
4	19	11	""	"sp5"	18490	20660	140	1501	1506	478	31	102	102	112	62	55	100	99	0	1965	1908	599	31	93	93	101	55	54	100	100	0	0.747	0.774	0.762	0.768	1.614	0.752	0.809	142	1126	92	3271	3219	-0.421	1399	1872	1404	1815	213842	270989	22.484	32.855	0	0	0
4	20	11	""	"sp5"	18890	20670	140	1544	1502	497	33	104	104	122	114	93	100	99	0	1856	1844	572	31	95	95	111	105	94	99	99	0	0.818	0.799	0.780	0.794	1.636	0.792	0.828	147	1117	94	3201	3147	-0.290	1440	1761	1398	1749	220754	271136	12.105	16.505	0	0	0
5	1	1	""	"sp4"	2260	23650	150	1508	1538	490	31	96	96	106	72	67	99	99	0	1927	1923	550	28	89	89	104	92	88	100	100	0	0.768	0.786	0.819	0.759	1.613	0.784	0.861	166	1222	93	3250	3276	-0.381	1412	1838	1442	1834	255381	319217	19.889	19.772	0	0	0
5	2	1	""	"sp4"	2660	23660	140	1308	1287	470	36	96	96	106	75	70	100	98	0	1703	1671	667	39	90	90	99	55	55	100	100	0	0.751	0.753	0.734	0.763	1.663	0.717	0.810	159	1105	94	2825	2772	-0.413	1212	1613	1191	1581	204670	265691	15.747	28.582	0	0	0
5	3	1	""	"sp4"	3050	23650	140	1570	1564	443	28	100	100	121	298	246	99	96	0	2046	1994	571	28	94	94	150	1086	724	91	26	0	0.753	0.771	0.757	0.776	1.612	0.397	0.653	159	1105	86	3422	3364	-0.409	1470	1952	1464	1900	248631	316967	4.842	1.698	0	0	0
5	4	1	""	"sp4"	3460	23650	140	1675	1708	464	27	105	105	114	59	51	100	100	0	2128	2065	564	27	97	97	110	69	62	100	100	0	0.773	0.815	0.831	0.826	1.557	0.802	0.853	168	1096	95	3601	3571	-0.371	1570	2031	1603	1968	287024	346935	27.017	28.333	0	0	0
5	5	1	""	"ccl4"	3850	23640	150	1239	1291	402	31	96	96	108	62	57	100	100	0	1423	1503	491	32	96	96	108	89	82	100	98	0	0.861	0.849	0.879	0.862	1.553	0.836	0.859	163	1229	91	2470	2602	-0.216	1143	1327	1195	1407	210384	244993	19.081	15.674	0	0	0
5	6	1	""	"ccl4"	4260	23650	140	1327	1338	350	26	101	101	111	64	57	100	100	0	1565	1583	441	27	94	94	108	102	94	100	100	0	0.833	0.831	0.832	0.836	1.451	0.812	0.856	156	1112	95	2697	2726	-0.264	1226	1471	1237	1489	208777	247006	19.172	14.461	0	0	0
5	7	1	""	"ccl4"	4660	23650	140	1194	1197	333	27	107	107	118	79	66	99	98	0	1506	1526	468	30	99	99	115	170	147	99	98	0	0.773	0.764	0.754	0.766	1.677	0.736	0.799	164	1100	96	2494	2517	-0.371	1087	1407	1090	1427	196266	250331	13.658	8.300	0	0	0
5	8	1	""	"ccl4"	5070	23640	150	1262	1283	381	29	104	104	112	57	50	100	100	0	1551	1561	464	29	98	98	111	70	63	100	100	0	0.797	0.806	0.798	0.802	1.512	0.792	0.839	169	1223	96	2611	2642	-0.327	1158	1453	1179	1463	216779	263843	20.544	20.714	0	0	0
5	9	1	""	"fyn"	5460	23640	150	207	224	117	52	101	101	115	71	61	62	38	0	243	273	139	50	96	96	112	73	65	79	50	0	0.721	0.695	0.806	0.710	3.942	0.560	0.128	174	1208	92	253	300	-0.472	106	147	123	177	38991	47546	1.535	2.205	-100	0	1
5	10	1	""	"fyn"	5860	23630	120	252	257	115	44	107	107	125	130	104	56	16	0	289	308	128	41	98	98	114	92	80	82	50	0	0.759	0.714	0.774	0.714	3.381	0.977	0.100	131	761	66	336	360	-0.398	145	191	150	210	33684	40290	1.015	2.109	-100	0	1
5	11	1	""	"fyn"	6260	23640	150	208	212	94	44	115	115	147	275	187	3	0	0	259	281	138	49	104	104	134	223	166	31	3	0	0.600	0.548	0.647	0.622	3.639	1.287	0.583	164	1210	84	248	274	-0.737	93	155	97	177	34692	46086	0.236	0.659	-100	0	1
5	12	1	""	"fyn"	6660	23640	140	199	218	108	49	105	105	116	87	75	51	29	0	239	280	139	49	98	98	110	67	60	81	52	0	0.667	0.621	0.767	0.645	3.736	0.692	0.075	161	1091	79	235	295	-0.584	94	141	113	182	35040	45150	1.172	2.537	-100	0	1
5	13	1	""	"ccl6"	7060	23630	160	6445	6368	1230	19	114	114	138	156	113	100	100	0	8845	8708	1828	20	98	98	137	221	161	100	100	0	0.724	0.726	0.725	0.728	1.344	0.715	0.939	203	1477	89	15078	14864	-0.466	6331	8747	6254	8610	1292604	1767774	39.936	38.783	0	0	0
5	14	1	""	"ccl6"	7460	23630	150	6504	6398	1573	24	99	99	110	73	66	100	100	0	8872	8715	2313	26	95	95	107	72	67	100	100	0	0.730	0.731	0.732	0.742	1.384	0.718	0.937	190	1202	97	15182	14919	-0.454	6405	8777	6299	8620	1215595	1655905	86.137	119.556	0	0	0
5	15	1	""	"ccl6"	7860	23640	160	6499	6330	1683	26	101	101	115	88	76	100	100	0	8622	8426	2121	25	96	96	113	118	104	100	100	0	0.750	0.748	0.751	0.733	1.355	0.745	0.953	211	1469	95	14924	14559	-0.415	6398	8526	6229	8330	1335677	1777894	70.625	70.449	0	0	0
5	16	1	""	"ccl6"	8250	23630	150	6867	6899	1260	18	104	104	113	61	53	100	100	0	9305	9269	1873	20	94	94	110	100	90	100	100	0	0.734	0.741	0.732	0.753	1.419	0.730	0.939	204	1180	93	15974	15970	-0.446	6763	9211	6795	9175	1407422	1890937	111.246	91.590	0	0	0
5	17	1	""	"sp7"	8660	23640	150	1361	1268	688	54	103	103	124	198	159	92	79	0	1517	1495	916	61	94	94	106	66	62	98	96	0	0.884	0.832	0.844	0.868	1.873	0.783	0.834	233	1115	47	2681	2566	-0.178	1258	1423	1165	1401	295422	348278	5.778	21.045	0	0	0
5	18	1	""	"sp7"	9050	23640	140	1700	1749	492	28	106	106	116	62	53	100	100	0	2072	2055	537	26	100	100	111	65	58	100	100	0	0.808	0.840	0.831	0.835	1.586	0.835	0.850	150	1110	87	3566	3598	-0.308	1594	1972	1643	1955	262390	308208	26.339	29.908	0	0	0
5	19	1	""	"sp7"	9460	23640	140	1549	1544	396	25	111	111	120	66	55	100	99	0	1904	1879	559	29	99	99	113	89	78	98	98	0	0.797	0.805	0.788	0.833	1.814	0.779	0.849	162	1102	95	3243	3213	-0.327	1438	1805	1433	1780	250060	304385	21.576	19.843	0	0	0
5	20	1	""	"sp7"	9860	23630	150	1706	1697	462	27	107	107	119	71	59	100	100	0	2015	2013	567	28	96	96	109	117	107	100	99	0	0.833	0.829	0.828	0.842	1.521	0.813	0.844	164	1228	96	3518	3507	-0.264	1599	1919	1590	1917	278241	330052	22.225	16.274	0	0	0
5	1	2	""	"ara"	2300	24040	70	191	271	396	146	98	98	109	55	50	66	40	0	204	770	2513	326	94	94	101	47	46	85	66	0	0.845	0.256	0.753	0.551	4.144	0.160	0.889	27	190	41	203	849	-0.243	93	110	173	676	7319	20797	2.945	14.234	-100	0	1
5	2	2	""	"ara"	2690	24020	90	224	269	183	68	100	100	114	67	58	73	36	0	307	362	319	88	94	94	108	67	62	86	70	0	0.582	0.631	0.576	0.626	3.968	0.357	0.085	30	397	0	337	437	-0.781	124	213	169	268	8080	10874	2.313	3.791	-100	0	1
5	3	2	""	"ara"	3060	24040	150	118	125	62	49	97	97	105	56	53	25	6	0	117	126	60	47	90	90	98	48	48	33	12	0	0.778	0.778	1.044	0.951	4.525	1.017	0.010	156	1272	100	48	64	-0.362	21	27	28	36	19561	19601	0.357	0.583	-100	0	1
5	4	2	""	"ara"	3460	24040	150	112	117	54	46	99	99	107	66	61	15	3	0	109	115	52	45	94	94	104	63	60	19	4	0	0.867	0.857	0.862	0.988	5.534	-3.213	0.000	156	1272	100	28	39	-0.206	13	15	18	21	18224	17965	0.152	0.175	-100	0	1
5	5	2	""	"fzd2"	3860	24030	140	663	674	198	29	97	97	106	53	50	100	100	0	780	778	275	35	92	92	101	54	53	99	99	0	0.823	0.841	0.842	0.868	1.707	0.798	0.749	159	1109	89	1254	1263	-0.281	566	688	577	686	107138	123689	10.717	12.537	0	0	0
5	6	2	""	"fzd2"	4260	24040	140	673	691	209	30	100	100	109	55	50	100	99	0	774	793	256	32	97	97	108	60	55	100	100	0	0.846	0.849	0.871	0.844	1.677	0.820	0.735	148	1120	94	1250	1287	-0.241	573	677	591	696	102211	117306	10.582	11.417	0	0	0
5	7	2	""	"fzd2"	4660	24040	140	691	715	232	32	102	102	113	60	53	100	100	0	739	775	286	36	98	98	111	98	88	99	96	0	0.919	0.905	0.921	0.933	1.798	0.873	0.730	155	1113	95	1230	1290	-0.122	589	641	613	677	110765	120136	10.033	6.776	0	0	0
5	8	2	""	"fzd2"	5060	24040	150	700	701	235	33	105	105	114	60	52	99	99	0	682	730	271	37	100	100	112	71	63	99	98	0	1.022	0.946	0.934	0.951	1.869	0.919	0.681	176	1212	94	1177	1226	0.031	595	582	596	630	123366	128441	9.783	8.704	0	0	0
5	9	2	""	"ccl7"	5460	24030	140	216	230	104	45	104	104	113	56	49	73	48	0	265	295	132	44	97	97	110	71	64	86	61	0	0.667	0.636	0.664	0.606	3.363	0.515	0.199	158	1101	91	280	324	-0.584	112	168	126	198	36292	46642	2.089	2.606	-100	0	1
5	10	2	""	"ccl7"	5850	24040	150	222	228	92	40	105	105	114	62	54	71	44	0	262	293	175	59	96	96	112	89	79	77	40	0	0.705	0.624	0.727	0.655	3.452	0.399	0.162	157	1224	86	283	320	-0.504	117	166	123	197	35786	45969	1.839	2.034	-100	0	1
5	11	2	""	"ccl7"	6260	24030	150	201	232	160	68	107	107	116	59	50	68	40	0	267	298	150	50	99	99	110	66	60	84	61	0	0.560	0.628	0.567	0.629	3.515	0.654	0.160	157	1197	25	262	324	-0.837	94	168	125	199	36467	46762	1.966	2.848	-100	0	1
5	12	2	""	"ccl7"	6660	24040	150	192	236	145	61	104	104	120	76	63	57	30	0	279	368	796	216	98	98	114	87	76	80	52	0	0.486	0.489	0.590	0.594	3.083	0.139	0.226	152	1211	53	269	402	-1.041	88	181	132	270	35840	55971	1.526	2.920	-100	0	1
5	13	2	""	"g3pdh"	7060	24030	170	8597	7976	3161	39	114	114	145	180	124	99	98	0	17452	15877	6573	41	105	105	137	173	126	100	98	0	0.489	0.498	0.490	0.522	1.736	0.486	0.948	221	1603	93	25830	23634	-1.032	8483	17347	7862	15772	1762649	3508898	43.506	90.983	0	0	0
5	14	2	""	"g3pdh"	7450	24030	150	8847	8557	2341	27	105	105	130	194	149	100	100	0	18479	17657	4813	27	98	98	122	156	127	100	100	0	0.476	0.481	0.470	0.483	1.474	0.472	0.940	188	1200	93	27123	26011	-1.071	8742	18381	8452	17559	1608801	3319605	43.438	112.404	0	0	0
5	15	2	""	"g3pdh"	7850	24030	150	8751	8290	2347	28	104	104	146	557	381	100	100	0	17878	16639	4857	29	100	100	156	1235	791	100	99	0	0.486	0.495	0.500	0.497	1.382	0.481	0.940	189	1203	98	26425	24725	-1.041	8647	17778	8186	16539	1566811	3144769	14.621	13.347	0	0	0
5	16	2	""	"g3pdh"	8260	24030	160	9263	8984	2266	25	105	105	122	92	75	100	100	0	18852	18338	4205	22	99	99	118	111	94	100	100	0	0.488	0.487	0.492	0.483	1.376	0.481	0.947	198	1486	94	27911	27118	-1.035	9158	18753	8879	18239	1778825	3631009	96.326	164.144	0	0	0
5	17	2	""	"sp2"	8660	24040	140	1932	1933	394	20	100	100	113	130	115	100	100	0	2435	2403	630	26	94	94	114	233	204	100	99	0	0.783	0.794	0.813	0.814	1.481	0.763	0.882	136	1132	92	4173	4142	-0.353	1832	2341	1833	2309	262863	326809	14.000	9.824	0	0	0
5	18	2	""	"sp2"	9060	24030	140	1669	1716	524	30	106	106	122	83	68	100	100	0	2215	2205	674	30	101	101	119	104	87	100	99	0	0.739	0.765	0.793	0.769	1.616	0.747	0.862	147	1121	95	3677	3714	-0.436	1563	2114	1610	2104	252181	324117	19.205	20.058	0	0	0
5	19	2	""	"sp2"	9450	24040	120	1759	1697	484	28	105	105	114	56	49	100	100	0	2240	2242	566	25	94	94	106	64	60	100	100	0	0.771	0.741	0.762	0.725	1.434	0.739	0.884	129	779	94	3800	3740	-0.375	1654	2146	1592	2148	218889	289255	28.268	33.375	0	0	0
5	20	2	""	"sp2"	9850	24030	130	1840	1799	443	24	107	107	119	74	62	100	100	0	2343	2361	582	24	99	99	115	81	70	100	100	0	0.772	0.748	0.753	0.747	1.458	0.737	0.884	138	886	89	3977	3954	-0.373	1733	2244	1692	2262	248292	325828	22.703	27.728	0	0	0
5	1	3	""	"ccl9"	2260	24440	150	2928	2869	689	24	96	96	104	53	50	100	100	0	4302	4427	1084	24	93	93	104	68	65	100	100	0	0.673	0.640	0.637	0.638	1.327	0.627	0.915	184	1208	94	7041	7107	-0.571	2832	4209	2773	4334	527970	814500	52.170	63.574	0	0	0
5	2	3	""	"ccl9"	2660	24440	150	2592	2604	684	26	98	98	106	51	48	100	100	0	4435	4288	1051	24	93	93	103	61	59	100	100	0	0.574	0.597	0.605	0.596	1.395	0.587	0.911	194	1194	95	6836	6701	-0.801	2494	4342	2506	4195	505163	831876	48.980	68.607	0	0	0
5	3	3	""	"ccl9"	3060	24440	160	3041	2956	752	25	97	97	105	51	48	100	100	0	4668	4640	1174	25	91	91	101	57	56	100	100	0	0.643	0.628	0.638	0.623	1.370	0.618	0.922	197	1487	92	7521	7408	-0.637	2944	4577	2859	4549	582330	914145	55.902	79.632	0	0	0
5	4	3	""	"ccl9"	3450	24440	150	2943	2975	695	23	97	97	108	102	94	100	100	0	4477	4558	1086	23	94	94	105	113	107	100	100	0	0.649	0.645	0.657	0.642	1.358	0.631	0.913	184	1208	90	7229	7342	-0.624	2846	4383	2878	4464	547478	838667	28.108	39.407	0	0	0
5	5	3	""	"gadd45a"	3860	24430	150	2085	2054	515	25	98	98	108	64	59	100	100	0	3122	3129	858	27	97	97	104	57	54	100	99	0	0.657	0.645	0.643	0.654	1.507	0.623	0.883	182	1206	96	5012	4988	-0.606	1987	3025	1956	3032	373883	569436	30.406	53.070	0	0	0
5	6	3	""	"gadd45a"	4260	24430	160	1968	1986	562	28	102	102	112	67	59	100	100	0	2988	3006	751	24	96	96	106	55	51	100	100	0	0.645	0.647	0.633	0.631	1.585	0.637	0.858	205	1475	88	4758	4794	-0.633	1866	2892	1884	2910	407193	616248	27.970	52.727	0	0	0
5	7	3	""	"gadd45a"	4660	24430	150	1968	2026	483	23	99	99	107	52	48	100	100	0	2842	2903	806	27	96	96	105	61	58	100	99	0	0.681	0.686	0.680	0.704	1.553	0.660	0.887	195	1193	97	4615	4734	-0.554	1869	2746	1927	2807	395077	566085	36.904	45.869	0	0	0
5	8	3	""	"gadd45a"	5060	24430	160	2084	2081	531	25	101	101	110	63	57	100	100	0	2843	2902	870	29	100	100	109	69	63	100	100	0	0.723	0.707	0.690	0.716	1.444	0.680	0.880	218	1462	95	4726	4782	-0.468	1983	2743	1980	2802	453668	632693	31.286	40.478	0	0	0
5	9	3	""	"ccnd1"	5460	24430	140	974	1003	259	25	100	100	107	52	48	100	100	0	1559	1544	433	28	96	96	108	81	75	100	100	0	0.597	0.624	0.613	0.627	1.493	0.586	0.810	182	1078	94	2337	2351	-0.744	874	1463	903	1448	182485	281059	17.231	17.728	0	0	0
5	10	3	""	"ccnd1"	5860	24430	150	992	980	258	26	107	107	118	70	59	100	99	0	1532	1513	421	27	96	96	111	79	71	100	100	0	0.616	0.616	0.621	0.619	1.555	0.589	0.804	183	1205	91	2321	2290	-0.699	885	1436	873	1417	179399	276849	12.314	17.747	0	0	0
5	11	3	""	"ccnd1"	6260	24440	160	955	970	284	29	103	103	109	53	48	100	99	0	1478	1512	483	31	94	94	105	69	65	100	100	0	0.616	0.611	0.619	0.611	1.515	0.579	0.809	207	1473	94	2236	2285	-0.699	852	1384	867	1418	200749	313032	16.245	20.391	0	0	0
5	12	3	""	"ccnd1"	6660	24430	160	995	993	296	29	104	104	116	76	65	99	99	0	1432	1478	443	29	97	97	113	86	76	100	100	0	0.667	0.644	0.634	0.630	1.745	0.613	0.757	210	1474	94	2226	2270	-0.584	891	1335	889	1381	208516	310314	11.539	15.872	0	0	0
5	13	3	""	"gadd45b"	7060	24430	160	2768	2864	1242	43	113	113	146	165	113	100	100	0	3339	3418	1086	31	100	100	138	244	176	99	98	0	0.820	0.829	0.829	0.832	1.595	0.863	0.810	224	1444	80	5894	6069	-0.286	2655	3239	2751	3318	641626	765676	16.473	13.443	0	0	0
5	14	3	""	"gadd45b"	7460	24430	160	2609	2555	682	26	103	103	123	137	111	100	100	0	3234	3210	823	25	96	96	120	153	127	100	99	0	0.799	0.787	0.781	0.789	1.495	0.781	0.895	209	1471	92	5644	5566	-0.324	2506	3138	2452	3114	533917	670897	17.752	20.196	0	0	0
5	15	3	""	"gadd45b"	7860	24440	160	2581	2629	643	24	100	100	111	70	63	100	100	0	3267	3253	818	25	98	98	109	64	58	100	100	0	0.783	0.802	0.793	0.804	1.438	0.789	0.897	211	1469	96	5650	5684	-0.353	2481	3169	2529	3155	554737	686467	35.971	49.125	0	0	0
5	16	3	""	"gadd45b"	8260	24430	160	2588	2616	689	26	103	103	115	70	60	100	100	0	3192	3268	768	23	100	100	110	80	72	100	100	0	0.804	0.793	0.792	0.782	1.456	0.790	0.896	218	1462	94	5577	5681	-0.315	2485	3092	2513	3168	570339	712388	35.729	39.475	0	0	0
5	17	3	""	"ccnd2"	8650	24430	150	507	523	172	32	103	103	112	62	55	98	97	0	735	759	249	32	94	94	131	914	697	14	0	0	0.630	0.632	0.622	0.608	1.887	0.594	0.644	167	1221	89	1045	1085	-0.667	404	641	420	665	87270	126717	6.629	0.687	0	0	0
5	18	3	""	"ccnd2"	9060	24440	140	497	511	174	34	108	108	163	1148	704	0	0	0	706	738	242	32	99	99	185	1457	787	0	0	0	0.641	0.631	0.641	0.616	1.931	0.416	0.459	161	1107	94	996	1042	-0.642	389	607	403	639	82239	118774	0.303	0.380	-100	0	1
5	19	3	""	"ccnd2"	9450	24440	150	460	458	169	36	102	102	111	59	53	97	92	0	635	665	216	32	92	92	106	86	81	100	98	0	0.659	0.621	0.634	0.592	2.075	0.594	0.572	171	1217	90	901	929	-0.602	358	543	356	573	78322	113641	5.881	6.500	0	0	0
5	20	3	""	"ccnd2"	9860	24430	150	500	506	164	32	107	107	120	73	60	98	93	0	629	659	236	35	100	100	115	81	70	98	97	0	0.743	0.714	0.713	0.706	1.978	0.659	0.559	181	1207	94	922	958	-0.429	393	529	399	559	91616	119300	5.288	6.716	0	0	0
5	1	4	""	"gna13"	2260	24840	160	476	496	209	42	94	94	105	90	85	96	87	0	716	739	303	41	90	90	102	107	104	98	93	0	0.610	0.619	0.630	0.597	2.180	0.616	0.635	203	1477	95	1008	1051	-0.713	382	626	402	649	100714	150031	4.344	5.953	0	0	0
5	2	4	""	"gna13"	2660	24840	160	454	468	189	40	97	97	105	58	55	98	93	0	651	680	315	46	92	92	102	71	69	99	98	0	0.639	0.631	0.621	0.651	2.185	0.534	0.509	188	1492	96	916	959	-0.646	357	559	371	588	87936	127916	6.259	8.141	0	0	0
5	3	4	""	"gna13"	3060	24840	150	451	474	195	41	94	94	102	51	50	98	95	0	716	755	310	41	89	89	97	48	49	99	98	0	0.569	0.571	0.565	0.565	2.322	0.498	0.526	183	1205	94	984	1046	-0.813	357	627	380	666	86738	138096	7.294	13.708	0	0	0
5	4	4	""	"gna13"	3460	24840	150	488	489	177	36	98	98	102	46	45	98	97	0	644	689	295	42	88	88	97	49	50	99	98	0	0.701	0.651	0.685	0.654	2.309	0.558	0.530	184	1204	92	946	992	-0.513	390	556	391	601	90037	126728	8.413	12.082	0	0	0
5	5	4	""	"ccnd3"	3860	24840	140	789	787	245	31	93	93	101	48	47	100	100	0	1147	1158	341	29	94	94	105	78	74	100	100	0	0.661	0.652	0.662	0.643	1.686	0.616	0.746	164	1100	88	1749	1758	-0.597	696	1053	694	1064	129019	189900	14.292	13.500	0	0	0
5	6	4	""	"ccnd3"	4260	24840	140	712	731	206	28	98	98	104	48	46	100	100	0	1059	1091	347	31	95	95	102	50	49	100	100	0	0.637	0.636	0.663	0.636	1.628	0.585	0.734	153	1115	93	1578	1629	-0.651	614	964	633	996	111854	166991	13.063	19.780	0	0	0
5	7	4	""	"ccnd3"	4660	24830	140	761	761	213	27	93	93	102	54	52	100	100	0	1167	1165	341	29	92	92	99	46	46	100	100	0	0.621	0.623	0.602	0.620	1.553	0.590	0.786	174	1090	89	1743	1741	-0.687	668	1075	668	1073	132329	202782	12.204	23.174	0	0	0
5	8	4	""	"ccnd3"	5060	24840	150	779	766	209	27	98	98	105	50	47	98	98	0	1113	1109	325	29	89	89	99	51	51	100	100	0	0.665	0.655	0.660	0.643	1.725	0.621	0.765	178	1210	92	1705	1688	-0.589	681	1024	668	1020	136345	197442	13.220	19.804	0	0	0
5	9	4	""	"gpd2"	5460	24830	160	561	588	208	35	101	101	107	52	48	99	99	0	689	745	310	41	93	93	105	73	69	100	99	0	0.772	0.747	0.785	0.748	1.906	0.682	0.612	196	1488	90	1056	1139	-0.373	460	596	487	652	115343	146045	9.250	8.767	0	0	0
5	10	4	""	"gpd2"	5850	24840	150	601	595	184	30	99	99	108	56	51	99	97	0	785	776	282	36	95	95	107	110	102	98	97	0	0.728	0.728	0.696	0.734	1.980	0.664	0.667	175	1217	95	1192	1177	-0.458	502	690	496	681	104153	135741	8.696	6.082	0	0	0
5	11	4	""	"gpd2"	6260	24840	150	578	595	212	35	100	100	112	90	80	98	96	0	732	756	298	39	95	95	107	87	81	98	96	0	0.750	0.749	0.749	0.775	1.914	0.721	0.623	187	1201	87	1115	1156	-0.415	478	637	495	661	111311	141331	5.367	7.460	0	0	0
5	12	4	""	"gpd2"	6660	24830	160	533	558	210	37	104	104	113	59	52	99	95	0	737	742	246	33	94	94	107	84	78	100	99	0	0.667	0.701	0.658	0.670	1.944	0.677	0.620	205	1475	91	1072	1102	-0.584	429	643	454	648	114463	152194	7.542	7.560	0	0	0
5	13	4	""	"ccr5"	7060	24840	170	575	700	532	76	115	115	215	1220	567	6	1	0	801	929	879	94	103	103	196	1100	561	17	2	0	0.659	0.708	0.672	0.699	2.061	0.388	0.337	219	1567	65	1158	1411	-0.602	460	698	585	826	153303	203522	0.398	0.666	-100	0	1
5	14	4	""	"ccr5"	7460	24840	150	495	523	206	39	101	101	123	218	177	82	42	0	750	772	290	37	94	94	154	1176	763	5	0	0	0.601	0.622	0.601	0.603	2.169	0.561	0.532	187	1201	94	1050	1100	-0.735	394	656	422	678	97727	144281	1.835	0.526	-100	0	1
5	15	4	""	"ccr5"	7860	24830	150	506	528	206	39	102	102	143	300	209	68	14	0	694	753	341	45	95	95	180	1361	756	1	0	0	0.674	0.647	0.648	0.645	1.944	0.171	0.684	180	1205	92	1003	1084	-0.569	404	599	426	658	95097	135581	1.283	0.421	-100	0	1
5	16	4	""	"ccr5"	8260	24830	160	497	507	185	36	101	101	120	102	85	97	89	0	689	712	291	40	101	101	120	114	95	97	90	0	0.673	0.664	0.665	0.698	2.016	0.594	0.567	200	1484	96	984	1017	-0.571	396	588	406	611	101456	142364	3.794	5.193	0	0	0
5	17	4	""	"gpx2"	8660	24820	150	226	243	127	52	103	103	115	86	74	65	29	0	371	417	329	78	95	95	106	65	61	97	88	0	0.446	0.435	0.493	0.419	2.792	0.275	0.236	175	1210	90	399	462	-1.165	123	276	140	322	42572	73024	1.488	4.785	-100	0	1
5	18	4	""	"gpx2"	9060	24830	160	230	256	155	60	102	102	123	157	127	36	8	0	343	369	216	58	100	100	117	106	90	87	56	0	0.527	0.572	0.524	0.560	2.964	0.975	0.153	185	1493	91	371	423	-0.924	128	243	154	269	47396	68321	0.847	2.377	-100	0	1
5	19	4	""	"gpx2"	9460	24830	150	208	224	102	45	103	103	119	133	111	36	7	0	335	364	202	55	94	94	108	104	96	89	58	0	0.436	0.448	0.441	0.453	2.733	0.383	0.257	176	1210	88	346	391	-1.198	105	241	121	270	39499	64109	0.789	2.462	-100	0	1
5	20	4	""	"gpx2"	9850	24830	160	227	269	379	140	107	107	120	75	62	65	33	0	360	391	223	57	100	100	112	85	75	90	77	0	0.462	0.557	0.477	0.414	3.536	1.268	0.407	186	1492	91	380	453	-1.114	120	260	162	291	50025	72791	1.987	3.282	-100	0	1
5	1	5	""	"cct3"	2260	25240	140	723	778	536	68	95	95	156	473	303	67	15	0	865	1098	1423	129	92	92	255	1463	573	6	2	0	0.812	0.679	0.752	0.731	2.048	0.427	0.734	180	1065	68	1401	1689	-0.300	628	773	683	1006	140066	197685	1.315	0.576	-100	0	1
5	2	5	""	"cct3"	2660	25240	140	670	735	434	59	95	95	104	54	51	100	99	0	924	1077	1042	96	91	91	99	71	71	100	100	0	0.690	0.649	0.723	0.686	1.881	0.470	0.699	157	1111	91	1408	1626	-0.535	575	833	640	986	115414	169106	11.685	13.775	0	0	0
5	3	5	""	"cct3"	3060	25240	140	685	710	228	32	97	97	105	51	48	100	99	0	944	991	357	36	93	93	101	59	58	100	100	0	0.691	0.683	0.689	0.682	1.736	0.634	0.724	166	1098	94	1439	1511	-0.533	588	851	613	898	117885	164488	11.863	15.085	0	0	0
5	4	5	""	"cct3"	3470	25250	150	645	663	234	35	96	96	103	52	50	98	97	0	833	860	351	40	89	89	100	56	56	100	100	0	0.738	0.735	0.739	0.745	1.954	0.668	0.628	189	1199	95	1293	1338	-0.438	549	744	567	771	125389	162546	10.769	13.571	0	0	0
5	5	5	""	"gspt1"	3860	25240	150	667	689	233	33	98	98	106	50	47	99	98	0	1021	1054	384	36	94	94	106	83	78	99	98	0	0.614	0.616	0.651	0.608	1.972	0.559	0.671	174	1218	89	1496	1551	-0.704	569	927	591	960	119882	183469	11.660	11.422	0	0	0
5	6	5	""	"gspt1"	4260	25240	150	729	712	243	34	98	98	105	51	48	100	99	0	1036	1063	340	31	90	90	100	59	59	100	100	0	0.667	0.631	0.627	0.609	1.699	0.603	0.734	179	1209	93	1577	1587	-0.584	631	946	614	973	127537	190223	11.902	16.322	0	0	0
5	7	5	""	"gspt1"	4660	25240	150	671	695	248	35	97	97	106	76	71	100	99	0	1062	1084	358	33	93	93	106	82	77	100	100	0	0.592	0.603	0.599	0.595	1.756	0.560	0.671	176	1216	91	1543	1589	-0.756	574	969	598	991	122328	190808	7.750	11.927	0	0	0
5	8	5	""	"gspt1"	5060	25240	160	657	667	215	32	100	100	105	48	45	100	100	0	1031	1053	367	34	92	92	99	47	47	99	99	0	0.593	0.590	0.580	0.596	1.891	0.542	0.683	200	1484	92	1496	1528	-0.754	557	939	567	961	133361	210653	11.708	20.298	0	0	0
5	9	5	""	"sp1"	5460	25240	140	4858	4694	1175	25	95	95	101	46	45	100	100	0	7531	7231	1560	21	92	92	99	46	46	100	100	0	0.640	0.644	0.642	0.632	1.360	0.643	0.947	161	1103	93	12202	11738	-0.644	4763	7439	4599	7139	755755	1164159	99.848	155.043	0	0	0
5	10	5	""	"sp1"	5860	25240	140	4667	4581	952	20	95	95	101	46	45	100	100	0	7207	7070	1432	20	89	89	96	47	48	100	100	0	0.642	0.643	0.631	0.641	1.278	0.637	0.955	153	1115	90	11690	11467	-0.639	4572	7118	4486	6981	700867	1081712	97.391	148.383	0	0	0
5	11	5	""	"sp1"	6260	25250	140	4902	4632	1311	28	103	103	117	77	65	100	100	0	7700	7267	1853	25	95	95	116	166	143	100	99	0	0.631	0.631	0.621	0.624	1.458	0.631	0.953	158	1110	89	12404	11701	-0.664	4799	7605	4529	7172	731884	1148263	58.636	43.078	0	0	0
5	12	5	""	"sp1"	6660	25240	140	4999	4826	1322	27	106	106	126	101	80	100	100	0	7542	7238	1847	25	99	99	122	114	93	100	100	0	0.657	0.661	0.668	0.654	1.359	0.657	0.949	164	1100	90	12336	11859	-0.606	4893	7443	4720	7139	791519	1187017	46.535	62.421	0	0	0
5	13	5	""	"cct5"	7090	25230	230	2054	1993	1334	66	113	113	188	908	482	76	54	0	2484	2340	1951	83	105	105	168	374	222	83	76	0	0.816	0.841	0.837	0.967	2.797	2.308	0.209	294	2849	19	4320	4115	-0.293	1941	2379	1880	2235	586006	687880	1.988	5.807	0	0	0
5	14	5	""	"cct5"	7460	25230	160	2141	2139	543	25	99	99	117	137	117	100	100	0	2660	2643	631	23	91	91	117	261	223	100	99	0	0.795	0.799	0.801	0.792	1.440	0.794	0.896	199	1470	93	4611	4592	-0.331	2042	2569	2040	2552	425644	526005	14.759	9.678	0	0	0
5	15	5	""	"cct5"	7860	25230	160	2152	2116	522	24	100	100	112	75	66	100	100	0	2642	2666	656	24	93	93	108	85	78	100	100	0	0.805	0.784	0.772	0.780	1.403	0.775	0.903	197	1487	94	4601	4589	-0.313	2052	2549	2016	2573	416836	525247	26.720	30.094	0	0	0
5	16	5	""	"cct5"	8260	25230	160	2232	2204	567	25	103	103	119	93	78	100	99	0	2634	2650	659	24	100	100	118	105	88	100	100	0	0.840	0.824	0.826	0.816	1.439	0.815	0.893	203	1481	92	4663	4651	-0.252	2129	2534	2101	2550	447329	538037	22.419	24.114	0	0	0
5	17	5	""	"gstm2"	8660	25230	160	2091	2079	469	22	103	103	116	74	63	100	100	0	3120	3080	653	21	101	101	131	522	398	100	99	0	0.658	0.663	0.663	0.658	1.387	0.649	0.888	186	1498	93	5007	4955	-0.604	1988	3019	1976	2979	386655	572900	26.527	5.649	0	0	0
5	18	5	""	"gstm2"	9060	25230	160	2013	1998	467	23	102	102	111	68	61	100	100	0	3021	3016	766	25	98	98	108	67	62	100	100	0	0.654	0.650	0.645	0.660	1.477	0.632	0.902	187	1497	91	4834	4814	-0.613	1911	2923	1896	2918	373584	564045	27.750	43.403	0	0	0
5	19	5	""	"gstm2"	9460	25230	150	1930	1921	487	25	101	101	114	79	69	100	100	0	3088	3017	664	22	97	97	112	143	127	100	100	0	0.612	0.623	0.627	0.613	1.395	0.616	0.896	191	1197	97	4820	4740	-0.708	1829	2991	1820	2920	366873	576327	22.873	20.315	0	0	0
5	20	5	""	"gstm2"	9850	25230	160	1985	1981	509	25	105	105	118	67	56	100	100	0	2922	2963	700	23	101	101	116	76	65	100	100	0	0.666	0.655	0.661	0.646	1.485	0.643	0.880	205	1475	90	4701	4738	-0.586	1880	2821	1876	2862	406041	607344	27.806	37.461	0	0	0
5	1	6	""	"cct6a"	2260	25650	150	1452	1442	436	30	95	95	101	50	49	100	100	0	2119	2160	654	30	93	93	102	69	67	100	100	0	0.670	0.652	0.650	0.644	1.611	0.629	0.816	186	1202	92	3383	3414	-0.578	1357	2026	1347	2067	268123	401748	26.820	29.826	0	0	0
5	2	6	""	"cct6a"	2660	25640	150	1383	1376	441	32	94	94	102	49	48	99	99	0	1860	1868	601	32	89	89	96	49	51	100	100	0	0.728	0.721	0.717	0.713	1.646	0.701	0.840	187	1190	80	3060	3061	-0.458	1289	1771	1282	1779	257228	349306	26.000	36.163	0	0	0
5	3	6	""	"cct6a"	3070	25650	150	1382	1404	371	26	96	96	103	49	47	100	100	0	1992	2012	583	28	90	90	99	52	52	100	99	0	0.676	0.681	0.678	0.690	1.595	0.652	0.837	189	1199	95	3188	3230	-0.565	1286	1902	1308	1922	265395	380226	26.551	36.788	0	0	0
5	4	6	""	"cct6a"	3460	25640	160	1406	1405	415	29	99	99	105	54	51	100	100	0	1964	1999	561	28	90	90	98	50	51	100	100	0	0.697	0.684	0.692	0.675	1.473	0.673	0.868	193	1491	93	3181	3215	-0.521	1307	1874	1306	1909	271249	385816	24.074	38.020	0	0	0
5	5	6	""	"h2dmb1"	3860	25640	140	467	468	164	35	98	98	108	64	59	98	92	0	580	590	220	37	93	93	109	147	134	96	84	0	0.758	0.744	0.747	0.726	1.939	0.708	0.630	153	1115	92	856	867	-0.400	369	487	370	497	71614	90218	5.625	3.272	0	0	0
5	6	6	""	"h2dmb1"	4260	25640	130	460	482	182	37	101	101	111	72	64	99	93	0	526	534	217	40	94	94	110	102	92	96	87	0	0.831	0.866	0.841	0.887	2.076	0.769	0.523	148	874	87	791	821	-0.267	359	432	381	440	71403	78974	5.153	4.157	0	0	0
5	7	6	""	"h2dmb1"	4670	25650	140	419	454	170	37	100	100	110	98	89	96	85	0	509	540	225	41	93	93	105	78	74	98	92	0	0.767	0.792	0.841	0.840	2.210	0.719	0.521	169	1090	87	735	801	-0.383	319	416	354	447	76682	91176	3.510	5.577	0	0	0
5	8	6	""	"h2dmb1"	5060	25640	150	438	447	160	35	101	101	108	66	61	95	91	0	519	560	235	41	94	94	105	82	78	98	92	0	0.793	0.742	0.765	0.732	2.188	0.689	0.513	180	1210	91	762	812	-0.335	337	425	346	466	80409	100741	5.136	5.549	0	0	0
5	9	6	""	"cct7"	5460	25640	150	2286	2222	599	26	99	99	105	52	49	100	100	0	2966	2957	874	29	89	89	97	54	55	100	100	0	0.760	0.740	0.769	0.749	1.387	0.723	0.897	174	1218	86	5064	4991	-0.396	2187	2877	2123	2868	386592	514573	40.712	52.963	0	0	0
5	10	6	""	"cct7"	5860	25640	160	2143	2123	706	33	97	97	107	59	55	100	100	0	2859	2756	871	31	91	91	102	71	69	100	100	0	0.739	0.760	0.755	0.759	1.494	0.755	0.898	187	1497	92	4814	4691	-0.436	2046	2768	2026	2665	397006	515402	34.169	37.380	0	0	0
5	11	6	""	"cct7"	6260	25640	160	2075	2065	645	31	98	98	111	73	65	100	100	0	2774	2817	916	32	94	94	131	635	484	100	94	0	0.738	0.722	0.729	0.718	1.425	0.707	0.905	199	1485	94	4657	4690	-0.438	1977	2680	1967	2723	410894	560666	26.767	4.230	0	0	0
5	12	6	""	"cct7"	6660	25640	160	2077	2076	740	35	100	100	112	70	62	100	100	0	2698	2699	1038	38	94	94	106	74	69	100	100	0	0.759	0.759	0.758	0.765	1.442	0.734	0.856	201	1483	93	4581	4581	-0.398	1977	2604	1976	2605	417300	542495	28.057	35.041	0	0	0
5	13	6	""	"hck"	7060	25640	150	1034	1063	352	33	106	106	143	169	118	99	96	0	1339	1369	544	39	104	104	153	386	252	98	92	0	0.751	0.757	0.753	0.754	1.589	0.717	0.772	186	1202	96	2163	2222	-0.413	928	1235	957	1265	197728	254692	5.444	3.150	0	0	0
5	14	6	""	"hck"	7460	25640	160	1038	1049	301	28	102	102	129	178	137	100	97	0	1316	1305	379	29	93	93	123	181	147	99	97	0	0.765	0.781	0.754	0.790	1.656	0.758	0.772	186	1498	92	2159	2159	-0.386	936	1223	947	1212	195166	242671	5.169	6.530	0	0	0
5	15	6	""	"hck"	7860	25640	140	1001	1040	310	29	103	103	115	66	57	100	100	0	1305	1335	398	29	97	97	108	74	68	100	100	0	0.743	0.757	0.749	0.758	1.518	0.734	0.792	179	1081	94	2106	2175	-0.429	898	1208	937	1238	186104	238993	14.015	16.581	0	0	0
5	16	6	""	"hck"	8260	25630	150	1085	1090	281	25	106	106	130	137	105	100	100	0	1308	1348	404	29	100	100	123	109	88	100	99	0	0.810	0.788	0.788	0.797	1.514	0.765	0.789	185	1207	94	2187	2232	-0.304	979	1208	984	1248	201600	249410	7.007	11.239	0	0	0
5	17	6	""	"mmel"	8660	25630	140	11109	10964	2432	22	109	109	129	124	96	100	100	0	15941	15698	3625	23	110	110	133	113	84	100	100	0	0.695	0.696	0.677	0.706	1.610	0.681	0.914	176	1084	93	26831	26443	-0.525	11000	15831	10855	15588	1929708	2762899	87.379	137.743	0	0	0
5	18	6	""	"mmel"	9060	25630	150	10270	10314	2424	23	102	102	115	68	59	100	100	0	15836	15630	3863	24	104	104	120	81	67	100	100	0	0.646	0.658	0.655	0.662	1.420	0.645	0.921	176	1216	91	25900	25738	-0.630	10168	15732	10212	15526	1815303	2750830	149.985	191.481	0	0	0
5	19	6	""	"mmel"	9460	25630	160	10324	10177	2128	20	107	107	118	91	77	100	100	0	15727	15716	2906	18	101	101	110	70	63	100	100	0	0.654	0.645	0.661	0.637	1.358	0.640	0.941	195	1489	89	25843	25685	-0.613	10217	15626	10070	15615	1984557	3064638	110.538	222.943	0	0	0
5	20	6	""	"mmel"	9860	25630	160	10316	10652	2768	25	105	105	114	59	51	100	100	0	15848	15895	3960	24	100	100	114	84	73	100	100	0	0.648	0.668	0.670	0.675	1.520	0.659	0.922	209	1475	95	25959	26342	-0.626	10211	15748	10547	15795	2226361	3322078	178.610	187.869	0	0	0
5	1	7	""	"tnc"	2260	26040	150	475	486	183	37	97	97	104	49	47	97	95	0	644	669	260	38	93	93	99	49	49	100	100	0	0.686	0.675	0.719	0.685	2.038	0.616	0.544	181	1207	94	929	965	-0.544	378	551	389	576	88044	121127	7.796	11.633	0	0	0
5	2	7	""	"tnc"	2660	26040	150	552	563	204	36	111	111	120	61	50	98	95	0	649	642	284	44	94	94	102	62	60	94	91	0	0.795	0.825	0.811	0.929	3.111	0.803	0.364	194	1075	47	996	1000	-0.331	441	555	452	548	109229	124464	7.262	8.710	0	0	0
5	3	7	""	"tnc"	3060	26040	150	415	432	166	38	98	98	113	166	146	85	44	0	640	682	281	41	90	90	125	592	473	45	3	0	0.576	0.564	0.564	0.557	2.231	0.479	0.506	174	1218	89	867	926	-0.796	317	550	334	592	75084	118683	1.922	0.941	-100	0	1
5	4	7	""	"tnc"	3460	26050	150	424	443	163	36	97	97	103	54	52	98	93	0	584	624	271	43	91	91	99	46	46	98	98	0	0.663	0.649	0.649	0.648	2.143	0.572	0.585	178	1210	93	820	879	-0.593	327	493	346	533	78857	110983	6.296	11.413	0	0	0
5	5	7	""	"n-myc"	3860	26040	150	1075	1052	299	28	98	98	104	53	50	100	99	0	1821	1831	517	28	96	96	104	50	48	100	100	0	0.566	0.550	0.572	0.542	1.575	0.523	0.810	171	1221	92	2702	2689	-0.821	977	1725	954	1735	179851	313070	17.887	34.540	0	0	0
5	6	7	""	"n-myc"	4260	26040	150	1003	1023	286	27	95	95	102	48	47	100	100	0	1753	1775	555	31	91	91	101	57	56	100	100	0	0.546	0.551	0.570	0.556	1.594	0.513	0.795	170	1222	89	2570	2612	-0.873	908	1662	928	1684	173973	301687	19.188	29.368	0	0	0
5	7	7	""	"n-myc"	4660	26050	140	1033	1020	298	29	104	104	117	87	74	100	99	0	1792	1835	589	32	95	95	124	127	102	100	100	0	0.547	0.526	0.548	0.525	1.562	0.479	0.758	176	1088	96	2626	2656	-0.870	929	1697	916	1740	179518	322896	10.379	13.472	0	0	0
5	8	7	""	"n-myc"	5060	26030	150	1031	1024	314	30	101	101	113	67	59	99	98	0	1802	1824	495	27	93	93	112	97	86	100	100	0	0.544	0.533	0.536	0.513	1.635	0.512	0.803	180	1212	85	2639	2654	-0.878	930	1709	923	1731	184231	328389	13.597	17.649	0	0	0
5	9	7	""	"sp8"	5470	26050	130	1079	1072	328	30	107	107	122	114	93	100	98	0	1791	1760	519	29	98	98	120	109	90	100	100	0	0.574	0.581	0.592	0.572	1.547	0.559	0.821	146	878	93	2665	2627	-0.801	972	1693	965	1662	156473	256975	8.333	15.046	0	0	0
5	10	7	""	"sp8"	5850	26070	130	1029	1057	342	32	96	96	103	54	52	100	100	0	1692	1701	470	27	93	93	102	56	54	100	100	0	0.583	0.598	0.585	0.578	1.625	0.586	0.829	137	887	95	2532	2569	-0.778	933	1599	961	1608	144804	232975	17.667	28.554	0	0	0
5	11	7	""	"sp8"	6260	26060	140	1046	1041	309	29	98	98	113	93	82	100	100	0	1670	1698	503	29	92	92	114	127	111	100	100	0	0.601	0.587	0.600	0.584	1.503	0.559	0.826	143	1125	96	2526	2549	-0.735	948	1578	943	1606	148908	242801	9.978	12.472	0	0	0
5	12	7	""	"sp8"	6660	26040	130	1082	1075	310	28	103	103	115	78	67	100	100	0	1698	1777	482	27	95	95	109	102	93	100	100	0	0.611	0.578	0.582	0.570	1.529	0.551	0.802	148	876	97	2582	2654	-0.711	979	1603	972	1682	159128	263023	12.308	16.353	0	0	0
5	13	7	""	"ifnabr1"	7060	26030	160	938	1075	725	67	104	104	128	180	140	97	95	0	1352	1470	908	61	96	96	133	370	278	96	88	0	0.664	0.707	0.694	0.720	2.215	0.614	0.455	205	1447	64	2090	2345	-0.591	834	1256	971	1374	220427	301383	5.261	3.614	0	0	0
5	14	7	""	"ifnabr1"	7460	26030	150	934	931	282	30	107	107	150	427	284	91	42	0	1289	1326	448	33	100	100	144	376	261	98	84	0	0.696	0.672	0.653	0.678	1.715	0.908	0.708	183	1192	91	2016	2050	-0.523	827	1189	824	1226	170315	242615	1.829	3.144	-100	0	1
5	15	7	""	"ifnabr1"	7860	26020	150	949	951	278	29	111	111	125	79	63	100	98	0	1376	1409	445	31	102	102	121	89	73	99	99	0	0.658	0.643	0.663	0.644	1.793	0.603	0.739	165	1227	85	2112	2147	-0.604	838	1274	840	1307	156896	232507	10.456	14.472	0	0	0
5	16	7	""	"ifnabr1"	8230	26060	200	819	793	424	53	114	114	135	146	108	83	73	0	1314	1330	556	41	113	113	143	192	134	97	92	0	0.587	0.558	0.630	0.473	2.707	0.566	0.606	203	2376	0	1906	1896	-0.769	705	1201	679	1217	160909	269928	4.507	6.182	0	0	0
5	17	7	""	"prph1"	8650	26030	110	263	277	107	38	121	121	143	120	83	56	19	0	351	366	148	40	131	131	159	149	93	68	28	0	0.645	0.664	0.698	0.613	3.547	0.619	0.112	67	593	36	362	391	-0.633	142	220	156	235	18562	24520	1.117	1.389	-100	0	1
5	18	7	""	"prph1"	9100	26030	80	312	308	81	26	142	142	164	114	69	87	25	0	397	432	169	39	156	156	190	128	67	81	37	0	0.705	0.601	0.966	0.705	2.308	0.517	0.551	16	360	34	411	442	-0.504	170	241	166	276	4929	6909	1.263	1.891	-100	0	1
5	19	7	""	"prph1"	9460	26020	130	191	204	77	37	108	108	142	260	183	1	0	0	308	313	109	34	111	111	154	313	203	14	1	0	0.421	0.475	0.512	0.457	3.026	0.748	0.800	97	878	57	280	298	-1.248	83	197	96	202	19775	30399	0.238	0.508	-100	0	1
5	20	7	""	"prph1"	9860	26030	160	194	210	107	50	105	105	119	92	77	45	15	0	241	259	115	44	103	103	121	126	104	54	11	0	0.645	0.673	0.717	0.698	3.365	0.500	0.127	196	1479	90	227	261	-0.633	89	138	105	156	41227	50798	0.989	1.095	-100	0	1
5	1	8	""	"lgals9"	2260	26450	150	172	208	179	86	99	99	106	53	50	60	35	0	244	283	178	62	90	90	95	44	46	89	77	0	0.474	0.565	0.597	0.580	3.984	0.765	0.254	160	1230	79	227	302	-1.077	73	154	109	193	33313	45235	1.925	4.273	-100	0	1
5	2	8	""	"lgals9"	2670	26390	180	485	931	921	98	115	115	124	61	49	91	78	0	172	196	108	55	92	92	100	50	50	61	42	0	4.625	7.846	3.886	3.806	7.383	79.480	0.008	346	1650	0	450	920	2.209	370	80	816	104	322188	67961	13.230	1.920	-100	0	1
5	3	8	""	"lgals9"	3060	26440	150	159	179	105	58	97	97	105	52	49	54	26	0	247	283	131	46	92	92	101	55	54	93	69	0	0.400	0.429	0.476	0.414	3.622	0.396	0.132	169	1218	84	217	273	-1.322	62	155	82	191	30326	47794	1.423	3.309	-100	0	1
5	4	8	""	"lgals9"	3460	26450	150	159	172	83	48	96	96	101	46	45	56	34	0	247	254	107	42	89	89	96	49	51	89	72	0	0.399	0.461	0.509	0.464	3.492	0.382	0.112	177	1207	94	221	241	-1.326	63	158	76	165	30421	45027	1.543	3.224	-100	0	1
5	5	8	""	"spp1"	3860	26440	130	9350	8960	3116	34	96	96	101	49	48	100	100	0	12953	12317	4796	38	92	92	102	64	62	100	100	0	0.720	0.725	0.718	0.746	1.431	0.706	0.946	145	879	90	22115	21089	-0.474	9254	12861	8864	12225	1299180	1785919	180.796	190.859	0	0	0
5	6	8	""	"spp1"	4270	26450	140	9340	8869	3266	36	98	98	103	47	45	100	100	0	13370	12380	4817	38	90	90	97	46	47	100	100	0	0.696	0.714	0.709	0.736	1.401	0.703	0.963	144	1120	93	22522	21061	-0.523	9242	13280	8771	12290	1277177	1782715	186.511	267.022	0	0	0
5	7	8	""	"spp1"	4660	26450	140	8477	7485	3548	47	97	97	105	50	47	100	100	0	11033	10296	5160	50	90	90	97	48	49	100	100	0	0.766	0.724	0.731	0.743	1.498	0.706	0.940	175	1085	90	19323	17594	-0.385	8380	10943	7388	10206	1309810	1801837	147.600	212.479	0	0	0
5	8	8	""	"spp1"	5070	26440	140	8288	7764	3344	43	100	100	112	71	63	100	100	0	11371	10600	4785	45	95	95	104	59	56	100	100	0	0.726	0.730	0.722	0.751	1.442	0.715	0.944	163	1099	96	19464	18169	-0.462	8188	11276	7664	10505	1265463	1727824	107.775	177.898	0	0	0
5	9	8	""	"mmp7"	5460	26440	160	475	505	199	39	105	105	119	117	98	92	83	0	660	705	285	40	96	96	114	103	90	97	94	0	0.656	0.657	0.663	0.638	2.189	0.578	0.552	210	1470	92	934	1009	-0.608	370	564	400	609	106078	148093	3.299	5.738	0	0	0
5	10	8	""	"mmp7"	5860	26430	170	481	492	166	33	99	99	111	89	80	97	92	0	691	753	317	42	92	92	106	80	75	97	96	0	0.638	0.595	0.598	0.618	2.387	0.539	0.513	205	1619	87	981	1054	-0.648	382	599	393	661	100855	154335	4.281	8.088	0	0	0
5	11	8	""	"mmp7"	6260	26430	150	444	473	187	39	104	104	116	81	69	96	88	0	660	676	245	36	99	99	118	195	165	97	76	0	0.606	0.640	0.613	0.620	2.352	0.389	0.338	192	1196	91	901	946	-0.723	340	561	369	577	90790	129851	4.407	2.862	0	0	0
5	12	8	""	"mmp7"	6660	26430	150	451	486	192	39	102	102	113	66	58	98	93	0	645	704	311	44	97	97	111	73	65	99	97	0	0.637	0.633	0.607	0.632	2.140	0.559	0.554	170	1222	89	897	991	-0.651	349	548	384	607	82696	119687	5.652	8.123	0	0	0
5	13	8	""	"vegfa"	7060	26430	120	213	215	81	37	114	114	132	131	99	35	5	0	285	306	122	39	106	106	123	117	95	74	35	0	0.553	0.505	0.456	0.516	2.878	0.196	0.057	54	811	63	278	301	-0.855	99	179	101	200	11617	16515	0.634	1.564	-100	0	1
5	14	8	""	"vegfa"	7550	26340	190	282	416	724	174	129	129	162	172	106	45	17	0	276	479	840	175	122	122	164	235	143	39	14	0	0.994	0.804	0.911	0.904	3.280	0.829	0.500	173	1879	0	307	644	-0.009	153	154	287	357	72038	82810	1.477	1.340	-100	0	1
5	15	8	""	"vegfa"	7850	26420	100	255	271	182	67	118	118	151	185	122	26	5	0	366	630	704	111	122	122	171	293	171	36	21	0	0.561	0.301	0.395	0.514	4.647	0.253	0.338	38	535	45	381	661	-0.834	137	244	153	508	10288	23931	0.649	1.567	-100	0	1
5	16	8	""	"vegfa"	8240	26400	130	274	576	1452	252	116	116	129	82	63	68	46	0	354	465	480	103	115	115	134	85	63	78	68	0	0.661	1.314	0.683	0.629	3.854	2.911	0.599	47	916	9	397	810	-0.597	158	239	460	350	27085	21860	5.451	3.894	-100	0	1
5	17	8	""	"odc"	8660	26430	120	885	996	892	89	136	136	168	199	118	97	86	0	998	1122	455	40	140	140	172	200	116	99	92	0	0.873	0.876	0.795	0.811	1.938	1.278	0.390	114	802	91	1607	1842	-0.196	749	858	860	982	113562	127869	4.161	4.750	0	0	0
5	18	8	""	"odc"	9060	26430	120	857	863	361	41	181	181	217	169	77	92	88	0	1018	1136	602	52	206	206	283	383	135	89	55	0	0.833	0.733	0.740	0.747	2.245	0.559	0.488	119	786	86	1488	1612	-0.264	676	812	682	930	102653	135180	3.822	2.227	0	0	0
5	19	8	""	"odc"	9380	26380	260	584	642	355	55	139	139	186	282	151	69	36	0	771	849	536	63	143	143	231	661	286	45	7	0	0.709	0.712	0.778	0.736	2.378	0.314	0.538	319	3733	0	1073	1209	-0.496	445	628	503	706	204879	270806	1.617	0.935	-100	0	1
5	20	8	""	"odc"	9860	26440	150	747	784	261	33	111	111	135	201	148	98	86	0	929	951	362	38	107	107	146	446	305	86	41	0	0.774	0.797	0.828	0.822	1.742	0.352	0.213	190	1198	88	1458	1517	-0.370	636	822	673	844	148923	180750	3.229	1.805	-100	0	1
5	1	9	""	"il13ra1"	2260	26840	150	345	378	184	48	95	95	106	81	76	91	69	0	498	548	268	48	95	95	105	133	126	92	76	0	0.620	0.625	0.606	0.589	2.561	0.503	0.506	169	1222	89	653	736	-0.690	250	403	283	453	63826	92594	3.358	3.331	0	0	0
5	2	9	""	"il13ra1"	2660	26840	140	375	394	145	36	94	94	107	196	183	74	24	0	609	626	267	42	91	91	104	142	136	97	80	0	0.542	0.561	0.571	0.571	2.237	0.463	0.515	170	1094	95	799	835	-0.884	281	518	300	535	66925	106466	1.464	3.676	-100	0	1
5	3	9	""	"il13ra1"	3060	26840	150	326	347	142	40	95	95	103	54	52	96	85	0	540	583	263	45	93	93	115	492	427	43	5	0	0.517	0.514	0.505	0.529	2.437	0.415	0.435	175	1217	87	678	742	-0.952	231	447	252	490	60732	101994	4.519	0.951	-100	0	1
5	4	9	""	"il13ra1"	3460	26840	150	346	364	136	37	93	93	100	50	50	95	91	0	486	537	244	45	88	88	97	51	52	98	96	0	0.636	0.604	0.611	0.621	2.300	0.502	0.496	169	1223	90	651	720	-0.653	253	398	271	449	61443	90770	5.280	8.627	0	0	0
5	5	9	""	"rbl1"	3860	26840	140	148	176	87	49	92	92	100	51	51	53	36	0	260	269	128	47	86	86	95	46	48	83	69	0	0.322	0.459	0.460	0.460	5.747	0.198	0.030	73	1125	58	230	267	-1.635	56	174	84	183	12847	19620	1.490	3.783	-100	0	1
5	6	9	""	"rbl1"	4260	26840	150	170	181	89	49	95	95	119	228	191	6	0	0	197	223	134	60	89	89	139	789	567	0	0	0	0.694	0.642	0.750	0.659	4.350	0.351	0.058	149	1237	83	183	220	-0.527	75	108	86	134	26991	33205	0.272	0.106	-100	0	1
5	7	9	""	"rbl1"	4660	26840	140	166	180	84	46	95	95	102	49	48	59	37	0	200	236	140	59	90	90	99	74	74	69	38	0	0.645	0.582	0.500	0.570	4.163	0.322	0.077	142	1103	56	181	231	-0.633	71	110	85	146	25524	33529	1.592	1.851	-100	0	1
5	8	9	""	"rbl1"	5060	26840	150	161	178	90	50	98	98	104	46	44	58	39	0	202	234	145	61	90	90	97	46	47	77	60	0	0.563	0.556	0.556	0.529	4.818	0.337	0.075	144	1229	42	175	224	-0.829	63	112	80	144	25640	33668	1.609	2.978	-100	0	1
5	9	9	""	"mad"	5460	26840	140	403	401	156	38	99	99	107	56	52	95	86	0	484	487	203	41	92	92	103	79	76	94	90	0	0.776	0.765	0.749	0.744	1.922	0.681	0.577	176	1088	95	696	697	-0.366	304	392	302	395	70593	85662	5.250	4.861	0	0	0
5	10	9	""	"mad"	5860	26840	150	392	416	186	44	101	101	118	150	127	89	47	0	478	532	265	49	92	92	110	117	106	95	81	0	0.754	0.716	0.740	0.732	1.938	0.609	0.541	174	1218	89	677	755	-0.407	291	386	315	440	72394	92542	1.987	3.607	-100	0	1
5	11	9	""	"mad"	6260	26840	150	394	418	168	40	99	99	105	49	46	98	95	0	487	514	204	39	90	90	104	72	69	98	96	0	0.743	0.752	0.776	0.729	2.095	0.697	0.474	162	1230	90	692	743	-0.429	295	397	319	424	67644	83234	6.388	5.694	0	0	0
5	12	9	""	"mad"	6660	26830	150	394	410	156	38	101	101	114	65	57	98	88	0	436	470	182	38	100	100	115	86	74	98	88	0	0.872	0.835	0.812	0.831	2.074	0.768	0.526	167	1225	90	629	679	-0.198	293	336	309	370	68546	78473	4.554	4.128	0	0	0
5	13	9	""	"tcn2"	7060	26840	140	773	787	267	33	109	109	120	61	50	98	98	0	1015	1021	318	31	106	106	122	79	64	100	100	0	0.730	0.741	0.730	0.732	1.712	0.708	0.679	155	1109	95	1573	1593	-0.454	664	909	678	915	122043	158266	10.934	11.380	0	0	0
5	14	9	""	"tcn2"	7460	26830	130	844	842	245	29	108	108	122	77	63	100	100	0	1053	1094	350	31	101	101	123	193	156	100	98	0	0.773	0.739	0.748	0.742	1.611	0.729	0.692	150	874	93	1688	1727	-0.371	736	952	734	993	126354	164065	9.351	5.031	0	0	0
5	15	9	""	"tcn2"	7860	26840	140	804	883	593	67	113	113	141	189	134	96	88	0	978	1073	619	57	109	109	139	240	172	98	90	0	0.795	0.799	0.816	0.778	1.862	0.797	0.678	165	1086	84	1560	1734	-0.331	691	869	770	964	145767	177044	3.926	3.892	0	0	0
5	16	9	""	"tcn2"	8260	26840	120	652	705	276	39	130	130	176	236	134	92	57	0	909	918	318	34	126	126	196	372	189	92	51	0	0.667	0.726	0.704	0.707	2.040	0.595	0.687	128	784	93	1305	1367	-0.584	522	783	575	792	90180	117515	2.242	1.941	0	0	0
5	17	9	""	"mupar1"	8660	26830	150	1334	1331	647	48	135	135	156	138	88	98	94	0	2063	2079	928	44	137	137	173	246	142	98	95	0	0.623	0.616	0.655	0.602	2.033	0.584	0.703	148	1234	45	3125	3138	-0.683	1199	1926	1196	1942	197023	307728	8.514	7.748	0	0	0
5	18	9	""	"mupar1"	9060	26830	120	1490	1473	399	27	146	146	173	149	86	99	99	0	2136	2118	569	26	151	151	216	312	144	100	98	0	0.677	0.675	0.687	0.668	1.584	0.628	0.738	131	781	88	3329	3294	-0.563	1344	1985	1327	1967	192959	277436	8.725	6.096	0	0	0
5	19	9	""	"mupar1"	9460	26820	130	1480	1464	447	30	136	136	182	279	153	100	94	0	2080	2110	631	29	131	131	201	401	199	99	96	0	0.690	0.671	0.678	0.666	1.446	0.655	0.842	150	874	91	3293	3307	-0.535	1344	1949	1328	1979	219569	316570	4.595	4.761	0	0	0
5	20	9	""	"mupar1"	9860	26830	150	1333	1358	412	30	108	108	129	120	93	100	100	0	2071	2043	627	30	107	107	130	133	102	99	99	0	0.624	0.646	0.629	0.650	1.564	0.618	0.820	191	1197	96	3189	3186	-0.680	1225	1964	1250	1936	259291	390139	10.242	14.383	0	0	0
5	1	10	""	"sp6"	2260	27250	140	1578	1539	490	31	95	95	102	55	53	100	100	0	2091	2034	619	30	91	91	99	49	49	100	100	0	0.742	0.743	0.750	0.746	1.488	0.730	0.845	176	1088	94	3483	3387	-0.431	1483	2000	1444	1943	270873	358057	26.127	39.490	0	0	0
5	2	10	""	"sp6"	2660	27250	150	1704	1776	829	46	96	96	107	109	101	100	100	0	2292	2715	2854	105	94	94	118	227	192	100	99	0	0.732	0.641	0.727	0.694	1.506	0.409	0.709	183	1209	92	3806	4301	-0.450	1608	2198	1680	2621	325065	496858	15.312	11.441	0	0	0
5	3	10	""	"sp6"	3060	27240	150	1613	1651	471	28	95	95	104	53	50	100	100	0	2318	2322	605	26	94	94	99	45	45	100	100	0	0.683	0.698	0.684	0.694	1.449	0.686	0.878	183	1205	97	3742	3784	-0.550	1518	2224	1556	2228	302043	424844	29.189	49.400	0	0	0
5	4	10	""	"sp6"	3460	27240	150	1662	1652	423	25	93	93	101	57	56	100	100	0	2335	2344	602	25	93	93	105	110	104	100	100	0	0.700	0.693	0.683	0.690	1.403	0.675	0.880	183	1209	93	3811	3810	-0.515	1569	2242	1559	2251	302296	428915	27.211	20.355	0	0	0
5	5	10	""	"wdr12"	3860	27250	150	381	381	131	34	94	94	100	48	48	96	94	0	450	484	217	44	88	88	97	58	59	98	92	0	0.793	0.725	0.701	0.761	2.380	0.608	0.502	164	1228	89	649	683	-0.335	287	362	287	396	62423	79442	5.854	6.672	0	0	0
5	6	10	""	"wdr12"	4260	27240	140	356	369	141	38	91	91	101	68	67	95	87	0	444	467	179	38	90	90	102	122	119	95	74	0	0.749	0.737	0.692	0.737	2.482	0.662	0.475	164	1100	91	619	655	-0.417	265	354	278	377	60520	76524	3.941	2.992	0	0	0
5	7	10	""	"wdr12"	4670	27240	150	345	368	138	37	94	94	101	50	49	98	92	0	497	511	214	41	95	95	100	47	47	100	96	0	0.624	0.659	0.687	0.662	2.115	0.579	0.526	169	1222	88	653	690	-0.680	251	402	274	416	62124	86292	5.340	8.745	0	0	0
5	8	10	""	"wdr12"	5060	27240	150	370	365	145	39	93	93	99	47	47	97	88	0	493	510	219	42	91	91	99	47	47	99	95	0	0.689	0.649	0.658	0.643	2.332	0.592	0.568	180	1207	90	679	691	-0.537	277	402	272	419	65688	91735	5.660	8.745	0	0	0
5	9	10	""	"phdla3"	5460	27230	140	12792	11874	3200	26	99	99	106	50	47	100	100	0	23882	21854	6157	28	93	93	101	53	52	100	100	0	0.534	0.541	0.544	0.545	1.233	0.533	0.963	174	1090	86	36482	33536	-0.905	12693	23789	11775	21761	2066017	3802680	235.360	410.434	0	0	0
5	10	10	""	"phdla3"	5860	27230	140	12736	12499	2600	20	99	99	104	48	46	100	100	0	23279	22662	4745	20	89	89	98	49	50	100	100	0	0.545	0.549	0.543	0.548	1.268	0.543	0.963	173	1091	88	35827	34973	-0.876	12637	23190	12400	22573	2162272	3920524	258.229	460.490	0	0	0
5	11	10	""	"phdla3"	6260	27230	140	12753	12538	2450	19	97	97	105	51	48	100	100	0	23270	22877	4046	17	90	90	103	80	77	100	100	0	0.546	0.546	0.547	0.543	1.209	0.543	0.969	169	1095	89	35836	35228	-0.873	12656	23180	12441	22787	2118931	3866289	243.784	284.675	0	0	0
5	12	10	""	"phdla3"	6660	27230	140	13083	12674	2708	21	100	100	109	77	70	100	100	0	23758	23218	4708	20	91	91	111	274	246	100	100	0	0.549	0.544	0.552	0.540	1.237	0.539	0.961	162	1106	91	36650	35701	-0.865	12983	23667	12574	23127	2053204	3761338	163.182	84.332	0	0	0
5	13	10	""	"il7r"	7060	27240	140	4102	4110	858	20	102	102	116	107	92	100	100	0	5806	5721	1192	20	95	95	110	81	73	100	100	0	0.700	0.712	0.723	0.710	1.307	0.703	0.928	169	1095	94	9711	9634	-0.515	4000	5711	4008	5626	694627	966809	37.327	69.272	0	0	0
5	14	10	""	"il7r"	7460	27240	150	4412	4375	1042	23	107	107	124	106	85	100	100	0	6022	5930	1278	21	102	102	122	131	107	100	100	0	0.727	0.732	0.738	0.725	1.338	0.727	0.920	170	1222	91	10225	10096	-0.460	4305	5920	4268	5828	743704	1008036	40.104	44.336	0	0	0
5	15	10	""	"il7r"	7870	27230	140	4454	4405	935	21	110	110	132	174	131	100	100	0	6139	6024	1409	23	102	102	121	106	87	100	100	0	0.720	0.725	0.709	0.726	1.378	0.709	0.909	174	1086	95	10381	10217	-0.474	4344	6037	4295	5922	766495	1048238	24.557	55.689	0	0	0
5	16	10	""	"il7r"	8260	27240	140	4294	4152	1399	33	111	111	125	81	64	100	100	0	5987	5887	1400	23	105	105	123	86	69	100	100	0	0.711	0.699	0.687	0.682	1.481	0.710	0.887	169	1095	92	10065	9823	-0.492	4183	5882	4041	5782	701622	994949	49.716	67.023	0	0	0
5	17	10	""	"buffer"	8660	27220	150	116	163	347	212	116	116	137	105	76	8	3	0	129	162	304	187	109	109	135	131	97	5	1	0	0.000	0.887	1.286	0.918	4.913	1.021	0.502	156	1272	100	20	100	Error	0	20	47	53	25464	25326	0.248	0.206	-100	0	1
5	18	10	""	"buffer"	9060	27220	150	134	148	70	47	128	128	160	258	161	1	0	0	121	139	76	54	129	129	174	309	177	0	0	0	-0.750	2.000	1.231	1.158	3.993	0.749	0.808	156	1272	100	-2	30	Error	6	-8	20	10	23160	21719	-0.047	-0.113	-100	0	1
5	19	10	""	"buffer"	9480	27190	100	252	289	164	56	115	115	134	157	117	33	11	0	274	373	208	55	111	111	128	87	67	88	44	0	0.840	0.664	0.677	0.680	2.636	0.845	0.271	18	570	57	300	436	-0.252	137	163	174	262	5197	6709	0.987	2.816	-100	0	1
5	20	10	""	"buffer"	9860	27210	150	119	143	86	60	123	123	154	129	83	9	2	0	106	126	83	65	112	112	127	71	55	16	4	0	0.667	1.429	0.897	1.164	3.833	2.144	0.125	156	1272	100	-10	34	-0.584	-4	-6	20	14	22306	19652	-0.085	-0.014	-100	0	1
5	1	11	""	"sp3"	2260	27650	150	2022	2004	687	34	95	95	109	85	77	100	100	0	2452	2416	787	32	92	92	111	254	228	100	97	0	0.817	0.821	0.832	0.810	1.545	0.783	0.827	191	1197	92	4287	4233	-0.292	1927	2360	1909	2324	382709	461407	22.294	9.075	0	0	0
5	2	11	""	"sp3"	2670	27650	150	2128	2086	606	29	96	96	103	51	49	100	100	0	2551	2506	735	29	90	90	99	52	52	100	100	0	0.826	0.824	0.848	0.818	1.499	0.812	0.872	177	1211	96	4493	4406	-0.276	2032	2461	1990	2416	369150	443514	38.882	46.288	0	0	0
5	3	11	""	"sp3"	3060	27650	160	2229	2224	579	26	97	97	106	55	51	100	100	0	2638	2649	704	26	91	91	99	51	51	100	100	0	0.837	0.832	0.836	0.836	1.402	0.820	0.889	186	1498	91	4679	4685	-0.257	2132	2547	2127	2558	413613	492633	38.509	50.000	0	0	0
5	4	11	""	"sp3"	3460	27650	160	2277	2275	642	28	97	97	111	179	161	100	100	0	2599	2586	705	27	90	90	117	479	409	99	96	0	0.869	0.873	0.850	0.875	1.511	0.875	0.847	197	1487	90	4689	4674	-0.203	2180	2509	2178	2496	448140	509451	12.089	5.154	0	0	0
5	5	11	""	"rrm2"	3860	27640	160	186	201	91	45	95	95	102	49	48	73	46	0	361	355	167	47	91	91	99	48	48	89	80	0	0.337	0.402	0.368	0.377	2.801	0.507	0.171	182	1500	93	361	370	-1.569	91	270	106	264	36563	64524	2.020	5.333	-100	0	1
5	6	11	""	"rrm2"	4260	27640	160	183	194	92	47	95	95	103	53	51	67	39	0	372	380	149	39	92	92	103	93	90	91	74	0	0.314	0.344	0.356	0.319	3.259	0.283	0.299	194	1490	93	368	387	-1.671	88	280	99	288	37635	73754	1.717	2.978	-100	0	1
5	7	11	""	"rrm2"	4660	27640	160	185	203	94	46	98	98	105	56	53	69	36	0	345	343	133	38	96	96	104	63	60	95	78	0	0.349	0.425	0.474	0.395	2.771	0.382	0.244	185	1499	91	336	352	-1.519	87	249	105	247	37561	63500	1.750	3.794	-100	0	1
5	8	11	""	"rrm2"	5060	27630	160	186	203	93	45	95	95	104	52	50	69	46	0	367	372	153	41	92	92	102	81	79	90	81	0	0.331	0.386	0.380	0.393	2.982	0.307	0.259	190	1490	87	366	388	-1.595	91	275	108	280	38476	70754	1.904	3.333	-100	0	1
5	9	11	""	"myd116"	5460	27630	120	1369	1341	661	49	98	98	104	49	47	100	100	0	2355	2324	1007	43	90	90	96	42	43	100	100	0	0.561	0.556	0.556	0.538	1.698	0.548	0.810	138	770	91	3536	3477	-0.834	1271	2265	1243	2234	185018	320670	25.245	53.048	0	0	0
5	10	11	""	"myd116"	5860	27630	130	1577	1522	573	37	94	94	101	46	45	100	100	0	2587	2557	907	35	89	89	95	47	49	100	100	0	0.594	0.579	0.575	0.563	1.564	0.563	0.850	144	880	87	3981	3896	-0.751	1483	2498	1428	2468	219210	368173	30.891	52.383	0	0	0
5	11	11	""	"myd116"	6260	27630	130	1513	1524	469	30	98	98	107	58	54	100	100	0	2463	2535	921	36	89	89	99	72	72	100	100	0	0.596	0.583	0.594	0.591	1.493	0.551	0.873	143	885	84	3789	3872	-0.747	1415	2374	1426	2446	217910	362572	24.431	33.833	0	0	0
5	12	11	""	"myd116"	6660	27640	130	1411	1432	457	31	103	103	116	129	111	100	100	0	2428	2398	689	28	98	98	116	150	129	100	100	0	0.561	0.578	0.562	0.568	1.532	0.559	0.800	138	890	90	3638	3629	-0.834	1308	2330	1329	2300	197642	330977	10.202	15.213	0	0	0
5	13	11	""	"selenbp1"	7060	27630	120	242	270	158	58	99	99	108	54	50	71	62	0	308	360	216	60	97	97	107	62	57	81	70	0	0.678	0.650	0.600	0.550	2.969	0.385	0.346	108	802	78	354	434	-0.561	143	211	171	263	29134	38833	3.000	4.081	0	0	0
5	14	11	""	"selenbp1"	7460	27630	130	288	294	120	40	101	101	112	69	61	82	67	0	425	427	211	49	100	100	114	76	66	90	80	0	0.575	0.590	0.559	0.552	2.381	0.472	0.368	128	900	86	512	520	-0.798	187	325	193	327	37622	54660	2.638	4.118	0	0	0
5	15	11	""	"selenbp1"	7870	27630	130	331	414	797	192	104	104	119	96	80	80	57	0	469	485	251	51	99	99	118	104	88	91	75	0	0.614	0.803	0.647	0.629	2.931	3.017	0.251	124	904	91	597	696	-0.704	227	370	310	386	51347	60147	3.073	3.529	0	0	0
5	16	11	""	"selenbp1"	8270	27630	140	267	294	204	69	108	108	123	84	68	77	47	0	375	394	189	47	98	98	118	96	81	87	69	0	0.574	0.628	0.557	0.603	2.794	0.772	0.330	153	1081	43	436	482	-0.801	159	277	186	296	44929	60348	2.036	2.875	-100	0	1
5	17	11	""	"sp5"	8660	27630	80	1423	1358	593	43	104	104	116	63	54	100	96	0	1785	1881	821	43	97	97	117	94	80	100	100	0	0.781	0.703	0.675	0.660	2.088	0.680	0.788	58	322	89	3007	3038	-0.357	1319	1688	1254	1784	78762	109121	19.714	18.766	0	0	0
5	18	11	""	"sp5"	9060	27630	80	1161	1068	485	45	113	113	129	80	62	96	91	0	1389	1483	1010	68	115	115	129	70	54	100	100	0	0.823	0.698	0.757	0.745	2.014	0.562	0.703	62	314	85	2322	2323	-0.281	1048	1274	955	1368	66203	91932	11.738	19.343	0	0	0
5	19	11	""	"sp5"	9460	27630	80	1038	982	572	58	105	105	113	61	53	96	95	0	1083	1302	823	63	95	95	109	66	60	100	96	0	0.944	0.727	0.693	0.738	2.330	0.675	0.716	61	314	64	1921	2084	-0.083	933	988	877	1207	59928	79428	14.246	18.076	0	0	0
5	20	11	""	"sp5"	9900	27580	180	413	658	521	79	121	121	145	91	62	93	77	0	175	668	842	126	111	111	126	83	65	44	38	0	4.563	0.964	1.225	1.831	3.958	0.691	0.719	158	1970	0	356	1094	2.190	292	64	537	557	103891	105537	5.637	6.530	-100	0	1
6	1	1	""	"sp4"	11250	23620	120	1765	1776	450	25	126	126	144	88	61	100	99	0	2147	2182	622	28	115	115	133	130	97	99	98	0	0.807	0.798	0.798	0.816	1.664	0.777	0.882	128	784	89	3671	3717	-0.309	1639	2032	1650	2067	227303	279234	18.545	15.762	0	0	0
6	2	1	""	"sp4"	11650	23620	120	1796	1798	552	30	125	125	149	106	71	100	99	0	2242	2282	653	28	120	120	145	142	97	100	99	0	0.787	0.774	0.765	0.763	1.585	0.765	0.851	123	789	88	3793	3835	-0.346	1671	2122	1673	2162	221109	280737	15.557	15.049	0	0	0
6	3	1	""	"sp4"	12050	23620	130	1617	1669	427	25	119	119	131	69	52	100	100	0	2105	2140	560	26	109	109	135	137	101	100	100	0	0.751	0.763	0.761	0.767	1.546	0.744	0.830	127	901	87	3494	3581	-0.413	1498	1996	1550	2031	211933	271741	22.290	14.635	0	0	0
6	4	1	""	"sp4"	12450	23620	130	1720	1715	488	28	118	118	140	98	70	100	100	0	2035	2049	610	29	110	110	135	117	86	99	99	0	0.832	0.824	0.812	0.846	1.765	0.788	0.803	132	896	89	3527	3536	-0.265	1602	1925	1597	1939	226426	270426	16.071	16.359	0	0	0
6	5	1	""	"cd37"	12850	23620	150	857	855	307	35	132	132	167	171	102	96	90	0	1204	1223	469	38	121	121	164	215	131	95	89	0	0.669	0.656	0.641	0.668	1.919	0.649	0.748	148	1240	92	1808	1825	-0.580	725	1083	723	1102	126604	181072	4.023	4.926	0	0	0
6	6	1	""	"cd37"	13250	23620	130	921	949	303	31	123	123	147	123	83	99	98	0	1404	1417	490	34	112	112	140	137	97	100	97	0	0.618	0.633	0.638	0.629	1.709	0.588	0.668	135	889	92	2090	2131	-0.694	798	1292	826	1305	128176	191238	6.520	9.321	0	0	0
6	7	1	""	"cd37"	13660	23620	140	914	935	287	30	118	118	133	100	75	99	98	0	1288	1319	466	35	109	109	136	165	121	99	96	0	0.675	0.675	0.666	0.675	1.726	0.645	0.609	148	1120	97	1975	2027	-0.567	796	1179	817	1210	138352	195200	8.020	7.170	0	0	0
6	8	1	""	"cd37"	14050	23610	140	885	895	304	33	102	102	115	83	72	98	97	0	1377	1351	394	29	99	99	115	90	78	100	100	0	0.613	0.633	0.619	0.611	1.733	0.614	0.746	158	1106	87	2061	2045	-0.706	783	1278	793	1252	141440	213489	9.398	13.733	0	0	0
6	9	1	""	"hif1a"	14450	23620	140	524	560	206	36	105	105	130	182	140	94	61	0	705	767	353	46	97	97	125	205	164	94	74	0	0.689	0.679	0.712	0.707	2.330	0.560	0.489	155	1109	96	1027	1125	-0.537	419	608	455	670	86827	118952	2.363	3.132	0	0	0
6	10	1	""	"hif1a"	14850	23620	140	558	680	1193	175	112	112	132	123	93	97	86	0	749	831	388	46	106	106	132	161	121	94	88	0	0.694	0.783	0.621	0.660	2.281	3.058	0.183	159	1109	91	1089	1293	-0.527	446	643	568	725	108105	132062	4.455	4.342	0	0	0
6	11	1	""	"hif1a"	15250	23620	140	543	561	215	38	113	113	126	75	59	98	91	0	758	782	330	42	99	99	120	123	102	97	91	0	0.653	0.656	0.626	0.659	2.240	0.590	0.571	167	1094	85	1089	1131	-0.615	430	659	448	683	93661	130617	5.800	5.382	0	0	0
6	12	1	""	"hif1a"	15650	23610	150	498	542	220	40	108	108	126	88	69	96	90	0	663	741	365	49	98	98	117	95	81	98	94	0	0.690	0.675	0.719	0.688	2.283	0.586	0.557	172	1216	88	955	1077	-0.535	390	565	434	643	93155	127468	4.727	6.568	0	0	0
6	13	1	""	"cd47"	16050	23610	160	1226	1263	378	29	100	100	117	152	129	98	98	0	1528	1540	448	29	97	97	121	318	262	98	96	0	0.787	0.806	0.799	0.802	1.773	0.784	0.781	199	1485	93	2557	2606	-0.346	1126	1431	1163	1443	251251	306549	7.539	4.462	0	0	0
6	14	1	""	"cd47"	16450	23610	150	1298	1287	383	29	107	107	135	139	102	99	98	0	1559	1544	517	33	101	101	159	249	156	98	97	0	0.817	0.818	0.803	0.837	1.827	0.784	0.801	184	1208	88	2649	2623	-0.292	1191	1458	1180	1443	236752	284084	8.288	5.562	0	0	0
6	15	1	""	"cd47"	16850	23610	150	1180	1172	333	28	107	107	135	242	179	99	95	0	1442	1444	455	31	96	96	117	170	145	100	98	0	0.797	0.790	0.799	0.796	1.619	0.800	0.785	187	1201	89	2419	2413	-0.327	1073	1346	1065	1348	219233	270105	4.285	7.806	0	0	0
6	16	1	""	"cd47"	17250	23610	150	1056	1121	425	37	111	111	127	92	72	100	100	0	1344	1382	534	38	99	99	119	104	87	98	98	0	0.759	0.787	0.777	0.788	1.641	0.763	0.773	184	1204	89	2190	2293	-0.398	945	1245	1010	1283	206330	254308	10.804	12.144	0	0	0
6	17	1	""	"sp7"	17650	23610	130	1550	1530	403	26	105	105	117	73	62	99	99	0	2007	1942	589	30	94	94	109	78	71	100	99	0	0.755	0.771	0.778	0.787	1.680	0.744	0.868	142	882	86	3358	3273	-0.405	1445	1913	1425	1848	217285	275807	19.356	23.500	0	0	0
6	18	1	""	"sp7"	18050	23620	130	1109	1076	394	36	94	94	98	44	44	100	99	0	1584	1613	568	35	86	86	91	40	43	100	100	0	0.678	0.643	0.627	0.629	1.734	0.624	0.824	130	894	94	2513	2509	-0.561	1015	1498	982	1527	139896	209742	22.227	38.050	0	0	0
6	19	1	""	"sp7"	18450	23620	130	1438	1406	389	27	100	100	108	59	54	100	100	0	1860	1833	487	26	92	92	101	55	54	100	100	0	0.757	0.750	0.786	0.746	1.474	0.737	0.855	138	886	94	3106	3047	-0.402	1338	1768	1306	1741	194094	252901	22.000	31.491	0	0	0
6	20	1	""	"sp7"	18850	23610	140	1519	1506	425	28	99	99	108	74	68	100	100	0	2034	1933	550	28	93	93	104	59	56	100	100	0	0.732	0.765	0.763	0.763	1.449	0.754	0.854	143	1125	90	3361	3247	-0.450	1420	1941	1407	1840	215356	276426	18.892	31.000	0	0	0
6	1	2	""	"ara"	11270	24050	90	169	207	109	52	112	112	125	59	47	45	36	0	321	285	132	46	103	103	123	91	73	72	54	0	0.261	0.522	0.717	0.749	12.193	0.564	0.025	11	445	59	275	277	-1.938	57	218	95	182	2278	3133	1.390	1.780	-100	0	1
6	2	2	""	"ara"	11650	24020	150	143	155	88	56	114	114	129	82	63	21	6	0	114	157	192	122	106	106	127	92	72	15	5	0	3.625	0.804	1.091	0.999	4.330	0.278	0.058	156	1272	100	37	92	1.858	29	8	41	51	24200	24447	0.317	0.326	-100	0	1
6	3	2	""	"ara"	12050	24020	150	119	141	91	64	111	111	125	85	68	17	5	0	117	136	129	94	103	103	121	82	67	13	2	0	0.571	0.909	1.348	1.445	5.277	1.066	0.051	156	1272	100	22	63	-0.808	8	14	30	33	21934	21178	0.188	0.183	-100	0	1
6	4	2	""	"ara"	12450	24010	150	138	170	160	94	122	122	147	133	90	12	1	0	119	158	216	136	113	113	140	185	132	5	1	0	2.667	1.067	1.438	1.433	5.649	0.893	0.427	156	1272	100	22	93	1.415	16	6	48	45	26487	24636	0.173	0.097	-100	0	1
6	5	2	""	"hmga1"	12850	24020	140	6423	6205	1953	31	120	120	138	93	67	100	100	0	8108	7826	2564	32	107	107	134	131	97	100	99	0	0.788	0.788	0.788	0.797	1.799	0.775	0.904	166	1098	91	14304	13804	-0.344	6303	8001	6085	7719	1030074	1299065	65.237	58.718	0	0	0
6	6	2	""	"hmga1"	13250	24020	140	6444	6387	1984	31	114	114	136	150	110	100	100	0	8598	8360	2416	28	103	103	133	350	263	99	99	0	0.745	0.760	0.777	0.748	1.568	0.754	0.911	163	1105	92	14825	14530	-0.425	6330	8495	6273	8257	1041107	1362623	41.673	23.506	0	0	0
6	7	2	""	"hmga1"	13650	24020	160	6098	5923	2082	35	119	119	148	147	99	98	98	0	8151	7577	2920	38	107	107	134	306	228	97	97	0	0.743	0.777	0.772	0.805	2.338	0.754	0.908	195	1489	93	14023	13274	-0.429	5979	8044	5804	7470	1154908	1477480	39.286	24.324	0	0	0
6	8	2	""	"hmga1"	14050	24030	150	6265	6046	1928	31	104	104	119	75	63	100	100	0	7899	7562	2543	33	99	99	126	385	305	98	97	0	0.790	0.796	0.771	0.819	1.877	0.781	0.898	183	1209	87	13961	13405	-0.340	6161	7800	5942	7463	1106376	1383898	79.027	19.314	0	0	0
6	9	2	""	"cdkn1a"	14450	24020	150	1672	1636	522	31	106	106	119	71	59	100	100	0	3066	3019	995	32	101	101	114	77	67	100	100	0	0.528	0.524	0.524	0.525	1.636	0.501	0.847	178	1214	91	4531	4448	-0.921	1566	2965	1530	2918	291144	537378	21.366	37.727	0	0	0
6	10	2	""	"cdkn1a"	14850	24020	160	1620	1602	519	32	107	107	121	72	59	100	100	0	3012	2875	930	32	98	98	111	72	64	100	100	0	0.519	0.538	0.537	0.534	1.464	0.519	0.865	200	1484	96	4427	4272	-0.946	1513	2914	1495	2777	320336	574915	20.569	38.389	0	0	0
6	11	2	""	"cdkn1a"	15250	24020	160	1664	1656	551	33	105	105	124	107	86	99	99	0	3122	3088	938	30	98	98	118	129	109	100	100	0	0.516	0.519	0.528	0.504	1.545	0.506	0.864	197	1487	94	4583	4541	-0.955	1559	3024	1551	2990	326176	608269	14.318	23.023	0	0	0
6	12	2	""	"cdkn1a"	15660	24010	150	1691	1633	662	40	106	106	126	210	166	100	98	0	2934	2915	1076	36	96	96	120	158	131	99	99	0	0.558	0.542	0.532	0.537	1.571	0.520	0.806	191	1197	96	4423	4346	-0.842	1585	2838	1527	2819	311855	556680	7.176	17.690	0	0	0
6	13	2	""	"hmga2"	16050	24010	140	1304	1326	397	29	106	106	120	77	64	100	100	0	1758	1766	512	28	98	98	116	93	80	100	100	0	0.722	0.731	0.731	0.726	1.499	0.713	0.824	162	1106	90	2858	2888	-0.470	1198	1660	1220	1668	214825	286172	15.662	17.742	0	0	0
6	14	2	""	"hmga2"	16450	24010	140	1310	1339	349	26	101	101	113	61	53	100	100	0	1706	1772	534	30	98	98	112	75	66	100	100	0	0.752	0.740	0.747	0.751	1.657	0.698	0.791	164	1100	93	2817	2912	-0.411	1209	1608	1238	1674	219632	290576	20.098	22.133	0	0	0
6	15	2	""	"hmga2"	16850	24010	140	1176	1190	378	31	107	107	133	187	140	98	95	0	1722	1711	492	28	100	100	126	160	126	100	99	0	0.659	0.672	0.662	0.651	1.688	0.655	0.794	160	1104	88	2691	2694	-0.602	1069	1622	1083	1611	190421	273813	5.652	9.906	0	0	0
6	16	2	""	"hmga2"	17260	24010	140	1162	1148	373	32	108	108	129	150	116	99	98	0	1542	1579	514	32	97	97	124	301	242	100	96	0	0.729	0.702	0.703	0.693	1.607	0.674	0.790	164	1100	95	2499	2522	-0.456	1054	1445	1040	1482	188271	258993	6.793	4.834	0	0	0
6	17	2	""	"sp2"	17650	24010	130	1897	1898	432	22	116	116	129	77	59	100	100	0	2487	2420	665	27	100	100	125	246	196	98	98	0	0.746	0.768	0.782	0.791	1.596	0.744	0.873	143	885	88	4168	4102	-0.423	1781	2387	1782	2320	271359	346038	22.974	9.329	0	0	0
6	18	2	""	"sp2"	18050	24010	130	1605	1624	483	29	98	98	103	48	46	100	100	0	2316	2308	607	26	89	89	97	43	44	100	100	0	0.677	0.688	0.683	0.665	1.566	0.683	0.864	141	883	92	3734	3745	-0.563	1507	2227	1526	2219	228964	325358	31.688	51.419	0	0	0
6	19	2	""	"sp2"	18450	24010	130	1594	1582	468	29	94	94	102	49	48	100	100	0	2101	2159	593	27	86	86	96	66	68	100	100	0	0.744	0.718	0.764	0.705	1.482	0.707	0.851	138	890	90	3515	3561	-0.427	1500	2015	1488	2073	218308	297887	30.204	31.258	0	0	0
6	20	2	""	"sp2"	18850	24010	140	1741	1727	431	24	96	96	102	52	50	100	100	0	2323	2350	646	27	86	86	93	49	52	100	99	0	0.735	0.720	0.722	0.731	1.594	0.699	0.880	148	1120	96	3882	3895	-0.444	1645	2237	1631	2264	255656	347792	31.250	46.061	0	0	0
6	1	3	""	"cenpb"	11250	24420	160	3251	3203	885	27	113	113	124	76	61	100	100	0	5181	5222	1636	31	101	101	116	72	62	100	100	0	0.618	0.603	0.620	0.608	1.594	0.577	0.881	199	1485	94	8218	8211	-0.694	3138	5080	3090	5121	637419	1039225	40.513	70.917	0	0	0
6	2	3	""	"cenpb"	11660	24420	160	3338	3309	976	29	113	113	120	57	47	100	100	0	5238	5260	1600	30	100	100	113	84	74	100	100	0	0.628	0.619	0.623	0.618	1.737	0.596	0.850	193	1491	96	8363	8356	-0.671	3225	5138	3196	5160	638691	1015178	55.947	61.274	0	0	0
6	3	3	""	"cenpb"	12050	24420	150	3178	3124	948	30	107	107	122	130	106	100	99	0	5031	5136	1418	27	98	98	109	65	59	100	100	0	0.623	0.599	0.602	0.583	1.570	0.585	0.861	192	1196	90	8004	8055	-0.683	3071	4933	3017	5038	599790	986162	23.092	77.338	0	0	0
6	4	3	""	"cenpb"	12450	24420	150	3321	3317	985	29	116	116	130	74	56	100	100	0	5020	4975	1410	28	106	106	126	106	84	100	100	0	0.652	0.657	0.663	0.646	1.716	0.642	0.867	189	1199	88	8119	8070	-0.617	3205	4914	3201	4869	626994	940302	43.068	45.745	0	0	0
6	5	3	""	"hmgn1"	12860	24420	140	1088	1114	344	30	112	112	131	92	70	100	98	0	1512	1518	482	31	105	105	130	202	155	99	98	0	0.694	0.709	0.725	0.703	1.668	0.675	0.785	166	1098	88	2383	2415	-0.527	976	1407	1002	1413	184897	251943	10.685	6.871	0	0	0
6	6	3	""	"hmgn1"	13250	24420	150	1183	1215	365	30	117	117	161	455	282	96	70	0	1515	1512	478	31	103	103	154	508	329	95	81	0	0.755	0.779	0.790	0.798	1.721	0.499	0.479	184	1204	95	2478	2507	-0.405	1066	1412	1098	1409	223492	278284	2.316	2.673	0	0	0
6	7	3	""	"hmgn1"	13650	24420	160	1178	1158	316	27	111	111	124	75	60	100	99	0	1556	1565	445	28	97	97	111	79	71	99	99	0	0.731	0.713	0.698	0.723	1.815	0.691	0.800	199	1485	95	2526	2515	-0.452	1067	1459	1047	1468	230364	311506	13.787	18.405	0	0	0
6	8	3	""	"hmgn1"	14050	24420	160	1119	1139	343	30	106	106	120	101	84	98	97	0	1478	1512	485	32	97	97	112	93	83	100	99	0	0.734	0.730	0.725	0.722	1.889	0.703	0.704	195	1489	87	2394	2448	-0.446	1013	1381	1033	1415	222088	294788	10.089	15.054	0	0	0
6	9	3	""	"chi3l3"	14460	24420	130	224	245	126	51	103	103	113	56	49	76	53	0	304	328	187	57	95	95	108	81	75	71	59	0	0.579	0.609	0.595	0.674	3.823	0.403	0.158	132	882	86	330	375	-0.788	121	209	142	233	32376	43282	2.357	2.716	0	0	0
6	10	3	""	"chi3l3"	14860	24420	150	235	248	122	49	121	121	148	173	116	29	8	0	327	350	186	53	116	116	148	388	262	18	1	0	0.540	0.543	0.602	0.613	3.077	0.377	0.132	161	1215	68	325	361	-0.889	114	211	127	234	39910	56311	0.578	0.521	-100	0	1
6	11	3	""	"chi3l3"	15250	24410	140	208	228	112	49	103	103	121	111	91	46	18	0	312	357	200	56	96	96	117	136	116	70	38	0	0.486	0.479	0.443	0.467	4.006	0.323	0.127	121	1115	34	321	386	-1.041	105	216	125	261	27536	43213	0.964	1.765	-100	0	1
6	12	3	""	"chi3l3"	15660	24410	140	249	253	130	51	103	103	127	227	178	21	4	0	361	378	185	48	97	97	115	119	103	81	55	0	0.553	0.534	0.556	0.510	3.396	0.624	0.270	94	1110	57	410	431	-0.855	146	264	150	281	23808	35526	0.555	2.210	-100	0	1
6	13	3	""	"hmgp"	16050	24410	150	3825	3788	837	22	104	104	118	76	64	100	100	0	4712	4634	1261	27	98	98	117	134	114	99	99	0	0.806	0.812	0.807	0.838	1.537	0.791	0.923	178	1214	86	8335	8220	-0.311	3721	4614	3684	4536	674184	824922	48.289	33.709	0	0	0
6	14	3	""	"hmgp"	16450	24410	140	3736	3723	931	25	103	103	115	78	67	100	100	0	4627	4642	1278	27	97	97	108	64	59	100	100	0	0.802	0.796	0.780	0.811	1.469	0.781	0.921	170	1094	91	8163	8165	-0.318	3633	4530	3620	4545	632977	789082	46.256	70.844	0	0	0
6	15	3	""	"hmgp"	16850	24420	150	3715	3560	930	26	106	106	130	183	140	100	100	0	4399	4419	1197	27	101	101	131	235	179	99	99	0	0.840	0.800	0.809	0.802	1.619	0.785	0.879	176	1216	90	7907	7772	-0.252	3609	4298	3454	4318	626538	777781	18.743	18.247	0	0	0
6	16	3	""	"hmgp"	17250	24410	150	3511	3490	835	23	106	106	115	62	53	100	100	0	4461	4398	1229	27	94	94	110	101	91	100	100	0	0.780	0.786	0.787	0.806	1.495	0.769	0.914	174	1218	90	7772	7688	-0.358	3405	4367	3384	4304	607243	765320	54.435	42.455	0	0	0
6	17	3	""	"chop10"	17650	24410	140	3462	3372	837	24	112	112	131	107	81	100	100	0	4712	4570	1091	23	101	101	119	121	101	100	100	0	0.727	0.729	0.729	0.727	1.407	0.718	0.898	172	1088	93	7961	7729	-0.460	3350	4611	3260	4469	580011	785967	30.290	36.785	0	0	0
6	18	3	""	"chop10"	18050	24410	150	3050	2972	766	25	94	94	100	48	48	100	100	0	4395	4336	1055	24	88	88	97	57	58	100	100	0	0.686	0.677	0.679	0.671	1.570	0.669	0.897	177	1215	91	7263	7126	-0.544	2956	4307	2878	4248	525981	767394	59.833	74.368	0	0	0
6	19	3	""	"chop10"	18450	24410	150	3274	3136	737	23	95	95	102	48	47	100	100	0	4523	4425	1019	23	89	89	97	59	60	100	100	0	0.717	0.701	0.705	0.702	1.425	0.692	0.918	179	1213	93	7613	7377	-0.480	3179	4434	3041	4336	561330	792003	63.208	73.356	0	0	0
6	20	3	""	"chop10"	18850	24410	150	3273	3208	704	21	94	94	102	52	50	100	100	0	4437	4396	904	20	86	86	93	47	50	100	100	0	0.731	0.723	0.729	0.717	1.337	0.715	0.918	178	1214	93	7530	7424	-0.452	3179	4351	3114	4310	571016	782574	59.731	91.553	0	0	0
6	1	4	""	"hmox1"	11250	24820	140	4706	4810	1187	24	126	126	149	135	90	100	100	0	6756	6855	1558	22	115	115	144	137	95	100	100	0	0.690	0.695	0.688	0.697	1.418	0.691	0.932	168	1100	94	11221	11424	-0.535	4580	6641	4684	6740	808044	1151618	34.526	48.985	0	0	0
6	2	4	""	"hmox1"	11650	24820	140	4856	4856	1037	21	117	117	135	88	65	100	100	0	7228	6906	1698	24	110	110	134	137	102	100	100	0	0.666	0.697	0.690	0.719	1.521	0.680	0.918	163	1101	91	11857	11535	-0.586	4739	7118	4739	6796	791583	1125734	53.648	49.431	0	0	0
6	3	4	""	"hmox1"	12050	24820	150	4455	4489	994	22	107	107	125	93	74	100	100	0	6734	6776	1371	20	101	101	114	80	70	100	100	0	0.656	0.656	0.655	0.653	1.342	0.648	0.916	172	1220	97	10981	11057	-0.608	4348	6633	4382	6675	772187	1165480	46.925	83.275	0	0	0
6	4	4	""	"hmox1"	12450	24820	150	4504	4591	1220	26	112	112	127	79	62	100	100	0	6708	6664	1755	26	102	102	121	100	82	100	100	0	0.665	0.683	0.679	0.685	1.622	0.673	0.924	186	1202	89	10998	11041	-0.589	4392	6606	4479	6562	853933	1239459	56.506	65.430	0	0	0
6	5	4	""	"ckm"	12850	24810	150	1041	1057	308	29	111	111	137	212	154	97	94	0	1423	1462	410	28	102	102	144	328	227	99	95	0	0.704	0.696	0.697	0.681	1.611	0.694	0.766	172	1220	91	2251	2306	-0.506	930	1321	946	1360	181763	251529	4.340	4.018	0	0	0
6	6	4	""	"ckm"	13250	24820	150	1038	1051	312	29	109	109	135	257	190	95	93	0	1364	1431	466	32	102	102	144	533	370	95	74	0	0.736	0.709	0.738	0.722	1.845	0.518	0.687	187	1197	90	2191	2271	-0.442	929	1262	942	1329	196451	267514	3.564	2.415	0	0	0
6	7	4	""	"ckm"	13650	24810	150	1101	1114	296	26	104	104	128	255	199	99	96	0	1491	1473	435	29	99	99	130	274	210	98	96	0	0.716	0.735	0.726	0.751	1.649	0.685	0.767	176	1212	93	2389	2384	-0.482	997	1392	1010	1374	196087	259280	3.867	4.901	0	0	0
6	8	4	""	"ckm"	14050	24810	160	1035	1042	334	32	102	102	112	57	50	99	99	0	1443	1422	467	32	99	99	113	75	66	100	100	0	0.694	0.711	0.694	0.722	1.637	0.685	0.799	188	1496	86	2277	2263	-0.527	933	1344	940	1323	195912	267372	16.316	17.453	0	0	0
6	9	4	""	"hspa4"	14460	24810	150	2186	2121	522	24	106	106	119	78	65	100	100	0	2913	2887	711	24	102	102	123	153	124	100	100	0	0.740	0.724	0.739	0.719	1.378	0.706	0.885	183	1209	97	4891	4800	-0.434	2080	2811	2015	2785	388220	528370	25.667	18.065	0	0	0
6	10	4	""	"hspa4"	14850	24810	150	2362	2330	646	27	138	138	163	133	81	100	100	0	2970	2864	914	31	126	126	153	122	79	99	99	0	0.782	0.801	0.788	0.827	1.734	0.776	0.872	193	1195	95	5068	4930	-0.355	2224	2844	2192	2738	449603	552784	16.293	22.221	0	0	0
6	11	4	""	"hspa4"	15250	24810	150	2084	2087	540	25	111	111	141	274	194	99	98	0	2855	2836	760	26	99	99	131	294	224	100	99	0	0.716	0.722	0.742	0.720	1.492	0.704	0.852	187	1201	87	4729	4713	-0.482	1973	2756	1976	2737	390337	530262	7.102	9.201	0	0	0
6	12	4	""	"hspa4"	15650	24810	160	2298	2261	577	25	108	108	128	115	89	100	99	0	2935	2924	712	24	98	98	123	188	152	100	100	0	0.772	0.762	0.761	0.752	1.480	0.753	0.880	186	1498	91	5027	4979	-0.373	2190	2837	2153	2826	420477	543883	18.548	14.899	0	0	0
6	13	4	""	"clca1"	16050	24810	140	369	373	126	33	105	105	120	85	70	91	79	0	481	525	189	36	98	98	112	71	63	98	97	0	0.689	0.628	0.653	0.604	1.877	0.646	0.425	148	1118	86	647	695	-0.537	264	383	268	427	55217	77647	2.976	5.817	0	0	0
6	14	4	""	"clca1"	16450	24810	140	356	389	193	49	105	105	130	137	105	85	41	0	523	535	190	35	103	103	137	165	120	92	69	0	0.598	0.657	0.623	0.608	2.480	0.649	0.434	155	1109	95	671	716	-0.742	251	420	284	432	60280	82869	1.891	2.412	-100	0	1
6	15	4	""	"clca1"	16850	24810	140	307	318	116	36	101	101	115	72	62	90	74	0	453	485	178	36	94	94	112	113	100	98	80	0	0.574	0.555	0.559	0.509	2.613	0.491	0.415	151	1113	87	565	608	-0.801	206	359	217	391	48085	73285	2.819	3.301	0	0	0
6	16	4	""	"clca1"	17250	24820	140	304	341	180	52	105	105	121	144	119	70	25	0	432	477	230	48	96	96	107	66	61	97	92	0	0.592	0.619	0.572	0.577	2.387	0.630	0.494	153	1111	93	535	617	-0.756	199	336	236	381	52124	72942	1.528	5.606	-100	0	1
6	17	4	""	"hyp prot loc"	17650	24810	140	19344	19079	4236	22	112	112	131	104	79	100	100	0	20924	20153	5058	25	96	96	114	98	85	100	100	0	0.923	0.946	0.939	0.984	1.634	0.935	0.948	171	1093	90	40060	39024	-0.116	19232	20828	18967	20057	3262457	3446149	182.192	204.480	0	0	0
6	18	4	""	"hyp prot loc"	18050	24810	140	18320	17914	4110	22	100	100	107	55	51	100	100	0	20107	19662	4125	20	89	89	97	49	50	100	100	0	0.910	0.910	0.916	0.911	1.428	0.911	0.942	172	1092	91	38238	37387	-0.136	18220	20018	17814	19573	3081211	3381923	323.764	399.286	0	0	0
6	19	4	""	"hyp prot loc"	18450	24810	140	18301	17628	4689	26	97	97	103	50	48	100	100	0	19557	19192	4242	22	87	87	96	60	62	100	100	0	0.935	0.918	0.934	0.892	1.552	0.926	0.934	168	1100	93	37674	36636	-0.097	18204	19470	17531	19105	2961440	3224327	350.500	318.267	0	0	0
6	20	4	""	"hyp prot loc"	18850	24810	150	18925	18521	4416	23	98	98	107	60	56	100	100	0	20174	19872	4255	21	87	87	96	51	53	100	100	0	0.937	0.931	0.934	0.927	1.347	0.934	0.954	183	1209	87	38914	38208	-0.094	18827	20087	18423	19785	3389295	3636667	306.900	387.765	0	0	0
6	1	5	""	"col4a1"	11250	25220	140	409	428	177	41	125	125	137	75	54	92	81	0	488	560	303	54	112	112	127	88	69	96	87	0	0.755	0.676	0.750	0.695	2.632	0.507	0.352	164	1100	90	660	751	-0.405	284	376	303	448	70143	91778	3.880	4.920	0	0	0
6	2	5	""	"col4a1"	11660	25220	150	391	443	423	95	118	118	132	75	56	92	78	0	507	559	248	44	110	110	129	122	94	94	80	0	0.688	0.724	0.660	0.633	2.824	1.186	0.252	177	1192	80	670	774	-0.540	273	397	325	449	78429	98856	4.147	3.525	0	0	0
6	3	5	""	"col4a1"	12050	25220	140	393	422	169	40	108	108	122	77	63	96	83	0	559	598	268	44	99	99	114	70	61	98	94	0	0.620	0.629	0.658	0.642	2.594	0.523	0.406	153	1111	92	745	813	-0.690	285	460	314	499	64551	91460	3.896	6.914	0	0	0
6	4	5	""	"col4a1"	12450	25220	140	342	373	154	41	103	103	114	59	51	97	86	0	506	552	268	48	96	96	108	64	59	99	95	0	0.583	0.592	0.631	0.592	2.386	0.488	0.413	159	1105	88	649	726	-0.778	239	410	270	456	59385	87780	4.390	6.938	0	0	0
6	5	5	""	"icsbp1"	12850	25220	150	1318	1328	408	30	117	117	136	133	97	99	98	0	1785	1832	583	31	104	104	121	150	123	99	99	0	0.714	0.701	0.692	0.703	1.630	0.672	0.804	188	1200	94	2882	2939	-0.486	1201	1681	1211	1728	249686	344405	8.962	11.407	0	0	0
6	6	5	""	"icsbp1"	13250	25210	150	1406	1408	384	27	116	116	142	211	148	98	97	0	1929	2006	997	49	103	103	133	203	152	100	98	0	0.706	0.679	0.701	0.702	1.707	0.582	0.677	186	1188	77	3116	3195	-0.502	1290	1826	1292	1903	261893	373207	6.000	9.227	0	0	0
6	7	5	""	"icsbp1"	13650	25220	160	1432	1433	383	26	100	100	120	217	180	99	97	0	1975	1977	546	27	96	96	108	74	68	99	99	0	0.709	0.709	0.734	0.711	1.678	0.685	0.828	182	1502	92	3211	3214	-0.496	1332	1879	1333	1881	260773	359840	6.051	25.257	0	0	0
6	8	5	""	"icsbp1"	14050	25220	150	1345	1363	376	27	104	104	123	125	101	100	100	0	2048	2000	499	24	98	98	125	212	169	99	99	0	0.636	0.662	0.646	0.663	1.579	0.647	0.842	180	1208	96	3191	3161	-0.653	1241	1950	1259	1902	245386	359934	9.920	8.844	0	0	0
6	9	5	""	"sp1"	14450	25220	140	5081	4916	1121	22	104	104	226	2167	958	96	74	0	7749	7448	1510	20	99	99	255	2783	1091	98	88	0	0.651	0.655	0.641	0.649	1.396	0.650	0.928	162	1106	94	12627	12161	-0.619	4977	7650	4812	7349	796403	1206510	2.164	2.585	0	0	0
6	10	5	""	"sp1"	14850	25220	140	5096	4955	1155	23	134	134	160	131	81	100	100	0	7694	7555	1575	20	126	126	149	118	79	100	100	0	0.656	0.649	0.653	0.645	1.394	0.644	0.943	164	1104	90	12530	12250	-0.608	4962	7568	4821	7429	812571	1238993	36.603	62.763	0	0	0
6	11	5	""	"sp1"	15250	25220	130	4777	4628	863	18	110	110	128	106	82	100	100	0	7433	7319	1228	16	100	100	121	109	90	100	100	0	0.636	0.626	0.618	0.621	1.289	0.620	0.944	157	867	87	12000	11737	-0.653	4667	7333	4518	7219	726626	1149137	42.453	66.037	0	0	0
6	12	5	""	"sp1"	15660	25220	140	4908	4715	991	21	104	104	124	182	146	100	100	0	7494	7277	1325	18	97	97	120	246	205	100	100	0	0.649	0.642	0.638	0.634	1.327	0.640	0.944	167	1097	89	12201	11791	-0.624	4804	7397	4611	7180	787396	1215283	25.225	29.093	0	0	0
6	13	5	""	"col4a3"	16050	25220	140	234	251	116	46	107	107	163	602	369	0	0	0	312	340	149	43	102	102	160	624	390	1	0	0	0.605	0.605	0.660	0.638	3.420	0.389	0.141	147	1116	91	337	382	-0.725	127	210	144	238	36901	49957	0.146	0.288	-100	0	1
6	14	5	""	"col4a3"	16450	25210	140	242	310	330	106	106	106	133	152	114	47	13	0	332	390	486	124	99	99	123	134	108	72	40	0	0.584	0.701	0.749	0.678	3.079	0.668	0.470	153	1105	78	369	495	-0.776	136	233	204	291	47443	59712	1.164	1.993	-100	0	1
6	15	5	""	"col4a3"	16850	25220	140	200	216	105	48	102	102	121	114	94	40	13	0	298	326	138	42	96	96	118	166	140	65	18	0	0.485	0.496	0.500	0.466	3.270	0.644	0.389	144	1108	51	300	344	-1.044	98	202	114	230	31118	46931	0.833	1.253	-100	0	1
6	16	5	""	"col4a3"	17250	25230	140	215	274	223	81	107	107	123	107	86	50	22	0	303	399	332	83	95	95	122	386	316	17	7	0	0.519	0.549	0.588	0.593	3.198	0.552	0.488	190	1036	70	316	471	-0.946	108	208	167	304	52084	75889	1.411	0.718	-100	0	1
6	17	5	""	"idb2"	17650	25210	140	572	622	238	38	102	102	118	97	82	99	95	0	766	864	378	43	90	90	104	66	63	100	98	0	0.695	0.672	0.713	0.685	1.712	0.627	0.717	143	1125	88	1146	1294	-0.525	470	676	520	774	89012	123536	5.196	11.515	0	0	0
6	18	5	""	"idb2"	18050	25210	140	570	603	258	42	98	98	109	99	90	95	90	0	726	786	320	40	89	89	106	246	232	95	71	0	0.741	0.725	0.736	0.693	2.061	0.710	0.714	145	1121	93	1109	1202	-0.432	472	637	505	697	87373	113973	4.990	2.764	0	0	0
6	19	5	""	"idb2"	18450	25210	140	604	653	265	40	96	96	105	50	47	100	98	0	788	856	436	50	92	92	102	65	63	100	96	0	0.730	0.729	0.755	0.772	1.953	0.649	0.718	155	1113	92	1204	1321	-0.454	508	696	557	764	101155	132652	10.960	11.600	0	0	0
6	20	5	""	"idb2"	18850	25210	140	657	681	257	37	109	109	120	68	56	99	97	0	858	893	402	45	104	104	117	78	66	99	98	0	0.727	0.725	0.719	0.748	1.978	0.675	0.762	159	1105	94	1302	1361	-0.460	548	754	572	789	108243	141928	8.250	9.949	0	0	0
6	1	6	""	"cox6a2"	11260	25620	140	724	748	246	32	130	130	149	108	72	99	95	0	934	926	292	31	116	116	144	156	108	99	98	0	0.726	0.763	0.745	0.750	1.766	0.695	0.665	163	1098	94	1412	1428	-0.462	594	818	618	810	121891	150955	5.546	5.013	0	0	0
6	2	6	""	"cox6a2"	11660	25620	140	678	695	211	30	121	121	140	92	65	98	96	0	910	935	316	33	109	109	137	158	115	98	95	0	0.695	0.695	0.688	0.705	1.815	0.707	0.540	163	1101	95	1358	1400	-0.525	557	801	574	826	113226	152346	6.033	5.051	0	0	0
6	3	6	""	"cox6a2"	12050	25620	140	644	651	201	30	112	112	125	78	62	99	97	0	836	881	323	36	103	103	129	253	196	96	82	0	0.726	0.693	0.721	0.699	1.774	0.436	0.466	162	1098	90	1265	1317	-0.462	532	733	539	778	105503	142731	6.744	2.972	0	0	0
6	4	6	""	"cox6a2"	12460	25620	150	598	629	223	35	108	108	121	71	58	97	96	0	829	868	287	33	102	102	123	90	73	99	97	0	0.674	0.680	0.659	0.670	2.028	0.639	0.626	175	1213	93	1217	1287	-0.569	490	727	521	766	110125	151830	7.155	8.278	0	0	0
6	5	6	""	"ido"	12850	25620	160	189	204	86	42	107	107	118	68	57	56	27	0	272	299	152	50	101	101	113	75	66	80	54	0	0.480	0.490	0.564	0.524	3.521	0.410	0.212	194	1477	81	253	295	-1.059	82	171	97	198	39535	58051	1.265	2.480	-100	0	1
6	6	6	""	"ido"	13250	25610	150	196	212	100	47	110	110	126	101	80	42	12	0	289	309	135	43	98	98	120	141	117	67	24	0	0.450	0.483	0.532	0.448	3.943	0.327	0.094	162	1193	28	277	313	-1.152	86	191	102	211	34304	50082	0.851	1.340	-100	0	1
6	7	6	""	"ido"	13650	25610	160	197	223	109	48	104	104	120	95	79	49	21	0	288	302	143	47	98	98	122	262	214	27	2	0	0.489	0.583	0.603	0.585	3.758	0.718	0.103	190	1479	81	283	323	-1.032	93	190	119	204	42321	57349	1.084	0.687	-100	0	1
6	8	6	""	"ido"	14050	25620	150	186	217	184	84	106	106	127	200	157	13	1	0	246	277	123	44	98	98	113	134	118	57	17	0	0.541	0.620	0.552	0.497	3.764	1.293	0.061	166	1215	92	228	290	-0.886	80	148	111	179	36096	45925	0.450	1.224	-100	0	1
6	9	6	""	"ctsd"	14450	25610	150	52441	50461	10177	20	106	106	123	137	111	100	100	0	65535	59952	13616	22	100	100	119	194	163	100	100	55	0.800	0.841	0.838	0.874	1.592	0.832	0.953	176	1216	93	117770	110207	-0.322	52335	65435	50355	59852	8881144	10551576	367.431	308.418	0	0	0
6	10	6	""	"ctsd"	14850	25620	150	55770	52543	12557	23	123	123	140	99	70	100	100	3	65535	59906	13850	23	114	114	132	95	71	100	100	61	0.851	0.877	0.868	0.877	1.703	0.875	0.942	168	1224	92	121068	112212	-0.233	55647	65421	52420	59792	8827165	10064171	529.323	629.200	0	0	0
6	11	6	""	"ctsd"	15250	25610	150	50491	47488	11630	24	114	114	592	4790	809	100	100	0	63483	57928	12198	21	107	107	513	4449	867	100	99	31	0.795	0.819	0.832	0.813	1.337	0.832	0.950	173	1219	87	113753	105195	-0.331	50377	63376	47374	57821	8215391	10021526	9.790	12.905	0	0	0
6	12	6	""	"ctsd"	15660	25620	150	48236	46419	12420	26	108	108	129	237	183	100	100	3	63554	58127	11986	20	103	103	125	186	148	100	100	36	0.759	0.798	0.795	0.786	1.594	0.806	0.936	177	1215	96	111579	104335	-0.398	48128	63451	46311	58024	8216189	10288488	195.316	311.839	0	0	0
6	13	6	""	"ifi1"	16050	25620	150	1403	1450	490	33	107	107	119	94	78	100	99	0	2405	2467	764	30	99	99	117	115	98	100	100	0	0.562	0.567	0.551	0.554	1.574	0.551	0.830	179	1213	92	3602	3711	-0.831	1296	2306	1343	2368	259505	441530	14.160	20.435	0	0	0
6	14	6	""	"ifi1"	16450	25620	150	1015	1149	544	47	106	106	123	112	91	100	98	0	2186	2254	792	35	98	98	128	433	338	99	97	0	0.435	0.484	0.438	0.453	1.719	0.396	0.627	178	1214	91	2997	3199	-1.201	909	2088	1043	2156	204433	401290	9.161	4.910	0	0	0
6	15	6	""	"ifi1"	16860	25620	150	1307	1292	373	28	102	102	110	56	50	100	100	0	2442	2440	713	29	97	97	111	161	145	100	100	0	0.514	0.508	0.510	0.503	1.580	0.469	0.796	174	1218	97	3550	3533	-0.960	1205	2345	1190	2343	224787	424614	21.107	14.466	0	0	0
6	16	6	""	"ifi1"	17260	25610	150	1170	1203	398	33	101	101	113	63	55	99	99	0	2190	2167	665	30	96	96	105	59	56	100	100	0	0.511	0.532	0.521	0.522	1.666	0.509	0.817	178	1214	94	3163	3173	-0.969	1069	2094	1102	2071	214180	385688	17.302	34.949	0	0	0
6	17	6	""	"nars"	17660	25610	130	444	463	190	41	101	101	118	84	71	95	85	0	594	620	303	48	96	96	114	107	93	95	82	0	0.689	0.691	0.704	0.724	2.454	0.495	0.324	147	871	91	841	886	-0.537	343	498	362	524	68092	91093	4.107	4.729	0	0	0
6	18	6	""	"nars"	18060	25610	140	299	327	178	54	99	99	106	57	53	85	75	0	434	488	238	48	92	92	99	49	49	97	92	0	0.585	0.576	0.623	0.562	2.933	0.504	0.333	147	1117	91	542	624	-0.773	200	342	228	396	48106	71794	3.877	7.939	0	0	0
6	19	6	""	"nars"	18450	25610	140	370	391	184	47	100	100	120	145	120	79	45	0	529	581	277	47	92	92	112	173	154	87	65	0	0.618	0.595	0.570	0.554	3.164	0.388	0.290	149	1115	86	707	780	-0.694	270	437	291	489	58268	86623	1.869	2.711	-100	0	1
6	20	6	""	"nars"	18860	25610	140	385	411	175	42	108	108	125	101	80	92	69	0	498	560	301	53	100	100	119	109	91	95	81	0	0.696	0.659	0.695	0.651	2.578	0.501	0.381	155	1106	82	675	763	-0.523	277	398	303	460	63730	86767	2.832	4.046	0	0	0
6	1	7	""	"ifi47"	11260	26020	140	479	493	179	36	125	125	146	158	108	88	58	0	602	621	226	36	112	112	152	261	171	85	44	0	0.722	0.723	0.695	0.705	1.940	0.443	0.357	154	1114	95	844	877	-0.470	354	490	368	509	75885	95618	2.196	1.797	-100	0	1
6	2	7	""	"ifi47"	11660	26020	130	520	546	270	49	117	117	129	77	59	97	89	0	607	676	464	68	103	103	124	94	75	98	97	0	0.800	0.749	0.711	0.737	2.058	0.611	0.631	144	880	92	907	1002	-0.322	403	504	429	573	78622	97321	5.416	5.872	0	0	0
6	3	7	""	"ifi47"	12050	26030	140	455	486	168	34	110	110	121	99	81	99	88	0	569	582	193	33	102	102	126	345	273	75	14	0	0.739	0.783	0.718	0.779	2.090	0.761	0.545	160	1104	91	812	856	-0.436	345	467	376	480	77777	93126	3.687	1.322	-100	0	1
6	4	7	""	"ifi47"	12450	26020	140	458	478	166	34	113	113	140	193	137	85	37	0	578	621	221	35	104	104	178	1509	847	0	0	0	0.728	0.706	0.740	0.702	2.039	0.661	0.540	162	1102	92	819	882	-0.458	345	474	365	517	77510	100606	1.751	0.294	-100	0	1
6	5	7	""	"procr"	12850	26020	150	836	850	247	29	106	106	122	82	67	100	98	0	1414	1387	391	28	97	97	121	137	113	99	98	0	0.554	0.577	0.577	0.574	1.725	0.542	0.774	180	1212	91	2047	2034	-0.852	730	1317	744	1290	153005	249621	8.878	9.241	0	0	0
6	6	7	""	"procr"	13260	26010	150	868	896	262	29	105	105	120	89	74	99	99	0	1346	1377	453	32	96	96	112	80	71	99	99	0	0.610	0.617	0.628	0.622	1.809	0.572	0.760	181	1211	93	2013	2072	-0.713	763	1250	791	1281	162111	249242	8.719	15.813	0	0	0
6	7	7	""	"procr"	13660	26010	160	885	896	281	31	107	107	131	281	214	94	84	0	1343	1364	422	30	99	99	138	709	513	92	36	0	0.625	0.624	0.613	0.617	1.823	0.597	0.771	176	1508	94	2022	2054	-0.678	778	1244	789	1265	157723	239981	2.722	1.729	-100	0	1
6	8	7	""	"procr"	14050	26010	150	882	883	294	33	103	103	114	95	83	98	97	0	1334	1371	418	30	96	96	122	334	273	99	92	0	0.629	0.612	0.610	0.598	1.723	0.570	0.710	182	1210	87	2017	2055	-0.669	779	1238	780	1275	160679	249491	8.095	3.740	0	0	0
6	9	7	""	"sp8"	14460	26020	130	1004	1015	342	33	105	105	126	258	204	97	89	0	1690	1686	541	32	101	101	148	987	666	90	15	0	0.566	0.574	0.529	0.569	1.719	0.551	0.805	135	889	84	2488	2495	-0.821	899	1589	910	1585	137065	227570	3.446	1.558	-100	0	1
6	10	7	""	"sp8"	14850	26020	130	1093	1074	322	29	115	115	145	187	128	98	94	0	1695	1705	532	31	106	106	145	241	166	99	97	0	0.615	0.600	0.609	0.597	1.563	0.574	0.811	134	894	91	2567	2558	-0.701	978	1589	959	1599	143869	228441	4.968	6.473	0	0	0
6	11	7	""	"sp8"	15250	26020	130	1084	1119	447	39	116	116	131	76	58	100	99	0	1689	1775	595	33	106	106	125	86	68	100	99	0	0.611	0.601	0.608	0.581	1.720	0.587	0.752	143	881	88	2551	2672	-0.711	968	1583	1003	1669	160081	253793	13.000	19.186	0	0	0
6	12	7	""	"sp8"	15650	26010	130	1073	1099	327	29	104	104	241	1419	588	9	0	0	1789	1770	484	27	100	100	193	988	511	94	24	0	0.574	0.596	0.576	0.594	1.625	0.569	0.808	141	883	89	2658	2665	-0.801	969	1689	995	1670	154938	249582	0.605	1.596	-100	0	1
6	13	7	""	"krt2-6a"	16050	26010	130	171	190	103	54	102	102	113	80	70	45	18	0	212	227	114	50	100	100	114	106	92	55	16	0	0.616	0.693	0.755	0.702	4.147	0.548	0.255	124	891	79	181	215	-0.699	69	112	88	127	23500	28152	0.963	1.066	-100	0	1
6	14	7	""	"krt2-6a"	16450	26010	120	187	211	138	65	105	105	117	66	56	58	26	0	220	266	164	61	97	97	108	60	55	80	51	0	0.667	0.627	0.709	0.639	3.639	0.711	0.152	87	786	34	205	275	-0.584	82	123	106	169	18388	23145	1.424	2.633	-100	0	1
6	15	7	""	"krt2-6a"	16860	26010	130	187	200	122	61	100	100	110	58	52	65	30	0	220	235	111	47	93	93	103	61	59	76	52	0	0.685	0.704	0.654	0.773	3.102	0.736	0.114	72	921	39	214	242	-0.546	87	127	100	142	14410	16916	1.552	2.164	-100	0	1
6	16	7	""	"krt2-6a"	17250	26010	140	185	243	329	135	103	103	114	129	113	33	7	0	258	320	406	126	93	93	106	89	83	75	45	0	0.497	0.617	0.780	0.786	3.858	1.222	0.244	57	1132	0	247	367	-1.009	82	165	140	227	13872	18218	1.000	2.404	-100	0	1
6	17	7	""	"spi"	17650	26010	140	295	328	212	64	105	105	121	100	82	75	46	0	394	410	199	48	94	94	112	86	76	90	72	0	0.633	0.706	0.781	0.713	2.771	0.783	0.356	148	1115	82	490	539	-0.660	190	300	223	316	48593	60732	2.070	3.465	-100	0	1
6	18	7	""	"spi"	18050	26010	130	222	235	101	42	97	97	108	79	73	70	41	0	302	341	161	47	92	92	104	98	94	83	54	0	0.595	0.554	0.574	0.556	3.531	0.409	0.240	146	878	93	335	387	-0.749	125	210	138	249	34380	49760	1.608	2.418	-100	0	1
6	19	7	""	"spi"	18460	26010	140	263	290	139	47	96	96	107	70	65	86	59	0	336	367	163	44	91	91	108	116	107	84	52	0	0.682	0.703	0.682	0.664	2.914	0.374	0.172	137	1129	88	412	470	-0.552	167	245	194	276	39704	50268	2.614	2.233	0	0	0
6	20	7	""	"spi"	18860	26010	140	288	317	121	38	107	107	120	75	62	91	65	0	325	359	182	50	97	97	120	120	100	77	44	0	0.794	0.802	0.843	0.902	2.820	0.613	0.237	156	1105	93	409	472	-0.333	181	228	210	262	49432	56041	2.627	1.992	-100	0	1
6	1	8	""	"mmp2"	11250	26430	140	225	241	108	44	112	112	122	66	54	65	41	0	339	347	162	46	96	96	113	83	73	88	68	0	0.465	0.514	0.503	0.484	3.144	0.392	0.196	158	1090	82	356	380	-1.105	113	243	129	251	38035	54781	1.803	2.819	-100	0	1
6	2	8	""	"mmp2"	11660	26420	140	241	246	104	42	108	108	125	126	100	52	13	0	332	366	187	51	103	103	124	188	151	65	19	0	0.581	0.525	0.523	0.545	2.942	0.356	0.185	152	1102	58	362	401	-0.783	133	229	138	263	37425	55568	0.960	1.287	-100	0	1
6	3	8	""	"mmp2"	12050	26420	160	241	257	122	47	112	112	131	127	96	50	14	0	310	341	165	48	103	103	127	191	150	54	13	0	0.623	0.609	0.573	0.574	3.068	0.322	0.262	163	1506	74	336	383	-0.683	129	207	145	238	41842	55555	0.992	1.120	-100	0	1
6	4	8	""	"mmp2"	12450	26410	150	219	273	260	95	105	105	148	377	254	7	2	0	309	364	381	104	98	98	198	1657	836	0	0	0	0.540	0.632	0.556	0.564	3.512	0.499	0.261	199	1162	75	325	434	-0.889	114	211	168	266	54270	72404	0.332	0.100	-100	0	1
6	5	8	""	"trfr"	12850	26420	150	711	768	334	43	105	105	128	272	212	90	61	0	1728	1766	621	35	102	102	128	279	217	100	98	0	0.373	0.398	0.393	0.369	1.961	0.363	0.652	177	1215	92	2232	2327	-1.423	606	1626	663	1664	135993	312513	2.353	5.871	0	0	0
6	6	8	""	"trfr"	13250	26410	150	694	737	309	41	102	102	127	184	144	96	79	0	1748	1786	609	34	99	99	132	291	220	99	97	0	0.359	0.376	0.379	0.355	1.895	0.344	0.652	173	1219	87	2241	2322	-1.478	592	1649	635	1687	127442	309013	3.315	5.684	0	0	0
6	7	8	""	"trfr"	13660	26420	140	702	716	266	37	103	103	112	60	53	98	98	0	1926	2000	726	36	99	99	113	78	69	100	100	0	0.328	0.322	0.328	0.307	2.027	0.269	0.597	163	1101	94	2426	2514	-1.608	599	1827	613	1901	116749	326012	10.067	24.192	0	0	0
6	8	8	""	"trfr"	14060	26410	150	699	719	285	39	103	103	111	63	56	98	96	0	1850	1890	695	36	98	98	115	111	96	99	98	0	0.340	0.344	0.340	0.333	1.992	0.300	0.650	174	1218	91	2348	2408	-1.556	596	1752	616	1792	125034	328885	9.651	15.991	0	0	0
6	9	8	""	"nup21"	14460	26420	140	220	281	483	171	107	107	123	97	78	53	25	0	251	283	149	52	102	102	119	88	73	70	39	0	0.758	0.961	0.721	0.731	3.563	4.364	0.094	125	1109	70	262	355	-0.400	113	149	174	181	35088	35334	1.629	1.864	-100	0	1
6	10	8	""	"nup21"	14860	26420	140	184	194	93	47	107	107	156	809	518	0	0	0	267	278	119	42	99	99	124	182	146	45	7	0	0.458	0.486	0.472	0.457	4.642	18.318	0.096	117	1143	80	245	266	-1.127	77	168	87	179	22654	32510	0.047	0.846	-100	0	1
6	11	8	""	"nup21"	15260	26420	130	205	223	109	48	112	112	123	78	63	53	23	0	252	296	194	65	100	100	121	95	78	73	37	0	0.612	0.566	0.542	0.542	3.917	0.272	0.106	130	888	83	245	307	-0.708	93	152	111	196	29032	38482	1.282	1.842	-100	0	1
6	12	8	""	"nup21"	15660	26420	140	195	214	109	50	104	104	116	73	62	58	30	0	238	262	139	53	95	95	106	55	51	82	61	0	0.636	0.659	0.732	0.661	4.381	0.962	0.085	136	1109	49	234	277	-0.653	91	143	110	167	29135	35578	1.342	2.836	-100	0	1
6	13	8	""	"igh4"	16080	26430	130	239	400	655	163	106	106	123	135	109	45	17	0	225	472	938	198	97	97	115	96	83	70	35	0	1.039	0.784	0.847	0.983	4.215	0.375	0.097	40	910	50	261	669	0.055	133	128	294	375	15987	18869	2.052	3.719	-100	0	1
6	14	8	""	"igh4"	16450	26430	140	174	217	142	65	102	102	117	113	96	37	13	0	228	268	193	72	95	95	112	111	99	58	24	0	0.541	0.665	0.602	0.667	4.506	0.393	0.071	81	1161	39	205	288	-0.886	72	133	115	173	17537	21677	0.885	1.405	-100	0	1
6	15	8	""	"igh4"	16880	26310	170	228	297	253	85	100	100	117	173	147	31	14	0	248	340	294	86	93	93	115	366	318	15	7	0	0.826	0.798	0.762	0.849	3.101	0.437	0.604	155	1535	0	283	444	-0.276	128	155	197	247	46072	52756	1.040	0.615	-100	0	1
6	16	8	""	"igh4"	17250	26410	140	184	235	180	76	96	96	110	98	89	45	23	0	198	274	233	85	89	89	103	77	74	65	38	0	0.807	0.751	0.860	0.855	3.311	0.532	0.235	81	1141	38	197	324	-0.309	88	109	139	185	18995	22223	1.276	2.221	-100	0	1
6	17	8	""	"rb1"	17650	26410	150	1059	1064	345	32	105	105	122	106	86	98	98	0	1590	1622	504	31	97	97	114	84	73	99	99	0	0.639	0.629	0.623	0.624	1.787	0.606	0.810	172	1220	92	2447	2484	-0.646	954	1493	959	1525	183010	279023	8.887	17.952	0	0	0
6	18	8	""	"rb1"	18060	26410	150	654	691	299	43	101	101	113	64	56	98	96	0	1130	1150	396	34	95	95	104	59	56	99	98	0	0.534	0.559	0.529	0.529	2.080	0.541	0.679	157	1235	90	1588	1645	-0.905	553	1035	590	1055	108487	180571	9.031	17.729	0	0	0
6	19	8	""	"rb1"	18460	26410	140	878	876	316	36	101	101	124	235	189	95	85	0	1401	1413	431	30	92	92	116	216	186	100	98	0	0.594	0.587	0.591	0.553	1.877	0.569	0.762	157	1107	93	2086	2096	-0.751	777	1309	775	1321	137460	221879	3.200	6.005	0	0	0
6	20	8	""	"rb1"	18850	26420	150	994	1007	319	31	105	105	122	82	67	99	99	0	1426	1461	502	34	93	93	115	111	96	99	98	0	0.667	0.659	0.643	0.666	1.836	0.611	0.713	185	1203	91	2222	2270	-0.584	889	1333	902	1368	186227	270377	10.793	12.126	0	0	0
6	1	9	""	"ly6a"	11250	26810	150	797	826	328	39	119	119	137	147	107	97	93	0	1014	1074	420	39	104	104	129	203	157	98	96	0	0.745	0.729	0.752	0.715	1.823	0.701	0.685	176	1216	94	1588	1677	-0.425	678	910	707	970	145420	189065	4.687	4.655	0	0	0
6	2	9	""	"ly6a"	11650	26820	150	777	806	251	31	109	109	122	139	113	100	96	0	1124	1147	398	34	100	100	114	73	64	100	100	0	0.652	0.666	0.679	0.671	1.680	0.626	0.749	171	1221	91	1692	1744	-0.617	668	1024	697	1047	137792	196203	4.921	14.151	0	0	0
6	3	9	""	"ly6a"	12060	26810	150	805	805	248	30	109	109	126	90	71	99	97	0	1089	1121	417	37	103	103	124	103	83	98	98	0	0.706	0.684	0.703	0.708	1.805	0.638	0.719	172	1216	91	1682	1714	-0.502	696	986	696	1018	138379	192734	7.544	9.680	0	0	0
6	4	9	""	"ly6a"	12450	26820	150	743	757	267	35	104	104	118	77	65	98	97	0	1120	1097	357	32	99	99	126	520	412	90	46	0	0.626	0.654	0.664	0.645	1.767	0.632	0.699	182	1206	96	1660	1651	-0.676	639	1021	653	998	137834	199690	8.299	1.867	0	0	0
6	5	9	""	"styx"	12850	26820	150	189	241	265	109	105	105	135	293	217	7	1	0	298	392	749	191	100	100	209	1531	732	1	1	0	0.424	0.466	0.529	0.555	3.471	0.312	0.628	153	1224	78	282	428	-1.238	84	198	136	292	36890	60002	0.362	0.120	-100	0	1
6	6	9	""	"styx"	13250	26820	150	198	218	109	50	105	105	120	86	71	51	25	0	333	339	138	40	99	99	146	874	598	0	0	0	0.397	0.471	0.442	0.429	3.084	0.028	0.075	144	1233	75	327	353	-1.333	93	234	113	240	31444	48873	1.140	0.221	-100	0	1
6	7	9	""	"styx"	13660	26820	140	188	209	108	51	103	103	116	77	66	54	24	0	301	326	130	39	97	97	111	78	70	93	65	0	0.417	0.463	0.471	0.471	2.789	0.422	0.178	131	1136	92	289	335	-1.262	85	204	106	229	27410	42703	1.208	2.756	-100	0	1
6	8	9	""	"styx"	14050	26820	140	205	217	92	42	101	101	118	143	121	35	5	0	310	347	172	49	96	96	111	100	90	86	52	0	0.486	0.462	0.535	0.445	3.490	1.749	0.053	136	1124	77	318	367	-1.041	104	214	116	251	29504	47171	0.692	2.360	-100	0	1
6	9	9	""	"ms4a1"	14460	26810	150	187	198	95	47	107	107	122	160	131	18	1	0	272	312	148	47	101	101	121	163	134	53	19	0	0.468	0.431	0.524	0.502	3.425	0.209	0.002	159	1227	90	251	302	-1.095	80	171	91	211	31514	49546	0.475	1.172	-100	0	1
6	10	9	""	"ms4a1"	14850	26810	140	201	212	96	45	106	106	199	1069	537	0	0	0	304	311	125	40	106	106	200	954	477	0	0	0	0.480	0.517	0.552	0.512	3.760	3.933	0.021	149	1096	81	293	311	-1.059	95	198	106	205	31656	46369	0.012	0.116	-100	0	1
6	11	9	""	"ms4a1"	15250	26810	140	189	207	102	49	113	113	134	122	91	32	6	0	264	292	126	43	106	106	124	113	91	73	27	0	0.481	0.505	0.537	0.482	3.845	0.638	0.173	146	1110	78	234	280	-1.056	76	158	94	186	30229	42575	0.598	1.487	-100	0	1
6	12	9	""	"ms4a1"	15650	26810	150	192	218	187	85	108	108	141	262	185	6	1	0	274	306	141	46	103	103	130	187	143	44	9	0	0.491	0.542	0.520	0.500	3.497	0.851	0.170	151	1235	77	255	313	-1.026	84	171	110	203	32886	46160	0.294	0.941	-100	0	1
6	13	9	""	"wbscr22"	16060	26820	110	201	218	95	43	106	106	137	455	332	0	0	0	255	284	131	46	98	98	117	115	98	67	32	0	0.605	0.602	0.713	0.761	3.665	0.334	0.127	80	622	84	252	298	-0.725	95	157	112	186	17452	22708	0.178	1.452	-100	0	1
6	14	9	""	"wbscr22"	16450	26810	140	164	182	89	48	103	103	116	75	64	41	16	0	245	277	133	48	97	97	112	113	100	66	31	0	0.412	0.439	0.541	0.518	4.233	0.324	0.153	122	1139	83	209	259	-1.279	61	148	79	180	22180	33783	0.880	1.460	-100	0	1
6	15	9	""	"wbscr22"	16860	26810	120	168	191	130	68	99	99	109	57	52	53	28	0	226	244	118	48	94	94	105	74	70	67	45	0	0.523	0.613	0.736	0.621	4.233	0.570	0.038	108	796	78	201	242	-0.935	69	132	92	150	20637	26372	1.439	1.878	-100	0	1
6	16	9	""	"wbscr22"	17250	26810	130	177	192	84	43	99	99	110	66	60	58	27	0	232	253	132	52	90	90	103	78	75	76	44	0	0.549	0.571	0.632	0.606	3.416	0.223	0.058	118	892	70	220	256	-0.865	78	142	93	163	22658	29891	1.242	1.923	-100	0	1
6	17	9	""	"pdk4"	17660	26810	140	744	760	258	33	117	117	165	310	187	91	52	0	924	926	293	31	106	106	161	329	204	97	70	0	0.767	0.784	0.838	0.760	1.886	0.765	0.692	159	1105	95	1445	1463	-0.383	627	818	643	820	120798	147268	1.919	2.325	0	0	0
6	18	9	""	"pdk4"	18060	26810	140	644	660	238	36	100	100	112	72	64	99	96	0	835	845	268	31	92	92	117	235	200	98	85	0	0.732	0.744	0.734	0.719	1.844	0.657	0.644	152	1116	95	1287	1313	-0.450	544	743	560	753	100311	128466	7.611	3.098	0	0	0
6	19	9	""	"pdk4"	18450	26810	140	656	750	667	88	97	97	116	113	97	98	95	0	908	1227	2333	190	95	95	111	111	100	98	97	0	0.688	0.577	0.667	0.687	1.869	0.304	0.733	161	1099	85	1372	1785	-0.540	559	813	653	1132	120746	197471	5.611	10.054	0	0	0
6	20	9	""	"pdk4"	18850	26810	150	722	752	289	38	104	104	118	76	64	99	98	0	989	1042	361	34	96	96	115	98	85	99	99	0	0.692	0.685	0.679	0.674	1.655	0.646	0.691	183	1207	92	1511	1594	-0.531	618	893	648	946	137650	190660	8.342	9.459	0	0	0
6	1	10	""	"sp6"	11250	27220	140	1544	1526	406	26	123	123	168	502	298	96	84	0	2166	2136	630	29	111	111	161	514	319	98	92	0	0.691	0.693	0.691	0.698	1.501	0.667	0.859	163	1101	87	3476	3428	-0.533	1421	2055	1403	2025	248757	348207	2.705	3.842	0	0	0
6	2	10	""	"sp6"	11650	27220	150	1678	1643	390	23	113	113	127	93	73	100	100	0	2245	2226	605	27	106	106	121	91	75	100	100	0	0.732	0.722	0.738	0.733	1.568	0.699	0.849	177	1215	91	3704	3650	-0.450	1565	2139	1530	2120	290875	394029	16.301	23.132	0	0	0
6	3	10	""	"sp6"	12050	27220	150	1599	1593	402	25	113	113	124	83	66	99	98	0	2239	2217	554	24	103	103	116	70	60	99	99	0	0.696	0.700	0.690	0.707	1.585	0.687	0.870	179	1209	85	3622	3594	-0.523	1486	2136	1480	2114	285211	396771	17.699	30.014	0	0	0
6	4	10	""	"sp6"	12460	27220	150	1570	1579	436	27	108	108	119	80	67	100	98	0	2315	2266	584	25	103	103	115	90	78	100	100	0	0.661	0.680	0.689	0.670	1.464	0.670	0.884	180	1208	92	3674	3634	-0.597	1462	2212	1471	2163	284158	407829	18.250	23.900	0	0	0
6	5	10	""	"il4r"	12850	27220	140	651	661	204	30	111	111	121	63	52	100	100	0	913	947	334	35	104	104	117	80	68	100	99	0	0.667	0.652	0.683	0.661	1.718	0.601	0.676	157	1107	96	1349	1393	-0.584	540	809	550	843	103843	148660	8.571	10.375	0	0	0
6	6	10	""	"il4r"	13260	27220	140	650	658	225	34	107	107	122	91	74	100	98	0	909	950	293	30	99	99	129	232	179	100	93	0	0.670	0.647	0.658	0.634	1.653	0.621	0.679	154	1114	95	1353	1402	-0.578	543	810	551	851	101258	146251	5.890	3.539	0	0	0
6	7	10	""	"il4r"	13660	27210	130	662	665	214	32	112	112	125	82	65	100	97	0	962	970	308	31	103	103	121	102	84	99	97	0	0.640	0.638	0.608	0.636	1.807	0.597	0.685	145	879	95	1409	1420	-0.644	550	859	553	867	96361	140670	6.585	8.324	0	0	0
6	8	10	""	"il4r"	14060	27220	130	639	648	218	33	103	103	115	73	63	99	97	0	957	984	331	33	99	99	111	73	65	99	98	0	0.625	0.616	0.623	0.612	1.863	0.572	0.647	148	872	86	1394	1430	-0.678	536	858	545	885	95854	145669	7.301	11.959	0	0	0
6	9	10	""	"r-ras"	14450	27220	140	500	552	255	46	105	105	121	97	80	98	90	0	653	705	309	43	101	101	121	153	126	96	87	0	0.716	0.740	0.680	0.730	2.011	0.711	0.592	153	1111	84	947	1051	-0.482	395	552	447	604	84484	107840	4.443	3.817	0	0	0
6	10	10	""	"r-ras"	14860	27210	130	536	564	192	34	102	102	117	82	70	100	96	0	686	727	274	37	99	99	120	111	92	99	95	0	0.739	0.736	0.728	0.746	1.662	0.702	0.682	147	877	97	1021	1090	-0.436	434	587	462	628	82932	106886	5.451	5.468	0	0	0
6	11	10	""	"r-ras"	15250	27220	130	552	586	219	37	103	103	122	101	82	97	90	0	658	711	252	35	101	101	121	112	92	100	97	0	0.806	0.792	0.766	0.763	1.796	0.772	0.615	142	881	92	1006	1093	-0.311	449	557	483	610	83233	100984	4.594	5.268	0	0	0
6	12	10	""	"r-ras"	15660	27210	130	537	549	195	35	113	113	132	88	66	97	89	0	708	752	243	32	109	109	129	101	78	100	99	0	0.708	0.678	0.667	0.642	1.954	0.652	0.610	143	885	98	1023	1079	-0.498	424	599	436	643	78491	107606	4.739	6.168	0	0	0
6	13	10	""	"mic1"	16060	27210	150	1173	1201	444	36	108	108	123	90	73	99	98	0	1529	1541	498	32	98	98	116	99	85	100	99	0	0.744	0.757	0.750	0.743	1.791	0.753	0.758	172	1220	84	2496	2536	-0.427	1065	1431	1093	1443	206509	265077	11.978	14.394	0	0	0
6	14	10	""	"mic1"	16460	27210	140	1169	1155	294	25	105	105	119	91	76	100	100	0	1618	1585	422	26	95	95	108	98	90	99	99	0	0.699	0.705	0.708	0.698	1.445	0.685	0.839	168	1096	94	2587	2540	-0.517	1064	1523	1050	1490	193958	266306	11.385	15.071	0	0	0
6	15	10	""	"mic1"	16860	27210	150	1221	1212	363	29	102	102	109	57	52	100	99	0	1526	1595	459	28	94	94	103	70	67	100	100	0	0.781	0.740	0.737	0.727	1.544	0.724	0.825	171	1221	95	2551	2611	-0.357	1119	1432	1110	1501	207231	272710	19.351	21.314	0	0	0
6	16	10	""	"mic1"	17250	27210	150	1134	1127	333	29	100	100	109	63	57	99	98	0	1455	1453	464	31	95	95	108	102	94	99	97	0	0.760	0.756	0.747	0.764	1.831	0.727	0.811	184	1204	94	2394	2385	-0.396	1034	1360	1027	1358	207391	267414	16.159	13.186	0	0	0
6	17	10	""	"buffer"	17650	27200	150	97	113	62	54	110	110	177	299	168	0	0	0	95	105	48	45	100	100	184	351	190	0	0	0	2.600	0.600	1.048	1.281	3.903	0.950	0.213	156	1272	100	-18	8	1.379	-13	-5	3	5	17678	16400	-0.214	-0.225	-100	0	1
6	18	10	""	"buffer"	18050	27200	150	99	104	46	44	97	97	107	59	55	10	3	0	96	110	84	76	90	90	100	59	59	16	4	0	0.333	0.350	0.862	0.776	4.680	0.143	0.011	156	1272	100	8	27	-1.586	2	6	7	20	16240	17113	-0.051	0.169	-100	0	1
6	19	10	""	"buffer"	18400	27210	70	290	2265	3971	175	98	98	105	43	40	100	87	0	268	1082	1809	167	89	89	105	71	67	87	62	0	1.073	2.182	1.596	1.593	3.323	2.217	0.953	8	218	47	371	3160	0.102	192	179	2167	993	18118	8652	50.233	13.761	0	0	0
6	20	10	""	"buffer"	18930	27200	90	221	288	138	47	111	111	131	142	108	46	23	0	202	249	172	69	103	103	125	166	132	30	7	0	1.111	1.212	0.895	1.466	8.524	0.477	0.018	13	436	0	209	323	0.152	110	99	177	146	3743	3233	1.106	0.747	-100	0	1
6	1	11	""	"sp3"	11250	27620	150	2248	2268	504	22	124	124	175	489	279	99	98	0	2587	2546	681	26	114	114	166	489	294	98	96	0	0.859	0.882	0.879	0.914	1.687	0.860	0.883	189	1203	89	4597	4576	-0.219	2124	2473	2144	2432	428599	481256	4.280	4.867	0	0	0
6	2	11	""	"sp3"	11650	27620	160	2159	2163	533	24	116	116	138	151	109	100	100	0	2454	2572	1590	61	107	107	128	135	105	100	100	0	0.870	0.830	0.886	0.858	1.569	0.622	0.569	198	1482	94	4390	4512	-0.201	2043	2347	2047	2465	428229	509300	13.411	18.104	0	0	0
6	3	11	""	"sp3"	12050	27620	160	2215	2177	507	23	113	113	132	108	81	100	98	0	2541	2494	621	24	105	105	130	195	150	100	98	0	0.863	0.864	0.882	0.866	1.659	0.850	0.874	191	1493	91	4538	4453	-0.213	2102	2436	2064	2389	415712	476427	18.935	12.123	0	0	0
6	4	11	""	"sp3"	12460	27620	160	2212	2206	599	27	112	112	135	299	221	100	98	0	2508	2502	650	25	105	105	126	205	162	99	98	0	0.874	0.874	0.876	0.878	1.648	0.867	0.858	208	1468	93	4503	4491	-0.194	2100	2403	2094	2397	458905	520508	6.926	11.590	0	0	0
6	5	11	""	"tgfb1"	12860	27620	150	2368	2058	1166	56	112	112	136	332	244	88	73	0	2345	2100	1208	57	102	102	128	255	199	91	81	0	1.006	0.974	0.977	0.998	2.171	0.970	0.876	167	1225	96	4499	3944	0.009	2256	2243	1946	1998	343625	350699	5.789	7.733	0	0	0
6	6	11	""	"tgfb1"	13260	27620	140	2003	1861	1124	60	110	110	138	237	171	90	80	0	2159	2032	1261	62	104	104	135	149	110	94	87	0	0.921	0.908	0.885	0.915	2.126	0.894	0.822	170	1094	95	3948	3679	-0.119	1893	2055	1751	1928	316441	345379	7.270	12.732	0	0	0
6	7	11	""	"tgfb1"	13660	27620	140	2046	1958	1151	58	111	111	130	147	113	95	90	0	2140	2014	1248	61	105	105	122	85	69	96	93	0	0.951	0.968	0.936	1.017	2.560	0.944	0.848	163	1105	95	3970	3756	-0.072	1935	2035	1847	1909	319075	328320	12.435	22.259	0	0	0
6	8	11	""	"tgfb1"	14060	27620	140	2153	2003	1113	55	102	102	115	85	73	100	100	0	2353	2139	1246	58	98	98	115	159	138	94	91	0	0.910	0.931	0.913	0.964	1.929	0.899	0.836	159	1109	95	4306	3942	-0.136	2051	2255	1901	2041	318520	340067	22.212	12.730	0	0	0
6	9	11	""	"pnp"	14450	27630	120	2968	2907	644	22	104	104	126	124	98	100	100	0	2623	2530	693	27	99	99	123	131	106	99	99	0	1.135	1.153	1.124	1.204	1.549	1.136	0.903	121	791	90	5388	5234	0.183	2864	2524	2803	2431	351752	306181	22.427	18.374	0	0	0
6	10	11	""	"pnp"	14850	27630	130	2979	2926	651	22	110	110	127	136	107	100	99	0	2668	2581	659	25	105	105	131	305	232	100	98	0	1.119	1.137	1.138	1.150	1.562	1.133	0.882	129	895	89	5432	5292	0.162	2869	2563	2816	2476	377485	332904	20.581	8.033	0	0	0
6	11	11	""	"pnp"	15260	27630	120	2946	2921	635	21	105	105	118	67	56	100	100	0	2631	2570	647	25	99	99	115	82	71	100	100	0	1.122	1.140	1.147	1.157	1.446	1.133	0.901	127	785	95	5373	5287	0.166	2841	2532	2816	2471	370938	326441	41.836	29.939	0	0	0
6	12	11	""	"pnp"	15660	27630	130	2916	2762	911	32	113	113	129	76	58	98	98	0	2688	2477	918	37	96	96	115	110	95	96	95	0	1.081	1.113	1.077	1.124	2.283	1.101	0.880	138	886	86	5395	5030	0.112	2803	2592	2649	2381	381193	341860	34.645	21.473	0	0	0
6	13	11	""	"timp2"	16050	27610	90	5144	4679	1638	35	103	103	122	87	71	100	98	0	5964	5670	1600	28	96	96	107	78	72	100	100	0	0.859	0.821	0.830	0.743	1.847	0.834	0.920	74	378	87	10909	10150	-0.219	5041	5868	4576	5574	346263	419604	52.379	71.321	0	0	0
6	14	11	""	"timp2"	16450	27620	100	4812	4260	1613	37	104	104	120	128	106	100	100	0	5527	5024	1992	39	96	96	115	174	151	97	97	0	0.867	0.843	0.831	0.879	2.107	0.828	0.905	83	537	87	10139	9084	-0.206	4708	5431	4156	4928	353603	416957	32.344	28.213	0	0	0
6	15	11	""	"timp2"	16850	27610	90	4941	4296	1485	34	116	116	164	290	176	100	97	0	5821	5175	1901	36	99	99	154	330	214	95	95	0	0.843	0.823	0.819	0.887	2.124	0.808	0.909	83	365	95	10547	9256	-0.246	4825	5722	4180	5076	356566	429498	14.248	15.215	0	0	0
6	16	11	""	"timp2"	17250	27610	90	4313	4186	1137	27	98	98	108	57	52	100	100	0	5472	5246	1197	22	93	93	106	104	98	100	100	0	0.784	0.793	0.804	0.775	1.389	0.793	0.913	77	375	97	9594	9241	-0.351	4215	5379	4088	5153	322297	403904	71.544	49.423	0	0	0
6	17	11	""	"sp5"	17650	27600	150	97	105	43	40	100	100	110	60	54	12	1	0	96	107	101	94	89	89	100	77	77	4	1	0	-0.429	0.278	1.429	1.097	4.370	0.132	0.004	156	1272	100	4	23	Error	-3	7	5	18	16404	16655	-0.083	0.091	-100	0	1
6	18	11	""	"sp5"	18050	27600	150	88	99	49	49	101	101	117	97	82	4	0	0	90	101	55	54	94	94	119	164	137	1	0	0	3.250	-0.286	1.214	1.116	4.059	0.436	0.036	156	1272	100	-17	5	1.700	-13	-4	-2	7	15471	15681	-0.186	-0.110	-100	0	1
6	19	11	""	"sp5"	18450	27600	150	94	103	55	53	106	106	141	210	148	1	0	0	86	105	72	68	95	95	152	337	221	1	0	0	1.333	-0.300	1.071	1.068	3.725	0.216	0.184	156	1272	100	-21	7	0.415	-12	-9	-3	10	16122	16397	-0.181	-0.139	-100	0	1
6	20	11	""	"sp5"	18830	27550	100	233	228	111	48	101	101	113	71	62	62	37	0	190	215	116	53	93	93	109	85	77	50	25	0	1.361	1.041	1.127	1.584	7.566	0.874	0.021	8	644	0	229	249	0.445	132	97	127	122	1823	1719	1.620	1.247	-100	0	1
7	1	1	""	"sp4"	2280	32560	140	1406	1369	416	30	96	96	106	64	60	100	100	0	1786	1760	519	29	92	92	101	80	79	100	100	0	0.773	0.763	0.768	0.763	1.481	0.755	0.862	163	1105	89	3004	2941	-0.371	1310	1694	1273	1668	223164	286935	19.734	20.738	0	0	0
7	2	1	""	"sp4"	2670	32620	140	1437	1487	482	32	100	100	139	590	424	95	64	0	1957	1915	553	28	89	89	117	197	168	100	99	0	0.716	0.760	0.723	0.752	1.475	0.763	0.850	148	1108	85	3205	3213	-0.482	1337	1868	1387	1826	220118	283435	2.285	9.127	0	0	0
7	3	1	""	"sp4"	3070	32650	150	1600	1620	475	29	100	100	113	81	71	100	99	0	1995	2022	534	26	94	94	112	102	91	100	100	0	0.789	0.788	0.792	0.774	1.478	0.786	0.868	176	1216	96	3401	3448	-0.342	1500	1901	1520	1928	285068	355862	18.605	18.725	0	0	0
7	4	1	""	"sp4"	3480	32610	150	1628	1636	378	23	96	96	105	57	54	100	100	0	2112	2079	577	27	89	89	97	49	50	100	100	0	0.757	0.774	0.764	0.792	1.522	0.747	0.868	168	1220	91	3555	3530	-0.402	1532	2023	1540	1990	274910	349347	26.860	40.449	0	0	0
7	5	1	""	"abp1"	3890	32590	140	226	244	102	41	93	93	100	45	45	88	69	0	284	302	135	44	89	89	97	49	50	91	78	0	0.682	0.709	0.692	0.716	3.054	0.617	0.293	147	1115	94	328	364	-0.552	133	195	151	213	35817	44346	3.200	4.184	0	0	0
7	6	1	""	"abp1"	4280	32590	140	250	253	118	46	94	94	101	50	49	80	65	0	301	326	155	47	88	88	95	47	49	93	85	0	0.732	0.668	0.743	0.710	4.063	0.531	0.181	147	1119	84	369	397	-0.450	156	213	159	238	37246	47897	3.040	4.915	0	0	0
7	7	1	""	"abp1"	4680	32600	140	224	243	113	46	98	98	106	57	53	76	54	0	272	317	159	50	90	90	97	50	51	92	81	0	0.692	0.639	0.659	0.568	3.451	0.512	0.249	154	1096	68	308	372	-0.531	126	182	145	227	37450	48764	2.404	4.400	0	0	0
7	8	1	""	"abp1"	5080	32600	150	211	233	116	49	104	104	125	321	256	4	0	0	284	319	188	58	98	98	124	355	286	17	2	0	0.575	0.584	0.619	0.634	3.384	0.371	0.157	157	1228	85	293	350	-0.798	107	186	129	221	36549	50024	0.336	0.549	-100	0	1
7	9	1	""	"ctss"	5480	32600	130	18108	20760	8699	41	105	105	116	64	55	100	100	0	27997	33958	15698	46	99	99	109	60	55	100	100	7	0.645	0.610	0.628	0.620	1.249	0.592	0.969	145	879	82	45901	54514	-0.633	18003	27898	20655	33859	3010179	4923850	322.563	564.150	0	0	0
7	10	1	""	"ctss"	5880	32610	140	19407	21660	9859	45	106	106	124	192	154	100	100	0	29985	35267	17268	48	97	97	118	125	105	100	100	11	0.646	0.613	0.627	0.623	1.513	0.598	0.968	143	1125	87	49189	56724	-0.630	19301	29888	21554	35170	3097347	5043131	112.167	281.192	0	0	0
7	11	1	""	"ctss"	6290	32600	130	17693	20915	9209	44	101	101	112	70	62	100	100	0	27105	33844	16102	47	97	97	114	112	98	100	100	9	0.651	0.617	0.627	0.622	1.202	0.601	0.975	153	871	88	44600	54561	-0.619	17592	27008	20814	33747	3199980	5178179	297.186	301.161	0	0	0
7	12	1	""	"ctss"	6680	32600	140	16635	19521	8996	46	103	103	117	72	61	100	100	0	26741	32625	15665	48	98	98	112	82	73	100	100	8	0.621	0.597	0.605	0.602	1.238	0.586	0.969	167	1097	92	43175	51945	-0.687	16532	26643	19418	32527	3260058	5448331	269.500	396.500	0	0	0
7	13	1	""	"actin"	7080	32590	140	43689	41738	9489	22	111	111	121	71	58	100	100	0	58837	55812	11762	21	109	109	125	91	72	100	100	7	0.742	0.747	0.738	0.741	1.390	0.745	0.957	160	1104	86	102306	97330	-0.431	43578	58728	41627	55703	6678151	8929908	586.155	611.945	0	0	0
7	14	1	""	"actin"	7490	32590	140	44356	40638	12089	29	120	120	154	201	130	100	100	0	59660	52880	16922	32	119	119	167	452	270	100	100	12	0.743	0.768	0.740	0.796	1.641	0.756	0.952	156	1112	91	103777	93279	-0.429	44236	59541	40518	52761	6339580	8249285	201.413	116.622	0	0	0
7	15	1	""	"actin"	7880	32590	160	30500	27236	18709	68	117	117	203	279	137	98	92	0	45746	36879	25111	68	113	113	202	433	214	89	81	3	0.666	0.738	0.748	0.928	2.145	0.735	0.950	220	1419	29	76016	63885	-0.586	30383	45633	27119	36766	5991907	8113378	96.892	84.704	0	0	0
7	16	1	""	"actin"	8290	32590	160	40940	36110	14672	40	111	111	173	249	143	100	99	0	56355	48345	19624	40	113	113	170	234	137	100	100	5	0.726	0.746	0.738	0.764	1.590	0.742	0.955	206	1474	96	97071	84231	-0.462	40829	56242	35999	48232	7438667	9959068	144.325	205.876	0	0	0
7	17	1	""	"sp7"	8680	32590	140	1488	1450	394	27	103	103	114	64	56	100	100	0	1830	1811	474	26	106	106	120	124	103	100	100	0	0.803	0.790	0.803	0.783	1.538	0.778	0.839	155	1109	92	3109	3052	-0.317	1385	1724	1347	1705	224717	280677	20.875	13.637	0	0	0
7	18	1	""	"sp7"	9080	32580	130	1454	1450	348	24	109	109	117	65	55	100	100	0	1917	1944	530	27	104	104	117	73	62	99	99	0	0.742	0.729	0.738	0.727	1.479	0.700	0.824	144	880	95	3158	3181	-0.431	1345	1813	1341	1840	208783	279902	20.508	25.027	0	0	0
7	19	1	""	"sp7"	9480	32590	140	1369	1480	611	41	113	113	139	203	146	98	96	0	1820	1836	643	35	108	108	130	133	102	100	98	0	0.734	0.791	0.759	0.777	1.729	0.819	0.772	164	1087	71	2968	3095	-0.446	1256	1712	1367	1728	242768	301066	6.606	12.827	0	0	0
7	20	1	""	"sp7"	9880	32600	150	1491	1484	411	27	113	113	129	89	68	100	100	0	1929	1924	522	27	109	109	129	102	79	100	100	0	0.757	0.755	0.757	0.757	1.564	0.736	0.837	161	1231	94	3198	3186	-0.402	1378	1820	1371	1815	238852	309707	15.225	17.598	0	0	0
7	1	2	""	"ara"	2290	32970	90	157	185	97	52	104	104	112	69	61	41	17	0	272	279	105	37	89	89	112	93	83	82	47	0	0.290	0.426	0.775	0.532	4.485	0.267	0.058	17	390	0	236	271	-1.786	53	183	81	190	3151	4745	1.058	1.796	-100	0	1
7	2	2	""	"ara"	2670	32980	120	208	240	177	73	99	99	111	75	67	63	36	0	209	287	332	115	90	90	108	108	100	50	33	0	0.916	0.716	0.706	0.592	6.080	0.327	0.057	36	830	6	228	338	-0.127	109	119	141	197	8629	10317	1.720	1.657	-100	0	1
7	3	2	""	"ara"	3080	33000	150	105	114	59	51	101	101	124	126	101	3	0	0	104	114	61	53	95	95	116	140	120	4	0	0	0.444	0.684	1.136	1.198	3.867	0.506	0.056	156	1272	100	13	32	-1.171	4	9	13	19	17780	17744	-0.079	-0.014	-100	0	1
7	4	2	""	"ara"	3470	33050	100	291	330	170	51	108	108	129	98	75	75	50	0	363	375	201	53	94	94	119	150	126	75	37	0	0.680	0.790	0.783	0.669	3.833	0.804	0.172	16	576	54	452	503	-0.556	183	269	222	281	5280	6001	2.051	1.707	-100	0	1
7	5	2	""	"cxcl10"	3890	32980	150	889	895	283	31	93	93	98	43	43	99	99	0	967	997	324	32	85	85	91	44	48	100	99	0	0.902	0.879	0.863	0.892	1.625	0.869	0.780	182	1206	89	1678	1714	-0.149	796	882	802	912	162972	181410	18.535	20.591	0	0	0
7	6	2	""	"cxcl10"	4270	32970	140	974	954	263	27	100	100	106	49	46	100	100	0	995	1022	307	30	92	92	101	57	56	100	100	0	0.968	0.918	0.902	0.920	1.528	0.900	0.786	169	1095	80	1777	1784	-0.047	874	903	854	930	161267	172676	17.306	16.158	0	0	0
7	7	2	""	"cxcl10"	4680	32990	150	916	932	272	29	100	100	107	67	62	100	99	0	967	1154	1543	133	93	93	104	151	145	99	98	0	0.934	0.784	0.903	0.890	1.642	0.285	0.357	181	1211	91	1690	1893	-0.099	816	874	832	1061	168616	208927	12.313	6.954	0	0	0
7	8	2	""	"cxcl10"	5090	32990	160	903	908	287	31	98	98	107	49	45	100	100	0	955	992	325	32	93	93	103	54	52	100	100	0	0.934	0.901	0.905	0.898	1.633	0.889	0.779	198	1486	91	1667	1709	-0.099	805	862	810	899	179789	196388	16.347	16.463	0	0	0
7	9	2	""	"anxa4"	5480	32990	150	2352	2306	594	25	105	105	124	132	106	100	100	0	3626	3632	1006	27	104	104	130	169	130	100	100	0	0.638	0.624	0.620	0.623	1.465	0.603	0.879	179	1213	91	5769	5729	-0.648	2247	3522	2201	3528	412746	650137	16.530	20.722	0	0	0
7	10	2	""	"anxa4"	5880	32990	140	2380	2326	604	25	103	103	119	89	74	100	100	0	3736	3632	1015	27	94	94	110	94	85	100	100	0	0.625	0.628	0.619	0.633	1.356	0.611	0.904	164	1100	90	5919	5761	-0.678	2277	3642	2223	3538	381532	595582	24.798	37.468	0	0	0
7	11	2	""	"anxa4"	6280	32980	150	2344	2323	602	25	101	101	110	59	53	100	100	0	3761	3730	957	25	98	98	110	67	60	100	100	0	0.612	0.612	0.600	0.609	1.320	0.599	0.913	174	1218	92	5906	5854	-0.708	2243	3663	2222	3632	404118	649072	37.508	54.030	0	0	0
7	12	2	""	"anxa4"	6680	32990	160	2225	2222	670	30	101	101	116	93	80	99	99	0	3474	3521	1154	32	99	99	115	86	74	100	100	0	0.629	0.620	0.617	0.619	1.571	0.599	0.896	189	1491	88	5499	5543	-0.669	2124	3375	2121	3422	419950	665464	22.645	39.605	0	0	0
7	13	2	""	"cxcl10-bis"	7080	32990	150	692	707	245	34	100	100	108	55	50	100	98	0	792	784	270	34	98	98	108	57	52	100	100	0	0.853	0.885	0.887	0.879	1.783	0.869	0.667	176	1210	92	1286	1293	-0.229	592	694	607	686	124383	137937	10.891	11.860	0	0	0
7	14	2	""	"cxcl10-bis"	7490	33000	150	761	835	529	63	115	115	318	2330	732	0	0	0	841	850	308	36	117	117	251	1842	733	0	0	0	0.892	0.982	0.927	0.946	1.715	1.428	0.462	158	1234	94	1370	1453	-0.165	646	724	720	733	131885	134305	0.222	0.325	-100	0	1
7	15	2	""	"cxcl10-bis"	7880	32990	160	731	796	387	48	118	118	161	148	91	97	85	0	697	747	377	50	115	115	165	185	112	92	71	0	1.053	1.073	1.155	1.110	1.922	1.074	0.674	277	1259	0	1195	1310	0.075	613	582	678	632	220392	206864	4.291	3.146	-50	0	0
7	16	2	""	"cxcl10-bis"	8280	32990	150	761	756	268	35	107	107	133	115	86	98	93	0	830	1081	2563	237	105	105	141	280	198	95	71	0	0.902	0.665	0.891	0.848	2.104	0.078	0.102	189	1191	94	1379	1625	-0.149	654	725	649	976	142941	204299	5.417	3.357	0	0	0
7	17	2	""	"sp2"	8690	33000	140	1822	1815	458	25	101	101	114	61	53	100	100	0	2310	2402	637	26	104	104	119	90	75	100	100	0	0.780	0.746	0.770	0.744	1.531	0.726	0.866	148	1120	87	3927	4012	-0.358	1721	2206	1714	2298	268650	355501	27.885	25.367	0	0	0
7	18	2	""	"sp2"	9090	33000	130	1835	1800	421	23	104	104	116	67	57	100	100	0	2292	2337	631	27	108	108	125	130	104	100	100	0	0.793	0.761	0.746	0.770	1.485	0.731	0.874	137	885	95	3915	3925	-0.335	1731	2184	1696	2229	246668	320196	25.134	17.015	0	0	0
7	19	2	""	"sp2"	9480	33000	130	1756	1825	520	28	110	110	128	84	65	100	100	0	2393	2369	581	24	109	109	124	85	68	100	100	0	0.721	0.759	0.756	0.751	1.335	0.755	0.880	143	885	98	3930	3975	-0.472	1646	2284	1715	2260	260913	338799	20.202	26.412	0	0	0
7	20	2	""	"sp2"	9880	32990	140	1660	1665	452	27	115	115	133	111	83	100	100	0	2267	2277	694	30	108	108	136	172	126	99	98	0	0.716	0.715	0.727	0.722	1.706	0.682	0.828	154	1110	92	3704	3719	-0.482	1545	2159	1550	2169	256470	350615	13.802	12.448	0	0	0
7	1	3	""	"apc"	2280	33390	140	721	737	242	32	101	101	114	100	87	100	97	0	961	1004	371	36	90	90	104	87	83	100	100	0	0.712	0.696	0.681	0.701	1.709	0.649	0.707	168	1096	83	1491	1550	-0.490	620	871	636	914	123846	168738	6.230	10.345	0	0	0
7	2	3	""	"apc"	2680	33400	140	740	767	341	44	101	101	125	124	99	97	92	0	1085	1124	421	37	91	91	121	153	126	100	98	0	0.643	0.645	0.639	0.617	1.850	0.647	0.661	169	1087	91	1633	1699	-0.637	639	994	666	1033	129553	189905	5.177	6.556	0	0	0
7	3	3	""	"apc"	3080	33380	150	722	734	254	34	106	106	130	112	86	98	95	0	1084	1055	377	35	93	93	123	141	114	98	96	0	0.622	0.653	0.633	0.657	1.857	0.604	0.667	189	1185	82	1607	1590	-0.685	616	991	628	962	138692	199451	5.393	6.610	0	0	0
7	4	3	""	"apc"	3480	33400	160	723	774	366	47	104	104	136	184	135	96	88	0	1017	1017	417	41	99	99	132	165	125	97	92	0	0.674	0.730	0.674	0.737	1.938	0.785	0.587	200	1473	81	1537	1588	-0.569	619	918	670	918	154766	203445	3.467	5.364	0	0	0
7	5	3	""	"cxcl11"	3900	33440	50	299	383	268	69	138	138	153	99	64	72	45	0	245	263	111	42	134	134	163	101	61	54	27	0	1.450	1.899	1.856	1.452	7.056	3.980	0.060	11	96	71	272	374	0.536	161	111	245	129	4217	2891	2.323	0.990	-100	0	1
7	6	3	""	"cxcl11"	4260	33400	190	400	573	508	88	108	108	150	237	158	54	36	0	416	553	618	111	102	102	154	492	319	27	7	0	0.930	1.031	1.006	0.979	3.122	0.312	0.181	133	2075	0	606	916	-0.105	292	314	465	451	76243	73507	1.785	0.811	-100	0	1
7	7	3	""	"cxcl11"	4690	33410	140	188	231	174	75	105	105	147	259	176	8	2	0	226	307	291	94	98	98	164	884	539	2	0	0	0.648	0.603	0.660	0.647	4.862	0.582	0.232	112	1121	32	211	335	-0.626	83	128	126	209	25892	34439	0.324	0.162	-100	0	1
7	8	3	""	"cxcl11"	5090	33400	150	196	274	332	121	104	104	154	357	231	8	3	0	208	331	438	132	100	100	152	478	314	11	5	0	0.852	0.736	0.916	0.929	4.723	0.574	0.586	179	1145	5	200	401	-0.231	92	108	170	231	49060	59260	0.336	0.374	-100	0	1
7	9	3	""	"arg2"	5480	33400	150	237	307	241	78	103	103	129	190	147	34	14	0	298	391	398	101	96	96	126	206	163	48	15	0	0.663	0.692	0.722	0.744	3.131	0.538	0.434	160	1218	65	336	499	-0.593	134	202	204	295	49088	62547	0.937	1.286	-100	0	1
7	10	3	""	"arg2"	5880	33400	160	227	280	278	99	102	102	126	115	91	53	17	0	300	357	310	86	97	97	120	132	110	70	32	0	0.616	0.685	0.647	0.690	3.291	0.750	0.321	164	1496	58	328	438	-0.699	125	203	178	260	45888	58499	1.339	1.795	-100	0	1
7	11	3	""	"arg2"	6280	33390	190	245	338	337	99	114	114	177	335	189	19	6	0	324	436	444	101	104	104	174	443	254	18	6	0	0.595	0.675	0.619	0.594	3.601	0.399	0.265	202	2074	35	351	556	-0.749	131	220	224	332	68364	88151	0.481	0.591	-100	0	1
7	12	3	""	"arg2"	6680	33400	140	229	257	180	70	102	102	135	144	106	39	12	0	325	365	238	65	98	98	132	151	114	69	31	0	0.559	0.581	0.596	0.591	3.123	0.592	0.326	141	1121	83	354	422	-0.839	127	227	155	267	36239	51411	0.847	1.543	-100	0	1
7	13	3	""	"cxcl5"	7080	33390	140	182	199	111	55	102	102	127	185	145	16	0	0	258	308	182	59	102	102	129	238	184	33	8	0	0.513	0.471	0.527	0.516	3.487	0.674	0.823	131	1128	50	236	303	-0.963	80	156	97	206	26067	40286	0.389	0.752	-100	0	1
7	14	3	""	"cxcl5"	7480	33410	140	192	229	146	63	112	112	149	209	140	17	3	0	265	305	167	54	109	109	149	318	213	15	2	0	0.513	0.597	0.610	0.589	4.128	0.680	0.168	139	1115	81	236	313	-0.963	80	156	117	196	31884	42420	0.383	0.491	-100	0	1
7	15	3	""	"cxcl5"	7960	33360	270	1044	2954	3815	129	111	111	139	151	108	96	86	0	891	2312	2809	121	110	110	145	236	162	84	69	0	1.195	1.291	1.238	1.294	2.165	1.353	0.918	564	3565	48	1714	5045	0.257	933	781	2843	2202	1665881	1303971	18.642	9.182	-50	0	0
7	16	3	""	"cxcl5"	8290	33390	150	205	260	309	118	101	101	124	142	114	34	12	0	281	368	438	119	104	104	127	150	118	63	22	0	0.588	0.602	0.636	0.670	3.942	0.614	0.150	122	1174	52	281	423	-0.766	104	177	159	264	31741	44873	0.958	1.607	-100	0	1
7	17	3	""	"arhgef1"	8690	33380	150	962	971	271	27	107	107	119	72	60	100	100	0	1164	1196	383	32	104	104	116	81	69	100	100	0	0.807	0.791	0.807	0.804	1.525	0.760	0.818	167	1225	92	1915	1956	-0.309	855	1060	864	1092	162138	199680	11.833	13.333	0	0	0
7	18	3	""	"arhgef1"	9080	33380	150	903	937	274	29	112	112	124	80	64	100	100	0	1183	1169	349	29	109	109	129	142	110	98	97	0	0.736	0.778	0.782	0.789	1.621	0.740	0.761	165	1227	93	1865	1885	-0.442	791	1074	825	1060	154620	192810	10.163	7.324	0	0	0
7	19	3	""	"arhgef1"	9480	33380	150	897	917	286	31	110	110	125	79	63	100	100	0	1105	1143	439	38	108	108	122	85	69	98	97	0	0.789	0.780	0.773	0.826	1.914	0.712	0.710	174	1218	89	1784	1842	-0.342	787	997	807	1035	159483	198862	10.025	12.012	0	0	0
7	20	3	""	"arhgef1"	9880	33390	150	896	896	272	30	115	115	136	145	106	98	93	0	1158	1157	395	34	110	110	138	176	127	99	95	0	0.745	0.746	0.783	0.755	1.774	0.688	0.692	182	1206	93	1829	1828	-0.425	781	1048	781	1047	163141	210660	5.241	5.790	0	0	0
7	1	4	""	"cxcl9"	2280	33800	160	290	316	152	48	97	97	108	77	71	83	57	0	361	390	195	50	89	89	108	125	115	81	52	0	0.710	0.728	0.734	0.705	2.703	0.675	0.439	206	1474	90	465	520	-0.494	193	272	219	301	65183	80375	2.701	2.256	0	0	0
7	2	4	""	"cxcl9"	2680	33800	150	379	832	2541	305	103	103	144	315	218	42	18	0	508	892	1433	160	94	94	161	655	406	25	15	0	0.667	0.914	0.733	0.718	2.330	1.855	0.597	186	1196	95	690	1527	-0.584	276	414	729	798	154757	165948	2.184	1.116	-100	0	1
7	3	4	""	"cxcl9"	3080	33810	160	313	335	128	38	114	114	182	274	150	26	1	0	445	468	185	39	105	105	194	448	230	28	0	0	0.585	0.609	0.596	0.616	2.640	0.526	0.407	190	1490	92	539	584	-0.773	199	340	221	363	63617	89012	0.558	0.612	-100	0	1
7	4	4	""	"cxcl9"	3490	33800	190	365	596	1695	284	113	113	207	439	212	19	6	0	439	562	880	156	105	105	198	486	245	21	4	0	0.754	1.057	0.817	0.781	2.981	1.852	0.354	249	2024	22	586	940	-0.407	252	334	483	457	148517	139992	0.886	0.749	-100	0	1
7	5	4	""	"arhj"	3890	33800	150	511	542	218	40	115	115	206	343	166	63	8	0	744	768	321	41	105	105	208	413	198	77	29	0	0.620	0.644	0.624	0.635	2.113	0.577	0.539	179	1209	96	1035	1090	-0.690	396	639	427	663	97100	137413	0.980	1.356	-100	0	1
7	6	4	""	"arhj"	4290	33790	150	535	548	207	37	107	107	153	272	177	81	25	0	740	793	345	43	101	101	169	639	378	49	3	0	0.670	0.637	0.668	0.639	1.934	0.480	0.620	168	1222	89	1067	1133	-0.578	428	639	441	692	91998	133203	1.452	0.977	-100	0	1
7	7	4	""	"arhj"	4690	33800	160	527	554	313	56	108	108	137	184	134	87	58	0	726	770	332	43	103	103	130	191	146	97	83	0	0.673	0.669	0.684	0.618	2.155	0.743	0.518	185	1482	78	1042	1113	-0.571	419	623	446	667	102468	142368	2.266	3.351	0	0	0
7	8	4	""	"arhj"	5090	33790	150	493	510	186	36	102	102	115	71	61	97	94	0	751	775	312	40	98	98	113	80	70	98	97	0	0.599	0.603	0.566	0.603	2.013	0.538	0.595	183	1201	96	1044	1085	-0.739	391	653	408	677	93256	141748	5.563	8.275	0	0	0
7	9	4	""	"cxcr4"	5490	33800	140	1134	1127	354	31	104	104	128	119	92	100	100	0	1623	1581	610	38	102	102	125	109	87	98	98	0	0.677	0.692	0.707	0.726	1.822	0.640	0.792	170	1094	92	2551	2502	-0.563	1030	1521	1023	1479	191604	268761	8.395	13.358	0	0	0
7	10	4	""	"cxcr4"	5880	33800	140	1194	1191	322	27	100	100	118	96	81	99	99	0	1615	1658	524	31	96	96	120	120	100	100	100	0	0.720	0.698	0.735	0.691	1.725	0.662	0.809	154	1110	88	2613	2653	-0.474	1094	1519	1091	1562	183337	255406	11.177	12.817	0	0	0
7	11	4	""	"cxcr4"	6290	33800	150	1160	1164	532	45	110	110	213	891	418	65	2	0	1593	1507	563	37	105	105	210	883	420	82	29	0	0.706	0.752	0.709	0.771	2.006	0.747	0.657	196	1150	49	2538	2456	-0.502	1050	1488	1054	1402	228138	295379	1.067	1.469	-100	0	1
7	12	4	""	"cxcr4"	6670	33760	220	1147	1272	1313	103	111	111	185	616	332	80	32	0	1418	1442	849	58	102	102	182	633	347	80	53	0	0.787	0.866	0.761	0.865	2.493	1.067	0.616	298	2622	0	2352	2501	-0.346	1036	1316	1161	1340	378959	429583	1.765	1.991	-100	0	1
7	13	4	""	"atp2a3"	7090	33780	160	348	447	411	91	127	127	317	732	230	6	1	0	480	568	452	79	113	113	301	719	238	11	3	0	0.602	0.703	0.678	0.667	3.102	0.701	0.397	160	1460	49	588	775	-0.732	221	367	320	455	71491	90845	0.178	0.371	-100	0	1
7	14	4	""	"atp2a3"	7480	33790	150	360	378	213	56	127	127	426	1224	287	0	0	0	425	511	298	58	114	114	407	1524	374	0	0	0	0.749	0.632	0.592	0.627	2.732	0.651	0.537	156	1272	100	544	648	-0.417	233	311	251	397	58997	79692	-0.039	0.068	-100	0	1
7	15	4	""	"atp2a3"	7890	33790	150	322	364	209	57	106	106	126	157	124	68	26	0	444	509	266	52	107	107	129	171	132	83	48	0	0.641	0.642	0.617	0.629	2.185	0.461	0.396	165	1226	95	553	660	-0.642	216	337	258	402	60053	84041	1.516	2.222	-100	0	1
7	16	4	""	"atp2a3"	8280	33800	150	304	320	134	41	105	105	119	81	68	85	61	0	396	458	231	50	104	104	120	90	75	91	75	0	0.682	0.607	0.671	0.598	3.039	0.480	0.340	177	1206	87	491	569	-0.552	199	292	215	354	56640	81082	2.481	3.756	0	0	0
7	17	4	""	"cyp1a1"	8680	33790	140	429	440	152	34	109	109	120	68	56	97	90	0	615	641	245	38	103	103	118	86	72	98	95	0	0.625	0.615	0.618	0.605	2.218	0.542	0.529	151	1117	91	832	869	-0.678	320	512	331	538	66411	96857	4.706	6.081	0	0	0
7	18	4	""	"cyp1a1"	9080	33790	150	398	414	176	42	107	107	118	61	51	97	89	0	568	583	238	40	100	100	114	112	98	99	90	0	0.622	0.636	0.632	0.626	1.830	0.604	0.545	155	1237	84	759	790	-0.685	291	468	307	483	64240	90357	4.852	4.188	0	0	0
7	19	4	""	"cyp1a1"	9480	33790	140	403	433	171	39	109	109	123	72	58	97	87	0	623	628	246	39	107	107	189	1870	989	0	0	0	0.570	0.622	0.637	0.600	2.221	0.582	0.522	155	1113	89	810	845	-0.811	294	516	324	521	67189	97278	4.306	0.235	-100	0	1
7	20	4	""	"cyp1a1"	9880	33790	150	400	411	137	33	126	126	142	103	72	91	69	0	543	567	223	39	118	118	136	95	69	97	87	0	0.645	0.635	0.622	0.634	2.343	0.548	0.463	191	1160	62	699	734	-0.633	274	425	285	449	78415	108387	2.612	4.537	0	0	0
7	1	5	""	"auh"	2290	34210	140	2491	2454	616	25	101	101	271	1871	690	81	1	0	3771	3743	925	24	94	94	551	4650	843	12	0	0	0.650	0.645	0.663	0.638	1.371	0.439	0.788	175	1089	96	6067	6002	-0.621	2390	3677	2353	3649	429510	655094	1.167	0.686	-100	0	1
7	2	5	""	"auh"	2680	34200	150	2587	2544	648	25	105	105	120	112	93	100	100	0	3928	3932	1052	26	95	95	112	95	84	100	100	0	0.648	0.636	0.656	0.629	1.434	0.619	0.902	186	1206	91	6315	6276	-0.626	2482	3833	2439	3837	473238	731420	21.643	40.211	0	0	0
7	3	5	""	"auh"	3090	34200	160	2610	2550	641	25	106	106	134	163	121	100	100	0	3887	3848	888	23	101	101	132	173	131	100	100	0	0.661	0.652	0.652	0.642	1.401	0.642	0.903	192	1492	95	6290	6191	-0.597	2504	3786	2444	3747	489621	738830	14.822	21.480	0	0	0
7	4	5	""	"auh"	3490	34200	160	2456	2453	627	25	103	103	117	95	81	100	100	0	3675	3628	950	26	96	96	113	98	86	100	100	0	0.657	0.665	0.676	0.667	1.362	0.652	0.912	201	1483	93	5932	5882	-0.606	2353	3579	2350	3532	493033	729173	24.589	35.867	0	0	0
7	5	5	""	"cyp1b1"	3880	34200	150	290	304	110	36	104	104	131	140	106	70	20	0	457	464	194	41	96	96	125	162	129	87	56	0	0.515	0.543	0.501	0.542	2.636	0.475	0.315	158	1233	89	547	568	-0.957	186	361	200	368	48103	73280	1.236	2.093	-100	0	1
7	6	5	""	"cyp1b1"	4280	34200	140	294	304	113	37	103	103	115	101	87	79	46	0	443	449	143	31	96	96	110	87	79	97	89	0	0.550	0.569	0.558	0.518	2.229	0.537	0.469	148	1114	93	538	554	-0.862	191	347	201	353	44935	66517	1.871	3.897	-100	0	1
7	7	5	""	"cyp1b1"	4690	34190	150	306	296	114	38	107	107	135	130	96	67	23	0	430	435	164	37	102	102	134	156	116	85	54	0	0.607	0.568	0.587	0.598	2.582	0.611	0.379	156	1236	96	527	522	-0.720	199	328	189	333	46236	67887	1.238	1.929	-100	0	1
7	8	5	""	"cyp1b1"	5120	34210	230	462	627	609	97	109	109	133	113	84	84	68	0	516	730	864	118	102	102	131	145	110	85	63	0	0.853	0.825	0.813	0.869	2.774	0.652	0.459	326	2834	0	767	1146	-0.229	353	414	518	628	204300	238107	4.372	4.131	0	0	0
7	9	5	""	"sp1"	5480	34200	160	1820	2427	1887	77	119	119	152	144	94	99	95	0	2302	3587	3054	85	113	113	170	228	134	97	91	0	0.777	0.664	0.709	0.740	1.731	0.626	0.881	190	1476	87	3890	5782	-0.364	1701	2189	2308	3474	461141	681623	15.799	14.987	0	0	0
7	10	5	""	"sp1"	5920	34250	260	2750	3039	2168	71	117	117	169	236	139	92	83	0	3077	4324	3883	89	111	111	182	363	199	86	72	0	0.888	0.694	0.701	0.850	2.190	0.597	0.814	317	3670	0	5599	7135	-0.171	2633	2966	2922	4213	963230	1370834	12.161	11.410	0	0	0
7	11	5	""	"sp1"	6280	34220	170	4815	4244	2224	52	118	118	198	451	227	94	87	0	7405	6216	3055	49	107	107	217	776	357	89	84	0	0.644	0.675	0.666	0.721	1.686	0.674	0.921	188	1568	26	11995	10235	-0.635	4697	7298	4126	6109	797845	1168521	8.971	7.731	0	0	0
7	12	5	""	"sp1"	6680	34200	140	4853	4746	982	20	105	105	121	90	74	100	100	0	7498	7279	1625	22	99	99	122	102	83	100	100	0	0.642	0.646	0.638	0.655	1.371	0.636	0.943	152	1116	93	12147	11821	-0.639	4748	7399	4641	7180	721463	1106389	51.389	70.167	0	0	0
7	13	5	""	"bhlhb2"	7090	34190	150	886	969	576	59	119	119	307	1651	537	5	1	0	1043	1221	1314	107	105	105	264	781	295	65	9	0	0.818	0.762	0.826	0.804	2.016	0.518	0.640	191	1161	63	1705	1966	-0.290	767	938	850	1116	185098	233224	0.401	1.225	-100	0	1
7	14	5	""	"bhlhb2"	7490	34200	150	940	958	340	35	112	112	276	1307	473	6	0	0	1138	1202	557	46	105	105	275	1159	421	37	1	0	0.802	0.771	0.790	0.792	1.654	0.531	0.542	167	1225	97	1861	1943	-0.318	828	1033	846	1097	159930	200796	0.522	0.800	-100	0	1
7	15	5	""	"bhlhb2"	7880	34200	140	988	990	288	29	106	106	135	217	160	97	96	0	1143	1205	649	53	103	103	136	252	185	99	92	0	0.848	0.802	0.846	0.814	1.833	0.685	0.584	165	1099	94	1922	1986	-0.238	882	1040	884	1102	163272	198880	3.940	4.242	0	0	0
7	16	5	""	"bhlhb2"	8280	34190	150	983	978	330	33	105	105	125	101	80	100	100	0	1160	1184	450	38	100	100	133	251	188	98	92	0	0.828	0.805	0.820	0.829	1.817	0.703	0.645	172	1218	96	1938	1957	-0.272	878	1060	873	1084	168301	203661	8.446	4.187	0	0	0
7	17	5	""	"dbl"	8680	34190	160	464	501	220	43	106	106	118	77	65	97	90	0	672	697	325	46	101	101	116	96	82	98	97	0	0.627	0.663	0.659	0.641	2.022	0.596	0.599	208	1466	91	929	991	-0.673	358	571	395	596	104304	145008	4.974	6.052	0	0	0
7	18	5	""	"dbl"	9080	34190	160	456	469	173	36	110	110	121	80	66	97	90	0	652	691	298	43	102	102	116	72	62	99	97	0	0.629	0.610	0.629	0.603	2.006	0.536	0.580	203	1464	83	896	948	-0.669	346	550	359	589	95225	140301	4.350	7.986	0	0	0
7	19	5	""	"dbl"	9480	34180	150	442	461	204	44	113	113	131	102	77	93	75	0	651	688	371	53	104	104	125	194	155	94	76	0	0.601	0.596	0.545	0.580	2.457	0.483	0.442	208	1158	47	876	932	-0.735	329	547	348	584	95869	143013	3.235	2.902	0	0	0
7	20	5	""	"dbl"	9880	34180	150	449	503	295	58	116	116	134	89	66	97	84	0	684	713	318	44	114	114	128	89	69	97	94	0	0.584	0.646	0.572	0.619	2.270	0.614	0.468	191	1187	90	903	986	-0.776	333	570	387	599	96050	136114	4.146	6.573	0	0	0
7	1	6	""	"blnk"	2290	34610	150	871	889	298	33	108	108	132	131	99	99	97	0	1193	1222	407	33	96	96	124	135	108	99	99	0	0.696	0.694	0.660	0.687	1.708	0.671	0.757	181	1207	96	1860	1907	-0.523	763	1097	781	1126	160965	221232	5.779	8.133	0	0	0
7	2	6	""	"blnk"	2690	34600	150	913	901	290	32	101	101	128	143	111	97	96	0	1317	1515	2582	170	96	96	122	146	119	98	98	0	0.665	0.564	0.640	0.627	1.711	0.132	0.205	183	1204	93	2033	2219	-0.589	812	1221	800	1419	164942	277307	5.406	9.541	0	0	0
7	3	6	""	"blnk"	3090	34600	150	940	955	296	30	100	100	124	129	104	99	97	0	1367	1425	552	38	101	101	125	149	119	99	98	0	0.664	0.646	0.660	0.654	1.528	0.582	0.762	185	1205	86	2106	2179	-0.591	840	1266	855	1324	176681	263611	6.442	8.725	0	0	0
7	4	6	""	"blnk"	3490	34600	160	957	948	272	28	106	106	123	111	90	100	99	0	1304	1296	399	30	103	103	128	146	114	98	98	0	0.709	0.706	0.707	0.717	1.619	0.673	0.787	188	1492	92	2052	2035	-0.496	851	1201	842	1193	178130	243640	7.432	8.000	0	0	0
7	5	6	""	"dck"	3890	34600	150	305	320	126	39	97	97	111	69	62	88	73	0	485	518	249	48	96	96	110	78	70	96	87	0	0.535	0.528	0.500	0.555	2.375	0.419	0.402	150	1242	91	597	645	-0.902	208	389	223	422	48058	77668	3.029	5.231	0	0	0
7	6	6	""	"dck"	4280	34600	150	321	345	144	41	99	99	108	57	52	91	82	0	443	503	261	51	93	93	103	61	59	99	91	0	0.634	0.600	0.645	0.608	2.945	0.440	0.315	155	1236	83	572	656	-0.657	222	350	246	410	53407	77896	4.158	6.557	0	0	0
7	7	6	""	"dck"	4690	34600	140	289	315	132	41	102	102	112	60	53	90	77	0	467	514	236	45	95	95	108	71	65	97	92	0	0.503	0.508	0.483	0.507	2.774	0.384	0.329	158	1106	89	559	632	-0.991	187	372	213	419	49720	81219	3.383	5.718	0	0	0
7	8	6	""	"dck"	5080	34600	140	318	332	155	46	105	105	122	98	80	79	55	0	458	487	235	48	101	101	119	94	78	95	80	0	0.597	0.588	0.596	0.572	3.096	0.466	0.319	166	1075	95	570	613	-0.744	213	357	227	386	55077	80835	2.143	3.915	0	0	0
7	9	6	""	"bnip3l"	5480	34600	140	744	844	407	48	107	107	134	134	100	98	95	0	895	1113	668	60	101	101	131	181	138	98	87	0	0.802	0.728	0.751	0.767	1.811	0.622	0.744	160	1108	87	1431	1749	-0.318	637	794	737	1012	135001	178147	5.299	5.425	0	0	0
7	10	6	""	"bnip3l"	5890	34600	150	796	895	433	48	110	110	143	155	108	98	92	0	1027	1177	661	56	102	102	145	204	140	98	92	0	0.742	0.730	0.714	0.757	1.804	0.669	0.729	167	1176	92	1611	1860	-0.431	686	925	785	1075	149471	196629	4.852	5.059	0	0	0
7	11	6	""	"bnip3l"	6290	34600	140	726	821	401	48	114	114	179	377	210	82	34	0	937	1113	635	57	104	104	198	770	388	53	17	0	0.735	0.701	0.718	0.715	1.820	0.855	0.583	175	1084	89	1445	1716	-0.444	612	833	707	1009	143593	194754	1.703	1.188	-100	0	1
7	12	6	""	"bnip3l"	6690	34600	150	690	846	444	52	110	110	130	106	81	98	95	0	915	1194	734	61	103	103	130	136	104	99	96	0	0.714	0.675	0.704	0.707	1.826	0.618	0.768	175	1217	95	1392	1827	-0.486	580	812	736	1091	148091	208928	6.755	7.824	0	0	0
7	13	6	""	"ddx21"	7090	34590	150	2524	2548	908	35	110	110	133	118	88	100	100	0	3599	3640	1260	34	105	105	134	166	123	100	100	0	0.691	0.690	0.711	0.680	1.488	0.680	0.903	176	1216	92	5908	5973	-0.533	2414	3494	2438	3535	448387	640724	20.466	21.120	0	0	0
7	14	6	""	"ddx21"	7490	34580	140	2761	2761	854	30	103	103	130	145	111	100	100	0	3865	3929	1185	30	102	102	125	131	104	100	100	0	0.706	0.695	0.698	0.697	1.409	0.685	0.912	180	1084	95	6421	6485	-0.502	2658	3763	2658	3827	496931	707226	18.145	29.038	0	0	0
7	15	6	""	"ddx21"	7890	34590	150	2745	2714	786	28	107	107	130	160	123	100	100	0	4026	3996	1126	28	106	106	132	160	121	100	100	0	0.673	0.670	0.657	0.671	1.408	0.662	0.917	177	1215	91	6558	6497	-0.571	2638	3920	2607	3890	480309	707258	16.150	24.150	0	0	0
7	16	6	""	"ddx21"	8290	34590	160	2578	2596	770	29	102	102	123	196	159	100	100	0	3641	3686	1163	31	104	104	122	92	75	100	100	0	0.700	0.696	0.695	0.699	1.412	0.678	0.901	188	1496	95	6013	6076	-0.515	2476	3537	2494	3582	488027	692937	12.617	38.739	0	0	0
7	17	6	""	"ifi204"	8690	34590	150	1637	1660	456	27	109	109	125	86	68	100	100	0	2013	2000	525	26	109	109	128	99	77	100	100	0	0.803	0.820	0.818	0.814	1.488	0.809	0.838	166	1226	96	3432	3442	-0.317	1528	1904	1551	1891	275634	331998	17.849	18.909	0	0	0
7	18	6	""	"ifi204"	9090	34590	150	1608	1657	467	28	117	117	124	64	51	100	100	0	2050	2060	604	29	115	115	134	101	75	100	100	0	0.771	0.792	0.788	0.790	1.567	0.773	0.827	173	1219	94	3426	3485	-0.375	1491	1935	1540	1945	286656	356433	23.953	19.069	0	0	0
7	19	6	""	"ifi204"	9490	34590	150	1591	1575	426	27	109	109	122	72	59	100	100	0	1918	1920	612	31	111	111	122	64	52	100	100	0	0.820	0.810	0.825	0.826	1.537	0.780	0.840	175	1217	97	3289	3275	-0.286	1482	1807	1466	1809	275642	335923	20.181	28.094	0	0	0
7	20	6	""	"ifi204"	9890	34580	150	1594	1616	456	28	117	117	134	78	58	100	100	0	2085	2057	576	28	116	116	135	115	85	100	100	0	0.750	0.772	0.764	0.771	1.470	0.755	0.852	175	1217	95	3446	3440	-0.415	1477	1969	1499	1941	282826	359939	19.000	16.713	0	0	0
7	1	7	""	"poh1"	2300	35000	130	745	766	226	29	100	100	115	83	72	100	99	0	1022	1018	343	33	95	95	109	88	80	99	97	0	0.696	0.722	0.717	0.753	1.790	0.679	0.728	147	877	97	1572	1589	-0.523	645	927	666	923	112662	149645	7.843	10.330	0	0	0
7	2	7	""	"poh1"	2690	35000	140	800	804	286	35	100	100	114	90	78	99	96	0	1039	1078	335	31	94	94	108	78	72	100	99	0	0.741	0.715	0.690	0.694	1.744	0.699	0.734	156	1110	91	1645	1688	-0.432	700	945	704	984	125377	168210	7.667	12.436	0	0	0
7	3	7	""	"poh1"	3080	35010	150	817	870	407	46	103	103	136	161	118	97	91	0	1088	1102	448	40	97	97	133	257	193	96	88	0	0.720	0.763	0.775	0.769	1.919	0.656	0.558	178	1196	74	1705	1772	-0.474	714	991	767	1005	154795	196118	4.559	3.770	0	0	0
7	4	7	""	"poh1"	3490	35000	150	805	832	252	30	104	104	117	95	81	99	99	0	1058	1065	312	29	95	95	114	117	102	100	99	0	0.728	0.751	0.715	0.734	1.737	0.716	0.734	169	1223	90	1664	1698	-0.458	701	963	728	970	140572	180054	7.526	8.128	0	0	0
7	5	7	""	"krt2-4"	3890	34990	150	2513	2483	863	34	101	101	109	55	50	100	100	0	3594	3453	1290	37	94	94	107	69	64	100	100	0	0.689	0.709	0.701	0.732	1.623	0.685	0.861	159	1233	93	5912	5741	-0.537	2412	3500	2382	3359	394778	549084	43.164	48.493	0	0	0
7	6	7	""	"krt2-4"	4280	34990	130	2632	2646	644	24	100	100	123	118	95	100	100	0	3676	3648	885	24	101	101	124	137	110	100	100	0	0.708	0.718	0.721	0.721	1.350	0.708	0.917	144	880	91	6107	6093	-0.498	2532	3575	2546	3547	381047	525240	21.381	25.723	0	0	0
7	7	7	""	"krt2-4"	4680	34990	140	2541	2468	698	28	102	102	125	106	84	100	100	0	3338	3440	1092	31	100	100	129	152	117	100	100	0	0.753	0.708	0.721	0.713	1.347	0.686	0.906	158	1106	88	5677	5706	-0.409	2439	3238	2366	3340	389873	543486	22.104	21.783	0	0	0
7	8	7	""	"krt2-4"	5080	34990	150	2145	2203	746	33	110	110	176	285	161	99	96	0	3207	3088	1239	40	105	105	179	307	171	97	96	0	0.656	0.702	0.686	0.750	1.833	0.672	0.857	172	1216	84	5137	5076	-0.608	2035	3102	2093	2983	378879	531151	7.112	9.476	0	0	0
7	9	7	""	"sp8"	5500	35030	180	969	1077	940	87	114	114	156	178	114	91	83	0	1406	1544	1616	104	106	106	152	219	144	88	83	0	0.658	0.670	0.621	0.740	2.352	0.575	0.706	223	1868	11	2155	2401	-0.604	855	1300	963	1438	240116	344218	5.174	6.356	0	0	0
7	10	7	""	"sp8"	5870	35000	130	1052	1082	298	27	102	102	116	99	85	100	100	0	1829	1762	505	28	95	95	107	68	63	100	100	0	0.548	0.588	0.571	0.591	1.492	0.562	0.838	126	902	86	2684	2647	-0.868	950	1734	980	1667	136391	222069	9.758	24.338	0	0	0
7	11	7	""	"sp8"	6280	35010	120	1033	1071	318	29	104	104	119	89	74	98	98	0	1738	1772	391	22	99	99	120	119	99	100	100	0	0.567	0.578	0.573	0.549	1.592	0.579	0.829	124	784	92	2568	2640	-0.819	929	1639	967	1673	132748	219783	10.697	13.882	0	0	0
7	12	7	""	"sp8"	6690	35000	140	971	1050	1023	97	114	114	188	824	438	55	1	0	1586	1594	606	38	103	103	171	565	330	94	78	0	0.578	0.628	0.572	0.597	1.667	1.311	0.691	158	1102	88	2340	2427	-0.791	857	1483	936	1491	165911	251838	1.046	2.519	-100	0	1
7	13	7	""	"snk"	7090	34990	170	1247	1405	946	67	122	122	208	455	218	86	67	0	1765	1816	1195	65	109	109	192	334	173	87	83	0	0.679	0.752	0.732	0.794	2.404	0.836	0.663	215	1587	84	2781	2990	-0.559	1125	1656	1283	1707	302123	390396	2.631	4.862	0	0	0
7	14	7	""	"snk"	7480	34980	150	1228	1242	349	28	99	99	119	106	89	100	98	0	1739	1761	511	29	97	97	120	147	122	99	98	0	0.688	0.687	0.671	0.678	1.523	0.663	0.826	171	1221	94	2771	2807	-0.540	1129	1642	1143	1664	212320	301082	10.594	11.163	0	0	0
7	15	7	""	"snk"	7890	34990	140	1236	1227	349	28	103	103	117	101	86	100	99	0	1828	1830	492	26	99	99	116	104	89	100	100	0	0.655	0.649	0.650	0.641	1.469	0.632	0.838	167	1093	96	2862	2855	-0.610	1133	1729	1124	1731	204935	305679	10.990	16.481	0	0	0
7	16	7	""	"snk"	8290	34990	150	1258	1289	432	33	102	102	117	103	88	100	99	0	1870	1841	515	27	100	100	128	370	289	100	98	0	0.653	0.682	0.654	0.677	1.511	0.675	0.784	181	1207	91	2926	2928	-0.615	1156	1770	1187	1741	233308	333158	11.379	4.630	0	0	0
7	17	7	""	"mmp13"	8680	34990	150	174	183	84	45	109	109	126	139	110	20	2	0	253	269	110	40	109	109	129	126	97	55	13	0	0.451	0.463	0.594	0.548	3.694	0.505	0.052	96	1244	34	209	234	-1.149	65	144	74	160	17534	25789	0.410	1.111	-100	0	1
7	18	7	""	"mmp13"	9080	34990	140	167	180	94	52	111	111	120	63	52	48	23	0	248	269	131	48	110	110	123	83	67	66	42	0	0.406	0.434	0.452	0.503	4.440	0.201	0.026	130	1116	80	194	228	-1.300	56	138	69	159	23448	34939	0.952	1.759	-100	0	1
7	19	7	""	"mmp13"	9480	34990	160	203	233	164	70	112	112	127	81	63	55	23	0	277	308	179	58	111	111	125	83	66	78	50	0	0.548	0.614	0.651	0.547	4.586	0.507	0.086	114	1511	46	257	318	-0.868	91	166	121	197	26509	35106	1.309	2.205	-100	0	1
7	20	7	""	"mmp13"	9890	34990	140	244	252	101	40	129	129	145	83	57	61	28	0	275	320	156	48	119	119	149	170	114	45	15	0	0.737	0.612	0.894	0.695	3.820	0.079	0.026	92	1128	29	271	324	-0.440	115	156	123	201	23222	29466	1.289	1.006	-100	0	1
7	1	8	""	"tnf rsf19"	2290	35400	150	665	666	216	32	97	97	105	51	48	99	98	0	861	870	316	36	90	90	104	127	122	100	97	0	0.737	0.729	0.743	0.726	1.777	0.681	0.721	183	1205	96	1339	1349	-0.440	568	771	569	780	121938	159224	11.000	6.031	0	0	0
7	2	8	""	"tnf rsf19"	2690	35400	150	680	716	253	35	99	99	119	109	91	98	94	0	900	992	772	77	97	97	114	96	84	98	96	0	0.724	0.689	0.752	0.742	1.908	0.445	0.528	185	1195	93	1384	1512	-0.466	581	803	617	895	132530	183595	5.477	9.146	0	0	0
7	3	8	""	"tnf rsf19"	3090	35410	150	679	703	256	36	102	102	118	108	91	99	96	0	881	939	368	39	97	97	115	103	89	99	98	0	0.736	0.714	0.699	0.726	1.763	0.671	0.688	183	1205	96	1361	1443	-0.442	577	784	601	842	128565	171903	5.417	8.000	0	0	0
7	4	8	""	"tnf rsf19"	3490	35410	170	646	673	324	48	105	105	133	163	122	95	80	0	756	808	377	46	100	100	133	197	148	93	80	0	0.825	0.802	0.796	0.824	2.005	0.770	0.674	235	1527	28	1197	1276	-0.278	541	656	568	708	158071	189842	3.313	3.426	0	0	0
7	5	8	""	"nqo1"	3890	35400	150	2097	2062	712	34	104	104	131	134	102	100	100	0	2944	2925	1011	34	97	97	131	187	142	98	98	0	0.700	0.692	0.691	0.708	1.638	0.675	0.860	180	1204	95	4840	4786	-0.515	1993	2847	1958	2828	371071	526447	14.410	14.941	0	0	0
7	6	8	""	"nqo1"	4290	35400	150	2097	2048	560	27	106	106	128	116	90	100	100	0	3105	3144	843	26	97	97	123	190	154	100	100	0	0.662	0.637	0.637	0.631	1.367	0.624	0.899	171	1217	90	4999	4989	-0.595	1991	3008	1942	3047	350165	537553	16.552	15.900	0	0	0
7	7	8	""	"nqo1"	4690	35400	150	2037	2034	619	30	106	106	151	268	177	99	98	0	2954	2928	960	32	101	101	156	349	223	99	96	0	0.677	0.682	0.684	0.691	1.507	0.669	0.877	176	1210	91	4784	4755	-0.563	1931	2853	1928	2827	357910	515273	7.026	7.943	0	0	0
7	8	8	""	"nqo1"	5090	35400	160	1909	1890	796	42	117	117	205	341	166	96	89	0	2755	2687	1132	42	106	106	202	421	208	95	90	0	0.676	0.687	0.686	0.705	1.811	0.664	0.825	206	1470	90	4441	4354	-0.565	1792	2649	1773	2581	389368	553506	4.941	5.903	0	0	0
7	9	8	""	"ifnar2c_2"	5490	35390	150	2381	2305	751	32	118	118	162	208	128	98	96	0	3059	2881	946	32	105	105	155	258	166	96	95	0	0.766	0.788	0.767	0.805	1.683	0.770	0.861	194	1186	90	5217	4963	-0.385	2263	2954	2187	2776	447200	558851	10.303	10.566	0	0	0
7	10	8	""	"ifnar2c_2"	5890	35400	150	2433	2387	670	28	108	108	144	237	164	98	98	0	3065	2971	881	29	104	104	143	276	193	97	97	0	0.785	0.795	0.787	0.818	1.590	0.785	0.905	190	1184	78	5286	5146	-0.349	2325	2961	2279	2867	453581	564534	9.464	10.246	0	0	0
7	11	8	""	"ifnar2c_2"	6290	35400	150	2525	2483	562	22	104	104	117	69	58	100	100	0	3128	3089	687	22	98	98	115	120	104	100	100	0	0.799	0.795	0.801	0.790	1.413	0.786	0.895	181	1207	92	5451	5370	-0.324	2421	3030	2379	2991	449417	559151	34.290	24.783	0	0	0
7	12	8	""	"ifnar2c_2"	6690	35400	160	2560	2501	666	26	102	102	143	458	320	98	95	0	3238	3082	867	28	102	102	126	141	111	100	98	0	0.784	0.805	0.809	0.818	1.566	0.889	0.696	189	1487	90	5594	5379	-0.351	2458	3136	2399	2980	472752	582548	5.148	20.965	0	0	0
7	13	8	""	"radixin"	7080	35390	160	473	502	196	39	123	123	227	532	234	17	1	0	762	782	286	36	114	114	212	380	179	86	31	0	0.540	0.567	0.545	0.551	2.150	0.491	0.521	201	1479	88	998	1047	-0.889	350	648	379	668	100948	157218	0.517	1.500	-100	0	1
7	14	8	""	"radixin"	7480	35390	160	474	509	203	39	107	107	183	357	195	51	6	0	818	837	305	36	102	102	188	543	288	71	10	0	0.513	0.547	0.552	0.513	1.999	0.416	0.717	202	1478	90	1083	1137	-0.963	367	716	402	735	102870	169147	0.913	1.195	-100	0	1
7	15	8	""	"radixin"	7890	35400	160	484	492	174	35	100	100	119	134	112	96	75	0	785	792	294	37	95	95	116	184	158	98	90	0	0.557	0.562	0.562	0.557	1.937	0.497	0.574	200	1480	95	1074	1089	-0.844	384	690	392	697	98398	158393	2.784	3.674	0	0	0
7	16	8	""	"radixin"	8280	35390	170	484	520	198	38	104	104	121	118	97	97	82	0	793	798	255	31	101	101	126	325	257	94	56	0	0.549	0.597	0.623	0.552	2.138	0.572	0.615	219	1605	93	1072	1113	-0.865	380	692	416	697	113779	174871	3.381	2.068	0	0	0
7	17	8	""	"lrp1"	8680	35390	150	3467	3475	746	21	110	110	121	75	61	100	100	0	4920	4761	1135	23	106	106	117	73	62	100	100	0	0.697	0.723	0.734	0.729	1.260	0.709	0.935	194	1194	96	8171	8020	-0.521	3357	4814	3365	4655	674090	923722	44.720	63.616	0	0	0
7	18	8	""	"lrp1"	9090	35390	160	3611	3528	764	21	103	103	113	54	47	100	100	0	5098	4990	1049	21	103	103	116	75	64	100	100	0	0.702	0.701	0.706	0.698	1.280	0.694	0.945	205	1479	97	8503	8312	-0.510	3508	4995	3425	4887	723190	1022905	63.241	64.987	0	0	0
7	19	8	""	"lrp1"	9480	35390	150	3528	3490	698	20	112	112	130	115	88	100	100	0	5192	5109	1182	23	106	106	121	72	59	100	100	0	0.672	0.675	0.665	0.688	1.490	0.657	0.916	195	1193	90	8502	8381	-0.573	3416	5086	3378	5003	680455	996196	29.217	69.278	0	0	0
7	20	8	""	"lrp1"	9880	35390	150	3695	3616	911	25	124	124	140	82	58	100	100	0	5105	5065	1369	27	117	117	139	100	71	100	100	0	0.716	0.706	0.720	0.693	1.524	0.689	0.896	188	1200	96	8559	8440	-0.482	3571	4988	3492	4948	679829	952279	42.390	49.260	0	0	0
7	1	9	""	"star"	2290	35800	150	331	336	132	39	95	95	105	55	52	90	83	0	481	494	218	44	91	91	99	54	54	96	93	0	0.605	0.598	0.546	0.585	2.711	0.496	0.447	165	1227	95	626	644	-0.725	236	390	241	403	55492	81536	4.200	7.315	0	0	0
7	2	9	""	"star"	2690	35800	140	343	349	171	48	97	97	108	67	62	91	80	0	441	519	303	58	95	95	106	61	57	98	95	0	0.711	0.594	0.635	0.632	2.480	0.516	0.545	153	1114	93	592	676	-0.492	246	346	252	424	53390	79404	3.597	6.770	0	0	0
7	3	9	""	"star"	3090	35800	140	322	346	137	39	102	102	123	153	124	73	30	0	472	503	201	39	95	95	127	274	215	75	25	0	0.584	0.598	0.569	0.587	2.491	0.529	0.444	158	1105	89	597	652	-0.776	220	377	244	408	54737	79399	1.458	1.372	-100	0	1
7	4	9	""	"star"	3490	35800	160	334	342	133	38	101	101	115	93	80	88	67	0	456	478	195	40	98	98	114	137	120	94	69	0	0.651	0.634	0.639	0.638	2.109	0.525	0.530	182	1501	93	591	621	-0.619	233	358	241	380	62262	87078	2.441	2.657	0	0	0
7	5	9	""	"mnt"	3890	35790	150	3014	2979	682	22	100	100	111	73	65	100	100	0	3457	3404	862	25	94	94	106	106	100	100	99	0	0.866	0.870	0.863	0.885	1.445	0.856	0.906	176	1213	96	6277	6189	-0.208	2914	3363	2879	3310	524350	599168	39.288	31.113	0	0	0
7	6	9	""	"mnt"	4290	35800	140	3166	3111	549	17	99	99	107	52	48	100	100	0	3548	3584	599	16	93	93	102	55	53	100	100	0	0.888	0.863	0.854	0.857	1.275	0.861	0.936	158	1110	95	6522	6503	-0.171	3067	3455	3012	3491	491558	566336	57.769	63.309	0	0	0
7	7	9	""	"mnt"	4690	35800	140	3048	3008	581	19	99	99	107	56	52	100	100	0	3418	3372	760	22	93	93	101	69	68	100	100	0	0.887	0.887	0.879	0.895	1.338	0.873	0.926	160	1108	96	6274	6188	-0.173	2949	3325	2909	3279	481255	539557	51.804	47.406	0	0	0
7	8	9	""	"mnt"	5090	35800	160	2975	2927	710	24	101	101	110	58	52	100	100	0	3412	3329	783	23	97	97	114	343	300	100	99	0	0.867	0.874	0.866	0.870	1.339	0.825	0.842	189	1495	94	6189	6058	-0.206	2874	3315	2826	3232	553139	629272	48.569	9.373	0	0	0
7	9	9	""	"vig1"	5490	35790	150	3382	3254	932	28	105	105	115	66	57	100	100	0	4843	4570	1482	32	96	96	108	61	56	100	100	0	0.690	0.704	0.700	0.723	1.460	0.684	0.918	179	1209	91	8024	7623	-0.535	3277	4747	3149	4474	582504	817953	47.561	73.148	0	0	0
7	10	9	""	"vig1"	5890	35790	140	3379	3150	1041	33	109	109	146	211	144	99	98	0	4597	4317	1620	37	104	104	146	199	136	99	98	0	0.728	0.722	0.713	0.743	1.476	0.699	0.922	188	1050	75	7763	7254	-0.458	3270	4493	3041	4213	592274	811624	14.237	20.960	0	0	0
7	11	9	""	"vig1"	6290	35790	140	3524	3446	837	24	109	109	136	137	100	100	100	0	5048	4923	1299	26	104	104	132	179	135	100	100	0	0.691	0.692	0.677	0.700	1.380	0.676	0.918	168	1096	94	8359	8156	-0.533	3415	4944	3337	4819	578941	827077	24.161	26.765	0	0	0
7	12	9	""	"vig1"	6680	35780	190	3177	2915	1289	44	109	109	160	511	319	92	84	0	4678	4145	1976	47	101	101	148	294	198	94	90	0	0.670	0.694	0.687	0.743	1.944	0.722	0.762	214	2075	60	7645	6850	-0.578	3068	4577	2806	4044	623905	887068	5.391	13.595	0	0	0
7	13	9	""	"pdcd2"	7080	35800	170	480	608	557	91	122	122	219	484	221	32	7	0	722	759	382	50	110	110	207	443	214	74	14	0	0.585	0.749	0.632	0.646	2.216	1.081	0.462	206	1618	92	970	1135	-0.773	358	612	486	649	125239	156278	0.804	1.246	-100	0	1
7	14	9	""	"pdcd2"	7480	35800	150	457	492	292	59	112	112	191	357	186	47	5	0	695	733	379	51	104	104	213	739	346	25	1	0	0.584	0.604	0.605	0.572	2.281	0.201	0.315	188	1181	56	936	1009	-0.776	345	591	380	629	92573	137714	0.843	0.704	-100	0	1
7	15	9	""	"pdcd2"	7880	35800	150	483	492	158	32	107	107	229	1695	740	0	0	0	766	761	238	31	97	97	147	340	231	93	46	0	0.562	0.580	0.561	0.591	2.461	9.081	0.278	182	1210	97	1045	1049	-0.831	376	669	385	664	89560	138422	0.155	1.806	-100	0	1
7	16	9	""	"pdcd2"	8290	35800	160	482	515	232	45	102	102	114	93	81	97	92	0	721	765	338	44	95	95	112	114	101	96	95	0	0.607	0.616	0.598	0.624	1.902	0.574	0.622	195	1476	91	1006	1083	-0.720	380	626	413	670	100336	149189	4.312	5.728	0	0	0
7	17	9	""	"il17r"	8690	35790	150	8802	8452	2042	24	105	105	118	115	97	100	100	0	15053	14556	3121	21	98	98	115	180	156	100	100	0	0.582	0.577	0.588	0.570	1.300	0.573	0.940	181	1211	97	23652	22805	-0.781	8697	14955	8347	14458	1529765	2634615	72.470	80.228	0	0	0
7	18	9	""	"il17r"	9090	35790	150	9246	9089	2088	22	111	111	123	71	57	100	100	0	15562	15103	3207	21	102	102	120	182	151	100	100	0	0.591	0.598	0.595	0.594	1.379	0.594	0.951	180	1208	95	24595	23979	-0.759	9135	15460	8978	15001	1636020	2718456	126.282	82.324	0	0	0
7	19	9	""	"il17r"	9490	35780	140	8843	8700	1747	20	114	114	126	70	55	100	100	0	15125	14908	2783	18	107	107	124	96	77	100	100	0	0.581	0.580	0.583	0.570	1.339	0.575	0.955	175	1089	96	23747	23387	-0.783	8729	15018	8586	14801	1522456	2608966	122.486	154.000	0	0	0
7	20	9	""	"il17r"	9890	35790	140	9144	8993	2146	23	121	121	141	86	60	100	100	0	15221	15152	3519	23	112	112	141	129	91	100	100	0	0.597	0.590	0.585	0.586	1.436	0.582	0.942	173	1091	96	24132	23912	-0.744	9023	15109	8872	15040	1555710	2621367	102.930	116.364	0	0	0
7	1	10	""	"sp6"	2280	36200	150	1538	1518	483	31	98	98	113	118	104	100	98	0	2100	2079	748	35	91	91	108	161	149	99	98	0	0.717	0.714	0.708	0.732	1.507	0.682	0.854	181	1211	86	3449	3408	-0.480	1440	2009	1420	1988	274764	376240	11.907	12.242	0	0	0
7	2	10	""	"sp6"	2680	36210	150	1627	1592	432	27	95	95	103	57	55	100	100	0	2299	2252	602	26	87	87	98	68	69	100	100	0	0.693	0.691	0.705	0.684	1.453	0.677	0.880	175	1217	97	3744	3662	-0.529	1532	2212	1497	2165	278546	394166	26.123	31.676	0	0	0
7	3	10	""	"sp6"	3090	36210	150	1649	1643	435	26	96	96	102	48	47	100	100	0	2292	2316	523	22	89	89	98	49	50	100	100	0	0.705	0.695	0.708	0.683	1.382	0.690	0.888	174	1218	97	3756	3774	-0.504	1553	2203	1547	2227	285907	403018	32.104	45.265	0	0	0
7	4	10	""	"sp6"	3490	36200	150	1697	1666	402	24	98	98	106	60	56	100	100	0	2327	2315	560	24	92	92	99	50	50	100	100	0	0.715	0.705	0.701	0.698	1.497	0.689	0.866	182	1206	91	3834	3791	-0.484	1599	2235	1568	2223	303255	421337	26.000	44.320	0	0	0
7	5	10	""	"rpl44"	3890	36200	150	15330	15475	3046	19	96	96	107	93	86	100	100	0	19108	19056	3634	19	92	92	105	104	99	100	100	0	0.801	0.811	0.809	0.810	1.265	0.808	0.963	190	1198	94	34250	34343	-0.320	15234	19016	15379	18964	2940289	3620564	165.247	182.221	0	0	0
7	6	10	""	"rpl44"	4290	36200	150	15934	15923	3280	20	100	100	108	50	46	100	100	0	19591	19312	4292	22	95	95	104	55	52	100	100	0	0.812	0.823	0.813	0.837	1.387	0.816	0.962	183	1205	95	35330	35040	-0.300	15834	19496	15823	19217	2913876	3534176	316.300	349.236	0	0	0
7	7	10	""	"rpl44"	4690	36190	150	16354	16437	3025	18	102	102	111	65	58	100	100	0	19814	19734	4261	21	95	95	109	112	102	100	100	0	0.824	0.832	0.817	0.842	1.350	0.821	0.959	195	1189	91	35971	35974	-0.279	16252	19719	16335	19639	3205199	3848064	251.169	175.223	0	0	0
7	8	10	""	"rpl44"	5090	36200	160	16707	16939	3662	21	99	99	108	54	50	100	100	0	20295	20159	4252	21	94	94	104	53	50	100	100	0	0.822	0.839	0.839	0.844	1.353	0.837	0.956	205	1475	95	36809	36905	-0.283	16608	20201	16840	20065	3472503	4132559	311.685	378.396	0	0	0
7	9	10	""	"mdm2"	5490	36190	150	224	232	88	37	101	101	110	61	55	76	50	0	392	396	132	33	97	97	108	81	75	96	84	0	0.417	0.438	0.441	0.402	2.751	0.364	0.322	169	1223	95	418	430	-1.262	123	295	131	299	39158	66943	2.000	3.556	0	0	0
7	10	10	""	"mdm2"	5890	36190	140	245	256	100	39	108	108	126	113	89	60	20	0	402	415	138	33	100	100	122	123	100	94	67	0	0.454	0.470	0.464	0.403	2.841	0.487	0.286	167	1097	91	439	463	-1.139	137	302	148	315	42701	69305	1.150	2.382	-100	0	1
7	11	10	""	"mdm2"	6290	36190	160	247	253	98	38	102	102	113	63	55	80	55	0	372	380	121	31	98	98	111	76	68	97	84	0	0.529	0.535	0.553	0.480	2.550	0.444	0.297	184	1499	93	419	433	-0.919	145	274	151	282	46592	70001	2.222	3.539	0	0	0
7	12	10	""	"mdm2"	6690	36190	140	238	253	95	37	101	101	113	81	71	76	44	0	392	417	156	37	94	94	106	65	61	98	95	0	0.460	0.471	0.524	0.463	2.397	0.384	0.293	175	1085	92	435	475	-1.120	137	298	152	323	44249	73021	1.728	4.785	0	0	0
7	13	10	""	"tdo"	7090	36180	140	353	369	163	44	111	111	156	246	157	48	8	0	544	612	268	43	104	104	148	249	168	86	45	0	0.550	0.508	0.487	0.507	2.655	0.430	0.424	158	1108	88	682	766	-0.862	242	440	258	508	58298	96764	0.866	1.863	-100	0	1
7	14	10	""	"tdo"	7490	36190	140	354	370	155	41	110	110	188	380	202	19	1	0	535	601	264	43	102	102	204	1107	542	1	0	0	0.564	0.521	0.503	0.513	2.248	0.205	0.816	157	1093	78	677	759	-0.826	244	433	260	499	58116	94406	0.479	0.359	-100	0	1
7	15	10	""	"tdo"	7900	36180	150	337	374	192	51	106	106	144	249	172	44	9	0	565	599	298	49	101	101	133	167	125	93	73	0	0.498	0.538	0.485	0.506	2.351	0.554	0.469	160	1228	95	695	766	-1.006	231	464	268	498	59914	95786	0.924	2.790	-100	0	1
7	16	10	""	"tdo"	8280	36180	140	342	368	154	41	108	108	124	196	158	62	14	0	542	596	234	39	100	100	123	213	173	93	53	0	0.529	0.524	0.504	0.505	1.976	0.494	0.528	165	1099	90	676	756	-0.919	234	442	260	496	60679	98312	1.245	2.221	-100	0	1
7	17	10	""	"buffer"	8680	36180	150	106	107	50	46	104	104	113	57	50	9	1	0	97	109	52	47	97	97	108	60	55	15	6	0	100000.000	0.250	1.100	0.968	4.575	0.488	0.002	156	1272	100	2	15	16.610	2	0	3	12	16673	16986	-0.105	0.017	-100	0	1
7	18	10	""	"buffer"	9080	36180	150	121	130	63	48	106	106	119	70	58	19	3	0	104	115	53	46	103	103	120	111	92	5	1	0	15.000	2.000	1.421	1.307	3.582	0.966	0.030	156	1272	100	16	36	3.907	15	1	24	12	20326	17947	0.157	-0.045	-100	0	1
7	19	10	""	"buffer"	9480	36180	150	104	116	66	56	106	106	120	68	56	10	3	0	98	111	74	66	102	102	115	70	60	8	3	0	0.500	1.111	0.977	1.184	4.883	0.562	0.062	156	1272	100	-6	19	-1.000	-2	-4	10	9	18132	17380	-0.059	-0.057	-100	0	1
7	20	10	""	"buffer"	9790	36200	50	278	301	205	68	121	121	128	69	53	60	50	0	330	439	398	90	106	106	120	65	54	70	70	0	0.701	0.541	0.902	1.193	8.687	0.379	0.243	10	86	34	381	513	-0.513	157	224	180	333	3011	4386	2.507	4.908	0	0	0
7	1	11	""	"sp3"	2290	36600	150	2017	1978	507	25	91	91	100	56	56	100	100	0	2471	2439	646	26	88	88	97	61	62	100	100	0	0.808	0.803	0.845	0.807	1.430	0.788	0.881	169	1223	90	4309	4238	-0.308	1926	2383	1887	2351	334296	412205	33.536	38.393	0	0	0
7	2	11	""	"sp3"	2690	36600	150	2179	2136	519	24	91	91	98	46	46	100	100	0	2543	2531	634	25	88	88	96	49	51	100	100	0	0.851	0.837	0.845	0.836	1.345	0.827	0.907	173	1219	92	4543	4488	-0.233	2088	2455	2045	2443	369562	437911	44.304	49.694	0	0	0
7	3	11	""	"sp3"	3090	36600	150	2110	2142	544	25	92	92	99	48	48	100	100	0	2591	2518	643	25	87	87	96	51	53	100	100	0	0.806	0.843	0.838	0.845	1.387	0.835	0.896	174	1218	91	4522	4481	-0.311	2018	2504	2050	2431	372706	438150	42.563	47.490	0	0	0
7	4	11	""	"sp3"	3490	36600	150	2260	2386	1599	67	95	95	103	55	53	100	100	0	2521	2763	2174	78	96	96	104	51	49	100	100	0	0.893	0.859	0.870	0.863	1.445	0.742	0.532	181	1207	97	4590	4958	-0.163	2165	2425	2291	2667	431893	500043	41.509	52.137	0	0	0
7	5	11	""	"mxi1"	3890	36600	140	2507	2403	778	32	95	95	101	49	48	100	100	0	3753	3591	1090	30	93	93	101	52	51	100	100	0	0.659	0.660	0.653	0.653	1.488	0.653	0.906	166	1098	96	6072	5806	-0.602	2412	3660	2308	3498	398952	596163	46.980	67.115	0	0	0
7	6	11	""	"mxi1"	4290	36590	140	2691	2603	600	23	98	98	104	58	55	100	100	0	3850	3737	890	23	92	92	104	83	79	100	100	0	0.690	0.687	0.703	0.690	1.370	0.676	0.923	168	1096	96	6351	6150	-0.535	2593	3758	2505	3645	437294	627830	43.086	43.771	0	0	0
7	7	11	""	"mxi1"	4690	36600	140	2631	2634	693	26	101	101	108	56	51	100	100	0	3598	3631	1060	29	95	95	104	64	61	100	100	0	0.722	0.716	0.707	0.718	1.317	0.698	0.911	156	1112	96	6033	6069	-0.470	2530	3503	2533	3536	410827	566418	45.107	55.109	0	0	0
7	8	11	""	"mxi1"	5090	36590	140	2648	2542	666	26	99	99	108	55	50	100	100	0	3810	3688	847	22	96	96	105	55	52	100	100	0	0.686	0.680	0.681	0.670	1.277	0.679	0.938	163	1105	91	6263	6035	-0.544	2549	3714	2443	3592	414317	601164	44.255	65.145	0	0	0
7	9	11	""	"itgb1"	5480	36590	150	103	108	49	45	102	102	110	57	51	12	2	0	95	105	51	48	96	96	106	60	56	12	4	0	-1.000	0.667	1.143	1.289	6.132	0.708	0.013	156	1272	100	0	15	Error	1	-1	6	9	16864	16424	-0.035	-0.017	-100	0	1
7	10	11	""	"itgb1"	5880	36590	150	101	114	61	53	102	102	111	59	53	14	3	0	99	103	49	47	98	98	107	58	54	8	3	0	-1.000	2.400	1.071	1.098	5.482	0.471	0.006	156	1272	100	0	17	Error	-1	1	12	5	17724	16015	0.051	-0.069	-100	0	1
7	11	11	""	"itgb1"	6280	36590	150	101	108	50	46	104	104	115	96	83	4	1	0	92	95	38	40	96	96	113	321	284	0	0	0	0.750	-4.000	1.533	1.488	3.774	0.268	0.180	156	1272	100	-7	3	-0.415	-3	-4	4	-1	16884	14831	-0.073	-0.056	-100	0	1
7	12	11	""	"itgb1"	6680	36590	150	97	107	49	45	108	108	117	56	47	11	2	0	94	99	42	42	94	94	102	49	48	12	2	0	100000.000	-0.200	1.383	1.277	4.054	0.597	0.032	156	1272	100	-11	4	16.610	-11	0	-1	5	16735	15511	-0.179	-0.061	-100	0	1
7	13	11	""	"empty"	7080	36590	150	1598	1545	635	41	101	101	114	74	64	100	99	0	2174	2093	805	38	100	100	112	78	69	98	98	0	0.722	0.725	0.727	0.731	1.487	0.721	0.841	156	1272	100	3571	3437	-0.470	1497	2074	1444	1993	240985	326482	19.338	25.397	-50	0	0
7	14	11	""	"empty"	7480	36590	150	1549	1512	564	37	103	103	137	168	122	96	95	0	2149	2123	867	40	101	101	133	187	140	95	92	0	0.706	0.697	0.676	0.724	1.529	0.663	0.833	156	1272	100	3494	3431	-0.502	1446	2048	1409	2022	235854	331238	8.185	10.642	-50	0	0
7	15	11	""	"empty"	7880	36590	150	1580	1601	663	41	104	104	123	127	103	98	96	0	2120	2099	840	40	97	97	117	115	98	97	96	0	0.730	0.748	0.741	0.770	1.573	0.717	0.813	156	1272	100	3499	3499	-0.454	1476	2023	1497	2002	249709	327385	11.638	17.235	-50	0	0
7	16	11	""	"empty"	8280	36580	150	1560	1516	597	39	109	109	129	123	95	96	94	0	2173	2118	806	38	104	104	124	115	92	97	96	0	0.701	0.699	0.688	0.674	1.754	0.688	0.821	156	1272	100	3520	3421	-0.513	1451	2069	1407	2014	236525	330478	11.276	17.339	-50	0	0
7	17	11	""	"sp5"	8680	36590	80	1838	1796	540	30	111	111	119	58	48	100	100	0	2256	2366	664	28	105	105	113	51	45	100	100	0	0.803	0.745	0.734	0.726	1.439	0.735	0.857	69	307	93	3878	3946	-0.317	1727	2151	1685	2261	123900	163256	28.914	44.176	0	0	0
7	18	11	""	"sp5"	9080	36590	80	1907	1854	536	28	104	104	114	76	66	100	100	0	2388	2290	725	31	109	109	122	70	57	100	100	0	0.791	0.802	0.785	0.811	1.516	0.779	0.859	70	306	91	4082	3931	-0.338	1803	2279	1750	2181	129765	160324	22.895	30.971	0	0	0
7	19	11	""	"sp5"	9480	36590	90	1720	1643	574	34	104	104	110	55	50	100	100	0	2062	2029	753	37	101	101	111	69	62	100	100	0	0.824	0.798	0.791	0.800	1.654	0.777	0.837	72	380	92	3577	3467	-0.279	1616	1961	1539	1928	118277	146107	27.873	27.797	0	0	0
7	20	11	""	"sp5"	9880	36580	90	1817	1718	652	37	113	113	133	121	90	97	95	0	2503	2496	865	34	113	113	134	121	90	100	100	0	0.713	0.674	0.662	0.630	1.865	0.666	0.851	74	378	95	4094	3988	-0.488	1704	2390	1605	2383	127099	184736	13.099	19.521	0	0	0
8	1	1	""	"sp4"	11300	32660	130	1494	1500	441	29	106	106	119	63	52	100	100	0	1983	1985	547	27	111	111	133	141	106	100	100	0	0.741	0.744	0.712	0.736	1.509	0.727	0.823	147	873	82	3260	3268	-0.432	1388	1872	1394	1874	220540	291845	21.921	13.135	0	0	0
8	2	1	""	"sp4"	11690	32660	130	1568	1556	453	29	112	112	124	68	54	100	100	0	1948	2022	566	27	110	110	125	83	66	100	100	0	0.792	0.755	0.773	0.740	1.453	0.745	0.866	142	882	95	3294	3356	-0.336	1456	1838	1444	1912	220912	287075	21.059	22.855	0	0	0
8	3	1	""	"sp4"	12090	32670	130	1615	1581	443	28	100	100	114	119	104	100	99	0	1984	1963	473	24	106	106	118	85	72	100	100	0	0.807	0.798	0.807	0.775	1.540	0.792	0.838	143	881	87	3393	3338	-0.309	1515	1878	1481	1857	226053	280674	12.328	21.706	0	0	0
8	4	1	""	"sp4"	12500	32670	130	1523	1561	448	28	104	104	122	189	154	100	97	0	1944	1932	503	26	103	103	121	173	142	100	100	0	0.771	0.797	0.776	0.784	1.456	0.791	0.868	147	873	97	3260	3286	-0.375	1419	1841	1457	1829	229534	284035	7.614	10.468	0	0	0
8	5	1	""	"bsg"	12890	32660	130	1367	1346	291	21	108	108	117	58	49	100	100	0	1787	1816	453	24	103	103	112	56	50	100	100	0	0.748	0.723	0.742	0.726	1.447	0.697	0.855	149	871	97	2943	2951	-0.419	1259	1684	1238	1713	200574	270539	21.190	30.429	0	0	0
8	6	1	""	"bsg"	13300	32670	140	1342	1339	319	23	106	106	117	66	56	100	100	0	1879	1860	475	25	100	100	109	59	54	100	99	0	0.695	0.701	0.709	0.711	1.542	0.679	0.855	150	1118	96	3015	2993	-0.525	1236	1779	1233	1760	200818	279020	18.515	29.678	0	0	0
8	7	1	""	"bsg"	13700	32660	140	1309	1304	320	24	108	108	120	92	76	100	100	0	1829	1818	482	26	100	100	114	98	85	100	100	0	0.695	0.696	0.700	0.699	1.564	0.669	0.814	155	1109	90	2930	2914	-0.525	1201	1729	1196	1718	202146	281783	12.870	17.388	0	0	0
8	8	1	""	"bsg"	14090	32660	140	1343	1305	361	27	106	106	116	72	62	100	100	0	1766	1784	423	23	98	98	111	74	66	100	100	0	0.742	0.711	0.738	0.695	1.605	0.702	0.809	165	1099	88	2905	2885	-0.431	1237	1668	1199	1686	215309	294440	16.514	22.608	0	0	0
8	9	1	""	"dncic"	14500	32660	140	397	441	184	41	103	103	118	88	74	94	82	0	595	626	279	44	99	99	114	85	74	96	94	0	0.593	0.641	0.636	0.638	2.625	0.560	0.449	141	1127	94	790	865	-0.754	294	496	338	527	62160	88229	3.670	6.024	0	0	0
8	10	1	""	"dncic"	14900	32660	130	450	475	188	39	107	107	118	64	54	98	91	0	521	564	244	43	105	105	117	72	61	95	93	0	0.825	0.802	0.849	0.818	2.438	0.740	0.520	146	878	93	759	827	-0.278	343	416	368	459	69371	82317	5.578	6.208	0	0	0
8	11	1	""	"dncic"	15300	32660	140	411	447	189	42	106	106	120	145	120	85	53	0	464	541	258	47	99	99	114	123	107	95	83	0	0.836	0.771	0.792	0.755	2.285	0.683	0.476	142	1126	92	670	783	-0.258	305	365	341	442	63408	76837	2.255	3.472	0	0	0
8	12	1	""	"dncic"	15690	32660	140	438	448	167	37	108	108	124	84	67	95	87	0	521	533	208	39	104	104	126	176	139	91	58	0	0.791	0.793	0.833	0.777	2.526	0.627	0.398	148	1116	93	747	769	-0.338	330	417	340	429	66334	78949	3.857	2.313	0	0	0
8	13	1	""	"btg1"	16100	32660	150	1317	1295	390	30	103	103	116	75	64	99	98	0	1860	1871	480	25	96	96	109	116	106	100	99	0	0.688	0.672	0.676	0.648	1.696	0.908	0.406	176	1216	97	2978	2967	-0.540	1214	1764	1192	1775	227867	329274	15.720	15.190	0	0	0
8	14	1	""	"btg1"	16500	32660	140	1311	1295	359	27	116	116	174	275	158	97	95	0	1911	1876	532	28	104	104	174	381	218	98	94	0	0.661	0.665	0.644	0.671	1.946	0.634	0.805	172	1088	94	3002	2951	-0.597	1195	1807	1179	1772	222779	322719	4.076	4.467	0	0	0
8	15	1	""	"btg1"	16900	32660	150	1048	1038	306	29	94	94	120	174	145	98	97	0	1573	1613	467	28	89	89	114	192	168	100	100	0	0.643	0.619	0.646	0.604	1.662	0.593	0.816	171	1221	97	2438	2468	-0.637	954	1484	944	1524	177517	275766	5.276	7.807	0	0	0
8	16	1	""	"btg1"	17300	32660	150	1114	1151	499	43	93	93	101	52	51	99	98	0	1632	1698	603	35	87	87	95	47	49	100	100	0	0.661	0.657	0.657	0.635	1.923	0.649	0.753	179	1209	95	2566	2669	-0.597	1021	1545	1058	1611	206028	304024	20.192	34.106	0	0	0
8	17	1	""	"sp7"	17690	32640	130	1242	1247	389	31	94	94	103	57	55	99	99	0	1769	1760	475	26	85	85	94	68	72	100	99	0	0.682	0.688	0.678	0.671	1.717	0.679	0.829	140	884	85	2832	2828	-0.552	1148	1684	1153	1675	174547	246456	20.070	24.500	0	0	0
8	18	1	""	"sp7"	18090	32640	120	903	913	295	32	99	99	106	51	48	99	99	0	1301	1342	417	31	89	89	100	71	71	100	100	0	0.663	0.650	0.642	0.626	1.776	0.623	0.771	125	787	86	2016	2067	-0.593	804	1212	814	1253	114068	167733	15.824	17.493	0	0	0
8	19	1	""	"sp7"	18490	32640	140	1111	1129	341	30	95	95	105	66	62	99	98	0	1600	1556	485	31	89	89	117	337	288	96	93	0	0.672	0.705	0.707	0.703	1.826	0.556	0.644	133	1135	93	2527	2501	-0.573	1016	1511	1034	1467	150109	206935	15.515	4.270	0	0	0
8	20	1	""	"sp7"	18890	32660	130	1015	1047	338	32	99	99	110	67	60	100	99	0	1443	1513	528	34	91	91	115	260	226	97	96	0	0.678	0.667	0.681	0.678	1.683	0.617	0.789	145	879	96	2268	2370	-0.561	916	1352	948	1422	151815	219388	13.985	5.377	0	0	0
8	1	2	""	"ara"	11290	33060	150	132	143	71	49	116	116	130	90	69	13	1	0	122	136	90	66	112	112	137	202	147	3	1	0	1.600	1.125	0.987	0.952	4.182	0.777	0.330	156	1272	100	26	51	0.678	16	10	27	24	22280	21172	0.144	-0.005	-100	0	1
8	2	2	""	"ara"	11670	33080	70	251	296	253	85	124	124	138	71	51	58	50	0	205	213	112	52	116	116	134	102	76	41	8	0	1.427	1.773	1.452	1.039	3.471	1.488	0.013	12	224	54	216	269	0.513	127	89	172	97	3552	2561	2.225	0.775	-100	0	1
8	3	2	""	"ara"	12090	33060	150	116	127	64	50	109	109	130	117	90	5	1	0	106	118	65	55	113	113	149	274	183	1	0	0	-1.000	3.600	1.265	1.179	3.565	0.170	0.060	156	1272	100	0	23	Error	7	-7	18	5	19806	18412	-0.026	-0.113	-100	0	1
8	4	2	""	"ara"	12490	33060	150	111	119	61	51	109	109	122	117	95	7	0	0	107	112	55	49	104	104	121	110	90	3	0	0	0.667	1.250	0.839	1.058	4.291	2.626	0.161	156	1272	100	5	18	-0.584	2	3	10	8	18608	17468	-0.026	-0.082	-100	0	1
8	5	2	""	"dntt"	12890	33050	130	192	208	118	56	106	106	116	67	57	57	26	0	255	252	108	42	99	99	110	64	58	80	65	0	0.551	0.667	0.646	0.615	4.336	1.564	0.039	26	950	27	242	255	-0.860	86	156	102	153	5407	6560	1.373	2.219	-100	0	1
8	6	2	""	"dntt"	13290	33050	90	221	224	93	41	111	111	123	86	69	61	15	0	217	229	106	46	102	102	116	104	89	57	11	0	0.957	0.890	0.795	1.068	4.499	0.409	0.071	26	387	4	225	240	-0.063	110	115	113	127	5811	5963	1.174	1.087	-100	0	1
8	7	2	""	"dntt"	13700	33060	130	216	234	130	55	104	104	121	147	121	26	5	0	219	240	110	45	105	105	124	185	149	26	5	0	0.982	0.963	0.800	0.626	2.878	0.680	0.354	34	948	42	226	265	-0.026	112	114	130	135	7963	8144	0.769	0.627	-100	0	1
8	8	2	""	"dntt"	14140	33090	80	187	210	128	60	108	108	117	56	47	55	30	0	299	546	1023	187	104	104	116	64	55	85	60	0	0.405	0.231	0.416	0.346	6.026	0.114	0.256	20	320	47	274	544	-1.304	79	195	102	442	4195	10910	1.661	6.719	-100	0	1
8	9	2	""	"capn3"	14490	33060	130	10581	10345	2674	25	103	103	113	57	50	100	100	0	15797	15441	3570	23	100	100	111	60	54	100	100	0	0.668	0.668	0.672	0.660	1.294	0.665	0.936	151	869	97	26175	25583	-0.582	10478	15697	10242	15341	1562031	2331617	179.509	255.500	0	0	0
8	10	2	""	"capn3"	14900	33060	140	11350	10622	3222	30	122	122	132	66	50	100	100	0	16702	15731	4450	28	118	118	132	80	60	100	100	0	0.677	0.673	0.677	0.649	1.646	0.670	0.944	160	1108	92	27812	26113	-0.563	11228	16584	10500	15613	1699509	2516974	158.939	194.988	0	0	0
8	11	2	""	"capn3"	15300	33060	140	10857	10323	2909	28	106	106	115	60	52	100	100	0	16301	15299	4032	26	99	99	112	94	83	100	100	0	0.664	0.672	0.677	0.655	1.439	0.667	0.940	155	1113	92	26953	25417	-0.591	10751	16202	10217	15200	1599995	2371306	170.133	161.564	0	0	0
8	12	2	""	"capn3"	15700	33060	140	10560	10065	2842	28	103	103	113	63	55	100	100	0	15674	15231	4069	26	100	100	113	69	61	100	100	0	0.671	0.658	0.671	0.646	1.436	0.652	0.933	163	1101	92	26031	25093	-0.576	10457	15574	9962	15131	1640553	2482597	157.968	219.101	0	0	0
8	13	2	""	"ebf1"	16100	33060	140	408	408	167	40	106	106	120	71	59	90	81	0	752	759	276	36	98	98	112	76	67	99	97	0	0.462	0.457	0.443	0.415	2.366	0.405	0.504	149	1119	96	956	963	-1.114	302	654	302	661	60853	113036	4.056	8.513	0	0	0
8	14	2	""	"ebf1"	16490	33050	130	364	384	140	36	103	103	115	69	60	96	84	0	682	700	274	39	91	91	116	252	217	93	58	0	0.442	0.461	0.406	0.452	2.091	0.399	0.515	150	874	90	852	890	-1.178	261	591	281	609	57587	105049	3.899	2.317	0	0	0
8	15	2	""	"ebf1"	16900	33060	140	333	357	156	43	99	99	105	50	47	95	86	0	620	630	235	37	91	91	100	103	103	99	93	0	0.442	0.479	0.444	0.433	2.390	0.377	0.457	155	1109	94	763	797	-1.178	234	529	258	539	55361	97621	5.040	5.146	0	0	0
8	16	2	""	"ebf1"	17300	33060	140	356	376	150	39	94	94	101	48	47	95	92	0	642	669	232	34	87	87	93	51	54	98	98	0	0.472	0.485	0.505	0.463	2.260	0.444	0.545	154	1110	95	817	864	-1.083	262	555	282	582	57909	102977	5.729	11.294	0	0	0
8	17	2	""	"sp2"	17700	33040	130	1646	1641	463	28	95	95	100	45	45	100	100	0	2097	2109	614	29	87	87	93	48	51	100	100	0	0.772	0.765	0.785	0.766	1.633	0.748	0.867	134	894	93	3561	3568	-0.373	1551	2010	1546	2022	219878	282644	34.244	42.000	0	0	0
8	18	2	""	"sp2"	18080	33060	130	1443	1430	434	30	94	94	104	50	48	100	100	0	2002	2053	749	36	89	89	99	53	53	100	100	0	0.705	0.680	0.654	0.684	1.573	0.637	0.825	126	902	89	3262	3300	-0.504	1349	1913	1336	1964	180204	258728	26.520	36.868	0	0	0
8	19	2	""	"sp2"	18490	33060	130	1525	1544	531	34	96	96	104	54	51	100	100	0	2078	2067	624	30	89	89	105	265	252	99	97	0	0.718	0.732	0.701	0.727	1.591	0.728	0.855	139	889	97	3418	3426	-0.478	1429	1989	1448	1978	214644	287286	26.667	7.404	0	0	0
8	20	2	""	"sp2"	18890	33060	130	1397	1415	383	27	102	102	115	68	59	100	100	0	1998	1950	532	27	93	93	110	110	100	100	100	0	0.680	0.707	0.705	0.708	1.571	0.686	0.846	141	887	90	3200	3170	-0.556	1295	1905	1313	1857	199510	274954	19.118	16.727	0	0	0
8	1	3	""	"casp1"	11300	33460	150	1741	1744	485	27	113	113	121	74	61	100	98	0	2229	2228	690	30	104	104	119	78	65	100	100	0	0.766	0.768	0.765	0.781	1.713	0.744	0.824	185	1203	96	3753	3755	-0.385	1628	2125	1631	2124	322657	412090	21.932	27.038	0	0	0
8	2	3	""	"casp1"	11700	33460	150	1841	1849	476	25	117	117	129	91	70	99	99	0	2232	2254	662	29	109	109	123	81	65	100	98	0	0.812	0.807	0.798	0.826	1.715	0.787	0.861	180	1208	97	3847	3877	-0.300	1724	2123	1732	2145	332840	405712	18.901	26.309	0	0	0
8	3	3	""	"casp1"	12100	33470	140	1832	1826	431	23	112	112	124	96	77	100	100	0	2249	2266	631	27	109	109	123	82	66	100	100	0	0.804	0.795	0.809	0.803	1.528	0.772	0.850	166	1102	95	3860	3871	-0.315	1720	2140	1714	2157	303113	376180	17.729	26.134	0	0	0
8	4	3	""	"casp1"	12500	33470	150	1840	1839	561	30	109	109	124	79	63	100	100	0	2383	2381	711	29	114	114	137	91	66	100	99	0	0.763	0.763	0.763	0.756	1.649	0.748	0.847	179	1213	96	4000	3997	-0.390	1731	2269	1730	2267	329112	426279	21.709	24.659	0	0	0
8	5	3	""	"ecm1"	12900	33460	130	1300	1289	368	28	107	107	117	79	67	100	99	0	1684	1729	474	27	101	101	110	68	61	100	100	0	0.754	0.726	0.724	0.713	1.480	0.711	0.856	150	874	96	2776	2810	-0.407	1193	1583	1182	1628	193330	259341	14.835	23.809	0	0	0
8	6	3	""	"ecm1"	13300	33470	140	1305	1297	358	27	107	107	120	86	71	100	99	0	1682	1662	481	28	98	98	108	58	53	100	99	0	0.756	0.761	0.763	0.763	1.619	0.744	0.846	152	1116	96	2782	2754	-0.404	1198	1584	1190	1564	197211	252581	13.686	26.793	0	0	0
8	7	3	""	"ecm1"	13700	33460	140	1243	1259	341	27	107	107	119	70	58	99	99	0	1564	1600	448	28	96	96	110	77	70	100	100	0	0.774	0.766	0.772	0.757	1.553	0.749	0.863	147	1121	90	2604	2656	-0.370	1136	1468	1152	1504	185135	235189	16.286	19.351	0	0	0
8	8	3	""	"ecm1"	14100	33460	140	1239	1221	341	27	102	102	112	72	64	99	99	0	1537	1537	444	28	96	96	113	161	142	100	98	0	0.789	0.777	0.773	0.767	1.701	0.758	0.838	158	1110	89	2578	2560	-0.342	1137	1441	1119	1441	192893	242886	15.403	8.845	0	0	0
8	9	3	""	"casp7"	14500	33460	140	273	304	130	42	102	102	115	79	68	87	55	0	447	491	234	47	96	96	110	91	82	95	85	0	0.487	0.511	0.513	0.496	2.669	0.422	0.359	154	1114	90	522	597	-1.038	171	351	202	395	46889	75613	2.392	4.187	0	0	0
8	10	3	""	"casp7"	14900	33460	140	309	335	128	38	117	117	133	76	57	88	66	0	475	497	196	39	111	111	122	65	53	99	94	0	0.527	0.565	0.585	0.540	2.555	0.480	0.386	151	1117	90	556	604	-0.924	192	364	218	386	50520	75027	2.658	5.769	0	0	0
8	11	3	""	"casp7"	15300	33450	130	311	327	132	40	105	105	114	55	48	90	75	0	463	482	204	42	99	99	108	58	53	99	94	0	0.566	0.580	0.602	0.543	2.512	0.487	0.402	153	871	96	570	605	-0.821	206	364	222	383	49964	73709	3.873	6.448	0	0	0
8	12	3	""	"casp7"	15700	33460	140	295	304	115	37	106	106	116	87	75	81	55	0	408	448	195	43	98	98	109	100	91	95	80	0	0.610	0.566	0.648	0.537	2.844	0.454	0.350	166	1098	94	499	548	-0.713	189	310	198	350	50382	74417	2.161	3.390	0	0	0
8	13	3	""	"ela2"	16100	33460	140	280	293	118	40	102	102	126	207	164	40	4	0	428	447	158	35	96	96	114	114	100	95	78	0	0.536	0.544	0.528	0.522	2.513	0.498	0.387	147	1121	92	510	542	-0.900	178	332	191	351	43132	65769	0.807	2.921	-100	0	1
8	14	3	""	"ela2"	16500	33460	130	237	265	98	36	96	96	102	47	46	93	75	0	399	430	153	35	89	89	95	54	56	99	96	0	0.455	0.496	0.468	0.467	2.400	0.431	0.387	137	891	88	451	510	-1.136	141	310	169	341	36270	58936	3.468	6.204	0	0	0
8	15	3	""	"ela2"	16890	33460	130	279	292	108	36	99	99	107	59	55	90	75	0	447	459	154	33	94	94	102	58	56	100	98	0	0.510	0.529	0.514	0.475	2.698	0.497	0.441	142	882	89	533	558	-0.971	180	353	193	365	41412	65237	3.136	6.155	0	0	0
8	16	3	""	"ela2"	17300	33460	140	254	267	117	43	93	93	100	56	56	88	69	0	375	406	163	40	86	86	95	53	55	96	92	0	0.557	0.544	0.536	0.536	2.536	0.470	0.328	156	1106	90	450	494	-0.844	161	289	174	320	41581	63292	2.982	5.868	0	0	0
8	17	3	""	"casp9"	17690	33460	130	286	290	111	38	95	95	103	50	48	90	79	0	455	476	190	39	86	86	93	49	52	98	96	0	0.518	0.500	0.449	0.474	2.863	0.425	0.404	132	890	87	560	585	-0.949	191	369	195	390	38310	62834	3.740	7.816	0	0	0
8	18	3	""	"casp9"	18100	33460	130	244	256	112	43	93	93	102	58	56	80	64	0	415	436	174	39	88	88	94	61	64	97	93	0	0.462	0.468	0.471	0.418	3.027	0.379	0.324	124	904	86	478	511	-1.114	151	327	163	348	31693	54051	2.655	5.607	0	0	0
8	19	3	""	"casp9"	18490	33460	140	274	296	113	38	94	94	103	64	62	89	73	0	402	442	188	42	89	89	96	54	56	99	94	0	0.575	0.572	0.607	0.577	2.575	0.503	0.366	133	1135	89	493	555	-0.798	180	313	202	353	39421	58837	3.016	6.407	0	0	0
8	20	3	""	"casp9"	18890	33450	140	275	303	143	47	99	99	110	64	58	86	69	0	395	425	237	55	90	90	98	56	57	97	90	0	0.577	0.609	0.654	0.593	2.814	0.487	0.280	146	1121	91	481	539	-0.793	176	305	204	335	44251	61984	3.016	5.839	0	0	0
8	1	4	""	"es10"	11290	33870	140	12540	12301	2730	22	108	108	126	84	66	100	100	0	18002	17127	4258	24	107	107	121	72	59	100	100	0	0.695	0.716	0.714	0.731	1.512	0.703	0.936	152	1112	89	30327	29213	-0.525	12432	17895	12193	17020	1869825	2603316	144.940	236.194	0	0	0
8	2	4	""	"es10"	11690	33870	140	13071	12925	3300	25	113	113	124	74	59	100	100	0	18275	17887	5394	30	109	109	128	93	72	100	100	0	0.713	0.721	0.705	0.741	1.711	0.699	0.911	144	1124	87	31124	30590	-0.488	12958	18166	12812	17778	1861187	2575747	172.986	190.957	0	0	0
8	3	4	""	"es10"	12100	33870	130	12878	12502	2645	21	104	104	117	91	77	100	100	0	17662	17279	3960	22	105	105	128	199	155	100	100	0	0.728	0.722	0.727	0.729	1.431	0.709	0.930	136	888	92	30331	29572	-0.458	12774	17557	12398	17174	1700206	2349888	136.099	86.186	0	0	0
8	4	4	""	"es10"	12500	33870	140	13575	13182	3051	23	108	108	121	69	57	100	100	0	18502	17963	4529	25	106	106	118	71	60	100	100	0	0.732	0.732	0.729	0.761	1.821	0.717	0.913	149	1119	92	31863	30931	-0.450	13467	18396	13074	17857	1964114	2676459	189.290	251.338	0	0	0
8	5	4	""	"cat"	12900	33870	140	665	693	244	35	103	103	114	56	49	99	98	0	924	954	365	38	102	102	111	56	50	100	97	0	0.684	0.692	0.693	0.703	2.231	0.626	0.606	143	1125	94	1384	1442	-0.548	562	822	590	852	99067	136354	10.339	15.054	0	0	0
8	6	4	""	"cat"	13300	33870	130	720	717	261	36	106	106	123	224	182	92	76	0	1054	1080	405	37	98	98	108	66	61	98	98	0	0.642	0.622	0.657	0.608	2.203	0.570	0.649	142	882	91	1570	1593	-0.639	614	956	611	982	101874	153413	2.652	14.727	0	0	0
8	7	4	""	"cat"	13700	33870	140	566	593	231	38	103	103	122	155	127	94	77	0	876	913	395	43	102	102	127	223	175	96	82	0	0.598	0.604	0.594	0.607	2.202	0.528	0.617	154	1110	95	1237	1301	-0.742	463	774	490	811	91283	140588	3.039	3.525	0	0	0
8	8	4	""	"cat"	14100	33860	130	666	668	235	35	107	107	127	140	110	97	90	0	1028	1038	379	36	101	101	129	210	162	99	94	0	0.603	0.599	0.551	0.585	1.979	0.550	0.642	150	874	96	1486	1498	-0.730	559	927	561	937	100267	155743	3.864	4.329	0	0	0
8	9	4	""	"ezrin"	14500	33860	150	20013	19247	4765	24	104	104	116	74	63	100	100	0	30608	30130	7641	25	98	98	113	94	83	100	100	0	0.653	0.637	0.634	0.639	1.636	0.624	0.915	175	1217	91	50419	49175	-0.615	19909	30510	19143	30032	3368249	5272752	258.527	319.330	0	0	0
8	10	4	""	"ezrin"	14900	33860	150	19152	18401	4988	27	113	113	126	101	80	100	100	0	30459	28837	8042	27	115	115	126	96	76	100	100	0	0.627	0.637	0.634	0.650	1.765	0.623	0.916	179	1213	92	49383	47010	-0.673	19039	30344	18288	28722	3293718	5161879	180.941	299.073	0	0	0
8	11	4	""	"ezrin"	15300	33860	150	18569	18004	4678	25	106	106	113	63	55	100	100	0	28481	27529	7843	28	103	103	112	59	52	100	100	0	0.651	0.653	0.640	0.668	1.617	0.636	0.928	181	1211	93	46841	45324	-0.619	18463	28378	17898	27426	3258711	4982665	283.984	464.695	0	0	0
8	12	4	""	"ezrin"	15700	33860	150	18945	18279	4809	26	107	107	116	67	57	100	100	0	28979	27660	8238	29	102	102	113	67	59	100	100	0	0.652	0.659	0.650	0.683	1.706	0.640	0.925	182	1210	94	47715	45730	-0.617	18838	28877	18172	27558	3326752	5034091	271.090	411.149	0	0	0
8	13	4	""	"catnb"	16100	33860	140	2692	2693	543	20	103	103	111	54	48	100	100	0	3777	3707	946	25	96	96	107	58	54	100	100	0	0.703	0.717	0.723	0.739	1.527	0.693	0.896	168	1100	95	6270	6201	-0.508	2589	3681	2590	3611	452346	622707	47.815	62.069	0	0	0
8	14	4	""	"catnb"	16500	33860	150	2336	2266	699	30	96	96	102	51	50	100	100	0	3239	3207	883	27	91	91	99	51	51	100	100	0	0.712	0.696	0.720	0.674	1.676	0.687	0.847	182	1206	90	5388	5286	-0.490	2240	3148	2170	3116	412432	583741	42.431	60.941	0	0	0
8	15	4	""	"catnb"	16900	33860	140	2520	2544	672	26	95	95	103	50	48	100	100	0	3520	3505	964	27	87	87	96	60	62	100	100	0	0.706	0.717	0.732	0.713	1.547	0.698	0.877	174	1090	96	5858	5867	-0.502	2425	3433	2449	3418	442732	609886	48.820	56.817	0	0	0
8	16	4	""	"catnb"	17290	33860	150	2572	2462	660	26	96	96	102	48	47	99	99	0	3484	3515	833	23	87	87	92	46	50	100	100	0	0.729	0.690	0.697	0.665	1.675	0.682	0.877	182	1210	97	5873	5794	-0.456	2476	3397	2366	3428	448119	639704	49.167	74.413	0	0	0
8	17	4	""	"f2r"	17720	33870	80	176	203	113	55	97	97	104	58	55	62	25	0	227	245	82	33	88	88	96	40	41	100	100	0	0.568	0.675	0.607	0.518	2.473	0.205	0.035	8	355	69	218	263	-0.816	79	139	106	157	1624	1957	1.707	3.725	0	0	0
8	18	4	""	"f2r"	18090	33850	150	112	114	46	40	90	90	96	45	46	28	7	0	110	122	68	55	84	84	91	41	45	38	16	0	0.846	0.632	0.945	0.928	3.788	0.281	0.004	156	1272	100	48	62	-0.241	22	26	24	38	17788	19088	0.400	0.756	-100	0	1
8	19	4	""	"f2r"	18510	33870	100	163	224	169	75	94	94	101	46	45	65	45	0	199	350	442	126	87	87	95	48	50	75	55	0	0.616	0.494	0.485	0.625	5.264	0.259	0.186	20	572	16	181	393	-0.699	69	112	130	263	4477	6999	2.674	5.313	-100	0	1
8	20	4	""	"f2r"	18890	33850	150	117	125	63	50	97	97	105	54	51	27	10	0	120	131	67	51	91	91	106	193	182	1	0	0	0.690	0.700	0.959	0.947	4.492	0.049	0.006	156	1272	100	49	68	-0.535	20	29	28	40	19547	20378	0.370	0.130	-100	0	1
8	1	5	""	"ccl12"	11300	34270	150	403	424	165	38	112	112	142	303	213	46	5	0	699	723	280	38	109	109	128	110	85	98	93	0	0.493	0.508	0.511	0.487	2.615	1.695	0.231	166	1222	93	881	926	-1.020	291	590	312	614	70459	120033	0.931	5.409	-100	0	1
8	2	5	""	"ccl12"	11700	34270	140	437	449	176	39	110	110	135	167	123	83	48	0	702	713	262	36	112	112	145	260	179	91	59	0	0.554	0.564	0.578	0.546	2.193	0.500	0.475	159	1105	92	917	940	-0.852	327	590	339	601	71438	113335	1.880	2.185	-100	0	1
8	3	5	""	"ccl12"	12100	34270	140	460	466	178	38	108	108	119	69	57	96	90	0	675	717	262	36	103	103	113	57	50	100	98	0	0.615	0.583	0.594	0.555	2.289	0.524	0.486	151	1117	90	924	972	-0.701	352	572	358	614	70325	108287	5.029	10.596	0	0	0
8	4	5	""	"ccl12"	12500	34270	140	425	428	165	38	106	106	114	60	52	97	88	0	657	706	301	42	103	103	112	60	53	100	100	0	0.576	0.534	0.536	0.509	2.333	0.450	0.502	161	1103	90	873	925	-0.796	319	554	322	603	68883	113662	5.233	9.900	0	0	0
8	5	5	""	"f7"	12890	34270	130	1214	1232	373	30	106	106	117	82	70	100	100	0	1705	1710	540	31	105	105	125	265	212	98	98	0	0.692	0.702	0.708	0.707	1.614	0.672	0.800	145	879	97	2708	2731	-0.531	1108	1600	1126	1605	178701	248019	13.598	5.981	0	0	0
8	6	5	""	"f7"	13300	34270	140	1230	1235	370	29	104	104	112	53	47	100	100	0	1669	1668	583	34	95	95	104	52	50	99	98	0	0.715	0.719	0.725	0.766	1.959	0.679	0.795	156	1108	96	2700	2704	-0.484	1126	1574	1131	1573	192669	260159	21.189	30.077	0	0	0
8	7	5	""	"f7"	13700	34270	140	1226	1220	394	32	106	106	117	72	61	99	99	0	1657	1746	609	34	104	104	115	67	58	100	100	0	0.721	0.678	0.675	0.667	1.680	0.658	0.758	154	1114	95	2673	2756	-0.472	1120	1553	1114	1642	187844	268834	15.319	24.343	0	0	0
8	8	5	""	"f7"	14100	34270	140	1228	1232	361	29	99	99	112	64	57	100	100	0	1589	1647	582	35	101	101	116	91	78	99	99	0	0.759	0.733	0.732	0.753	1.732	0.685	0.778	158	1110	96	2617	2679	-0.398	1129	1488	1133	1546	194723	260207	17.500	16.824	0	0	0
8	9	5	""	"sp1"	14500	34270	140	4712	4566	1069	23	100	100	125	294	235	100	100	0	7513	7076	1621	22	98	98	109	61	55	100	100	0	0.622	0.640	0.642	0.645	1.446	0.634	0.900	161	1107	96	12027	11444	-0.685	4612	7415	4466	6978	735080	1139314	15.105	114.213	0	0	0
8	10	5	""	"sp1"	14900	34270	140	4704	4614	911	19	106	106	117	81	69	100	100	0	7413	7106	1356	19	104	104	114	60	52	100	100	0	0.629	0.644	0.639	0.643	1.378	0.636	0.936	162	1106	95	11907	11510	-0.669	4598	7309	4508	7002	747404	1151200	55.519	116.533	0	0	0
8	11	5	""	"sp1"	15300	34270	140	4643	4582	851	18	105	105	116	63	54	100	100	0	7327	7094	1311	18	102	102	115	98	85	100	100	0	0.628	0.640	0.637	0.642	1.431	0.631	0.936	160	1104	96	11763	11469	-0.671	4538	7225	4477	6992	733121	1135043	70.889	71.214	0	0	0
8	12	5	""	"sp1"	15700	34260	140	4746	4608	911	19	105	105	116	75	64	100	100	0	7366	7252	1137	15	103	103	116	74	63	100	100	0	0.639	0.630	0.636	0.618	1.314	0.627	0.938	163	1105	90	11904	11652	-0.646	4641	7263	4503	7149	751121	1182066	59.893	96.432	0	0	0
8	13	5	""	"ccl2"	16090	34270	130	591	615	214	34	101	101	116	84	72	99	98	0	751	766	237	30	99	99	112	74	66	100	98	0	0.752	0.771	0.779	0.766	1.734	0.776	0.669	146	878	97	1142	1181	-0.411	490	652	514	667	89820	111822	5.940	8.838	0	0	0
8	14	5	""	"ccl2"	16490	34270	140	592	576	195	33	106	106	121	84	69	98	94	0	715	749	293	39	99	99	120	130	108	97	90	0	0.789	0.723	0.746	0.747	2.006	0.638	0.610	155	1113	92	1102	1120	-0.342	486	616	470	650	89301	116019	5.417	4.838	0	0	0
8	15	5	""	"ccl2"	16890	34270	140	564	582	215	36	102	102	118	92	77	97	94	0	737	784	273	34	95	95	110	84	76	100	99	0	0.720	0.697	0.692	0.662	2.057	0.687	0.672	155	1113	89	1104	1169	-0.474	462	642	480	689	90189	121480	5.043	8.024	0	0	0
8	16	5	""	"ccl2"	17300	34260	150	547	594	393	66	99	99	111	63	56	98	95	0	666	687	240	34	95	95	104	67	64	98	97	0	0.785	0.836	0.785	0.768	2.002	1.031	0.396	159	1229	95	1019	1087	-0.349	448	571	495	592	94498	109273	7.667	8.701	0	0	0
8	17	5	""	"fcgr3"	17700	34260	140	2982	2943	780	26	104	104	115	64	55	100	100	0	4677	4535	1233	27	95	95	105	62	59	100	100	0	0.628	0.639	0.644	0.635	1.611	0.621	0.881	159	1105	96	7460	7279	-0.671	2878	4582	2839	4440	467920	721002	44.188	71.452	0	0	0
8	18	5	""	"fcgr3"	18100	34260	140	2487	2412	620	25	99	99	107	57	53	100	100	0	4168	4045	1035	25	91	91	97	49	50	100	100	0	0.586	0.585	0.595	0.589	1.568	0.566	0.870	154	1114	96	6465	6267	-0.771	2388	4077	2313	3954	371465	622883	40.439	80.571	0	0	0
8	19	5	""	"fcgr3"	18500	34260	140	3041	3001	694	23	93	93	104	76	73	100	100	0	4991	4902	1168	23	87	87	94	55	58	100	100	0	0.601	0.604	0.602	0.602	1.448	0.590	0.919	163	1101	96	7852	7723	-0.735	2948	4904	2908	4815	489140	798958	38.118	87.418	0	0	0
8	20	5	""	"fcgr3"	18890	34260	160	2903	2823	895	31	97	97	119	177	148	99	98	0	4567	4419	1499	33	90	90	116	184	158	99	99	0	0.627	0.630	0.628	0.638	1.639	0.613	0.896	195	1489	91	7283	7055	-0.673	2806	4477	2726	4329	550390	861790	15.277	23.386	0	0	0
8	1	6	""	"ccl20"	11300	34670	140	692	695	226	32	116	116	138	155	112	99	88	0	988	1036	394	38	116	116	140	157	112	99	96	0	0.661	0.629	0.642	0.635	1.925	0.553	0.613	154	1114	89	1448	1499	-0.597	576	872	579	920	107105	159594	3.594	5.707	0	0	0
8	2	6	""	"ccl20"	11700	34670	140	666	697	256	36	114	114	129	98	75	97	94	0	952	1041	377	36	111	111	137	222	162	99	94	0	0.656	0.627	0.599	0.603	2.000	0.517	0.650	150	1112	88	1393	1513	-0.608	552	841	583	930	104516	156090	5.796	4.072	0	0	0
8	3	6	""	"ccl20"	12100	34670	140	686	695	244	35	107	107	141	336	238	86	33	0	929	992	365	36	102	102	140	573	409	81	22	0	0.700	0.661	0.637	0.636	2.067	0.585	0.669	148	1120	91	1406	1478	-0.515	579	827	588	890	102876	146807	1.649	1.487	-100	0	1
8	4	6	""	"ccl20"	12500	34670	140	633	663	224	33	105	105	117	64	54	100	98	0	950	962	330	34	108	108	123	82	66	100	100	0	0.627	0.653	0.659	0.650	1.756	0.610	0.692	151	1117	93	1370	1412	-0.673	528	842	558	854	100176	145322	8.531	10.232	0	0	0
8	5	6	""	"foxg1"	12860	34660	60	166	161	51	31	107	107	113	51	45	60	10	0	264	355	195	54	123	123	143	110	76	90	30	0	0.418	0.233	0.357	0.226	4.049	0.125	0.067	10	163	24	200	286	-1.258	59	141	54	232	1607	3547	0.941	1.927	-100	0	1
8	6	6	""	"foxg1"	13290	34660	150	113	122	57	46	105	105	117	110	94	5	0	0	140	151	59	39	101	101	112	83	74	22	4	0	0.205	0.340	0.818	0.920	5.328	0.720	0.006	156	1272	100	47	67	-2.286	8	39	17	50	19003	23544	0.045	0.470	-100	0	1
8	7	6	""	"foxg1"	13690	34660	150	120	131	62	47	104	104	129	251	194	0	0	0	143	156	89	57	105	105	139	323	232	0	0	0	0.421	0.529	0.801	0.686	4.719	0.763	0.080	156	1272	100	54	78	-1.248	16	38	27	51	20391	24383	0.008	0.053	-100	0	1
8	8	6	""	"foxg1"	14130	34650	60	127	142	38	26	113	113	123	70	56	33	0	0	295	302	70	23	114	114	127	59	46	100	83	0	0.077	0.154	0.220	0.163	4.621	0.035	0.001	6	170	83	195	217	-3.699	14	181	29	188	851	1810	0.271	2.966	-100	0	1
8	9	6	""	"ccl3"	14500	34660	140	2898	2854	657	23	103	103	111	66	59	100	100	0	4597	4458	1037	23	100	100	113	66	58	100	100	0	0.622	0.631	0.625	0.634	1.485	0.616	0.893	161	1107	90	7292	7109	-0.685	2795	4497	2751	4358	459474	717803	41.561	65.833	0	0	0
8	10	6	""	"ccl3"	14900	34670	140	2830	2800	670	23	100	100	116	95	81	100	98	0	4396	4321	1032	23	99	99	115	96	83	100	100	0	0.635	0.640	0.635	0.635	1.748	0.622	0.884	165	1099	96	7027	6922	-0.655	2730	4297	2700	4222	462018	712975	28.253	43.813	0	0	0
8	11	6	""	"ccl3"	15300	34670	140	2799	2841	643	22	107	107	118	74	62	100	100	0	4314	4321	928	21	106	106	118	83	70	100	100	0	0.640	0.649	0.633	0.645	1.323	0.638	0.910	159	1109	96	6900	6949	-0.644	2692	4208	2734	4215	451708	687022	36.797	50.639	0	0	0
8	12	6	""	"ccl3"	15700	34660	140	3005	2915	726	24	105	105	120	113	94	100	100	0	4481	4381	984	22	106	106	121	109	90	100	100	0	0.663	0.657	0.667	0.648	1.550	0.644	0.871	168	1096	88	7275	7085	-0.593	2900	4375	2810	4275	489677	736012	24.735	39.083	0	0	0
8	13	6	""	"fxyd2"	16100	34660	140	316	339	144	42	108	108	120	74	61	85	69	0	420	461	211	45	98	98	117	236	201	71	20	0	0.646	0.636	0.618	0.615	2.733	0.422	0.700	164	1104	92	530	594	-0.630	208	322	231	363	55553	75567	2.959	1.458	-100	0	1
8	14	6	""	"fxyd2"	16500	34660	140	300	328	158	48	103	103	116	78	67	83	61	0	402	425	171	40	98	98	113	91	80	94	81	0	0.648	0.688	0.652	0.663	2.510	0.682	0.364	158	1106	90	501	552	-0.626	197	304	225	327	51880	67204	2.718	3.429	0	0	0
8	15	6	""	"fxyd2"	16900	34660	140	304	327	149	45	103	103	115	77	66	85	66	0	419	458	253	55	97	97	113	97	85	97	81	0	0.624	0.620	0.648	0.629	2.298	0.495	0.310	160	1104	90	523	585	-0.680	201	322	224	361	52350	73306	2.753	3.557	0	0	0
8	16	6	""	"fxyd2"	17300	34650	140	268	284	124	43	97	97	107	61	57	85	65	0	405	439	208	47	92	92	105	70	66	94	84	0	0.546	0.539	0.482	0.530	2.671	0.427	0.349	165	1097	81	484	534	-0.873	171	313	187	347	46814	72368	2.902	4.771	0	0	0
8	17	6	""	"krt1-13"	17700	34660	150	185	197	102	51	104	104	114	63	55	56	34	0	262	287	160	55	94	94	107	74	69	67	55	0	0.482	0.482	0.467	0.554	3.391	0.439	0.206	154	1224	81	249	286	-1.053	81	168	93	193	30299	44191	1.317	2.432	-100	0	1
8	18	6	""	"krt1-13"	18100	34650	140	199	224	127	56	104	104	128	166	129	24	5	0	246	292	183	62	95	95	126	218	173	34	8	0	0.629	0.609	0.670	0.661	3.837	0.950	0.456	150	1091	76	246	317	-0.669	95	151	120	197	33590	43812	0.578	0.761	-100	0	1
8	19	6	""	"krt1-13"	18510	34650	140	182	204	101	49	94	94	102	51	50	66	43	0	245	271	150	55	85	85	94	53	56	87	65	0	0.550	0.591	0.719	0.614	2.934	0.465	0.216	144	1117	86	248	296	-0.862	88	160	110	186	29367	38982	2.000	3.340	-100	0	1
8	20	6	""	"krt1-13"	18890	34650	140	233	237	107	45	96	96	102	49	48	78	65	0	310	344	167	48	89	89	107	207	193	53	14	0	0.620	0.553	0.556	0.541	3.783	0.463	0.264	102	1113	53	358	396	-0.690	137	221	141	255	24184	35085	2.755	1.145	-100	0	1
[truncated: 235,883 more chars]
