# Supplementary material for: Normalization of low-density microarray using external spike-in controls: analysis of macrophage cell lines expression profile
Source: BMC Genomics. 2007 Jan 17;8:17. doi: 10.1186/1471-2164-8-17 (PMC1797020; doi:10.1186/1471-2164-8-17)
Supplement: Additional File 8 — Microarray raw data of the mix 1 range experiment. Every spike RNA was added in the same quantity in both channels to get a final ratio of 1, but in the same mixture the spikes were present at increasing concentrations: sp1: 1000 pg; sp2: 500 pg; sp3: 5 pg; sp4: 10 pg; sp5: 1000 pg; sp6: 500 pg: sp7: 50 pg; sp8: 100 pg. [file 1471-2164-8-17-S8.xls]

ATF	1.0
31	56    
"Type=GenePix Results 3"
"DateTime=2005/11/08 10:06:38"
"Settings="
"GalFile=C:\Documents and Settings\Administrator\Desktop\gal\4 repl_spikes v1_all.gal"
"PixelSize=10"
"Wavelengths=635	532"
"ImageFiles=C:\Axon\Data\sp V1_mix 1_08-11-05_730-520.tif 2	C:\Axon\Data\sp V1_mix 1_08-11-05_730-520.tif 3"
"NormalizationMethod=None"
"NormalizationFactors=1	1"
"JpegImage=C:\Documents and Settings\Administrator\Desktop\raw data\spike ottobre 05\criterio 2SD\sp V1_mix 1_08-11-05_2SD.jpg"
"StdDev=Type 1"
"RatioFormulations=W1/W2 (635/532)"
"FeatureType=Irregular Filled"
"Barcode="
"BackgroundSubtraction=LocalFeature"
"ImageOrigin=1400, 1910"
"JpegOrigin=1660, 1910"
"Creator=GenePix Pro 5.1.0.19"
"Scanner=GenePix 4000B [94065]"
"FocusPosition=0"
"Temperature=28.6767"
"LinesAveraged=1"
"Comment="
"PMTGain=730	520"
"ScanPower=100	100"
"LaserPower=3.52	3.58898"
"Filters=<Empty>	<Empty>"
"ScanRegion=140,191,1895,4386"
"Supplier=PerkinElmer Life Sciences"
"ArrayerSoftwareName=SpotArray"
"ArrayerSoftwareVersion=2.1"
"Block"	"Column"	"Row"	"Name"	"ID"	"X"	"Y"	"Dia."	"F635 Median"	"F635 Mean"	"F635 SD"	"F635 CV"	"B635"	"B635 Median"	"B635 Mean"	"B635 SD"	"B635 CV"	"% > B635+1SD"	"% > B635+2SD"	"F635 % Sat."	"F532 Median"	"F532 Mean"	"F532 SD"	"F532 CV"	"B532"	"B532 Median"	"B532 Mean"	"B532 SD"	"B532 CV"	"% > B532+1SD"	"% > B532+2SD"	"F532 % Sat."	"Ratio of Medians (635/532)"	"Ratio of Means (635/532)"	"Median of Ratios (635/532)"	"Mean of Ratios (635/532)"	"Ratios SD (635/532)"	"Rgn Ratio (635/532)"	"Rgn R2 (635/532)"	"F Pixels"	"B Pixels"	"Circularity"	"Sum of Medians (635/532)"	"Sum of Means (635/532)"	"Log Ratio (635/532)"	"F635 Median - B635"	"F532 Median - B532"	"F635 Mean - B635"	"F532 Mean - B532"	"F635 Total Intensity"	"F532 Total Intensity"	"SNR 635"	"SNR 532"	"Flags"	"Normalize"	"Autoflag"
1	1	1	""	"sp4"	1970	2200	80	426	649	655	100	268	268	1171	5624	480	0	0	0	2313	2822	2464	87	615	615	2861	10542	368	0	0	0	0.093	0.173	0.152	0.122	6.460	0.117	0.340	15	359	83	1856	2588	-3.427	158	1698	381	2207	9736	42335	-0.093	-0.004	-100	0	1
1	2	1	""	"sp4"	2340	2200	120	454	576	390	67	239	239	425	2096	493	2	0	0	1543	3233	4671	144	480	480	746	1285	172	39	26	0	0.202	0.122	0.181	0.163	4.876	0.023	0.037	38	859	0	1278	3090	-2.308	215	1063	337	2753	21889	122863	0.072	1.935	-100	0	1
1	3	1	""	"sp4"	2780	2250	180	482	712	861	120	241	241	439	1492	339	6	3	0	1368	2475	4678	189	479	479	1015	3366	331	9	4	0	0.271	0.236	0.252	0.247	5.038	0.177	0.196	104	1998	0	1130	2467	-1.884	241	889	471	1996	74010	257431	0.183	0.434	-100	0	1
1	4	1	""	"sp4"	3160	2150	150	1008	8771	17029	194	278	278	377	748	198	48	37	3	2306	4023	3969	98	596	596	1082	3180	293	35	19	0	0.427	2.478	0.462	0.577	8.703	1.915	0.104	56	1309	0	2440	11920	-1.228	730	1710	8493	3427	491170	225298	11.222	0.925	-100	0	1
1	5	1	""	"ccl4"	3610	2220	130	1696	10481	19027	181	237	237	359	1187	330	53	35	3	2285	13526	19333	142	485	485	970	3299	340	39	35	3	0.811	0.786	1.276	0.944	12.918	0.563	0.235	28	988	32	3259	23285	-0.302	1459	1800	10244	13041	293455	378719	8.527	3.806	-100	0	1
1	6	1	""	"ccl4"	3910	2220	150	646	1772	3382	190	242	242	407	1536	377	30	8	0	1603	3466	5611	161	526	526	889	2356	265	17	13	0	0.375	0.520	0.221	0.368	10.219	0.494	0.269	23	1339	64	1481	4470	-1.415	404	1077	1530	2940	40756	79714	0.889	1.094	-100	0	1
1	7	1	""	"ccl4"	4300	2200	60	6910	6658	5034	75	225	225	254	120	47	93	87	0	7408	9864	8834	89	507	507	692	908	131	81	81	0	0.969	0.688	0.603	0.722	6.565	0.547	0.549	16	182	47	13586	15790	-0.045	6685	6901	6433	9357	106521	157819	53.367	10.101	-100	0	0
1	8	1	""	"ccl4"	4640	2200	220	716	3804	9426	247	248	248	621	3486	561	22	10	0	3311	12718	17627	138	521	521	1310	5353	408	37	30	3	0.168	0.292	0.159	0.196	6.266	0.435	0.322	156	2810	0	3258	15753	-2.573	468	2790	3556	12197	593482	1984021	0.913	2.131	-100	0	1
1	9	1	""	"fyn"	5170	2270	60	6287	10154	10447	102	293	293	327	266	81	100	100	0	2524	2594	1557	60	664	664	768	519	67	75	66	0	3.223	5.109	3.018	4.306	3.081	7.877	0.332	12	196	55	7854	11791	1.688	5994	1860	9861	1930	121842	31129	36.944	3.518	-100	0	0
1	10	1	""	"fyn"	5490	2240	120	4105	13508	19008	140	259	259	533	2113	396	58	48	4	13099	25001	25171	100	526	526	1203	4586	381	63	54	19	0.306	0.541	0.317	0.408	6.416	0.543	0.487	86	776	0	16419	37724	-1.708	3846	12573	13249	24475	1161691	2150046	6.141	5.189	-100	0	1
1	11	1	""	"fyn"	5890	2230	70	1351	1805	1348	74	247	247	607	3238	533	12	0	0	2749	3061	1487	48	509	509	1264	5377	425	0	0	0	0.493	0.611	0.561	0.489	4.644	0.122	0.064	8	248	89	3344	4110	-1.020	1104	2240	1558	2552	14438	24489	0.370	0.334	-100	0	1
1	12	1	""	"fyn"	6330	2170	100	889	2380	4752	199	323	323	382	242	63	84	57	0	2834	9580	15224	158	753	753	1013	1078	106	80	46	3	0.272	0.233	0.291	0.289	6.286	0.152	0.272	26	553	28	2647	10884	-1.878	566	2081	2057	8827	61870	249071	8.256	7.947	-100	0	1
1	13	1	""	"ccl6"	6790	2240	130	2014	10999	18357	166	297	297	872	4412	505	30	28	4	3767	20055	24833	123	622	622	1857	6370	343	44	40	18	0.546	0.551	0.570	0.447	7.530	0.639	0.657	50	956	20	4862	30135	-0.873	1717	3145	10702	19433	549929	1002756	2.295	2.857	-100	0	1
1	14	1	""	"ccl6"	7190	2240	50	6809	15220	19754	129	279	279	340	283	83	94	89	5	19718	29479	28479	96	758	758	1096	1425	130	68	63	26	0.344	0.520	0.614	0.731	8.757	0.563	0.674	19	73	56	25490	43662	-1.540	6530	18960	14941	28721	289174	560110	52.580	19.918	-100	0	0
1	15	1	""	"ccl6"	7530	2260	120	614	4510	10496	232	276	276	493	2513	509	22	13	0	2100	11000	19188	174	551	551	1091	3341	306	31	31	9	0.218	0.405	0.151	0.244	6.425	0.454	0.736	22	872	2	1887	14683	-2.198	338	1549	4234	10449	99225	242000	1.598	2.966	-100	0	1
1	16	1	""	"ccl6"	7930	2130	180	578	1342	2417	180	268	268	1149	5802	504	5	1	0	1834	3589	5663	157	555	555	2176	8281	380	7	3	0	0.242	0.354	0.242	0.212	5.539	0.546	0.448	84	1877	36	1589	4108	-2.047	310	1279	1074	3034	112754	301463	0.033	0.171	-100	0	1
1	17	1	""	"sp7"	8370	2180	140	535	1056	2151	203	257	257	464	1648	355	6	5	0	1326	1808	1299	71	494	494	1244	4878	392	4	0	0	0.334	0.608	0.316	0.361	5.714	0.357	0.531	89	1077	0	1110	2113	-1.582	278	832	799	1314	93966	160888	0.359	0.116	-100	0	1
1	18	1	""	"sp7"	8740	2220	100	458	860	989	115	265	265	2026	9188	453	0	0	0	1953	2692	2510	93	500	500	925	1625	175	37	12	0	0.133	0.271	0.149	0.177	5.083	0.101	0.067	24	533	18	1646	2787	-2.911	193	1453	595	2192	20637	64604	-0.127	1.087	-100	0	1
1	19	1	""	"sp7"	9130	2210	150	329	400	390	97	240	240	451	1887	418	0	0	0	684	978	1210	123	461	461	1384	5086	367	1	0	0	0.399	0.309	0.487	0.452	4.337	0.149	0.589	156	1272	100	312	677	-1.326	89	223	160	517	62366	152494	-0.027	-0.080	-100	0	1
1	20	1	""	"sp7"	9530	2250	120	389	801	1021	127	227	227	311	744	239	20	17	0	2177	2923	2759	94	411	411	1108	5233	472	11	5	0	0.092	0.229	0.132	0.129	7.777	0.050	0.034	35	825	65	1928	3086	-3.442	162	1766	574	2512	28041	102320	0.659	0.347	-100	0	1
1	1	2	""	"ara"	1960	2620	150	193	214	120	56	198	198	440	1816	412	0	0	0	424	534	442	82	330	330	985	4189	425	0	0	0	-0.053	0.078	0.587	0.565	4.656	0.257	0.479	156	1272	100	89	220	Error	-5	94	16	204	33421	83251	-0.124	-0.108	-100	0	1
1	2	2	""	"ara"	2350	2620	150	205	270	365	135	198	198	285	474	166	3	2	0	381	2057	8619	419	336	336	465	634	136	7	6	0	0.156	0.042	0.612	0.444	6.966	0.026	0.261	156	1272	100	52	1793	-2.680	7	45	72	1721	42191	320827	-0.032	2.511	-100	0	1
1	3	2	""	"ara"	2680	2590	50	3924	12215	16680	136	210	210	225	114	50	83	83	0	1704	14494	23036	158	418	418	517	353	68	77	66	11	2.888	0.853	0.678	1.290	27.662	0.689	0.547	18	78	60	5000	26081	1.530	3714	1286	12005	14076	219866	260895	105.175	39.595	-100	0	0
1	4	2	""	"ara"	3210	2610	160	13317	16944	14276	84	198	198	321	1613	502	82	80	0	35496	37002	23819	64	355	355	713	3492	489	90	86	23	0.373	0.457	0.430	0.356	4.742	0.443	0.695	98	1569	38	48260	53393	-1.423	13119	35141	16746	36647	1660484	3626236	10.306	10.392	-100	0	0
1	5	2	""	"fzd2"	3530	2650	70	396	395	134	33	206	206	233	153	65	66	19	0	1007	1516	1702	112	391	391	623	1825	292	9	4	0	0.308	0.168	0.324	0.303	3.582	0.033	0.025	21	239	59	806	1314	-1.699	190	616	189	1125	8293	31840	1.059	0.489	-100	0	1
1	6	2	""	"fzd2"	4010	2550	100	1240	11822	18647	157	211	211	246	221	89	79	69	1	3291	18028	24529	136	388	388	555	990	178	62	58	14	0.354	0.658	0.599	0.540	10.086	0.624	0.422	62	528	37	3932	29251	-1.498	1029	2903	11611	17640	732985	1117706	52.380	17.649	-100	0	0
1	7	2	""	"fzd2"	4350	2610	150	253	756	2857	377	205	205	673	3750	557	3	3	0	490	1620	6978	430	362	362	1338	6509	486	2	2	0	0.375	0.438	0.545	0.582	5.730	0.441	0.335	156	1272	100	176	1809	-1.415	48	128	551	1258	118010	252797	0.022	0.043	-100	0	1
1	8	2	""	"fzd2"	4750	2610	150	240	238	96	40	209	209	641	3813	594	0	0	0	501	591	352	59	391	391	1023	4708	460	0	0	0	0.282	0.145	0.490	0.384	4.819	0.044	0.023	156	1272	100	141	229	-1.826	31	110	29	200	37064	92173	-0.106	-0.092	-100	0	1
1	9	2	""	"ccl7"	5210	2590	60	2808	17631	23421	132	266	266	368	613	166	66	62	12	12303	24104	26195	108	455	455	628	538	85	89	81	25	0.215	0.734	0.520	0.442	7.993	0.797	0.575	48	122	71	14390	41014	-2.218	2542	11848	17365	23649	846285	1157012	28.162	43.636	-100	0	0
1	10	2	""	"ccl7"	5640	2570	180	779	7414	15309	206	214	214	477	3091	648	25	22	1	1693	12189	20396	167	395	395	907	4112	453	31	27	8	0.435	0.610	0.403	0.419	7.186	0.612	0.372	117	1919	0	1863	18994	-1.201	565	1298	7200	11794	867396	1426142	2.244	2.744	-100	0	1
1	11	2	""	"ccl7"	5950	2610	150	225	239	128	53	224	224	428	1976	461	0	0	0	482	720	1922	266	450	450	1174	5248	447	0	0	0	0.031	0.056	0.414	0.331	4.187	0.293	0.630	156	1266	100	33	285	-5.012	1	32	15	270	37283	112344	-0.096	-0.087	-100	0	1
1	12	2	""	"ccl7"	6340	2610	150	232	259	118	45	215	215	532	3531	663	0	0	0	441	528	370	70	413	413	889	4123	463	0	0	0	0.607	0.383	0.523	0.583	5.530	1.281	0.618	156	1272	100	45	159	-0.720	17	28	44	115	40424	82320	-0.077	-0.088	-100	0	1
1	13	2	""	"g3pdh"	6800	2620	70	2131	13717	21400	156	280	280	377	605	160	75	55	5	4931	17015	22177	130	571	571	1395	4731	339	50	40	10	0.425	0.817	0.756	0.555	10.958	0.813	0.387	20	223	37	6211	29881	-1.234	1851	4360	13437	16444	274339	340300	22.050	3.302	-100	0	1
1	14	2	""	"g3pdh"	7140	2610	150	247	303	269	88	227	227	720	3690	512	0	0	0	591	671	358	53	409	409	1499	6105	407	0	0	0	0.110	0.290	0.345	0.377	5.181	0.641	0.457	156	1272	100	202	338	-3.184	20	182	76	262	47340	104606	-0.113	-0.136	-100	0	1
1	15	2	""	"g3pdh"	7470	2630	160	13753	29058	29017	99	222	222	473	2571	543	61	53	30	17429	29183	28227	96	400	400	896	3701	413	63	60	32	0.795	1.002	1.003	0.791	7.629	0.999	0.698	65	1615	15	30560	57619	-0.331	13531	17029	28836	28783	1888779	1896875	11.118	7.643	-100	0	0
1	16	2	""	"g3pdh"	7920	2630	120	768	4764	10055	211	222	222	670	4716	703	17	14	0	2001	14014	19676	140	395	395	1038	4990	480	47	35	2	0.340	0.334	0.229	0.283	9.872	0.329	0.391	34	843	77	2152	18161	-1.556	546	1606	4542	13619	161986	476475	0.868	2.600	-100	0	1
1	17	2	""	"sp2"	8330	2610	60	447	702	879	125	235	235	263	134	50	68	37	0	1296	2377	2255	94	502	502	699	1112	159	43	25	0	0.267	0.249	0.240	0.274	3.928	0.073	0.062	16	165	23	1006	2342	-1.905	212	794	467	1875	11236	38037	3.276	1.509	-100	0	1
1	18	2	""	"sp2"	8730	2600	100	602	4222	10266	243	221	221	446	2462	552	19	16	0	1484	8509	16976	199	401	401	857	3261	380	32	19	6	0.352	0.493	0.296	0.325	6.988	0.215	0.063	31	569	14	1464	12109	-1.506	381	1083	4001	8108	130892	263783	1.534	2.347	-100	0	1
1	19	2	""	"sp2"	9100	2590	100	431	1657	3855	232	239	239	866	4483	517	10	5	0	1533	4729	10674	225	376	376	1150	4758	413	16	8	1	0.166	0.326	0.149	0.269	6.718	0.212	0.301	60	493	4	1349	5771	-2.591	192	1157	1418	4353	99430	283762	0.176	0.752	-100	0	1
1	20	2	""	"sp2"	9520	2620	140	535	2440	6908	283	206	206	724	4724	652	10	7	0	1460	7671	14302	186	370	370	1165	6117	525	21	15	2	0.302	0.306	0.244	0.215	6.324	0.382	0.366	80	1120	20	1419	9535	-1.727	329	1090	2234	7301	195215	613652	0.363	1.064	-100	0	1
1	1	3	""	"ccl9"	1960	3020	150	209	251	173	68	176	176	268	634	236	1	0	0	224	311	379	121	156	156	291	925	317	1	0	0	0.485	0.484	0.750	0.709	4.944	1.767	0.076	156	1272	100	101	230	-1.044	33	68	75	155	39230	48520	-0.027	0.022	-100	0	1
1	2	3	""	"ccl9"	2360	3020	150	528	1214	1585	130	221	221	511	746	145	37	21	0	399	1335	2422	181	147	147	518	1505	290	20	10	0	1.218	0.836	1.134	1.116	3.791	0.455	0.192	156	1272	100	559	2181	0.285	307	252	993	1188	189378	208193	0.942	0.543	-100	0	1
1	3	3	""	"ccl9"	2760	3020	150	235	290	218	75	197	197	408	645	158	1	0	0	260	557	1811	325	165	165	389	616	158	14	2	0	0.400	0.237	0.540	0.485	3.871	0.223	0.223	156	1272	100	133	485	-1.322	38	95	93	392	45304	86816	-0.183	0.273	-100	0	1
1	4	3	""	"ccl9"	3150	3020	150	217	299	285	95	167	167	214	237	110	17	7	0	201	277	300	108	149	149	260	486	186	5	3	0	0.962	1.031	0.932	0.971	4.644	0.267	0.178	156	1272	100	102	260	-0.056	50	52	132	128	46698	43272	0.359	0.035	-100	0	1
1	5	3	""	"gadd45a"	3550	3020	150	215	376	1114	296	173	173	242	379	156	6	1	0	221	251	154	61	187	187	262	345	131	5	1	0	1.235	3.172	1.055	0.876	4.070	3.951	0.152	156	1272	100	76	267	0.305	42	34	203	64	58653	39209	0.354	-0.032	-100	0	1
1	6	3	""	"gadd45a"	3950	3020	150	208	250	163	65	169	169	240	515	214	2	0	0	238	309	395	127	178	178	248	288	116	9	3	0	0.650	0.618	0.713	0.618	5.951	1.002	0.207	156	1272	100	99	212	-0.621	39	60	81	131	39045	48140	0.019	0.212	-100	0	1
1	7	3	""	"gadd45a"	4350	3010	150	201	239	154	64	166	166	214	233	108	9	3	0	210	265	172	64	165	165	245	254	103	12	3	0	0.778	0.730	0.863	0.988	5.525	1.016	0.298	156	1272	100	80	173	-0.362	35	45	73	100	37300	41398	0.107	0.079	-100	0	1
1	8	3	""	"gadd45a"	4750	3010	150	172	183	71	38	168	168	213	218	102	1	0	0	207	225	107	47	188	188	254	252	99	2	0	0	0.211	0.405	0.734	0.754	4.704	1.193	0.244	156	1272	100	23	52	-2.245	4	19	15	37	28570	35153	-0.138	-0.115	-100	0	1
1	9	3	""	"ccnd1"	5150	3010	150	172	182	83	45	164	164	308	1660	538	0	0	0	217	239	120	50	154	154	447	2813	629	0	0	0	0.127	0.212	0.518	0.612	4.115	0.624	0.336	156	1272	100	71	103	-2.977	8	63	18	85	28346	37257	-0.076	-0.074	-100	0	1
1	10	3	""	"ccnd1"	5550	3010	150	189	202	93	46	162	162	209	213	101	4	0	0	254	274	131	47	156	156	267	446	167	1	0	0	0.276	0.339	0.487	0.513	4.598	0.418	0.632	156	1272	100	125	158	-1.857	27	98	40	118	31552	42705	-0.033	0.016	-100	0	1
1	11	3	""	"ccnd1"	5950	3010	150	172	184	115	62	163	163	213	243	114	1	0	0	263	280	132	47	177	177	316	1006	318	0	0	0	0.105	0.204	0.444	0.433	4.086	0.366	0.308	156	1272	100	95	124	-3.252	9	86	21	103	28636	43717	-0.119	-0.036	-100	0	1
1	12	3	""	"ccnd1"	6350	3010	150	184	463	1936	418	169	169	202	157	77	12	5	0	202	835	4395	526	159	159	257	304	118	7	3	0	0.349	0.435	0.757	0.817	4.649	0.360	0.570	156	1272	100	58	970	-1.519	15	43	294	676	72226	130312	1.662	1.901	-100	0	1
1	13	3	""	"gadd45b"	6750	3010	150	166	181	82	45	166	166	204	187	91	3	0	0	219	248	127	51	154	154	252	590	234	1	0	0	0.000	0.160	0.943	0.777	4.530	0.054	0.026	156	1272	100	65	109	Error	0	65	15	94	28298	38629	-0.123	-0.007	-100	0	1
1	14	3	""	"gadd45b"	7140	3010	150	177	182	71	39	167	167	229	246	107	0	0	0	232	239	108	45	153	153	251	522	207	0	0	0	0.127	0.174	0.552	0.508	5.154	0.209	0.130	156	1272	100	89	101	-2.977	10	79	15	86	28371	37311	-0.191	-0.023	-100	0	1
1	15	3	""	"gadd45b"	7540	3010	150	171	182	85	46	158	158	212	226	106	1	0	0	203	227	122	53	122	122	225	241	107	12	1	0	0.160	0.229	0.519	0.587	5.886	1.495	0.347	156	1272	100	94	129	-2.644	13	81	24	105	28343	35371	-0.133	0.008	-100	0	1
1	16	3	""	"gadd45b"	7940	3010	150	171	199	169	84	162	162	226	493	218	2	0	0	193	219	137	62	124	124	304	1411	464	0	0	0	0.130	0.389	0.758	0.624	4.600	1.116	0.186	156	1272	100	78	132	-2.943	9	69	37	95	30982	34088	-0.055	-0.060	-100	0	1
1	17	3	""	"ccnd2"	8340	3010	150	169	179	79	44	157	157	233	802	344	0	0	0	197	238	289	121	136	136	334	1562	467	1	0	0	0.197	0.216	0.705	0.722	4.482	0.586	0.128	156	1272	100	73	124	-2.344	12	61	22	102	27926	37199	-0.067	-0.061	-100	0	1
1	18	3	""	"ccnd2"	8740	3000	150	178	183	79	43	159	159	190	248	130	1	0	0	187	236	341	144	138	138	275	1231	447	0	0	0	0.388	0.245	0.694	0.758	4.216	0.170	0.336	156	1272	100	68	122	-1.366	19	49	24	98	28584	36829	-0.028	-0.032	-100	0	1
1	19	3	""	"ccnd2"	9140	3000	150	177	183	76	41	159	159	186	230	123	1	0	0	221	245	160	65	133	133	205	214	104	16	5	0	0.205	0.214	0.536	0.616	4.929	0.212	0.129	156	1272	100	106	136	-2.286	18	88	24	112	28544	38265	-0.013	0.187	-100	0	1
1	20	3	""	"ccnd2"	9520	2920	50	506	532	311	58	182	182	185	74	40	93	73	0	1328	3297	4934	149	313	313	338	200	59	100	100	0	0.319	0.117	0.211	0.177	2.547	0.068	0.666	15	85	62	1339	3334	-1.648	324	1015	350	2984	7976	49457	4.689	14.795	-100	0	0
1	1	4	""	"gna13"	2000	3430	240	719	1080	1671	154	166	166	252	484	192	58	17	0	254	414	793	191	72	72	120	257	214	35	11	0	3.038	2.673	3.026	2.974	3.671	5.273	0.125	372	2999	83	735	1256	1.603	553	182	914	342	401822	154007	1.711	1.144	-100	0	1
1	2	4	""	"gna13"	2350	3460	240	909	1698	2999	176	169	169	302	491	162	67	34	0	384	1040	2602	250	73	73	157	360	229	45	25	0	2.379	1.581	2.355	2.339	4.545	2.375	0.045	353	2562	35	1051	2496	1.250	740	311	1529	967	599556	367130	2.843	2.453	-100	0	1
1	3	4	""	"gna13"	2730	3480	310	586	696	625	89	165	165	277	551	198	33	7	0	270	342	298	87	72	72	151	437	289	15	3	0	2.126	1.967	2.053	2.118	3.314	4.738	0.086	546	3949	0	619	801	1.088	421	198	531	270	380060	186933	0.760	0.437	-100	0	1
1	4	4	""	"gna13"	3140	3420	210	556	574	222	38	145	145	190	377	198	57	8	0	210	240	121	50	66	66	110	517	470	1	0	0	2.854	2.466	2.417	2.699	2.655	0.586	0.425	337	2323	94	555	603	1.513	411	144	429	174	193405	80891	1.019	0.251	-100	0	1
1	5	4	""	"ccnd3"	3590	3400	180	526	553	212	38	135	135	157	253	161	79	27	0	562	579	190	32	63	63	78	239	306	92	55	0	0.784	0.810	0.778	0.774	2.253	0.498	0.312	289	1827	91	890	934	-0.351	391	499	418	516	159948	167330	1.565	2.096	-100	0	1
1	6	4	""	"ccnd3"	3940	3430	190	559	567	208	36	135	135	145	92	63	95	89	0	564	572	203	35	63	63	72	173	240	94	79	0	0.846	0.849	0.849	0.821	2.302	0.932	0.528	279	1974	96	925	941	-0.241	424	501	432	509	158148	159482	4.587	2.890	0	0	0
1	7	4	""	"ccnd3"	4380	3430	180	514	533	207	38	134	134	145	83	57	95	90	0	554	570	221	38	65	65	76	143	188	99	90	0	0.777	0.790	0.805	0.744	2.186	0.779	0.502	289	1842	92	869	904	-0.364	380	489	399	505	154003	164834	4.675	3.455	0	0	0
1	8	4	""	"ccnd3"	4760	3420	190	543	562	201	35	132	132	141	69	48	99	96	0	548	569	192	33	63	63	68	38	55	99	99	0	0.847	0.850	0.869	0.832	1.979	0.880	0.612	302	1974	88	896	936	-0.240	411	485	430	506	169742	171815	6.101	13.184	0	0	0
1	9	4	""	"gpd2"	5180	3420	200	347	363	148	40	132	132	141	70	49	87	70	0	343	363	139	38	63	63	67	25	37	99	99	0	0.768	0.770	0.743	0.717	2.293	0.876	0.420	311	2303	92	495	531	-0.381	215	280	231	300	112952	112962	3.171	11.840	0	0	0
1	10	4	""	"gpd2"	5570	3420	190	310	336	148	44	130	130	140	74	52	81	59	0	295	316	130	41	63	63	71	120	169	85	47	0	0.776	0.814	0.812	0.712	2.889	0.505	0.300	300	1998	92	412	459	-0.366	180	232	206	253	100723	94920	2.649	2.042	-100	0	1
1	11	4	""	"gpd2"	5980	3430	200	318	328	132	40	132	132	144	84	58	76	53	0	310	323	124	38	63	63	75	144	192	84	35	0	0.753	0.754	0.756	0.675	2.686	0.853	0.421	302	2248	94	433	456	-0.409	186	247	196	260	99008	97599	2.190	1.722	-100	0	1
1	12	4	""	"gpd2"	6350	3410	210	294	310	127	40	134	134	150	107	71	67	30	0	294	314	135	42	64	64	83	157	189	75	28	0	0.696	0.704	0.677	0.682	2.937	0.775	0.320	343	2389	93	390	426	-0.523	160	230	176	250	106188	107765	1.495	1.471	-100	0	1
1	13	4	""	"ccr5"	6790	3420	200	437	453	180	39	133	133	146	100	68	91	73	0	339	361	147	40	64	64	69	48	69	98	97	0	1.105	1.077	1.047	1.030	2.665	1.206	0.454	314	2238	95	579	617	0.144	304	275	320	297	142149	113282	3.070	6.083	0	0	0
1	14	4	""	"ccr5"	7170	3440	200	417	436	160	36	133	133	141	73	51	95	86	0	337	359	162	45	64	64	66	24	36	99	99	0	1.040	1.027	1.009	1.002	2.189	1.067	0.521	312	2163	96	557	598	0.057	284	273	303	295	135988	112043	4.041	12.208	0	0	0
1	15	4	""	"ccr5"	7530	3430	200	406	425	174	40	132	132	142	88	61	90	74	0	316	333	125	37	63	63	66	26	39	99	97	0	1.083	1.085	1.006	0.991	2.371	1.324	0.480	301	2252	95	527	563	0.115	274	253	293	270	127970	100170	3.216	10.269	0	0	0
1	16	4	""	"ccr5"	7940	3410	200	409	445	191	42	134	134	151	150	99	79	45	0	327	358	147	41	63	63	71	96	135	95	76	0	1.042	1.054	1.018	0.966	2.345	1.229	0.475	325	2263	92	539	606	0.059	275	264	311	295	144636	116418	1.960	2.990	-100	0	1
1	17	4	""	"gpx2"	8380	3410	190	212	229	107	46	130	130	138	87	63	47	20	0	182	194	77	39	63	63	66	31	46	94	79	0	0.689	0.756	0.804	0.710	3.749	1.324	0.142	286	2006	88	201	230	-0.537	82	119	99	131	65531	55550	1.046	4.129	-100	0	1
1	18	4	""	"gpx2"	8770	3430	190	224	242	118	48	134	134	143	75	52	54	28	0	206	220	88	40	63	63	69	79	114	81	42	0	0.629	0.688	0.699	0.669	3.336	1.483	0.150	274	2010	90	233	265	-0.669	90	143	108	157	66283	60170	1.320	1.911	-100	0	1
1	19	4	""	"gpx2"	9150	3430	190	222	234	94	40	131	131	138	60	43	62	38	0	189	205	88	42	63	63	68	46	67	88	66	0	0.722	0.725	0.809	0.737	3.116	0.856	0.199	278	2003	88	217	245	-0.470	91	126	103	142	65051	57047	1.600	2.978	-100	0	1
1	20	4	""	"gpx2"	9550	3400	200	217	232	95	40	133	133	144	98	68	43	13	0	168	187	87	46	64	64	71	114	160	45	11	0	0.808	0.805	0.898	0.896	3.477	1.430	0.167	295	2311	87	188	222	-0.308	84	104	99	123	68574	55160	0.898	1.018	-100	0	1
1	1	5	""	"cct3"	2000	3840	200	578	859	1071	124	218	218	468	1396	298	9	4	0	647	725	473	65	85	85	206	1059	514	10	1	0	0.641	1.002	0.622	0.649	4.273	8.616	0.028	311	2069	87	922	1281	-0.642	360	562	641	640	267099	225562	0.280	0.490	-100	0	1
1	2	5	""	"cct3"	2330	3840	210	808	1564	2450	156	232	232	711	2018	283	14	7	0	965	1256	1359	108	87	87	331	1434	433	17	6	0	0.656	1.139	0.634	0.707	4.209	3.598	0.135	329	2069	0	1454	2501	-0.608	576	878	1332	1169	514412	413173	0.423	0.645	-100	0	1
1	3	5	""	"cct3"	2740	3850	200	782	1381	1757	127	230	230	545	1288	236	22	11	0	1076	1301	973	74	93	93	248	568	229	81	39	0	0.562	0.953	0.526	0.629	3.766	3.517	0.115	326	1635	89	1535	2359	-0.831	552	983	1151	1208	450342	424009	0.649	1.854	-100	0	1
1	4	5	""	"cct3"	3140	3800	210	629	714	596	83	161	161	265	497	187	45	7	0	1087	1150	614	53	72	72	134	450	335	90	60	0	0.461	0.513	0.490	0.467	2.706	0.335	0.071	332	2375	70	1483	1631	-1.117	468	1015	553	1078	236933	381697	0.903	2.258	-100	0	1
1	5	5	""	"gspt1"	3600	3820	210	442	483	217	44	134	134	148	142	95	84	54	0	1003	1018	350	34	64	64	74	142	191	98	98	0	0.328	0.366	0.334	0.325	2.383	0.391	0.349	319	2398	90	1247	1303	-1.608	308	939	349	954	153976	324784	2.359	6.648	0	0	0
1	6	5	""	"gspt1"	3950	3830	190	415	483	335	69	134	134	142	67	47	93	82	0	903	978	373	38	64	64	66	20	30	100	100	0	0.335	0.382	0.352	0.321	2.306	0.386	0.373	306	1938	94	1120	1263	-1.578	281	839	349	914	147813	299188	5.090	45.600	0	0	0
1	7	5	""	"gspt1"	4400	3830	200	395	535	789	147	137	137	148	76	51	88	75	0	834	1014	1488	146	64	64	75	141	188	99	97	0	0.335	0.419	0.347	0.322	2.607	0.225	0.125	313	2231	94	1028	1348	-1.578	258	770	398	950	167475	317400	5.092	6.660	0	0	0
1	8	5	""	"gspt1"	4760	3810	210	426	458	198	43	132	132	141	64	45	92	86	0	954	973	336	34	63	63	69	67	97	100	100	0	0.330	0.358	0.356	0.318	2.345	0.320	0.509	341	2301	95	1185	1236	-1.599	294	891	326	910	156234	331676	4.953	13.493	0	0	0
1	9	5	""	"sp1"	5190	3820	200	7435	7241	1359	18	132	132	142	78	54	100	100	0	3678	3571	740	20	65	65	70	54	77	99	99	0	2.021	2.028	2.047	2.100	1.656	2.058	0.929	311	2274	92	10916	10615	1.015	7303	3613	7109	3506	2251979	1110653	91.013	64.833	0	0	0
1	10	5	""	"sp1"	5570	3840	200	7651	7377	1676	22	133	133	149	141	94	100	100	0	3596	3521	833	23	65	65	76	140	184	98	97	0	2.129	2.096	2.112	2.192	2.010	2.148	0.904	311	2236	95	11049	10700	1.090	7518	3531	7244	3456	2294304	1094994	51.262	24.607	0	0	0
1	11	5	""	"sp1"	5970	3840	190	7810	7635	1542	20	134	134	143	71	49	100	100	0	3620	3564	705	19	64	64	72	88	122	99	99	0	2.159	2.143	2.164	2.172	1.634	2.203	0.919	303	1971	94	11232	11001	1.110	7676	3556	7501	3500	2313509	1079861	105.521	39.682	0	0	0
1	12	5	""	"sp1"	6340	3820	200	7396	7357	1197	16	137	137	147	84	57	100	100	0	3496	3423	726	21	66	66	74	93	125	99	98	0	2.116	2.151	2.131	2.269	1.710	2.174	0.925	312	2253	94	10689	10577	1.081	7259	3430	7220	3357	2295505	1067846	85.833	36.011	0	0	0
1	13	5	""	"cct5"	6790	3800	210	1638	1624	440	27	134	134	144	81	56	99	99	0	1587	1572	428	27	65	65	71	68	95	99	99	0	0.988	0.989	0.982	0.987	1.876	0.992	0.831	339	2350	98	3026	2997	-0.017	1504	1522	1490	1507	550606	532846	18.272	22.074	0	0	0
1	14	5	""	"cct5"	7170	3820	200	1972	1987	592	29	131	131	137	56	40	100	99	0	1956	2008	606	30	64	64	67	24	35	99	99	0	0.973	0.955	0.976	0.961	2.138	0.953	0.838	331	2185	91	3733	3800	-0.039	1841	1892	1856	1944	657643	664541	33.036	80.875	0	0	0
1	15	5	""	"cct5"	7560	3820	200	2689	2702	754	27	130	130	140	103	73	99	98	0	3172	3211	825	25	62	62	67	71	105	100	100	0	0.823	0.817	0.821	0.805	1.700	0.814	0.869	324	2233	94	5669	5721	-0.281	2559	3110	2572	3149	875351	1040463	24.874	44.282	0	0	0
1	16	5	""	"cct5"	7950	3800	210	3262	3233	856	26	134	134	144	104	72	99	99	0	3751	3755	957	25	62	62	68	73	107	99	99	0	0.848	0.839	0.858	0.838	1.654	0.836	0.902	348	2352	96	6817	6792	-0.238	3128	3689	3099	3693	1124986	1306619	29.702	50.507	0	0	0
1	17	5	""	"gstm2"	8390	3800	200	1654	1661	487	29	130	130	138	60	43	100	100	0	990	989	322	32	62	62	65	26	40	99	98	0	1.642	1.652	1.631	1.723	1.853	1.703	0.829	318	2225	90	2452	2458	0.715	1524	928	1531	927	528124	314430	25.383	35.538	0	0	0
1	18	5	""	"gstm2"	8780	3820	190	1596	1615	455	28	133	133	142	71	50	100	100	0	995	1008	334	33	63	63	66	32	48	99	98	0	1.570	1.568	1.615	1.649	1.827	1.604	0.818	297	1932	92	2395	2427	0.651	1463	932	1482	945	479712	299238	20.746	29.438	0	0	0
1	19	5	""	"gstm2"	9150	3820	200	1474	1455	435	29	131	131	141	94	66	100	99	0	947	955	377	39	62	62	74	277	374	97	85	0	1.518	1.483	1.517	1.516	1.670	1.496	0.763	301	2186	94	2228	2217	0.602	1343	885	1324	893	437931	287379	13.979	3.181	0	0	0
1	20	5	""	"gstm2"	9550	3800	200	1420	1430	492	34	131	131	142	94	66	100	99	0	886	898	338	37	62	62	74	272	367	96	81	0	1.564	1.554	1.567	1.595	1.787	1.227	0.497	314	2265	97	2113	2135	0.645	1289	824	1299	836	449083	281878	13.702	3.029	0	0	0
1	1	6	""	"cct6a"	2000	4230	220	940	1213	966	79	181	181	473	1987	420	10	2	0	991	1115	676	60	75	75	228	1338	586	16	3	0	0.829	0.992	0.815	0.898	2.784	1.893	0.118	370	2407	75	1675	2072	-0.271	759	916	1032	1040	448825	412504	0.372	0.663	-100	0	1
1	2	6	""	"cct6a"	2340	4240	220	1229	1469	1298	88	181	181	619	2392	386	6	1	0	1440	1467	728	49	73	73	273	1397	511	46	2	0	0.767	0.924	0.812	0.885	2.801	6.548	0.040	360	2278	69	2415	2682	-0.383	1048	1367	1288	1394	528954	528251	0.355	0.855	-100	0	1
1	3	6	""	"cct6a"	2750	4170	330	1340	1806	1783	98	172	172	458	1457	318	34	12	0	1486	1468	990	67	73	73	196	635	323	79	58	0	0.827	1.171	0.781	1.048	4.327	3.151	0.202	525	4017	0	2581	3029	-0.274	1168	1413	1634	1395	948309	770798	0.925	2.003	-100	0	1
1	4	6	""	"cct6a"	3130	4230	200	1231	1290	610	47	147	147	255	915	358	66	7	0	1639	1694	541	31	66	66	111	252	227	99	98	0	0.689	0.702	0.677	0.655	1.944	0.766	0.556	358	2159	93	2657	2771	-0.537	1084	1573	1143	1628	461664	606574	1.131	6.282	0	0	0
1	5	6	""	"h2dmb1"	3620	4230	180	375	386	150	38	133	133	143	74	51	90	73	0	271	286	117	40	62	62	66	29	43	98	96	0	1.158	1.129	1.182	1.141	2.472	1.492	0.327	249	1794	94	451	477	0.212	242	209	253	224	96051	71208	3.284	7.586	0	0	0
1	6	6	""	"h2dmb1"	3920	4250	170	340	356	134	37	128	128	137	72	52	90	69	0	250	268	106	39	62	62	64	22	34	98	98	0	1.128	1.107	1.051	1.072	2.766	1.371	0.371	230	1507	94	400	434	0.174	212	188	228	206	81960	61713	3.042	9.273	0	0	0
1	7	6	""	"h2dmb1"	4360	4250	180	338	345	133	38	131	131	139	62	44	87	74	0	251	271	122	45	62	62	66	33	50	97	92	0	1.095	1.024	1.043	0.960	2.643	1.206	0.368	247	1878	94	396	423	0.131	207	189	214	209	85198	66906	3.323	6.212	0	0	0
1	8	6	""	"h2dmb1"	4740	4210	190	344	356	141	39	132	132	141	76	53	87	67	0	261	280	118	42	63	63	67	36	53	98	94	0	1.071	1.032	1.121	1.023	2.530	1.170	0.289	259	2037	84	410	441	0.099	212	198	224	217	92295	72508	2.829	5.917	0	0	0
1	9	6	""	"cct7"	5210	4240	190	2668	2687	828	30	130	130	140	82	58	99	98	0	3134	3116	884	28	64	64	68	33	48	100	99	0	0.827	0.838	0.841	0.824	2.110	0.836	0.841	305	1878	89	5608	5609	-0.274	2538	3070	2557	3052	819505	950259	31.061	92.364	0	0	0
1	10	6	""	"cct7"	5530	4230	200	2394	2417	838	34	134	134	146	138	94	99	98	0	2930	2858	851	29	64	64	76	143	188	99	98	0	0.789	0.817	0.817	0.796	1.945	0.824	0.847	307	2164	88	5126	5077	-0.342	2260	2866	2283	2794	741919	877441	16.457	19.455	0	0	0
1	11	6	""	"cct7"	5950	4240	190	1623	1633	567	34	135	135	140	60	42	99	98	0	1587	1651	537	32	64	64	67	37	55	100	99	0	0.977	0.944	0.939	0.928	1.797	0.956	0.817	298	2010	94	3011	3085	-0.034	1488	1523	1498	1587	486534	491863	24.883	42.811	0	0	0
1	12	6	""	"cct7"	6350	4220	200	1822	1817	630	34	135	135	142	63	44	100	99	0	2005	2009	681	33	65	65	68	29	42	100	100	0	0.870	0.865	0.881	0.860	1.634	0.865	0.855	315	2312	94	3627	3626	-0.201	1687	1940	1682	1944	572425	632829	26.587	66.931	0	0	0
1	13	6	""	"hck"	6790	4210	190	219	232	92	39	131	131	137	58	42	64	39	0	173	178	56	31	64	64	66	21	31	97	92	0	0.807	0.886	0.944	0.798	3.492	1.927	0.173	269	1994	90	197	215	-0.309	88	109	101	114	62406	47830	1.638	5.333	-100	0	1
1	14	6	""	"hck"	7170	4230	180	226	244	89	36	133	133	139	62	44	69	38	0	173	185	76	41	65	65	70	39	55	89	64	0	0.861	0.925	1.043	0.981	3.072	1.324	0.133	277	1842	89	201	231	-0.216	93	108	111	120	67530	51303	1.694	2.949	-100	0	1
1	15	6	""	"hck"	7570	4230	190	255	268	104	38	129	129	135	56	41	78	56	0	193	209	80	38	62	62	66	26	39	98	93	0	0.962	0.946	0.996	0.877	3.005	1.391	0.229	275	1966	75	257	286	-0.056	126	131	139	147	73566	57569	2.375	5.500	0	0	0
1	16	6	""	"hck"	7940	4200	190	256	268	110	41	131	131	139	63	45	73	48	0	210	226	93	41	62	62	68	43	63	95	81	0	0.845	0.835	0.841	0.811	3.113	1.164	0.271	286	1971	87	273	301	-0.243	125	148	137	164	76573	64500	2.048	3.674	-100	0	1
1	17	6	""	"mmel"	8360	4190	220	301	318	132	41	130	130	139	65	46	83	61	0	170	194	103	53	62	62	66	40	60	88	66	0	1.583	1.424	1.659	1.491	3.135	1.770	0.254	406	2607	92	279	320	0.663	171	108	188	132	129053	78706	2.754	3.200	0	0	0
1	18	6	""	"mmel"	8770	4200	220	289	312	145	46	130	130	140	67	47	79	57	0	165	184	94	51	62	62	66	41	62	85	62	0	1.544	1.492	1.563	1.480	3.486	2.436	0.158	379	2506	92	262	304	0.627	159	103	182	122	118386	69829	2.567	2.878	0	0	0
1	19	6	""	"mmel"	9160	4210	220	315	331	145	43	127	127	134	54	40	85	73	0	169	185	84	45	62	62	64	19	29	96	90	0	1.757	1.659	1.693	1.591	3.251	2.531	0.300	374	2509	92	295	327	0.813	188	107	204	123	123713	69179	3.648	6.368	0	0	0
1	20	6	""	"mmel"	9560	4190	230	290	304	127	41	131	131	141	91	64	72	41	0	155	172	81	47	63	63	68	76	111	58	23	0	1.728	1.587	1.590	1.691	3.021	2.590	0.241	401	2809	92	251	282	0.789	159	92	173	109	121905	69108	1.791	1.368	-100	0	1
1	1	7	""	"tnc"	2020	4630	200	326	482	1370	284	140	140	179	465	259	13	3	0	189	257	247	96	64	64	90	543	603	5	1	0	1.488	1.772	1.507	1.451	3.769	14.278	0.062	259	2089	70	311	535	0.573	186	125	342	193	124898	66654	0.652	0.308	-100	0	1
1	2	7	""	"tnc"	2320	4640	200	265	308	171	55	145	145	228	1488	652	0	0	0	180	235	442	188	65	65	84	139	165	41	10	0	1.043	0.959	1.132	1.255	4.394	0.252	0.034	270	2104	0	235	333	0.061	120	115	163	170	83183	63338	0.054	1.086	-100	0	1
1	3	7	""	"tnc"	2800	4630	200	315	383	353	92	139	139	209	918	439	1	1	0	215	248	143	57	63	63	80	145	181	51	16	0	1.158	1.319	1.222	1.225	3.329	21.943	0.007	289	2111	86	328	429	0.212	176	152	244	185	110742	71609	0.190	1.159	-100	0	1
1	4	7	""	"tnc"	3110	4630	190	330	363	171	47	130	130	150	157	104	63	26	0	205	230	132	57	62	62	70	76	108	74	46	0	1.399	1.387	1.359	1.431	3.377	3.428	0.136	285	1856	77	343	401	0.484	200	143	233	168	103494	65598	1.357	2.105	-100	0	1
1	5	7	""	"n-myc"	3610	4620	170	795	830	301	36	130	130	138	67	48	98	98	0	753	783	283	36	62	62	65	23	35	99	98	0	0.962	0.971	0.956	0.963	2.380	0.989	0.647	271	1455	86	1356	1421	-0.056	665	691	700	721	224988	212234	10.328	31.217	0	0	0
1	6	7	""	"n-myc"	3920	4640	180	844	850	271	31	130	130	137	62	45	100	99	0	730	766	236	30	62	62	65	28	43	100	99	0	1.069	1.023	1.026	1.015	1.778	1.055	0.736	270	1672	90	1382	1424	0.096	714	668	720	704	229578	206871	11.500	25.036	0	0	0
1	7	7	""	"n-myc"	4340	4620	240	706	760	360	47	136	136	146	66	45	99	98	0	538	546	316	57	64	64	71	45	63	97	91	0	1.203	1.295	1.446	1.535	2.388	1.335	0.549	430	2877	0	1044	1106	0.267	570	474	624	482	326759	234945	9.303	10.556	0	0	0
1	8	7	""	"n-myc"	4720	4620	180	823	825	283	34	140	140	157	93	59	99	96	0	719	761	281	36	66	66	76	60	78	99	98	0	1.046	0.986	0.964	0.991	2.001	0.997	0.635	285	1824	95	1336	1380	0.065	683	653	685	695	235122	216981	7.183	11.417	0	0	0
1	9	7	""	"sp8"	5270	4620	140	1129	1152	285	24	132	132	143	96	67	99	99	0	857	869	276	31	63	63	67	25	37	98	97	0	1.256	1.266	1.254	1.374	2.235	1.270	0.750	185	992	67	1791	1826	0.329	997	794	1020	806	213039	160738	10.510	32.080	0	0	0
1	10	7	""	"sp8"	5530	4630	150	1168	1165	317	27	133	133	139	60	43	99	99	0	868	870	257	29	62	62	65	22	33	98	98	0	1.284	1.277	1.232	1.300	1.841	1.313	0.785	199	1104	95	1841	1840	0.361	1035	806	1032	808	231815	173077	17.100	36.591	0	0	0
1	11	7	""	"sp8"	5940	4650	170	1100	1103	277	25	131	131	136	58	42	100	100	0	771	772	244	31	62	62	64	19	29	99	99	0	1.367	1.369	1.375	1.426	1.797	1.394	0.772	215	1591	97	1678	1682	0.451	969	709	972	710	237250	166079	16.672	37.263	0	0	0
1	12	7	""	"sp8"	6300	4620	160	1002	1010	287	28	130	130	135	58	42	98	98	0	656	670	186	27	62	62	64	19	29	99	98	0	1.468	1.447	1.447	1.469	1.984	1.535	0.770	227	1441	84	1466	1488	0.554	872	594	880	608	229157	152046	15.086	31.895	0	0	0
1	13	7	""	"ifnabr1"	6770	4600	220	428	447	156	34	129	129	136	58	42	97	92	0	294	311	120	38	63	63	66	19	28	99	98	0	1.294	1.282	1.257	1.240	2.250	1.450	0.550	381	2617	91	530	566	0.372	299	231	318	248	170256	118388	5.362	12.895	0	0	0
1	14	7	""	"ifnabr1"	7150	4620	210	486	513	214	41	131	131	138	64	46	98	92	0	350	366	142	38	64	64	68	33	48	99	97	0	1.241	1.265	1.283	1.205	2.098	1.496	0.521	369	2308	85	641	684	0.312	355	286	382	302	189433	135166	5.859	9.030	0	0	0
1	15	7	""	"ifnabr1"	7560	4600	210	542	565	216	38	129	129	134	56	41	99	97	0	441	453	169	37	62	62	66	28	42	99	99	0	1.090	1.115	1.123	1.095	2.027	1.224	0.578	350	2364	90	792	827	0.124	413	379	436	391	197791	158458	7.696	13.821	0	0	0
1	16	7	""	"ifnabr1"	7970	4590	220	548	564	215	38	129	129	134	56	41	98	94	0	427	444	180	40	62	62	67	36	53	99	98	0	1.148	1.139	1.171	1.125	2.336	1.214	0.563	378	2624	93	784	817	0.199	419	365	435	382	213115	167908	7.679	10.472	0	0	0
1	17	7	""	"prph1"	8350	4600	150	159	158	57	36	130	130	137	60	43	26	5	0	89	99	36	36	63	63	67	27	40	47	23	0	1.115	0.778	1.826	1.747	3.919	7.268	0.018	156	1272	100	55	64	0.157	29	26	28	36	24619	15372	0.350	1.185	-100	0	1
1	18	7	""	"prph1"	8790	4580	140	237	240	85	35	132	132	139	58	41	73	39	0	124	179	179	100	65	65	70	28	40	82	52	0	1.780	0.947	2.173	2.165	3.859	4.461	0.007	23	1230	0	164	222	0.832	105	59	108	114	5520	4122	1.741	3.893	-100	0	1
1	19	7	""	"prph1"	9140	4590	140	251	239	55	23	135	135	143	63	44	78	30	0	115	136	61	44	65	65	71	29	40	82	43	0	2.320	1.465	2.320	1.315	4.557	8.283	0.023	23	1207	32	166	175	1.214	116	50	104	71	5497	3118	1.524	2.241	-100	0	1
1	20	7	""	"prph1"	9570	4620	130	247	237	53	22	133	133	147	89	60	64	5	0	103	129	54	41	66	66	73	30	41	64	41	0	3.081	1.651	2.876	2.473	2.622	8.791	0.029	17	985	34	151	167	1.623	114	37	104	63	4029	2193	1.011	1.867	-100	0	1
1	1	8	""	"lgals9"	1940	5060	100	261	273	90	32	144	144	155	96	61	68	15	0	111	140	78	55	67	67	75	38	50	56	34	0	2.659	1.767	2.272	1.750	5.552	8.866	0.026	32	527	22	161	202	1.411	117	44	129	73	8722	4473	1.229	1.711	-100	0	1
1	2	8	""	"lgals9"	2400	5050	150	273	294	131	44	132	132	144	100	69	66	28	0	155	226	360	159	63	63	71	40	56	72	55	0	1.533	0.994	1.860	1.946	3.827	0.964	0.021	74	1236	21	233	325	0.616	141	92	162	163	21736	16710	1.500	3.875	-100	0	1
1	3	8	""	"lgals9"	2730	5010	110	268	285	88	30	141	141	156	80	51	75	25	0	178	170	69	40	70	70	80	39	48	87	62	0	1.176	1.440	1.363	2.122	6.560	14.771	0.009	8	700	91	235	244	0.234	127	108	144	100	2280	1363	1.613	2.308	-100	0	1
1	4	8	""	"lgals9"	3200	5020	140	288	279	96	34	136	136	149	87	58	80	35	0	150	154	64	41	67	67	75	42	56	65	50	0	1.831	1.644	2.233	1.845	3.452	5.981	0.041	20	1216	7	235	230	0.873	152	83	143	87	5573	3087	1.494	1.881	-100	0	1
1	5	8	""	"spp1"	3610	4980	170	8436	8335	2878	34	139	139	174	345	198	99	98	0	5259	5144	1867	36	64	64	80	129	161	100	99	0	1.597	1.613	1.612	1.636	1.981	1.655	0.875	239	1548	82	13492	13276	0.675	8297	5195	8196	5080	1991964	1229370	23.655	39.256	0	0	0
1	6	8	""	"spp1"	3930	5050	170	9229	8922	2323	26	135	135	148	93	62	100	100	0	5529	5507	1741	31	64	64	70	39	55	100	100	0	1.664	1.614	1.597	1.709	1.954	1.632	0.865	215	1590	96	14559	14230	0.735	9094	5465	8787	5443	1918259	1184054	94.344	139.410	0	0	0
1	7	8	""	"spp1"	4340	5040	170	8336	8120	2835	34	142	142	151	69	45	100	100	0	5218	5077	1860	36	66	66	73	37	50	100	100	0	1.590	1.592	1.557	1.618	1.879	1.622	0.891	228	1592	89	13346	12989	0.669	8194	5152	7978	5011	1851384	1157536	115.493	135.243	0	0	0
1	8	8	""	"spp1"	4740	5020	200	5167	5531	3994	72	149	149	163	92	56	100	99	0	3463	3630	2634	72	68	68	79	60	75	99	99	0	1.478	1.511	1.505	1.512	1.765	1.549	0.890	335	2271	91	8413	8944	0.564	5018	3395	5382	3562	1852952	1216154	58.348	59.183	0	0	0
1	9	8	""	"mmp7"	5190	5020	200	418	453	199	43	136	136	142	61	42	96	86	0	349	372	169	45	63	63	66	21	31	98	97	0	0.986	1.026	0.977	1.016	2.771	1.177	0.378	352	2220	88	568	626	-0.020	282	286	317	309	159357	131100	5.098	14.571	0	0	0
1	10	8	""	"mmp7"	5560	5020	210	392	422	182	43	129	129	136	61	44	93	85	0	339	355	156	43	63	63	65	20	30	99	97	0	0.953	1.003	0.982	0.980	2.610	1.149	0.428	340	2340	92	539	585	-0.069	263	276	293	292	143352	120569	4.689	14.500	0	0	0
1	11	8	""	"mmp7"	5970	5020	210	362	386	163	42	127	127	133	57	42	92	83	0	292	301	128	42	62	62	64	18	28	99	96	0	1.022	1.084	1.006	1.070	2.761	1.297	0.426	338	2341	90	465	498	0.031	235	230	259	239	130462	101839	4.439	13.167	0	0	0
1	12	8	""	"mmp7"	6370	5010	220	341	366	149	40	131	131	137	58	42	90	78	0	242	258	111	43	62	62	65	38	58	94	88	0	1.167	1.199	1.167	1.138	2.737	1.404	0.334	350	2708	95	390	431	0.223	210	180	235	196	127965	90337	3.948	5.079	0	0	0
1	13	8	""	"vegfa"	6790	5030	190	254	277	127	45	133	133	140	78	55	66	38	0	89	110	58	52	63	63	67	43	64	38	18	0	4.654	3.064	3.270	3.252	4.377	10.231	0.068	260	2024	90	147	191	2.218	121	26	144	47	72047	28483	1.756	1.000	-100	0	1
1	14	8	""	"vegfa"	7190	5040	180	297	323	144	44	133	133	139	77	55	76	53	0	98	113	60	53	62	62	65	22	33	62	42	0	4.556	3.725	4.833	4.343	3.867	6.726	0.140	233	1878	57	200	241	2.188	164	36	190	51	75152	26410	2.390	2.182	-100	0	1
1	15	8	""	"vegfa"	7550	5030	180	294	317	131	41	129	129	135	55	40	83	70	0	107	122	62	50	61	61	64	20	31	68	52	0	3.587	3.082	3.189	3.077	4.511	6.377	0.131	222	1869	0	211	249	1.843	165	46	188	61	70436	27166	3.309	2.900	0	0	0
1	16	8	""	"vegfa"	7950	5000	190	283	302	145	48	127	127	135	55	40	77	62	0	89	113	68	60	62	62	66	32	48	44	26	0	5.778	3.431	3.802	3.698	4.889	6.970	0.059	283	2011	80	183	226	2.531	156	27	175	51	85336	32024	3.036	1.469	-100	0	1
1	17	8	""	"odc"	8380	4990	190	580	611	253	41	129	129	135	56	41	98	95	0	1169	1184	362	30	62	62	65	24	36	100	100	0	0.407	0.430	0.404	0.393	1.902	0.421	0.678	299	2009	97	1558	1604	-1.297	451	1107	482	1122	182817	354058	8.500	46.625	0	0	0
1	18	8	""	"odc"	8770	5010	190	647	663	258	38	133	133	138	57	41	98	96	0	1276	1275	387	30	62	62	66	47	71	100	100	0	0.423	0.437	0.426	0.403	1.915	0.421	0.688	289	1967	92	1728	1743	-1.241	514	1214	530	1213	191485	368400	9.211	25.723	0	0	0
1	19	8	""	"odc"	9130	5010	190	644	661	246	37	134	134	140	60	42	98	96	0	1247	1242	409	32	63	63	68	52	76	100	98	0	0.431	0.447	0.434	0.425	2.160	0.424	0.699	288	1963	91	1694	1706	-1.214	510	1184	527	1179	190393	357728	8.683	22.577	0	0	0
1	20	8	""	"odc"	9550	5000	200	587	598	243	40	133	133	140	67	47	97	92	0	1154	1174	412	35	63	63	66	22	33	100	100	0	0.416	0.419	0.415	0.383	1.946	0.402	0.676	303	2342	91	1545	1576	-1.265	454	1091	465	1111	181226	355702	6.836	50.364	0	0	0
1	1	9	""	"il13ra1"	2020	5420	180	316	342	165	48	127	127	134	69	51	85	63	0	188	224	178	79	58	58	62	23	37	94	86	0	1.454	1.295	1.397	1.412	3.201	1.450	0.143	267	1806	92	319	381	0.540	189	130	215	166	91414	59741	3.014	7.043	0	0	0
1	2	9	""	"il13ra1"	2350	5440	190	303	337	163	48	130	130	147	109	74	70	37	0	179	204	137	67	61	61	67	34	50	84	71	0	1.466	1.448	1.522	1.502	3.685	2.499	0.169	272	1903	88	291	350	0.552	173	118	207	143	91552	55447	1.743	4.029	-100	0	1
1	3	9	""	"il13ra1"	2790	5440	200	321	349	172	49	135	135	154	162	105	57	22	0	176	210	119	56	63	63	73	206	282	22	4	0	1.646	1.456	1.555	1.476	3.482	0.741	0.622	286	2253	92	299	361	0.719	186	113	214	147	99745	59939	1.204	0.665	-100	0	1
1	4	9	""	"il13ra1"	3150	5450	190	304	353	192	54	137	137	145	68	46	81	60	0	189	213	126	59	62	62	66	28	42	89	76	0	1.315	1.430	1.585	1.518	3.909	2.880	0.134	284	1901	83	294	367	0.395	167	127	216	151	100209	60433	3.059	5.250	0	0	0
1	5	9	""	"rbl1"	3590	5420	170	212	226	80	35	135	135	146	147	100	25	0	0	187	218	123	56	63	63	68	33	48	86	72	0	0.621	0.587	0.906	0.663	5.458	60.593	0.002	43	1743	33	201	246	-0.687	77	124	91	155	9730	9353	0.544	4.545	-100	0	1
1	6	9	""	"rbl1"	3980	5430	170	201	213	107	50	133	133	141	65	46	51	25	0	228	225	115	51	62	62	82	659	803	0	0	0	0.410	0.491	0.602	0.621	5.615	0.018	0.048	76	1635	50	234	243	-1.286	68	166	80	163	16221	17107	1.108	0.217	-100	0	1
1	7	9	""	"rbl1"	4350	5430	190	188	200	80	40	133	133	139	59	42	48	24	0	202	215	113	52	63	63	66	21	31	92	85	0	0.396	0.441	0.522	0.622	5.073	0.720	0.007	103	2081	52	194	219	-1.336	55	139	67	152	20590	22143	1.034	7.095	-100	0	1
1	8	9	""	"rbl1"	4750	5410	180	182	205	95	46	135	135	143	60	41	45	23	0	193	210	110	52	64	64	69	49	71	78	57	0	0.364	0.479	0.473	0.538	5.785	0.169	0.008	128	1891	49	176	216	-1.458	47	129	70	146	26225	26920	1.033	2.878	-100	0	1
1	9	9	""	"mad"	5190	5420	180	568	579	184	31	132	132	139	59	42	99	96	0	339	361	152	42	62	62	65	20	30	98	98	0	1.574	1.495	1.463	1.573	2.227	1.591	0.624	265	1887	95	713	746	0.654	436	277	447	299	153514	95594	7.458	14.800	0	0	0
1	10	9	""	"mad"	5570	5430	180	573	571	186	32	130	130	136	58	42	100	95	0	331	346	144	41	62	62	64	18	28	98	97	0	1.647	1.553	1.547	1.607	2.155	1.683	0.588	255	1897	91	712	725	0.720	443	269	441	284	145623	88221	7.500	15.667	0	0	0
1	11	9	""	"mad"	5970	5430	180	529	557	206	36	130	130	136	58	42	98	94	0	330	348	136	39	62	62	64	20	31	99	98	0	1.489	1.493	1.508	1.448	2.133	1.724	0.570	257	1895	94	667	713	0.574	399	268	427	286	143262	89531	7.259	14.200	0	0	0
1	12	9	""	"mad"	6360	5420	180	537	570	217	38	133	133	139	63	45	99	97	0	340	350	137	39	62	62	66	24	36	99	98	0	1.453	1.517	1.561	1.515	1.969	1.745	0.603	270	1882	96	682	725	0.539	404	278	437	288	153774	94528	6.841	11.833	0	0	0
1	13	9	""	"tcn2"	6780	5410	200	302	318	125	39	132	132	138	67	48	84	61	0	197	212	96	45	62	62	66	26	39	94	85	0	1.259	1.240	1.327	1.377	3.275	1.870	0.303	300	2312	93	305	336	0.332	170	135	186	150	95473	63612	2.687	5.615	0	0	0
1	14	9	""	"tcn2"	7180	5420	190	322	337	136	40	128	128	135	56	41	89	73	0	198	216	95	43	62	62	65	22	33	96	92	0	1.426	1.357	1.256	1.328	2.970	1.865	0.328	292	1981	94	330	363	0.512	194	136	209	154	98429	63199	3.607	6.864	0	0	0
1	15	9	""	"tcn2"	7560	5400	190	302	320	133	41	127	127	135	58	42	85	70	0	183	204	103	50	61	61	64	24	37	91	82	0	1.434	1.350	1.342	1.414	3.295	1.841	0.268	292	1986	95	297	336	0.520	175	122	193	143	93536	59626	3.190	5.833	0	0	0
1	16	9	""	"tcn2"	7960	5390	200	268	286	138	48	127	127	134	55	41	76	61	0	172	182	80	43	62	62	64	18	28	93	85	0	1.282	1.325	1.470	1.491	3.341	2.376	0.250	301	2282	97	251	279	0.358	141	110	159	120	86228	54663	2.764	6.556	0	0	0
1	17	9	""	"mupar1"	8390	5400	200	655	677	226	33	131	131	137	54	39	98	98	0	591	620	216	34	62	62	64	18	28	99	99	0	0.991	0.978	0.991	0.964	1.999	0.997	0.668	314	2288	90	1053	1104	-0.013	524	529	546	558	212431	194758	10.000	30.889	0	0	0
1	18	9	""	"mupar1"	8770	5410	190	652	677	215	31	132	132	137	56	40	99	98	0	593	606	207	34	62	62	64	20	31	100	100	0	0.979	1.002	0.977	0.988	1.879	1.017	0.698	300	1972	90	1051	1089	-0.031	520	531	545	544	202962	181754	9.643	27.100	0	0	0
1	19	9	""	"mupar1"	9140	5400	190	661	691	256	37	131	131	138	58	42	98	98	0	597	614	204	33	63	63	66	25	37	99	99	0	0.993	1.016	0.977	0.987	1.897	1.082	0.660	302	1958	94	1064	1111	-0.010	530	534	560	551	208770	185327	9.534	21.920	0	0	0
1	20	9	""	"mupar1"	9560	5400	200	647	663	225	33	132	132	146	285	195	86	40	0	582	603	249	41	62	62	68	122	179	98	94	0	0.990	0.982	0.998	0.956	1.937	1.606	0.639	320	2318	94	1035	1072	-0.014	515	520	531	541	212182	193097	1.814	4.385	-100	0	1
1	1	10	""	"sp6"	2000	5820	230	2283	2265	629	27	126	126	135	70	51	99	98	0	1784	1742	501	28	59	59	65	44	67	98	98	0	1.250	1.271	1.270	1.299	2.287	1.303	0.807	392	2683	94	3882	3822	0.322	2157	1725	2139	1683	887713	682872	30.429	38.114	0	0	0
1	2	10	""	"sp6"	2360	5820	220	2304	2287	588	25	132	132	224	811	362	98	82	0	1806	1775	450	25	62	62	140	757	540	97	71	0	1.245	1.258	1.240	1.255	1.708	1.117	0.672	381	2416	90	3916	3868	0.316	2172	1744	2155	1713	871270	676427	2.544	2.160	0	0	0
1	3	10	""	"sp6"	2750	5840	220	1905	1925	583	30	135	135	217	702	323	96	74	0	1485	1490	451	30	64	64	133	656	493	95	60	0	1.246	1.255	1.215	1.272	1.836	1.293	0.799	395	2484	93	3191	3216	0.317	1770	1421	1790	1426	760498	588747	2.433	2.069	0	0	0
1	4	10	""	"sp6"	3150	5820	220	1994	2058	589	28	136	136	145	70	48	99	99	0	1625	1615	469	29	62	62	66	26	39	98	98	0	1.189	1.238	1.230	1.260	1.972	1.267	0.822	398	2542	95	3421	3475	0.250	1858	1563	1922	1553	819129	642910	27.329	59.577	0	0	0
1	5	10	""	"wdr12"	3590	5820	180	464	507	245	48	139	139	151	145	96	84	55	0	690	780	362	46	62	62	66	25	37	100	100	0	0.518	0.513	0.497	0.459	2.312	0.500	0.567	276	1872	95	953	1086	-0.949	325	628	368	718	139801	215232	2.455	28.560	0	0	0
1	6	10	""	"wdr12"	3970	5830	180	561	572	224	39	130	130	136	58	42	96	92	0	927	942	313	33	62	62	64	19	29	100	99	0	0.498	0.502	0.518	0.483	2.181	0.479	0.622	270	1870	96	1296	1322	-1.006	431	865	442	880	154550	254417	7.517	46.211	0	0	0
1	7	10	""	"wdr12"	4380	5830	180	577	600	233	38	130	130	137	63	45	96	94	0	1027	1042	301	28	64	64	67	29	43	100	100	0	0.464	0.481	0.484	0.448	1.926	0.468	0.658	262	1880	94	1410	1448	-1.108	447	963	470	978	157094	273015	7.349	33.621	0	0	0
1	8	10	""	"wdr12"	4750	5810	190	524	562	214	38	134	134	142	70	49	98	93	0	947	993	342	34	65	65	70	51	72	99	98	0	0.442	0.461	0.444	0.436	2.122	0.433	0.630	280	2008	90	1272	1356	-1.178	390	882	428	928	157269	277971	6.000	18.098	0	0	0
1	9	10	""	"phdla3"	5180	5810	200	7264	7059	2229	31	136	136	145	74	51	100	100	0	6953	6557	2127	32	64	64	67	27	40	100	100	0	1.035	1.066	1.056	1.085	1.712	1.065	0.910	322	2274	94	14017	13416	0.050	7128	6889	6923	6493	2273158	2111281	93.432	240.370	0	0	0
1	10	10	""	"phdla3"	5580	5820	200	6855	6549	2117	32	130	130	137	68	49	100	99	0	6344	6125	2152	35	62	62	65	24	36	100	100	0	1.071	1.059	1.060	1.097	1.967	1.050	0.904	306	2248	97	13007	12482	0.099	6725	6282	6419	6063	2003969	1874147	94.294	252.500	0	0	0
1	11	10	""	"phdla3"	5960	5820	190	7120	6868	2540	36	138	138	152	234	153	99	98	0	6445	6369	2341	36	65	65	72	46	63	100	99	0	1.094	1.068	1.073	1.061	1.891	1.072	0.913	308	1972	94	13362	13034	0.130	6982	6380	6730	6304	2115234	1961554	28.701	136.891	0	0	0
1	12	10	""	"phdla3"	6390	5850	220	7134	6666	2326	34	138	138	153	218	142	99	99	0	7058	6472	2249	34	65	65	74	66	89	100	99	0	1.000	1.019	1.026	1.028	1.765	1.023	0.904	348	2509	91	13989	12935	0.000	6996	6993	6528	6407	2319700	2252172	29.876	96.939	0	0	0
1	13	10	""	"il7r"	6800	5840	200	413	436	183	41	134	134	147	192	130	71	25	0	212	245	127	51	62	62	76	313	411	14	0	0	1.860	1.650	1.712	1.723	2.630	0.280	0.055	327	2079	95	429	485	0.895	279	150	302	183	142512	79983	1.505	0.540	-100	0	1
1	14	10	""	"il7r"	7180	5830	190	390	425	189	44	132	132	148	194	131	66	26	0	221	241	131	54	62	62	78	335	429	10	0	0	1.623	1.637	1.703	1.775	3.166	2.149	0.333	309	1810	97	417	472	0.699	258	159	293	179	131291	74601	1.428	0.487	-100	0	1
1	15	10	""	"il7r"	7500	5800	220	330	432	312	72	130	130	138	63	45	86	68	0	134	203	199	98	61	61	69	199	288	23	5	0	2.740	2.127	2.337	2.578	3.727	0.126	0.033	138	2605	13	273	444	1.454	200	73	302	142	59559	28067	4.667	0.673	-100	0	1
1	16	10	""	"il7r"	7940	5800	210	393	422	185	43	129	129	135	57	42	93	84	0	216	241	127	52	61	61	67	206	307	35	5	0	1.703	1.628	1.805	1.774	3.104	2.078	0.387	356	2400	91	419	473	0.768	264	155	293	180	150394	85674	5.035	0.845	-100	0	1
1	17	10	""	"buffer"	8360	5800	150	136	136	57	41	134	134	139	56	40	16	4	0	62	64	18	28	61	61	64	20	31	16	3	0	2.000	0.667	3.807	3.121	4.321	70.757	0.001	156	1272	100	3	5	1.000	2	1	2	3	21290	9968	-0.054	0.000	-100	0	1
1	18	10	""	"buffer"	8760	5800	150	138	138	57	41	136	136	140	58	41	15	2	0	66	67	23	34	63	63	65	20	30	18	5	0	0.667	0.500	2.578	3.207	3.987	111.037	0.001	156	1272	100	5	6	-0.584	2	3	2	4	21523	10434	-0.034	0.100	-100	0	1
1	19	10	""	"buffer"	9160	5800	150	142	144	58	40	133	133	141	74	52	15	0	0	70	73	31	42	65	65	68	30	44	10	1	0	1.800	1.375	3.533	3.299	3.399	-110.679	0.000	156	1272	100	14	19	0.848	9	5	11	8	22502	11406	0.041	0.167	-100	0	1
1	20	10	""	"buffer"	9560	5790	150	133	135	59	43	135	135	141	59	41	12	3	0	64	67	24	35	64	64	68	25	36	10	2	0	100000.000	0.000	3.000	2.698	4.239	28.218	0.005	156	1272	100	-2	3	16.610	-2	0	0	3	21056	10491	-0.102	-0.040	-100	0	1
1	1	11	""	"sp3"	1990	6220	200	321	342	144	42	125	125	132	57	43	88	72	0	231	254	107	42	59	59	62	25	40	96	93	0	1.140	1.113	1.033	1.064	2.849	1.467	0.353	288	2290	94	368	412	0.189	196	172	217	195	98431	73150	3.684	7.680	0	0	0
1	2	11	""	"sp3"	2370	6240	190	327	347	144	41	129	129	218	744	341	0	0	0	243	257	109	42	61	61	137	786	573	0	0	0	1.088	1.112	1.039	1.021	2.941	1.490	0.344	262	2029	95	380	414	0.122	198	182	218	196	90887	67241	0.173	0.153	-100	0	1
1	3	11	""	"sp3"	2770	6230	190	330	346	127	36	133	133	193	608	315	0	0	0	260	265	107	40	63	63	94	342	363	10	0	0	1.000	1.054	1.024	1.064	2.522	1.336	0.318	271	1999	88	394	415	0.000	197	197	213	202	93882	71916	0.252	0.500	-100	0	1
1	4	11	""	"sp3"	3160	6210	190	311	324	125	38	128	128	138	81	58	81	54	0	236	252	107	42	62	62	65	22	33	97	95	0	1.052	1.032	0.981	0.968	2.949	1.749	0.239	290	1984	95	357	386	0.073	183	174	196	190	93945	73057	2.296	8.500	0	0	0
1	5	11	""	"rrm2"	3580	6220	200	212	231	97	41	128	128	136	73	53	56	27	0	383	396	149	37	62	62	66	46	69	99	98	0	0.262	0.308	0.316	0.276	2.913	0.279	0.207	326	2288	91	405	437	-1.932	84	321	103	334	75399	128967	1.301	7.174	0	0	0
1	6	11	""	"rrm2"	3970	6230	210	229	248	114	45	129	129	136	69	50	60	38	0	382	394	140	35	62	62	65	43	66	99	98	0	0.313	0.358	0.351	0.310	3.338	0.351	0.213	312	2405	92	420	451	-1.676	100	320	119	332	77289	122784	1.623	7.651	0	0	0
1	7	11	""	"rrm2"	4370	6230	210	209	229	106	46	131	131	139	71	51	53	27	0	373	387	142	36	62	62	65	24	36	100	100	0	0.251	0.302	0.333	0.281	3.015	0.325	0.124	316	2415	96	389	423	-1.994	78	311	98	325	72441	122373	1.268	13.417	0	0	0
1	8	11	""	"rrm2"	4760	6210	200	210	226	93	41	131	131	141	78	55	50	27	0	382	391	148	37	63	63	67	30	44	100	97	0	0.248	0.290	0.331	0.291	2.919	0.261	0.129	325	2269	93	398	423	-2.012	79	319	95	328	73525	126945	1.090	10.800	0	0	0
1	9	11	""	"myd116"	5180	6210	210	574	595	231	38	133	133	141	64	45	98	94	0	596	646	550	85	64	64	68	31	45	98	98	0	0.829	0.794	0.814	0.800	2.195	0.466	0.320	335	2399	93	973	1044	-0.271	441	532	462	582	199170	216325	7.094	18.645	0	0	0
1	10	11	""	"myd116"	5570	6210	200	568	595	236	39	127	127	133	56	42	98	94	0	631	649	226	34	63	63	65	27	41	99	99	0	0.776	0.799	0.778	0.746	2.224	0.819	0.621	315	2248	93	1009	1054	-0.366	441	568	468	586	187412	204469	8.250	21.630	0	0	0
1	11	11	""	"myd116"	5970	6210	200	569	584	228	39	132	132	141	65	46	97	94	0	596	622	233	37	62	62	65	25	38	99	99	0	0.818	0.807	0.769	0.790	2.100	0.823	0.572	318	2258	97	971	1012	-0.290	437	534	452	560	185698	197767	6.815	22.280	0	0	0
1	12	11	""	"myd116"	6360	6170	200	521	558	236	42	135	135	151	230	152	82	36	0	580	621	248	39	63	63	67	32	47	99	98	0	0.747	0.758	0.784	0.726	2.166	0.776	0.567	354	2070	84	903	981	-0.421	386	517	423	558	197556	219680	1.770	17.313	0	0	0
1	13	11	""	"selenbp1"	6780	6180	210	498	513	183	35	132	132	143	105	73	96	84	0	160	174	82	47	62	62	66	51	77	73	47	0	3.735	3.402	3.891	4.003	2.818	4.496	0.352	365	2241	83	464	493	1.901	366	98	381	112	187122	63495	3.524	2.118	-100	0	1
1	14	11	""	"selenbp1"	7170	6210	210	517	526	183	34	129	129	139	67	48	99	94	0	171	181	76	41	62	62	65	26	40	91	80	0	3.560	3.336	3.638	3.795	2.668	4.258	0.452	343	2357	92	497	516	1.832	388	109	397	119	180393	62015	5.776	4.462	0	0	0
1	15	11	""	"selenbp1"	7590	6210	200	508	531	195	36	131	131	136	59	43	98	95	0	155	175	89	50	62	62	65	22	33	92	78	0	4.054	3.540	3.759	4.002	2.715	4.612	0.374	319	2259	91	470	513	2.019	377	93	400	113	169297	55758	6.695	5.000	0	0	0
1	16	11	""	"selenbp1"	7970	6200	200	501	534	204	38	130	130	135	61	45	98	95	0	155	172	89	51	63	63	66	30	45	83	66	0	4.033	3.706	3.600	4.332	3.054	4.762	0.364	344	2222	96	463	513	2.012	371	92	404	109	183672	59052	6.541	3.533	0	0	0
1	17	11	""	"sp5"	8390	6200	180	3436	3423	790	23	131	131	144	97	67	100	99	0	2551	2474	625	25	63	63	68	45	66	100	99	0	1.328	1.365	1.334	1.383	1.659	1.381	0.881	270	1877	96	5793	5703	0.409	3305	2488	3292	2411	924313	668088	33.804	53.467	0	0	0
1	18	11	""	"sp5"	8770	6210	180	3488	3459	889	25	130	130	137	59	43	99	99	0	2474	2462	575	23	63	63	67	35	52	100	99	0	1.393	1.388	1.388	1.369	1.750	1.428	0.875	255	1897	90	5769	5728	0.478	3358	2411	3329	2399	882120	627831	56.305	68.429	0	0	0
1	19	11	""	"sp5"	9170	6220	180	3565	3483	891	25	136	136	144	66	45	100	99	0	2536	2458	633	25	63	63	69	41	59	99	99	0	1.387	1.397	1.400	1.410	1.856	1.434	0.852	267	1878	96	5902	5742	0.472	3429	2473	3347	2395	929829	656279	50.591	58.268	0	0	0
1	20	11	""	"sp5"	9540	6190	190	3592	3526	900	25	137	137	145	65	44	100	100	0	2643	2589	593	22	64	64	71	143	201	99	98	0	1.340	1.342	1.342	1.319	1.717	1.382	0.873	277	2016	90	6034	5914	0.422	3455	2579	3389	2525	976655	717236	52.015	17.608	0	0	0
2	1	1	""	"sp4"	10980	2180	170	409	723	1023	141	232	232	407	2001	491	5	2	0	1160	2070	4015	193	454	454	1043	4186	401	6	3	0	0.251	0.304	0.252	0.291	4.529	0.486	0.597	167	1526	13	883	2107	-1.994	177	706	491	1616	120783	345665	0.158	0.245	-100	0	1
2	2	1	""	"sp4"	11390	2260	230	675	6971	16912	242	235	235	706	4465	632	17	13	5	1744	6103	12093	198	450	450	920	2999	325	24	17	1	0.340	1.192	0.330	0.455	7.213	2.946	0.099	244	2776	0	1734	12389	-1.556	440	1294	6736	5653	1700901	1489116	1.403	1.728	-100	0	1
2	3	1	""	"sp4"	11730	2170	160	689	1985	4931	248	301	301	824	3601	437	9	6	0	2164	6380	11413	178	596	596	1613	4767	295	22	13	1	0.247	0.291	0.236	0.223	3.928	0.301	0.521	131	1411	0	1956	7468	-2.017	388	1568	1684	5784	260034	835796	0.322	1.000	-100	0	1
2	4	1	""	"sp4"	12130	2160	180	733	3712	11020	296	313	313	936	4688	500	10	8	0	2642	7066	13068	184	733	733	1918	6187	322	17	11	3	0.220	0.537	0.222	0.237	5.219	0.595	0.463	196	1766	0	2329	9732	-2.184	420	1909	3399	6333	727626	1384913	0.592	0.832	-100	0	1
2	5	1	""	"cd37"	12610	2160	150	677	2351	6035	256	259	259	449	1632	363	15	9	0	2542	7953	14431	181	534	534	1276	4229	331	24	17	2	0.208	0.282	0.201	0.208	3.825	0.228	0.336	110	1158	0	2426	9511	-2.265	418	2008	2092	7419	258586	874847	1.165	1.579	-100	0	1
2	6	1	""	"cd37"	12950	2170	100	523	649	571	87	290	290	325	190	58	56	33	0	2083	3180	3762	118	685	685	1081	2150	198	26	10	0	0.167	0.144	0.151	0.130	9.219	0.052	0.092	30	522	3	1631	2854	-2.582	233	1398	359	2495	19481	95394	1.705	0.976	-100	0	1
2	7	1	""	"cd37"	13440	2140	90	4051	4877	3853	79	301	301	470	1053	224	81	54	0	5561	21132	23795	112	783	783	1622	4422	272	54	45	9	0.785	0.225	0.275	0.421	11.381	0.136	0.289	11	469	43	8528	24925	-0.349	3750	4778	4576	20349	53644	232451	4.185	4.412	-100	0	1
2	8	1	""	"cd37"	13700	2160	150	1208	6576	13391	203	341	341	772	2895	375	25	14	0	3747	13941	18909	135	841	841	2368	6833	288	37	25	5	0.298	0.476	0.328	0.255	4.531	0.373	0.468	35	1301	0	3773	19335	-1.747	867	2906	6235	13100	230145	487930	2.005	1.694	-100	0	1
2	9	1	""	"hif1a"	14170	2170	80	3027	20716	25989	125	333	333	790	3009	380	47	44	15	2550	7247	14710	202	855	855	2160	6620	306	21	7	5	1.589	3.189	8.663	2.392	19.337	30.993	0.001	38	310	29	4389	26775	0.668	2694	1695	20383	6392	787213	275373	6.622	0.768	-100	0	1
2	10	1	""	"hif1a"	14550	2140	140	53093	39803	27402	68	269	269	587	1820	310	89	84	46	6657	9939	11588	116	589	589	1450	4309	297	52	41	0	8.705	4.228	6.502	5.532	6.552	5.415	0.181	119	1121	56	58892	48884	3.122	52824	6068	39534	9350	4736523	1182787	21.547	1.970	-100	0	1
2	11	1	""	"hif1a"	14910	2130	100	686	1319	2045	155	285	285	871	4395	504	4	2	0	2316	5667	9300	164	639	639	1962	5640	287	22	6	0	0.239	0.206	0.201	0.204	2.994	0.176	0.701	49	520	0	2078	6062	-2.065	401	1677	1034	5028	64610	277664	0.102	0.657	-100	0	1
2	12	1	""	"hif1a"	15310	2130	140	668	2403	5891	245	293	293	763	3183	417	12	9	0	3017	7527	12467	165	655	655	1866	6622	354	23	12	2	0.159	0.307	0.154	0.189	4.149	0.208	0.159	94	1098	0	2737	8982	-2.653	375	2362	2110	6872	225918	707574	0.515	0.855	-100	0	1
2	13	1	""	"cd47"	15750	2130	150	851	4066	9349	229	305	305	646	2818	436	17	17	0	3394	12486	18709	149	673	673	1817	5306	292	39	28	6	0.201	0.318	0.188	0.173	5.680	0.276	0.454	46	1301	15	3267	15574	-2.315	546	2721	3761	11813	187042	574370	1.214	2.011	-100	0	1
2	14	1	""	"cd47"	16190	2170	140	908	1295	2132	164	326	326	1823	7783	426	1	0	0	2661	4780	6718	140	781	781	2848	9067	318	9	3	0	0.310	0.242	0.251	0.317	4.060	0.974	0.542	52	1146	4	2462	4968	-1.690	582	1880	969	3999	67332	248536	-0.068	0.213	-100	0	1
2	15	1	""	"cd47"	16610	2150	220	1279	6264	12725	203	285	285	1110	5408	487	21	13	1	3916	12482	17716	141	627	627	2090	7168	342	34	23	4	0.302	0.504	0.269	0.315	4.918	0.683	0.473	175	2370	0	4283	17834	-1.727	994	3289	5979	11855	1096278	2184330	0.953	1.450	-100	0	1
2	16	1	""	"cd47"	16940	2150	200	726	3264	9405	288	278	278	1077	5514	511	8	6	1	2611	7141	13255	185	599	599	1784	5993	335	15	13	1	0.223	0.456	0.248	0.279	3.739	0.898	0.465	159	2010	18	2460	9528	-2.165	448	2012	2986	6542	519032	1135400	0.397	0.894	-100	0	1
2	17	1	""	"sp7"	17420	2180	170	704	1737	4598	264	283	283	1184	6080	513	3	2	0	2332	4609	8294	179	553	553	1929	6944	359	10	5	0	0.237	0.358	0.249	0.256	2.757	0.557	0.704	221	1315	35	2200	5510	-2.077	421	1779	1454	4056	383849	1018667	0.091	0.386	-100	0	1
2	18	1	""	"sp7"	17610	2180	140	884	1968	5253	266	243	243	402	960	238	34	19	0	2903	6951	10167	146	497	497	1000	3255	325	43	26	0	0.266	0.267	0.272	0.254	3.360	0.290	0.267	130	919	7	3047	8179	-1.911	641	2406	1725	6454	255864	903616	1.631	1.828	-100	0	1
2	19	1	""	"sp7"	18160	2150	140	2956	10818	14727	136	263	263	731	2966	405	48	34	0	17643	27067	25767	95	572	572	1702	5773	339	64	54	18	0.158	0.398	0.294	0.310	4.493	0.429	0.686	50	1170	22	19764	37050	-2.662	2693	17071	10555	26495	540914	1353343	3.401	4.394	-100	0	1
2	20	1	""	"sp7"	18510	2210	130	905	5515	13016	236	294	294	1192	4630	388	17	14	3	3727	11625	16842	144	582	582	3067	9710	316	26	19	3	0.194	0.473	0.204	0.228	3.226	0.537	0.620	63	869	0	3756	16264	-2.366	611	3145	5221	11043	347438	732372	0.934	0.881	-100	0	1
2	1	2	""	"ara"	11030	2620	60	403	698	462	66	217	217	236	123	52	80	45	0	1789	2918	3590	123	413	413	557	785	140	65	40	0	0.135	0.192	0.203	0.247	3.386	0.071	0.228	20	172	59	1562	2986	-2.889	186	1376	481	2505	13953	58354	3.756	3.008	-100	0	1
2	2	2	""	"ara"	11350	2530	60	3133	7504	8332	111	206	206	222	87	39	100	88	0	6272	18477	21604	116	412	412	509	335	65	88	88	0	0.499	0.404	0.342	0.371	3.404	0.365	0.822	18	182	53	8787	25363	-1.003	2927	5860	7298	18065	135068	332591	83.701	53.636	-100	0	0
2	3	2	""	"ara"	11760	2580	150	259	341	463	135	224	224	508	2748	540	1	0	0	537	813	1993	245	415	415	635	1094	172	5	1	0	0.287	0.294	0.416	0.375	5.141	0.074	0.035	156	1272	100	157	515	-1.801	35	122	117	398	53248	126778	-0.061	0.163	-100	0	1
2	4	2	""	"ara"	12150	2570	150	257	858	4055	472	226	226	521	3089	592	2	1	0	542	1492	5657	379	434	434	721	2039	282	3	3	0	0.287	0.597	0.417	0.459	5.051	0.551	0.546	156	1272	100	139	1690	-1.801	31	108	632	1058	133872	232680	0.109	0.378	-100	0	1
2	5	2	""	"hmga1"	12530	2560	190	544	5177	13951	269	213	213	338	1246	368	19	14	3	1837	6074	14889	245	419	419	922	4236	459	11	9	4	0.233	0.878	0.267	0.295	5.580	0.479	0.586	61	2203	10	1749	10619	-2.102	331	1418	4964	5655	315791	370526	3.884	1.216	-100	0	1
2	6	2	""	"hmga1"	12910	2620	120	702	6993	14176	202	243	243	325	928	285	38	30	0	2502	14805	21217	143	494	494	850	2377	279	42	38	3	0.229	0.472	0.232	0.241	8.326	0.550	0.653	52	846	0	2467	21061	-2.127	459	2008	6750	14311	363653	769856	7.185	5.871	-100	0	1
2	7	2	""	"hmga1"	13350	2570	150	277	312	197	63	232	232	828	4093	494	0	0	0	691	926	901	97	448	448	1425	5596	392	0	0	0	0.185	0.167	0.303	0.295	3.921	0.630	0.733	156	1272	100	288	558	-2.434	45	243	80	478	48671	144465	-0.126	-0.089	-100	0	1
2	8	2	""	"hmga1"	13750	2650	100	2087	5939	9229	155	242	242	532	3220	605	40	22	0	4712	14623	19413	132	533	533	1141	4328	379	44	35	2	0.441	0.404	0.308	0.396	5.034	0.377	0.565	45	557	49	6024	19787	-1.181	1845	4179	5697	14090	267263	658044	1.679	3.115	-100	0	1
2	9	2	""	"cdkn1a"	14090	2590	170	467	678	583	85	225	225	471	3070	651	0	0	0	1620	2520	2697	107	459	459	879	3456	393	11	8	0	0.208	0.220	0.182	0.172	3.174	0.104	0.303	36	1755	0	1403	2514	-2.265	242	1161	453	2061	24408	90709	0.067	0.475	-100	0	1
2	10	2	""	"cdkn1a"	14530	2520	100	779	3171	6010	189	263	263	1030	5080	493	11	8	0	1852	7040	14034	199	539	539	1005	3582	356	26	14	2	0.393	0.447	0.348	0.502	7.408	0.316	0.432	34	573	64	1829	9409	-1.347	516	1313	2908	6501	107810	239365	0.421	1.685	-100	0	1
2	11	2	""	"cdkn1a"	14940	2570	150	256	282	138	48	219	219	666	3411	512	0	0	0	553	690	482	69	398	398	1341	5567	415	0	0	0	0.239	0.216	0.532	0.543	5.138	0.396	0.679	156	1272	100	192	355	-2.065	37	155	63	292	43970	107616	-0.113	-0.117	-100	0	1
2	12	2	""	"cdkn1a"	15320	2570	180	756	2248	3842	170	215	215	280	523	186	52	33	0	2627	9708	15441	159	376	376	735	2581	351	46	33	1	0.240	0.218	0.193	0.195	3.449	0.165	0.510	121	1981	0	2792	11365	-2.059	541	2251	2033	9332	272035	1174654	3.763	3.477	-100	0	1
2	13	2	""	"hmga2"	15730	2570	150	256	1099	5944	540	217	217	458	1626	355	3	3	0	577	1595	7369	462	411	411	1396	5485	392	1	1	1	0.235	0.745	0.429	0.447	5.550	0.528	0.669	156	1272	100	205	2066	-2.089	39	166	882	1184	171491	248772	0.394	0.036	-100	0	1
2	14	2	""	"hmga2"	16090	2540	70	8355	16196	16718	103	238	238	291	309	106	80	66	0	18686	26648	25080	94	524	524	750	951	126	100	93	20	0.447	0.611	0.390	0.351	5.952	0.573	0.624	15	249	51	26279	42082	-1.162	8117	18162	15958	26124	242934	399714	51.472	27.232	-100	0	0
2	15	2	""	"hmga2"	16530	2560	150	279	457	737	161	249	249	569	2008	352	3	1	0	508	922	2354	255	441	441	1426	5558	389	1	1	0	0.448	0.432	0.520	0.566	5.355	0.284	0.684	156	1272	100	97	689	-1.158	30	67	208	481	71274	143792	-0.056	-0.091	-100	0	1
2	16	2	""	"hmga2"	16870	2530	70	8664	16852	19549	116	240	240	307	360	117	91	81	5	11364	19472	19423	99	477	477	776	1282	165	78	64	0	0.774	0.875	0.438	0.848	6.089	0.939	0.596	37	203	82	19311	35607	-0.370	8424	10887	16612	18995	623532	720454	45.958	14.583	-100	0	0
2	17	2	""	"sp2"	17330	2560	150	236	260	113	43	211	211	486	2794	574	0	0	0	621	718	690	96	359	359	1114	5326	478	0	0	0	0.095	0.136	0.242	0.242	5.079	0.243	0.569	156	1272	100	287	408	-3.396	25	262	49	359	40576	112053	-0.081	-0.074	-100	0	1
2	18	2	""	"sp2"	17680	2580	50	530	2194	4019	183	311	311	458	509	111	40	30	0	2723	7319	10407	142	594	594	1596	3702	231	40	30	0	0.103	0.280	0.255	0.234	1.556	0.342	0.884	10	93	52	2348	8608	-3.279	219	2129	1883	6725	21938	73193	3.411	1.546	-100	0	1
2	19	2	""	"sp2"	18170	2560	120	1142	5050	10127	200	213	213	330	990	300	45	31	0	2067	11629	21174	182	384	384	782	2256	288	40	22	8	0.552	0.430	0.258	0.350	4.229	0.428	0.780	35	845	0	2612	16082	-0.857	929	1683	4837	11245	176758	407020	4.768	4.808	-100	0	1
2	20	2	""	"sp2"	18520	2560	150	182	760	2942	387	197	197	648	3343	515	3	2	0	266	2379	10492	441	332	332	1029	4917	477	3	3	1	0.227	0.275	0.517	0.528	3.924	0.301	0.821	156	1272	100	-81	2610	-2.139	-15	-66	563	2047	118563	371112	0.034	0.275	-100	0	1
2	1	3	""	"cenpb"	10960	2980	150	178	204	114	55	170	170	261	783	300	0	0	0	209	229	118	51	148	148	335	1643	490	0	0	0	0.131	0.420	0.825	0.808	3.893	0.184	0.087	156	1272	100	69	115	-2.932	8	61	34	81	31798	35775	-0.073	-0.065	-100	0	1
2	2	3	""	"cenpb"	11360	2980	150	202	214	91	42	172	172	217	253	116	2	0	0	242	286	168	58	169	169	297	509	171	3	0	0	0.411	0.359	0.656	0.605	4.801	0.557	0.259	156	1272	100	103	159	-1.283	30	73	42	117	33377	44631	-0.012	-0.022	-100	0	1
2	3	3	""	"cenpb"	11750	2980	150	188	199	103	51	171	171	198	149	75	5	1	0	225	272	187	68	170	170	263	251	95	12	3	0	0.309	0.275	0.602	0.646	4.373	0.382	0.061	156	1272	100	72	130	-1.694	17	55	28	102	30997	42406	0.007	0.036	-100	0	1
2	4	3	""	"cenpb"	12150	2980	150	196	245	179	73	172	172	241	283	117	10	3	0	235	292	213	72	165	165	350	958	273	1	0	0	0.343	0.575	0.800	0.807	3.814	0.761	0.486	156	1272	100	94	200	-1.544	24	70	73	127	38197	45586	0.014	-0.061	-100	0	1
2	5	3	""	"hmgn1"	12550	2970	150	184	207	192	92	171	171	198	165	83	6	1	0	229	312	812	260	161	161	267	332	124	6	1	0	0.191	0.238	0.830	0.683	3.877	0.262	0.414	156	1272	100	81	187	-2.388	13	68	36	151	32245	48724	0.055	0.136	-100	0	1
2	6	3	""	"hmgn1"	12950	2970	150	186	189	78	41	167	167	199	180	90	2	0	0	219	295	386	130	152	152	252	272	107	10	3	0	0.284	0.154	0.676	0.554	4.937	0.333	0.172	156	1272	100	86	165	-1.816	19	67	22	143	29475	45971	-0.056	0.158	-100	0	1
2	7	3	""	"hmgn1"	13350	2970	150	194	208	131	62	166	166	203	177	87	5	1	0	242	252	112	44	153	153	292	1025	351	0	0	0	0.315	0.424	0.549	0.579	5.307	0.062	0.134	156	1272	100	117	141	-1.667	28	89	42	99	32417	39324	0.028	-0.039	-100	0	1
2	8	3	""	"hmgn1"	13740	2970	150	157	169	74	43	168	168	207	181	87	1	0	0	177	211	154	72	147	147	274	378	137	3	1	0	-0.367	0.016	0.656	0.744	3.654	0.438	0.326	156	1272	100	19	65	Error	-11	30	1	64	26433	32843	-0.210	-0.167	-100	0	1
2	9	3	""	"chi3l3"	14140	2970	150	163	179	100	55	166	166	202	235	116	1	1	0	159	237	339	143	136	136	248	660	266	1	0	0	-0.130	0.129	0.792	0.930	5.822	0.092	0.243	156	1272	100	20	114	Error	-3	23	13	101	27956	37001	-0.098	-0.017	-100	0	1
2	10	3	""	"chi3l3"	14540	2970	150	178	244	261	106	166	166	190	169	88	11	7	0	146	197	173	87	114	114	278	1207	434	0	0	0	0.375	0.940	1.091	1.075	5.604	0.078	0.145	156	1272	100	44	161	-1.415	12	32	78	83	38137	30752	0.320	-0.067	-100	0	1
2	11	3	""	"chi3l3"	14940	2970	150	151	195	153	78	163	163	1041	6557	629	0	0	0	131	166	137	82	120	120	1435	8380	583	0	0	0	-1.091	0.696	1.542	1.630	4.354	0.785	0.880	156	1272	100	-1	78	Error	-12	11	32	46	30496	25939	-0.129	-0.151	-100	0	1
2	12	3	""	"chi3l3"	15340	2970	150	172	211	209	99	156	156	175	132	75	14	9	0	117	154	127	82	106	106	174	293	168	3	1	0	1.455	1.146	2.215	1.946	4.114	0.332	0.283	156	1272	100	27	103	0.541	16	11	55	48	32882	23965	0.273	-0.068	-100	0	1
2	13	3	""	"hmgp"	15750	3030	130	1858	2073	1136	54	159	159	178	122	68	98	96	0	2468	2938	4024	136	84	84	185	559	302	92	75	0	0.713	0.671	0.817	0.771	2.203	0.316	0.432	95	900	0	4083	4768	-0.488	1699	2384	1914	2854	196908	279150	15.533	4.925	-100	0	0
2	14	3	""	"hmgp"	16160	3030	150	2212	2638	2698	102	149	149	169	116	68	99	98	0	2465	4112	8493	206	84	84	161	387	240	95	91	0	0.866	0.618	0.853	0.813	2.539	0.316	0.616	117	1232	0	4444	6517	-0.208	2063	2381	2489	4028	308694	481156	21.284	10.209	-100	0	0
2	15	3	""	"hmgp"	16560	3050	100	2612	2611	930	35	162	162	233	261	112	100	98	0	2917	2844	1120	39	79	79	177	223	125	98	97	0	0.863	0.886	0.865	0.922	1.688	0.856	0.822	140	442	52	5288	5214	-0.213	2450	2838	2449	2765	365558	398148	9.111	11.960	-100	0	0
2	16	3	""	"hmgp"	16910	3040	140	2550	2333	1151	49	146	146	163	91	55	100	100	0	2447	2379	1386	58	76	76	118	117	99	98	97	0	1.014	0.950	0.933	1.066	2.030	0.906	0.862	171	1059	9	4775	4490	0.020	2404	2371	2187	2303	398935	406875	23.846	19.325	-100	0	0
2	17	3	""	"chop10"	17390	3000	170	3816	3583	2435	67	152	152	189	250	132	97	91	0	2581	2382	1672	70	89	89	144	193	134	96	88	0	1.470	1.496	1.410	1.504	2.027	1.518	0.891	184	1503	4	6156	5724	0.556	3664	2492	3431	2293	659250	438269	13.576	11.596	-100	0	0
2	18	3	""	"chop10"	17710	2960	200	4012	5072	6462	127	165	165	267	767	287	92	76	0	3201	5786	9222	159	105	105	341	2063	604	70	25	0	1.243	0.864	1.263	1.073	2.715	0.609	0.671	227	2223	0	6943	10588	0.314	3847	3096	4907	5681	1151313	1313508	6.265	2.639	-100	0	1
2	19	3	""	"chop10"	18170	3030	250	5148	5004	1630	32	177	177	2318	7450	321	3	0	0	3474	3307	1134	34	103	103	1606	4953	308	3	0	0	1.475	1.507	1.467	1.532	1.469	0.963	0.547	392	3430	13	8342	8031	0.561	4971	3371	4827	3204	1961421	1296513	0.361	0.343	-100	0	1
2	20	3	""	"chop10"	18540	2870	130	1210	2397	2779	115	199	199	834	3572	428	21	8	0	857	2077	2679	128	135	135	775	3692	476	13	4	0	1.400	1.132	1.052	1.793	6.540	1.683	0.341	23	1013	0	1733	4140	0.485	1011	722	2198	1942	55135	47765	0.438	0.353	-100	0	1
2	1	4	""	"hmox1"	10950	3390	200	3141	3144	886	28	140	140	151	94	62	100	99	0	2295	2318	766	33	66	66	73	60	82	100	99	0	1.346	1.334	1.316	1.378	1.636	1.328	0.900	330	2239	93	5230	5256	0.429	3001	2229	3004	2252	1037430	764937	31.840	37.417	0	0	0
2	2	4	""	"hmox1"	11360	3390	200	3069	3074	784	25	138	138	147	69	46	100	100	0	2314	2379	656	27	65	65	69	29	42	99	99	0	1.303	1.269	1.310	1.288	1.553	1.273	0.911	308	2262	97	5180	5250	0.382	2931	2249	2936	2314	946670	732877	42.420	79.655	0	0	0
2	3	4	""	"hmox1"	11730	3380	200	3025	3059	917	29	137	137	145	64	44	100	100	0	2273	2383	736	30	66	66	70	36	51	100	100	0	1.309	1.261	1.296	1.269	1.550	1.275	0.884	311	2276	92	5095	5239	0.388	2888	2207	2922	2317	951240	740979	45.531	64.250	0	0	0
2	4	4	""	"hmox1"	12140	3380	210	2637	2600	1194	45	135	135	152	134	88	99	98	0	2124	2039	1061	52	66	66	80	142	177	97	93	0	1.216	1.249	1.287	1.351	1.607	1.225	0.910	334	2414	95	4560	4438	0.282	2502	2058	2465	1973	868331	681006	18.269	13.796	0	0	0
2	5	4	""	"ckm"	12560	3370	200	1005	1050	417	39	142	142	156	106	67	99	97	0	1522	1550	456	29	66	66	82	150	182	100	100	0	0.593	0.612	0.614	0.574	1.760	0.627	0.801	334	2273	94	2319	2392	-0.754	863	1456	908	1484	350624	517552	8.434	9.787	0	0	0
2	6	4	""	"ckm"	12960	3380	200	1024	1061	350	32	147	147	160	82	51	100	99	0	1555	1546	414	26	65	65	71	31	43	100	100	0	0.589	0.617	0.617	0.593	1.554	0.615	0.815	326	2261	96	2367	2395	-0.764	877	1490	914	1481	345889	503995	10.988	47.581	0	0	0
2	7	4	""	"ckm"	13360	3390	200	998	1083	632	58	134	134	142	63	44	99	99	0	1447	1591	1098	69	64	64	68	39	57	100	100	0	0.625	0.621	0.599	0.602	1.564	0.567	0.784	345	2201	86	2247	2476	-0.678	864	1383	949	1527	373564	548761	14.937	39.051	0	0	0
2	8	4	""	"ckm"	13740	3370	200	965	988	347	35	134	134	145	84	57	100	98	0	1456	1462	458	31	64	64	72	64	88	100	100	0	0.597	0.611	0.605	0.589	1.528	0.610	0.831	331	2227	95	2223	2252	-0.744	831	1392	854	1398	326977	483927	10.036	21.719	0	0	0
2	9	4	""	"hspa4"	14150	3380	210	1942	1918	550	28	137	137	147	82	55	99	99	0	2863	2826	717	25	65	65	73	63	86	100	100	0	0.645	0.645	0.643	0.633	1.491	0.641	0.890	353	2386	92	4603	4542	-0.633	1805	2798	1781	2761	676953	997711	21.598	43.698	0	0	0
2	10	4	""	"hspa4"	14550	3370	210	1911	1927	568	29	140	140	160	289	180	99	97	0	2866	2849	754	26	68	68	93	423	454	99	99	0	0.633	0.643	0.638	0.632	1.462	0.632	0.831	346	2397	91	4569	4568	-0.660	1771	2798	1787	2781	666699	985704	6.114	6.515	0	0	0
2	11	4	""	"hspa4"	14950	3370	210	1889	1924	564	29	138	138	146	66	45	100	100	0	2808	2829	787	27	68	68	75	37	49	100	100	0	0.639	0.647	0.651	0.642	1.463	0.638	0.883	352	2373	89	4491	4547	-0.646	1751	2740	1786	2761	677155	995959	26.939	74.432	0	0	0
2	12	4	""	"hspa4"	15350	3370	220	1839	1831	582	31	138	138	147	66	44	100	100	0	2761	2722	820	30	66	66	71	35	49	100	100	0	0.631	0.637	0.640	0.634	1.553	0.629	0.889	376	2663	97	4396	4349	-0.664	1701	2695	1693	2656	688391	1023296	25.515	75.743	0	0	0
2	13	4	""	"clca1"	15760	3370	200	324	339	131	38	136	136	143	63	44	86	67	0	288	289	112	38	65	65	70	32	45	98	92	0	0.843	0.906	0.877	0.813	2.589	1.129	0.404	285	2291	92	411	427	-0.246	188	223	203	224	96740	82471	3.111	6.844	0	0	0
2	14	4	""	"clca1"	16150	3390	190	313	339	141	41	134	134	141	68	48	83	65	0	296	305	115	37	65	65	70	29	41	98	96	0	0.775	0.854	0.781	0.730	2.834	1.124	0.354	285	2006	89	410	445	-0.368	179	231	205	240	96527	86974	2.912	8.103	0	0	0
2	15	4	""	"clca1"	16530	3370	150	148	163	66	40	139	139	146	68	46	25	5	0	77	83	35	42	67	67	74	46	62	12	3	0	0.900	1.500	2.169	2.182	3.861	2.422	0.070	156	1161	100	19	40	-0.152	9	10	24	16	25381	12996	0.250	0.196	-100	0	1
2	16	4	""	"clca1"	16850	3370	190	382	390	148	37	136	136	144	67	46	91	78	0	342	353	123	34	63	63	68	33	48	99	99	0	0.882	0.876	0.859	0.798	2.322	0.992	0.443	443	1741	62	525	544	-0.181	246	279	254	290	172604	156182	3.672	8.636	0	0	0
2	17	4	""	"hyp prot loc"	17370	3370	230	31588	31246	7531	24	144	144	169	199	117	100	100	0	19615	19355	5070	26	65	65	82	124	151	100	100	0	1.608	1.612	1.621	1.633	1.408	1.616	0.958	365	2631	91	50994	50392	0.685	31444	19550	31102	19290	11404899	7064487	156.166	155.427	0	0	0
2	18	4	""	"hyp prot loc"	17690	3360	200	29957	30112	7031	23	145	145	174	214	122	100	100	0	18469	18316	4853	26	68	68	87	112	128	100	100	0	1.620	1.642	1.639	1.693	1.467	1.640	0.962	336	2117	94	48213	48215	0.696	29812	18401	29967	18248	10117650	6154086	139.897	162.759	0	0	0
2	19	4	""	"hyp prot loc"	18120	3360	150	6059	6792	5194	76	206	206	5867	11338	193	12	1	0	3532	3918	2793	71	91	91	3520	6911	196	14	0	0	1.701	1.721	1.658	1.665	1.515	1.717	0.912	156	1251	100	9294	10413	0.766	5853	3441	6586	3827	1059526	611135	0.082	0.058	-100	0	1
2	20	4	""	"hyp prot loc"	18520	3360	150	24758	20547	10594	51	292	292	7681	12308	160	71	48	0	14632	12629	6734	53	147	147	4611	7513	162	71	48	0	1.689	1.623	1.652	1.722	1.611	1.656	0.922	156	1272	100	38951	32737	0.756	24466	14485	20255	12482	3205287	1970185	1.045	1.067	-100	0	1
2	1	5	""	"col4a1"	10950	3780	220	286	316	340	107	139	139	149	82	55	71	43	0	252	271	117	43	65	65	73	78	106	87	61	0	0.786	0.859	0.901	0.810	3.208	3.488	0.053	347	2661	34	334	383	-0.347	147	187	177	206	109590	93901	2.037	2.538	-100	0	1
2	2	5	""	"col4a1"	11370	3780	190	327	375	307	81	138	138	142	56	39	89	73	0	239	316	492	155	64	64	68	37	54	98	92	0	1.080	0.940	0.948	0.884	3.056	0.482	0.201	295	1948	88	364	489	0.111	189	175	237	252	110725	93329	4.161	6.703	0	0	0
2	3	5	""	"col4a1"	11740	3800	190	268	282	124	43	134	134	140	58	41	74	54	0	236	258	117	45	64	64	66	27	40	97	92	0	0.779	0.763	0.825	0.761	2.960	0.950	0.264	304	1965	89	306	342	-0.360	134	172	148	194	85693	78280	2.448	7.111	0	0	0
2	4	5	""	"col4a1"	12130	3770	200	273	290	128	44	133	133	141	68	48	73	50	0	227	240	111	46	64	64	66	23	34	97	92	0	0.859	0.892	0.924	0.826	3.112	1.432	0.221	318	2264	94	303	333	-0.219	140	163	157	176	92153	76471	2.191	7.565	0	0	0
2	5	5	""	"icsbp1"	12560	3770	200	1138	1168	332	28	138	138	145	64	44	99	99	0	1507	1547	397	25	63	63	67	25	37	100	100	0	0.693	0.694	0.701	0.674	1.591	0.681	0.800	335	2283	90	2444	2514	-0.529	1000	1444	1030	1484	391127	518190	15.984	59.200	0	0	0
2	6	5	""	"icsbp1"	12960	3790	200	1181	1191	355	29	142	142	158	88	55	99	99	0	1549	1580	404	25	64	64	73	146	200	100	99	0	0.700	0.692	0.706	0.670	1.659	0.686	0.797	322	2211	95	2524	2565	-0.515	1039	1485	1049	1516	383380	508873	11.739	10.322	0	0	0
2	7	5	""	"icsbp1"	13340	3780	210	1126	1161	346	29	134	134	142	63	44	100	99	0	1523	1525	450	29	63	63	67	33	49	99	99	0	0.679	0.702	0.701	0.707	1.868	0.688	0.828	325	2329	97	2452	2489	-0.559	992	1460	1027	1462	377454	495722	16.175	44.182	0	0	0
2	8	5	""	"icsbp1"	13740	3770	200	1137	1152	352	30	139	139	146	65	44	99	99	0	1507	1548	433	27	64	64	69	32	46	100	100	0	0.692	0.683	0.687	0.658	1.743	0.666	0.783	335	2284	97	2441	2497	-0.531	998	1443	1013	1484	385785	518638	15.477	46.219	0	0	0
2	9	5	""	"sp1"	14160	3780	200	7069	6979	1215	17	140	140	147	66	44	100	100	0	3759	3674	756	20	65	65	70	42	60	100	100	0	1.876	1.895	1.877	1.938	1.428	1.910	0.942	317	2282	95	10623	10448	0.908	6929	3694	6839	3609	2212306	1164738	103.515	85.810	0	0	0
2	10	5	""	"sp1"	14550	3790	190	6955	6822	1104	16	141	141	163	318	195	100	100	0	3690	3601	682	18	67	67	98	466	475	99	99	0	1.881	1.890	1.899	1.930	1.414	1.907	0.948	307	1977	93	10437	10215	0.911	6814	3623	6681	3534	2094306	1105374	20.940	7.517	0	0	0
2	11	5	""	"sp1"	14940	3780	190	6834	6720	1152	17	141	141	150	72	48	100	100	0	3646	3550	701	19	68	68	76	47	61	100	100	0	1.871	1.889	1.892	1.917	1.358	1.901	0.953	311	1966	96	10271	10061	0.904	6693	3578	6579	3482	2089977	1103981	91.250	73.915	0	0	0
2	12	5	""	"sp1"	15340	3780	200	6620	6425	1472	22	138	138	145	63	43	100	100	0	3352	3248	783	24	66	66	69	27	39	99	99	0	1.973	1.976	1.978	2.032	1.679	2.009	0.930	331	2226	98	9768	9469	0.980	6482	3286	6287	3182	2126598	1075014	99.683	117.741	0	0	0
2	13	5	""	"col4a3"	15740	3770	200	257	263	108	41	135	135	141	61	43	74	48	0	165	192	94	48	65	65	70	33	47	89	69	0	1.220	1.008	1.377	1.183	3.736	2.119	0.080	137	2308	15	222	255	0.287	122	100	128	127	36014	26274	2.000	3.697	-100	0	1
2	14	5	""	"col4a3"	16160	3770	190	248	246	91	36	132	132	141	69	48	69	36	0	159	168	71	42	64	64	67	28	41	88	72	0	1.221	1.096	1.266	1.170	3.451	3.115	0.083	177	2009	19	211	218	0.288	116	95	114	104	43503	29798	1.522	3.607	-100	0	1
2	15	5	""	"col4a3"	16570	3770	210	225	239	90	37	134	134	141	62	43	65	36	0	170	182	74	40	63	63	66	23	34	93	85	0	0.850	0.882	0.961	0.936	3.224	2.366	0.092	190	2403	41	198	224	-0.234	91	107	105	119	45370	34632	1.581	5.043	-100	0	1
2	16	5	""	"col4a3"	16930	3770	220	229	242	99	40	134	134	144	70	48	60	32	0	164	175	73	41	62	62	66	26	39	90	78	0	0.931	0.956	1.057	1.046	3.667	2.613	0.101	190	2699	23	197	221	-0.103	95	102	108	113	45922	33265	1.400	4.192	-100	0	1
2	17	5	""	"idb2"	17370	3780	180	288	316	190	60	139	139	149	76	51	78	48	0	143	156	76	48	63	63	69	31	44	82	63	0	1.862	1.903	1.952	1.965	3.500	6.270	0.067	141	1932	27	229	270	0.897	149	80	177	93	44490	22026	2.197	2.806	-100	0	1
2	18	5	""	"idb2"	17760	3800	180	279	295	201	68	138	138	151	108	71	63	21	0	144	154	65	42	64	64	72	43	59	73	45	0	1.763	1.744	1.892	1.923	3.906	4.168	0.128	142	1880	40	221	247	0.818	141	80	157	90	41821	21827	1.333	1.907	-100	0	1
2	19	5	""	"idb2"	18080	3760	140	286	299	123	41	137	137	149	83	55	75	44	0	152	170	79	46	64	64	74	50	67	75	44	0	1.693	1.528	1.916	1.807	3.926	3.205	0.127	119	1114	23	237	268	0.760	149	88	162	106	35612	20279	1.807	1.920	-100	0	1
2	20	5	""	"idb2"	18520	3750	170	263	277	131	47	136	136	148	81	54	67	32	0	145	164	90	54	62	62	70	66	94	57	32	0	1.530	1.382	1.276	1.106	5.076	5.062	0.064	68	1705	0	210	243	0.614	127	83	141	102	18856	11150	1.593	1.424	-100	0	1
2	1	6	""	"cox6a2"	10970	4180	190	706	706	209	29	138	138	152	185	121	97	81	0	441	470	184	39	65	65	72	69	95	99	97	0	1.511	1.402	1.469	1.430	1.855	1.462	0.664	295	1989	94	944	973	0.596	568	376	568	405	208232	138776	2.995	5.768	0	0	0
2	2	6	""	"cox6a2"	11350	4200	190	678	705	215	30	141	141	152	179	117	97	85	0	428	444	158	35	65	65	71	54	76	98	97	0	1.479	1.488	1.483	1.483	1.919	1.623	0.659	276	2020	95	900	943	0.565	537	363	564	379	194566	122555	3.089	6.907	0	0	0
2	3	6	""	"cox6a2"	11740	4190	190	680	691	212	30	137	137	144	65	45	99	99	0	410	431	145	33	64	64	69	28	40	99	99	0	1.569	1.510	1.485	1.528	1.839	1.645	0.652	281	2031	93	889	921	0.650	543	346	554	367	194139	121059	8.415	12.929	0	0	0
2	4	6	""	"cox6a2"	12130	4170	190	632	651	230	35	135	135	170	443	260	60	5	0	410	425	174	40	65	65	105	831	791	1	0	0	1.441	1.433	1.456	1.471	1.989	1.543	0.639	292	2016	93	842	876	0.527	497	345	516	360	190222	124078	1.086	0.385	-100	0	1
2	5	6	""	"ido"	12530	4180	120	266	254	37	14	146	146	233	640	274	0	0	0	121	128	43	33	75	75	173	766	442	0	0	0	2.609	2.038	1.791	2.091	2.777	6.065	0.016	19	887	0	166	161	1.383	120	46	108	53	4835	2439	0.033	-0.059	-100	0	1
2	6	6	""	"ido"	12950	4180	220	254	358	564	157	140	140	171	365	213	11	3	0	164	249	303	121	64	64	100	450	450	7	4	0	1.140	1.178	1.237	1.173	4.525	0.834	0.151	121	2831	45	214	403	0.189	114	100	218	185	43293	30136	0.512	0.331	-100	0	1
2	7	6	""	"ido"	13360	4140	120	252	245	84	34	141	141	150	65	43	58	41	0	131	156	74	47	71	71	83	46	55	58	41	0	1.850	1.224	1.520	0.864	6.386	5.523	0.007	17	850	66	171	189	0.888	111	60	104	85	4162	2659	1.462	1.587	-100	0	1
2	8	6	""	"ido"	13770	4180	180	240	274	283	103	142	142	149	67	44	59	38	0	149	171	89	52	66	66	72	36	50	82	61	0	1.181	1.257	1.561	1.366	5.824	4.421	0.068	62	2010	0	181	237	0.240	98	83	132	105	16979	10608	1.866	2.750	-100	0	1
2	9	6	""	"ctsd"	14160	4180	200	2306	2309	555	24	137	137	145	63	43	100	100	0	1231	1234	348	28	63	63	66	26	39	99	99	0	1.857	1.855	1.845	1.909	1.611	1.897	0.876	319	2267	97	3337	3343	0.893	2169	1168	2172	1171	736466	393554	34.349	44.923	0	0	0
2	10	6	""	"ctsd"	14550	4190	190	2126	2130	528	24	137	137	165	362	219	99	99	0	1163	1171	346	29	64	64	89	520	584	95	58	0	1.810	1.800	1.834	1.857	1.590	1.829	0.826	305	1978	97	3088	3100	0.856	1989	1099	1993	1107	649743	357043	5.428	2.081	0	0	0
2	11	6	""	"ctsd"	14940	4180	200	2075	2049	532	25	135	135	145	67	46	100	100	0	1118	1131	329	29	65	65	70	30	42	99	99	0	1.842	1.795	1.805	1.817	1.611	1.851	0.849	316	2258	92	2993	2980	0.881	1940	1053	1914	1066	647389	357343	28.418	35.367	0	0	0
2	12	6	""	"ctsd"	15340	4170	200	2107	2051	654	31	134	134	141	65	46	100	100	0	1133	1142	392	34	65	65	69	27	39	100	100	0	1.847	1.780	1.754	1.804	1.561	1.834	0.859	332	2269	97	3041	2994	0.885	1973	1068	1917	1077	680798	378991	29.385	39.741	0	0	0
2	13	6	""	"ifi1"	15760	4150	210	589	633	299	47	140	140	149	67	44	97	93	0	601	637	277	43	69	69	80	41	51	99	98	0	0.844	0.868	0.840	0.831	2.095	0.929	0.671	353	2352	92	981	1061	-0.245	449	532	493	568	223536	225011	7.224	13.585	0	0	0
2	14	6	""	"ifi1"	16160	4180	220	754	778	368	47	141	141	151	72	47	97	95	0	740	762	329	43	68	68	78	39	50	98	98	0	0.912	0.918	0.910	0.915	2.123	0.969	0.637	367	2705	91	1285	1331	-0.133	613	672	637	694	285444	279654	8.708	17.538	0	0	0
2	15	6	""	"ifi1"	16580	4180	210	792	834	326	39	132	132	140	61	43	99	98	0	828	853	323	37	63	63	66	20	30	100	100	0	0.863	0.889	0.868	0.864	1.763	0.902	0.740	334	2222	90	1425	1492	-0.213	660	765	702	790	278621	284925	11.377	39.350	0	0	0
2	16	6	""	"ifi1"	16890	4190	200	826	852	314	36	138	138	150	79	52	99	98	0	870	891	333	37	64	64	69	34	49	100	100	0	0.854	0.863	0.887	0.839	1.814	0.871	0.722	347	2073	84	1494	1541	-0.228	688	806	714	827	295595	309269	8.886	24.176	0	0	0
2	17	6	""	"nars"	17370	4180	190	525	562	248	44	143	143	157	100	63	92	78	0	518	548	250	45	63	63	73	76	104	97	93	0	0.840	0.864	0.824	0.818	2.223	0.908	0.566	295	1944	93	837	904	-0.252	382	455	419	485	165844	161654	4.050	6.250	0	0	0
2	18	6	""	"nars"	17720	4170	190	654	679	277	40	138	138	150	86	57	98	94	0	658	680	283	41	64	64	71	42	59	100	99	0	0.869	0.878	0.838	0.850	2.049	0.911	0.575	274	1918	86	1110	1157	-0.203	516	594	541	616	186093	186434	6.151	14.500	0	0	0
2	19	6	""	"nars"	18080	4180	190	742	804	312	38	136	136	148	90	60	98	96	0	775	805	278	34	63	63	70	43	61	100	99	0	0.851	0.900	0.893	0.860	1.835	0.943	0.706	250	2011	84	1318	1410	-0.233	606	712	668	742	201089	201255	7.289	17.093	0	0	0
2	20	6	""	"nars"	18550	4150	180	599	652	274	42	130	130	137	61	44	98	94	0	574	599	287	47	61	61	64	24	37	100	99	0	0.914	0.970	0.998	0.972	2.210	0.968	0.646	257	1893	91	982	1060	-0.130	469	513	522	538	167597	154069	8.443	22.292	0	0	0
2	1	7	""	"ifi47"	10970	4580	190	193	199	82	41	137	137	150	91	60	30	7	0	181	193	87	45	64	64	74	104	140	54	18	0	0.479	0.481	0.670	0.631	3.558	0.662	0.408	253	1987	8	173	191	-1.062	56	117	62	129	50420	48768	0.538	1.144	-100	0	1
2	2	7	""	"ifi47"	11360	4600	190	183	196	94	47	139	139	151	88	58	29	10	0	196	210	101	48	65	65	75	101	134	62	24	0	0.336	0.393	0.562	0.576	4.305	0.790	0.048	234	2038	74	175	202	-1.573	44	131	57	145	45797	49239	0.511	1.337	-100	0	1
2	3	7	""	"ifi47"	11750	4600	170	181	194	78	40	138	138	143	62	43	42	18	0	195	221	131	59	65	65	69	29	42	94	81	0	0.331	0.359	0.483	0.481	3.784	0.239	0.036	233	1569	24	173	212	-1.595	43	130	56	156	45253	51601	0.823	5.241	-100	0	1
2	4	7	""	"ifi47"	12140	4580	190	176	222	278	125	135	135	153	369	241	2	1	0	191	262	755	288	64	64	71	120	169	51	14	0	0.323	0.439	0.606	0.535	4.310	0.138	0.091	262	2032	81	168	285	-1.630	41	127	87	198	58120	68759	0.187	1.592	-100	0	1
2	5	7	""	"procr"	12570	4570	200	550	575	219	38	136	136	145	71	48	97	92	0	491	511	204	39	64	64	71	114	160	98	86	0	0.970	0.982	0.981	0.925	2.158	1.032	0.599	322	2278	90	841	886	-0.044	414	427	439	447	185090	164546	6.056	3.860	0	0	0
2	6	7	""	"procr"	12950	4590	200	529	557	210	37	134	134	140	58	41	98	95	0	480	492	192	39	63	63	66	23	34	99	98	0	0.947	0.986	0.962	0.961	2.171	1.039	0.593	316	2236	95	812	852	-0.079	395	417	423	429	175887	155496	7.190	18.522	0	0	0
2	7	7	""	"procr"	13340	4590	200	589	604	219	36	138	138	144	62	43	99	96	0	474	511	213	41	64	64	67	24	35	99	99	0	1.100	1.043	1.033	1.034	2.076	1.077	0.623	316	2268	96	861	913	0.138	451	410	466	447	190833	161499	7.419	18.500	0	0	0
2	8	7	""	"procr"	13740	4580	210	547	576	230	39	141	141	149	68	45	97	92	0	494	499	192	38	64	64	69	31	44	99	98	0	0.944	1.000	0.961	0.957	2.174	1.096	0.602	329	2433	95	836	870	-0.083	406	430	435	435	189450	164059	6.279	13.871	0	0	0
2	9	7	""	"sp8"	14170	4570	170	1066	1092	305	27	138	138	161	236	146	98	96	0	850	877	251	28	64	64	83	227	273	98	95	0	1.181	1.173	1.181	1.178	1.792	1.206	0.787	231	1587	86	1714	1767	0.240	928	786	954	813	252315	202600	3.945	3.498	0	0	0
2	10	7	""	"sp8"	14560	4590	170	1036	1068	280	26	136	136	167	401	240	98	68	0	846	860	249	28	64	64	96	579	603	85	6	0	1.151	1.171	1.198	1.182	1.611	1.191	0.800	223	1597	95	1682	1728	0.203	900	782	932	796	238138	191730	2.247	1.320	-100	0	1
2	11	7	""	"sp8"	14940	4590	170	1032	1063	312	29	137	137	165	291	176	99	89	0	855	856	254	29	64	64	88	301	342	98	79	0	1.131	1.169	1.187	1.153	1.795	1.061	0.831	224	1596	96	1686	1718	0.178	895	791	926	792	238011	191733	3.086	2.551	0	0	0
2	12	7	""	"sp8"	15330	4570	160	783	895	651	72	139	139	145	63	43	99	98	0	642	756	775	102	65	65	68	23	33	99	99	0	1.116	1.094	1.160	1.084	1.834	0.937	0.781	211	1464	95	1221	1447	0.158	644	577	756	691	188905	159473	11.905	29.913	0	0	0
2	13	7	""	"krt2-6a"	15740	4570	150	148	149	63	42	137	137	162	431	266	0	0	0	75	87	42	48	66	66	79	131	165	4	0	0	1.222	0.571	2.500	2.310	4.709	3.613	0.796	156	1272	100	20	33	0.289	11	9	12	21	23202	13496	-0.030	0.061	-100	0	1
2	14	7	""	"krt2-6a"	16130	4610	100	204	213	77	36	141	141	149	77	51	50	16	0	167	171	82	47	68	68	80	45	56	66	58	0	0.636	0.699	0.990	0.536	5.792	9.740	0.004	12	590	92	162	175	-0.653	63	99	72	103	2561	2053	0.831	2.022	-100	0	1
2	15	7	""	"krt2-6a"	16530	4570	150	124	128	54	42	133	133	142	67	47	7	0	0	63	64	19	29	65	65	74	37	50	1	0	0	4.500	5.000	2.489	2.498	4.475	15.442	0.010	156	1272	100	-11	-6	2.170	-9	-2	-5	-1	19950	10038	-0.209	-0.270	-100	0	1
2	16	7	""	"krt2-6a"	16930	4570	150	134	149	76	51	139	139	146	62	42	19	8	0	67	83	48	57	67	67	78	45	57	17	10	0	100000.000	0.625	2.360	1.808	4.455	4.352	0.039	156	1272	100	-5	26	16.610	-5	0	10	16	23259	13015	0.048	0.111	-100	0	1
2	17	7	""	"spi"	17370	4560	190	296	398	423	106	139	139	172	329	191	23	8	0	125	250	381	152	63	63	79	111	140	32	17	0	2.532	1.385	2.317	2.341	6.725	12.779	0.024	145	2073	7	219	446	1.340	157	62	259	187	57674	36182	0.687	1.541	-100	0	1
2	18	7	""	"spi"	17730	4580	110	319	420	422	100	143	143	165	199	120	39	12	0	140	208	220	105	65	65	80	112	140	31	14	0	2.347	1.937	2.815	2.472	3.783	2.027	0.602	41	609	34	251	420	1.231	176	75	277	143	17209	8526	1.281	1.143	-100	0	1
2	19	7	""	"spi"	18090	4550	130	245	246	83	33	134	134	144	67	46	72	39	0	144	169	79	46	61	61	66	26	39	84	72	0	1.337	1.037	1.485	1.427	5.942	3.603	0.024	33	968	25	194	220	0.419	111	83	112	108	8129	5583	1.522	3.962	-100	0	1
2	20	7	""	"spi"	18530	4570	150	146	153	66	43	132	132	191	819	428	0	0	0	69	74	27	36	62	62	114	827	725	0	0	0	2.000	1.750	2.765	2.375	4.167	21.473	0.005	156	1272	100	21	33	1.000	14	7	21	12	23937	11509	-0.046	-0.048	-100	0	1
2	1	8	""	"mmp2"	10960	4980	220	268	290	164	56	136	136	144	64	44	76	51	0	185	198	147	74	64	64	68	39	57	87	69	0	1.091	1.149	1.169	1.235	2.997	1.348	0.432	339	2649	61	253	288	0.126	132	121	154	134	98262	66976	2.281	3.333	0	0	0
2	2	8	""	"mmp2"	11360	4990	210	247	261	113	43	136	136	144	66	45	66	41	0	166	184	83	45	65	65	68	41	60	82	59	0	1.099	1.050	1.138	1.077	3.498	2.056	0.178	335	2281	91	212	244	0.136	111	101	125	119	87580	61476	1.773	2.829	-100	0	1
2	3	8	""	"mmp2"	11730	5010	220	251	260	110	42	136	136	142	60	42	69	47	0	179	191	79	41	65	65	68	23	33	94	85	0	1.009	0.984	1.095	1.042	3.400	1.842	0.189	356	2577	83	229	250	0.013	115	114	124	126	92512	67846	1.967	5.348	-100	0	1
2	4	8	""	"mmp2"	12150	4990	220	231	243	102	41	136	136	151	324	214	3	0	0	159	174	86	49	66	66	71	105	147	42	7	0	1.022	0.991	1.096	1.051	3.552	1.691	0.167	372	2649	87	188	215	0.031	95	93	107	108	90274	64621	0.284	0.981	-100	0	1
2	5	8	""	"trfr"	12560	4980	190	265	284	128	45	137	137	144	62	43	71	50	0	360	391	186	47	64	64	67	24	35	99	97	0	0.432	0.450	0.446	0.457	2.967	0.407	0.240	306	1997	92	424	474	-1.211	128	296	147	327	86892	119690	2.258	13.500	0	0	0
2	6	8	""	"trfr"	12960	4990	190	251	264	106	40	136	136	142	60	42	73	47	0	354	390	209	53	63	63	67	30	44	98	96	0	0.395	0.391	0.431	0.411	2.778	0.289	0.199	289	1984	89	406	455	-1.340	115	291	128	327	76431	112679	2.033	10.767	0	0	0
2	7	8	""	"trfr"	13340	4990	190	254	267	121	45	138	138	145	63	43	66	47	0	367	405	199	49	64	64	68	33	48	100	98	0	0.383	0.378	0.422	0.375	3.044	0.320	0.210	290	1995	97	419	470	-1.385	116	303	129	341	77312	117358	1.937	10.212	0	0	0
2	8	8	""	"trfr"	13740	4980	200	251	276	134	48	147	147	163	84	51	56	31	0	365	403	209	51	67	67	72	34	47	98	95	0	0.349	0.384	0.392	0.368	3.244	0.344	0.196	293	2333	95	402	465	-1.519	104	298	129	336	80848	117988	1.345	9.735	0	0	0
2	9	8	""	"nup21"	14170	4980	160	218	222	107	48	138	138	160	197	123	12	0	0	185	214	118	55	66	66	79	166	210	33	10	0	0.672	0.568	0.683	0.742	4.266	0.719	0.027	139	1473	37	199	232	-0.573	80	119	84	148	30887	29736	0.315	0.813	-100	0	1
2	10	8	""	"nup21"	14560	4990	170	189	208	92	44	135	135	142	62	43	46	22	0	165	199	118	59	65	65	70	32	45	81	65	0	0.540	0.545	0.670	0.690	4.587	0.636	0.059	195	1610	69	154	207	-0.889	54	100	73	134	40541	38860	1.065	4.031	-100	0	1
2	11	8	""	"nup21"	14930	4990	170	200	210	96	45	137	137	144	62	43	50	23	0	163	193	109	56	64	64	69	56	81	72	44	0	0.636	0.566	0.855	0.888	4.331	0.363	0.038	179	1602	23	162	202	-0.653	63	99	73	129	37574	34458	1.065	2.214	-100	0	1
2	12	8	""	"nup21"	15340	4900	140	214	213	81	38	135	135	142	61	42	55	23	0	162	178	77	43	64	64	68	28	41	93	77	0	0.806	0.684	0.934	0.702	5.815	1.278	0.022	59	1092	10	177	192	-0.311	79	98	78	114	12566	10480	1.164	3.929	-100	0	1
2	13	8	""	"igh4"	15740	4980	150	142	149	64	42	132	132	137	55	40	25	8	0	68	79	51	64	65	65	69	25	36	19	8	0	3.333	1.214	3.020	2.803	6.437	-81.286	0.000	156	1272	100	13	31	1.737	10	3	17	14	23216	12265	0.218	0.400	-100	0	1
2	14	8	""	"igh4"	16140	4970	150	151	158	77	48	134	134	143	69	48	19	6	0	76	86	41	47	67	67	73	31	42	24	8	0	1.889	1.263	3.063	2.512	4.605	33.143	0.003	156	1272	100	26	43	0.918	17	9	24	19	24644	13445	0.217	0.419	-100	0	1
2	15	8	""	"igh4"	16530	4970	150	125	129	60	46	132	132	138	57	41	12	5	0	65	67	21	31	62	62	68	27	39	9	0	0	-2.333	-0.600	3.625	3.339	3.711	61.693	0.001	156	1272	100	-4	2	Error	-7	3	-3	5	20156	10506	-0.158	-0.037	-100	0	1
2	16	8	""	"igh4"	16930	4970	150	129	132	54	40	134	134	140	61	43	12	0	0	65	67	23	34	64	64	69	29	42	6	1	0	-5.000	-0.667	3.786	3.272	3.902	84.572	0.001	156	1272	100	-4	1	Error	-5	1	-2	3	20575	10441	-0.131	-0.069	-100	0	1
2	17	8	""	"rb1"	17380	4970	190	826	842	276	32	126	126	135	61	45	100	99	0	840	836	282	33	61	61	64	28	43	99	98	0	0.899	0.924	0.909	0.936	1.916	0.920	0.734	286	1924	94	1479	1491	-0.154	700	779	716	775	240773	239121	11.590	27.571	0	0	0
2	18	8	""	"rb1"	17710	4980	180	790	838	291	34	132	132	141	75	53	100	99	0	776	805	266	33	63	63	68	44	64	99	99	0	0.923	0.951	0.935	0.924	1.742	0.978	0.741	263	1782	96	1371	1448	-0.116	658	713	706	742	220523	211615	9.293	16.750	0	0	0
2	19	8	""	"rb1"	18070	5010	170	813	850	301	35	128	128	137	59	43	100	100	0	812	851	290	34	60	60	63	20	31	100	100	0	0.911	0.913	0.888	0.898	1.695	0.920	0.716	242	1570	84	1437	1513	-0.134	685	752	722	791	205732	205877	12.085	39.400	0	0	0
2	20	8	""	"rb1"	18550	4960	180	578	612	262	42	132	132	179	684	382	19	0	0	557	596	268	44	61	61	99	685	691	24	0	0	0.899	0.897	0.867	0.881	2.031	0.917	0.612	261	1895	94	942	1015	-0.154	446	496	480	535	159833	155568	0.633	0.726	-100	0	1
2	1	9	""	"ly6a"	10970	5390	200	434	461	190	41	138	138	144	60	41	96	88	0	381	411	179	43	64	64	69	31	44	99	97	0	0.934	0.931	0.845	0.912	2.439	0.399	0.193	306	2259	93	613	670	-0.099	296	317	323	347	140917	125727	5.283	11.032	0	0	0
2	2	9	""	"ly6a"	11360	5410	190	467	499	205	41	139	139	145	64	44	94	88	0	438	449	199	44	65	65	69	26	37	98	97	0	0.879	0.938	0.988	0.984	2.740	0.988	0.521	313	1958	90	701	744	-0.186	328	373	360	384	156267	140645	5.531	14.615	0	0	0
2	3	9	""	"ly6a"	11770	5410	200	501	528	218	41	137	137	146	69	47	96	91	0	435	452	182	40	65	65	70	38	54	97	97	0	0.984	1.010	0.945	0.981	2.381	1.116	0.525	321	2093	95	734	778	-0.023	364	370	391	387	169621	144966	5.536	10.053	0	0	0
2	4	9	""	"ly6a"	12100	5390	200	515	533	216	40	135	135	144	60	41	95	90	0	433	450	197	43	66	66	71	34	47	99	96	0	1.035	1.036	1.015	1.018	2.457	1.099	0.542	313	2067	96	747	782	0.050	380	367	398	384	166712	140811	6.483	11.147	0	0	0
2	5	9	""	"styx"	12560	5340	110	189	205	89	43	143	143	154	69	44	40	20	0	177	199	107	53	70	70	79	48	60	80	54	0	0.430	0.481	1.071	0.816	3.485	3.175	0.007	35	650	0	153	191	-1.218	46	107	62	129	7192	6953	0.739	2.500	-100	0	1
2	6	9	""	"styx"	12950	5420	190	224	238	105	44	136	136	143	60	41	60	37	0	159	188	112	59	64	64	69	27	39	91	70	0	0.926	0.823	1.097	0.935	4.539	2.625	0.038	110	2062	29	183	226	-0.111	88	95	102	124	26217	20726	1.583	4.407	-100	0	1
2	7	9	""	"styx"	13310	5350	130	234	231	80	34	136	136	146	68	46	64	28	0	156	177	83	46	67	67	77	48	62	78	45	0	1.101	0.864	1.129	1.056	4.167	3.549	0.021	75	851	31	187	205	0.139	98	89	95	110	17297	13275	1.250	2.083	-100	0	1
2	8	9	""	"styx"	13790	5400	130	239	242	91	37	148	148	161	88	54	51	12	0	162	176	85	48	69	69	78	42	53	70	55	0	0.978	0.879	1.112	1.271	5.065	9.094	0.008	58	894	4	184	201	-0.032	91	93	94	107	14049	10223	0.920	2.333	-100	0	1
2	9	9	""	"ms4a1"	14170	5380	170	264	274	108	39	143	143	158	270	170	8	1	0	161	182	82	45	65	65	72	37	51	89	65	0	1.260	1.120	1.215	1.092	3.211	2.686	0.046	78	1650	50	217	248	0.333	121	96	131	117	21375	14182	0.430	2.973	-100	0	1
2	10	9	""	"ms4a1"	14560	5370	180	250	249	90	36	136	136	145	67	46	66	39	0	162	206	255	123	65	65	71	40	56	84	57	0	1.175	0.801	1.245	1.078	4.160	0.289	0.030	109	1915	60	211	254	0.233	114	97	113	141	27124	22490	1.552	3.375	-100	0	1
2	11	9	""	"ms4a1"	14940	5380	190	232	240	87	36	136	136	143	65	45	64	34	0	157	168	70	41	64	64	68	28	41	88	69	0	1.032	1.000	1.119	1.157	3.583	2.995	0.071	178	2021	41	189	208	0.045	96	93	104	104	42772	29917	1.492	3.571	-100	0	1
2	12	9	""	"ms4a1"	15340	5380	190	229	233	80	34	130	130	137	57	41	73	39	0	138	143	57	39	63	63	66	22	33	87	72	0	1.320	1.288	1.389	1.154	3.154	4.352	0.070	139	2053	52	174	183	0.401	99	75	103	80	32326	19874	1.684	3.500	-100	0	1
2	13	9	""	"wbscr22"	15760	5360	170	179	195	86	44	129	129	135	57	42	46	22	0	158	177	86	48	62	62	65	23	35	88	76	0	0.521	0.574	0.681	0.638	4.133	1.086	0.060	231	1564	74	146	181	-0.941	50	96	66	115	44935	40772	1.053	4.870	-100	0	1
2	14	9	""	"wbscr22"	16180	5380	170	187	203	101	49	131	131	138	59	42	48	24	0	184	192	89	46	64	64	67	39	58	82	66	0	0.467	0.563	0.800	0.697	4.236	1.139	0.062	221	1586	83	176	200	-1.099	56	120	72	128	44778	42389	1.102	3.205	-100	0	1
2	15	9	""	"wbscr22"	16550	5410	190	198	212	101	47	131	131	138	59	42	53	29	0	217	223	92	41	62	62	66	40	60	95	80	0	0.432	0.503	0.599	0.505	3.614	0.795	0.129	261	1891	85	222	242	-1.211	67	155	81	161	55407	58213	1.254	3.925	-100	0	1
2	16	9	""	"wbscr22"	16870	5400	170	223	234	91	38	131	131	137	56	40	65	39	0	224	236	86	36	62	62	66	27	40	97	95	0	0.568	0.592	0.596	0.573	3.092	0.756	0.159	180	1483	27	254	277	-0.816	92	162	103	174	42131	42460	1.732	6.296	0	0	0
2	17	9	""	"pdk4"	17410	5420	190	472	492	196	39	128	128	135	59	43	96	92	0	482	495	185	37	61	61	63	19	30	99	99	0	0.817	0.839	0.806	0.784	2.064	0.880	0.577	291	1935	80	765	798	-0.292	344	421	364	434	143053	144179	6.051	22.737	0	0	0
2	18	9	""	"pdk4"	17750	5370	190	438	464	182	39	133	133	141	60	42	96	90	0	439	446	169	37	63	63	66	30	45	100	99	0	0.811	0.864	0.857	0.808	2.295	0.924	0.541	270	1958	81	681	714	-0.302	305	376	331	383	125207	120422	5.383	12.667	0	0	0
2	19	9	""	"pdk4"	18130	5370	150	133	137	55	40	130	130	137	60	43	17	2	0	67	75	40	53	61	61	65	32	49	14	7	0	0.500	0.500	2.431	2.233	3.896	1.835	0.129	156	1008	100	9	21	-1.000	3	6	7	14	21430	11697	0.000	0.313	-100	0	1
2	20	9	""	"pdk4"	18360	5420	250	456	465	178	38	130	130	137	60	43	96	90	0	430	449	167	37	60	60	65	42	64	99	99	0	0.881	0.861	0.870	0.819	2.066	0.900	0.547	542	3170	53	696	724	-0.183	326	370	335	389	252195	243244	5.467	9.143	0	0	0
2	1	10	""	"sp6"	10970	5790	230	2051	2037	567	27	136	136	143	64	44	99	99	0	1778	1760	453	25	64	64	68	29	42	100	99	0	1.117	1.121	1.132	1.115	1.615	1.146	0.829	429	2672	92	3629	3597	0.160	1915	1714	1901	1696	873938	754918	29.594	58.345	0	0	0
2	2	10	""	"sp6"	11360	5800	220	2100	2266	2058	90	138	138	146	68	46	100	100	0	1776	1783	498	27	66	66	70	33	47	99	99	0	1.147	1.239	1.126	1.199	1.826	2.353	0.395	418	2351	94	3672	3845	0.198	1962	1710	2128	1717	947076	745396	31.176	51.909	0	0	0
2	3	10	""	"sp6"	11740	5800	220	2030	2057	482	23	140	140	150	71	47	100	99	0	1783	1779	402	22	66	66	72	39	54	99	99	0	1.101	1.119	1.124	1.125	1.584	1.132	0.867	416	2378	97	3607	3630	0.139	1890	1717	1917	1713	855913	740198	26.859	43.769	0	0	0
2	4	10	""	"sp6"	12130	5780	240	2058	2075	518	24	137	137	146	65	44	100	100	0	1827	1810	443	24	66	66	71	31	43	99	99	0	1.091	1.111	1.115	1.120	1.756	1.124	0.854	431	2883	92	3682	3682	0.126	1921	1761	1938	1744	894431	780229	29.677	56.097	0	0	0
2	5	10	""	"il4r"	12570	5790	210	482	499	186	37	133	133	142	62	43	97	93	0	414	430	165	38	65	65	69	27	39	99	99	0	1.000	1.003	0.973	0.986	2.141	1.072	0.541	318	2348	89	698	731	0.000	349	349	366	365	158586	136830	5.758	13.370	0	0	0
2	6	10	""	"il4r"	12930	5790	200	512	525	192	36	137	137	143	60	41	98	94	0	442	455	191	41	63	63	66	23	34	99	99	0	0.989	0.990	0.969	0.964	2.078	1.029	0.568	301	2179	96	754	780	-0.016	375	379	388	392	158067	136946	6.367	16.913	0	0	0
2	7	10	""	"il4r"	13310	5780	190	448	478	191	39	135	135	141	59	41	96	91	0	418	441	160	36	64	64	67	28	41	100	99	0	0.884	0.910	0.850	0.838	2.106	1.001	0.529	291	2002	94	667	720	-0.178	313	354	343	377	139015	128187	5.712	13.357	0	0	0
2	8	10	""	"il4r"	13750	5770	200	427	446	181	40	137	137	144	64	44	91	84	0	352	375	181	48	63	63	68	28	41	99	95	0	1.003	0.990	1.006	0.996	2.319	1.048	0.515	296	2348	93	579	621	0.004	290	289	309	312	132061	111058	4.719	10.964	0	0	0
2	9	10	""	"r-ras"	14160	5770	170	383	411	154	37	137	137	153	278	181	42	5	0	211	225	109	48	64	64	67	25	37	96	91	0	1.673	1.702	1.895	1.785	2.665	2.214	0.352	240	1580	93	393	435	0.742	246	147	274	161	98759	54000	0.928	6.320	-100	0	1
2	10	10	""	"r-ras"	14550	5790	170	387	408	168	41	138	138	143	59	41	92	84	0	204	229	108	47	63	63	69	36	52	95	85	0	1.766	1.627	1.649	1.597	2.704	2.125	0.359	234	1584	96	390	436	0.820	249	141	270	166	95470	53490	4.492	4.444	0	0	0
2	11	10	""	"r-ras"	14950	5790	170	361	391	163	41	137	137	144	63	43	91	80	0	216	238	119	50	63	63	66	25	37	95	89	0	1.464	1.451	1.405	1.468	3.050	1.959	0.312	237	1582	94	377	429	0.550	224	153	254	175	92753	56344	3.921	6.880	0	0	0
2	12	10	""	"r-ras"	15340	5780	180	340	369	161	43	132	132	140	59	42	90	73	0	190	208	93	44	64	64	66	23	34	95	90	0	1.651	1.646	1.678	1.616	2.945	2.380	0.351	245	1906	96	334	381	0.723	208	126	237	144	90370	51037	3.881	6.174	0	0	0
2	13	10	""	"mic1"	15750	5770	190	395	436	193	44	133	133	150	256	170	51	14	0	306	337	152	45	62	62	84	402	478	18	0	0	1.074	1.102	1.083	1.044	2.412	0.618	0.656	303	2005	93	506	578	0.103	262	244	303	275	132075	102183	1.117	0.629	-100	0	1
2	14	10	""	"mic1"	16230	5830	230	369	2030	6295	310	135	135	151	228	150	52	24	0	194	1015	3472	342	65	65	81	319	393	14	8	0	1.814	1.995	2.015	1.862	2.962	1.956	0.780	201	2590	0	363	2845	0.859	234	129	1895	950	408109	204010	8.241	2.928	-100	0	1
2	15	10	""	"mic1"	16440	5790	210	340	357	156	43	133	133	142	64	45	87	71	0	192	233	147	63	65	65	71	31	43	88	77	0	1.630	1.333	1.414	1.608	3.416	1.852	0.215	174	2070	0	334	392	0.705	207	127	224	168	62082	40597	3.359	5.226	-100	0	0
2	16	10	""	"mic1"	16860	5800	190	447	466	171	36	131	131	137	57	41	97	92	0	334	356	158	44	62	62	65	21	32	98	98	0	1.162	1.139	1.160	1.179	2.332	1.212	0.486	367	1855	81	588	629	0.217	316	272	335	294	171065	130584	5.772	13.857	0	0	0
2	17	10	""	"buffer"	17330	5780	150	139	142	53	37	128	128	135	59	43	17	3	0	59	62	19	30	60	60	64	22	34	9	1	0	-11.000	7.000	2.813	2.857	4.038	20.540	0.012	156	1272	100	10	16	Error	11	-1	14	2	22221	9672	0.119	-0.091	-100	0	1
2	18	10	""	"buffer"	17730	5780	150	139	147	63	42	137	137	145	75	51	13	1	0	63	64	22	34	63	63	69	92	133	0	0	0	100000.000	10.000	2.671	3.661	3.890	34.592	0.007	156	1272	100	2	11	16.610	2	0	10	1	22861	10026	0.027	-0.054	-100	0	1
2	19	10	""	"buffer"	18130	5780	150	133	141	63	44	125	125	133	62	46	19	4	0	60	65	33	50	59	59	64	49	76	1	0	0	8.000	2.667	4.150	3.868	3.132	11.677	0.018	156	1272	100	9	22	3.000	8	1	16	6	22013	10102	0.129	0.020	-100	0	1
2	20	10	""	"buffer"	18530	5780	150	128	138	63	45	132	132	137	59	43	21	5	0	61	63	17	26	60	60	63	29	46	7	0	0	-4.000	2.000	3.462	3.148	4.063	-59.406	0.002	156	1272	100	-3	9	Error	-4	1	6	3	21500	9845	0.017	0.000	-100	0	1
2	1	11	""	"sp3"	10970	6180	190	330	343	129	37	137	137	144	66	45	90	70	0	268	270	113	41	64	64	67	25	37	97	95	0	0.946	1.000	1.016	0.975	2.538	1.222	0.356	270	2011	94	397	412	-0.080	193	204	206	206	92729	72885	3.015	8.120	0	0	0
2	2	11	""	"sp3"	11370	6190	190	320	330	128	38	137	137	157	353	224	10	0	0	262	275	106	38	64	64	89	899	1010	0	0	0	0.924	0.915	0.923	0.838	2.663	0.371	0.836	262	1973	95	381	404	-0.114	183	198	193	211	86422	72153	0.490	0.207	-100	0	1
2	3	11	""	"sp3"	11720	6210	190	310	337	141	41	136	136	141	58	41	87	71	0	253	271	109	40	64	64	67	31	46	97	93	0	0.921	0.971	0.916	0.902	3.144	1.229	0.256	279	1980	89	363	408	-0.119	174	189	201	207	94000	75622	3.379	6.581	0	0	0
2	4	11	""	"sp3"	12110	6170	190	326	347	146	42	132	132	140	61	43	88	75	0	264	274	108	39	64	64	67	26	38	98	95	0	0.970	1.024	1.003	0.958	2.793	1.334	0.338	290	1978	93	394	425	-0.044	194	200	215	210	100692	79596	3.393	7.962	0	0	0
2	5	11	""	"tgfb1"	12590	6170	190	498	518	190	36	134	134	143	65	45	97	93	0	667	680	234	34	64	64	69	28	40	99	99	0	0.604	0.623	0.609	0.573	2.050	0.604	0.605	303	1934	97	967	1000	-0.727	364	603	384	616	156823	206007	5.769	21.821	0	0	0
2	6	11	""	"tgfb1"	12940	6190	190	472	479	182	37	136	136	142	62	43	95	88	0	685	712	224	31	63	63	67	24	35	100	99	0	0.540	0.529	0.507	0.474	2.109	0.526	0.612	283	1966	92	958	992	-0.889	336	622	343	649	135630	201367	5.435	26.875	0	0	0
2	7	11	""	"tgfb1"	13340	6200	190	465	490	189	38	134	134	140	59	42	97	92	0	680	687	262	38	64	64	68	25	36	99	99	0	0.537	0.571	0.545	0.540	2.110	0.542	0.590	303	2005	96	947	979	-0.897	331	616	356	623	148461	208131	5.932	24.760	0	0	0
2	8	11	""	"tgfb1"	13740	6170	190	431	454	198	43	135	135	144	66	45	93	84	0	613	630	230	36	64	64	68	32	47	100	100	0	0.539	0.564	0.538	0.508	2.202	0.582	0.584	288	2024	92	845	885	-0.892	296	549	319	566	130649	181436	4.697	17.563	0	0	0
2	9	11	""	"pnp"	14160	6170	200	1516	1544	409	26	135	135	144	74	51	100	99	0	1078	1086	296	27	65	65	69	29	42	99	99	0	1.363	1.380	1.348	1.396	1.612	1.416	0.856	308	2331	92	2394	2430	0.447	1381	1013	1409	1021	475674	334507	18.919	35.069	0	0	0
2	10	11	""	"pnp"	14560	6180	190	1541	1539	401	26	137	137	144	64	44	100	100	0	1117	1113	309	27	65	65	68	28	41	99	99	0	1.335	1.338	1.344	1.345	1.581	1.369	0.835	298	2000	92	2456	2450	0.417	1404	1052	1402	1048	458543	331704	21.797	37.321	0	0	0
2	11	11	""	"pnp"	14940	6180	190	1583	1597	400	25	138	138	149	86	57	100	100	0	1090	1102	314	28	65	65	73	138	189	99	98	0	1.410	1.407	1.431	1.434	1.551	1.428	0.854	292	1997	93	2470	2496	0.496	1445	1025	1459	1037	466400	321724	16.837	7.457	0	0	0
2	12	11	""	"pnp"	15340	6170	200	1400	1424	373	26	134	134	143	83	58	100	100	0	965	966	289	29	63	63	71	128	180	98	97	0	1.404	1.429	1.408	1.471	1.634	1.456	0.836	314	2311	96	2168	2193	0.490	1266	902	1290	903	447094	303247	15.434	6.992	0	0	0
2	13	11	""	"timp2"	15760	6170	190	299	325	158	48	132	132	140	63	45	84	64	0	257	286	251	87	63	63	67	27	40	97	92	0	0.861	0.865	0.858	0.889	2.843	0.685	0.425	279	2029	93	361	416	-0.216	167	194	193	223	90762	79837	2.937	8.111	0	0	0
2	14	11	""	"timp2"	16170	6190	180	382	388	163	42	131	131	138	60	43	88	77	0	297	303	124	40	64	64	67	26	38	98	97	0	1.077	1.075	1.060	1.013	3.136	1.288	0.437	270	1810	95	484	496	0.107	251	233	257	239	104725	81791	4.167	9.077	0	0	0
2	15	11	""	"timp2"	16570	6190	200	358	379	148	39	133	133	140	73	52	90	73	0	314	325	133	40	63	63	68	35	51	97	95	0	0.896	0.939	0.869	0.895	2.462	1.183	0.361	300	2180	95	476	508	-0.158	225	251	246	262	113620	97608	3.274	7.343	0	0	0
2	16	11	""	"timp2"	16890	6150	200	341	355	135	38	131	131	138	73	52	88	68	0	295	315	134	42	62	62	66	34	51	98	96	0	0.901	0.885	0.907	0.853	2.558	1.158	0.345	283	2091	90	443	477	-0.150	210	233	224	253	100546	89082	2.973	7.324	0	0	0
2	17	11	""	"sp5"	17370	6190	210	3355	3244	867	26	131	131	142	79	55	100	100	0	2495	2468	673	27	61	61	66	36	54	99	99	0	1.325	1.293	1.281	1.329	1.598	1.308	0.903	317	2469	85	5658	5520	0.406	3224	2434	3113	2407	1028447	782288	39.266	66.722	0	0	0
2	18	11	""	"sp5"	17760	6160	180	2936	2890	804	27	133	133	140	63	45	100	100	0	2305	2280	593	26	62	62	66	29	43	100	100	0	1.250	1.243	1.224	1.239	1.460	1.270	0.885	289	1833	74	5046	4975	0.322	2803	2243	2757	2218	835316	659064	43.651	76.345	0	0	0
2	19	11	""	"sp5"	18180	6230	250	3262	3250	733	22	133	133	142	79	55	100	100	0	2538	2521	529	20	61	61	67	46	68	100	100	0	1.263	1.267	1.271	1.270	1.414	1.287	0.905	458	3293	81	5606	5577	0.337	3129	2477	3117	2460	1488576	1154760	39.342	53.348	0	0	0
2	20	11	""	"sp5"	18490	6160	200	1503	1646	1095	66	136	136	145	71	48	96	92	0	1068	1167	861	73	62	62	69	46	66	90	84	0	1.359	1.367	1.356	1.558	3.626	1.431	0.756	193	2157	0	2373	2615	0.443	1367	1006	1510	1105	317661	225170	21.141	23.870	-100	0	0
3	1	1	""	"sp4"	2000	11190	170	426	450	174	38	131	131	139	66	47	96	89	0	318	330	125	37	61	61	65	30	46	98	96	0	1.148	1.186	1.139	1.110	2.495	1.441	0.457	245	1569	97	552	588	0.199	295	257	319	269	110327	80794	4.712	8.833	0	0	0
3	2	1	""	"sp4"	2390	11200	170	452	461	166	36	125	125	132	61	46	97	90	0	317	333	139	41	60	60	64	32	50	98	95	0	1.272	1.231	1.208	1.238	2.496	1.371	0.490	239	1577	89	584	609	0.347	327	257	336	273	110215	79628	5.393	8.406	0	0	0
3	3	1	""	"sp4"	2780	11200	180	449	458	162	35	128	128	136	65	47	97	91	0	308	320	129	40	61	61	66	81	122	93	78	0	1.300	1.274	1.259	1.292	2.557	1.497	0.443	238	1912	93	568	589	0.379	321	247	330	259	109077	76124	4.954	3.136	0	0	0
3	4	1	""	"sp4"	3160	11170	180	421	435	163	37	130	130	140	73	52	93	85	0	294	310	131	42	61	61	71	137	192	80	36	0	1.249	1.225	1.226	1.265	2.640	0.877	0.208	251	1900	91	524	554	0.321	291	233	305	249	109155	77706	4.041	1.745	-100	0	1
3	5	1	""	"abp1"	3600	11170	180	241	247	119	48	130	130	138	69	50	64	36	0	131	156	93	59	62	62	67	38	56	69	45	0	1.609	1.245	1.700	1.810	4.638	4.046	0.026	144	1919	34	180	211	0.686	111	69	117	94	35591	22395	1.580	2.342	-100	0	1
3	6	1	""	"abp1"	3990	11170	170	240	247	103	41	134	134	144	70	48	65	34	0	133	160	84	52	62	62	68	35	51	70	50	0	1.493	1.153	1.670	1.623	4.034	6.370	0.026	81	1648	63	177	211	0.578	106	71	113	98	20002	12923	1.471	2.629	-100	0	1
3	7	1	""	"abp1"	4360	11190	170	227	237	95	40	127	127	141	128	90	38	8	0	132	158	93	58	61	61	65	31	47	80	54	0	1.408	1.134	1.391	1.260	5.347	26.082	0.008	111	1621	35	171	207	0.494	100	71	110	97	26342	17504	0.750	3.000	-100	0	1
3	8	1	""	"abp1"	4750	11160	180	248	236	80	33	129	129	135	57	42	75	52	0	135	165	97	58	62	62	64	22	34	86	67	0	1.630	1.039	1.389	1.118	4.075	3.239	0.032	96	1939	61	192	210	0.705	119	73	107	103	22667	15874	1.772	4.591	0	0	0
3	9	1	""	"ctss"	5200	11150	180	821	891	347	38	128	128	134	58	43	100	100	0	628	719	322	44	61	61	64	22	34	100	100	0	1.222	1.160	1.176	1.178	1.631	1.162	0.784	289	1855	90	1260	1421	0.289	693	567	763	658	257367	207798	13.052	29.773	0	0	0
3	10	1	""	"ctss"	5600	11180	180	930	966	381	39	132	132	138	60	43	99	98	0	732	801	367	45	62	62	66	24	36	99	99	0	1.191	1.129	1.138	1.142	1.838	1.128	0.760	271	1838	91	1468	1573	0.252	798	670	834	739	261682	216958	13.800	30.625	0	0	0
3	11	1	""	"ctss"	5950	11160	190	904	971	394	40	129	129	136	58	42	99	99	0	702	745	349	46	62	62	66	24	36	98	97	0	1.211	1.233	1.249	1.286	2.142	1.250	0.733	273	1978	95	1415	1525	0.276	775	640	842	683	265092	203510	14.397	28.292	0	0	0
3	12	1	""	"ctss"	6380	11150	190	806	871	348	39	132	132	141	69	48	100	99	0	649	701	340	48	63	63	68	40	58	98	96	0	1.150	1.158	1.160	1.229	1.990	1.150	0.746	294	2006	86	1260	1377	0.202	674	586	739	638	256185	205955	10.580	15.825	0	0	0
3	13	1	""	"actin"	6810	11170	220	10611	9073	4977	54	134	134	150	106	70	98	97	0	16553	13315	7430	55	64	64	87	121	139	99	97	0	0.635	0.675	0.671	0.739	2.588	0.660	0.902	365	2665	72	26966	22190	-0.655	10477	16489	8939	13251	3311658	4860098	84.179	109.322	0	0	0
3	14	1	""	"actin"	7180	11180	190	11088	10238	3274	31	137	137	155	108	69	99	99	0	16681	15414	5191	33	63	63	91	137	150	98	98	0	0.659	0.658	0.658	0.680	2.343	0.639	0.897	337	1896	76	27569	25452	-0.602	10951	16618	10101	15351	3450076	5194683	93.361	111.847	0	0	0
3	15	1	""	"actin"	7580	11190	190	10821	10441	2826	27	134	134	158	131	82	100	99	0	16630	15749	4752	30	65	65	103	238	231	97	97	0	0.645	0.657	0.659	0.706	2.339	0.637	0.911	339	1938	88	27252	25991	-0.633	10687	16565	10307	15684	3539523	5338944	78.496	65.739	0	0	0
3	16	1	""	"actin"	7960	11200	230	11114	10344	3653	35	133	133	151	111	73	100	100	0	16487	15188	5331	35	63	63	94	226	240	97	96	0	0.669	0.675	0.670	0.715	2.676	0.659	0.875	362	2552	70	27405	25336	-0.580	10981	16424	10211	15125	3744652	5498026	91.829	66.788	0	0	0
3	17	1	""	"sp7"	8400	11170	170	313	345	187	54	128	128	134	58	43	86	70	0	262	285	146	51	61	61	64	25	39	98	95	0	0.920	0.969	0.858	0.904	2.884	1.310	0.244	248	1555	95	386	441	-0.120	185	201	217	224	85612	70616	3.638	8.840	0	0	0
3	18	1	""	"sp7"	8760	11180	180	316	335	130	38	127	127	135	59	43	88	74	0	257	269	106	39	62	62	64	22	34	100	97	0	0.969	1.005	1.010	0.970	2.473	1.207	0.408	239	1899	92	384	415	-0.045	189	195	208	207	80056	64236	3.390	9.318	0	0	0
3	19	1	""	"sp7"	9180	11170	180	325	333	138	41	127	127	136	61	44	88	75	0	258	276	101	36	62	62	65	21	32	97	96	0	1.010	0.963	0.965	0.887	3.015	1.265	0.371	233	1923	94	394	420	0.014	198	196	206	214	77559	64263	3.230	10.048	0	0	0
3	20	1	""	"sp7"	9560	11150	170	304	329	142	43	128	128	135	57	42	89	69	0	248	262	109	41	61	61	66	40	60	97	89	0	0.941	1.000	0.934	0.907	2.775	1.164	0.278	241	1579	93	363	402	-0.088	176	187	201	201	79355	63117	3.404	4.900	0	0	0
3	1	2	""	"ara"	1980	11580	150	137	154	89	57	128	128	135	61	45	27	8	0	70	76	32	42	61	61	66	35	53	16	7	0	1.000	1.733	2.625	2.654	3.627	-59.329	0.000	156	1272	100	18	41	0.000	9	9	26	15	24033	11909	0.311	0.286	-100	0	1
3	2	2	""	"ara"	2380	11580	150	128	140	68	48	124	124	134	66	49	18	7	0	66	75	39	52	60	60	63	25	39	24	12	0	0.667	1.067	3.085	2.727	4.094	17.138	0.009	156	1272	100	10	31	-0.584	4	6	16	15	21795	11652	0.091	0.480	-100	0	1
3	3	2	""	"ara"	2780	11580	150	142	150	54	36	129	129	139	70	50	17	2	0	73	81	40	49	62	62	67	38	56	15	7	0	1.182	1.105	2.037	2.087	4.739	559.470	0.000	156	1272	100	24	40	0.241	13	11	21	19	23365	12608	0.157	0.368	-100	0	1
3	4	2	""	"ara"	3180	11580	150	140	145	75	51	134	134	141	69	48	16	4	0	68	72	34	47	62	62	70	128	182	0	0	0	1.000	1.100	3.044	2.390	4.256	35.469	0.003	156	1272	100	12	21	0.000	6	6	11	10	22694	11164	0.058	0.016	-100	0	1
3	5	2	""	"cxcl10"	3590	11560	200	340	365	154	42	131	131	139	64	46	89	75	0	205	225	97	43	62	62	66	27	40	97	90	0	1.462	1.436	1.456	1.394	2.487	2.031	0.355	323	2302	92	352	397	0.548	209	143	234	163	118039	72749	3.531	5.889	0	0	0
3	6	2	""	"cxcl10"	4000	11590	200	361	379	142	37	132	132	141	75	53	90	72	0	222	240	110	45	61	61	68	64	94	91	64	0	1.422	1.380	1.432	1.402	2.519	1.799	0.345	301	2266	90	390	426	0.508	229	161	247	179	114057	72164	3.173	2.688	0	0	0
3	7	2	""	"cxcl10"	4360	11580	200	340	363	146	40	131	131	138	62	44	92	76	0	214	231	106	45	61	61	72	169	234	40	6	0	1.366	1.365	1.362	1.353	2.786	0.292	0.079	317	2201	88	362	402	0.450	209	153	232	170	115212	73177	3.629	0.941	-100	0	1
3	8	2	""	"cxcl10"	4760	11570	210	323	607	2070	341	130	130	142	134	94	69	34	0	193	1219	6655	545	63	63	85	410	482	4	3	0	1.485	0.413	1.570	1.396	3.206	0.284	0.789	340	2443	84	323	1633	0.570	193	130	477	1156	206529	414591	3.470	2.766	-100	0	1
3	9	2	""	"anxa4"	5190	11550	180	481	515	216	41	127	127	134	63	47	97	93	0	180	201	117	58	62	62	66	29	43	82	72	0	3.000	2.791	2.688	3.166	3.212	3.572	0.333	290	1829	89	472	527	1.585	354	118	388	139	149328	58409	6.048	4.655	0	0	0
3	10	2	""	"anxa4"	5550	11580	190	560	578	212	36	127	127	136	62	45	98	96	0	200	211	103	48	61	61	65	23	35	93	84	0	3.115	3.007	3.043	3.399	2.613	3.890	0.398	278	1993	94	572	601	1.639	433	139	451	150	160743	58663	7.129	6.348	0	0	0
3	11	2	""	"anxa4"	5980	11600	180	534	572	241	42	127	127	136	62	45	98	95	0	201	221	117	52	62	62	66	26	39	91	82	0	2.928	2.799	2.984	3.019	2.914	3.847	0.338	280	1871	96	546	604	1.550	407	139	445	159	160035	61965	7.032	5.962	0	0	0
3	12	2	""	"anxa4"	6360	11580	190	542	576	240	41	132	132	139	64	46	96	94	0	181	207	122	58	61	61	64	22	34	88	77	0	3.417	3.041	3.356	3.650	3.396	3.891	0.356	291	2001	89	530	590	1.773	410	120	444	146	167577	60282	6.828	6.500	0	0	0
3	13	2	""	"cxcl10-bis"	6790	11590	170	320	335	137	40	128	128	134	57	42	86	72	0	171	187	77	41	62	62	65	31	47	92	78	0	1.761	1.656	1.633	1.677	3.416	2.701	0.261	291	1474	75	301	332	0.816	192	109	207	125	97499	54486	3.526	3.935	0	0	0
3	14	2	""	"cxcl10-bis"	7200	11600	180	329	344	137	39	128	128	134	58	43	91	76	0	194	204	84	41	61	61	64	36	56	92	80	0	1.511	1.510	1.572	1.542	2.903	2.065	0.244	307	1709	89	334	359	0.596	201	133	216	143	105619	62752	3.621	3.889	0	0	0
3	15	2	""	"cxcl10-bis"	7570	11600	180	324	349	160	45	128	128	134	60	44	88	75	0	193	214	101	47	61	61	65	40	61	92	78	0	1.485	1.444	1.388	1.461	2.937	2.097	0.324	302	1623	80	328	374	0.570	196	132	221	153	105318	64501	3.583	3.725	0	0	0
3	16	2	""	"cxcl10-bis"	7930	11530	230	282	305	139	45	130	130	139	73	52	79	52	0	149	172	110	63	62	62	67	73	108	58	26	0	1.747	1.591	1.754	1.827	3.363	2.386	0.187	373	2395	0	239	285	0.805	152	87	175	110	113618	64074	2.274	1.438	-100	0	1
3	17	2	""	"sp2"	8360	11530	210	1494	1505	435	28	129	129	138	63	45	99	99	0	1169	1171	333	28	62	62	66	26	39	99	98	0	1.233	1.241	1.222	1.252	2.109	1.279	0.801	317	2430	90	2472	2485	0.302	1365	1107	1376	1109	476995	371066	21.698	42.500	0	0	0
3	18	2	""	"sp2"	8780	11560	180	1479	1475	376	25	130	130	139	67	48	99	99	0	1202	1187	310	26	62	62	65	24	36	99	98	0	1.183	1.196	1.197	1.233	1.904	1.217	0.834	257	1895	94	2489	2470	0.242	1349	1140	1345	1125	379200	305051	19.940	46.750	0	0	0
3	19	2	""	"sp2"	9180	11560	180	1497	1514	367	24	131	131	139	68	48	100	99	0	1178	1181	332	28	62	62	65	30	46	98	98	0	1.224	1.236	1.255	1.243	1.810	1.248	0.807	252	1900	97	2482	2502	0.292	1366	1116	1383	1119	381495	297668	20.221	37.200	0	0	0
3	20	2	""	"sp2"	9570	11550	180	1481	1480	425	28	131	131	139	67	48	100	99	0	1175	1157	332	28	62	62	67	35	52	100	98	0	1.213	1.232	1.218	1.231	1.862	1.267	0.808	257	1895	96	2463	2444	0.279	1350	1113	1349	1095	380330	297417	20.015	31.143	0	0	0
3	1	3	""	"apc"	1980	11980	150	161	176	93	52	145	145	213	312	146	2	0	0	76	95	72	75	68	68	119	409	343	0	0	0	2.000	1.148	2.167	1.792	5.045	0.239	0.062	156	1272	100	24	58	1.000	16	8	31	27	27436	14814	-0.119	-0.059	-100	0	1
3	2	3	""	"apc"	2380	11980	150	447	484	321	66	152	152	209	192	91	65	36	0	282	313	181	57	69	69	107	103	96	75	53	0	1.385	1.361	1.349	1.308	3.056	4.712	0.127	156	1272	100	508	576	0.470	295	213	332	244	75443	48780	1.432	2.000	-100	0	1
3	3	3	""	"apc"	2770	11990	200	499	521	209	40	130	130	139	68	48	96	89	0	376	401	162	40	61	61	90	547	607	9	0	0	1.171	1.150	1.155	1.178	2.392	0.117	0.051	305	2324	90	684	731	0.228	369	315	391	340	158817	122186	5.618	0.569	-100	0	1
3	4	3	""	"apc"	3190	11970	210	458	476	203	42	131	131	142	73	51	92	81	0	340	355	156	43	61	61	68	82	120	94	78	0	1.172	1.173	1.060	1.106	2.645	1.371	0.483	325	2469	94	606	639	0.229	327	279	345	294	154556	115323	4.575	3.500	0	0	0
3	5	3	""	"cxcl11"	3590	12050	80	291	314	145	46	139	139	160	151	94	50	11	0	99	183	167	91	68	68	82	95	115	38	16	0	4.903	1.522	2.084	1.928	6.864	6.646	0.017	18	367	61	183	290	2.294	152	31	175	115	5654	3292	1.020	1.063	-100	0	1
3	6	3	""	"cxcl11"	3990	12000	110	265	266	89	33	139	139	149	70	46	72	44	0	116	120	53	44	70	70	81	75	92	27	5	0	2.739	2.540	2.948	3.076	5.584	41.395	0.001	18	666	0	172	177	1.454	126	46	127	50	4784	2161	1.671	0.520	-100	0	1
3	7	3	""	"cxcl11"	4410	11990	130	246	239	93	38	135	135	147	77	52	65	31	0	107	148	105	70	65	65	80	137	171	20	3	0	2.643	1.253	1.865	1.565	3.761	26.566	0.002	29	969	80	153	187	1.402	111	42	104	83	6929	4298	1.195	0.496	-100	0	1
3	8	3	""	"cxcl11"	4830	12020	110	285	289	86	29	137	137	145	93	64	77	38	0	93	106	58	54	65	65	71	30	42	50	27	0	5.286	3.707	3.274	2.768	13.416	69.548	0.000	18	657	56	176	193	2.402	148	28	152	41	5206	1910	1.548	1.167	-100	0	1
3	9	3	""	"arg2"	5180	11970	150	149	154	66	42	135	135	156	224	143	0	0	0	85	92	39	42	63	63	77	192	249	1	0	0	0.636	0.655	1.864	1.870	3.919	0.736	0.843	156	1272	100	36	48	-0.653	14	22	19	29	23958	14296	-0.009	0.078	-100	0	1
3	10	3	""	"arg2"	5540	11970	100	268	243	75	30	131	131	139	59	42	84	61	0	135	170	93	54	65	65	73	30	41	92	69	0	1.957	1.067	1.191	1.336	2.300	9.122	0.012	13	594	26	207	217	0.969	137	70	112	105	3158	2216	1.763	3.233	0	0	0
3	11	3	""	"arg2"	5980	11970	150	148	155	66	42	130	130	138	61	44	28	8	0	86	93	35	37	63	63	68	28	41	42	13	0	0.783	0.833	1.529	1.923	5.222	-28.229	0.002	156	1272	100	41	55	-0.353	18	23	25	30	24168	14455	0.279	0.893	-100	0	1
3	12	3	""	"arg2"	6370	11960	150	147	152	78	51	134	134	141	65	46	19	3	0	80	86	40	46	62	62	68	31	45	29	7	0	0.722	0.750	1.808	2.064	3.473	6.752	0.037	156	1272	100	31	42	-0.470	13	18	18	24	23782	13339	0.169	0.581	-100	0	1
3	13	3	""	"cxcl5"	6790	11930	210	245	267	128	47	130	130	136	60	44	70	48	0	150	181	108	59	62	62	75	374	498	3	0	0	1.307	1.151	1.398	1.430	3.625	1.814	0.162	299	2287	85	203	256	0.386	115	88	137	119	79766	54136	2.183	0.283	-100	0	1
3	14	3	""	"cxcl5"	7190	11920	210	252	269	131	48	130	130	136	60	44	69	50	0	163	177	84	47	61	61	68	179	263	19	0	0	1.196	1.198	1.294	1.280	3.520	2.429	0.164	322	2168	91	224	255	0.258	122	102	139	116	86521	56924	2.217	0.609	-100	0	1
3	15	3	""	"cxcl5"	7570	11910	210	249	274	132	48	128	128	136	61	44	71	49	0	159	175	87	49	61	61	64	23	35	90	76	0	1.235	1.281	1.256	1.309	3.502	2.500	0.161	334	2155	87	219	260	0.305	121	98	146	114	91367	58412	2.262	4.826	-100	0	1
3	16	3	""	"cxcl5"	7980	11930	220	238	250	116	46	133	133	139	60	43	64	45	0	142	159	81	50	62	62	65	24	36	78	68	0	1.313	1.206	1.572	1.460	3.890	2.901	0.113	337	2654	82	185	214	0.393	105	80	117	97	84273	53421	1.850	3.917	-100	0	1
3	17	3	""	"arhgef1"	8400	11970	190	546	562	212	37	128	128	134	58	43	97	95	0	537	550	185	33	61	61	64	21	32	100	100	0	0.878	0.888	0.867	0.849	1.985	0.940	0.642	276	2026	96	894	923	-0.188	418	476	434	489	155151	151753	7.379	23.143	0	0	0
3	18	3	""	"arhgef1"	8790	11980	190	510	550	223	40	131	131	136	59	43	97	94	0	542	545	196	35	62	62	64	20	31	98	98	0	0.790	0.867	0.846	0.813	2.164	0.930	0.605	274	2018	95	859	902	-0.340	379	480	419	483	150723	149232	7.017	24.050	0	0	0
3	19	3	""	"arhgef1"	9170	11970	180	529	540	190	35	132	132	138	59	42	99	97	0	540	553	212	38	63	63	66	28	42	99	99	0	0.832	0.833	0.837	0.829	1.949	0.831	0.613	262	1887	97	874	898	-0.265	397	477	408	490	141554	144824	6.814	17.393	0	0	0
3	20	3	""	"arhgef1"	9560	11950	190	484	503	191	37	133	133	139	59	42	96	93	0	484	504	204	40	62	62	66	24	36	98	97	0	0.832	0.837	0.871	0.829	2.630	0.850	0.574	276	2032	91	773	812	-0.265	351	422	370	442	138917	139236	6.169	18.250	0	0	0
3	1	4	""	"cxcl9"	1990	12380	240	300	328	155	47	124	124	147	194	131	46	9	0	199	226	120	53	60	60	80	483	603	1	0	0	1.266	1.229	1.265	1.247	3.441	2.060	0.177	393	3043	88	315	370	0.340	176	139	204	166	128833	88653	0.933	0.302	-100	0	1
3	2	4	""	"cxcl9"	2360	12390	220	292	312	135	43	126	126	142	105	73	70	38	0	205	229	107	46	60	60	76	450	592	2	0	0	1.145	1.101	1.105	1.076	3.160	1.539	0.340	342	2508	84	311	355	0.195	166	145	186	169	106788	78212	1.619	0.340	-100	0	1
3	3	4	""	"cxcl9"	2770	12380	230	281	295	121	41	128	128	138	68	49	79	54	0	194	213	96	45	61	61	72	314	436	6	0	0	1.150	1.099	1.151	1.132	3.170	0.023	0.007	348	2736	86	286	319	0.202	153	133	167	152	102522	74217	2.309	0.449	-100	0	1
3	4	4	""	"cxcl9"	3190	12380	200	276	292	134	45	128	128	139	78	56	70	45	0	183	200	102	51	61	61	67	85	126	65	29	0	1.213	1.180	1.203	1.264	3.670	1.901	0.194	330	2177	90	270	303	0.279	148	122	164	139	96261	65940	1.962	1.565	-100	0	1
3	5	4	""	"arhj"	3580	12350	200	240	264	120	45	128	128	142	100	70	54	28	0	181	210	121	57	62	62	68	47	69	83	60	0	0.941	0.919	1.029	0.988	3.069	1.578	0.151	289	2272	78	231	284	-0.088	112	119	136	148	76318	60675	1.220	3.021	-100	0	1
3	6	4	""	"arhj"	3970	12360	190	244	268	115	42	134	134	144	78	54	64	37	0	185	213	118	55	63	63	71	48	67	84	63	0	0.902	0.893	0.973	0.946	3.495	1.556	0.097	261	2034	87	232	284	-0.149	110	122	134	150	69990	55563	1.590	2.958	-100	0	1
3	7	4	""	"arhj"	4380	12370	190	270	302	161	53	135	135	144	86	59	67	38	0	209	233	126	54	63	63	68	40	58	92	75	0	0.925	0.982	0.987	0.972	3.304	1.910	0.142	275	2025	93	281	337	-0.112	135	146	167	170	83166	64129	1.837	4.125	-100	0	1
3	8	4	""	"arhj"	4770	12370	190	250	271	141	52	130	130	139	67	48	64	44	0	181	204	115	56	63	63	68	33	48	85	71	0	1.017	1.000	1.152	1.104	3.803	1.601	0.155	288	2000	93	238	282	0.024	120	118	141	141	77992	58647	1.970	4.121	-100	0	1
3	9	4	""	"cxcr4"	5200	12370	180	269	285	121	42	128	128	137	71	51	76	49	0	114	137	81	59	62	62	68	49	72	52	29	0	2.712	2.093	2.267	2.511	3.949	4.086	0.046	200	1919	14	193	232	1.439	141	52	157	75	56999	27306	2.085	1.408	-100	0	1
3	10	4	""	"cxcr4"	5570	12380	180	269	288	122	42	127	127	135	59	43	80	58	0	120	139	83	59	61	61	65	33	50	67	42	0	2.407	2.064	2.148	2.323	3.669	4.447	0.124	184	1909	32	201	239	1.267	142	59	161	78	53000	25501	2.593	2.242	-100	0	1
3	11	4	""	"cxcr4"	5990	12360	160	277	309	194	62	130	130	138	73	52	75	50	0	126	158	258	163	60	60	64	28	43	65	52	0	2.227	1.827	2.098	2.374	4.850	1.167	0.240	153	1474	35	213	277	1.155	147	66	179	98	47230	24165	2.342	3.357	0	0	0
3	12	4	""	"cxcr4"	6380	12380	170	233	262	128	48	129	129	139	87	62	57	35	0	108	128	72	56	62	62	66	29	43	64	41	0	2.261	2.015	2.333	2.437	5.088	7.217	0.055	206	1586	32	150	199	1.177	104	46	133	66	54070	26417	1.414	2.138	-100	0	1
3	13	4	""	"atp2a3"	6780	12360	180	299	324	142	43	129	129	138	66	47	82	63	0	251	278	169	60	61	61	74	364	491	16	1	0	0.895	0.899	0.873	0.952	3.346	0.966	0.233	166	1899	31	360	412	-0.160	170	190	195	217	53775	46181	2.818	0.560	-100	0	1
3	14	4	""	"atp2a3"	7190	12340	190	255	280	149	53	130	130	136	57	41	72	53	0	219	253	182	71	61	61	66	28	42	89	82	0	0.791	0.781	0.812	0.924	3.546	0.713	0.161	246	2039	72	283	342	-0.338	125	158	150	192	68990	62358	2.526	6.679	0	0	0
3	15	4	""	"atp2a3"	7590	12350	190	273	290	140	48	130	130	137	59	43	77	57	0	213	249	150	60	61	61	64	25	39	93	84	0	0.941	0.851	0.864	0.962	2.997	0.966	0.296	270	2034	94	295	348	-0.088	143	152	160	188	78266	67241	2.593	7.400	0	0	0
3	16	4	""	"atp2a3"	7990	12350	210	313	329	153	46	131	131	136	57	41	83	64	0	229	267	165	61	61	61	65	24	36	91	85	0	1.083	0.961	0.975	1.009	3.934	1.095	0.315	223	2382	30	350	404	0.115	182	168	198	206	73261	59440	3.386	8.417	0	0	0
3	17	4	""	"cyp1a1"	8390	12360	180	220	231	98	42	128	128	133	58	43	63	37	0	149	166	75	45	60	60	64	23	35	91	78	0	1.034	0.972	1.045	1.002	3.293	2.131	0.136	254	1861	93	181	209	0.048	92	89	103	106	58634	42147	1.690	4.435	-100	0	1
3	18	4	""	"cyp1a1"	8750	12360	180	220	242	101	41	128	128	134	58	43	68	41	0	153	172	73	42	61	61	64	24	37	95	82	0	1.000	1.027	1.028	1.014	3.045	1.879	0.199	241	1875	95	184	225	0.000	92	92	114	111	58383	41388	1.862	4.500	-100	0	1
3	19	4	""	"cyp1a1"	9190	12380	180	226	238	117	49	131	131	139	65	46	60	33	0	152	168	87	51	63	63	68	36	52	83	61	0	1.067	1.019	1.117	1.113	4.106	2.610	0.067	238	1872	90	184	212	0.094	95	89	107	105	56575	39938	1.523	2.778	-100	0	1
3	20	4	""	"cyp1a1"	9570	12370	190	213	231	102	44	132	132	142	71	50	54	29	0	154	165	88	53	64	64	68	36	52	77	56	0	0.900	0.980	1.090	1.055	4.671	3.189	0.070	233	2039	84	171	200	-0.152	81	90	99	101	53887	38453	1.254	2.694	-100	0	1
3	1	5	""	"auh"	2000	12780	210	1769	1805	567	31	125	125	135	70	51	99	99	0	1351	1341	477	35	60	60	64	33	51	98	97	0	1.273	1.311	1.283	1.391	2.250	1.333	0.782	366	2287	92	2935	2961	0.348	1644	1291	1680	1281	660515	490704	23.857	38.697	0	0	0
3	2	5	""	"auh"	2390	12780	200	1576	1602	656	40	122	122	131	59	45	99	98	0	1157	1197	476	39	60	60	63	26	41	100	99	0	1.325	1.302	1.323	1.265	2.050	1.338	0.755	340	2147	92	2551	2617	0.406	1454	1097	1480	1137	544571	406892	24.932	43.615	0	0	0
3	3	5	""	"auh"	2760	12780	200	1801	1792	584	32	127	127	135	64	47	99	99	0	1325	1355	487	35	60	60	64	28	43	98	98	0	1.323	1.286	1.297	1.307	2.123	1.312	0.782	334	2204	92	2939	2960	0.404	1674	1265	1665	1295	598610	452724	25.891	46.107	0	0	0
3	4	5	""	"auh"	3190	12770	220	1435	1464	524	35	125	125	137	95	69	99	98	0	1054	1060	424	40	61	61	65	27	41	98	98	0	1.319	1.340	1.332	1.383	2.056	1.385	0.746	363	2616	90	2303	2338	0.399	1310	993	1339	999	531340	384759	13.968	36.852	0	0	0
3	5	5	""	"cyp1b1"	3600	12780	180	226	237	108	45	126	126	138	97	70	50	15	0	135	159	116	72	61	61	66	33	50	75	56	0	1.351	1.133	1.565	1.586	3.898	3.229	0.032	174	1912	32	174	209	0.434	100	74	111	98	41264	27751	1.021	2.818	-100	0	1
3	6	5	""	"cyp1b1"	3990	12790	180	241	242	99	40	129	129	138	64	46	69	43	0	138	151	70	46	61	61	67	39	58	77	46	0	1.455	1.256	1.528	1.413	3.105	3.724	0.075	158	1930	25	189	203	0.541	112	77	113	90	38231	23887	1.625	2.154	-100	0	1
3	7	5	""	"cyp1b1"	4380	12810	180	252	252	90	35	129	129	139	74	53	71	38	0	145	154	75	48	60	60	66	47	71	66	44	0	1.447	1.309	1.618	1.617	4.028	3.519	0.066	127	1929	46	208	217	0.533	123	85	123	94	32058	19503	1.527	1.872	-100	0	1
3	8	5	""	"cyp1b1"	4770	12780	180	235	235	106	45	127	127	135	59	43	63	44	0	134	145	77	53	61	61	65	30	46	83	59	0	1.479	1.286	1.736	1.533	3.452	4.514	0.043	184	1910	34	181	192	0.565	108	73	108	84	43260	26692	1.695	2.667	-100	0	1
3	9	5	""	"sp1"	5190	12780	190	7634	7587	1567	20	129	129	136	60	44	100	100	0	3119	3064	693	22	62	62	66	27	40	99	98	0	2.455	2.484	2.462	2.596	1.923	2.553	0.905	293	2015	91	10562	10460	1.296	7505	3057	7458	3002	2223053	897767	124.183	111.037	0	0	0
3	10	5	""	"sp1"	5590	12780	190	7644	7498	1494	19	127	127	135	76	56	100	100	0	3144	3051	755	24	61	61	64	25	39	99	98	0	2.438	2.465	2.462	2.688	2.069	2.498	0.922	291	2006	94	10600	10361	1.286	7517	3083	7371	2990	2181894	887928	96.882	119.480	0	0	0
3	11	5	""	"sp1"	5970	12790	190	7366	7221	1549	21	124	124	133	71	53	100	100	0	3020	2964	690	23	60	60	65	40	61	99	98	0	2.447	2.444	2.446	2.501	1.747	2.513	0.908	284	2011	92	10202	10001	1.291	7242	2960	7097	2904	2050736	841702	99.831	72.475	0	0	0
3	12	5	""	"sp1"	6380	12780	180	7576	7431	1506	20	128	128	138	87	63	100	100	0	3059	2988	740	24	62	62	67	49	73	99	97	0	2.485	2.496	2.479	2.695	1.902	2.532	0.914	285	1835	93	10445	10229	1.313	7448	2997	7303	2926	2117913	851455	83.828	59.612	0	0	0
3	13	5	""	"bhlhb2"	6790	12770	170	567	598	240	40	131	131	140	69	49	99	94	0	284	306	125	40	61	61	65	27	41	98	98	0	1.955	1.906	1.883	1.891	2.189	2.338	0.524	230	1590	91	659	712	0.967	436	223	467	245	137619	70390	6.638	8.926	0	0	0
3	14	5	""	"bhlhb2"	7190	12780	170	626	633	222	35	130	130	142	110	77	97	90	0	313	329	132	40	62	62	66	30	45	98	96	0	1.976	1.884	1.934	1.926	2.231	2.150	0.581	233	1591	95	747	770	0.983	496	251	503	267	147509	76734	4.464	8.767	0	0	0
3	15	5	""	"bhlhb2"	7580	12770	170	575	599	223	37	129	129	136	61	44	98	97	0	294	313	128	40	62	62	65	25	38	96	95	0	1.922	1.873	1.822	1.957	2.428	2.237	0.540	225	1599	92	678	721	0.943	446	232	470	251	134665	70319	7.590	9.920	0	0	0
3	16	5	""	"bhlhb2"	7990	12720	180	526	558	222	39	132	132	159	378	237	52	8	0	309	322	133	41	61	61	83	471	567	4	0	0	1.589	1.632	1.650	1.716	2.329	2.008	0.522	273	1786	90	642	687	0.668	394	248	426	261	152355	87824	1.056	0.507	-100	0	1
3	17	5	""	"dbl"	8370	12740	230	386	415	179	43	130	130	149	311	208	36	5	0	287	301	123	40	61	61	76	386	507	13	0	0	1.133	1.188	1.124	1.157	2.599	0.708	0.302	399	2661	92	482	525	0.180	256	226	285	240	165685	120171	0.855	0.583	-100	0	1
3	18	5	""	"dbl"	8780	12760	220	414	437	181	41	133	133	141	91	64	91	73	0	259	286	133	46	62	62	67	111	165	82	43	0	1.426	1.357	1.376	1.341	2.633	1.022	0.445	378	2607	94	478	528	0.512	281	197	304	224	165154	108135	3.253	1.973	-100	0	1
3	19	5	""	"dbl"	9180	12760	210	393	411	173	42	132	132	137	59	43	93	85	0	262	303	512	168	63	63	66	25	37	97	92	0	1.312	1.163	1.270	1.307	2.771	0.259	0.120	382	2280	87	460	519	0.392	261	199	279	240	157112	115649	4.644	9.480	0	0	0
3	20	5	""	"dbl"	9580	12760	220	386	408	174	42	131	131	139	67	48	91	79	0	257	283	132	46	63	63	66	31	46	96	91	0	1.314	1.259	1.226	1.241	3.006	1.524	0.398	386	2625	95	449	497	0.394	255	194	277	220	157299	109050	4.015	7.000	0	0	0
3	1	6	""	"blnk"	2010	13170	220	227	249	119	47	125	125	135	70	51	61	38	0	145	160	80	50	60	60	63	26	41	81	66	0	1.200	1.240	1.262	1.302	3.959	3.303	0.112	333	2573	93	187	224	0.263	102	85	124	100	82784	53284	1.629	3.731	-100	0	1
3	2	6	""	"blnk"	2370	13210	190	236	252	114	45	123	123	133	62	46	69	46	0	146	160	83	51	60	60	63	26	41	82	66	0	1.314	1.290	1.511	1.487	4.172	2.619	0.131	273	1969	88	199	229	0.394	113	86	129	100	68782	43569	1.919	3.731	-100	0	1
3	3	6	""	"blnk"	2780	13190	200	236	254	131	51	127	127	136	67	49	63	40	0	140	160	89	55	60	60	64	28	43	79	63	0	1.362	1.270	1.467	1.359	4.289	3.002	0.133	285	2299	92	189	227	0.446	109	80	127	100	72368	45489	1.761	3.429	-100	0	1
3	4	6	""	"blnk"	3150	13160	210	226	240	103	42	128	128	137	64	46	65	38	0	144	153	72	47	60	60	65	26	40	80	65	0	1.167	1.204	1.339	1.391	3.868	2.973	0.103	282	2396	51	182	205	0.223	98	84	112	93	67620	43146	1.609	3.385	-100	0	1
3	5	6	""	"dck"	3600	13180	170	235	298	472	158	128	128	135	61	45	64	46	0	196	257	432	168	61	61	64	23	35	94	87	0	0.793	0.867	1.000	0.934	3.878	1.343	0.068	239	1561	88	242	366	-0.335	107	135	170	196	71311	61465	2.672	8.391	-100	0	1
3	6	6	""	"dck"	3990	13210	180	249	272	143	52	128	128	136	63	46	63	48	0	188	203	96	47	60	60	64	22	34	94	86	0	0.945	1.007	1.019	1.013	4.016	2.063	0.160	253	1896	90	249	287	-0.082	121	128	144	143	68859	51297	2.159	6.318	-100	0	1
3	7	6	""	"dck"	4370	13190	180	223	243	126	51	126	126	133	60	45	64	41	0	191	209	110	52	59	59	63	22	34	93	85	0	0.735	0.780	0.900	0.839	3.862	1.362	0.102	245	1893	76	229	267	-0.444	97	132	117	150	59539	51252	1.833	6.636	-100	0	1
3	8	6	""	"dck"	4760	13180	180	233	269	143	53	126	126	134	62	46	67	43	0	184	211	116	54	61	61	65	27	41	91	80	0	0.870	0.953	0.897	0.970	3.858	1.628	0.143	248	1899	75	230	293	-0.201	107	123	143	150	66618	52290	2.177	5.407	-100	0	1
3	9	6	""	"bnip3l"	5200	13180	180	590	648	279	43	128	128	138	73	52	98	96	0	301	330	169	51	61	61	65	40	61	96	91	0	1.925	1.933	2.030	2.024	2.321	2.207	0.511	256	1896	92	702	789	0.945	462	240	520	269	165973	84577	6.986	6.625	0	0	0
3	10	6	""	"bnip3l"	5580	13200	180	615	695	470	67	125	125	135	77	57	99	96	0	280	357	807	226	61	61	63	21	33	94	91	0	2.237	1.926	2.344	2.403	2.865	0.380	0.037	258	1888	93	709	866	1.162	490	219	570	296	179189	92172	7.273	14.000	0	0	0
3	11	6	""	"bnip3l"	5960	13180	180	594	643	266	41	124	124	132	59	44	99	98	0	309	320	163	50	60	60	63	29	46	96	92	0	1.888	1.996	2.057	2.174	2.485	2.256	0.551	250	1904	90	719	779	0.917	470	249	519	260	160719	79990	8.661	8.862	0	0	0
3	12	6	""	"bnip3l"	6420	13160	190	486	525	248	47	130	130	138	64	46	94	85	0	200	244	151	61	61	61	64	23	35	93	85	0	2.561	2.158	2.259	2.371	3.404	2.594	0.421	293	1962	83	495	578	1.357	356	139	395	183	153691	71420	6.047	7.826	0	0	0
3	13	6	""	"ddx21"	6790	13170	190	2413	2404	900	37	129	129	135	69	51	99	99	0	3006	2954	1112	37	61	61	65	28	43	100	99	0	0.776	0.786	0.783	0.799	1.976	0.774	0.838	304	1956	85	5229	5168	-0.366	2284	2945	2275	2893	730924	897913	32.884	103.179	0	0	0
3	14	6	""	"ddx21"	7180	13180	190	2367	2389	923	38	132	132	143	128	89	99	98	0	2923	2916	1085	37	62	62	71	123	173	98	98	0	0.781	0.791	0.785	0.794	1.949	0.786	0.862	289	1999	92	5096	5111	-0.357	2235	2861	2257	2854	690361	842704	17.547	23.130	0	0	0
3	15	6	""	"ddx21"	7570	13180	190	2401	2396	1005	41	129	129	142	124	87	98	98	0	2919	2846	1139	40	63	63	72	123	170	98	98	0	0.796	0.815	0.820	0.815	1.976	0.812	0.842	290	1999	97	5128	5050	-0.329	2272	2856	2267	2783	694717	825319	18.177	22.553	0	0	0
3	16	6	""	"ddx21"	7970	13160	180	2255	2199	861	39	128	128	139	63	45	99	99	0	2747	2705	1026	37	61	61	65	27	41	100	100	0	0.792	0.783	0.783	0.788	1.676	0.779	0.860	299	1845	95	4813	4715	-0.336	2127	2686	2071	2644	657612	808779	32.698	97.778	0	0	0
3	17	6	""	"ifi204"	8400	13140	190	547	548	203	37	130	130	140	68	48	97	93	0	218	236	128	54	61	61	65	24	36	94	88	0	2.656	2.389	2.684	2.773	2.802	3.017	0.364	288	1998	93	574	593	1.409	417	157	418	175	157745	68005	6.000	7.125	0	0	0
3	18	6	""	"ifi204"	8790	13170	190	472	517	363	70	132	132	141	73	51	95	86	0	209	229	116	50	62	62	65	22	33	93	88	0	2.313	2.305	2.238	2.356	3.161	4.573	0.280	287	2000	92	487	552	1.210	340	147	385	167	148515	65739	5.151	7.455	0	0	0
3	19	6	""	"ifi204"	9180	13170	200	547	596	282	47	132	132	144	199	138	90	52	0	235	284	373	131	63	63	66	26	39	92	84	0	2.413	2.100	2.596	2.760	2.966	3.039	0.159	302	2220	68	587	685	1.271	415	172	464	221	179930	85669	2.271	8.385	0	0	0
3	20	6	""	"ifi204"	9560	13160	190	471	500	203	40	132	132	153	236	154	72	25	0	207	227	120	52	62	62	72	123	170	56	19	0	2.338	2.230	2.398	2.469	2.848	2.809	0.391	298	1979	95	484	533	1.225	339	145	368	165	149127	67752	1.470	1.260	-100	0	1
3	1	7	""	"poh1"	2010	13570	180	1183	1163	395	33	127	127	140	91	65	99	98	0	959	957	315	32	59	59	76	427	561	93	56	0	1.173	1.154	1.130	1.182	2.313	0.517	0.242	280	1868	87	1956	1934	0.230	1056	900	1036	898	325756	267940	11.242	2.063	0	0	0
3	2	7	""	"poh1"	2410	13590	170	1168	1185	399	33	127	127	135	68	50	98	98	0	964	977	315	32	59	59	64	25	39	99	98	0	1.150	1.153	1.182	1.188	2.344	1.206	0.708	250	1561	92	1946	1976	0.202	1041	905	1058	918	296139	244234	15.441	36.520	0	0	0
3	3	7	""	"poh1"	2760	13600	180	1115	1106	349	31	128	128	139	86	61	98	97	0	922	933	275	29	60	60	63	23	36	98	98	0	1.145	1.120	1.142	1.113	2.244	1.170	0.710	259	1856	94	1849	1851	0.195	987	862	978	873	286371	241549	11.244	37.826	0	0	0
3	4	7	""	"poh1"	3150	13590	190	1046	1057	428	40	129	129	140	85	60	97	96	0	836	985	2084	211	61	61	65	51	78	97	96	0	1.183	1.004	1.075	1.076	2.358	0.175	0.136	284	2007	97	1692	1852	0.242	917	775	928	924	300226	279657	10.788	18.039	0	0	0
3	5	7	""	"krt2-4"	3610	13580	180	5864	5834	2055	35	124	124	132	60	45	100	100	0	5541	5262	2038	38	61	61	64	31	48	99	98	0	1.047	1.098	1.073	1.199	2.600	1.089	0.837	278	1874	94	11220	10911	0.066	5740	5480	5710	5201	1621732	1462747	95.033	167.677	0	0	0
3	6	7	""	"krt2-4"	4020	13590	180	6929	6830	2428	35	128	128	134	62	46	100	100	0	6421	6178	2173	35	60	60	63	29	46	100	99	0	1.069	1.095	1.073	1.164	2.623	1.108	0.835	261	1799	97	13162	12820	0.096	6801	6361	6702	6118	1782675	1612395	108.000	210.862	0	0	0
3	7	7	""	"krt2-4"	4340	13590	180	6278	6169	2229	36	125	125	132	61	46	99	99	0	5878	5708	1966	34	59	59	62	27	43	100	99	0	1.057	1.070	1.070	1.091	2.958	1.086	0.834	265	1801	94	11972	11693	0.080	6153	5819	6044	5649	1634724	1512626	98.967	209.111	0	0	0
3	8	7	""	"krt2-4"	4770	13580	180	5011	5008	2247	44	129	129	135	58	42	99	99	0	4963	4675	2115	45	62	62	65	26	40	99	98	0	0.996	1.058	1.036	1.083	2.262	1.063	0.842	272	1880	96	9783	9492	-0.006	4882	4901	4879	4613	1362292	1271519	84.017	177.308	0	0	0
3	9	7	""	"sp8"	5210	13570	170	1131	1126	295	26	127	127	134	60	44	98	98	0	741	754	255	33	60	60	64	25	39	98	97	0	1.474	1.439	1.470	1.564	2.325	1.473	0.759	238	1582	96	1685	1693	0.560	1004	681	999	694	267955	179428	16.533	27.600	0	0	0
3	10	7	""	"sp8"	5570	13600	170	1160	1169	334	28	125	125	132	56	42	99	99	0	749	754	259	34	61	61	63	21	33	97	97	0	1.504	1.506	1.459	1.579	2.393	1.577	0.725	231	1593	97	1723	1737	0.589	1035	688	1044	693	269943	174122	18.518	32.905	0	0	0
3	11	7	""	"sp8"	5980	13580	170	1108	1102	281	25	126	126	134	78	58	100	100	0	723	736	247	33	61	61	67	99	147	97	96	0	1.483	1.446	1.371	1.528	1.943	1.466	0.771	232	1588	93	1644	1651	0.569	982	662	976	675	255592	170735	12.410	6.758	0	0	0
3	12	7	""	"sp8"	6380	13580	170	1117	1121	357	31	126	126	135	66	48	99	98	0	698	722	301	41	61	61	65	23	35	99	98	0	1.556	1.505	1.536	1.512	1.875	1.527	0.740	229	1591	94	1628	1656	0.638	991	637	995	661	256785	165364	14.939	28.565	0	0	0
3	13	7	""	"snk"	6790	13540	200	464	476	190	39	128	128	137	70	51	95	87	0	220	231	107	46	62	62	66	35	53	92	81	0	2.127	2.059	2.148	2.182	2.743	2.755	0.373	284	2279	89	494	517	1.089	336	158	348	169	135167	65719	4.843	4.714	0	0	0
3	14	7	""	"snk"	7190	13560	180	463	479	187	39	130	130	138	63	45	96	89	0	216	236	118	50	62	62	66	30	45	93	84	0	2.162	2.006	2.223	2.193	2.831	2.547	0.365	257	1887	94	487	523	1.112	333	154	349	174	123168	60649	5.413	5.667	0	0	0
3	15	7	""	"snk"	7590	13560	180	426	445	175	39	131	131	139	63	45	95	84	0	214	228	104	45	63	63	68	33	48	93	84	0	1.954	1.903	1.920	1.981	3.120	2.672	0.297	257	1889	90	446	479	0.966	295	151	314	165	114307	58713	4.857	4.848	0	0	0
3	16	7	""	"snk"	7980	13560	190	444	462	192	41	130	130	138	65	47	95	85	0	208	232	120	51	62	62	66	34	51	91	81	0	2.151	1.953	2.077	2.076	2.811	2.573	0.354	281	2011	85	460	502	1.105	314	146	332	170	129899	65255	4.985	4.882	0	0	0
3	17	7	""	"mmp13"	8380	13550	70	185	180	68	37	151	151	158	67	42	25	6	0	82	85	30	35	83	83	86	33	38	15	3	0	-34.000	14.500	3.286	4.315	5.221	-10.355	0.020	32	236	100	33	31	Error	34	-1	29	2	5767	2735	0.328	-0.030	-100	0	1
3	18	7	""	"mmp13"	8780	13500	80	160	177	90	50	145	145	148	63	42	30	15	0	83	92	35	38	69	69	77	34	44	25	7	0	1.071	1.391	3.660	3.256	3.874	27.928	0.004	52	340	100	29	55	0.099	15	14	32	23	9220	4768	0.460	0.441	-100	0	1
3	19	7	""	"mmp13"	9170	13550	150	146	150	67	44	133	133	138	55	39	20	8	0	83	88	32	36	64	64	67	24	35	41	20	0	0.684	0.708	1.475	1.755	4.607	9.447	0.026	156	1259	100	32	41	-0.548	13	19	17	24	23425	13797	0.218	0.875	-100	0	1
3	20	7	""	"mmp13"	9570	13550	150	139	153	69	45	133	133	153	143	93	3	1	0	89	97	34	35	63	63	73	72	98	11	1	0	0.231	0.588	1.427	1.428	3.965	37.723	0.001	156	1272	100	32	54	-2.114	6	26	20	34	23809	15080	0.000	0.333	-100	0	1
3	1	8	""	"tnf rsf19"	1990	14010	210	373	401	181	45	126	126	136	68	50	90	76	0	275	303	160	52	59	59	65	43	66	93	88	0	1.144	1.127	1.077	1.105	2.639	1.306	0.391	338	2377	96	463	519	0.194	247	216	275	244	135460	102510	3.897	5.535	0	0	0
3	2	8	""	"tnf rsf19"	2360	14010	200	349	371	178	47	126	126	137	92	67	81	56	0	265	290	134	46	60	60	63	26	41	98	95	0	1.088	1.065	1.074	1.039	3.050	1.424	0.318	310	2262	92	428	475	0.122	223	205	245	230	115021	89784	2.543	8.731	0	0	0
3	3	8	""	"tnf rsf19"	2790	14000	200	392	410	191	46	127	127	136	65	47	91	79	0	274	300	148	49	60	60	64	36	56	96	89	0	1.238	1.179	1.218	1.159	2.752	1.366	0.376	325	2252	95	479	523	0.308	265	214	283	240	133190	97463	4.215	6.556	0	0	0
3	4	8	""	"tnf rsf19"	3160	13970	210	337	373	182	48	127	127	138	69	50	85	70	0	248	270	143	52	60	60	63	21	33	96	92	0	1.117	1.171	1.280	1.208	3.196	1.593	0.317	336	2330	94	398	456	0.160	210	188	246	210	125293	90813	3.406	9.857	0	0	0
3	5	8	""	"nqo1"	3600	13970	180	1683	1708	583	34	123	123	131	58	44	100	100	0	1684	1666	550	33	60	60	62	18	29	99	99	0	0.961	0.987	1.025	0.997	1.921	0.996	0.808	285	1863	94	3184	3191	-0.057	1560	1624	1585	1606	486841	474907	27.190	89.111	0	0	0
3	6	8	""	"nqo1"	3990	14000	180	1800	1799	607	33	124	124	132	62	46	100	99	0	1822	1780	620	34	60	60	63	27	42	99	98	0	0.951	0.974	0.970	0.999	2.137	0.970	0.820	274	1870	96	3438	3395	-0.072	1676	1762	1675	1720	492875	487640	26.887	63.593	0	0	0
3	7	8	""	"nqo1"	4360	14000	190	1834	1812	641	35	127	127	133	67	50	99	98	0	1826	1787	655	36	60	60	64	25	39	99	97	0	0.967	0.976	0.935	0.998	2.303	0.974	0.798	293	1995	92	3473	3412	-0.048	1707	1766	1685	1727	530970	523558	25.060	68.920	0	0	0
3	8	8	""	"nqo1"	4760	13970	180	1574	1597	594	37	129	129	137	61	44	100	99	0	1649	1614	677	41	62	62	66	29	43	98	97	0	0.911	0.946	0.923	0.988	2.167	0.923	0.780	276	1876	93	3032	3020	-0.134	1445	1587	1468	1552	440698	445386	23.934	53.379	0	0	0
3	9	8	""	"ifnar2c_2"	5210	13970	190	610	626	213	34	129	129	138	82	59	98	95	0	405	421	156	37	61	61	65	30	46	98	98	0	1.398	1.381	1.350	1.342	2.331	1.536	0.578	273	1990	93	825	857	0.483	481	344	497	360	170851	114966	5.951	11.867	0	0	0
3	10	8	""	"ifnar2c_2"	5570	13980	190	611	624	225	36	129	129	145	268	184	82	40	0	387	398	149	37	60	60	76	497	653	14	0	0	1.474	1.464	1.426	1.430	2.123	0.197	0.042	275	1989	91	809	833	0.560	482	327	495	338	171587	109330	1.787	0.648	-100	0	1
3	11	8	""	"ifnar2c_2"	5960	13980	190	605	597	215	36	126	126	134	72	53	98	94	0	367	388	143	36	61	61	66	88	133	95	88	0	1.565	1.440	1.380	1.408	2.352	1.639	0.588	273	2031	88	785	798	0.646	479	306	471	327	162938	106001	6.431	3.659	0	0	0
3	12	8	""	"ifnar2c_2"	6380	13970	200	563	578	202	34	126	126	135	59	43	97	95	0	382	395	160	40	61	61	64	21	32	98	98	0	1.361	1.353	1.290	1.391	2.464	1.455	0.603	289	2337	89	758	786	0.445	437	321	452	334	166928	114102	7.508	15.762	0	0	0
3	13	8	""	"radixin"	6790	13970	210	401	427	180	42	126	126	135	66	48	94	82	0	381	399	169	42	62	62	67	38	56	98	96	0	0.862	0.893	0.913	0.902	2.348	0.971	0.452	350	2378	96	594	638	-0.214	275	319	301	337	149573	139821	4.424	8.737	0	0	0
3	14	8	""	"radixin"	7180	13970	210	408	428	187	43	128	128	135	61	45	92	83	0	373	403	170	42	62	62	66	28	42	99	97	0	0.900	0.880	0.897	0.846	2.622	0.957	0.424	331	2393	90	591	641	-0.152	280	311	300	341	141753	133439	4.803	12.036	0	0	0
3	15	8	""	"radixin"	7590	13960	210	432	442	175	39	128	128	138	72	52	93	83	0	386	405	170	41	62	62	68	39	57	99	97	0	0.938	0.915	0.918	0.883	2.348	0.953	0.419	320	2427	94	628	657	-0.092	304	324	314	343	141444	129478	4.222	8.641	0	0	0
3	16	8	""	"radixin"	7990	13960	200	398	430	222	51	133	133	140	67	47	90	78	0	387	404	185	45	63	63	68	34	50	98	97	0	0.818	0.871	0.854	0.830	2.899	1.029	0.376	323	2271	95	589	638	-0.290	265	324	297	341	138954	130426	4.328	9.882	0	0	0
3	17	8	""	"lrp1"	8390	13950	210	955	1007	396	39	133	133	140	64	45	99	98	0	797	830	348	41	63	63	67	33	49	99	99	0	1.120	1.140	1.110	1.152	1.977	1.165	0.756	346	2340	95	1556	1641	0.163	822	734	874	767	348589	287272	13.547	23.121	0	0	0
3	18	8	""	"lrp1"	8780	13960	220	974	1008	423	41	129	129	138	62	44	99	98	0	837	858	374	43	63	63	66	26	39	98	98	0	1.092	1.106	1.113	1.146	2.235	1.133	0.724	383	2626	93	1619	1674	0.127	845	774	879	795	385918	328570	14.032	30.462	0	0	0
3	19	8	""	"lrp1"	9200	13940	220	1083	1129	428	37	129	129	137	75	54	100	99	0	946	941	370	39	62	62	66	24	36	99	99	0	1.079	1.138	1.115	1.148	1.914	1.168	0.752	389	2606	93	1838	1879	0.110	954	884	1000	879	439330	365906	13.227	36.458	0	0	0
3	20	8	""	"lrp1"	9580	13950	230	986	1001	374	37	130	130	140	100	71	98	96	0	850	842	357	42	62	62	65	24	36	99	98	0	1.086	1.117	1.107	1.135	2.047	1.161	0.706	399	2796	94	1644	1651	0.119	856	788	871	780	399472	335982	8.610	32.375	0	0	0
3	1	9	""	"star"	2000	14410	200	326	345	148	42	127	127	140	142	101	65	27	0	193	207	99	47	59	59	80	697	871	0	0	0	1.485	1.473	1.473	1.413	3.056	0.005	0.000	319	2280	96	333	366	0.570	199	134	218	148	110055	66112	1.444	0.182	-100	0	1
3	2	9	""	"star"	2410	14400	190	318	345	222	64	125	125	144	203	140	47	9	0	196	212	94	44	59	59	65	69	106	81	48	0	1.409	1.438	1.519	1.405	3.057	5.908	0.080	266	1948	92	330	373	0.495	193	137	220	153	91851	56310	0.990	2.130	-100	0	1
3	3	9	""	"star"	2750	14410	190	320	338	141	41	122	122	129	58	44	89	76	0	200	235	320	136	59	59	69	266	385	13	0	0	1.404	1.227	1.396	1.408	3.109	0.352	0.081	286	1873	95	339	392	0.490	198	141	216	176	96751	67147	3.603	0.624	-100	0	1
3	4	9	""	"star"	3150	14370	200	322	340	142	41	126	126	141	156	110	62	19	0	190	211	99	46	62	62	71	245	345	19	0	0	1.531	1.436	1.518	1.531	3.133	0.089	0.006	299	2244	86	324	363	0.614	196	128	214	149	101663	62995	1.276	0.571	-100	0	1
3	5	9	""	"mnt"	3600	14380	190	990	989	324	32	127	127	134	60	44	98	98	0	990	985	323	32	61	61	64	26	40	99	98	0	0.929	0.933	0.945	0.933	1.981	0.935	0.729	316	1906	96	1792	1786	-0.106	863	929	862	924	312606	311375	14.250	35.423	0	0	0
3	6	9	""	"mnt"	3980	14400	200	1038	1038	335	32	127	127	137	79	57	99	98	0	1008	1001	315	31	60	60	64	25	39	100	99	0	0.961	0.968	0.959	0.973	2.042	0.983	0.715	312	2144	95	1859	1852	-0.057	911	948	911	941	323897	312319	11.405	37.480	0	0	0
3	7	9	""	"mnt"	4390	14400	200	1007	1012	339	33	129	129	141	118	83	98	96	0	986	989	303	30	62	62	66	31	46	99	99	0	0.950	0.953	0.937	0.951	2.229	0.972	0.705	306	2109	97	1802	1810	-0.074	878	924	883	927	309525	302655	7.381	29.774	0	0	0
3	8	9	""	"mnt"	4770	14380	190	996	1014	359	35	130	130	139	69	49	99	98	0	959	954	303	31	62	62	66	32	48	98	98	0	0.965	0.991	0.994	1.002	2.115	1.024	0.710	305	1936	94	1763	1776	-0.051	866	897	884	892	309178	290920	12.681	27.750	0	0	0
3	9	9	""	"vig1"	5170	14400	200	1462	1498	693	46	130	130	183	1019	556	65	18	0	1160	1143	574	50	62	62	142	1722	1212	11	0	0	1.213	1.265	1.407	1.276	2.585	0.444	0.293	202	2413	22	2430	2449	0.279	1332	1098	1368	1081	302678	230940	1.290	0.581	-100	0	1
3	10	9	""	"vig1"	5590	14380	180	2167	2195	718	32	128	128	148	293	197	98	98	0	1641	1617	582	35	62	62	70	140	200	97	96	0	1.291	1.329	1.307	1.413	2.229	1.332	0.773	274	1868	95	3618	3622	0.368	2039	1579	2067	1555	601465	443187	6.986	11.050	0	0	0
3	11	9	""	"vig1"	5980	14380	190	2245	2230	690	30	126	126	135	63	46	100	99	0	1693	1668	604	36	61	61	65	32	49	98	97	0	1.298	1.309	1.276	1.345	2.033	1.313	0.822	277	2024	93	3751	3711	0.376	2119	1632	2104	1607	617608	462152	33.254	50.094	0	0	0
3	12	9	""	"vig1"	6370	14380	180	2278	2366	858	36	130	130	139	64	46	100	99	0	1695	1683	646	38	62	62	66	28	42	98	98	0	1.315	1.379	1.377	1.442	2.226	1.419	0.790	276	1869	92	3781	3857	0.395	2148	1633	2236	1621	653136	464605	34.797	57.750	0	0	0
3	13	9	""	"pdcd2"	6790	14380	190	1201	1214	372	30	129	129	138	68	49	100	99	0	580	577	188	32	62	62	68	41	60	99	96	0	2.069	2.107	2.112	2.201	1.902	2.288	0.742	309	1992	94	1590	1600	1.049	1072	518	1085	515	374985	178258	15.824	12.415	0	0	0
3	14	9	""	"pdcd2"	7190	14380	190	1190	1190	314	26	131	131	140	71	50	99	99	0	553	546	189	34	63	63	67	31	46	98	97	0	2.161	2.193	2.209	2.365	1.996	2.315	0.747	287	2017	89	1549	1542	1.112	1059	490	1059	483	341604	156617	14.789	15.452	0	0	0
3	15	9	""	"pdcd2"	7590	14370	180	1175	1163	336	28	129	129	138	77	55	100	100	0	543	552	166	30	63	63	68	41	60	99	98	0	2.179	2.115	2.117	2.131	1.754	2.321	0.745	277	1875	92	1526	1523	1.124	1046	480	1034	489	322103	152827	13.312	11.805	0	0	0
3	16	9	""	"pdcd2"	7970	14360	190	1119	1128	318	28	128	128	134	58	43	100	99	0	537	536	166	30	63	63	67	26	38	100	99	0	2.091	2.114	2.071	2.145	1.765	2.290	0.742	321	1976	88	1465	1473	1.064	991	474	1000	473	362136	172212	17.138	18.038	0	0	0
3	17	9	""	"il17r"	8390	14350	210	6546	6517	1819	27	129	129	137	64	46	100	100	0	5870	5805	1674	28	63	63	69	33	47	100	100	0	1.105	1.113	1.120	1.143	1.940	1.116	0.879	321	2397	95	12224	12130	0.144	6417	5807	6388	5742	2091841	1863381	99.688	173.818	0	0	0
3	18	9	""	"il17r"	8780	14360	190	6870	6761	2358	34	134	134	142	65	45	100	100	0	5661	5587	1906	34	65	65	70	33	47	100	100	0	1.204	1.200	1.214	1.195	1.969	1.216	0.891	306	1971	95	12332	12149	0.268	6736	5596	6627	5522	2068850	1709728	101.831	167.182	0	0	0
3	19	9	""	"il17r"	9180	14360	200	6617	6605	2056	31	132	132	141	79	56	100	100	0	5729	5598	1875	33	64	64	67	24	35	100	100	0	1.145	1.170	1.143	1.213	1.925	1.171	0.877	322	2289	94	12150	12007	0.195	6485	5665	6473	5534	2126814	1802509	81.823	230.458	0	0	0
3	20	9	""	"il17r"	9590	14360	210	6134	6309	2062	32	132	132	140	63	45	100	100	0	5401	5345	1891	35	64	64	68	27	39	99	99	0	1.125	1.170	1.153	1.237	2.113	1.168	0.878	344	2427	90	11339	11458	0.170	6002	5337	6177	5281	2170345	1838693	97.921	195.444	0	0	0
3	1	10	""	"sp6"	2010	14820	220	2356	2374	656	27	123	123	134	72	53	99	99	0	1678	1668	505	30	59	59	63	27	42	98	98	0	1.379	1.399	1.383	1.443	2.178	1.434	0.808	400	2547	83	3852	3860	0.464	2233	1619	2251	1609	949437	667308	31.111	59.444	0	0	0
3	2	10	""	"sp6"	2390	14790	220	2329	2338	644	27	123	123	137	132	96	98	98	0	1632	1613	488	30	59	59	68	169	248	97	97	0	1.402	1.425	1.407	1.419	2.055	1.446	0.730	387	2406	96	3779	3769	0.487	2206	1573	2215	1554	904789	624125	16.674	9.142	0	0	0
3	3	10	""	"sp6"	2740	14780	220	2463	2434	720	29	123	123	133	74	55	99	99	0	1627	1621	473	29	60	60	67	192	286	97	97	0	1.493	1.480	1.484	1.480	2.125	1.551	0.799	377	2464	94	3907	3872	0.578	2340	1567	2311	1561	917777	611184	31.095	8.094	0	0	0
3	4	10	""	"sp6"	3180	14770	240	2287	2271	636	28	127	127	144	151	104	99	98	0	1611	1581	482	30	62	62	70	180	257	98	97	0	1.394	1.411	1.411	1.434	1.956	1.397	0.732	410	2912	93	3709	3663	0.479	2160	1549	2144	1519	931108	648268	14.086	8.394	0	0	0
3	5	10	""	"rpl44"	3580	14770	260	25087	25865	6386	24	131	131	142	80	56	100	100	0	12412	12530	3630	28	63	63	67	28	41	100	99	0	2.021	2.064	2.045	2.197	2.082	2.100	0.901	530	3107	95	37305	38201	1.015	24956	12349	25734	12467	13708466	6640972	321.538	445.107	0	0	0
3	6	10	""	"rpl44"	3980	14770	250	24131	24442	6226	25	130	130	141	80	56	100	100	0	12033	11944	3305	27	63	63	66	29	43	100	100	0	2.005	2.046	2.021	2.104	1.741	2.092	0.904	499	2844	93	35971	36193	1.004	24001	11970	24312	11881	12196412	5960162	303.763	409.586	0	0	0
3	7	10	""	"rpl44"	4400	14760	250	24260	24417	6675	27	133	133	146	108	73	100	100	0	12068	12193	3419	28	64	64	70	55	78	100	100	0	2.010	2.002	1.998	1.999	1.795	2.059	0.902	505	2806	96	36131	36413	1.007	24127	12004	24284	12129	12330456	6157705	224.731	220.418	0	0	0
3	8	10	""	"rpl44"	4800	14780	270	25128	21833	11438	52	134	134	147	105	71	100	100	0	12295	10709	5768	53	63	63	70	51	72	100	99	0	2.043	2.038	2.061	2.116	2.292	2.140	0.831	530	3027	12	37226	32345	1.031	24994	12232	21699	10646	11571514	5675739	206.533	208.608	0	0	0
3	9	10	""	"mdm2"	5150	14800	210	230	243	104	42	133	133	144	74	51	56	32	0	197	215	95	44	63	63	69	31	44	95	84	0	0.724	0.724	0.785	0.706	3.533	1.153	0.175	367	2196	86	231	262	-0.466	97	134	110	152	89133	78801	1.338	4.710	-100	0	1
3	10	10	""	"mdm2"	5580	14770	200	237	257	117	45	130	130	140	111	79	47	20	0	212	225	97	43	62	62	70	123	175	60	17	0	0.713	0.779	0.839	0.775	3.050	1.158	0.161	306	2331	83	257	290	-0.488	107	150	127	163	78718	68926	1.054	1.260	-100	0	1
3	11	10	""	"mdm2"	6000	14770	200	249	258	112	43	129	129	136	64	47	69	46	0	212	242	280	115	62	62	66	32	48	96	89	0	0.800	0.717	0.816	0.771	3.232	0.243	0.086	300	2237	92	270	309	-0.322	120	150	129	180	77496	72528	1.906	5.500	-100	0	1
3	12	10	""	"mdm2"	6380	14770	220	228	248	108	43	131	131	143	79	55	60	28	0	200	216	94	43	63	63	68	30	44	93	84	0	0.708	0.765	0.818	0.749	3.252	1.417	0.147	375	2619	84	234	270	-0.498	97	137	117	153	93033	81055	1.329	4.933	-100	0	1
3	13	10	""	"tdo"	6800	14770	190	637	641	230	35	133	133	147	83	56	99	95	0	428	456	188	41	64	64	71	36	50	98	98	0	1.385	1.296	1.276	1.278	2.126	1.447	0.522	286	1997	90	868	900	0.470	504	364	508	392	183243	130339	5.952	10.694	0	0	0
3	14	10	""	"tdo"	7180	14780	190	610	638	233	36	133	133	147	153	104	96	78	0	409	433	188	43	64	64	71	77	108	97	91	0	1.383	1.369	1.480	1.391	2.163	1.466	0.514	278	2019	89	822	874	0.468	477	345	505	369	177239	120409	3.209	4.701	0	0	0
3	15	10	""	"tdo"	7580	14780	180	567	600	221	36	134	134	146	153	104	96	77	0	390	403	151	37	64	64	72	71	98	96	92	0	1.328	1.375	1.315	1.367	2.191	1.581	0.544	275	1877	96	759	805	0.409	433	326	466	339	164985	110845	2.967	4.662	0	0	0
3	16	10	""	"tdo"	7970	14770	190	563	598	225	37	130	130	137	64	46	98	96	0	383	405	170	41	63	63	71	83	116	96	87	0	1.353	1.368	1.362	1.378	2.394	1.486	0.564	275	2037	94	753	810	0.436	433	320	468	342	164448	111351	7.203	4.024	0	0	0
3	17	10	""	"buffer"	8380	14760	150	130	137	60	43	132	132	139	60	43	14	6	0	64	66	18	27	64	64	68	28	41	8	1	0	100000.000	2.500	3.464	3.303	3.254	30.063	0.003	156	1272	100	-2	7	16.610	-2	0	5	2	21305	10351	-0.033	-0.071	-100	0	1
3	18	10	""	"buffer"	8780	14750	150	121	137	67	48	133	133	140	60	42	19	7	0	64	69	28	40	65	65	69	27	39	9	3	0	12.000	1.000	3.833	3.423	4.422	-220.870	0.000	156	1272	100	-13	8	3.585	-12	-1	4	4	21306	10713	-0.050	0.000	-100	0	1
3	19	10	""	"buffer"	9180	14750	150	132	144	64	44	131	131	140	66	47	17	5	0	68	74	31	41	64	64	69	29	42	14	5	0	0.250	1.300	3.286	2.750	5.039	21.018	0.005	156	1272	100	5	23	-2.000	1	4	13	10	22508	11608	0.061	0.172	-100	0	1
3	20	10	""	"buffer"	9580	14750	150	131	142	71	50	132	132	138	57	41	22	5	0	66	71	26	36	64	64	67	23	34	17	5	0	-0.500	1.429	4.208	3.974	4.531	15.173	0.014	156	1272	100	1	17	Error	-1	2	10	7	22189	11042	0.070	0.174	-100	0	1
3	1	11	""	"sp3"	2020	15210	190	353	369	149	40	123	123	130	65	50	92	76	0	237	257	194	75	59	59	62	22	35	96	94	0	1.292	1.242	1.288	1.263	3.184	1.134	0.243	281	1806	81	408	444	0.370	230	178	246	198	103612	72157	3.677	8.864	0	0	0
3	2	11	""	"sp3"	2320	15210	180	324	347	138	39	123	123	133	83	62	84	61	0	252	264	111	42	59	59	69	194	281	47	6	0	1.041	1.093	1.103	1.059	2.606	1.148	0.191	269	1724	75	394	429	0.058	201	193	224	205	93343	70916	2.578	1.005	-100	0	1
3	3	11	""	"sp3"	2780	15190	200	321	343	148	43	124	124	133	60	45	87	77	0	229	245	107	43	59	59	62	24	38	96	94	0	1.159	1.177	1.237	1.134	2.902	1.610	0.324	302	2322	86	367	405	0.213	197	170	219	186	103603	74067	3.500	7.625	0	0	0
3	4	11	""	"sp3"	3180	15190	210	337	360	193	53	128	128	140	81	57	86	62	0	208	226	99	43	60	60	65	34	52	93	84	0	1.412	1.398	1.312	1.360	3.402	3.296	0.144	311	2455	94	357	398	0.498	209	148	232	166	112090	70196	2.716	4.735	0	0	0
3	5	11	""	"mxi1"	3600	15190	190	1309	1288	374	29	130	130	138	67	48	98	97	0	831	835	295	35	61	61	65	28	43	97	97	0	1.531	1.496	1.512	1.494	2.092	1.546	0.748	282	1953	90	1949	1932	0.614	1179	770	1158	774	363198	235559	17.164	27.500	0	0	0
3	6	11	""	"mxi1"	3950	15190	180	1304	1349	398	29	129	129	138	82	59	99	99	0	853	904	551	60	61	61	64	24	37	99	99	0	1.484	1.447	1.486	1.542	1.779	1.325	0.559	267	1837	93	1967	2063	0.569	1175	792	1220	843	360078	241238	14.768	35.000	0	0	0
3	7	11	""	"mxi1"	4400	15190	180	1328	1313	391	29	130	130	144	92	63	99	99	0	852	848	272	32	61	61	67	33	49	98	98	0	1.515	1.503	1.526	1.499	1.819	1.594	0.740	257	1848	92	1989	1970	0.599	1198	791	1183	787	337516	217843	12.707	23.667	0	0	0
3	8	11	""	"mxi1"	4750	15170	190	1294	1301	402	30	128	128	139	74	53	99	98	0	825	848	297	35	62	62	67	34	50	98	98	0	1.528	1.492	1.528	1.537	1.980	1.552	0.747	280	1897	96	1929	1959	0.612	1166	763	1173	786	364290	237427	15.703	22.971	0	0	0
3	9	11	""	"itgb1"	5250	15190	110	378	383	145	37	128	128	135	59	43	93	84	0	165	186	102	54	63	63	67	26	38	83	71	0	2.451	2.073	2.139	2.276	3.058	2.558	0.352	77	617	47	352	378	1.293	250	102	255	123	29513	14327	4.203	4.577	0	0	0
3	10	11	""	"itgb1"	5550	15190	80	373	420	169	40	136	136	142	65	45	95	90	0	200	227	109	48	63	63	68	30	44	95	86	0	1.730	1.732	1.578	1.728	2.323	2.288	0.372	44	329	71	374	448	0.791	237	137	284	164	18468	9980	4.277	5.300	0	0	0
3	11	11	""	"itgb1"	5930	15150	70	361	416	211	50	131	131	142	66	46	88	80	0	202	234	123	52	65	65	70	31	44	94	84	0	1.679	1.686	2.072	1.682	2.668	2.320	0.284	50	178	69	367	454	0.748	230	137	285	169	20799	11714	4.152	5.290	0	0	0
3	12	11	""	"itgb1"	6320	15170	80	375	414	197	47	136	136	144	57	39	89	82	0	175	222	146	65	63	63	70	35	50	82	69	0	2.134	1.748	1.574	1.713	2.419	1.913	0.412	46	329	56	351	437	1.094	239	112	278	159	19033	10232	4.737	4.343	0	0	0
3	13	11	""	"empty"	6780	15170	150	525	544	172	31	135	135	150	99	66	99	89	0	1075	1081	280	25	66	66	96	162	168	100	100	0	0.387	0.403	0.397	0.382	1.631	0.382	0.640	156	1272	100	1399	1424	-1.370	390	1009	409	1015	84833	168593	3.980	6.080	-75	0	0
3	14	11	""	"empty"	7180	15160	150	546	580	226	38	133	133	153	114	74	97	86	0	1031	1054	288	27	64	64	90	166	184	100	100	0	0.427	0.452	0.427	0.410	1.804	0.410	0.603	156	1272	100	1380	1437	-1.228	413	967	447	990	90539	164409	3.746	5.807	-75	0	0
3	15	11	""	"empty"	7580	15160	150	551	560	185	33	140	140	154	88	57	97	92	0	1044	1078	274	25	65	65	78	84	107	100	100	0	0.420	0.415	0.405	0.388	1.694	0.396	0.671	156	1272	100	1390	1433	-1.252	411	979	420	1013	87412	168176	4.614	11.905	-75	0	0
3	16	11	""	"empty"	7980	15160	150	531	552	184	33	134	134	151	87	57	96	92	0	1016	1042	302	28	66	66	84	89	105	100	100	0	0.418	0.428	0.401	0.399	1.769	0.399	0.612	156	1272	100	1347	1394	-1.258	397	950	418	976	86115	162589	4.609	10.764	-75	0	0
3	17	11	""	"sp5"	8390	15160	190	3562	3528	1066	30	133	133	142	71	50	100	100	0	2200	2174	807	37	64	64	72	40	55	98	97	0	1.605	1.609	1.648	1.712	2.166	1.654	0.779	277	2023	88	5565	5505	0.683	3429	2136	3395	2110	977191	602150	47.690	52.550	0	0	0
3	18	11	""	"sp5"	8780	15170	180	3467	3431	832	24	131	131	142	69	48	100	100	0	2143	2109	641	30	65	65	71	43	60	98	98	0	1.605	1.614	1.579	1.693	1.891	1.641	0.838	269	1877	93	5414	5344	0.683	3336	2078	3300	2044	922820	567421	47.667	47.395	0	0	0
3	19	11	""	"sp5"	9180	15170	180	3536	3497	790	22	131	131	140	83	59	100	100	0	2160	2142	546	25	63	63	69	56	81	98	97	0	1.624	1.619	1.595	1.721	1.935	1.656	0.863	250	1906	94	5502	5445	0.700	3405	2097	3366	2079	874211	535610	40.446	37.018	0	0	0
3	20	11	""	"sp5"	9580	15160	190	3473	3363	877	26	135	135	146	113	77	100	99	0	2065	2050	645	31	64	64	73	127	173	97	97	0	1.668	1.625	1.643	1.741	2.079	1.652	0.809	271	2041	94	5339	5214	0.738	3338	2001	3228	1986	911267	555462	28.469	15.567	0	0	0
4	1	1	""	"sp4"	10980	11180	160	381	405	147	36	136	136	148	110	74	88	60	0	302	316	111	35	64	64	70	51	72	98	94	0	1.029	1.067	1.034	1.026	2.283	1.599	0.381	218	1458	94	483	521	0.041	245	238	269	252	88365	68935	2.336	4.824	0	0	0
4	2	1	""	"sp4"	11370	11180	160	404	414	154	37	133	133	137	57	41	96	86	0	305	309	108	34	63	63	65	20	30	99	99	0	1.120	1.142	1.219	1.111	2.224	1.351	0.503	217	1461	89	513	527	0.163	271	242	281	246	89793	67055	4.860	12.200	0	0	0
4	3	1	""	"sp4"	11770	11190	170	367	393	155	39	131	131	139	70	50	91	81	0	301	314	127	40	62	62	66	32	48	99	95	0	0.987	1.040	1.025	1.005	2.547	1.294	0.378	217	1607	95	475	514	-0.019	236	239	262	252	85188	68075	3.629	7.750	0	0	0
4	4	1	""	"sp4"	12160	11170	170	414	429	156	36	130	130	138	75	54	95	85	0	294	313	119	38	62	62	68	58	85	98	92	0	1.224	1.191	1.239	1.176	2.226	1.353	0.404	216	1608	95	516	550	0.292	284	232	299	251	92610	67679	3.880	4.224	0	0	0
4	5	1	""	"bsg"	12570	11170	190	2881	2896	685	23	129	129	137	65	47	100	100	0	1033	1012	258	25	63	63	66	24	36	99	98	0	2.837	2.916	2.834	3.016	1.686	3.058	0.868	272	2040	94	3722	3716	1.504	2752	970	2767	949	787721	275128	42.446	39.417	0	0	0
4	6	1	""	"bsg"	12970	11180	180	2830	2845	696	24	133	133	139	58	41	100	100	0	1038	1028	305	29	65	65	69	28	40	99	98	0	2.772	2.816	2.839	2.912	1.652	2.928	0.853	261	1895	95	3670	3675	1.471	2697	973	2712	963	742547	268322	46.655	34.250	0	0	0
4	7	1	""	"bsg"	13360	11180	180	3036	3048	655	21	134	134	143	73	51	100	100	0	1055	1045	334	31	63	63	71	92	129	98	96	0	2.925	2.967	2.938	3.184	1.780	3.050	0.840	256	1900	95	3894	3896	1.548	2902	992	2914	982	780280	267447	39.795	10.587	0	0	0
4	8	1	""	"bsg"	13760	11170	190	2974	3012	755	25	135	135	145	63	43	100	100	0	1092	1071	306	28	63	63	68	33	48	99	98	0	2.759	2.854	2.838	2.977	1.606	2.951	0.884	270	2038	95	3868	3885	1.464	2839	1029	2877	1008	813171	289108	45.508	30.394	0	0	0
4	9	1	""	"dncic"	14180	11170	180	344	363	169	46	134	134	142	64	45	84	70	0	290	312	169	54	64	64	69	31	44	96	91	0	0.929	0.923	1.015	0.958	3.369	1.027	0.280	260	1888	95	436	477	-0.106	210	226	229	248	94503	81226	3.453	7.839	0	0	0
4	10	1	""	"dncic"	14560	11180	180	373	402	203	50	135	135	143	63	44	88	72	0	333	354	169	47	64	64	70	36	51	98	95	0	0.885	0.921	0.868	0.831	3.056	1.113	0.355	242	1888	91	507	557	-0.176	238	269	267	290	97362	85596	4.111	7.889	0	0	0
4	11	1	""	"dncic"	14960	11180	180	359	396	200	50	139	139	153	129	84	70	39	0	333	338	153	45	64	64	73	56	76	92	85	0	0.818	0.938	0.872	0.858	3.374	2.012	0.202	239	1909	94	489	531	-0.290	220	269	257	274	94650	80859	1.884	4.732	-100	0	1
4	12	1	""	"dncic"	15350	11170	180	330	361	175	48	134	134	142	76	53	82	63	0	287	309	140	45	63	63	68	42	61	96	89	0	0.875	0.923	0.953	0.870	2.961	1.169	0.358	253	1897	93	420	473	-0.193	196	224	227	246	91434	78150	2.882	5.738	0	0	0
4	13	1	""	"btg1"	15830	11160	190	856	878	303	34	131	131	140	69	49	99	98	0	459	465	170	36	61	61	67	36	53	98	98	0	1.822	1.849	1.870	1.836	2.080	2.089	0.654	274	1863	87	1123	1151	0.866	725	398	747	404	240648	127319	10.696	11.056	0	0	0
4	14	1	""	"btg1"	16140	11200	210	939	927	286	30	134	134	148	83	56	99	98	0	477	483	163	33	63	63	70	43	61	98	96	0	1.944	1.888	1.928	1.913	2.121	2.077	0.676	331	2295	94	1219	1213	0.959	805	414	793	420	306729	159717	9.386	9.605	0	0	0
4	15	1	""	"btg1"	16560	11220	200	883	909	270	29	130	130	140	75	53	99	99	0	493	500	149	29	61	61	66	36	54	99	99	0	1.743	1.774	1.824	1.757	1.775	1.948	0.722	329	2225	97	1185	1218	0.802	753	432	779	439	299138	164410	10.253	12.056	0	0	0
4	16	1	""	"btg1"	16930	11180	190	895	924	292	31	128	128	140	76	54	99	99	0	461	468	152	32	61	61	66	34	51	99	99	0	1.918	1.956	1.969	1.949	1.869	2.216	0.655	340	1926	89	1167	1203	0.940	767	400	796	407	314146	159266	10.316	11.824	0	0	0
4	17	1	""	"sp7"	17410	11190	120	277	289	134	46	128	128	137	62	45	75	57	0	196	206	117	56	62	62	67	28	41	80	70	0	1.112	1.118	1.338	1.323	3.927	1.609	0.241	88	779	0	283	305	0.153	149	134	161	144	25443	18103	2.452	4.964	0	0	0
4	18	1	""	"sp7"	17790	11210	230	243	335	670	200	139	139	160	182	113	29	6	0	171	205	208	101	63	63	75	95	126	56	21	0	0.963	1.380	1.099	1.044	3.879	5.156	0.172	426	2633	34	212	338	-0.054	104	108	196	142	142611	87511	0.962	1.368	-100	0	1
4	19	1	""	"sp7"	18160	11180	150	159	187	189	101	157	157	178	124	69	10	3	0	75	97	65	67	68	68	94	117	124	8	2	0	0.286	1.034	1.947	1.912	6.460	2.579	0.147	156	1260	100	9	59	-1.806	2	7	30	29	29241	15133	0.073	0.026	-100	0	1
4	20	1	""	"sp7"	18560	11180	150	182	233	221	94	158	158	182	122	67	20	9	0	78	110	100	90	71	71	91	70	76	17	10	0	3.429	1.923	2.456	2.247	4.314	10.933	0.033	156	1272	100	31	114	1.778	24	7	75	39	36369	17194	0.418	0.271	-100	0	1
4	1	2	""	"ara"	10960	11570	150	136	141	61	43	134	134	142	62	43	17	3	0	65	69	24	34	64	64	66	21	31	16	6	0	2.000	1.400	3.000	3.204	3.988	23859.379	0.000	156	1272	100	3	12	1.000	2	1	7	5	21930	10754	-0.016	0.143	-100	0	1
4	2	2	""	"ara"	11360	11570	150	128	132	56	42	131	131	139	66	47	14	1	0	66	70	24	34	64	64	69	71	102	2	0	0	-1.500	0.167	3.400	3.559	5.093	-1858.712	0.000	156	1272	100	-1	7	Error	-3	2	1	6	20639	10988	-0.106	0.014	-100	0	1
4	3	2	""	"ara"	11760	11570	150	141	146	66	45	132	132	140	65	46	17	5	0	66	69	26	37	63	63	71	74	104	1	0	0	3.000	2.333	3.606	3.716	4.850	11.231	0.007	156	1272	100	12	20	1.585	9	3	14	6	22805	10817	0.092	-0.027	-100	0	1
4	4	2	""	"ara"	12160	11570	150	137	145	62	42	126	126	133	54	40	26	8	0	66	75	46	61	62	62	64	19	29	25	10	0	2.750	1.462	2.833	2.162	3.942	20.477	0.005	156	1272	100	15	32	1.459	11	4	19	13	22666	11728	0.222	0.579	-100	0	1
4	5	2	""	"dntt"	12560	11570	150	148	149	59	39	132	132	157	220	140	0	0	0	77	80	25	31	64	64	83	246	296	0	0	0	1.231	1.063	2.129	2.305	5.027	0.612	0.730	156	1272	100	29	33	0.300	16	13	17	16	23208	12433	-0.036	-0.012	-100	0	1
4	6	2	""	"dntt"	12960	11570	150	150	156	73	46	133	133	142	63	44	24	5	0	82	86	30	34	64	64	68	29	42	32	7	0	0.944	1.045	2.000	2.141	4.011	38.436	0.002	156	1272	100	35	45	-0.083	17	18	23	22	24285	13492	0.222	0.621	-100	0	1
4	7	2	""	"dntt"	13360	11570	150	140	149	70	46	132	132	148	227	153	0	0	0	77	84	35	41	62	62	78	282	361	0	0	0	0.533	0.773	2.154	2.157	4.094	0.766	0.709	156	1272	100	23	39	-0.908	8	15	17	22	23242	13100	0.004	0.021	-100	0	1
4	8	2	""	"dntt"	13760	11570	150	142	150	69	46	131	131	138	59	42	20	5	0	71	77	29	37	64	64	70	40	57	12	1	0	1.571	1.462	2.769	3.038	4.652	84.807	0.000	156	1272	100	18	32	0.652	11	7	19	13	23422	11946	0.203	0.175	-100	0	1
4	9	2	""	"capn3"	14170	11570	180	9785	9691	3173	32	134	134	144	137	95	100	100	0	11935	11504	3876	33	64	64	70	42	60	100	100	0	0.813	0.835	0.817	0.851	1.718	0.825	0.897	263	1889	95	21522	20997	-0.299	9651	11871	9557	11440	2548819	3025609	69.686	272.238	0	0	0
4	10	2	""	"capn3"	14570	11560	170	9949	9582	3126	32	134	134	146	93	63	100	100	0	11409	11173	3760	33	63	63	72	101	140	99	99	0	0.865	0.850	0.844	0.867	1.687	0.840	0.919	271	1525	80	21161	20558	-0.209	9815	11346	9448	11110	2596692	3027803	101.462	109.911	0	0	0
4	11	2	""	"capn3"	14960	11570	190	10204	10011	3371	33	134	134	145	77	53	100	100	0	11998	11798	4004	33	64	64	70	37	52	100	99	0	0.844	0.842	0.832	0.858	1.963	0.835	0.929	266	2046	93	22004	21611	-0.245	10070	11934	9877	11734	2662982	3138310	128.130	316.973	0	0	0
4	12	2	""	"capn3"	15360	11560	190	8899	9059	3183	35	132	132	164	329	200	100	99	0	10739	10918	3951	36	64	64	92	325	353	100	99	0	0.821	0.822	0.820	0.834	1.646	0.810	0.898	286	2022	94	19442	19781	-0.285	8767	10675	8927	10854	2590846	3122499	27.036	33.311	0	0	0
4	13	2	""	"ebf1"	15800	11560	180	633	667	238	35	130	130	162	340	209	79	27	0	513	557	215	38	62	62	94	336	357	76	21	0	1.115	1.085	1.090	1.084	2.030	1.122	0.609	244	1912	94	954	1032	0.157	503	451	537	495	162788	135978	1.485	1.378	-100	0	1
4	14	2	""	"ebf1"	16190	11620	190	833	854	296	34	132	132	141	69	48	99	98	0	711	735	242	32	62	62	67	31	46	99	98	0	1.080	1.073	1.059	1.076	1.908	1.118	0.730	281	2004	92	1350	1395	0.111	701	649	722	673	240079	206420	10.333	21.548	0	0	0
4	15	2	""	"ebf1"	16580	11550	110	426	429	197	45	134	134	148	73	49	89	76	0	340	360	189	52	65	65	79	57	72	92	78	0	1.062	1.000	1.194	1.045	4.255	1.124	0.221	38	512	0	567	590	0.087	292	275	295	295	16314	13671	3.849	4.930	0	0	0
4	16	2	""	"ebf1"	16770	11620	220	721	745	261	35	129	129	138	68	49	99	98	0	658	668	237	35	62	62	67	33	49	99	99	0	0.993	1.017	1.000	1.029	1.945	1.050	0.633	557	2389	30	1188	1222	-0.010	592	596	616	606	415202	371813	8.926	18.212	0	0	0
4	17	2	""	"sp2"	17410	11550	180	713	810	525	64	138	138	155	161	103	77	65	0	527	564	416	73	63	63	69	40	57	82	74	0	1.239	1.341	1.287	1.563	4.029	1.439	0.590	164	1815	0	1039	1173	0.309	575	464	672	501	132866	92470	4.068	12.375	0	0	0
4	18	2	""	"sp2"	17770	11590	230	851	876	261	29	146	146	171	212	123	98	91	0	604	619	192	31	64	64	79	87	110	98	97	0	1.306	1.315	1.319	1.315	1.912	1.422	0.666	460	2607	68	1245	1285	0.385	705	540	730	555	403097	284700	3.325	6.207	0	0	0
4	19	2	""	"sp2"	18210	11600	200	795	1047	1746	166	147	147	179	257	143	96	73	0	529	638	1067	167	66	66	80	87	108	96	94	0	1.400	1.573	1.458	1.520	2.281	1.792	0.699	255	2100	9	1111	1472	0.485	648	463	900	572	267092	162598	3.377	6.414	0	0	0
4	20	2	""	"sp2"	18450	11540	200	829	1353	3224	238	152	152	188	270	143	94	70	0	524	662	758	114	67	67	79	76	96	97	96	0	1.481	2.018	1.460	1.561	2.244	4.318	0.375	342	2007	0	1134	1796	0.567	677	457	1201	595	462642	226312	4.315	7.671	0	0	0
4	1	3	""	"casp1"	10970	11970	200	632	651	247	37	133	133	141	67	47	98	96	0	477	503	201	39	63	63	66	24	36	98	98	0	1.205	1.177	1.142	1.151	2.085	1.272	0.597	299	2349	93	913	958	0.269	499	414	518	440	194500	150330	7.612	18.208	0	0	0
4	2	3	""	"casp1"	11370	11980	190	656	673	238	35	132	132	137	59	43	99	97	0	509	519	200	38	63	63	66	25	37	99	98	0	1.175	1.186	1.131	1.191	1.944	1.251	0.655	277	2035	94	970	997	0.233	524	446	541	456	186462	143900	9.085	18.120	0	0	0
4	3	3	""	"casp1"	11760	11980	190	674	702	261	37	127	127	135	58	42	98	98	0	507	513	198	38	62	62	65	25	38	100	99	0	1.229	1.275	1.244	1.255	2.163	1.367	0.662	280	2028	85	992	1026	0.297	547	445	575	451	196441	143705	9.776	17.920	0	0	0
4	4	3	""	"casp1"	12170	11960	200	613	644	252	39	129	129	136	57	41	99	97	0	509	538	208	38	61	61	65	24	36	99	99	0	1.080	1.080	1.081	1.079	2.054	1.152	0.645	302	2351	91	932	992	0.111	484	448	515	477	194537	162337	8.912	19.708	0	0	0
4	5	3	""	"ecm1"	12570	11970	180	1134	1167	440	37	131	131	137	60	43	100	100	0	555	578	286	49	61	61	64	23	35	98	98	0	2.030	2.004	2.111	2.108	1.882	2.051	0.745	251	1905	91	1497	1553	1.021	1003	494	1036	517	293031	145179	17.167	22.348	0	0	0
4	6	3	""	"ecm1"	12970	11980	180	1171	1214	396	32	133	133	143	79	55	99	99	0	565	577	213	36	62	62	67	38	56	99	99	0	2.064	2.099	2.097	2.139	1.719	2.258	0.727	244	1912	92	1541	1596	1.045	1038	503	1081	515	296151	140870	13.557	13.421	0	0	0
4	7	3	""	"ecm1"	13360	11980	180	1248	1222	391	31	131	131	139	70	50	100	99	0	598	602	239	39	62	62	65	33	50	98	98	0	2.084	2.020	2.099	2.104	2.009	2.110	0.747	250	1902	93	1653	1631	1.059	1117	536	1091	540	305491	150594	15.471	16.273	0	0	0
4	8	3	""	"ecm1"	13760	11970	180	1149	1167	360	30	129	129	136	58	42	100	100	0	554	571	227	39	62	62	64	23	35	99	99	0	2.073	2.039	2.051	2.180	1.960	2.124	0.748	252	1904	97	1512	1547	1.052	1020	492	1038	509	294194	143960	17.776	22.043	0	0	0
4	9	3	""	"casp7"	14180	11970	180	259	273	109	39	132	132	148	154	104	40	7	0	215	230	110	47	63	63	70	39	55	93	81	0	0.836	0.844	0.889	0.870	3.360	2.210	0.145	247	1907	89	279	308	-0.258	127	152	141	167	67458	56854	0.812	4.103	-100	0	1
4	10	3	""	"casp7"	14570	11980	180	266	287	123	42	131	131	143	73	51	73	44	0	214	228	92	40	63	63	70	34	48	95	89	0	0.894	0.945	0.917	0.940	2.665	1.281	0.188	236	1904	86	286	321	-0.162	135	151	156	165	67786	53922	1.973	4.647	-100	0	1
4	11	3	""	"casp7"	14960	11980	180	281	294	128	43	133	133	169	413	244	3	0	0	216	240	108	45	63	63	93	485	521	1	0	0	0.967	0.910	0.974	0.855	3.365	1.261	0.209	251	1889	93	301	338	-0.048	148	153	161	177	73843	60257	0.303	0.303	-100	0	1
4	12	3	""	"casp7"	15350	11960	190	251	271	124	45	136	136	147	83	56	61	31	0	209	221	92	41	64	64	72	88	122	72	38	0	0.793	0.860	0.907	0.841	3.148	1.615	0.159	272	2012	91	260	292	-0.335	115	145	135	157	73827	60140	1.494	1.693	-100	0	1
4	13	3	""	"ela2"	15780	11970	190	538	596	796	133	135	135	148	99	66	95	84	0	329	352	174	49	64	64	75	96	128	93	72	0	1.521	1.601	1.475	1.457	2.074	4.155	0.412	270	2014	95	668	749	0.605	403	265	461	288	161005	94942	4.525	2.885	0	0	0
4	14	3	""	"ela2"	16160	11970	150	171	183	88	48	129	129	140	73	52	32	16	0	81	98	59	60	62	62	68	31	45	37	19	0	2.211	1.500	2.153	2.303	3.722	1.966	0.027	156	991	100	61	90	1.145	42	19	54	36	28563	15324	0.589	0.968	-100	0	1
4	15	3	""	"ela2"	16390	11990	260	565	571	210	36	132	132	142	77	54	98	94	0	370	384	124	32	62	62	68	40	58	99	98	0	1.406	1.363	1.359	1.326	1.936	1.618	0.594	492	3326	95	741	761	0.492	433	308	439	322	280992	188700	5.571	7.900	0	0	0
4	16	3	""	"ela2"	16850	12010	210	425	437	181	41	132	132	140	70	50	92	82	0	288	299	111	37	62	62	67	34	50	98	95	0	1.296	1.287	1.284	1.187	2.497	1.640	0.474	351	2252	82	519	542	0.374	293	226	305	237	153216	104929	4.243	6.824	0	0	0
4	17	3	""	"casp9"	17360	11980	150	129	135	61	45	134	134	143	90	62	7	1	0	66	72	34	47	62	62	66	26	39	16	7	0	-1.250	0.100	2.947	2.962	4.196	1248.723	0.000	156	1272	100	-1	11	Error	-5	4	1	10	21124	11286	-0.089	0.231	-100	0	1
4	18	3	""	"casp9"	17760	11980	150	214	227	100	44	160	160	204	276	135	3	0	0	148	153	70	45	72	72	109	129	118	23	1	0	0.711	0.827	1.193	1.099	3.317	4.365	0.086	156	1272	100	130	148	-0.492	54	76	67	81	35428	23800	0.083	0.341	-100	0	1
4	19	3	""	"casp9"	18070	11990	150	244	303	219	72	185	185	246	485	197	5	1	0	170	206	163	79	85	85	138	229	165	13	3	0	0.694	0.975	1.246	1.063	4.300	12.268	0.020	156	1272	100	144	239	-0.527	59	85	118	121	47207	32147	0.118	0.297	-100	0	1
4	20	3	""	"casp9"	18530	11970	90	529	522	215	41	165	165	227	469	206	20	5	0	155	282	367	130	67	67	114	307	269	20	10	0	4.136	1.660	4.178	2.664	5.146	2.376	0.110	20	404	57	452	572	2.048	364	88	357	215	10437	5634	0.629	0.547	-100	0	1
4	1	4	""	"es10"	10970	12380	170	4180	4143	1035	24	136	136	149	85	57	100	100	0	1804	1749	484	27	64	64	69	30	43	100	99	0	2.324	2.378	2.373	2.470	1.842	2.466	0.873	226	1598	93	5784	5692	1.217	4044	1740	4007	1685	936209	395246	46.988	56.000	0	0	0
4	2	4	""	"es10"	11370	12390	160	4170	4179	1001	23	137	137	143	64	44	100	100	0	1810	1796	463	25	64	64	70	46	65	99	99	0	2.310	2.334	2.279	2.397	1.816	2.440	0.862	226	1450	95	5779	5774	1.208	4033	1746	4042	1732	944449	405910	63.063	37.522	0	0	0
4	3	4	""	"es10"	11770	12380	170	4273	4167	1136	27	126	126	136	64	47	100	100	0	1866	1821	509	27	63	63	67	40	59	99	98	0	2.300	2.299	2.334	2.379	1.973	2.429	0.837	236	1576	86	5950	5799	1.202	4147	1803	4041	1758	983380	429848	62.984	43.850	0	0	0
4	4	4	""	"es10"	12160	12380	180	4167	4170	1124	26	130	130	139	68	48	100	100	0	1842	1822	553	30	63	63	66	24	36	99	99	0	2.269	2.297	2.236	2.406	1.905	2.382	0.865	238	1910	94	5816	5799	1.182	4037	1779	4040	1759	992573	433734	59.279	73.167	0	0	0
4	5	4	""	"cat"	12570	12370	180	366	399	179	44	132	132	140	68	48	89	76	0	276	300	145	48	62	62	67	85	126	85	62	0	1.093	1.122	1.123	1.185	3.052	1.404	0.304	260	1890	95	448	505	0.128	234	214	267	238	103626	77872	3.809	2.741	0	0	0
4	6	4	""	"cat"	12960	12380	180	418	442	190	42	132	132	141	73	51	90	78	0	303	323	148	45	62	62	67	34	50	97	93	0	1.187	1.188	1.167	1.145	3.244	1.425	0.387	244	1908	92	527	571	0.247	286	241	310	261	107743	78776	4.123	7.529	0	0	0
4	7	4	""	"cat"	13360	12370	170	431	451	199	44	132	132	139	69	49	92	83	0	287	326	179	54	62	62	67	33	49	96	92	0	1.329	1.208	1.170	1.216	2.894	1.358	0.361	238	1582	93	524	583	0.410	299	225	319	264	107421	77541	4.522	7.848	0	0	0
4	8	4	""	"cat"	13760	12370	190	418	449	199	44	131	131	137	58	42	93	86	0	305	322	157	48	62	62	65	25	38	97	93	0	1.181	1.223	1.168	1.205	3.006	1.474	0.385	260	2048	97	530	578	0.240	287	243	318	260	116746	83701	5.379	10.280	0	0	0
4	9	4	""	"ezrin"	14160	12360	210	13473	12859	5111	39	135	135	143	70	48	100	100	0	14426	14487	6128	42	63	63	69	60	86	100	99	0	0.929	0.882	0.891	0.904	1.699	0.867	0.926	371	2351	98	27701	27148	-0.106	13338	14363	12724	14424	4770727	5374542	181.657	240.300	0	0	0
4	10	4	""	"ezrin"	14570	12370	220	14870	14270	5070	35	139	139	151	127	84	100	100	0	17157	15942	6010	37	65	65	74	82	110	100	100	0	0.862	0.890	0.891	0.920	1.724	0.878	0.929	400	2498	87	31823	30008	-0.214	14731	17092	14131	15877	5708077	6376647	111.173	193.512	0	0	0
4	11	4	""	"ezrin"	14960	12370	220	13657	13567	5122	37	134	134	166	370	222	99	99	0	15130	14817	5972	40	63	63	88	420	477	99	98	0	0.898	0.910	0.903	0.945	1.807	0.895	0.908	397	2543	96	28590	28187	-0.155	13523	15067	13433	14754	5386292	5882494	36.219	35.069	0	0	0
4	12	4	""	"ezrin"	15370	12360	220	13235	13232	5748	43	135	135	160	333	208	99	99	0	14537	14583	6562	44	64	64	80	245	306	99	99	0	0.905	0.902	0.898	0.936	1.836	0.892	0.927	412	2558	92	27573	27616	-0.144	13100	14473	13097	14519	5451734	6008000	39.255	59.196	0	0	0
4	13	4	""	"catnb"	15770	12360	200	1207	1282	514	40	136	136	189	826	437	69	17	0	1064	1098	442	40	64	64	116	1162	1001	35	0	0	1.071	1.108	1.115	1.111	1.833	1.138	0.769	339	2259	86	2071	2180	0.099	1071	1000	1146	1034	434490	372243	1.323	0.845	-100	0	1
4	14	4	""	"catnb"	16210	12380	200	1385	1408	474	33	133	133	190	838	441	81	20	0	1253	1241	372	29	63	63	118	1178	998	50	0	0	1.052	1.082	1.071	1.057	1.682	1.125	0.784	350	2207	93	2442	2453	0.073	1252	1190	1275	1178	492942	434223	1.453	0.953	-100	0	1
4	15	4	""	"catnb"	16620	12420	280	1348	1376	405	29	133	133	143	78	54	99	99	0	1204	1213	350	28	63	63	72	41	56	100	100	0	1.065	1.081	1.104	1.068	1.640	1.106	0.790	596	3274	95	2356	2393	0.091	1215	1141	1243	1150	819811	723079	15.808	27.829	0	0	0
4	16	4	""	"catnb"	16940	12300	210	307	347	217	62	130	130	140	103	73	67	44	0	233	284	218	76	62	62	69	41	59	86	76	0	1.035	0.977	1.305	1.058	3.548	1.161	0.160	121	2085	0	348	439	0.050	177	171	217	222	42047	34330	2.010	5.244	-100	0	1
4	17	4	""	"f2r"	17360	12380	150	138	154	75	48	134	134	147	137	93	8	0	0	67	70	25	35	61	61	64	20	31	21	9	0	0.667	2.222	3.717	3.329	3.942	706.299	0.000	156	1272	100	10	29	-0.584	4	6	20	9	24002	10973	0.051	0.300	-100	0	1
4	18	4	""	"f2r"	17790	12410	230	352	391	270	69	149	149	224	592	264	4	1	0	167	197	190	96	67	67	106	244	230	9	2	0	2.030	1.862	1.917	2.155	3.199	1.552	0.069	406	2906	75	303	372	1.021	203	100	242	130	158811	79809	0.282	0.373	-100	0	1
4	19	4	""	"f2r"	18220	12380	140	360	377	162	42	178	178	228	293	128	22	1	0	162	184	95	51	75	75	97	98	101	34	13	0	2.092	1.826	2.189	2.153	2.852	9.255	0.013	58	1183	0	269	308	1.065	182	87	199	109	21838	10644	0.509	0.888	-100	0	1
4	20	4	""	"f2r"	18560	12460	190	476	3054	8562	280	167	167	209	253	121	61	37	1	171	421	678	161	72	72	92	107	116	50	33	0	3.121	8.272	4.860	4.846	6.951	54.850	0.036	72	2127	0	408	3236	1.642	309	99	2887	349	219923	30306	11.245	3.075	-100	0	1
4	1	5	""	"ccl12"	10970	12780	180	332	357	161	45	132	132	140	64	45	87	70	0	227	255	125	49	63	63	68	38	55	94	83	0	1.220	1.172	1.085	1.177	3.187	1.547	0.266	254	1891	88	364	417	0.287	200	164	225	192	90589	64692	3.391	4.921	0	0	0
4	2	5	""	"ccl12"	11370	12780	180	351	368	154	41	134	134	141	64	45	87	70	0	250	273	140	51	64	64	67	25	37	95	90	0	1.167	1.120	1.127	1.163	3.186	1.373	0.318	251	1905	92	403	443	0.223	217	186	234	209	92275	68514	3.547	8.240	0	0	0
4	3	5	""	"ccl12"	11760	12780	180	320	362	170	46	131	131	145	156	107	61	26	0	270	292	168	57	63	63	72	231	320	40	8	0	0.913	1.009	0.966	0.953	3.330	0.554	0.343	251	1897	91	396	460	-0.131	189	207	231	229	90853	73382	1.391	0.952	-100	0	1
4	4	5	""	"ccl12"	12160	12770	180	308	344	171	49	130	130	138	60	43	85	68	0	231	256	132	51	62	62	65	22	33	96	91	0	1.053	1.103	1.175	1.117	3.315	1.486	0.276	272	1876	90	347	408	0.075	178	169	214	194	93451	69724	3.433	8.682	0	0	0
4	5	5	""	"f7"	12570	12770	180	303	457	1223	267	129	129	136	56	41	80	67	0	187	245	295	120	62	62	67	74	110	71	44	0	1.392	1.792	1.506	1.431	4.119	4.601	0.458	255	1893	89	299	511	0.477	174	125	328	183	116441	62384	5.732	2.405	-100	0	1
4	6	5	""	"f7"	12980	12760	170	299	348	193	55	129	129	137	60	43	84	63	0	192	233	158	67	62	62	66	27	40	92	80	0	1.308	1.281	1.280	1.329	3.828	1.723	0.207	235	1562	85	300	390	0.387	170	130	219	171	81897	54754	3.517	6.185	0	0	0
4	7	5	""	"f7"	13370	12780	180	292	308	143	46	132	132	138	58	42	79	61	0	188	220	134	60	62	62	66	27	40	90	83	0	1.270	1.114	1.310	1.267	3.497	1.431	0.210	254	1880	96	286	334	0.345	160	126	176	158	78296	55843	2.931	5.704	0	0	0
4	8	5	""	"f7"	13770	12760	190	289	330	176	53	133	133	138	59	42	83	62	0	212	242	144	59	63	63	67	29	43	90	83	0	1.047	1.101	1.229	1.231	3.566	1.516	0.221	260	2041	95	305	376	0.066	156	149	197	179	85758	63003	3.254	6.034	0	0	0
4	9	5	""	"sp1"	14180	12770	190	8165	8018	1539	19	134	134	142	74	52	100	100	0	3484	3360	795	23	62	62	67	53	79	100	99	0	2.347	2.391	2.335	2.528	1.774	2.424	0.925	279	2015	90	11453	11182	1.231	8031	3422	7884	3298	2236958	937433	106.432	62.132	0	0	0
4	10	5	""	"sp1"	14570	12780	200	7997	7870	1581	20	139	139	152	131	86	100	100	0	3356	3338	748	22	64	64	75	129	172	98	97	0	2.387	2.361	2.347	2.463	1.718	2.404	0.932	299	2233	96	11150	11005	1.255	7858	3292	7731	3274	2353043	998139	58.916	25.295	0	0	0
4	11	5	""	"sp1"	14970	12780	190	8405	8207	1619	19	134	134	143	70	48	100	100	0	3468	3385	794	23	63	63	68	37	54	100	100	0	2.429	2.430	2.424	2.526	1.721	2.468	0.922	289	2006	96	11676	11395	1.280	8271	3405	8073	3322	2371776	978370	115.200	89.649	0	0	0
4	12	5	""	"sp1"	15360	12770	200	8523	8323	1670	20	136	136	144	69	47	100	100	0	3511	3422	731	21	64	64	71	47	66	99	99	0	2.433	2.438	2.406	2.498	1.781	2.503	0.917	301	2264	94	11834	11545	1.283	8387	3447	8187	3358	2505162	1030154	118.536	71.298	0	0	0
4	13	5	""	"ccl2"	15780	12770	180	276	305	158	51	136	136	148	80	54	69	45	0	285	307	146	47	65	65	73	51	69	94	84	0	0.636	0.698	0.690	0.659	2.964	0.840	0.291	268	1852	75	360	411	-0.653	140	220	169	242	81774	82233	1.963	4.588	-100	0	1
4	14	5	""	"ccl2"	16210	12770	170	280	330	401	121	132	132	142	71	50	73	51	0	295	346	454	131	63	63	70	49	70	99	92	0	0.638	0.700	0.692	0.585	2.886	0.851	0.736	227	1594	96	380	481	-0.648	148	232	198	283	74902	78573	2.648	5.633	0	0	0
4	15	5	""	"ccl2"	16660	12780	220	258	281	124	44	135	135	147	122	82	50	20	0	286	298	100	33	63	63	76	118	155	89	43	0	0.552	0.621	0.574	0.520	2.960	0.781	0.276	444	2127	77	346	381	-0.857	123	223	146	235	124721	132490	1.098	1.881	-100	0	1
4	16	5	""	"ccl2"	16970	12730	140	239	244	105	43	132	132	145	121	83	40	6	0	193	205	85	41	65	65	84	160	190	35	5	0	0.836	0.800	0.791	0.792	4.111	2.105	0.067	59	1101	51	235	252	-0.258	107	128	112	140	14409	12100	0.818	0.756	-100	0	1
4	17	5	""	"fcgr3"	17360	12780	150	3288	2854	1622	56	170	170	789	1513	191	72	55	0	2288	1854	1175	63	75	75	489	814	166	70	66	0	1.409	1.509	1.544	1.938	2.694	1.452	0.864	156	1272	100	5331	4463	0.495	3118	2213	2684	1779	445199	289299	1.365	1.677	-50	0	0
4	18	5	""	"fcgr3"	17760	12780	150	1060	1131	812	71	191	191	698	1109	158	43	7	0	558	689	533	77	79	79	406	640	157	42	13	0	1.814	1.541	1.536	1.712	2.564	2.406	0.502	156	1272	100	1348	1550	0.859	869	479	940	610	176430	107482	0.390	0.442	-100	0	1
4	19	5	""	"fcgr3"	18190	12810	200	1962	2043	679	33	154	154	268	1711	638	57	3	0	1141	1187	363	30	68	68	117	621	530	95	27	0	1.685	1.688	1.678	1.675	1.541	3.921	0.436	344	2120	84	2881	3008	0.753	1808	1073	1889	1119	702754	408291	1.037	1.723	-100	0	1
4	20	5	""	"fcgr3"	18510	12780	200	1362	1389	437	31	159	159	206	313	151	98	93	0	836	848	373	43	68	68	99	395	398	93	47	0	1.566	1.577	1.613	1.638	1.970	1.620	0.600	333	2033	73	1971	2010	0.647	1203	768	1230	780	462448	282437	3.780	1.896	-100	0	1
4	1	6	""	"ccl20"	10980	13180	190	604	621	279	44	135	135	153	148	96	90	72	0	732	754	331	43	63	63	92	356	386	86	45	0	0.701	0.703	0.699	0.698	2.633	0.408	0.292	265	2047	92	1138	1177	-0.513	469	669	486	691	164649	199680	3.162	1.860	-100	0	1
4	2	6	""	"ccl20"	11370	13190	180	592	632	284	44	136	136	143	68	47	98	93	0	768	790	332	42	64	64	68	24	35	100	99	0	0.648	0.683	0.670	0.645	2.360	0.666	0.559	248	1908	96	1160	1222	-0.626	456	704	496	726	156732	196031	7.191	30.083	0	0	0
4	3	6	""	"ccl20"	11770	13180	180	568	607	283	46	132	132	139	61	43	97	94	0	739	763	377	49	62	62	66	26	39	98	98	0	0.644	0.678	0.652	0.658	2.735	0.615	0.494	251	1901	94	1113	1176	-0.635	436	677	475	701	152297	191409	7.672	26.808	0	0	0
4	4	6	""	"ccl20"	12180	13190	190	583	858	1308	152	131	131	138	62	44	94	89	0	693	962	1360	141	62	62	65	24	36	99	98	0	0.716	0.808	0.730	0.728	2.763	0.916	0.750	287	2017	86	1083	1627	-0.482	452	631	727	900	246242	276227	11.613	37.375	0	0	0
4	5	6	""	"foxg1"	12570	13170	150	142	147	55	37	133	133	141	65	46	18	3	0	75	82	57	69	62	62	66	26	39	30	7	0	0.692	0.700	2.520	2.186	4.679	59.636	0.000	156	1272	100	22	34	-0.531	9	13	14	20	22862	12838	0.092	0.615	-100	0	1
4	6	6	""	"foxg1"	12970	13170	150	135	149	66	44	129	129	135	58	42	21	8	0	75	80	28	35	62	62	68	63	92	7	0	0	0.462	1.111	2.074	2.226	5.280	44.096	0.002	156	1272	100	19	38	-1.114	6	13	20	18	23177	12473	0.241	0.190	-100	0	1
4	7	6	""	"foxg1"	13360	13170	150	140	149	70	46	133	133	141	64	45	18	5	0	75	83	60	72	62	62	67	26	38	29	9	0	0.538	0.762	2.716	2.131	4.771	17.803	0.005	156	1272	100	20	37	-0.894	7	13	16	21	23242	12901	0.125	0.615	-100	0	1
4	8	6	""	"foxg1"	13760	13170	150	154	159	79	49	134	134	140	64	45	18	4	0	74	78	31	39	64	64	69	42	60	10	3	0	2.000	1.786	2.882	2.426	4.193	33.407	0.002	156	1272	100	30	39	1.000	20	10	25	14	24757	12152	0.297	0.214	-100	0	1
4	9	6	""	"ccl3"	14170	13170	200	2046	2050	580	28	131	131	140	69	49	99	99	0	1843	1866	595	31	62	62	68	40	58	100	100	0	1.075	1.064	1.067	1.073	1.685	1.056	0.865	303	2333	96	3696	3723	0.104	1915	1781	1919	1804	621228	565314	27.681	44.950	0	0	0
4	10	6	""	"ccl3"	14560	13170	190	2145	2142	577	26	132	132	141	65	46	100	100	0	1910	1868	590	31	62	62	69	113	163	98	98	0	1.089	1.113	1.121	1.174	1.878	1.104	0.838	291	2007	94	3861	3816	0.123	2013	1848	2010	1806	623196	543707	30.785	15.920	0	0	0
4	11	6	""	"ccl3"	14970	13180	190	2184	2168	636	29	132	132	141	63	44	100	100	0	1903	1923	595	30	63	63	69	41	59	100	100	0	1.115	1.095	1.083	1.102	1.726	1.098	0.839	288	2013	95	3892	3896	0.157	2052	1840	2036	1860	624314	553810	32.175	45.220	0	0	0
4	12	6	""	"ccl3"	15360	13160	200	2149	2173	623	28	138	138	147	72	48	100	100	0	1835	1848	635	34	64	64	72	42	58	99	99	0	1.136	1.141	1.133	1.181	1.660	1.128	0.861	319	2270	94	3782	3819	0.184	2011	1771	2035	1784	693284	589647	28.139	42.286	0	0	0
4	13	6	""	"fxyd2"	15770	13170	200	345	386	233	60	138	138	152	89	58	81	59	0	216	252	270	107	64	64	73	48	65	85	70	0	1.362	1.319	1.302	1.408	3.431	1.278	0.130	300	2267	76	359	436	0.446	207	152	248	188	115918	75660	2.629	3.729	0	0	0
4	14	6	""	"fxyd2"	16170	13180	200	369	411	446	108	134	134	146	114	78	80	51	0	207	245	161	65	63	63	69	48	69	91	70	0	1.632	1.522	1.669	1.548	2.687	3.220	0.359	308	2328	94	379	459	0.707	235	144	277	182	126542	75498	2.325	3.667	0	0	0
4	15	6	""	"fxyd2"	16560	13180	150	142	153	68	44	134	134	148	150	101	3	0	0	62	70	56	80	63	63	66	26	39	10	5	0	-8.000	2.714	4.100	4.028	3.477	9.560	0.035	156	955	100	7	26	Error	8	-1	19	7	23795	10981	0.033	0.154	-100	0	1
4	16	6	""	"fxyd2"	16780	13150	290	351	393	378	96	130	130	141	106	75	84	52	0	210	235	119	50	62	62	68	85	125	73	43	0	1.493	1.520	1.485	1.526	2.947	5.858	0.124	596	4039	72	369	436	0.578	221	148	263	173	234199	140335	2.377	1.965	-100	0	1
4	17	6	""	"krt1-13"	17350	13180	150	127	133	56	42	129	129	137	64	46	13	2	0	63	65	23	35	61	61	65	36	55	5	1	0	-1.000	1.000	3.056	2.949	4.128	457.653	0.000	156	1272	100	0	8	Error	-2	2	4	4	20703	10133	-0.062	0.000	-100	0	1
4	18	6	""	"krt1-13"	17830	13130	140	363	413	217	52	165	165	213	293	137	28	8	0	180	247	317	128	75	75	106	254	239	20	3	0	1.886	1.442	1.862	1.834	4.546	9.849	0.031	91	1125	0	303	420	0.915	198	105	248	172	37607	22476	0.683	0.555	-100	0	1
4	19	6	""	"krt1-13"	18150	13180	150	169	211	159	75	170	170	220	201	91	9	3	0	86	98	53	54	77	77	112	238	212	1	0	0	-0.111	1.952	3.024	2.451	4.588	9.130	0.146	156	1272	100	8	62	Error	-1	9	41	21	32876	15274	-0.045	-0.059	-100	0	1
4	20	6	""	"krt1-13"	18590	13250	70	558	928	1153	124	212	212	404	807	199	30	10	0	323	597	1024	171	89	89	183	251	137	47	27	0	1.479	1.409	2.321	2.558	6.577	1.286	0.050	40	164	19	580	1224	0.565	346	234	716	508	37100	23862	0.649	1.649	-100	0	1
4	1	7	""	"slc2a1"	10980	13580	160	271	282	112	39	135	135	145	70	48	77	47	0	113	138	82	59	64	64	69	28	40	69	42	0	2.776	1.986	2.277	2.314	5.534	5.073	0.062	101	1510	43	185	221	1.473	136	49	147	74	28481	13921	1.957	2.464	-100	0	1
4	2	7	""	"slc2a1"	11350	13580	140	293	324	177	54	134	134	146	72	49	77	55	0	123	170	172	101	64	64	70	47	67	60	32	0	2.695	1.792	3.168	3.075	6.065	3.058	0.042	70	1136	52	218	296	1.430	159	59	190	106	22699	11894	2.472	2.128	-100	0	1
4	3	7	""	"slc2a1"	11770	13570	150	266	288	128	44	132	132	139	64	46	75	53	0	110	137	76	55	62	62	65	19	29	75	60	0	2.792	2.080	2.773	2.411	4.417	7.160	0.058	65	1227	74	182	231	1.481	134	48	156	75	18705	8936	2.328	3.789	0	0	0
4	4	7	""	"slc2a1"	12170	13570	140	253	270	121	44	131	131	147	109	74	56	16	0	131	150	69	46	63	63	73	174	238	8	0	0	1.794	1.598	2.014	1.581	3.349	5.071	0.042	48	1139	30	190	226	0.843	122	68	139	87	12937	7183	1.128	0.443	-100	0	1
4	5	7	""	"mmp12"	12570	13570	170	261	284	122	42	128	128	135	73	54	75	45	0	129	144	65	45	61	61	68	149	219	14	1	0	1.956	1.880	2.000	2.084	3.450	3.976	0.142	260	1552	91	201	239	0.968	133	68	156	83	73715	37519	2.041	0.510	-100	0	1
4	6	7	""	"mmp12"	12970	13580	180	285	300	135	45	128	128	135	58	42	82	63	0	137	153	66	43	62	62	66	26	39	85	67	0	2.093	1.890	2.012	1.950	3.341	3.707	0.193	247	1903	95	232	263	1.066	157	75	172	91	74221	37692	2.845	3.346	0	0	0
4	7	7	""	"mmp12"	13370	13580	170	305	340	151	44	130	130	139	66	47	85	66	0	154	169	88	52	62	62	66	28	42	85	69	0	1.902	1.963	2.192	2.128	3.363	3.393	0.187	215	1579	11	267	317	0.928	175	92	210	107	73170	36233	3.045	3.679	0	0	0
4	8	7	""	"mmp12"	13770	13580	190	284	299	130	43	131	131	139	61	43	78	64	0	135	153	87	56	61	61	66	31	46	78	56	0	2.068	1.826	2.073	2.063	3.208	2.949	0.155	265	2040	93	227	260	1.048	153	74	168	92	79280	40642	2.623	2.806	0	0	0
4	9	7	""	"sp8"	14180	13580	160	1219	1214	312	25	132	132	140	70	50	100	98	0	838	835	285	34	62	62	67	36	53	98	98	0	1.401	1.400	1.402	1.408	1.753	1.418	0.774	199	1485	92	1863	1855	0.486	1087	776	1082	773	241537	166208	15.343	21.333	0	0	0
4	10	7	""	"sp8"	14560	13580	160	1204	1228	312	25	132	132	139	61	43	100	100	0	804	804	268	33	61	61	65	29	44	99	98	0	1.443	1.475	1.460	1.504	1.672	1.503	0.773	204	1476	94	1815	1839	0.529	1072	743	1096	743	250496	164049	17.852	25.483	0	0	0
4	11	7	""	"sp8"	14960	13580	160	1208	1227	353	28	131	131	140	68	48	100	99	0	802	825	254	30	63	63	67	28	41	100	100	0	1.457	1.438	1.521	1.428	1.725	1.503	0.746	201	1483	92	1816	1858	0.543	1077	739	1096	762	246716	165756	15.985	27.071	0	0	0
4	12	7	""	"sp8"	15390	13580	170	1159	1153	334	28	137	137	145	75	51	100	99	0	741	782	371	47	65	65	72	43	59	97	97	0	1.512	1.417	1.492	1.543	2.127	1.388	0.661	233	1576	89	1698	1733	0.596	1022	676	1016	717	268644	182136	13.440	16.512	0	0	0
4	13	7	""	"tnf"	15790	13580	160	556	606	348	57	137	137	148	78	52	87	79	0	379	461	317	68	63	63	71	39	54	93	86	0	1.326	1.178	1.207	1.244	2.573	1.224	0.563	191	1493	92	735	867	0.407	419	316	469	398	115776	88012	5.872	10.000	0	0	0
4	14	7	""	"tnf"	16160	13590	170	494	569	337	59	132	132	143	118	82	80	63	0	368	439	301	68	62	62	67	35	52	93	87	0	1.183	1.159	1.105	1.167	2.839	1.216	0.577	204	1618	96	668	814	0.242	362	306	437	377	116038	89614	3.610	10.629	0	0	0
4	15	7	""	"tnf"	16560	13580	150	124	135	79	58	133	133	145	92	63	8	2	0	63	68	28	41	62	62	70	112	160	1	0	0	-9.000	0.333	2.833	2.734	4.221	-29.426	0.004	156	1209	100	-8	8	Error	-9	1	2	6	21117	10559	-0.109	-0.018	-100	0	1
4	16	7	""	"tnf"	16860	13650	220	644	698	335	47	131	131	141	71	50	96	91	0	509	548	287	52	62	62	69	115	166	93	81	0	1.148	1.167	1.162	1.193	2.417	1.044	0.472	346	2599	63	960	1053	0.199	513	447	567	486	241544	189527	7.845	4.165	0	0	0
4	17	7	""	"nos"	17360	13550	60	253	285	120	42	148	148	154	64	41	75	43	0	123	147	77	52	79	79	92	47	51	43	31	0	2.386	2.015	2.580	1.843	3.844	19.621	0.003	16	166	83	149	205	1.255	105	44	137	68	4555	2345	2.047	1.170	-100	0	1
4	18	7	""	"nos"	17760	13550	100	414	495	445	89	168	168	215	400	186	11	11	0	153	220	170	77	82	82	102	90	88	44	33	0	3.465	2.370	0.643	1.404	4.410	128.247	0.000	9	620	0	317	465	1.793	246	71	327	138	4457	1979	0.700	1.311	-100	0	1
4	19	7	""	"nos"	18140	13600	130	518	613	382	62	196	196	261	343	131	48	18	0	230	321	242	75	86	86	127	231	181	39	12	0	2.236	1.774	1.908	1.814	3.760	0.328	0.197	86	896	35	466	652	1.161	322	144	417	235	52744	27578	1.026	0.840	-100	0	1
4	20	7	""	"nos"	18550	13580	150	220	250	142	56	208	208	285	286	100	5	1	0	94	114	59	51	90	90	145	244	168	0	0	0	3.000	1.750	4.382	5.027	4.437	4.337	0.092	156	1272	100	16	66	1.585	12	4	42	24	39052	17816	-0.122	-0.127	-100	0	1
4	1	8	""	"ifnar2c_1"	10970	13970	190	773	775	217	28	139	139	153	97	63	100	98	0	502	523	192	36	66	66	73	36	49	98	97	0	1.454	1.392	1.439	1.459	1.942	1.526	0.614	287	2021	92	1070	1093	0.540	634	436	636	457	222293	150076	6.412	12.500	0	0	0
4	2	8	""	"ifnar2c_1"	11370	13980	180	831	857	288	33	136	136	148	77	52	99	97	0	546	550	193	35	64	64	71	47	66	97	97	0	1.442	1.484	1.422	1.489	2.158	1.625	0.637	276	1876	96	1177	1207	0.528	695	482	721	486	236598	151781	9.208	10.191	0	0	0
4	3	8	""	"ifnar2c_1"	11770	13970	180	791	830	281	33	135	135	142	71	50	98	98	0	549	550	180	32	63	63	68	43	63	98	97	0	1.350	1.427	1.424	1.459	2.047	1.574	0.657	277	1875	96	1142	1182	0.433	656	486	695	487	230007	152213	9.690	11.209	0	0	0
4	4	8	""	"ifnar2c_1"	12170	13970	190	809	813	279	34	134	134	147	116	78	99	96	0	526	554	213	38	62	62	70	87	124	98	94	0	1.455	1.380	1.378	1.408	1.891	1.426	0.584	303	1985	97	1139	1171	0.541	675	464	679	492	246478	167933	5.741	5.563	0	0	0
4	5	8	""	"pxmp3"	12560	13960	180	321	345	152	44	128	128	137	76	55	82	60	0	259	289	129	44	61	61	64	21	32	98	97	0	0.975	0.952	0.964	0.910	2.973	1.179	0.340	267	1876	91	391	445	-0.037	193	198	217	228	92052	77183	2.737	10.714	0	0	0
4	6	8	""	"pxmp3"	12970	13980	180	366	386	171	44	130	130	138	63	45	89	80	0	297	314	133	42	62	62	66	28	42	98	95	0	1.004	1.016	1.011	0.971	2.829	1.275	0.366	249	1903	93	471	508	0.006	236	235	256	252	96180	78165	3.937	8.857	0	0	0
4	7	8	""	"pxmp3"	13370	13980	180	352	373	170	45	133	133	139	63	45	84	74	0	295	309	128	41	63	63	66	26	39	97	96	0	0.944	0.976	0.974	0.898	2.871	1.256	0.330	249	1907	97	451	486	-0.083	219	232	240	246	92882	76827	3.714	9.346	0	0	0
4	8	8	""	"pxmp3"	13770	13970	190	338	354	151	42	130	130	138	61	44	87	72	0	293	306	121	39	63	63	67	28	41	98	96	0	0.904	0.922	0.885	0.849	2.608	1.130	0.411	261	2046	96	438	467	-0.146	208	230	224	243	92436	79815	3.541	8.536	0	0	0
4	9	8	""	"l-myc"	14180	13970	190	5107	5299	1706	32	132	132	139	68	48	99	99	0	3466	3596	1215	33	61	61	66	29	43	99	99	0	1.461	1.462	1.440	1.575	2.186	1.501	0.833	286	2015	95	8380	8702	0.547	4975	3405	5167	3535	1515605	1028549	75.882	121.724	0	0	0
4	10	8	""	"l-myc"	14570	13980	190	5514	5756	1832	31	130	130	137	60	43	100	100	0	3725	3789	1333	35	61	61	65	29	44	99	99	0	1.469	1.509	1.471	1.600	2.147	1.545	0.824	282	2030	94	9048	9354	0.555	5384	3664	5626	3728	1623243	1068484	93.650	128.414	0	0	0
4	11	8	""	"l-myc"	14980	13970	180	5572	5716	1863	32	131	131	141	83	58	100	100	0	3691	3753	1289	34	63	63	68	31	45	98	98	0	1.500	1.514	1.479	1.597	2.186	1.554	0.840	280	1868	94	9069	9275	0.585	5441	3628	5585	3690	1600389	1050908	67.169	118.871	0	0	0
4	12	8	""	"l-myc"	15370	13960	180	5285	5312	1680	31	134	134	146	93	63	100	100	0	3554	3619	1165	32	63	63	70	35	50	99	99	0	1.476	1.456	1.468	1.483	1.852	1.494	0.856	312	1828	86	8642	8734	0.562	5151	3491	5178	3556	1657205	1129059	55.548	101.400	0	0	0
4	13	8	""	"spry4"	15790	13980	180	574	602	231	38	136	136	147	82	55	99	93	0	353	373	153	41	63	63	68	37	54	98	96	0	1.510	1.503	1.347	1.481	2.046	1.816	0.505	259	1891	96	728	776	0.595	438	290	466	310	155866	96600	5.549	8.243	0	0	0
4	14	8	""	"spry4"	16190	13980	170	567	603	215	35	128	128	138	65	47	99	97	0	359	382	161	42	62	62	68	43	63	99	97	0	1.478	1.484	1.486	1.516	2.128	1.647	0.532	243	1577	92	736	795	0.564	439	297	475	320	146601	92901	7.154	7.302	0	0	0
4	15	8	""	"spry4"	16550	13980	150	532	523	270	51	166	166	286	270	94	66	25	0	339	348	185	53	71	71	162	181	111	73	28	0	1.366	1.289	1.433	1.455	2.318	1.815	0.512	156	1272	100	634	634	0.450	366	268	357	277	81656	54291	0.878	1.028	-100	0	1
4	16	8	""	"spry4"	16950	13980	150	126	134	55	41	125	125	136	71	52	12	1	0	58	60	17	28	60	60	67	153	228	0	0	0	-0.500	100000.000	3.162	3.521	4.560	17.727	0.035	156	1265	100	-1	9	Error	1	-2	9	0	20870	9353	-0.028	-0.046	-100	0	1
4	17	8	""	"mmp9"	17350	13980	150	135	140	56	40	132	132	142	74	52	13	1	0	68	77	38	49	63	63	70	43	61	12	5	0	0.600	0.571	2.615	2.183	4.543	6.959	0.016	156	1272	100	8	22	-0.737	3	5	8	14	21824	11962	-0.027	0.163	-100	0	1
4	18	8	""	"mmp9"	17710	13990	100	337	342	111	32	169	169	210	578	275	0	0	0	188	289	200	69	97	97	129	126	97	42	28	0	1.846	0.901	2.834	2.081	4.629	1.947	0.021	7	613	40	259	365	0.884	168	91	173	192	2391	2021	0.228	1.270	-100	0	1
4	19	8	""	"mmp9"	18150	14020	90	565	737	586	79	199	199	241	202	83	82	29	0	282	409	524	128	89	89	142	233	164	41	17	0	1.896	1.681	1.396	2.332	6.105	1.622	0.335	17	405	78	559	858	0.923	366	193	538	320	12535	6953	2.455	1.146	-100	0	1
4	20	8	""	"mmp9"	18560	14000	120	629	1983	3954	199	186	186	247	640	259	39	23	0	317	672	900	133	78	78	100	93	93	76	55	0	1.854	3.025	2.970	2.877	5.037	11.172	0.161	38	836	53	682	2391	0.891	443	239	1797	594	75355	25532	2.713	6.151	-100	0	1
4	1	9	""	"vegfb"	10970	14370	200	4172	4012	2200	54	143	143	153	76	49	99	98	0	3792	3704	2103	56	67	67	75	39	52	99	98	0	1.082	1.064	1.064	1.091	2.263	1.061	0.877	329	2282	94	7754	7506	0.114	4029	3725	3869	3637	1319877	1218691	50.776	93.051	0	0	0
4	2	9	""	"vegfb"	11370	14370	190	4922	5007	1766	35	141	141	155	95	61	100	100	0	4503	4515	1766	39	65	65	73	44	60	100	99	0	1.077	1.093	1.109	1.135	1.982	1.081	0.871	304	2004	90	9219	9316	0.107	4781	4438	4866	4450	1521999	1372435	51.074	100.955	0	0	0
4	3	9	""	"vegfb"	11770	14370	200	4618	4638	1322	28	138	138	149	94	63	99	99	0	4275	4331	1245	28	64	64	71	42	59	100	100	0	1.064	1.055	1.049	1.074	1.743	1.059	0.853	307	2277	95	8691	8767	0.089	4480	4211	4500	4267	1423797	1329541	47.755	101.429	0	0	0
4	4	9	""	"vegfb"	12160	14370	190	4147	3991	2172	54	133	133	144	90	62	100	100	0	3779	3791	2206	58	63	63	66	29	43	100	100	0	1.080	1.035	1.095	1.086	1.858	1.017	0.852	348	1936	92	7730	7586	0.111	4014	3716	3858	3728	1388766	1319307	42.744	128.448	0	0	0
4	5	9	""	"p4hb"	12570	14370	180	2011	2058	581	28	129	129	139	80	57	100	100	0	868	875	326	37	61	61	64	23	35	99	98	0	2.332	2.370	2.387	2.474	1.776	2.475	0.782	255	1901	92	2689	2743	1.222	1882	807	1929	814	524819	223115	23.988	35.261	0	0	0
4	6	9	""	"p4hb"	12970	14380	170	2209	2211	511	23	129	129	138	67	48	100	100	0	966	959	332	34	62	62	67	46	68	100	100	0	2.301	2.321	2.338	2.427	1.603	2.372	0.803	240	1580	91	2984	2979	1.202	2080	904	2082	897	530571	230144	30.940	19.391	0	0	0
4	7	9	""	"p4hb"	13370	14380	170	2199	2223	607	27	132	132	140	67	47	100	100	0	929	928	314	33	62	62	68	42	61	99	99	0	2.384	2.415	2.393	2.523	1.752	2.554	0.792	238	1586	94	2934	2957	1.253	2067	867	2091	866	529086	220923	31.090	20.476	0	0	0
4	8	9	""	"p4hb"	13770	14370	180	2157	2193	612	27	133	133	140	63	45	100	100	0	916	934	304	32	62	62	68	37	54	100	100	0	2.370	2.362	2.382	2.420	1.629	2.490	0.803	258	1894	90	2878	2932	1.245	2024	854	2060	872	565839	241082	32.587	23.405	0	0	0
4	9	9	""	"il15"	14180	14380	180	758	822	273	33	133	133	142	93	65	100	99	0	312	321	138	42	62	62	68	41	60	96	90	0	2.500	2.660	2.698	2.929	2.149	3.071	0.578	242	1914	96	875	948	1.322	625	250	689	259	199012	77604	7.312	6.171	0	0	0
4	10	9	""	"il15"	14570	14370	170	807	837	256	30	131	131	142	98	69	100	99	0	287	307	140	45	63	63	68	44	64	93	89	0	3.018	2.893	3.025	3.332	2.463	3.279	0.540	246	1578	96	900	950	1.594	676	224	706	244	205830	75630	7.092	5.432	0	0	0
4	11	9	""	"il15"	14980	14370	180	731	862	939	108	135	135	143	68	47	99	96	0	247	437	1091	249	64	64	69	36	52	92	81	0	3.257	1.949	2.923	3.224	2.891	0.981	0.148	254	1900	91	779	1100	1.704	596	183	727	373	219022	111100	10.574	10.222	0	0	0
4	12	9	""	"il15"	15360	14370	180	753	795	279	35	132	132	140	65	46	99	99	0	289	306	132	43	64	64	69	34	49	97	92	0	2.760	2.740	3.059	2.941	2.166	3.187	0.565	264	1888	96	846	905	1.465	621	225	663	242	209948	80655	10.077	6.971	0	0	0
4	13	9	""	"rbms2"	15780	14380	170	365	387	162	41	135	135	171	409	239	15	0	0	289	313	173	55	61	61	86	362	420	19	2	0	1.009	1.000	1.000	0.959	2.808	1.138	0.618	238	1577	86	458	504	0.013	230	228	252	252	92109	74533	0.528	0.627	-100	0	1
4	14	9	""	"rbms2"	16180	14390	170	361	371	170	45	130	130	145	162	111	64	26	0	330	347	177	51	62	62	73	208	284	62	19	0	0.862	0.846	0.818	0.892	3.266	0.909	0.279	229	1594	92	499	526	-0.214	231	268	241	285	85009	79421	1.395	1.317	-100	0	1
4	15	9	""	"rbms2"	16610	14440	250	375	411	179	43	136	136	184	201	109	60	20	0	302	339	166	48	62	62	89	101	113	89	60	0	0.996	0.993	1.034	0.976	2.681	2.145	0.200	491	2992	84	479	552	-0.006	239	240	275	277	202026	166392	1.129	2.475	-100	0	1
4	16	9	""	"rbms2"	16950	14380	150	122	132	65	49	128	128	136	60	44	12	6	0	61	66	28	42	61	61	62	19	30	21	5	0	100000.000	0.800	3.167	3.394	3.281	353.313	0.000	156	1242	100	-6	9	16.610	-6	0	4	5	20599	10236	-0.067	0.211	-100	0	1
4	17	9	""	"mcl1"	17390	14410	260	422	595	816	137	141	141	325	1152	354	5	2	0	191	309	555	179	65	65	159	637	400	4	3	0	2.230	1.861	2.051	2.225	3.809	2.269	0.359	381	3677	0	407	698	1.157	281	126	454	244	226556	117665	0.234	0.235	-100	0	1
4	18	9	""	"mcl1"	17750	14380	150	7117	7298	1421	19	412	412	2693	3149	116	100	62	0	3715	3906	876	22	203	203	1389	1725	124	100	53	0	1.909	1.860	1.877	1.872	1.222	1.867	0.825	156	1254	100	10217	10589	0.933	6705	3512	6886	3703	1138541	609312	1.462	1.459	-50	0	0
4	19	9	""	"mcl1"	18150	14380	150	672	2159	2517	116	425	425	1867	2833	151	25	14	0	345	1004	1310	130	196	196	947	1494	157	21	8	0	1.658	2.146	2.154	2.289	3.101	2.111	0.779	156	1272	100	396	2542	0.729	247	149	1734	808	336734	156571	0.103	0.038	-100	0	1
4	20	9	""	"mcl1"	18500	14400	240	692	980	983	100	191	191	494	1520	307	10	3	0	290	435	486	111	78	78	221	754	341	9	4	0	2.363	2.210	2.103	2.304	3.988	2.196	0.608	219	3403	0	713	1146	1.241	501	212	789	357	214630	95314	0.320	0.284	-100	0	1
4	1	10	""	"sp6"	10970	14770	210	2297	2334	706	30	139	139	151	74	49	100	100	0	1592	1612	461	28	66	66	72	33	45	99	99	0	1.414	1.420	1.438	1.410	1.767	1.485	0.808	329	2440	89	3684	3741	0.500	2158	1526	2195	1546	768041	530374	29.500	46.667	0	0	0
4	2	10	""	"sp6"	11370	14780	200	2345	2365	634	26	140	140	153	100	65	100	100	0	1697	1682	509	30	65	65	72	44	61	98	97	0	1.351	1.376	1.339	1.487	2.147	1.403	0.833	314	2282	94	3837	3842	0.434	2205	1632	2225	1617	742593	528002	22.120	36.591	0	0	0
4	3	10	""	"sp6"	11770	14780	210	2293	2337	597	25	134	134	146	85	58	100	100	0	1638	1621	502	30	64	64	69	37	53	98	97	0	1.372	1.415	1.376	1.514	2.044	1.434	0.815	325	2385	91	3733	3760	0.456	2159	1574	2203	1557	759480	526692	25.776	41.946	0	0	0
4	4	10	""	"sp6"	12170	14770	210	2232	2298	631	27	130	130	136	59	43	100	99	0	1621	1626	455	27	62	62	64	23	35	99	99	0	1.348	1.386	1.343	1.411	1.814	1.424	0.839	353	2350	90	3661	3732	0.431	2102	1559	2168	1564	811255	574024	36.644	67.913	0	0	0
4	5	10	""	"tcof1"	12580	14780	180	623	736	434	58	129	129	136	58	42	97	92	0	671	746	410	54	61	61	64	23	35	98	98	0	0.810	0.886	0.769	0.793	2.432	0.936	0.666	246	1898	97	1104	1292	-0.304	494	610	607	685	181137	183637	10.345	29.652	0	0	0
4	6	10	""	"tcof1"	12960	14780	170	699	820	507	61	128	128	136	58	42	97	92	0	759	853	458	53	62	62	66	28	42	99	98	0	0.819	0.875	0.809	0.767	2.163	0.949	0.755	235	1589	94	1268	1483	-0.288	571	697	692	791	192750	200374	11.793	28.107	0	0	0
4	7	10	""	"tcof1"	13370	14780	170	642	784	484	61	130	130	138	64	46	95	91	0	674	789	447	56	62	62	68	54	79	98	96	0	0.837	0.900	0.888	0.837	2.334	0.955	0.715	239	1581	92	1124	1381	-0.257	512	612	654	727	187477	188681	10.094	13.352	0	0	0
4	8	10	""	"tcof1"	13760	14770	180	607	709	429	60	132	132	138	63	45	96	89	0	692	762	429	56	61	61	66	27	40	99	98	0	0.753	0.823	0.757	0.768	2.283	0.868	0.628	253	1899	95	1106	1278	-0.409	475	631	577	701	179383	192864	9.063	25.778	0	0	0
4	9	10	""	"mut"	14170	14770	180	261	276	126	45	131	131	141	80	56	62	40	0	217	253	164	64	63	63	68	37	54	93	82	0	0.844	0.763	0.974	0.848	3.977	0.791	0.131	226	1918	90	284	335	-0.245	130	154	145	190	62331	57099	1.688	5.000	-100	0	1
4	10	10	""	"mut"	14570	14780	190	266	274	118	43	133	133	143	68	47	71	46	0	247	269	123	45	63	63	67	31	46	97	90	0	0.723	0.684	0.755	0.680	2.893	0.835	0.188	247	2059	91	317	347	-0.468	133	184	141	206	67662	66458	1.926	6.516	-100	0	1
4	11	10	""	"mut"	14970	14780	180	267	290	126	43	135	135	144	66	45	74	49	0	231	252	115	45	63	63	68	29	42	95	87	0	0.786	0.820	0.836	0.851	3.897	1.065	0.157	240	1911	95	300	344	-0.347	132	168	155	189	69492	60441	2.212	6.345	-100	0	1
4	12	10	""	"mut"	15360	14770	180	253	278	125	44	137	137	195	913	468	0	0	0	253	265	126	47	63	63	94	367	390	10	0	0	0.611	0.698	0.757	0.724	3.532	0.204	0.124	250	1890	92	306	343	-0.711	116	190	141	202	69542	66176	0.091	0.466	-100	0	1
4	13	10	""	"zyx"	15790	14780	180	1151	1156	394	34	136	136	149	125	83	99	98	0	918	947	366	38	61	61	73	206	282	99	91	0	1.184	1.151	1.167	1.166	1.782	1.160	0.757	273	1879	92	1872	1906	0.244	1015	857	1020	886	315579	258616	8.056	4.243	0	0	0
4	14	10	""	"zyx"	16150	14780	150	140	170	238	140	129	129	140	71	50	18	4	0	64	73	59	80	62	62	67	28	41	12	4	0	5.500	3.727	3.800	4.169	3.761	5.883	0.292	156	1272	100	13	52	2.459	11	2	41	11	26590	11350	0.423	0.214	-100	0	1
4	15	10	""	"zyx"	16630	14820	280	1481	1493	453	30	127	127	139	128	92	99	99	0	1306	1309	413	31	61	61	64	25	39	99	99	0	1.088	1.095	1.105	1.092	1.585	1.126	0.793	671	3695	89	2599	2614	0.122	1354	1245	1366	1248	1001823	878431	10.578	49.800	0	0	0
4	16	10	""	"zyx"	16950	14780	150	135	146	68	46	127	127	137	78	56	21	3	0	69	76	29	38	60	60	65	27	41	28	12	0	0.889	1.188	3.874	3.428	3.952	19.554	0.014	156	1191	100	17	35	-0.170	8	9	19	16	22710	11916	0.115	0.407	-100	0	1
4	17	10	""	"buffer"	17350	14780	150	139	144	66	45	127	127	145	124	85	5	1	0	62	65	30	46	61	61	69	67	97	1	0	0	12.000	4.250	3.515	3.357	4.856	207.678	0.000	156	1272	100	13	21	3.585	12	1	17	4	22404	10156	-0.008	-0.060	-100	0	1
4	18	10	""	"buffer"	17750	14780	150	134	154	139	90	140	140	195	504	258	0	0	0	64	75	72	96	64	64	78	147	188	1	0	0	100000.000	1.273	3.000	3.124	4.645	0.888	0.630	156	1272	100	-6	25	16.610	-6	0	14	11	23948	11738	-0.081	-0.020	-100	0	1
4	19	10	""	"buffer"	18150	14790	150	160	192	126	65	160	160	468	1539	328	0	0	0	72	91	84	92	69	69	182	568	312	0	0	0	0.000	1.455	3.050	2.502	5.485	7.749	0.124	156	1272	100	3	54	Error	0	3	32	22	29919	14229	-0.179	-0.160	-100	0	1
4	20	10	""	"buffer"	18460	14840	90	2842	3797	3381	89	166	166	183	96	52	100	100	0	1760	4539	7242	159	71	71	88	61	69	86	84	0	1.584	0.813	1.456	1.473	6.198	0.417	0.363	46	400	55	4365	8099	0.664	2676	1689	3631	4468	174678	208777	37.646	72.967	-100	0	0
4	1	11	""	"sp3"	10980	15180	170	346	355	140	39	136	136	153	185	120	55	11	0	234	253	117	46	64	64	72	73	101	85	56	0	1.235	1.159	1.253	1.128	2.854	1.812	0.265	226	1595	84	380	408	0.305	210	170	219	189	80266	57211	1.092	2.479	-100	0	1
4	2	11	""	"sp3"	11380	15180	170	368	392	158	40	140	140	150	80	53	88	70	0	232	251	118	47	64	64	73	52	71	92	77	0	1.357	1.348	1.448	1.276	3.060	1.749	0.291	228	1590	95	396	439	0.440	228	168	252	187	89379	57247	3.025	3.423	0	0	0
4	3	11	""	"sp3"	11780	15190	160	332	355	152	42	133	133	142	66	46	88	72	0	251	266	124	46	63	63	69	34	49	96	92	0	1.059	1.094	1.093	1.040	2.777	1.393	0.272	240	1431	91	387	425	0.083	199	188	222	203	85174	63867	3.227	5.794	0	0	0
4	4	11	""	"sp3"	12160	15180	200	333	357	216	60	130	130	138	62	44	90	73	0	221	232	104	44	62	62	65	26	40	95	88	0	1.277	1.335	1.192	1.252	3.108	2.548	0.229	248	2352	76	362	397	0.353	203	159	227	170	88653	57463	3.532	6.423	0	0	0
4	5	11	""	"plxn1"	12570	15160	200	542	589	241	40	129	129	136	59	43	99	98	0	436	451	195	43	61	61	64	22	34	99	98	0	1.101	1.179	1.205	1.192	2.172	1.297	0.557	301	2320	94	788	850	0.139	413	375	460	390	177208	135620	7.678	17.591	0	0	0
4	6	11	""	"plxn1"	12970	15170	180	572	595	231	38	129	129	137	60	43	96	94	0	456	499	220	44	62	62	67	60	89	98	97	0	1.124	1.066	1.066	1.036	2.356	1.103	0.563	280	1872	97	837	903	0.169	443	394	466	437	166484	139628	7.633	7.200	0	0	0
4	7	11	""	"plxn1"	13370	15160	190	570	616	265	43	131	131	139	68	48	97	94	0	452	479	215	44	62	62	68	60	88	98	95	0	1.126	1.163	1.129	1.163	2.213	1.206	0.490	286	2014	94	829	902	0.171	439	390	485	417	176171	137004	7.015	6.850	0	0	0
4	8	11	""	"plxn1"	13770	15160	190	509	549	252	45	131	131	141	72	51	94	89	0	427	461	218	47	62	62	67	30	44	98	98	0	1.036	1.048	1.058	1.006	2.465	1.134	0.528	304	1999	95	743	817	0.051	378	365	418	399	166792	140169	5.667	13.133	0	0	0
4	9	11	""	"mid1"	14180	15170	170	1134	1168	387	33	131	131	140	81	57	99	99	0	995	1016	367	36	62	62	70	53	75	99	99	0	1.075	1.087	1.093	1.109	2.180	1.100	0.721	253	1567	95	1936	1991	0.104	1003	933	1037	954	295621	257171	12.691	17.849	0	0	0
4	10	11	""	"mid1"	14570	15180	180	1248	1275	442	34	133	133	141	63	44	99	99	0	1028	1020	381	37	63	63	69	34	49	98	97	0	1.155	1.193	1.197	1.239	2.220	1.232	0.665	266	1886	93	2080	2099	0.208	1115	965	1142	957	339090	271419	18.000	27.971	0	0	0
4	11	11	""	"mid1"	14970	15190	190	1227	1249	378	30	134	134	144	73	50	100	99	0	1025	1049	373	35	63	63	68	31	45	99	98	0	1.136	1.131	1.171	1.188	2.038	1.134	0.763	266	2037	92	2055	2101	0.184	1093	962	1115	986	332294	278924	15.137	31.645	0	0	0
4	12	11	""	"mid1"	15350	15160	190	1161	1208	396	32	134	134	167	780	467	76	12	0	1074	1086	385	35	63	63	70	67	95	98	97	0	1.016	1.050	1.010	1.057	2.236	1.057	0.732	289	1995	94	2038	2097	0.023	1027	1011	1074	1023	349029	313859	1.335	15.164	0	0	0
4	13	11	""	"empty"	15750	15180	150	126	169	212	125	135	135	142	67	47	17	8	0	67	70	33	47	63	63	67	34	50	9	1	0	-2.250	4.857	3.333	3.799	3.933	64.002	0.002	156	1272	100	-5	41	Error	-9	4	34	7	26417	10881	0.403	0.088	-100	0	1
4	14	11	""	"empty"	16150	15180	150	125	137	69	50	133	133	143	99	69	9	1	0	62	63	19	30	61	61	64	26	40	10	1	0	-8.000	2.000	3.826	3.944	3.979	11.984	0.132	156	1272	100	-7	6	Error	-8	1	4	2	21379	9829	-0.061	-0.038	-100	0	1
4	15	11	""	"empty"	16550	15180	150	136	145	71	48	125	125	133	58	43	22	8	0	62	67	44	65	60	60	62	25	40	12	3	0	5.500	2.857	3.781	3.061	4.613	49.973	0.001	156	1234	100	13	27	2.459	11	2	20	7	22556	10405	0.207	0.200	-100	0	1
4	16	11	""	"empty"	16950	15180	150	134	145	61	42	123	123	131	56	42	23	8	0	61	63	19	30	60	60	62	22	35	10	1	0	11.000	7.333	3.475	2.935	4.983	-63.849	0.001	156	1272	100	12	25	3.459	11	1	22	3	22573	9786	0.250	0.045	-100	0	1
4	17	11	""	"sp5"	17390	15190	200	1496	1693	1194	70	132	132	178	362	203	81	65	0	691	949	867	91	63	63	91	249	273	62	50	0	2.172	1.762	1.942	2.742	3.806	1.660	0.588	191	2363	0	1992	2447	1.119	1364	628	1561	886	323431	181188	4.185	3.446	-100	0	0
4	18	11	""	"sp5"	17910	15200	270	4018	3994	1343	33	140	140	191	329	172	99	99	0	2351	2342	718	30	62	62	90	212	235	98	97	0	1.694	1.690	1.671	1.750	1.850	1.798	0.820	728	3661	32	6167	6134	0.760	3878	2289	3854	2280	2907450	1704766	11.559	10.623	0	0	0
4	19	11	""	"sp5"	18140	15190	150	474	1099	1114	101	152	152	228	355	155	49	40	0	253	628	739	117	64	64	107	192	179	49	40	0	1.704	1.679	1.806	2.250	3.680	1.749	0.570	156	973	100	511	1511	0.769	322	189	947	564	171443	97925	2.454	2.714	-100	0	1
4	20	11	""	"sp5"	18490	15150	190	3077	3077	1568	50	158	158	208	248	119	99	97	0	1758	1760	694	39	68	68	95	147	154	97	96	0	1.727	1.725	1.698	1.769	2.051	2.154	0.589	330	1886	57	4609	4611	0.788	2919	1690	2919	1692	1015251	580819	11.569	11.327	0	0	0
5	1	1	""	"sp4"	1980	16240	210	355	380	193	50	127	127	137	75	54	82	66	0	245	254	128	50	59	59	92	979	1064	0	0	0	1.226	1.297	1.259	1.331	3.904	2.000	0.293	157	2277	0	414	448	0.294	228	186	253	195	59592	39850	3.240	0.165	-100	0	1
5	2	1	""	"sp4"	2290	16240	260	461	473	179	37	125	125	134	76	56	97	88	0	316	395	1339	338	59	59	64	34	53	96	94	0	1.307	1.036	1.260	1.266	2.486	0.049	0.029	577	3490	85	593	684	0.386	336	257	348	336	272813	227770	4.461	9.735	0	0	0
5	3	1	""	"sp4"	2770	16240	210	450	470	182	38	126	126	135	72	53	97	88	0	306	326	132	40	60	60	63	26	41	97	96	0	1.317	1.293	1.303	1.305	2.436	0.111	0.045	333	2448	94	570	610	0.397	324	246	344	266	156365	108436	4.653	10.115	0	0	0
5	4	1	""	"sp4"	3170	16220	220	441	457	173	37	127	127	137	70	51	96	89	0	295	308	115	37	60	60	65	83	127	95	74	0	1.336	1.331	1.297	1.278	2.259	1.107	0.260	361	2776	94	549	578	0.418	314	235	330	248	165007	111091	4.571	2.928	0	0	0
5	5	1	""	"ccl4"	3620	16220	180	849	877	252	28	128	128	136	64	47	100	100	0	512	521	198	38	61	61	64	22	34	98	96	0	1.599	1.628	1.575	1.741	2.094	1.705	0.689	273	1801	95	1172	1209	0.677	721	451	749	460	239466	142202	11.578	20.773	0	0	0
5	6	1	""	"ccl4"	3950	16220	180	850	885	294	33	127	127	137	67	48	100	98	0	524	540	175	32	61	61	65	28	43	98	98	0	1.562	1.582	1.526	1.543	1.913	1.755	0.684	268	1808	91	1186	1237	0.643	723	463	758	479	237280	144726	11.164	16.964	0	0	0
5	7	1	""	"ccl4"	4370	16220	180	822	834	266	31	127	127	135	65	48	99	97	0	513	516	189	36	62	62	64	25	39	98	97	0	1.541	1.557	1.536	1.592	2.229	1.659	0.693	264	1892	94	1146	1161	0.624	695	451	707	454	220289	136178	10.754	18.080	0	0	0
5	8	1	""	"ccl4"	4770	16200	180	797	810	335	41	127	127	134	60	44	99	98	0	429	446	220	49	62	62	66	28	42	96	94	0	1.826	1.779	1.722	1.980	2.444	1.913	0.646	275	1877	96	1037	1067	0.869	670	367	683	384	222743	122715	11.267	13.571	0	0	0
5	9	1	""	"fyn"	5190	16210	200	306	343	169	49	127	127	140	140	100	60	28	0	274	299	148	49	62	62	71	123	173	75	37	0	0.844	0.911	0.856	0.834	3.399	1.130	0.298	303	2325	96	391	453	-0.245	179	212	216	237	103957	90732	1.450	1.854	-100	0	1
5	10	1	""	"fyn"	5590	16220	190	308	335	146	43	125	125	141	126	89	71	30	0	282	300	140	46	62	62	71	182	256	60	16	0	0.832	0.882	0.890	0.872	2.890	0.601	0.572	294	1998	90	403	448	-0.265	183	220	210	238	98623	88103	1.540	1.258	-100	0	1
5	11	1	""	"fyn"	5980	16210	190	318	338	150	44	134	134	148	123	83	69	30	0	279	296	143	48	64	64	75	182	242	58	16	0	0.856	0.879	0.965	0.927	3.237	1.004	0.283	289	2018	96	399	436	-0.224	184	215	204	232	97587	85638	1.545	1.214	-100	0	1
5	12	1	""	"fyn"	6380	16210	190	303	324	155	47	133	133	145	86	59	72	49	0	262	276	131	47	62	62	68	41	60	92	82	0	0.850	0.893	0.886	0.844	3.288	1.206	0.277	296	2002	89	370	405	-0.234	170	200	191	214	95821	81719	2.081	5.073	-100	0	1
5	13	1	""	"ccl6"	6780	16180	140	283	282	79	28	129	129	136	59	43	91	70	0	145	150	54	36	62	62	67	30	44	86	59	0	1.855	1.739	2.336	2.003	3.412	3.882	0.035	37	1154	0	237	241	0.891	154	83	153	88	10416	5560	2.475	2.767	0	0	0
5	14	1	""	"ccl6"	7190	16220	170	258	320	319	99	130	130	138	63	45	78	50	0	157	234	537	229	62	62	65	23	35	95	78	0	1.347	1.105	1.512	1.441	3.200	0.551	0.381	140	1582	13	223	362	0.430	128	95	190	172	44838	32723	2.889	7.348	0	0	0
5	15	1	""	"ccl6"	7570	16210	190	257	273	199	72	132	132	142	118	83	52	9	0	148	169	96	56	63	63	72	105	145	37	8	0	1.471	1.330	1.559	1.444	3.990	5.532	0.051	147	2041	0	210	247	0.557	125	85	141	106	40132	24881	1.110	0.924	-100	0	1
5	16	1	""	"ccl6"	7980	16200	180	242	243	100	41	130	130	158	596	377	0	0	0	157	165	63	38	62	62	76	303	398	0	0	0	1.179	1.097	1.188	1.229	4.637	3.134	0.031	109	1941	36	207	216	0.238	112	95	113	103	26463	18038	0.143	0.294	-100	0	1
5	17	1	""	"sp7"	8390	16200	180	299	310	124	40	130	130	154	443	287	3	0	0	231	250	107	42	62	62	69	71	102	92	59	0	1.000	0.957	1.046	0.883	2.910	1.307	0.231	262	1887	91	338	368	0.000	169	169	180	188	81306	65393	0.352	2.549	-100	0	1
5	18	1	""	"sp7"	8790	16210	180	317	332	120	36	131	131	143	68	47	87	67	0	240	257	117	45	63	63	70	35	50	96	88	0	1.051	1.036	1.004	1.029	2.855	1.269	0.259	254	1896	97	363	395	0.072	186	177	201	194	84354	65402	2.779	5.343	0	0	0
5	19	1	""	"sp7"	9180	16210	200	325	374	328	87	133	133	142	69	48	85	66	0	258	280	159	56	64	64	70	33	47	94	90	0	0.990	1.116	0.981	1.053	3.395	2.382	0.254	270	2339	92	386	457	-0.014	192	194	241	216	101076	75532	3.362	6.364	0	0	0
5	20	1	""	"sp7"	9580	16190	190	316	331	130	39	134	134	142	64	45	84	65	0	236	258	136	52	65	65	72	38	52	94	84	0	1.064	1.021	1.116	1.049	3.369	1.140	0.240	269	2029	90	353	390	0.089	182	171	197	193	89093	69315	2.953	4.895	0	0	0
5	1	2	""	"ara"	1980	16630	150	127	135	59	43	127	127	137	82	59	10	1	0	61	66	24	36	59	59	114	1310	1149	0	0	0	0.000	1.143	3.552	3.368	4.200	16.660	0.008	156	1272	100	2	15	Error	0	2	8	7	21004	10298	-0.024	-0.037	-100	0	1
5	2	2	""	"ara"	2380	16630	150	139	147	72	48	121	121	130	69	53	21	6	0	72	77	31	40	60	60	64	25	39	24	8	0	1.500	1.529	3.077	2.527	3.593	160.173	0.001	156	1272	100	30	43	0.585	18	12	26	17	22917	11939	0.246	0.520	-100	0	1
5	3	2	""	"ara"	2780	16620	150	126	134	56	41	127	127	136	81	59	10	0	0	61	66	29	43	61	61	75	416	554	0	0	0	100000.000	1.400	3.000	2.488	3.537	0.000	0.000	156	1272	100	-1	12	16.610	-1	0	7	5	20912	10232	-0.025	-0.022	-100	0	1
5	4	2	""	"ara"	3180	16620	150	139	148	71	47	127	127	154	392	254	0	0	0	64	69	27	39	60	60	99	912	921	0	0	0	3.000	2.333	3.333	3.027	3.811	0.001	0.000	156	1272	100	16	30	1.585	12	4	21	9	23037	10693	-0.015	-0.033	-100	0	1
5	5	2	""	"fzd2"	3620	16620	180	516	535	196	36	126	126	153	377	246	53	4	0	377	398	163	40	60	60	71	162	228	88	47	0	1.230	1.210	1.215	1.219	2.426	1.322	0.559	262	1821	93	707	747	0.299	390	317	409	338	140271	104235	1.013	2.019	-100	0	1
5	6	2	""	"fzd2"	3960	16630	180	589	607	216	35	126	126	135	65	48	97	95	0	405	434	186	42	60	60	66	69	104	96	93	0	1.342	1.286	1.293	1.282	2.289	1.381	0.551	262	1827	91	808	855	0.424	463	345	481	374	159112	113662	7.262	5.333	0	0	0
5	7	2	""	"fzd2"	4370	16620	180	513	525	195	37	126	126	133	59	44	97	96	0	361	370	150	40	60	60	63	23	36	97	96	0	1.286	1.287	1.355	1.374	2.394	1.421	0.584	251	1905	91	688	709	0.363	387	301	399	310	131832	92908	6.644	13.348	0	0	0
5	8	2	""	"fzd2"	4770	16610	180	470	483	175	36	128	128	136	65	47	96	92	0	333	352	152	43	61	61	66	31	46	97	95	0	1.257	1.220	1.291	1.238	2.484	1.325	0.522	260	1883	93	614	646	0.330	342	272	355	291	125463	91623	5.338	9.226	0	0	0
5	9	2	""	"ccl7"	5200	16610	180	264	321	611	190	130	130	137	63	45	76	53	0	117	131	56	42	61	61	68	35	51	78	30	0	2.393	2.729	2.361	1.860	4.359	36.685	0.011	80	1983	29	190	261	1.259	134	56	191	70	25714	10486	2.921	1.800	-100	0	1
5	10	2	""	"ccl7"	5590	16620	180	256	283	152	53	133	133	143	78	54	70	37	0	125	174	237	136	62	62	67	29	43	79	53	0	1.952	1.339	1.883	1.589	4.058	4.195	0.013	89	1990	35	186	262	0.965	123	63	150	112	25182	15503	1.795	3.690	-100	0	1
5	11	2	""	"ccl7"	6000	16630	130	262	270	110	40	135	135	213	1018	477	0	0	0	120	131	52	39	64	64	143	968	676	0	0	0	2.268	2.015	2.413	2.275	3.743	17.935	0.011	80	854	26	183	202	1.181	127	56	135	67	21606	10501	0.056	-0.012	-100	0	1
5	12	2	""	"ccl7"	6370	16600	180	240	261	91	34	133	133	141	66	46	78	42	0	137	148	58	39	63	63	69	32	46	83	58	0	1.446	1.506	1.447	1.641	3.357	6.751	0.020	56	1993	34	181	213	0.532	107	74	128	85	14627	8261	1.818	2.469	-100	0	1
5	13	2	""	"g3pdh"	6790	16610	200	53731	51851	12500	24	134	134	150	111	74	100	100	12	16753	16380	4784	29	64	64	73	63	86	100	100	0	3.212	3.170	3.192	3.304	1.789	3.273	0.883	317	2275	95	70286	68033	1.683	53597	16689	51717	16316	16436879	5192446	465.775	258.841	0	0	0
5	14	2	""	"g3pdh"	7190	16610	190	54045	52344	11660	22	140	140	162	129	79	100	100	10	16830	16384	4516	27	66	66	77	68	88	100	100	0	3.216	3.199	3.209	3.321	1.718	3.288	0.895	304	1974	94	70669	68522	1.685	53905	16764	52204	16318	15912677	4980625	404.512	239.809	0	0	0
5	15	2	""	"g3pdh"	7570	16620	190	53198	51486	11810	22	138	138	189	475	251	100	100	8	16980	16314	4761	29	65	65	89	181	203	100	100	0	3.137	3.160	3.192	3.326	1.739	3.217	0.908	304	1946	97	69975	67597	1.649	53060	16915	51348	16249	15651806	4959541	107.994	89.641	0	0	0
5	16	2	""	"g3pdh"	7980	16600	200	52401	50785	12647	24	132	132	149	139	93	100	100	12	16619	16108	4884	30	64	64	72	108	150	100	100	0	3.157	3.157	3.192	3.289	1.719	3.216	0.912	321	2280	96	68824	66697	1.659	52269	16555	50653	16044	16301895	5170675	364.288	148.481	0	0	0
5	17	2	""	"sp2"	8390	16600	200	1485	1503	459	30	130	130	139	74	53	99	99	0	1132	1118	335	29	63	63	69	102	147	97	96	0	1.268	1.301	1.264	1.346	2.302	1.356	0.768	304	2313	90	2424	2428	0.343	1355	1069	1373	1055	456964	339919	18.432	10.284	0	0	0
5	18	2	""	"sp2"	8790	16610	190	2081	2084	726	34	134	134	142	62	43	100	100	0	1371	1407	705	50	63	63	72	98	136	96	96	0	1.489	1.451	1.449	1.558	2.038	1.398	0.736	293	2006	95	3255	3294	0.574	1947	1308	1950	1344	610490	412229	31.323	13.622	0	0	0
5	19	2	""	"sp2"	9180	16610	190	1466	1514	449	29	133	133	143	66	46	100	100	0	1142	1149	351	30	63	63	69	48	69	96	96	0	1.235	1.272	1.241	1.386	2.678	1.311	0.786	296	1998	93	2412	2467	0.305	1333	1079	1381	1086	448237	340167	20.773	22.500	0	0	0
5	20	2	""	"sp2"	9580	16600	200	1437	1646	2880	174	134	134	144	66	45	99	99	0	1093	1196	2031	169	64	64	72	85	118	98	98	0	1.266	1.336	1.305	1.295	1.787	1.415	0.950	305	2326	96	2332	2644	0.340	1303	1029	1512	1132	502112	364670	22.758	13.224	0	0	0
5	1	3	""	"ccl9"	2040	17060	260	354	436	290	66	125	125	136	80	58	82	64	0	342	465	420	90	59	59	67	53	79	93	84	0	0.809	0.766	0.794	0.806	3.719	0.583	0.264	477	3077	52	512	717	-0.306	229	283	311	406	208109	221833	3.750	7.509	-100	0	0
5	2	3	""	"ccl9"	2380	17090	280	1258	1246	422	33	127	127	139	81	58	99	98	0	1204	1185	451	38	60	60	68	54	79	99	99	0	0.989	0.995	1.018	1.017	1.928	0.986	0.742	608	3321	0	2275	2244	-0.016	1131	1144	1119	1125	757585	720178	13.667	20.685	0	0	0
5	3	3	""	"ccl9"	2770	17030	220	1235	1247	411	32	125	125	133	60	45	98	98	0	1292	1299	401	30	61	61	64	26	40	99	99	0	0.902	0.906	0.899	0.890	1.993	0.914	0.762	368	2481	93	2341	2360	-0.149	1110	1231	1122	1238	459015	478131	18.567	47.500	0	0	0
5	4	3	""	"ccl9"	3170	17020	230	1179	1272	1155	90	125	125	133	66	49	99	98	0	1222	1503	3455	229	60	60	76	616	810	93	42	0	0.907	0.795	0.868	0.878	2.087	0.126	0.066	395	2666	88	2216	2590	-0.141	1054	1162	1147	1443	502533	593588	17.258	2.317	0	0	0
5	5	3	""	"gadd45a"	3590	17030	260	1766	1760	528	30	125	125	136	82	60	99	99	0	1096	1129	407	36	59	59	65	62	95	98	97	0	1.582	1.528	1.540	1.551	2.092	1.576	0.763	473	3040	91	2678	2705	0.662	1641	1037	1635	1070	832315	533809	19.805	17.161	0	0	0
5	6	3	""	"gadd45a"	3960	17030	230	1743	1770	537	30	124	124	134	73	54	99	99	0	1119	1141	371	32	59	59	64	59	92	98	98	0	1.527	1.521	1.520	1.530	2.035	1.582	0.773	428	2531	94	2679	2728	0.611	1619	1060	1646	1082	757752	488339	22.411	18.254	0	0	0
5	7	3	""	"gadd45a"	4370	17020	230	1717	1721	528	30	125	125	133	62	46	100	100	0	1069	1087	396	36	61	61	64	28	43	99	98	0	1.579	1.556	1.542	1.628	2.028	1.608	0.763	410	2714	93	2600	2622	0.659	1592	1008	1596	1026	705656	445585	25.613	36.536	0	0	0
5	8	3	""	"gadd45a"	4790	17010	230	1688	1733	587	33	125	125	134	66	49	99	99	0	1023	1051	392	37	61	61	66	33	50	98	98	0	1.625	1.624	1.626	1.678	2.114	1.709	0.757	420	2670	98	2525	2598	0.700	1563	962	1608	990	727676	441578	24.227	29.848	0	0	0
5	9	3	""	"ccnd1"	5190	17010	210	977	996	346	34	126	126	133	59	44	98	98	0	1402	1393	393	28	61	61	64	24	37	100	99	0	0.635	0.653	0.646	0.647	1.767	0.648	0.767	343	2367	98	2192	2202	-0.655	851	1341	870	1332	341473	477867	14.627	55.375	0	0	0
5	10	3	""	"ccnd1"	5590	17020	200	1064	1063	365	34	135	135	143	72	50	99	98	0	1434	1419	423	29	62	62	70	142	202	98	98	0	0.677	0.684	0.668	0.669	1.905	0.673	0.751	326	2275	95	2301	2285	-0.563	929	1372	928	1357	346673	462559	12.778	9.500	0	0	0
5	11	3	""	"ccnd1"	5990	17020	200	1060	1054	343	32	130	130	139	71	51	99	98	0	1448	1432	437	30	62	62	67	32	47	99	99	0	0.671	0.674	0.683	0.668	1.999	0.655	0.752	334	2230	97	2316	2294	-0.576	930	1386	924	1370	351967	478276	12.887	42.656	0	0	0
5	12	3	""	"ccnd1"	6380	17010	220	1114	1129	399	35	131	131	138	64	46	98	98	0	1483	1497	475	31	62	62	66	27	40	99	99	0	0.692	0.695	0.686	0.677	1.958	0.691	0.797	362	2582	97	2404	2433	-0.531	983	1421	998	1435	408551	541794	15.484	53.000	0	0	0
5	13	3	""	"gadd45b"	6780	17000	220	1411	1428	428	29	132	132	140	63	45	99	99	0	720	728	284	39	61	61	65	27	41	99	98	0	1.941	1.943	1.915	2.075	1.930	2.030	0.743	396	2534	92	1938	1963	0.957	1279	659	1296	667	565451	288297	20.444	24.556	0	0	0
5	14	3	""	"gadd45b"	7190	17010	220	1388	1420	461	32	130	130	139	65	46	100	100	0	715	751	326	43	62	62	67	60	89	97	95	0	1.926	1.872	1.887	1.998	2.056	1.955	0.706	380	2519	96	1911	1979	0.946	1258	653	1290	689	539671	285299	19.708	11.400	0	0	0
5	15	3	""	"gadd45b"	7580	17000	220	1350	1373	461	33	130	130	138	69	50	100	99	0	700	713	264	37	61	61	66	56	84	98	98	0	1.909	1.906	1.944	1.967	2.079	2.061	0.728	373	2513	90	1859	1895	0.933	1220	639	1243	652	512262	265908	17.899	11.554	0	0	0
5	16	3	""	"gadd45b"	7990	17000	220	1299	1337	450	33	127	127	135	66	48	99	99	0	651	695	279	40	61	61	64	29	45	99	98	0	1.986	1.909	1.921	1.977	1.940	2.023	0.731	394	2598	95	1762	1844	0.990	1172	590	1210	634	526650	273849	18.212	21.759	0	0	0
5	17	3	""	"ccnd2"	8400	17010	180	394	413	170	41	128	128	138	68	49	95	83	0	402	415	136	32	62	62	66	26	39	100	100	0	0.782	0.807	0.764	0.743	2.071	0.940	0.460	254	1896	95	606	638	-0.355	266	340	285	353	104872	105357	4.044	13.423	0	0	0
5	18	3	""	"ccnd2"	8780	17020	180	345	367	155	42	132	132	139	62	44	89	77	0	397	411	134	32	61	61	65	29	44	99	98	0	0.634	0.671	0.637	0.609	2.385	0.724	0.390	257	1893	93	549	585	-0.657	213	336	235	350	94229	105515	3.677	11.931	0	0	0
5	19	3	""	"ccnd2"	9180	17020	180	368	393	158	40	129	129	138	68	49	95	81	0	387	402	145	36	62	62	66	36	54	98	98	0	0.735	0.776	0.760	0.737	2.478	0.849	0.401	260	1892	96	564	604	-0.444	239	325	264	340	102238	104584	3.750	9.333	0	0	0
5	20	3	""	"ccnd2"	9570	17000	180	347	358	132	36	133	133	144	98	68	82	57	0	375	379	124	32	62	62	67	31	46	100	99	0	0.684	0.710	0.660	0.625	2.345	0.795	0.470	259	1884	93	527	542	-0.548	214	313	225	317	92732	98099	2.184	10.065	0	0	0
5	1	4	""	"gna13"	2000	17430	210	574	595	227	38	125	125	137	198	144	90	60	0	204	225	199	88	59	59	78	639	819	0	0	0	3.097	2.831	3.040	3.251	2.706	0.317	0.487	386	2215	92	594	636	1.631	449	145	470	166	229509	86876	2.313	0.230	-100	0	1
5	2	4	""	"gna13"	2380	17430	150	157	179	96	53	135	135	149	94	63	28	7	0	70	75	38	50	61	61	69	44	63	10	4	0	2.444	3.143	3.392	3.174	5.042	28.930	0.006	156	1181	100	31	58	1.289	22	9	44	14	27937	11748	0.319	0.136	-100	0	1
5	3	4	""	"gna13"	2790	17420	230	558	591	237	40	126	126	135	81	60	97	93	0	186	208	109	52	60	60	63	43	68	87	66	0	3.429	3.142	3.354	3.718	3.154	4.100	0.370	373	2707	95	558	613	1.778	432	126	465	148	220262	77610	5.630	3.372	0	0	0
5	4	4	""	"gna13"	3180	17410	220	440	466	198	42	123	123	130	64	49	95	89	0	170	190	97	51	59	59	61	22	36	92	81	0	2.856	2.618	2.765	2.937	3.141	3.989	0.301	364	2577	94	428	474	1.514	317	111	343	131	169788	69015	5.250	5.864	0	0	0
5	5	4	""	"ccnd3"	3640	17390	220	531	543	207	38	123	123	132	65	49	98	93	0	513	524	195	37	59	59	63	23	36	98	97	0	0.899	0.903	0.904	0.901	2.333	0.945	0.549	330	2328	70	862	885	-0.154	408	454	420	465	179048	173066	6.323	20.043	0	0	0
5	6	4	""	"ccnd3"	3930	17450	200	562	578	203	35	125	125	137	104	75	97	90	0	516	530	183	34	59	59	64	39	60	99	99	0	0.956	0.962	0.942	0.921	2.178	1.002	0.574	296	2079	88	894	924	-0.065	437	457	453	471	171151	156802	4.240	11.949	0	0	0
5	7	4	""	"ccnd3"	4380	17450	190	535	560	197	35	125	125	133	65	48	98	96	0	483	507	176	34	59	59	64	36	56	98	98	0	0.967	0.971	0.967	0.948	2.142	1.036	0.549	293	1980	96	834	883	-0.048	410	424	435	448	164017	148580	6.569	12.306	0	0	0
5	8	4	""	"ccnd3"	4770	17410	190	548	569	219	38	125	125	133	64	48	98	96	0	498	504	173	34	61	61	65	34	52	99	99	0	0.968	1.002	0.941	0.940	2.215	1.084	0.540	300	1990	96	860	887	-0.047	423	437	444	443	170611	151341	6.813	12.912	0	0	0
5	9	4	""	"gpd2"	5200	17420	200	396	415	176	42	126	126	133	59	44	93	84	0	378	393	150	38	61	61	64	24	37	98	98	0	0.852	0.870	0.806	0.821	2.745	0.983	0.448	325	2256	96	587	621	-0.231	270	317	289	332	134948	127673	4.780	13.708	0	0	0
5	10	4	""	"gpd2"	5590	17430	200	404	419	175	41	130	130	139	67	48	92	82	0	370	387	173	44	62	62	70	144	205	85	55	0	0.890	0.889	0.891	0.876	2.852	0.399	0.166	314	2221	96	582	614	-0.168	274	308	289	325	131414	121507	4.179	2.201	0	0	0
5	11	4	""	"gpd2"	5990	17430	200	403	432	183	42	132	132	140	63	45	93	83	0	387	405	171	42	63	63	67	30	44	98	98	0	0.836	0.877	0.879	0.831	2.742	0.953	0.448	308	2211	91	595	642	-0.258	271	324	300	342	133083	124805	4.635	11.267	0	0	0
5	12	4	""	"gpd2"	6370	17410	210	410	446	186	41	131	131	138	64	46	94	85	0	352	386	174	45	62	62	65	25	38	98	96	0	0.962	0.972	0.972	0.959	2.677	1.072	0.477	343	2322	94	569	639	-0.056	279	290	315	324	153139	132487	4.813	12.840	0	0	0
5	13	4	""	"ccr5"	6800	17410	200	535	554	200	36	128	128	136	62	45	98	94	0	356	375	159	42	62	62	65	22	33	98	95	0	1.384	1.361	1.394	1.343	2.435	1.501	0.545	311	2246	91	701	739	0.469	407	294	426	313	172427	116778	6.742	14.091	0	0	0
5	14	4	""	"ccr5"	7190	17410	210	536	561	197	35	129	129	139	122	87	97	83	0	360	377	155	41	63	63	68	63	92	97	91	0	1.370	1.376	1.300	1.405	2.118	2.099	0.361	308	2351	92	704	746	0.454	407	297	432	314	172811	116132	3.459	4.905	0	0	0
5	15	4	""	"ccr5"	7580	17410	200	459	496	205	41	132	132	146	132	90	90	63	0	337	358	162	45	64	64	71	76	107	94	82	0	1.198	1.238	1.235	1.261	2.439	1.367	0.463	295	2262	94	600	658	0.261	327	273	364	294	146216	105531	2.652	3.776	0	0	0
5	16	4	""	"ccr5"	7980	17400	200	487	505	197	39	127	127	135	69	51	97	92	0	331	346	141	40	61	61	64	30	46	98	97	0	1.333	1.326	1.327	1.351	2.446	1.539	0.497	306	2268	95	630	663	0.415	360	270	378	285	154650	105865	5.362	9.400	0	0	0
5	17	4	""	"gpx2"	8400	17390	190	237	249	108	43	133	133	141	67	47	65	37	0	179	189	75	39	62	62	66	52	78	84	56	0	0.889	0.913	1.040	0.984	3.338	1.925	0.125	261	2038	90	221	243	-0.170	104	117	116	127	64961	49346	1.612	2.365	-100	0	1
5	18	4	""	"gpx2"	8790	17400	190	237	253	119	47	132	132	139	64	46	64	41	0	183	197	76	38	61	61	66	53	80	89	63	0	0.861	0.890	0.885	0.837	3.134	1.884	0.157	265	2028	84	227	257	-0.216	105	122	121	136	67026	52272	1.781	2.472	-100	0	1
5	19	4	""	"gpx2"	9180	17410	190	252	260	108	41	130	130	138	59	42	69	51	0	197	202	79	39	62	62	66	28	42	95	89	0	0.904	0.929	1.085	0.949	3.171	1.506	0.187	272	2037	96	257	270	-0.146	122	135	130	140	70738	54950	2.068	4.857	0	0	0
5	20	4	""	"gpx2"	9590	17390	200	229	248	112	45	133	133	142	72	50	60	34	0	172	203	207	101	62	62	67	29	43	94	81	0	0.873	0.816	0.910	0.897	3.390	0.433	0.048	285	2342	90	206	256	-0.196	96	110	115	141	70720	57894	1.472	4.690	-100	0	1
5	1	5	""	"cct3"	2020	17830	210	732	738	315	42	124	124	132	67	50	97	94	0	1125	1111	392	35	59	59	63	28	44	98	96	0	0.570	0.584	0.545	0.566	2.715	0.570	0.656	359	2295	91	1674	1666	-0.811	608	1066	614	1052	265059	398913	9.045	37.429	0	0	0
5	2	5	""	"cct3"	2410	17850	200	712	728	298	40	123	123	137	187	136	93	78	0	1129	1142	418	36	59	59	65	56	86	98	97	0	0.550	0.559	0.533	0.538	2.548	0.608	0.428	329	2047	96	1659	1688	-0.862	589	1070	605	1083	239527	375793	3.160	19.232	0	0	0
5	3	5	""	"cct3"	2770	17830	200	681	705	302	42	126	126	142	144	101	92	84	0	1068	1067	376	35	60	60	71	164	230	97	96	0	0.551	0.575	0.563	0.548	2.624	0.562	0.651	335	2156	94	1563	1586	-0.860	555	1008	579	1007	236154	357504	3.910	6.073	0	0	0
5	4	5	""	"cct3"	3190	17830	200	605	634	273	43	120	120	129	63	48	95	93	0	956	983	347	35	59	59	63	33	52	99	99	0	0.541	0.556	0.529	0.498	2.766	0.534	0.595	336	2249	95	1382	1438	-0.886	485	897	514	924	213004	330358	8.016	27.879	0	0	0
5	5	5	""	"gspt1"	3600	17810	210	462	496	210	42	120	120	129	67	51	96	88	0	868	913	385	42	59	59	64	33	51	99	99	0	0.423	0.440	0.405	0.404	2.630	0.367	0.477	357	2347	92	1151	1230	-1.241	342	809	376	854	177163	325985	5.478	25.727	0	0	0
5	6	5	""	"gspt1"	3990	17840	210	440	472	205	43	123	123	134	102	76	90	76	0	804	868	335	38	60	60	64	31	48	100	100	0	0.426	0.432	0.421	0.387	2.518	0.398	0.416	376	2238	91	1061	1157	-1.231	317	744	349	808	177342	326251	3.314	25.935	0	0	0
5	7	5	""	"gspt1"	4380	17820	220	467	493	204	41	124	124	133	109	81	91	76	0	850	880	355	40	60	60	63	25	39	99	99	0	0.434	0.450	0.434	0.424	2.386	0.403	0.549	357	2466	93	1133	1189	-1.204	343	790	369	820	176110	314224	3.303	32.680	0	0	0
5	8	5	""	"gspt1"	4770	17810	210	488	525	290	55	126	126	135	89	65	95	85	0	850	889	329	37	61	61	65	25	38	99	98	0	0.459	0.482	0.455	0.442	2.605	0.495	0.426	348	2345	89	1151	1227	-1.123	362	789	399	828	182729	309523	4.382	32.960	0	0	0
5	9	5	""	"sp1"	5190	17820	230	7663	7586	1365	17	127	127	136	74	54	100	100	0	3007	2913	713	24	61	61	67	53	79	97	97	0	2.558	2.615	2.561	2.909	2.233	2.650	0.909	412	2628	91	10482	10311	1.355	7536	2946	7459	2852	3125525	1200116	100.676	53.698	0	0	0
5	10	5	""	"sp1"	5580	17820	220	7680	7600	1395	18	133	133	146	79	54	100	100	0	2912	2858	701	24	63	63	70	50	71	97	96	0	2.649	2.672	2.610	2.940	2.321	2.732	0.893	402	2463	93	10396	10262	1.405	7547	2849	7467	2795	3055000	1148741	94.354	55.760	0	0	0
5	11	5	""	"sp1"	5980	17820	220	7766	7865	1765	22	135	135	149	81	54	100	100	0	2953	2906	748	25	63	63	69	42	60	98	98	0	2.640	2.719	2.674	2.918	2.027	2.797	0.897	389	2513	95	10521	10573	1.401	7631	2890	7730	2843	3059583	1130455	95.259	67.548	0	0	0
5	12	5	""	"sp1"	6380	17810	220	7785	7818	1715	21	130	130	139	67	48	100	100	0	2925	2885	671	23	61	61	66	30	45	99	99	0	2.673	2.722	2.679	2.823	1.920	2.824	0.891	400	2502	96	10519	10512	1.418	7655	2864	7688	2824	3127399	1153835	114.612	93.967	0	0	0
5	13	5	""	"cct5"	6790	17810	210	3430	3511	1015	28	130	130	141	99	70	99	99	0	3137	3179	908	28	61	61	66	82	124	99	97	0	1.073	1.084	1.045	1.116	2.007	1.095	0.820	344	2339	96	6376	6499	0.102	3300	3076	3381	3118	1207688	1093544	34.040	37.963	0	0	0
5	14	5	""	"cct5"	7180	17810	200	3567	3549	1017	28	132	132	144	103	71	99	99	0	3252	3243	882	27	63	63	71	89	125	99	98	0	1.077	1.075	1.080	1.073	2.194	1.087	0.849	335	2226	94	6624	6597	0.107	3435	3189	3417	3180	1188823	1086341	33.058	35.640	0	0	0
5	15	5	""	"cct5"	7580	17810	200	3433	3508	1000	28	133	133	145	78	53	100	99	0	3193	3198	961	30	64	64	72	66	91	99	98	0	1.055	1.077	1.072	1.111	2.075	1.077	0.850	324	2263	94	6429	6509	0.077	3300	3129	3375	3134	1136713	1036161	43.115	47.364	0	0	0
5	16	5	""	"cct5"	7980	17800	220	3277	3237	881	27	127	127	136	64	47	100	100	0	3040	2975	868	29	61	61	65	27	41	100	99	0	1.057	1.067	1.047	1.119	2.094	1.067	0.853	362	2665	92	6129	6024	0.080	3150	2979	3110	2914	1171885	1076776	48.453	107.778	0	0	0
5	17	5	""	"gstm2"	8400	17810	200	1779	1767	502	28	131	131	139	63	45	99	99	0	869	872	272	31	62	62	66	26	39	99	98	0	2.042	2.020	2.015	2.077	1.866	2.150	0.774	306	2262	93	2455	2446	1.030	1648	807	1636	810	540567	266942	25.841	31.000	0	0	0
5	18	5	""	"gstm2"	8790	17820	200	1693	1714	496	28	131	131	146	200	136	98	96	0	874	878	305	34	62	62	72	168	233	97	95	0	1.924	1.940	1.953	1.993	1.986	2.018	0.747	299	2231	94	2374	2399	0.944	1562	812	1583	816	512512	262385	7.840	4.798	0	0	0
5	19	5	""	"gstm2"	9170	17810	190	1745	1762	493	27	134	134	154	218	141	99	99	0	871	856	291	33	63	63	76	183	240	96	93	0	1.994	2.053	1.998	2.175	1.917	2.148	0.794	292	1970	89	2419	2421	0.996	1611	808	1628	793	514395	249808	7.376	4.262	0	0	0
5	20	5	""	"gstm2"	9570	17790	190	1618	1670	528	31	139	139	150	77	51	99	99	0	827	829	281	33	63	63	72	91	126	97	97	0	1.936	1.999	2.004	2.045	1.959	2.152	0.740	300	2001	98	2243	2297	0.953	1479	764	1531	766	501066	248756	19.740	8.319	0	0	0
5	1	6	""	"cct6a"	2000	18230	210	366	423	283	66	123	123	133	68	51	84	68	0	376	491	479	97	58	58	66	56	84	93	87	0	0.764	0.693	0.757	0.720	3.449	0.424	0.237	497	2009	49	561	733	-0.388	243	318	300	433	210255	244004	4.265	7.589	-100	0	0
5	2	6	""	"cct6a"	2360	18230	280	1261	1284	448	34	123	123	133	67	50	98	98	0	1544	1539	439	28	59	59	66	54	81	99	99	0	0.766	0.784	0.779	0.749	2.028	0.787	0.733	593	3235	89	2623	2641	-0.385	1138	1485	1161	1480	761598	912573	17.179	27.278	0	0	0
5	3	6	""	"cct6a"	2760	18210	210	1236	1249	429	34	126	126	138	129	93	98	97	0	1519	1539	487	31	60	60	70	156	222	97	97	0	0.761	0.759	0.755	0.755	2.150	0.734	0.678	357	2221	93	2569	2602	-0.394	1110	1459	1123	1479	445820	549472	8.612	9.417	0	0	0
5	4	6	""	"cct6a"	3170	18230	220	1161	1184	423	35	125	125	133	70	52	100	98	0	1417	1426	480	33	59	59	65	55	84	99	98	0	0.763	0.775	0.768	0.779	2.054	0.769	0.765	381	2610	97	2394	2426	-0.390	1036	1358	1059	1367	451232	543150	15.014	24.745	0	0	0
5	5	6	""	"h2dmb1"	3610	18200	190	344	368	151	41	123	123	131	68	51	91	77	0	233	247	105	42	59	59	63	26	41	96	93	0	1.270	1.303	1.270	1.280	2.593	1.921	0.335	288	1946	91	395	433	0.345	221	174	245	188	106048	71238	3.485	7.077	0	0	0
5	6	6	""	"h2dmb1"	3960	18230	190	366	376	131	34	123	123	130	58	44	96	84	0	259	276	110	39	60	60	63	21	33	99	97	0	1.221	1.171	1.228	1.133	2.470	1.377	0.434	264	1960	92	442	469	0.288	243	199	253	216	99192	72929	4.241	10.143	0	0	0
5	7	6	""	"h2dmb1"	4360	18210	180	372	377	137	36	124	124	130	57	43	94	86	0	241	254	102	40	60	60	63	21	33	97	95	0	1.370	1.304	1.325	1.276	2.955	1.636	0.380	271	1868	95	429	447	0.454	248	181	253	194	102275	68879	4.333	9.095	0	0	0
5	8	6	""	"h2dmb1"	4760	18220	190	353	380	158	41	122	122	129	57	44	93	85	0	252	262	107	40	61	61	65	28	43	97	93	0	1.209	1.284	1.270	1.258	2.707	1.658	0.353	276	2032	95	422	459	0.274	231	191	258	201	104909	72253	4.404	7.036	0	0	0
5	9	6	""	"cct7"	5200	18220	200	2648	2691	847	31	127	127	135	77	57	99	99	0	2644	2663	780	29	60	60	68	58	85	98	98	0	0.976	0.985	0.968	1.001	2.110	0.997	0.825	319	2199	89	5105	5167	-0.035	2521	2584	2564	2603	858425	849367	33.195	44.741	0	0	0
5	10	6	""	"cct7"	5560	18230	200	2798	2801	894	31	130	130	146	98	67	99	98	0	2686	2679	783	29	61	61	69	52	75	99	98	0	1.016	1.020	1.017	1.042	1.973	1.037	0.835	318	2208	93	5293	5289	0.023	2668	2625	2671	2618	890595	852063	27.092	50.192	0	0	0
5	11	6	""	"cct7"	5970	18240	200	2736	2775	837	30	132	132	148	99	66	99	99	0	2691	2628	815	31	63	63	70	49	70	98	98	0	0.991	1.030	1.008	1.057	2.029	1.033	0.819	315	2280	93	5232	5208	-0.013	2604	2628	2643	2565	874074	827754	26.535	52.204	0	0	0
5	12	6	""	"cct7"	6370	18210	200	2605	2608	865	33	131	131	140	65	46	100	99	0	2606	2583	855	33	62	62	67	36	53	100	99	0	0.972	0.983	0.981	1.000	2.071	0.983	0.818	327	2250	91	5018	4998	-0.041	2474	2544	2477	2521	852791	844641	37.969	69.889	0	0	0
5	13	6	""	"hck"	6800	18210	200	283	294	127	43	133	133	140	64	45	74	57	0	192	217	109	50	62	62	65	27	41	98	90	0	1.154	1.039	1.098	0.998	3.304	1.616	0.185	290	2266	94	280	316	0.207	150	130	161	155	85312	62964	2.406	5.630	0	0	0
5	14	6	""	"hck"	7190	18220	190	296	318	135	42	130	130	142	78	54	81	53	0	196	215	92	42	63	63	69	61	88	87	56	0	1.248	1.237	1.202	1.165	2.951	1.370	0.142	265	1991	86	299	340	0.320	166	133	188	152	84147	56976	2.256	2.393	0	0	0
5	15	6	""	"hck"	7580	18230	190	279	304	128	42	133	133	147	126	85	55	22	0	201	221	106	47	62	62	69	53	76	90	67	0	1.050	1.075	1.079	1.069	3.088	1.766	0.187	288	1953	91	285	330	0.070	146	139	171	159	87625	63544	1.246	2.868	-100	0	1
5	16	6	""	"hck"	7970	18210	180	275	299	135	45	132	132	143	125	87	56	22	0	198	206	88	42	61	61	66	31	46	95	83	0	1.044	1.152	1.131	1.150	2.763	2.579	0.205	267	1847	92	280	312	0.062	143	137	167	145	79927	54906	1.248	4.516	-100	0	1
5	17	6	""	"mmel"	8390	18200	230	295	311	130	41	129	129	138	73	52	77	57	0	156	174	81	46	60	60	64	40	62	88	63	0	1.729	1.596	1.774	1.631	2.893	2.671	0.175	384	2736	85	262	296	0.790	166	96	182	114	119402	67000	2.370	2.750	0	0	0
5	18	6	""	"mmel"	8780	18210	230	313	334	143	42	129	129	138	74	53	83	62	0	164	185	86	46	60	60	65	44	67	87	62	0	1.769	1.640	1.689	1.590	3.349	2.909	0.220	376	2677	92	288	330	0.823	184	104	205	125	125431	69459	2.649	2.727	0	0	0
5	19	6	""	"mmel"	9180	18200	220	327	355	169	47	132	132	149	189	126	51	14	0	167	180	82	45	62	62	69	79	114	64	21	0	1.857	1.890	2.029	1.941	3.263	3.866	0.208	362	2580	88	300	341	0.893	195	105	223	118	128418	65106	1.090	1.405	-100	0	1
5	20	6	""	"mmel"	9590	18200	230	298	310	125	40	133	133	143	71	49	78	56	0	149	165	79	47	62	62	69	69	100	61	22	0	1.897	1.718	1.841	1.748	3.378	4.304	0.038	392	2824	94	252	280	0.924	165	87	177	103	121707	64762	2.352	1.391	-100	0	1
5	1	7	""	"tnc"	2050	18660	200	454	485	215	44	125	125	134	68	50	95	87	0	268	298	156	52	59	59	68	186	273	57	13	0	1.574	1.506	1.615	1.515	2.794	1.818	0.342	335	2087	84	538	599	0.654	329	209	360	239	162542	99895	5.162	1.237	-100	0	1
5	2	7	""	"tnc"	2370	18650	210	416	434	187	43	123	123	131	69	52	93	82	0	255	274	128	46	58	58	62	37	59	95	90	0	1.487	1.440	1.314	1.429	2.931	1.821	0.345	334	2130	88	490	527	0.572	293	197	311	216	145047	91460	4.391	5.730	0	0	0
5	3	7	""	"tnc"	2750	18620	200	385	402	164	40	122	122	133	71	53	91	79	0	230	254	122	48	58	58	63	67	106	88	65	0	1.529	1.429	1.398	1.416	2.891	1.869	0.345	326	2248	96	435	476	0.613	263	172	280	196	131057	82720	3.789	2.851	0	0	0
5	4	7	""	"tnc"	3170	18630	210	349	372	165	44	122	122	130	61	46	90	78	0	241	261	123	47	58	58	62	64	103	90	69	0	1.240	1.232	1.248	1.242	2.910	1.150	0.223	344	2429	88	410	453	0.310	227	183	250	203	127951	89885	3.967	3.109	0	0	0
5	5	7	""	"n-myc"	3600	18620	210	761	792	280	35	125	125	135	67	49	99	98	0	590	624	253	40	60	60	64	28	43	99	98	0	1.200	1.183	1.179	1.179	2.224	1.214	0.670	326	2481	92	1166	1231	0.263	636	530	667	564	258081	203555	9.806	20.000	0	0	0
5	6	7	""	"n-myc"	4010	18620	200	781	848	483	56	129	129	138	66	47	98	97	0	646	743	784	105	61	61	65	24	36	97	96	0	1.115	1.054	1.131	1.172	2.801	0.731	0.480	323	2231	84	1237	1401	0.157	652	585	719	682	273838	240028	10.758	28.250	0	0	0
5	7	7	""	"n-myc"	4380	18630	200	772	795	261	32	129	129	136	65	47	98	98	0	631	639	223	34	60	60	63	22	34	99	99	0	1.126	1.150	1.140	1.153	1.972	1.195	0.679	303	2208	87	1214	1245	0.171	643	571	666	579	240910	193545	10.138	26.182	0	0	0
5	8	7	""	"n-myc"	4760	18620	200	800	847	300	35	125	125	135	97	71	100	99	0	611	627	230	36	60	60	68	126	185	97	95	0	1.225	1.273	1.221	1.269	1.874	1.333	0.635	315	2274	96	1226	1289	0.293	675	551	722	567	266661	197528	7.340	4.437	0	0	0
5	9	7	""	"sp8"	5240	18630	180	1266	1244	333	26	126	126	135	72	53	98	98	0	757	764	230	30	60	60	64	28	43	98	98	0	1.636	1.588	1.622	1.583	2.089	1.665	0.762	288	1727	89	1837	1822	0.710	1140	697	1118	704	358166	220161	15.403	25.000	0	0	0
5	10	7	""	"sp8"	5550	18630	190	1185	1212	346	28	128	128	137	74	54	99	99	0	740	742	239	32	60	60	64	37	57	97	96	0	1.554	1.589	1.561	1.689	2.465	1.684	0.723	300	1853	94	1737	1766	0.636	1057	680	1084	682	363536	222701	14.527	18.324	0	0	0
5	11	7	""	"sp8"	6000	18630	190	1155	1170	298	25	130	130	140	76	54	99	99	0	727	738	220	29	62	62	67	33	49	99	99	0	1.541	1.538	1.541	1.569	1.870	1.609	0.751	293	1953	98	1690	1716	0.624	1025	665	1040	676	342670	216129	13.553	20.333	0	0	0
5	12	7	""	"sp8"	6370	18610	190	1213	1213	347	28	127	127	141	77	54	98	98	0	751	765	233	30	62	62	67	32	47	98	97	0	1.576	1.545	1.568	1.592	1.878	1.649	0.730	298	1944	92	1775	1789	0.656	1086	689	1086	703	361332	228003	13.922	21.813	0	0	0
5	13	7	""	"ifnabr1"	6790	18600	230	637	664	242	36	132	132	141	74	52	98	96	0	455	475	177	37	62	62	66	29	43	98	98	0	1.285	1.288	1.324	1.257	2.212	1.445	0.593	398	2726	96	898	945	0.362	505	393	532	413	264302	188865	7.068	14.103	0	0	0
5	14	7	""	"ifnabr1"	7200	18600	210	676	715	270	37	132	132	145	92	63	98	94	0	453	480	191	39	62	62	69	73	105	98	94	0	1.391	1.395	1.424	1.364	2.189	1.559	0.530	366	2295	93	935	1001	0.476	544	391	583	418	261545	175551	6.196	5.630	0	0	0
5	15	7	""	"ifnabr1"	7580	18600	210	712	737	263	35	131	131	144	83	57	98	97	0	474	493	202	40	63	63	68	54	79	97	96	0	1.414	1.409	1.427	1.489	2.363	1.486	0.577	372	2241	95	992	1036	0.500	581	411	606	430	274182	183537	7.145	7.870	0	0	0
5	16	7	""	"ifnabr1"	7990	18590	230	649	695	282	40	130	130	139	74	53	99	97	0	447	471	212	45	61	61	66	44	66	97	96	0	1.345	1.378	1.336	1.382	2.093	1.498	0.563	408	2746	90	905	975	0.428	519	386	565	410	283429	192133	7.514	9.205	0	0	0
5	17	7	""	"prph1"	8380	18530	80	267	319	226	70	138	138	144	61	42	81	54	0	103	305	632	207	71	71	79	34	43	45	36	0	4.031	0.774	3.151	1.846	7.839	0.097	0.010	11	358	51	161	415	2.011	129	32	181	234	3514	3356	2.869	6.647	-100	0	1
5	18	7	""	"prph1"	8830	18590	120	278	289	62	21	130	130	142	64	45	94	72	0	113	111	31	27	65	65	72	30	41	66	38	0	3.083	3.457	2.642	3.740	3.276	10.567	0.020	18	857	52	196	205	1.624	148	48	159	46	5199	1991	2.297	1.300	-100	0	1
5	19	7	""	"prph1"	9180	18570	110	269	277	44	15	142	142	155	104	67	69	7	0	146	144	48	33	69	69	93	262	281	0	0	0	1.649	1.800	1.966	2.675	4.573	5.845	0.025	13	674	59	204	210	0.722	127	77	135	75	3605	1871	1.173	0.195	-100	0	1
5	20	7	""	"prph1"	9570	18590	150	253	304	214	70	136	136	143	66	46	80	44	0	113	119	41	34	64	64	71	41	57	61	10	0	2.388	3.055	2.371	2.480	2.577	17.281	0.005	47	1284	4	166	223	1.256	117	49	168	55	14301	5579	2.439	1.171	-100	0	1
5	1	8	""	"lgals9"	2020	19040	200	252	269	135	50	127	127	136	71	52	73	38	0	124	172	336	195	60	60	76	322	423	0	0	0	1.953	1.268	2.068	1.935	4.871	0.005	0.000	104	2296	56	189	254	0.966	125	64	142	112	28026	17839	1.873	0.298	-100	0	1
5	2	8	""	"lgals9"	2370	19060	190	252	277	128	46	125	125	134	68	50	72	47	0	128	172	137	79	60	60	65	53	81	62	32	0	1.868	1.357	2.453	1.908	5.645	1.244	0.046	74	2054	32	195	264	0.901	127	68	152	112	20463	12727	2.103	2.019	-100	0	1
5	3	8	""	"lgals9"	2750	19040	170	264	258	78	30	125	125	133	63	47	75	58	0	121	138	64	46	61	61	68	44	64	58	31	0	2.317	1.727	2.452	2.076	4.355	3.301	0.019	41	1711	0	199	210	1.212	139	60	133	77	10563	5652	1.984	1.591	-100	0	1
5	4	8	""	"lgals9"	3200	19040	160	248	257	87	33	124	124	133	62	46	78	48	0	132	144	64	44	61	61	65	27	41	89	62	0	1.746	1.602	2.119	1.660	3.983	4.013	0.069	74	1522	29	195	216	0.804	124	71	133	83	19024	10637	2.000	2.926	-100	0	1
5	5	8	""	"spp1"	3630	19030	170	8537	8159	3900	47	135	135	150	87	58	100	100	0	4644	4251	2056	48	63	63	75	52	69	98	97	0	1.834	1.916	1.922	2.050	2.726	2.014	0.837	279	1478	79	12983	12212	0.875	8402	4581	8024	4188	2276244	1186158	92.057	80.308	0	0	0
5	6	8	""	"spp1"	3950	19020	170	9043	8730	3621	41	130	130	141	80	56	100	100	0	4811	4542	2080	45	62	62	68	38	55	99	98	0	1.877	1.920	1.915	2.060	2.434	1.985	0.826	244	1513	95	13662	13080	0.908	8913	4749	8600	4480	2130141	1108162	107.363	117.737	0	0	0
5	7	8	""	"spp1"	4380	19020	150	1905	2060	1340	65	154	154	1748	3448	197	12	0	0	1149	1242	882	71	69	69	923	1824	197	17	1	0	1.621	1.625	1.638	1.518	2.299	1.992	0.866	156	1272	100	2831	3079	0.697	1751	1080	1906	1173	321340	193728	0.090	0.175	-100	0	1
5	8	8	""	"spp1"	4780	19020	150	2391	2376	1516	63	174	174	1609	3227	200	23	0	0	1284	1387	1007	72	74	74	861	1725	200	30	4	0	1.832	1.677	1.725	1.716	2.099	1.929	0.843	156	1272	100	3427	3515	0.873	2217	1210	2202	1313	370715	216420	0.238	0.305	-100	0	1
5	9	8	""	"mmp7"	5210	19030	210	461	486	203	41	126	126	135	65	48	95	90	0	344	363	160	44	60	60	65	30	46	97	96	0	1.180	1.188	1.121	1.165	2.676	1.367	0.451	374	2271	86	619	663	0.239	335	284	360	303	181611	135910	5.400	9.933	0	0	0
5	10	8	""	"mmp7"	5560	19040	220	418	451	187	41	127	127	135	65	48	96	88	0	326	345	158	45	60	60	64	34	53	96	96	0	1.094	1.137	1.127	1.111	2.813	1.298	0.412	368	2488	94	557	609	0.130	291	266	324	285	165981	127099	4.862	8.265	0	0	0
5	11	8	""	"mmp7"	5990	19030	220	429	460	205	44	128	128	136	62	45	94	87	0	318	348	159	45	61	61	65	27	41	98	97	0	1.171	1.157	1.150	1.120	2.576	1.354	0.442	366	2592	91	558	619	0.228	301	257	332	287	168320	127417	5.226	10.481	0	0	0
5	12	8	""	"mmp7"	6380	19000	220	420	456	199	43	131	131	141	65	46	94	86	0	320	337	156	46	63	63	68	31	45	97	95	0	1.125	1.186	1.242	1.163	2.780	1.439	0.393	395	2572	95	546	599	0.170	289	257	325	274	180206	133082	4.846	8.677	0	0	0
5	13	8	""	"vegfa"	6800	19000	210	325	354	166	46	134	134	146	78	53	81	62	0	106	131	80	61	63	63	69	36	52	54	32	0	4.442	3.235	3.538	3.668	4.102	6.082	0.096	308	2390	90	234	288	2.151	191	43	220	68	108943	40434	2.667	1.722	-100	0	1
5	14	8	""	"vegfa"	7200	19020	190	373	394	161	40	130	130	143	77	53	88	74	0	103	134	85	63	62	62	67	38	56	54	32	0	5.927	3.667	4.109	4.249	4.046	6.563	0.081	274	2023	91	284	336	2.567	243	41	264	72	107894	36683	3.260	1.763	-100	0	1
5	15	8	""	"vegfa"	7590	19020	200	322	344	154	44	133	133	145	85	58	80	54	0	103	126	76	60	63	63	68	33	48	54	36	0	4.725	3.349	3.445	3.878	4.750	6.498	0.112	299	2257	93	229	274	2.240	189	40	211	63	102771	37808	2.341	1.758	-100	0	1
5	16	8	""	"vegfa"	7980	19000	200	375	404	183	45	130	130	140	71	50	87	74	0	101	132	95	71	61	61	66	32	48	56	34	0	6.125	3.859	4.686	4.513	4.797	6.731	0.098	291	2156	92	285	345	2.615	245	40	274	71	117454	38474	3.718	2.063	-100	0	1
5	17	8	""	"odc"	8360	19000	190	641	656	284	43	128	128	139	66	47	97	94	0	1050	1068	404	37	62	62	66	27	40	99	98	0	0.519	0.525	0.496	0.519	2.657	0.488	0.585	350	1915	81	1501	1534	-0.946	513	988	528	1006	229677	373903	7.833	37.111	0	0	0
5	18	8	""	"odc"	8790	19010	190	715	735	274	37	129	129	169	590	349	49	3	0	1116	1115	426	38	62	62	91	493	541	90	56	0	0.556	0.575	0.580	0.571	2.231	1.022	0.574	300	2008	94	1640	1659	-0.847	586	1054	606	1053	220427	334608	0.959	2.077	-100	0	1
5	19	8	""	"odc"	9180	19010	190	699	730	290	39	131	131	172	598	347	46	3	0	1100	1134	410	36	62	62	91	495	543	95	53	0	0.547	0.559	0.532	0.525	2.276	0.529	0.640	296	2001	90	1606	1671	-0.870	568	1038	599	1072	215949	335804	0.933	2.107	-100	0	1
5	20	8	""	"odc"	9580	19000	200	664	719	532	73	131	131	139	69	49	98	95	0	1039	1097	575	52	62	62	64	22	34	99	99	0	0.546	0.568	0.529	0.531	2.148	0.602	0.484	307	2314	97	1510	1623	-0.873	533	977	588	1035	220685	336861	8.406	46.955	0	0	0
5	1	9	""	"il13ra1"	1980	19440	150	158	192	126	65	125	125	139	87	62	31	16	0	71	92	62	67	60	60	69	61	88	18	7	0	3.000	2.094	2.671	2.147	6.647	15.708	0.005	156	1180	100	44	99	1.585	33	11	67	32	29900	14378	0.609	0.377	-100	0	1
5	2	9	""	"il13ra1"	2310	19470	260	322	400	680	170	134	134	286	559	195	4	0	0	172	311	1672	537	62	62	188	470	250	1	0	0	1.709	1.068	1.636	1.679	3.774	0.048	0.008	518	3563	75	298	515	0.773	188	110	266	249	207342	161315	0.204	0.262	-100	0	1
5	3	9	""	"il13ra1"	2780	19430	150	154	172	89	51	141	141	173	123	71	13	1	0	71	86	60	69	63	63	87	69	79	12	3	0	1.625	1.348	1.946	1.935	4.811	2.935	0.103	156	1272	100	21	54	0.700	13	8	31	23	26896	13449	-0.008	-0.014	-100	0	1
5	4	9	""	"il13ra1"	3180	19430	150	148	182	118	64	137	137	165	110	66	20	7	0	74	110	91	82	64	64	85	68	80	24	13	0	1.100	0.978	1.774	1.870	4.218	2.317	0.145	156	1272	100	21	91	0.138	11	10	45	46	28350	17089	0.155	0.368	-100	0	1
5	5	9	""	"rbl1"	3600	19420	200	183	199	100	50	123	123	132	67	50	46	21	0	173	187	94	50	60	60	63	27	42	86	72	0	0.531	0.598	0.820	0.762	5.149	3.898	0.019	167	2345	33	173	203	-0.913	60	113	76	127	33185	31244	1.000	4.593	-100	0	1
5	6	9	""	"rbl1"	4000	19440	200	212	216	99	45	124	124	134	78	58	54	22	0	175	193	105	54	60	60	63	24	38	85	70	0	0.765	0.692	0.688	0.936	4.564	1.550	0.048	148	2364	50	203	225	-0.386	88	115	92	133	32037	28598	1.051	5.417	-100	0	1
5	7	9	""	"rbl1"	4380	19420	150	131	139	61	43	128	128	139	73	52	14	2	0	66	79	43	54	63	63	78	53	67	12	4	0	1.000	0.688	3.211	2.686	5.913	11.357	0.004	156	1266	100	6	27	0.000	3	3	11	16	21748	12382	0.000	0.019	-100	0	1
5	8	9	""	"rbl1"	4750	19400	150	191	211	78	36	130	130	140	69	49	49	24	0	215	223	113	50	64	64	82	62	75	79	60	0	0.404	0.509	0.570	0.543	4.659	0.444	0.041	79	1177	0	212	240	-1.308	61	151	81	159	16678	17592	1.029	2.274	-100	0	1
5	9	9	""	"mad"	5240	19440	180	786	802	247	30	126	126	134	68	50	100	98	0	442	459	177	38	60	60	63	21	33	98	97	0	1.728	1.694	1.697	1.747	1.949	1.825	0.652	300	1713	92	1042	1075	0.789	660	382	676	399	240744	137555	9.824	18.857	0	0	0
5	10	9	""	"mad"	5550	19440	200	796	814	255	31	128	128	135	60	44	99	98	0	412	426	150	35	60	60	63	23	36	97	97	0	1.898	1.874	1.882	1.947	2.026	2.098	0.660	303	2113	94	1020	1052	0.924	668	352	686	366	246617	129035	11.317	15.783	0	0	0
5	11	9	""	"mad"	5980	19430	190	712	732	237	32	127	127	133	61	45	99	98	0	384	405	157	38	61	61	64	28	43	98	98	0	1.811	1.759	1.809	1.807	2.107	1.946	0.622	303	2001	88	908	949	0.857	585	323	605	344	221650	122631	9.820	12.179	0	0	0
5	12	9	""	"mad"	6370	19410	190	685	707	223	31	127	127	138	67	48	99	99	0	369	385	151	39	62	62	66	27	40	97	96	0	1.818	1.796	1.837	1.866	2.189	1.987	0.598	307	1982	95	865	903	0.862	558	307	580	323	217146	118060	8.493	11.815	0	0	0
5	13	9	""	"tcn2"	6800	19410	200	363	388	145	37	131	131	140	68	48	94	80	0	215	224	100	44	61	61	66	30	45	95	86	0	1.506	1.577	1.577	1.587	2.489	2.156	0.332	319	2275	89	386	420	0.591	232	154	257	163	123856	71613	3.647	5.267	0	0	0
5	14	9	""	"tcn2"	7190	19430	200	358	380	150	39	131	131	139	64	46	91	79	0	208	214	91	42	61	61	66	39	59	90	76	0	1.544	1.627	1.528	1.661	3.268	2.289	0.309	292	2262	95	374	402	0.627	227	147	249	153	110961	62521	3.766	3.795	0	0	0
5	15	9	""	"tcn2"	7590	19410	200	384	422	245	58	134	134	145	77	53	90	73	0	215	241	128	53	63	63	68	35	51	94	84	0	1.645	1.618	1.640	1.617	2.655	2.718	0.282	301	2282	93	402	466	0.718	250	152	288	178	126891	72670	3.597	4.943	0	0	0
5	16	9	""	"tcn2"	7990	19400	220	358	372	150	40	129	129	139	73	52	89	73	0	206	221	104	47	61	61	65	26	40	96	88	0	1.579	1.519	1.602	1.481	2.900	2.116	0.337	349	2644	94	374	403	0.659	229	145	243	160	129945	77204	3.192	6.000	0	0	0
5	17	9	""	"mupar1"	8410	19410	210	736	772	301	38	129	129	136	62	45	99	99	0	564	571	206	36	61	61	65	26	40	98	96	0	1.207	1.261	1.206	1.270	2.206	1.401	0.614	364	2330	92	1110	1153	0.271	607	503	643	510	281055	208023	10.258	19.462	0	0	0
5	18	9	""	"mupar1"	8780	19430	210	760	820	454	55	130	130	138	62	44	99	98	0	538	589	454	77	61	61	66	33	50	97	96	0	1.321	1.307	1.325	1.381	2.241	1.288	0.374	342	2297	97	1107	1218	0.402	630	477	690	528	280298	201521	11.000	15.848	0	0	0
5	19	9	""	"mupar1"	9180	19420	210	722	754	247	32	132	132	140	70	50	98	98	0	563	568	203	35	62	62	66	26	39	98	98	0	1.178	1.229	1.226	1.242	2.257	1.292	0.654	333	2389	95	1091	1128	0.236	590	501	622	506	251031	189306	8.771	19.308	0	0	0
5	20	9	""	"mupar1"	9580	19410	210	702	727	270	37	132	132	149	296	198	89	46	0	549	567	195	34	62	62	70	185	264	97	76	0	1.170	1.178	1.178	1.140	2.165	2.350	0.130	347	2441	97	1057	1100	0.227	570	487	595	505	252240	196825	1.953	2.686	-100	0	1
5	1	10	""	"sp6"	1980	19840	150	2391	2288	804	35	168	168	786	1050	133	91	55	0	1663	1585	657	41	75	75	523	735	140	86	63	0	1.400	1.404	1.394	1.471	1.911	1.560	0.678	156	1272	100	3811	3630	0.485	2223	1588	2120	1510	356977	247287	1.430	1.445	-50	0	0
5	2	10	""	"sp6"	2380	19840	150	2320	2059	912	44	165	165	689	994	144	78	57	0	1424	1352	685	50	73	73	461	708	153	76	46	0	1.595	1.481	1.430	1.592	2.218	1.513	0.709	156	1272	100	3506	3173	0.674	2155	1351	1894	1279	321161	210883	1.378	1.258	-100	0	1
5	3	10	""	"sp6"	2950	19830	340	2427	2418	658	27	140	140	175	135	77	99	99	0	1688	1677	473	28	64	64	91	92	101	98	98	0	1.408	1.412	1.413	1.441	1.830	1.464	0.800	934	4664	82	3911	3891	0.494	2287	1624	2278	1613	2258038	1566703	16.615	17.239	0	0	0
5	4	10	""	"sp6"	3390	19830	150	129	138	62	44	131	131	159	129	81	3	0	0	60	62	19	30	64	64	89	95	106	0	0	0	0.500	-3.500	3.222	2.856	3.746	1.622	0.240	156	1024	100	-6	5	-1.000	-2	-4	7	-2	21497	9658	-0.163	-0.284	-100	0	1
5	5	10	""	"wdr12"	3600	19840	200	608	634	243	38	121	121	129	64	49	97	95	0	888	929	325	34	59	59	64	41	64	98	98	0	0.587	0.590	0.589	0.568	2.151	0.564	0.656	318	2022	96	1316	1383	-0.769	487	829	513	870	201576	295392	7.891	21.098	0	0	0
5	6	10	""	"wdr12"	3990	19850	190	628	648	231	35	137	137	160	100	62	97	92	0	934	955	286	29	67	67	86	63	73	99	99	0	0.566	0.575	0.566	0.550	1.991	0.562	0.645	282	1992	97	1358	1399	-0.821	491	867	511	888	182828	269305	4.880	13.794	0	0	0
5	7	10	""	"wdr12"	4380	19840	190	622	647	225	34	137	137	158	96	60	96	94	0	954	966	289	29	67	67	84	58	69	98	98	0	0.547	0.567	0.546	0.547	2.055	0.553	0.654	282	2019	92	1372	1409	-0.870	485	887	510	899	182318	272285	5.094	15.207	0	0	0
5	8	10	""	"wdr12"	4780	19820	200	610	628	226	35	125	125	134	81	60	99	95	0	939	951	314	33	61	61	64	22	34	98	98	0	0.552	0.565	0.523	0.544	2.011	0.539	0.662	310	2289	96	1363	1393	-0.857	485	878	503	890	194568	294752	6.099	40.318	0	0	0
5	9	10	""	"phdla3"	5230	19830	200	8980	8836	2265	25	131	131	144	89	61	100	99	0	7184	7046	1729	24	61	61	68	49	72	100	99	0	1.242	1.246	1.242	1.255	2.222	1.268	0.873	351	2064	91	15972	15690	0.313	8849	7123	8705	6985	3101329	2473062	97.663	142.408	0	0	0
5	10	10	""	"phdla3"	5550	19840	200	8914	8681	2275	26	129	129	139	67	48	100	99	0	7078	6873	1843	26	61	61	65	29	44	100	99	0	1.252	1.255	1.249	1.265	2.439	1.273	0.858	346	2079	94	15802	15364	0.324	8785	7017	8552	6812	3003472	2377894	127.493	234.759	0	0	0
5	11	10	""	"phdla3"	5990	19840	200	8525	8349	2279	27	128	128	134	57	42	100	100	0	6739	6561	1784	27	61	61	65	31	47	100	99	0	1.257	1.265	1.256	1.298	2.090	1.284	0.878	340	2231	97	15075	14721	0.330	8397	6678	8221	6500	2838651	2230688	144.123	209.548	0	0	0
5	12	10	""	"phdla3"	6370	19810	210	8210	7989	2195	27	128	128	137	67	48	100	100	0	6510	6261	1909	30	62	62	67	29	43	99	99	0	1.253	1.268	1.258	1.351	2.269	1.270	0.893	366	2308	94	14530	14060	0.325	8082	6448	7861	6199	2924111	2291531	117.194	213.586	0	0	0
5	13	10	""	"il7r"	6810	19820	210	444	472	194	41	130	130	145	185	127	79	37	0	203	239	136	56	62	62	69	90	130	72	37	0	2.227	1.932	2.115	2.180	3.102	2.452	0.332	351	2293	94	455	519	1.155	314	141	342	177	165639	83791	1.768	1.889	-100	0	1
5	14	10	""	"il7r"	7170	19820	190	483	502	218	43	133	133	150	201	134	76	41	0	218	252	185	73	62	62	68	97	142	71	35	0	2.244	1.942	2.243	2.295	3.063	1.746	0.416	307	1906	94	506	559	1.166	350	156	369	190	154190	77392	1.751	1.897	-100	0	1
5	15	10	""	"il7r"	7590	19830	200	460	491	201	40	134	134	147	78	53	94	82	0	220	250	139	55	62	62	68	32	47	94	85	0	2.063	1.899	2.217	2.010	2.661	2.441	0.338	316	2248	95	484	545	1.045	326	158	357	188	155308	78999	4.410	5.688	0	0	0
5	16	10	""	"il7r"	7980	19820	200	456	491	208	42	128	128	135	67	49	94	88	0	210	234	123	52	60	60	64	23	35	95	90	0	2.187	2.086	2.153	2.199	2.630	2.731	0.372	363	2179	78	478	537	1.129	328	150	363	174	178294	84787	5.313	7.391	0	0	0
5	17	10	""	"buffer"	8380	19810	150	134	139	59	42	130	130	137	74	54	15	0	0	59	62	18	29	60	60	63	23	36	11	3	0	-4.000	4.500	3.200	2.903	4.321	148.537	0.000	156	1272	100	3	11	Error	4	-1	9	2	21642	9686	0.027	-0.043	-100	0	1
5	18	10	""	"buffer"	8780	19800	150	129	142	66	46	130	130	138	67	48	16	5	0	64	77	102	132	61	61	65	27	41	12	4	0	-0.333	0.750	2.573	2.709	4.144	6.082	0.003	156	1272	100	2	28	Error	-1	3	12	16	22220	12056	0.060	0.444	-100	0	1
5	19	10	""	"buffer"	9180	19800	150	125	141	73	51	128	128	136	58	42	20	3	0	58	62	18	29	61	61	64	22	34	15	1	0	1.000	13.000	2.739	2.680	4.545	35.183	0.004	156	1272	100	-6	14	0.000	-3	-3	13	1	21961	9697	0.086	-0.091	-100	0	1
5	20	10	""	"buffer"	9580	19800	150	148	197	617	313	130	130	137	66	48	19	5	0	65	69	28	40	60	60	65	36	55	8	2	0	3.600	7.444	4.698	4.100	3.925	272.260	0.002	156	1272	100	23	76	1.848	18	5	67	9	30730	10698	0.909	0.111	-100	0	1
5	1	11	""	"sp3"	1950	20220	110	328	337	135	40	138	138	178	229	128	43	3	0	216	235	123	52	64	64	96	90	93	67	43	0	1.250	1.164	1.496	1.690	3.946	18.385	0.016	55	596	0	342	370	0.322	190	152	199	171	18555	12936	0.694	1.544	-100	0	1
5	2	11	""	"sp3"	2380	20240	150	148	183	114	62	148	148	194	147	75	12	5	0	66	95	77	81	69	69	123	577	469	0	0	0	0.000	1.346	2.116	2.093	4.109	0.012	0.004	156	1272	100	-3	61	Error	0	-3	35	26	28604	14897	-0.075	-0.049	-100	0	1
5	3	11	""	"sp3"	2800	20260	200	326	342	131	38	127	127	144	93	64	81	54	0	233	267	454	170	59	59	70	67	95	91	66	0	1.144	1.034	1.127	1.052	2.867	0.192	0.076	305	2207	84	373	423	0.194	199	174	215	208	104274	81452	2.129	2.940	0	0	0
5	4	11	""	"sp3"	3160	20240	200	314	332	130	39	123	123	129	59	45	90	73	0	220	234	110	47	58	58	61	28	45	95	89	0	1.179	1.188	1.214	1.148	2.995	1.540	0.309	315	2185	85	353	385	0.238	191	162	209	176	104455	73662	3.441	6.179	0	0	0
5	5	11	""	"rrm2"	3630	20230	200	220	238	104	43	123	123	131	62	47	67	39	0	334	355	137	38	59	59	70	262	374	53	5	0	0.353	0.389	0.411	0.373	2.948	0.361	0.212	346	2126	82	372	411	-1.502	97	275	115	296	82303	122858	1.726	1.088	-100	0	1
5	6	11	""	"rrm2"	3970	20230	210	234	247	102	41	130	130	142	69	48	62	37	0	336	344	127	36	62	62	78	349	447	24	0	0	0.380	0.415	0.409	0.384	2.928	0.415	0.231	326	2268	90	378	399	-1.396	104	274	117	282	80391	112298	1.522	0.762	-100	0	1
5	7	11	""	"rrm2"	4390	20230	200	222	230	97	42	131	131	140	64	45	60	33	0	331	392	731	186	62	62	66	25	37	100	100	0	0.338	0.300	0.397	0.339	2.989	0.025	0.013	320	2262	93	360	429	-1.565	91	269	99	330	73552	125590	1.406	13.040	0	0	0
5	8	11	""	"rrm2"	4770	20210	210	220	233	97	41	125	125	132	74	56	57	30	0	337	354	134	37	60	60	63	25	39	100	99	0	0.343	0.367	0.386	0.356	2.859	0.424	0.131	346	2361	92	372	402	-1.544	95	277	108	294	80616	122341	1.365	11.640	0	0	0
5	9	11	""	"myd116"	5230	20220	200	599	618	231	37	127	127	136	73	53	97	95	0	584	595	213	35	60	60	66	40	60	99	98	0	0.901	0.918	0.851	0.897	2.078	0.956	0.600	329	2090	91	996	1026	-0.150	472	524	491	535	203395	195859	6.603	13.225	0	0	0
5	10	11	""	"myd116"	5550	20230	210	604	632	265	41	126	126	135	63	46	97	95	0	594	599	215	35	61	61	65	28	43	98	98	0	0.897	0.941	0.903	0.898	2.337	1.013	0.560	338	2214	95	1011	1044	-0.157	478	533	506	538	213780	202357	7.889	19.071	0	0	0
5	11	11	""	"myd116"	5970	20240	210	565	591	233	39	126	126	135	110	81	96	83	0	594	597	216	36	61	61	66	72	109	97	96	0	0.824	0.868	0.849	0.815	2.315	1.037	0.467	354	2392	95	972	1001	-0.279	439	533	465	536	209209	211201	4.145	7.375	0	0	0
5	12	11	""	"myd116"	6380	20210	220	582	611	237	38	131	131	141	109	77	96	88	0	557	579	225	38	61	61	67	71	105	98	97	0	0.909	0.927	0.953	0.915	2.153	0.895	0.527	360	2655	94	947	998	-0.138	451	496	480	518	220096	208281	4.312	7.211	0	0	0
5	13	11	""	"selenbp1"	6800	20220	220	521	543	196	36	131	131	138	61	44	98	95	0	169	185	89	48	61	61	66	31	46	87	74	0	3.611	3.323	3.674	3.856	2.645	4.230	0.383	370	2621	95	498	536	1.852	390	108	412	124	200738	68359	6.639	3.839	0	0	0
5	14	11	""	"selenbp1"	7180	20230	220	543	560	194	34	134	134	146	154	105	94	70	0	164	190	98	51	61	61	67	37	55	87	63	0	3.971	3.302	3.992	3.973	2.809	4.124	0.309	358	2648	95	512	555	1.990	409	103	426	129	200634	67973	2.688	3.324	0	0	0
5	15	11	""	"selenbp1"	7600	20220	220	564	598	246	41	134	134	147	79	53	97	93	0	164	185	104	56	63	63	69	54	78	76	44	0	4.257	3.803	4.337	4.351	2.778	4.866	0.204	350	2598	95	531	586	2.090	430	101	464	122	209456	64847	5.709	2.148	-100	0	1
5	16	11	""	"selenbp1"	7980	20210	220	540	550	196	35	128	128	135	70	51	97	92	0	157	173	86	49	60	60	63	26	41	89	75	0	4.247	3.735	4.100	4.168	2.764	5.016	0.350	382	2576	94	509	535	2.086	412	97	422	113	210254	66257	5.929	4.231	0	0	0
5	17	11	""	"sp5"	8420	20210	190	3742	3615	910	25	129	129	143	131	91	98	98	0	2198	2140	556	25	61	61	71	127	178	98	97	0	1.691	1.677	1.722	1.646	2.017	1.739	0.828	282	1997	89	5750	5565	0.758	3613	2137	3486	2079	1019550	603526	26.504	16.291	0	0	0
5	18	11	""	"sp5"	8790	20220	190	3673	3592	926	25	129	129	144	130	90	99	99	0	2137	2113	657	31	62	62	71	108	152	97	97	0	1.708	1.688	1.681	1.769	2.262	1.581	0.596	280	1988	96	5619	5514	0.772	3544	2075	3463	2051	1005729	591723	26.523	18.907	0	0	0
5	19	11	""	"sp5"	9180	20220	180	3678	3700	856	23	130	130	137	63	45	100	100	0	2192	2159	621	28	61	61	66	33	50	100	99	0	1.665	1.702	1.673	1.774	1.873	1.741	0.837	276	1876	96	5679	5668	0.736	3548	2131	3570	2098	1021080	595881	56.556	63.424	0	0	0
5	20	11	""	"sp5"	9570	20200	190	3844	3955	1245	31	130	130	139	77	55	99	99	0	2236	2143	684	31	62	62	67	38	56	99	98	0	1.708	1.838	1.844	1.942	2.060	1.931	0.830	275	2037	92	5888	5906	0.772	3714	2174	3825	2081	1087687	589447	49.558	54.632	0	0	0
6	1	1	""	"sp4"	10970	16180	200	454	736	1535	208	133	133	145	112	77	91	69	0	300	572	2303	402	64	64	72	75	104	91	78	0	1.360	1.187	1.357	1.416	3.456	0.564	0.388	291	2304	5	557	1111	0.444	321	236	603	508	214155	166374	5.277	6.667	0	0	0
6	2	1	""	"sp4"	11370	16190	190	456	483	197	40	136	136	149	119	79	90	66	0	317	323	122	37	63	63	73	73	100	96	84	0	1.260	1.335	1.272	1.272	2.443	1.548	0.306	264	2041	92	574	607	0.333	320	254	347	260	127501	85256	2.807	3.425	0	0	0
6	3	1	""	"sp4"	11760	16180	190	416	439	166	37	140	140	153	114	74	89	63	0	286	306	120	39	64	64	72	41	56	98	95	0	1.243	1.236	1.269	1.211	2.328	2.230	0.284	266	2046	88	498	541	0.314	276	222	299	242	116724	81491	2.509	5.707	0	0	0
6	4	1	""	"sp4"	12160	16170	190	424	443	168	37	137	137	153	171	111	79	35	0	301	311	115	36	64	64	71	38	53	97	96	0	1.211	1.239	1.282	1.179	2.701	1.575	0.418	271	2041	92	524	553	0.276	287	237	306	247	119962	84372	1.696	6.316	0	0	0
6	5	1	""	"cd37"	12560	16160	180	317	345	153	44	134	134	142	65	45	87	67	0	172	192	94	48	63	63	69	37	53	87	71	0	1.679	1.636	1.663	1.669	3.455	2.667	0.184	239	1911	88	292	340	0.748	183	109	211	129	82412	45923	3.123	3.324	0	0	0
6	6	1	""	"cd37"	12960	16170	170	328	341	129	37	129	129	139	81	58	85	62	0	182	199	90	45	62	62	67	37	55	87	76	0	1.658	1.547	1.593	1.679	3.070	2.165	0.289	233	1581	95	319	349	0.729	199	120	212	137	79510	46432	2.494	3.568	0	0	0
6	7	1	""	"cd37"	13360	16180	190	330	349	145	41	132	132	140	63	45	85	71	0	188	201	90	44	62	62	67	30	44	94	80	0	1.571	1.561	1.656	1.489	3.037	2.333	0.292	260	2033	92	324	356	0.652	198	126	217	139	90752	52261	3.317	4.467	0	0	0
6	8	1	""	"cd37"	13760	16170	190	340	345	131	37	133	133	139	62	44	86	72	0	194	203	85	41	61	61	67	34	50	92	79	0	1.556	1.493	1.543	1.539	3.174	2.292	0.289	279	2028	92	340	354	0.638	207	133	212	142	96377	56528	3.323	4.000	0	0	0
6	9	1	""	"hif1a"	14170	16180	180	349	393	212	53	131	131	137	61	44	84	73	0	336	387	224	57	62	62	67	27	40	97	93	0	0.796	0.806	0.740	0.742	3.171	0.795	0.259	259	1865	87	492	587	-0.329	218	274	262	325	101780	100138	4.197	11.852	0	0	0
6	10	1	""	"hif1a"	14570	16180	180	392	421	213	50	132	132	153	235	153	53	18	0	393	436	225	51	62	62	70	73	104	94	87	0	0.785	0.773	0.788	0.748	3.354	0.771	0.309	262	1865	95	591	663	-0.349	260	331	289	374	110360	114112	1.140	5.014	-100	0	1
6	11	1	""	"hif1a"	14960	16180	190	371	393	185	47	132	132	147	142	96	73	40	0	356	404	209	51	63	63	72	113	156	90	64	0	0.816	0.765	0.821	0.825	3.105	1.406	0.143	279	1986	95	532	602	-0.293	239	293	261	341	109702	112769	1.732	2.938	-100	0	1
6	12	1	""	"hif1a"	15350	16170	190	382	425	232	54	132	132	144	106	73	77	58	0	380	421	217	51	62	62	68	49	72	97	91	0	0.786	0.816	0.799	0.773	3.082	0.890	0.331	286	1997	96	568	652	-0.347	250	318	293	359	121446	120309	2.651	7.204	0	0	0
6	13	1	""	"cd47"	15770	16160	240	852	884	332	37	128	128	136	61	44	99	98	0	578	593	283	47	61	61	65	29	44	98	98	0	1.400	1.421	1.461	1.480	2.042	1.458	0.656	442	3156	95	1241	1288	0.485	724	517	756	532	390803	262062	12.262	18.207	0	0	0
6	14	1	""	"cd47"	16150	16170	150	140	151	71	47	133	133	163	156	95	4	0	0	64	70	27	38	62	62	78	83	106	1	0	0	3.500	2.250	4.411	3.491	5.021	10.088	0.024	156	1272	100	9	26	1.807	7	2	18	8	23606	10985	-0.077	-0.096	-100	0	1
6	15	1	""	"cd47"	16600	16200	330	1272	1301	366	28	140	140	176	173	98	99	99	0	993	1019	306	30	64	64	92	129	140	99	99	0	1.219	1.216	1.214	1.213	1.498	1.254	0.763	1035	4553	79	2061	2116	0.286	1132	929	1161	955	1346786	1055109	6.503	7.186	0	0	0
6	16	1	""	"cd47"	16940	16140	190	379	425	199	46	131	131	147	99	67	89	65	0	206	226	123	54	62	62	70	45	64	82	68	0	1.722	1.793	1.798	2.023	3.427	2.960	0.167	91	1845	0	392	458	0.784	248	144	294	164	38630	20571	2.808	3.467	0	0	0
6	17	1	""	"sp7"	17370	16170	120	266	273	121	44	125	125	133	58	43	70	59	0	160	173	96	55	60	60	63	28	44	72	59	0	1.410	1.310	1.275	1.789	4.985	3.147	0.085	47	784	0	241	261	0.496	141	100	148	113	12849	8145	2.414	3.929	-100	0	0
6	18	1	""	"sp7"	17750	16170	150	196	232	129	55	128	128	145	91	62	44	23	0	115	151	106	70	62	62	72	46	63	51	38	0	1.283	1.169	1.457	1.565	3.941	2.819	0.116	156	1182	100	121	193	0.360	68	53	104	89	36142	23491	0.956	1.717	-100	0	1
6	19	1	""	"sp7"	18100	16200	310	315	332	131	39	131	131	155	146	94	62	19	0	235	253	103	40	62	62	79	109	137	79	33	0	1.064	1.052	1.049	0.976	2.798	1.443	0.283	829	4197	89	357	392	0.089	184	173	201	191	274955	209614	1.212	1.596	-100	0	1
6	20	1	""	"sp7"	18510	16180	130	337	431	417	96	136	136	158	134	84	73	37	0	233	252	151	59	63	63	76	55	72	83	65	0	1.182	1.561	1.278	1.258	3.595	8.842	0.062	67	923	0	371	484	0.241	201	170	295	189	28903	16852	2.037	3.200	-100	0	1
6	1	2	""	"ara"	10970	16560	150	143	162	94	58	135	135	146	70	47	23	6	0	69	81	45	55	66	66	73	53	72	9	5	0	2.667	1.800	2.821	2.562	5.073	100.012	0.000	156	1272	100	11	42	1.415	8	3	27	15	25254	12660	0.229	0.151	-100	0	1
6	2	2	""	"ara"	11370	16560	150	142	151	65	43	133	133	143	65	45	17	5	0	68	72	29	40	64	64	69	29	42	10	3	0	2.250	2.250	3.259	3.176	3.631	36.233	0.002	156	1272	100	13	26	1.170	9	4	18	8	23507	11252	0.123	0.103	-100	0	1
6	3	2	""	"ara"	11770	16570	150	152	164	84	51	142	142	153	89	58	14	4	0	70	79	41	51	67	67	75	40	53	12	4	0	3.333	1.833	3.467	3.152	4.581	41.214	0.002	156	1272	100	13	34	1.737	10	3	22	12	25523	12258	0.124	0.100	-100	0	1
6	4	2	""	"ara"	12190	16490	90	335	415	246	59	148	148	178	289	162	21	14	0	106	151	130	86	67	67	77	79	102	21	21	0	4.795	3.179	5.909	6.730	6.036	38.436	0.008	14	452	16	226	351	2.262	187	39	267	84	5812	2109	0.820	0.937	-100	0	1
6	5	2	""	"hmga1"	12570	16580	180	6027	5787	1857	32	138	138	149	78	52	100	100	0	4907	4824	1762	36	64	64	72	48	66	99	98	0	1.216	1.187	1.161	1.270	2.220	1.180	0.871	255	1897	96	10732	10409	0.282	5889	4843	5649	4760	1475620	1230204	72.282	99.000	0	0	0
6	6	2	""	"hmga1"	12960	16570	190	5943	5825	1715	29	132	132	141	65	46	100	99	0	4991	4887	1501	30	64	64	70	39	55	100	100	0	1.179	1.180	1.149	1.195	1.904	1.188	0.878	285	2023	90	10738	10516	0.238	5811	4927	5693	4823	1660230	1392762	87.446	123.513	0	0	0
6	7	2	""	"hmga1"	13360	16570	200	6213	6195	1995	32	134	134	143	71	49	100	100	0	5025	5087	1837	36	63	63	67	31	46	100	100	0	1.225	1.206	1.215	1.261	1.940	1.202	0.864	301	2282	92	11041	11085	0.293	6079	4962	6061	5024	1864766	1531120	85.239	161.935	0	0	0
6	8	2	""	"hmga1"	13770	16570	210	6150	6027	1952	32	131	131	141	101	71	100	100	0	5235	5044	1745	34	62	62	70	120	171	100	99	0	1.164	1.183	1.165	1.217	1.626	1.185	0.882	328	2321	95	11192	10878	0.219	6019	5173	5896	4982	1976980	1654582	58.277	41.450	0	0	0
6	9	2	""	"cdkn1a"	14160	16570	230	2262	2177	988	45	131	131	140	96	68	99	99	0	1014	1004	514	51	61	61	69	132	191	95	88	0	2.236	2.170	2.255	2.362	2.026	2.215	0.762	440	2672	93	3084	2989	1.161	2131	953	2046	943	957760	441922	21.219	7.083	0	0	0
6	10	2	""	"cdkn1a"	14570	16570	230	2311	2291	709	30	131	131	146	177	121	100	99	0	1039	1052	388	36	62	62	70	96	137	98	98	0	2.231	2.182	2.188	2.293	1.924	2.274	0.771	424	2620	98	3157	3150	1.158	2180	977	2160	990	971547	446054	12.119	10.229	0	0	0
6	11	2	""	"cdkn1a"	14960	16570	240	2346	2284	874	38	133	133	145	92	63	100	99	0	1021	1029	494	48	63	63	71	97	136	97	94	0	2.310	2.227	2.259	2.445	1.968	2.273	0.751	459	2809	94	3171	3117	1.208	2213	958	2151	966	1048212	472207	23.250	9.876	0	0	0
6	12	2	""	"cdkn1a"	15360	16570	240	2061	2034	1079	53	131	131	142	80	56	99	98	0	897	950	582	61	63	63	69	31	44	98	95	0	2.314	2.145	2.229	2.386	2.035	2.191	0.802	462	3016	97	2764	2790	1.210	1930	834	1903	887	939624	438797	23.650	28.419	0	0	0
6	13	2	""	"hmga2"	15790	16580	200	1206	1242	387	31	127	127	138	77	55	99	98	0	1017	1031	367	35	61	61	66	32	48	98	97	0	1.129	1.149	1.172	1.198	2.251	1.164	0.739	305	2246	92	2035	2085	0.175	1079	956	1115	970	378699	314401	14.338	30.156	0	0	0
6	14	2	""	"hmga2"	16150	16570	150	133	141	72	51	130	130	147	127	86	5	0	0	62	67	30	44	62	62	79	131	165	0	0	0	100000.000	2.200	2.938	2.825	5.292	0.995	0.360	156	1272	100	3	16	16.610	3	0	11	5	21942	10528	-0.047	-0.092	-100	0	1
6	15	2	""	"hmga2"	16550	16570	150	282	328	206	62	156	156	195	159	81	42	17	0	176	240	196	81	72	72	114	143	125	40	22	0	1.212	1.024	1.077	1.287	4.525	1.235	0.342	156	1163	100	230	340	0.277	126	104	172	168	51229	37420	0.836	0.881	-100	0	1
6	16	2	""	"hmga2"	16950	16570	150	125	135	60	44	128	128	147	105	71	5	0	0	70	74	27	36	62	62	77	95	123	1	0	0	-0.375	0.583	3.706	3.139	4.469	1.873	0.189	156	1272	100	5	19	Error	-3	8	7	12	21118	11547	-0.114	-0.032	-100	0	1
6	17	2	""	"sp2"	17380	16580	200	485	592	383	64	128	128	152	144	94	81	57	0	279	350	272	77	61	61	75	95	126	69	54	0	1.638	1.606	1.741	1.854	4.525	1.868	0.390	203	2266	0	575	753	0.712	357	218	464	289	120181	71075	3.056	2.895	-100	0	0
6	18	2	""	"sp2"	17880	16630	320	1491	1490	340	22	138	138	259	685	264	98	46	0	1185	1189	268	22	64	64	125	348	278	98	95	0	1.207	1.202	1.197	1.197	1.605	1.338	0.745	858	3411	26	2474	2477	0.271	1353	1121	1352	1125	1278339	1020257	1.797	3.057	0	0	0
6	19	2	""	"sp2"	18150	16570	150	185	410	505	123	132	132	184	249	135	24	18	0	81	280	409	146	63	63	98	167	170	25	20	0	2.944	1.281	1.442	1.622	5.045	1.522	0.458	156	949	100	71	495	1.558	53	18	278	217	63945	43712	0.908	1.090	-100	0	1
6	20	2	""	"sp2"	18480	16580	210	1503	1497	403	26	135	135	156	137	87	98	97	0	1176	1145	325	28	61	61	74	75	101	97	96	0	1.227	1.256	1.258	1.281	1.941	1.282	0.788	384	2230	57	2483	2446	0.295	1368	1115	1362	1084	574802	439741	9.788	14.280	0	0	0
6	1	3	""	"cenpb"	10970	16970	220	1933	1961	659	33	134	134	144	87	60	100	99	0	1820	1826	693	37	64	64	70	39	55	99	99	0	1.024	1.037	1.023	1.074	1.955	1.026	0.809	392	2676	90	3555	3589	0.034	1799	1756	1827	1762	768631	715750	20.885	45.026	0	0	0
6	2	3	""	"cenpb"	11360	16970	210	2078	2097	712	33	133	133	141	66	46	99	99	0	1871	1897	654	34	63	63	68	32	47	99	98	0	1.076	1.071	1.059	1.090	2.159	1.081	0.791	361	2367	92	3753	3798	0.106	1945	1808	1964	1834	757071	684796	29.636	57.156	0	0	0
6	3	3	""	"cenpb"	11770	16970	210	2001	2013	833	41	137	137	151	112	74	99	98	0	1893	1948	1012	51	65	65	75	125	166	98	98	0	1.020	0.996	0.984	0.994	2.102	0.914	0.642	344	2394	94	3692	3759	0.029	1864	1828	1876	1883	692335	670077	16.625	14.984	0	0	0
6	4	3	""	"cenpb"	12170	16970	210	1941	1925	658	34	144	144	161	128	79	100	100	0	1859	1844	698	37	66	66	76	124	163	98	97	0	1.002	1.002	0.982	1.051	1.941	0.982	0.820	343	2410	92	3590	3559	0.003	1797	1793	1781	1778	660324	632428	13.781	14.258	0	0	0
6	5	3	""	"hmgn1"	12570	16970	210	1189	1195	401	33	135	135	146	88	60	99	98	0	1454	1471	451	30	63	63	68	30	44	100	99	0	0.758	0.753	0.743	0.738	1.886	0.748	0.747	331	2350	90	2445	2468	-0.400	1054	1391	1060	1408	395571	486863	11.920	46.767	0	0	0
6	6	3	""	"hmgn1"	12960	16970	210	1211	1272	437	34	132	132	142	65	45	99	98	0	1467	1514	514	33	62	62	66	26	39	99	98	0	0.768	0.785	0.758	0.792	2.103	0.771	0.774	346	2347	94	2484	2592	-0.381	1079	1405	1140	1452	440217	523714	17.385	55.692	0	0	0
6	7	3	""	"hmgn1"	13370	16970	210	1232	1253	441	35	132	132	141	71	50	100	99	0	1457	1525	497	32	61	61	66	49	74	98	98	0	0.788	0.766	0.758	0.759	1.958	0.761	0.797	356	2345	97	2496	2585	-0.344	1100	1396	1121	1464	445910	543000	15.662	29.776	0	0	0
6	8	3	""	"hmgn1"	13770	16970	220	1181	1228	432	35	130	130	140	67	47	99	98	0	1443	1523	473	31	62	62	67	29	43	100	100	0	0.761	0.752	0.721	0.731	1.675	0.753	0.805	389	2604	97	2432	2559	-0.394	1051	1381	1098	1461	477561	592634	16.239	50.207	0	0	0
6	9	3	""	"chi3l3"	14220	16960	80	284	273	82	30	136	136	144	66	45	88	55	0	121	139	79	56	64	64	70	30	42	55	44	0	2.596	1.827	5.517	4.168	4.130	11.237	0.016	9	380	49	205	212	1.376	148	57	137	75	2459	1247	1.955	2.300	-100	0	1
6	10	3	""	"chi3l3"	14560	16970	150	151	158	66	41	136	136	147	109	74	10	0	0	79	96	96	100	62	62	72	157	218	1	0	0	0.882	0.647	2.075	1.932	5.023	4.062	0.004	156	1272	100	32	56	-0.181	15	17	22	34	24656	14910	0.101	0.153	-100	0	1
6	11	3	""	"chi3l3"	14960	16970	150	140	148	69	46	132	132	143	76	53	17	3	0	78	84	33	39	62	62	70	49	70	14	1	0	0.500	0.727	2.520	2.081	4.844	29.406	0.003	156	1272	100	24	38	-1.000	8	16	16	22	23084	13075	0.066	0.286	-100	0	1
6	12	3	""	"chi3l3"	15330	16970	80	127	138	60	43	135	135	141	63	44	15	3	0	72	86	47	54	70	70	82	48	58	11	7	0	-4.000	0.188	2.211	2.278	3.313	410.408	0.000	52	340	100	-6	19	Error	-8	2	3	16	7166	4482	-0.048	0.083	-100	0	1
6	13	3	""	"hmgp"	15800	16970	220	3531	3456	1049	30	129	129	139	80	57	100	100	0	2944	2888	859	29	62	62	67	45	67	100	99	0	1.180	1.177	1.181	1.187	1.857	1.194	0.866	373	2696	94	6284	6153	0.239	3402	2882	3327	2826	1289124	1077209	41.463	62.689	0	0	0
6	14	3	""	"hmgp"	16210	17010	240	359	491	447	91	130	130	143	101	70	79	58	0	216	324	348	107	62	62	71	90	126	74	42	0	1.487	1.378	1.401	1.423	3.871	1.566	0.344	304	2785	0	383	623	0.572	229	154	361	262	149359	98362	3.446	2.811	-100	0	1
6	15	3	""	"hmgp"	16600	16990	330	3838	3811	880	23	138	138	164	153	93	100	99	0	3110	3082	745	24	65	65	88	132	150	99	99	0	1.215	1.217	1.225	1.237	1.576	1.226	0.901	889	3508	87	6745	6690	0.281	3700	3045	3673	3017	3388130	2739799	23.837	22.682	0	0	0
6	16	3	""	"hmgp"	16920	16980	220	543	677	453	66	134	134	161	173	107	84	60	0	387	487	417	85	64	64	87	145	166	81	54	0	1.266	1.284	1.243	1.382	2.664	1.265	0.443	227	2339	0	732	966	0.340	409	323	543	423	153725	110563	2.983	2.759	0	0	0
6	17	3	""	"chop10"	17420	17000	270	639	890	964	108	145	145	562	3858	686	2	0	0	194	282	314	111	68	68	287	1877	654	0	0	0	3.921	3.481	4.045	4.189	3.329	5.080	0.215	425	3335	24	620	959	1.971	494	126	745	214	378056	119919	0.085	-0.003	-100	0	1
6	18	3	""	"chop10"	17890	17010	320	8209	8111	1226	15	167	167	1037	5312	512	97	0	0	4001	3879	798	20	73	73	500	2495	499	95	1	0	2.047	2.087	2.079	2.181	1.674	2.086	0.904	938	3458	68	11970	11750	1.034	8042	3928	7944	3806	7608122	3638168	1.332	1.354	-100	0	1
6	19	3	""	"chop10"	18150	16970	150	1877	2047	1552	75	167	167	478	1177	246	60	41	0	642	750	701	93	69	69	203	568	279	50	19	0	2.984	2.761	2.990	2.981	2.305	2.171	0.826	156	949	100	2283	2561	1.577	1710	573	1880	681	319355	116950	1.333	0.963	-100	0	1
6	20	3	""	"chop10"	18530	16960	230	8156	8097	2123	26	143	143	195	399	204	100	100	0	3810	3753	1330	35	64	64	89	210	235	99	98	0	2.139	2.156	2.159	2.255	1.619	2.153	0.895	431	2630	94	11759	11643	1.097	8013	3746	7954	3689	3489994	1617666	19.805	17.448	0	0	0
6	1	4	""	"hmox1"	10970	17380	210	3733	3648	1064	29	132	132	142	72	50	100	100	0	2145	2087	733	35	63	63	67	25	37	99	99	0	1.730	1.737	1.773	1.847	2.095	1.774	0.835	334	2381	97	5683	5540	0.791	3601	2082	3516	2024	1218375	697105	48.694	80.800	0	0	0
6	2	4	""	"hmox1"	11360	17380	190	4008	3955	923	23	134	134	142	63	44	100	100	0	2351	2335	602	25	63	63	68	32	47	99	99	0	1.693	1.682	1.674	1.741	1.834	1.729	0.858	297	2000	92	6162	6093	0.760	3874	2288	3821	2272	1174630	693418	60.524	70.844	0	0	0
6	3	4	""	"hmox1"	11760	17360	190	3871	3852	932	24	138	138	146	71	48	99	99	0	2293	2284	542	23	64	64	71	36	50	99	99	0	1.675	1.673	1.669	1.655	2.144	1.735	0.862	288	1998	96	5962	5934	0.744	3733	2229	3714	2220	1109293	657758	52.197	61.472	0	0	0
6	4	4	""	"hmox1"	12170	17380	200	3731	3576	1370	38	144	144	156	92	58	100	100	0	2156	2074	887	42	65	65	73	43	58	99	99	0	1.715	1.708	1.689	1.777	1.728	1.741	0.851	332	2264	93	5678	5441	0.778	3587	2091	3432	2009	1187144	688722	37.174	46.535	0	0	0
6	5	4	""	"ckm"	12560	17380	190	1312	1331	394	29	136	136	147	110	74	99	98	0	1490	1491	396	26	62	62	66	31	46	99	99	0	0.824	0.836	0.817	0.822	1.865	0.842	0.818	307	1971	93	2604	2624	-0.279	1176	1428	1195	1429	408465	457651	10.764	45.968	0	0	0
6	6	4	""	"ckm"	12970	17380	200	1341	1346	409	30	130	130	137	61	44	99	99	0	1554	1545	437	28	61	61	63	23	36	99	99	0	0.811	0.819	0.816	0.811	1.947	0.817	0.816	313	2281	94	2704	2700	-0.302	1211	1493	1216	1484	421283	483434	19.820	64.435	0	0	0
6	7	4	""	"ckm"	13370	17390	200	1348	1351	387	28	131	131	141	70	49	100	99	0	1544	1521	436	28	62	62	69	64	92	98	98	0	0.821	0.836	0.833	0.853	2.029	0.827	0.809	313	2241	97	2699	2679	-0.285	1217	1482	1220	1459	422877	475931	17.286	22.688	0	0	0
6	8	4	""	"ckm"	13760	17370	200	1316	1318	406	30	131	131	142	76	53	100	99	0	1513	1507	450	29	62	62	68	36	52	99	99	0	0.817	0.821	0.800	0.818	1.681	0.818	0.823	323	2241	97	2636	2632	-0.292	1185	1451	1187	1445	425713	486772	15.474	39.972	0	0	0
6	9	4	""	"hspa4"	14180	17370	210	2346	2367	754	31	140	140	173	294	169	98	96	0	2708	2681	799	29	64	64	82	207	252	98	98	0	0.834	0.851	0.846	0.830	2.052	0.850	0.826	354	2381	95	4850	4844	-0.262	2206	2644	2227	2617	837750	948984	7.463	12.556	0	0	0
6	10	4	""	"hspa4"	14570	17380	200	2469	2554	791	30	136	136	147	92	62	99	99	0	2824	2807	843	30	62	62	67	36	53	100	100	0	0.845	0.881	0.857	0.887	1.711	0.875	0.835	345	2203	91	5095	5163	-0.243	2333	2762	2418	2745	881090	968539	26.163	76.111	0	0	0
6	11	4	""	"hspa4"	14980	17380	210	2392	2454	723	29	136	136	159	140	88	100	100	0	2769	2741	751	27	64	64	75	97	129	99	99	0	0.834	0.866	0.844	0.875	1.694	0.863	0.834	350	2309	97	4961	4995	-0.262	2256	2705	2318	2677	858916	959495	16.393	27.485	0	0	0
6	12	4	""	"hspa4"	15360	17370	220	2384	2392	701	29	137	137	159	111	69	99	99	0	2617	2656	741	27	64	64	70	78	111	100	100	0	0.880	0.870	0.864	0.853	1.604	0.867	0.869	383	2605	94	4800	4847	-0.184	2247	2553	2255	2592	916265	1017273	20.117	33.154	0	0	0
6	13	4	""	"clca1"	15700	17360	60	148	152	61	40	133	133	148	93	62	15	0	0	70	81	38	46	61	61	70	38	54	21	9	0	1.667	0.950	2.143	1.963	3.023	7.281	0.030	32	176	100	24	39	0.737	15	9	19	20	4858	2591	0.043	0.289	-100	0	1
6	14	4	""	"clca1"	16150	17370	150	124	131	55	41	127	127	137	70	51	9	1	0	64	65	19	29	61	61	66	28	42	8	2	0	-1.000	1.000	2.154	2.201	4.241	-116.649	0.000	156	1272	100	0	8	Error	-3	3	4	4	20496	10124	-0.086	-0.036	-100	0	1
6	15	4	""	"clca1"	16610	17400	350	505	534	201	37	131	131	159	197	123	88	45	0	396	410	195	47	63	63	85	171	201	93	45	0	1.123	1.161	1.147	1.119	1.940	1.238	0.514	867	4084	92	707	750	0.167	374	333	403	347	462866	355653	1.904	1.901	-100	0	1
6	16	4	""	"clca1"	16950	17370	150	138	146	63	43	126	126	151	184	121	0	0	0	72	83	40	48	63	63	83	208	250	1	0	0	1.333	1.000	1.909	2.072	4.530	14.845	0.012	156	1161	100	21	40	0.415	12	9	20	20	22829	12871	-0.027	0.000	-100	0	1
6	17	4	""	"hyp prot loc"	17440	17390	230	36558	36555	9158	25	161	161	3226	10824	335	97	93	0	16801	16502	4428	26	72	72	1506	5185	344	95	93	0	2.176	2.215	2.210	2.301	1.835	2.270	0.909	470	2524	60	53126	52824	1.122	36397	16729	36394	16430	17180629	7756141	3.079	2.892	0	0	0
6	18	4	""	"hyp prot loc"	17750	17370	150	8744	19363	18938	97	289	289	6832	15112	221	45	37	0	5799	9764	8804	90	122	122	3039	6799	223	48	43	0	1.489	1.978	2.083	1.725	1.734	2.253	0.896	156	1127	100	14132	28716	0.574	8455	5677	19074	9642	3020566	1523129	0.829	0.989	-100	0	1
6	19	4	""	"hyp prot loc"	18180	17390	210	42365	40981	9230	22	155	155	276	551	199	100	100	0	19360	18681	4954	26	68	68	122	277	227	100	98	0	2.188	2.193	2.145	2.329	1.857	2.226	0.917	377	2166	93	61502	59439	1.130	42210	19292	40826	18613	15449649	7042555	73.875	67.000	0	0	0
6	20	4	""	"hyp prot loc"	18540	17350	240	39877	33664	19610	58	146	146	225	458	203	100	98	0	18511	15360	9091	59	67	67	101	226	223	99	95	0	2.154	2.192	2.225	2.382	2.224	2.243	0.917	506	2815	83	58175	48811	1.107	39731	18444	33518	15293	17033839	7772348	73.011	67.518	0	0	0
6	1	5	""	"col4a1"	10970	17780	200	298	318	143	44	131	131	142	79	55	77	51	0	226	242	129	53	62	62	69	138	200	59	17	0	1.018	1.039	1.047	1.040	3.240	0.392	0.184	308	2279	94	331	367	0.026	167	164	187	180	97797	74405	2.228	1.254	-100	0	1
6	2	5	""	"col4a1"	11360	17780	200	300	328	245	74	132	132	145	92	63	72	46	0	209	240	142	59	62	62	69	138	200	53	14	0	1.143	1.101	1.189	1.047	3.536	3.203	0.103	277	2322	91	315	374	0.193	168	147	196	178	90793	66384	1.989	1.239	-100	0	1
6	3	5	""	"col4a1"	11770	17790	200	278	296	129	43	133	133	143	73	51	73	48	0	220	239	121	50	63	63	68	30	44	93	84	0	0.924	0.926	0.942	0.983	3.510	1.513	0.172	274	2346	94	302	339	-0.114	145	157	163	176	80983	65496	2.096	5.700	-100	0	1
6	4	5	""	"col4a1"	12160	17780	200	307	322	158	49	136	136	147	92	62	66	45	0	218	237	115	48	63	63	70	37	52	93	80	0	1.103	1.069	1.071	1.059	3.238	2.022	0.184	298	2274	95	326	360	0.141	171	155	186	174	96027	70565	1.902	4.514	-100	0	1
6	5	5	""	"icsbp1"	12570	17780	210	1210	1240	376	30	131	131	142	103	72	99	98	0	1266	1271	395	31	63	63	66	29	43	98	97	0	0.897	0.918	0.881	0.937	2.156	0.909	0.745	332	2375	96	2282	2317	-0.157	1079	1203	1109	1208	411526	421844	10.660	41.552	0	0	0
6	6	5	""	"icsbp1"	12970	17780	200	1235	1283	460	35	128	128	145	294	202	97	92	0	1296	1313	351	26	62	62	70	170	242	99	99	0	0.897	0.923	0.903	0.872	2.089	0.949	0.736	312	2257	95	2341	2406	-0.157	1107	1234	1155	1251	400372	409575	3.871	7.312	0	0	0
6	7	5	""	"icsbp1"	13360	17780	200	1255	1251	432	34	130	130	140	68	48	99	97	0	1253	1275	374	29	61	61	70	92	131	98	97	0	0.944	0.923	0.929	0.894	2.105	0.944	0.714	329	2231	94	2317	2335	-0.083	1125	1192	1121	1214	411707	419328	16.338	13.098	0	0	0
6	8	5	""	"icsbp1"	13760	17770	200	1311	1373	488	35	132	132	166	307	184	98	93	0	1334	1352	408	30	62	62	84	213	253	98	97	0	0.927	0.962	0.932	0.951	2.128	0.990	0.730	336	2246	93	2451	2531	-0.109	1179	1272	1241	1290	461293	454285	3.932	5.953	0	0	0
6	9	5	""	"sp1"	14170	17770	220	8121	8054	1557	19	136	136	173	348	201	100	99	0	3263	3176	669	21	62	62	87	260	298	98	98	0	2.495	2.543	2.520	2.603	1.612	2.609	0.904	368	2555	92	11186	11032	1.319	7985	3201	7918	3114	2963851	1168925	22.647	11.881	0	0	0
6	10	5	""	"sp1"	14570	17770	220	8068	7948	1508	18	134	134	144	74	51	100	100	0	3232	3152	712	22	62	62	68	38	55	99	99	0	2.503	2.529	2.517	2.661	1.975	2.590	0.907	373	2513	95	11104	10904	1.324	7934	3170	7814	3090	2964680	1175773	105.459	81.158	0	0	0
6	11	5	""	"sp1"	14960	17770	220	8144	8208	1650	20	137	137	157	268	170	100	100	0	3251	3181	766	24	63	63	69	42	60	98	97	0	2.512	2.589	2.535	2.793	2.146	2.654	0.897	380	2518	91	11195	11189	1.329	8007	3188	8071	3118	3119040	1208646	30.041	74.095	0	0	0
6	12	5	""	"sp1"	15360	17770	220	8252	8244	1524	18	143	143	167	270	161	100	100	0	3289	3225	704	21	64	64	70	39	55	99	99	0	2.514	2.563	2.541	2.659	1.681	2.616	0.915	403	2495	96	11334	11262	1.330	8109	3225	8101	3161	3322265	1299600	29.915	80.897	0	0	0
6	13	5	""	"col4a3"	15780	17760	200	225	253	184	72	127	127	138	68	49	63	35	0	141	154	77	50	60	60	65	39	60	77	52	0	1.210	1.340	1.455	1.421	3.844	5.436	0.068	292	2276	0	179	220	0.275	98	81	126	94	73980	45026	1.691	2.282	-100	0	1
6	14	5	""	"col4a3"	16220	17800	210	236	241	99	41	129	129	139	66	47	63	37	0	146	159	67	42	61	61	69	47	68	77	45	0	1.259	1.143	1.310	1.214	3.499	2.371	0.062	232	2209	0	192	210	0.332	107	85	112	98	56008	36790	1.545	1.915	-100	0	1
6	15	5	""	"col4a3"	16430	17820	190	260	266	104	39	130	130	158	154	97	39	2	0	161	174	81	46	61	61	88	139	157	29	5	0	1.300	1.204	1.699	1.285	4.750	2.870	0.045	88	1747	13	230	249	0.379	130	100	136	113	23435	15289	0.701	0.619	-100	0	1
6	16	5	""	"col4a3"	16950	17790	170	245	262	118	45	132	132	163	225	138	19	0	0	149	161	68	42	65	65	90	209	232	7	0	0	1.345	1.354	1.602	1.513	3.493	3.267	0.050	107	1624	0	197	226	0.428	113	84	130	96	27982	17184	0.440	0.340	-100	0	1
6	17	5	""	"idb2"	17350	17770	150	135	146	63	43	126	126	137	69	50	17	5	0	67	71	30	42	62	62	65	25	38	13	6	0	1.800	2.222	3.160	3.077	4.210	19.560	0.013	156	1272	100	14	29	0.848	9	5	20	9	22704	11028	0.130	0.240	-100	0	1
6	18	5	""	"idb2"	17880	17790	280	330	338	130	38	135	135	1116	6365	570	0	0	0	165	184	97	52	63	63	508	3131	616	0	0	0	1.912	1.678	1.731	1.866	3.249	0.607	0.033	416	3798	0	297	324	0.935	195	102	203	121	140768	76390	-0.122	-0.103	-100	0	1
6	19	5	""	"idb2"	18140	17770	150	136	144	62	43	127	127	136	65	47	19	5	0	62	72	35	48	59	59	64	27	42	18	7	0	3.000	1.308	3.875	4.006	3.424	11.084	0.034	156	1021	100	12	30	1.585	9	3	17	13	22524	11211	0.123	0.296	-100	0	1
6	20	5	""	"idb2"	18500	17790	170	303	317	144	45	135	135	148	89	60	69	48	0	154	168	77	45	63	63	71	36	50	76	62	0	1.846	1.733	1.770	1.714	3.617	3.736	0.160	208	1590	58	259	287	0.884	168	91	182	105	65930	34853	1.899	2.694	-100	0	1
6	1	6	""	"cox6a2"	10970	18170	190	705	709	232	32	133	133	142	66	46	99	98	0	360	375	147	39	63	63	67	26	38	98	98	0	1.926	1.846	1.848	1.906	2.027	2.054	0.623	285	1998	91	869	888	0.946	572	297	576	312	201991	106748	8.591	11.846	0	0	0
6	2	6	""	"cox6a2"	11370	18190	180	711	753	237	31	137	137	148	90	60	99	98	0	370	412	281	68	64	64	70	40	57	98	96	0	1.876	1.770	1.958	1.935	2.142	1.662	0.440	264	1888	96	880	964	0.908	574	306	616	348	198863	108796	6.722	8.550	0	0	0
6	3	6	""	"cox6a2"	11770	18190	180	743	762	226	29	138	138	150	79	52	99	99	0	378	396	151	38	64	64	69	28	40	98	98	0	1.927	1.880	1.822	1.975	1.965	2.066	0.638	273	1875	93	919	956	0.946	605	314	624	332	207915	108038	7.747	11.679	0	0	0
6	4	6	""	"cox6a2"	12160	18180	200	715	734	265	36	133	133	147	89	60	97	95	0	382	404	161	39	64	64	70	45	64	98	96	0	1.830	1.768	1.822	1.820	2.015	2.010	0.585	296	2290	97	900	941	0.872	582	318	601	340	217268	119627	6.596	7.422	0	0	0
6	5	6	""	"ido"	12580	18150	180	239	266	119	44	133	133	167	519	310	1	0	0	151	157	76	48	64	64	110	1211	1100	0	0	0	1.218	1.430	1.470	1.656	4.232	0.242	0.247	68	1917	61	193	226	0.285	106	87	133	93	18118	10705	0.191	0.039	-100	0	1
6	6	6	""	"ido"	12970	18170	190	253	254	94	37	131	131	155	334	215	3	0	0	138	161	95	59	62	62	72	165	229	11	4	0	1.605	1.242	1.382	1.459	3.638	4.909	0.078	109	2024	66	198	222	0.683	122	76	123	99	27697	17568	0.296	0.539	-100	0	1
6	7	6	""	"ido"	13360	18160	190	254	280	214	76	131	131	144	157	109	32	7	0	137	160	116	72	61	61	68	78	114	47	13	0	1.618	1.505	1.700	1.552	5.068	1.759	0.464	98	2022	21	199	248	0.694	123	76	149	99	27440	15722	0.866	1.179	-100	0	1
6	8	6	""	"ido"	13740	18150	170	252	260	102	39	136	136	153	164	107	27	1	0	144	172	137	79	64	64	78	156	200	15	3	0	1.450	1.148	1.520	1.449	3.803	3.269	0.033	66	1688	0	196	232	0.536	116	80	124	108	17185	11353	0.652	0.603	-100	0	1
6	9	6	""	"ctsd"	14170	18170	200	2657	2624	652	24	132	132	142	72	50	100	100	0	1086	1083	332	30	62	62	70	126	180	98	97	0	2.466	2.441	2.456	2.570	1.842	2.551	0.822	312	2278	94	3549	3513	1.302	2525	1024	2492	1021	818601	337916	34.472	8.040	0	0	0
6	10	6	""	"ctsd"	14570	18190	200	2682	2670	691	25	130	130	138	70	50	100	100	0	1144	1142	356	31	61	61	66	39	59	98	97	0	2.356	2.350	2.389	2.463	1.884	2.449	0.836	313	2281	97	3635	3621	1.236	2552	1083	2540	1081	835847	357566	36.171	27.590	0	0	0
6	11	6	""	"ctsd"	14970	18190	200	2491	2516	691	27	134	134	147	78	53	100	100	0	1089	1091	332	30	62	62	69	38	55	99	99	0	2.295	2.315	2.334	2.365	1.845	2.463	0.808	317	2258	96	3384	3411	1.198	2357	1027	2382	1029	797418	345701	30.372	26.895	0	0	0
6	12	6	""	"ctsd"	15350	18170	210	2707	2659	745	28	130	130	139	65	46	100	99	0	1155	1161	365	31	63	63	68	31	45	99	99	0	2.360	2.303	2.405	2.352	1.629	2.408	0.846	340	2350	92	3669	3627	1.239	2577	1092	2529	1098	904109	394581	38.769	35.258	0	0	0
6	13	6	""	"ifi1"	15780	18180	230	775	822	339	41	126	126	135	67	49	99	98	0	610	642	301	46	61	61	65	27	41	98	98	0	1.182	1.198	1.194	1.224	2.170	1.228	0.676	405	2804	95	1198	1277	0.241	649	549	696	581	333001	260113	10.254	21.370	0	0	0
6	14	6	""	"ifi1"	16150	18170	150	124	129	53	41	127	127	140	83	59	8	0	0	63	70	33	47	60	60	68	46	67	8	2	0	-1.000	0.200	1.935	2.309	4.212	4.272	0.060	156	1272	100	0	12	Error	-3	3	2	10	20167	10848	-0.133	0.043	-100	0	1
6	15	6	""	"ifi1"	16550	18170	150	939	994	333	33	354	354	566	498	87	64	16	0	740	763	267	34	258	258	428	422	98	60	10	0	1.214	1.267	1.274	1.256	2.374	1.298	0.542	156	1272	100	1067	1145	0.280	585	482	640	505	155073	119070	0.859	0.794	-100	0	1
6	16	6	""	"ifi1"	16950	18170	150	126	135	63	46	129	129	199	290	145	0	0	0	61	66	34	51	63	63	128	254	198	0	0	0	1.500	2.000	2.481	2.678	4.613	20.021	0.004	156	1272	100	-5	9	0.585	-3	-2	6	3	21034	10340	-0.221	-0.244	-100	0	1
6	17	6	""	"nars"	17340	18140	270	281	369	305	82	127	127	134	61	45	74	60	0	181	226	161	71	61	61	66	31	46	78	70	0	1.283	1.467	1.533	1.513	3.782	2.364	0.352	247	3840	0	274	407	0.360	154	120	242	165	91257	55916	3.852	5.161	0	0	0
6	18	6	""	"nars"	17780	18160	240	1140	1169	443	37	133	133	191	539	282	89	42	0	1039	1054	357	33	61	61	105	457	435	93	59	0	1.030	1.043	1.007	1.021	2.259	1.098	0.725	527	2872	76	1985	2029	0.043	1007	978	1036	993	616283	555468	1.814	2.077	-100	0	1
6	19	6	""	"nars"	18320	18200	270	1095	1135	431	37	133	133	145	84	57	99	98	0	1005	1002	367	36	62	62	71	43	60	99	99	0	1.020	1.066	1.067	1.066	1.942	1.104	0.730	545	3871	83	1905	1942	0.029	962	943	1002	940	618508	546250	11.786	21.651	0	0	0
6	20	6	""	"nars"	18540	18180	120	528	538	208	38	143	143	158	89	56	94	84	0	305	390	275	70	68	68	80	52	65	95	89	0	1.624	1.227	1.369	1.403	2.473	1.218	0.274	69	582	41	622	717	0.700	385	237	395	322	37127	26892	4.270	5.962	-100	0	0
6	1	7	""	"ifi47"	10980	18570	190	209	248	177	71	136	136	147	100	68	41	15	0	215	222	127	57	64	64	69	34	49	90	75	0	0.483	0.709	0.634	0.672	3.912	5.553	0.045	152	2024	17	224	270	-1.050	73	151	112	158	37645	33789	1.010	4.500	-100	0	1
6	2	7	""	"ifi47"	11360	18580	170	204	217	101	46	135	135	145	72	49	47	21	0	182	213	122	57	64	64	70	36	51	87	70	0	0.585	0.550	0.563	0.711	4.133	0.712	0.061	219	1582	84	187	231	-0.773	69	118	82	149	47475	46566	1.000	3.972	-100	0	1
6	3	7	""	"ifi47"	11750	18590	170	214	259	192	74	135	135	146	74	50	51	30	0	200	219	102	46	64	64	70	31	44	91	79	0	0.581	0.800	0.761	0.753	3.938	3.165	0.068	206	1553	5	215	279	-0.783	79	136	124	155	53254	45177	1.527	4.806	-100	0	1
6	4	7	""	"ifi47"	12160	18570	180	205	253	236	93	133	133	147	112	76	34	12	0	195	260	396	152	62	62	68	48	70	87	69	0	0.541	0.606	0.728	0.679	4.848	0.377	0.137	171	1885	23	205	318	-0.886	72	133	120	198	43209	44405	0.946	4.000	-100	0	1
6	5	7	""	"procr"	12570	18570	210	592	618	240	38	133	133	145	90	62	98	92	0	455	479	186	38	63	63	67	35	52	99	98	0	1.171	1.166	1.184	1.167	2.135	1.311	0.547	339	2426	94	851	901	0.228	459	392	485	416	209463	162392	5.256	11.771	0	0	0
6	6	7	""	"procr"	12970	18590	200	657	671	242	36	132	132	142	70	49	99	96	0	472	491	205	41	62	62	67	31	46	97	97	0	1.280	1.256	1.256	1.287	2.157	1.328	0.624	326	2251	97	935	968	0.356	525	410	539	429	218837	159949	7.557	13.677	0	0	0
6	7	7	""	"procr"	13360	18590	200	622	642	225	35	130	130	138	67	48	98	97	0	451	466	180	38	61	61	65	33	50	97	97	0	1.262	1.264	1.276	1.303	2.060	1.361	0.620	332	2238	94	882	917	0.336	492	390	512	405	213022	154615	7.522	12.152	0	0	0
6	8	7	""	"procr"	13770	18570	210	629	663	253	38	132	132	145	125	86	97	88	0	443	464	185	39	62	62	70	67	95	97	95	0	1.304	1.321	1.245	1.302	2.025	1.453	0.630	338	2428	94	878	933	0.383	497	381	531	402	224130	156949	4.144	5.881	0	0	0
6	9	7	""	"sp8"	14180	18570	190	1217	1202	291	24	132	132	146	128	87	100	99	0	721	753	264	35	62	62	70	71	101	97	97	0	1.646	1.548	1.526	1.630	1.824	1.626	0.676	272	2036	92	1744	1761	0.719	1085	659	1070	691	327023	204839	8.250	9.620	0	0	0
6	10	7	""	"sp8"	14570	18590	190	1187	1179	309	26	131	131	139	68	48	99	99	0	746	745	233	31	62	62	66	29	43	98	98	0	1.544	1.534	1.552	1.534	1.782	1.592	0.765	283	2015	94	1740	1731	0.627	1056	684	1048	683	333735	210883	15.294	23.414	0	0	0
6	11	7	""	"sp8"	14980	18590	190	1204	1193	313	26	128	128	141	75	53	100	99	0	732	748	220	29	61	61	67	37	55	99	98	0	1.604	1.550	1.526	1.563	1.727	1.619	0.771	289	1965	93	1747	1752	0.682	1076	671	1065	687	344754	216104	14.027	18.405	0	0	0
6	12	7	""	"sp8"	15340	18580	200	1207	1212	318	26	130	130	139	65	46	99	99	0	771	771	236	30	61	61	65	29	44	98	98	0	1.517	1.524	1.527	1.536	1.854	1.579	0.777	299	2236	97	1787	1792	0.601	1077	710	1082	710	362533	230661	16.508	24.345	0	0	0
6	13	7	""	"krt2-6a"	15740	18550	150	234	248	102	41	127	127	143	138	96	35	7	0	124	150	90	60	62	62	72	105	145	30	10	0	1.726	1.375	1.465	1.464	4.817	5.612	0.007	70	1234	12	169	209	0.787	107	62	121	88	17346	10534	0.761	0.743	-100	0	1
6	14	7	""	"krt2-6a"	16150	18570	150	116	124	54	43	124	124	133	58	43	13	2	0	63	67	23	34	62	62	65	24	36	14	3	0	-8.000	0.000	2.611	2.679	3.721	597.081	0.000	156	1272	100	-7	5	Error	-8	1	0	5	19363	10409	-0.155	0.083	-100	0	1
6	15	7	""	"krt2-6a"	16570	18550	150	255	263	127	48	150	150	235	309	131	4	1	0	138	155	79	50	74	74	142	232	163	4	0	0	1.641	1.395	1.732	2.005	4.939	4.580	0.021	67	1276	32	169	194	0.715	105	64	113	81	17603	10413	0.091	0.056	-100	0	1
6	16	7	""	"krt2-6a"	16950	18570	150	118	124	59	47	126	126	137	68	49	10	0	0	61	65	28	43	63	63	72	64	88	2	1	0	4.000	-1.000	2.432	2.364	3.925	4.883	0.007	156	1272	100	-10	0	2.000	-8	-2	-2	2	19331	10152	-0.191	-0.109	-100	0	1
6	17	7	""	"spi"	17350	18570	150	134	139	53	38	126	126	136	70	51	12	1	0	61	65	23	35	61	61	63	20	31	14	3	0	100000.000	3.250	3.523	3.062	4.925	80.281	0.002	156	1272	100	8	17	16.610	8	0	13	4	21649	10094	0.043	0.100	-100	0	1
6	18	7	""	"spi"	17730	18600	140	259	258	102	39	139	139	210	486	231	0	0	0	118	143	93	65	65	65	126	500	396	1	0	0	2.264	1.526	2.032	1.936	4.157	4.424	0.038	90	1104	0	173	197	1.179	120	53	119	78	23236	12889	0.099	0.034	-100	0	1
6	19	7	""	"spi"	18160	18650	90	288	289	97	33	148	148	161	78	48	71	46	0	131	161	104	64	67	67	81	45	55	60	39	0	2.188	1.500	1.620	1.734	4.751	11.958	0.004	28	358	0	204	235	1.130	140	64	141	94	8098	4519	1.641	1.778	-100	0	1
6	20	7	""	"spi"	18590	18550	70	290	295	88	29	141	141	153	75	49	84	46	0	102	118	45	38	67	67	72	33	45	53	38	0	4.257	3.020	3.970	3.841	3.716	68.488	0.001	13	206	46	184	205	2.090	149	35	154	51	3838	1535	1.893	1.394	-100	0	1
6	1	8	""	"mmp2"	10980	18980	210	270	287	114	39	133	133	142	68	47	76	50	0	163	182	137	75	63	63	69	71	102	63	28	0	1.370	1.294	1.429	1.447	3.585	1.751	0.081	316	2406	53	237	273	0.454	137	100	154	119	90565	57513	2.132	1.592	-100	0	1
6	2	8	""	"mmp2"	11370	18980	200	265	280	119	42	133	133	144	81	56	67	37	0	158	176	83	47	63	63	68	40	58	85	61	0	1.389	1.301	1.386	1.323	3.677	2.636	0.116	335	2234	94	227	260	0.474	132	95	147	113	93924	59104	1.679	2.700	-100	0	1
6	3	8	""	"mmp2"	11760	18970	210	285	314	203	64	134	134	145	91	62	71	42	0	177	195	105	53	63	63	69	52	75	80	54	0	1.325	1.364	1.336	1.266	3.485	3.138	0.163	325	2343	93	265	312	0.406	151	114	180	132	102111	63495	1.857	2.423	-100	0	1
6	4	8	""	"mmp2"	12170	18980	230	284	304	157	51	134	134	149	121	81	60	22	0	157	181	127	70	63	63	67	32	47	86	64	0	1.596	1.441	1.413	1.519	3.331	2.346	0.202	368	2719	91	244	288	0.674	150	94	170	118	111898	66437	1.281	3.563	-100	0	1
6	5	8	""	"trfr"	12580	18980	210	340	584	858	146	136	136	149	82	55	76	58	0	300	425	564	132	62	62	68	47	69	94	82	0	0.857	1.234	1.109	0.923	3.971	1.771	0.424	357	2295	86	442	811	-0.223	204	238	448	363	208347	151594	5.305	7.596	0	0	0
6	6	8	""	"trfr"	12970	18980	190	271	300	161	53	133	133	150	210	140	31	4	0	340	370	192	51	62	62	81	383	472	30	3	0	0.496	0.542	0.506	0.510	3.771	0.489	0.163	293	1985	94	416	475	-1.012	138	278	167	308	87979	108374	0.714	0.755	-100	0	1
6	7	8	""	"trfr"	13360	18980	200	274	298	136	45	130	130	136	58	42	79	59	0	330	371	188	50	60	60	64	22	34	99	98	0	0.533	0.540	0.584	0.534	2.907	0.488	0.267	301	2281	94	414	479	-0.908	144	270	168	311	89768	111568	2.793	13.955	0	0	0
6	8	8	""	"trfr"	13760	18970	190	278	301	148	49	129	129	138	63	45	76	58	0	338	379	203	53	62	62	65	25	38	99	95	0	0.540	0.543	0.556	0.565	3.426	0.459	0.215	300	1996	93	425	489	-0.889	149	276	172	317	90368	113737	2.587	12.560	0	0	0
6	9	8	""	"nup21"	14180	18980	170	209	227	106	46	132	132	140	66	47	55	25	0	168	189	99	52	63	63	67	28	41	86	69	0	0.733	0.754	0.780	0.809	3.968	1.598	0.079	183	1607	51	182	221	-0.448	77	105	95	126	41484	34600	1.318	4.357	-100	0	1
6	10	8	""	"nup21"	14580	18990	160	218	237	107	45	132	132	140	69	49	56	26	0	185	214	124	57	63	63	66	25	37	91	78	0	0.705	0.695	0.862	0.825	4.599	0.757	0.043	157	1444	36	208	256	-0.504	86	122	105	151	37158	33535	1.406	5.920	-100	0	1
6	11	8	""	"nup21"	14950	19000	170	201	252	306	121	134	134	143	71	49	47	26	0	166	190	107	56	61	61	65	34	52	81	63	0	0.638	0.915	0.934	0.924	4.761	7.774	0.050	226	1579	80	172	247	-0.648	67	105	118	129	57054	42855	1.535	3.676	-100	0	1
6	12	8	""	"nup21"	15350	18970	190	187	209	104	49	127	127	136	63	46	48	24	0	158	176	90	51	60	60	64	29	45	85	68	0	0.612	0.707	0.963	0.801	4.285	2.058	0.052	238	2046	92	158	198	-0.708	60	98	82	116	49783	41968	1.159	3.862	-100	0	1
6	13	8	""	"igh4"	15750	18970	150	140	147	66	44	125	125	133	68	51	21	5	0	69	81	45	55	61	61	64	24	37	30	13	0	1.875	1.100	2.533	2.188	4.335	0.767	0.021	156	1272	100	23	42	0.907	15	8	22	20	22927	12674	0.206	0.708	-100	0	1
6	14	8	""	"igh4"	16150	18970	150	134	151	85	56	127	127	137	81	59	15	3	0	60	71	106	149	61	61	64	24	37	9	3	0	-7.000	2.400	2.889	2.715	4.097	2.894	0.092	156	1272	100	6	34	Error	7	-1	24	10	23504	11031	0.173	0.292	-100	0	1
6	15	8	""	"igh4"	16510	18970	90	300	300	129	43	134	134	143	64	44	69	61	0	130	210	157	74	68	68	78	41	52	53	46	0	2.677	1.169	3.097	3.396	9.431	2.725	0.022	13	400	0	228	308	1.421	166	62	166	142	3906	2731	2.453	3.220	-100	0	1
6	16	8	""	"igh4"	16950	18970	150	117	124	48	38	124	124	132	73	55	7	0	0	57	59	14	23	59	59	61	20	32	5	1	0	3.500	0.000	3.500	3.305	3.876	-176.211	0.000	156	1272	100	-9	0	1.807	-7	-2	0	0	19277	9230	-0.110	-0.100	-100	0	1
6	17	8	""	"rb1"	17380	18950	120	325	407	231	56	135	135	154	90	58	78	53	0	185	256	216	84	63	63	77	62	80	61	48	0	1.557	1.409	1.600	1.585	3.807	1.313	0.458	88	779	11	312	465	0.639	190	122	272	193	35832	22540	2.811	2.887	-100	0	1
6	18	8	""	"rb1"	17900	19020	290	926	952	320	33	132	132	151	113	74	99	98	0	727	728	237	32	61	61	76	84	110	98	98	0	1.192	1.229	1.172	1.220	1.853	1.307	0.677	780	3802	69	1460	1487	0.253	794	666	820	667	742288	567754	7.088	7.762	0	0	0
6	19	8	""	"rb1"	18140	18970	150	347	384	246	64	131	131	147	107	72	65	50	0	206	259	192	74	60	60	70	65	92	68	56	0	1.479	1.271	1.582	1.444	3.425	1.431	0.527	156	963	100	362	452	0.565	216	146	253	199	59896	40410	2.215	2.908	-50	0	0
6	20	8	""	"rb1"	18520	18990	210	900	964	390	40	134	134	145	78	53	99	98	0	733	748	288	38	61	61	66	30	45	98	97	0	1.140	1.208	1.180	1.242	2.329	1.289	0.702	358	2435	77	1438	1517	0.189	766	672	830	687	345055	267868	10.500	22.733	0	0	0
6	1	9	""	"ly6a"	10980	19380	200	502	534	239	44	132	132	142	74	52	95	90	0	361	396	203	51	63	63	69	65	94	97	88	0	1.242	1.207	1.262	1.238	2.544	1.366	0.389	291	2274	90	668	735	0.313	370	298	402	333	155319	115224	5.297	5.031	0	0	0
6	2	9	""	"ly6a"	11380	19390	200	507	532	215	40	132	132	141	68	48	96	92	0	386	420	206	49	62	62	68	68	100	96	90	0	1.157	1.117	1.158	1.103	2.489	1.192	0.452	292	2222	97	699	758	0.210	375	324	400	358	155343	122521	5.750	5.176	0	0	0
6	3	9	""	"ly6a"	11760	19390	200	512	539	236	43	131	131	140	60	42	97	92	0	374	398	172	43	63	63	69	61	88	99	91	0	1.225	1.218	1.208	1.142	2.419	1.326	0.460	305	2208	94	692	743	0.293	381	311	408	335	164308	121274	6.650	5.393	0	0	0
6	4	9	""	"ly6a"	12150	19370	190	510	545	250	45	132	132	146	106	72	92	80	0	377	412	198	48	63	63	68	41	60	97	95	0	1.204	1.183	1.172	1.188	2.611	1.551	0.375	305	1961	93	692	762	0.268	378	314	413	349	166215	125659	3.764	8.390	0	0	0
6	5	9	""	"styx"	12570	19380	200	294	359	404	112	140	140	159	181	113	43	10	0	151	186	195	104	63	63	77	177	229	16	4	0	1.750	1.780	2.111	1.776	4.741	9.089	0.036	139	2320	1	242	342	0.807	154	88	219	123	49945	25900	1.105	0.616	-100	0	1
6	6	9	""	"styx"	12980	19380	160	247	265	114	43	129	129	164	338	206	5	0	0	141	183	124	67	62	62	97	498	513	2	0	0	1.494	1.124	1.857	1.366	4.628	2.513	0.046	87	1454	43	197	257	0.579	118	79	136	121	23040	15914	0.299	0.173	-100	0	1
6	7	9	""	"styx"	13370	19390	180	257	273	130	47	128	128	138	63	45	75	51	0	132	150	78	52	61	61	66	37	56	75	47	0	1.817	1.629	1.453	1.674	4.371	5.176	0.056	120	1913	27	200	234	0.862	129	71	145	89	32768	17953	2.143	2.270	-100	0	1
6	8	9	""	"styx"	13760	19380	170	240	257	96	37	133	133	140	62	44	70	44	0	142	168	88	52	62	62	66	23	34	86	73	0	1.337	1.170	1.415	1.470	3.691	3.593	0.056	99	1594	16	187	230	0.419	107	80	124	106	25468	16637	1.887	4.435	-100	0	1
6	9	9	""	"ms4a1"	14180	19370	190	230	246	107	43	132	132	142	82	57	59	25	0	146	167	73	43	62	62	67	34	50	88	64	0	1.167	1.086	1.409	1.246	3.347	3.494	0.059	176	2051	42	182	219	0.223	98	84	114	105	43375	29443	1.268	2.941	-100	0	1
6	10	9	""	"ms4a1"	14580	19390	190	234	247	104	42	129	129	139	67	48	65	37	0	143	161	81	50	62	62	66	28	42	83	65	0	1.296	1.192	1.471	1.242	3.714	3.514	0.069	188	2012	24	186	217	0.374	105	81	118	99	46415	30225	1.612	3.393	-100	0	1
6	11	9	""	"ms4a1"	14960	19380	200	243	251	96	38	134	134	141	66	46	68	39	0	140	164	84	51	61	61	65	28	43	87	72	0	1.380	1.136	1.397	1.319	3.485	2.831	0.080	210	2241	12	188	220	0.465	109	79	117	103	52615	34536	1.667	3.536	-100	0	1
6	12	9	""	"ms4a1"	15350	19370	210	255	262	102	38	128	128	138	73	52	68	42	0	132	143	66	46	60	60	65	45	69	67	36	0	1.764	1.614	1.781	1.697	3.414	2.682	0.140	184	2445	14	199	217	0.819	127	72	134	83	48222	26331	1.699	1.733	-100	0	1
6	13	9	""	"wbscr22"	15780	19380	190	203	213	100	46	127	127	139	102	73	37	10	0	163	188	88	46	59	59	64	47	73	82	57	0	0.731	0.667	0.861	0.775	3.928	3.418	0.064	248	2016	34	180	215	-0.452	76	104	86	129	52765	46677	0.725	2.638	-100	0	1
6	14	9	""	"wbscr22"	16160	19380	190	196	203	82	40	125	125	164	752	458	0	0	0	183	198	90	45	61	61	83	761	916	0	0	0	0.582	0.569	0.715	0.660	3.814	0.975	0.419	265	2022	90	193	215	-0.781	71	122	78	137	53759	52442	0.052	0.151	-100	0	1
6	15	9	""	"wbscr22"	16550	19370	150	129	133	60	45	122	122	131	60	45	13	4	0	60	63	18	28	61	61	63	24	38	10	2	0	-7.000	5.500	3.433	3.499	3.695	-92.861	0.001	156	940	100	6	13	Error	7	-1	11	2	20716	9861	0.033	0.000	-100	0	1
6	16	9	""	"wbscr22"	16760	19380	250	197	216	103	47	126	126	136	74	54	49	23	0	193	210	101	48	61	61	65	25	38	94	87	0	0.538	0.604	0.645	0.616	3.881	0.908	0.121	552	2926	80	203	239	-0.894	71	132	90	149	119291	115984	1.081	5.800	-100	0	1
6	17	9	""	"pdk4"	17350	19350	110	268	292	120	41	125	125	134	61	45	83	56	0	176	195	125	64	60	60	64	28	43	81	71	0	1.233	1.237	0.984	1.244	3.318	2.322	0.116	53	608	0	259	302	0.302	143	116	167	135	15477	10320	2.590	4.679	-100	0	0
6	18	9	""	"pdk4"	17750	19420	230	554	578	215	37	125	125	135	69	51	99	96	0	463	479	175	36	60	60	66	64	96	99	97	0	1.065	1.081	1.088	1.046	2.067	1.168	0.568	490	2462	68	832	872	0.091	429	403	453	419	283059	234727	6.420	6.453	0	0	0
6	19	9	""	"pdk4"	18090	19400	180	540	563	202	35	123	123	131	59	45	99	96	0	480	499	185	37	58	58	61	20	32	99	99	0	0.988	0.998	0.993	1.007	2.196	1.040	0.572	275	1734	80	839	881	-0.017	417	422	440	441	154806	137329	7.322	21.900	0	0	0
6	20	9	""	"pdk4"	18510	19390	180	569	566	211	37	130	130	138	67	48	96	92	0	452	464	187	40	60	60	65	30	46	99	98	0	1.120	1.079	1.071	1.045	2.641	1.144	0.545	315	1811	77	831	840	0.163	439	392	436	404	178139	146225	6.388	13.300	0	0	0
6	1	10	""	"sp6"	10970	19770	230	2202	2243	652	29	132	132	138	59	42	99	99	0	1510	1504	470	31	62	62	67	29	43	99	99	0	1.430	1.464	1.479	1.521	2.015	1.515	0.804	412	2728	93	3518	3553	0.516	2070	1448	2111	1442	924003	619800	35.678	49.552	0	0	0
6	2	10	""	"sp6"	11370	19780	230	2263	2301	603	26	131	131	138	63	45	100	100	0	1599	1585	439	27	62	62	67	49	73	99	98	0	1.387	1.425	1.415	1.485	2.033	1.468	0.825	423	2601	98	3669	3693	0.472	2132	1537	2170	1523	973418	670272	34.333	30.980	0	0	0
6	3	10	""	"sp6"	11760	19780	230	2279	2296	584	25	129	129	137	61	44	100	100	0	1602	1615	441	27	62	62	67	39	58	99	99	0	1.396	1.395	1.384	1.435	1.793	1.427	0.835	423	2588	94	3690	3720	0.481	2150	1540	2167	1553	971009	683100	35.393	39.692	0	0	0
6	4	10	""	"sp6"	12170	19770	230	2368	2357	628	26	134	134	150	128	85	99	99	0	1637	1635	481	29	63	63	71	69	97	99	98	0	1.419	1.414	1.394	1.448	1.835	1.454	0.803	427	2645	95	3808	3795	0.505	2234	1574	2223	1572	1006433	697965	17.242	22.667	0	0	0
6	5	10	""	"il4r"	12570	19770	190	519	542	211	38	140	140	156	91	58	95	84	0	370	391	179	45	64	64	75	64	85	96	88	0	1.239	1.229	1.249	1.236	2.509	1.435	0.415	291	2000	95	685	729	0.309	379	306	402	327	157654	113776	4.242	4.938	0	0	0
6	6	10	""	"il4r"	12960	19780	190	503	531	214	40	130	130	140	70	50	97	92	0	386	405	173	42	61	61	66	29	43	98	97	0	1.148	1.166	1.169	1.133	2.247	0.177	0.070	276	2021	91	698	745	0.199	373	325	401	344	146430	111787	5.586	11.690	0	0	0
6	7	10	""	"il4r"	13370	19780	190	539	549	204	37	129	129	157	346	220	63	9	0	398	411	177	43	62	62	79	288	364	60	9	0	1.220	1.203	1.220	1.190	2.596	1.292	0.524	276	2036	97	746	769	0.287	410	336	420	349	151397	113404	1.133	1.153	-100	0	1
6	8	10	""	"il4r"	13770	19770	200	532	551	206	37	133	133	167	446	267	43	1	0	357	398	399	100	62	62	78	269	344	57	7	0	1.353	1.244	1.339	1.342	2.268	0.810	0.291	288	2341	94	694	754	0.436	399	295	418	336	158599	114761	0.861	1.190	-100	0	1
6	9	10	""	"r-ras"	14180	19780	180	432	448	183	40	130	130	152	347	228	36	3	0	199	221	107	48	63	63	67	35	52	92	83	0	2.221	2.013	2.261	2.164	2.779	2.779	0.335	228	1924	91	438	476	1.151	302	136	318	158	102048	50278	0.853	4.400	-100	0	1
6	10	10	""	"r-ras"	14580	19790	180	421	446	171	38	128	128	139	74	53	96	85	0	211	225	103	45	62	62	66	49	74	90	72	0	1.966	1.951	1.967	2.077	2.602	2.079	0.428	251	1905	94	442	481	0.975	293	149	318	163	111826	56476	4.149	3.245	0	0	0
6	11	10	""	"r-ras"	14960	19790	180	450	485	229	47	131	131	141	72	51	96	85	0	206	232	139	59	62	62	66	35	53	92	82	0	2.215	2.082	2.055	2.226	2.726	2.810	0.308	256	1893	95	463	524	1.147	319	144	354	170	124240	59472	4.778	4.743	0	0	0
6	12	10	""	"r-ras"	15340	19770	190	435	463	176	38	132	132	142	81	57	96	82	0	196	227	116	51	61	61	66	36	54	94	81	0	2.244	1.994	2.123	2.158	2.510	2.576	0.383	269	2022	89	438	497	1.166	303	135	331	166	124514	61020	3.963	4.472	0	0	0
6	13	10	""	"mic1"	15790	19770	210	534	572	220	38	128	128	140	108	77	96	87	0	337	365	158	43	61	61	67	117	174	91	62	0	1.471	1.461	1.483	1.473	2.301	1.276	0.256	351	2352	96	682	748	0.557	406	276	444	304	200599	128091	4.000	2.547	0	0	0
6	14	10	""	"mic1"	16160	19800	200	571	609	247	40	128	128	172	731	425	13	0	0	365	384	172	44	62	62	91	739	812	3	0	0	1.462	1.494	1.493	1.526	2.344	1.319	0.259	335	2211	95	746	803	0.548	443	303	481	322	204031	128533	0.598	0.396	-100	0	1
6	15	10	""	"mic1"	16560	19790	200	571	589	231	39	130	130	155	138	89	93	76	0	337	354	156	44	62	62	80	98	122	92	69	0	1.604	1.572	1.574	1.556	2.503	1.799	0.456	341	2133	87	716	751	0.682	441	275	459	292	200907	120793	3.145	2.796	0	0	0
6	16	10	""	"mic1"	16960	19700	250	458	955	3524	369	125	125	135	73	54	95	87	0	282	369	535	144	61	61	65	43	66	93	84	0	1.507	2.695	1.559	1.710	3.515	27.436	0.045	366	3071	5	554	1138	0.592	333	221	830	308	349454	135030	11.233	7.070	0	0	0
6	17	10	""	"buffer"	17340	19780	150	127	136	66	48	128	128	135	61	45	17	7	0	62	65	22	33	61	61	63	19	30	14	5	0	-1.000	2.000	3.875	3.670	4.197	1161.379	0.000	156	1272	100	0	12	Error	-1	1	8	4	21256	10139	0.016	0.105	-100	0	1
6	18	10	""	"buffer"	17740	19780	150	136	220	969	440	122	122	129	58	44	23	8	0	59	60	18	30	59	59	62	21	33	8	3	0	100000.000	98.000	3.045	3.077	4.399	239.381	0.009	156	1272	100	14	99	16.610	14	0	98	1	34394	9285	1.569	-0.095	-100	0	1
6	19	10	""	"buffer"	18140	19780	150	132	140	63	45	127	127	133	58	43	17	6	0	57	61	27	44	58	58	61	24	39	8	1	0	-5.000	4.333	3.825	3.401	4.363	100.943	0.000	156	1272	100	4	16	Error	5	-1	13	3	21848	9459	0.121	0.000	-100	0	1
6	20	10	""	"buffer"	18540	19780	150	131	134	60	44	129	129	139	67	48	14	2	0	62	67	28	41	61	61	65	24	36	15	3	0	2.000	0.833	3.108	3.524	4.167	125.200	0.001	156	1272	100	3	11	1.000	2	1	5	6	20928	10411	-0.075	0.083	-100	0	1
6	1	11	""	"sp3"	10980	20180	190	341	362	138	38	132	132	139	70	50	88	73	0	218	231	93	40	61	61	65	29	44	96	91	0	1.331	1.353	1.352	1.310	2.691	1.954	0.326	283	2019	93	366	400	0.413	209	157	230	170	102531	65420	3.186	5.724	0	0	0
6	2	11	""	"sp3"	11380	20190	190	338	348	144	41	130	130	138	65	47	85	70	0	230	244	100	40	62	62	67	53	79	93	78	0	1.238	1.198	1.198	1.128	2.957	1.628	0.276	275	2025	91	376	400	0.308	208	168	218	182	95606	67202	3.231	3.340	0	0	0
6	3	11	""	"sp3"	11770	20180	200	329	341	134	39	131	131	137	58	42	89	72	0	228	246	120	48	62	62	65	22	33	98	95	0	1.193	1.141	1.134	1.101	2.923	1.431	0.297	273	2291	95	364	394	0.255	198	166	210	184	93154	67027	3.517	8.227	0	0	0
6	4	11	""	"sp3"	12150	20180	190	323	352	140	39	132	132	140	86	61	83	57	0	228	243	111	45	61	61	65	34	52	97	86	0	1.144	1.209	1.212	1.176	2.842	1.882	0.235	282	1995	82	358	402	0.194	191	167	220	182	99304	68593	2.465	5.235	0	0	0
6	5	11	""	"tgfb1"	12580	20180	190	530	561	226	40	136	136	147	75	51	96	91	0	592	604	234	38	62	62	69	49	71	98	97	0	0.743	0.784	0.775	0.738	2.509	0.795	0.499	288	2011	91	924	967	-0.429	394	530	425	542	161593	174057	5.520	10.918	0	0	0
6	6	11	""	"tgfb1"	12970	20190	190	529	559	211	37	131	131	140	76	54	96	93	0	616	629	212	33	62	62	66	36	54	98	98	0	0.718	0.755	0.714	0.720	2.302	0.760	0.548	276	2030	90	952	995	-0.478	398	554	428	567	154369	173694	5.513	15.639	0	0	0
6	7	11	""	"tgfb1"	13360	20190	190	525	545	216	39	131	131	155	654	421	11	0	0	601	632	215	34	61	61	65	26	40	99	99	0	0.730	0.725	0.701	0.673	2.073	17.874	0.030	277	2035	96	934	985	-0.454	394	540	414	571	150931	175156	0.596	21.808	0	0	0
6	8	11	""	"tgfb1"	13760	20170	190	482	537	344	64	130	130	155	657	423	11	0	0	589	607	216	35	62	62	66	28	42	100	99	0	0.668	0.747	0.691	0.665	2.322	0.947	0.385	290	2018	96	879	952	-0.582	352	527	407	545	155775	175990	0.581	19.321	0	0	0
6	9	11	""	"pnp"	14180	20170	190	1775	1749	411	23	132	132	143	88	61	100	100	0	998	999	297	29	62	62	78	486	623	94	40	0	1.755	1.726	1.716	1.812	1.813	1.761	0.829	292	2008	93	2579	2554	0.811	1643	936	1617	937	510575	291584	18.250	1.895	0	0	0
6	10	11	""	"pnp"	14570	20190	190	1772	1792	439	24	133	133	143	79	55	100	100	0	992	992	267	26	61	61	68	56	82	99	99	0	1.760	1.782	1.782	1.797	1.599	1.861	0.824	304	1980	94	2570	2590	0.816	1639	931	1659	931	544834	301616	20.873	16.500	0	0	0
6	11	11	""	"pnp"	14960	20200	200	1857	1865	432	23	133	133	149	152	102	100	99	0	1029	1035	268	25	61	61	70	113	161	99	98	0	1.781	1.778	1.818	1.827	1.661	1.875	0.818	309	2299	97	2692	2706	0.833	1724	968	1732	974	576346	319809	11.289	8.540	0	0	0
6	12	11	""	"pnp"	15360	20170	200	1774	1772	465	26	137	137	153	154	100	98	98	0	984	979	332	33	63	63	71	111	156	98	97	0	1.777	1.785	1.793	1.813	1.814	1.773	0.687	330	2295	95	2558	2551	0.829	1637	921	1635	916	584696	322916	10.513	8.180	0	0	0
6	13	11	""	"timp2"	15790	20180	190	383	419	235	56	129	129	136	64	47	92	82	0	280	300	133	44	61	61	64	29	45	98	94	0	1.160	1.213	1.193	1.184	2.934	1.786	0.395	299	1994	91	473	529	0.214	254	219	290	239	125269	89635	4.422	8.138	0	0	0
6	14	11	""	"timp2"	16170	20200	190	403	415	164	39	127	127	143	198	138	68	22	0	312	320	136	42	61	61	71	176	247	72	21	0	1.100	1.112	1.086	1.073	2.732	1.030	0.168	284	2018	94	527	547	0.138	276	251	288	259	117833	90879	1.374	1.415	-100	0	1
6	15	11	""	"timp2"	16600	20160	200	389	406	167	41	127	127	135	67	49	94	80	0	268	293	143	48	61	61	64	29	45	96	94	0	1.266	1.203	1.204	1.155	2.503	1.376	0.414	318	2202	94	469	511	0.340	262	207	279	232	129122	93041	4.045	7.897	0	0	0
6	16	11	""	"timp2"	16970	20160	180	381	388	145	37	127	127	136	62	45	94	81	0	255	275	131	47	61	61	65	25	38	97	93	0	1.309	1.220	1.286	1.231	2.580	1.417	0.343	265	1845	78	448	475	0.388	254	194	261	214	102691	72961	4.065	8.400	0	0	0
6	17	11	""	"sp5"	17340	20180	150	253	481	646	134	146	146	263	413	157	19	12	0	127	276	395	143	67	67	137	245	178	17	12	0	1.783	1.603	1.949	1.774	4.762	2.196	0.362	156	1272	100	167	544	0.834	107	60	335	209	75064	43006	0.528	0.567	-100	0	1
6	18	11	""	"sp5"	17740	20190	240	2031	2099	1485	70	139	139	209	313	149	83	68	0	1056	1248	1000	80	64	64	106	192	181	74	64	0	1.907	1.655	1.681	2.063	3.529	1.733	0.706	324	2961	0	2884	3144	0.931	1892	992	1960	1184	680144	404479	6.038	5.948	-100	0	0
6	19	11	""	"sp5"	18110	20210	330	3997	4000	885	22	131	131	158	181	114	99	99	0	2334	2343	546	23	61	61	76	111	146	99	99	0	1.701	1.695	1.691	1.715	1.584	1.742	0.875	832	4443	84	6139	6151	0.766	3866	2273	3869	2282	3327848	1949370	21.227	20.423	0	0	0
6	20	11	""	"sp5"	18480	20180	250	1707	2144	1548	72	129	129	144	107	74	98	94	0	1028	1186	886	74	61	61	67	42	62	94	89	0	1.632	1.791	1.833	2.017	3.491	1.970	0.695	254	3176	0	2545	3140	0.707	1578	967	2015	1125	544559	301288	18.692	26.643	-100	0	0
7	1	1	""	"sp4"	2000	25190	230	416	444	270	60	121	121	131	70	53	93	85	0	282	301	114	37	58	58	62	35	56	97	94	0	1.317	1.329	1.237	1.199	2.491	2.267	0.293	393	2967	94	519	566	0.397	295	224	323	243	174567	118327	4.471	6.829	0	0	0
7	2	1	""	"sp4"	2380	25180	150	447	455	171	37	145	145	200	166	83	78	39	0	298	399	1141	285	63	63	115	122	106	88	48	0	1.285	0.923	1.251	1.239	2.155	0.061	0.020	156	1272	100	537	646	0.362	302	235	310	336	70976	62281	1.536	2.328	-100	0	1
7	3	1	""	"sp4"	2780	25180	150	420	428	176	41	136	136	186	154	82	75	45	0	270	279	138	49	63	63	107	110	102	82	46	0	1.372	1.352	1.386	1.279	2.634	1.615	0.435	156	1272	100	491	508	0.456	284	207	292	216	66808	43545	1.571	1.564	-100	0	1
7	4	1	""	"sp4"	3160	25170	220	427	435	158	36	118	118	129	96	74	92	76	0	293	304	114	37	58	58	61	30	49	98	97	0	1.315	1.289	1.287	1.259	2.427	1.494	0.503	376	2823	95	544	563	0.395	309	235	317	246	163429	114157	3.188	8.100	0	0	0
7	5	1	""	"abp1"	3630	25180	190	207	215	102	47	121	121	129	60	46	59	33	0	114	136	78	57	57	57	61	22	36	81	60	0	1.509	1.190	1.565	1.513	4.425	3.493	0.065	260	1992	88	143	173	0.594	86	57	94	79	55842	35353	1.433	3.409	-100	0	1
7	6	1	""	"abp1"	3990	25210	190	202	214	97	45	124	124	131	58	44	61	35	0	117	136	80	58	58	58	61	21	34	79	63	0	1.322	1.154	1.433	1.507	4.094	5.231	0.043	232	2005	15	137	168	0.403	78	59	90	78	49696	31621	1.431	3.571	-100	0	1
7	7	1	""	"abp1"	4410	25210	180	221	222	84	37	122	122	128	59	46	68	37	0	121	141	66	46	59	59	64	46	71	65	30	0	1.597	1.220	1.629	1.478	3.534	1.213	0.025	163	1836	29	161	182	0.675	99	62	100	82	36182	22936	1.593	1.674	-100	0	1
7	8	1	""	"abp1"	4750	25180	170	220	233	95	40	124	124	133	66	49	59	32	0	127	149	85	57	60	60	64	34	53	78	48	0	1.433	1.225	1.402	1.216	3.994	3.215	0.065	197	1534	12	163	198	0.519	96	67	109	89	45917	29438	1.515	2.500	-100	0	1
7	9	1	""	"ctss"	5230	25180	200	1010	1047	344	32	121	121	129	56	43	100	99	0	772	835	338	40	60	60	63	21	33	99	99	0	1.249	1.195	1.232	1.232	1.895	1.187	0.757	310	2249	96	1601	1701	0.321	889	712	926	775	324696	258833	16.393	36.762	0	0	0
7	10	1	""	"ctss"	5580	25210	200	1081	1103	376	34	126	126	137	68	49	99	98	0	828	870	366	42	61	61	64	23	35	99	98	0	1.245	1.208	1.219	1.283	2.369	1.200	0.747	305	2200	95	1722	1786	0.316	955	767	977	809	336418	265353	14.206	35.043	0	0	0
7	11	1	""	"ctss"	5970	25190	190	1170	1209	390	32	133	133	148	92	62	98	98	0	832	907	384	42	61	61	67	44	65	98	97	0	1.345	1.272	1.266	1.319	2.026	1.256	0.744	291	2013	94	1808	1922	0.428	1037	771	1076	846	351676	264002	11.533	19.091	0	0	0
7	12	1	""	"ctss"	6360	25160	190	997	1062	379	35	140	140	167	376	225	96	64	0	739	784	352	44	64	64	71	48	67	98	98	0	1.270	1.281	1.288	1.380	2.074	1.277	0.758	303	2001	94	1532	1642	0.345	857	675	922	720	321735	237532	2.380	14.854	0	0	0
7	13	1	""	"actin"	6810	25170	190	11450	11171	3422	30	155	155	203	444	218	98	97	0	15257	14726	4620	31	69	69	105	263	250	100	98	0	0.744	0.752	0.739	0.784	2.379	0.733	0.862	310	1958	96	26483	25673	-0.427	11295	15188	11016	14657	3462901	4565209	24.703	55.593	0	0	0
7	14	1	""	"actin"	7180	25190	200	11052	10282	3554	34	136	136	150	82	54	100	100	0	15518	14052	5223	37	64	64	80	61	76	100	100	0	0.706	0.725	0.708	0.773	2.433	0.701	0.866	326	2230	59	26370	24134	-0.502	10916	15454	10146	13988	3352040	4581018	123.561	229.049	0	0	0
7	15	1	""	"actin"	7610	25200	200	11351	10492	3551	33	132	132	153	148	96	100	99	0	15745	14536	5255	36	64	64	101	281	278	99	98	0	0.715	0.716	0.718	0.743	2.151	0.695	0.886	322	2148	83	26900	24832	-0.484	11219	15681	10360	14472	3378494	4680727	69.858	51.370	0	0	0
7	16	1	""	"actin"	7970	25170	250	10173	7927	5633	71	130	130	148	123	83	97	94	0	14036	10452	7559	72	62	62	88	220	250	98	88	0	0.719	0.750	0.749	0.791	2.408	0.735	0.886	468	3161	85	24017	18187	-0.476	10043	13974	7797	10390	3709811	4891665	63.244	47.109	0	0	0
7	17	1	""	"sp7"	8420	25170	200	343	384	225	58	128	128	140	83	59	83	60	0	224	234	102	43	62	62	67	33	49	92	84	0	1.327	1.488	1.290	1.284	3.584	3.057	0.188	342	2222	77	377	428	0.408	215	162	256	172	131401	79988	2.940	5.061	0	0	0
7	18	1	""	"sp7"	8810	25190	200	321	332	133	40	127	127	136	61	44	88	72	0	218	246	110	44	61	61	65	25	38	98	93	0	1.236	1.108	1.086	1.071	2.915	1.469	0.292	315	2189	94	351	390	0.306	194	157	205	185	104666	77525	3.213	7.240	0	0	0
7	19	1	""	"sp7"	9180	25200	210	300	309	121	39	129	129	139	70	50	83	58	0	216	230	98	42	61	61	66	35	53	95	86	0	1.103	1.065	1.093	1.076	2.906	1.450	0.281	340	2305	95	326	349	0.141	171	155	180	169	105089	78224	2.429	4.686	0	0	0
7	20	1	""	"sp7"	9560	25170	210	303	320	130	40	127	127	134	63	47	87	65	0	218	232	99	42	61	61	66	101	153	74	30	0	1.121	1.129	1.109	1.114	2.648	0.395	0.088	343	2363	91	333	364	0.165	176	157	193	171	109713	79617	2.952	1.644	-100	0	1
7	1	2	""	"ara"	1990	25590	150	123	137	59	43	123	123	133	76	57	15	2	0	68	74	33	44	58	58	62	23	37	27	14	0	0.000	0.875	2.000	2.340	4.812	-249.382	0.000	156	1272	100	10	30	Error	0	10	14	16	21423	11532	0.053	0.522	-100	0	1
7	2	2	""	"ara"	2390	25590	150	135	131	56	42	124	124	131	60	45	16	3	0	65	69	28	40	57	57	62	31	50	18	5	0	1.375	0.583	3.000	2.341	5.384	28.903	0.002	156	1272	100	19	19	0.459	11	8	7	12	20393	10798	0.000	0.226	-100	0	1
7	3	2	""	"ara"	2790	25590	150	125	133	57	42	120	120	130	62	47	19	3	0	63	67	28	41	57	57	60	22	36	23	7	0	0.833	1.300	2.579	2.486	4.768	42.061	0.002	156	1272	100	11	23	-0.264	5	6	13	10	20739	10445	0.048	0.318	-100	0	1
7	4	2	""	"ara"	3190	25590	150	129	131	48	36	120	120	128	61	47	16	2	0	60	64	24	37	58	58	61	24	39	14	3	0	4.500	1.833	1.875	2.008	4.035	86.044	0.000	156	1272	100	11	17	2.170	9	2	11	6	20390	9912	0.049	0.125	-100	0	1
7	5	2	""	"cxcl10"	3610	25590	210	364	377	136	36	125	125	137	101	73	88	59	0	213	227	93	40	59	59	68	247	363	18	0	0	1.552	1.500	1.442	1.456	2.403	1.935	0.396	370	2361	93	393	420	0.634	239	154	252	168	139603	84034	2.376	0.644	-100	0	1
7	6	2	""	"cxcl10"	3990	25610	210	356	368	139	37	124	124	132	69	52	91	75	0	216	233	98	42	58	58	62	31	50	96	90	0	1.468	1.394	1.325	1.361	2.687	1.851	0.362	350	2338	97	390	419	0.554	232	158	244	175	128647	81623	3.420	5.516	0	0	0
7	7	2	""	"cxcl10"	4410	25600	210	374	387	142	36	125	125	132	62	46	95	83	0	214	238	111	46	58	58	62	41	66	94	84	0	1.596	1.456	1.469	1.517	2.503	1.760	0.397	353	2267	93	405	442	0.674	249	156	262	180	136672	83895	4.113	4.293	0	0	0
7	8	2	""	"cxcl10"	4750	25580	220	361	385	154	40	124	124	130	59	45	94	84	0	213	232	102	43	59	59	63	25	39	97	94	0	1.539	1.509	1.552	1.518	2.667	2.054	0.345	365	2593	96	391	434	0.622	237	154	261	173	140462	84612	4.322	6.760	0	0	0
7	9	2	""	"anxa4"	5230	25590	180	653	678	257	37	124	124	131	59	45	98	96	0	207	225	105	46	59	59	62	21	33	94	90	0	3.574	3.337	3.436	3.602	2.705	4.334	0.423	298	1744	88	677	720	1.838	529	148	554	166	201947	67141	9.271	7.762	0	0	0
7	10	2	""	"anxa4"	5550	25600	190	659	705	344	48	127	127	138	98	71	99	94	0	211	229	132	57	60	60	64	26	40	92	82	0	3.523	3.420	3.526	3.883	2.890	5.426	0.289	294	1866	92	683	747	1.817	532	151	578	169	207185	67436	5.786	6.346	0	0	0
7	11	2	""	"anxa4"	5960	25610	190	664	688	262	38	131	131	145	157	108	96	84	0	220	240	123	51	60	60	64	33	51	91	83	0	3.331	3.094	3.290	3.628	2.737	3.868	0.417	305	1999	97	693	737	1.736	533	160	557	180	209885	73222	3.459	5.333	0	0	0
7	12	2	""	"anxa4"	6360	25570	190	649	684	444	64	145	145	163	162	99	94	79	0	195	222	139	62	65	65	74	43	58	81	67	0	3.877	3.433	3.469	3.899	2.978	6.175	0.231	292	2016	93	634	696	1.955	504	130	539	157	199681	64785	3.216	3.442	0	0	0
7	13	2	""	"cxcl10-bis"	6820	25580	190	385	420	244	58	141	141	152	79	51	90	71	0	202	234	192	82	65	65	72	38	52	91	77	0	1.781	1.651	1.655	1.713	3.008	2.291	0.186	267	2032	93	381	448	0.833	244	137	279	169	112243	62480	3.392	4.263	0	0	0
7	14	2	""	"cxcl10-bis"	7210	25590	180	385	404	161	39	129	129	138	66	47	93	82	0	187	227	277	122	61	61	65	27	41	94	89	0	2.032	1.657	1.847	1.933	2.868	0.915	0.139	257	1894	86	382	441	1.023	256	126	275	166	103914	58224	4.030	6.000	0	0	0
7	15	2	""	"cxcl10-bis"	7610	25590	190	366	379	138	36	125	125	134	63	47	94	81	0	200	211	89	42	61	61	65	28	43	96	89	0	1.734	1.693	1.737	1.701	2.593	2.281	0.332	272	1967	92	380	404	0.794	241	139	254	150	103142	57387	3.889	5.214	0	0	0
7	16	2	""	"cxcl10-bis"	7960	25560	200	332	352	139	39	126	126	136	81	59	85	64	0	190	202	81	40	60	60	63	24	38	96	92	0	1.585	1.592	1.595	1.548	2.609	2.940	0.289	279	2198	93	336	368	0.664	206	130	226	142	98225	56230	2.667	5.792	0	0	0
7	17	2	""	"sp2"	8420	25570	210	1344	1361	380	27	128	128	140	84	60	99	99	0	1005	1014	310	30	61	61	66	38	57	98	97	0	1.288	1.294	1.271	1.343	2.195	1.335	0.747	348	2399	92	2160	2186	0.365	1216	944	1233	953	473775	352704	14.536	24.947	0	0	0
7	18	2	""	"sp2"	8850	25580	210	1351	1328	358	26	130	130	178	233	130	96	96	0	1006	997	295	29	62	62	105	526	500	93	32	0	1.293	1.281	1.267	1.293	2.151	0.624	0.271	430	2236	57	2165	2133	0.371	1221	944	1198	935	571004	428872	4.936	1.696	0	0	0
7	19	2	""	"sp2"	9180	25570	150	1348	1320	447	33	140	140	232	321	138	93	89	0	1062	1023	353	34	63	63	127	228	179	92	91	0	1.209	1.229	1.252	1.235	2.061	1.344	0.718	156	1147	100	2207	2140	0.274	1208	999	1180	960	205849	159568	3.389	3.930	-50	0	0
7	20	2	""	"sp2"	9550	25570	210	1414	1412	329	23	130	130	141	82	58	100	100	0	1045	1026	313	30	61	61	66	37	56	97	97	0	1.305	1.328	1.319	1.392	1.929	1.337	0.790	359	2349	89	2268	2247	0.384	1284	984	1282	965	506943	368396	15.500	25.946	0	0	0
7	1	3	""	"apc"	2000	25990	220	486	517	229	44	120	120	127	59	46	96	91	0	359	378	165	43	58	58	63	28	44	97	96	0	1.216	1.241	1.231	1.245	2.612	1.550	0.434	352	2672	95	667	717	0.282	366	301	397	320	181867	133019	6.610	11.250	0	0	0
7	2	3	""	"apc"	2410	26020	200	531	555	223	40	121	121	132	78	59	96	90	0	399	403	155	38	57	57	63	30	47	98	97	0	1.199	1.254	1.228	1.228	2.437	1.523	0.497	326	2067	94	752	780	0.262	410	342	434	346	181041	131494	5.423	11.333	0	0	0
7	3	3	""	"apc"	2740	26000	200	535	545	205	37	121	121	129	61	47	98	94	0	393	396	153	38	57	57	60	20	33	98	97	0	1.232	1.251	1.224	1.247	2.116	1.404	0.563	318	2105	88	750	763	0.301	414	336	424	339	173335	125829	6.820	16.800	0	0	0
7	4	3	""	"apc"	3160	25990	210	513	568	473	83	123	123	130	59	45	97	95	0	374	391	182	46	57	57	61	22	36	98	97	0	1.230	1.332	1.265	1.251	2.466	2.525	0.339	336	2391	92	707	779	0.299	390	317	445	334	190865	131534	7.424	15.000	0	0	0
7	5	3	""	"cxcl11"	3600	25990	110	221	256	115	44	135	135	144	71	49	55	35	0	109	118	65	55	65	65	74	63	85	35	15	0	1.955	2.283	0.883	1.571	5.508	-78.631	0.000	20	669	54	130	174	0.967	86	44	121	53	5110	2351	1.577	0.698	-100	0	1
7	6	3	""	"cxcl11"	3990	25990	150	140	146	66	45	126	126	133	62	46	24	7	0	84	95	42	44	59	59	65	37	56	37	17	0	0.560	0.556	1.581	1.561	4.095	15.952	0.005	156	1272	100	39	56	-0.837	14	25	20	36	22826	14892	0.210	0.811	-100	0	1
7	7	3	""	"cxcl11"	4370	26030	120	255	248	82	33	129	129	138	63	45	76	50	0	101	127	74	58	62	62	68	29	42	60	33	0	3.231	1.831	2.117	1.750	6.628	8.147	0.021	30	832	0	165	184	1.692	126	39	119	65	7449	3801	1.746	2.034	-100	0	1
7	8	3	""	"cxcl11"	4810	25970	90	214	219	35	15	133	133	144	66	45	83	16	0	127	137	47	34	68	68	79	47	59	83	16	0	1.373	1.246	1.491	1.346	2.807	1.798	0.013	6	473	94	140	155	0.457	81	59	86	69	1313	824	1.136	1.234	-100	0	1
7	9	3	""	"arg2"	5210	26000	80	146	151	56	37	136	136	145	70	48	9	3	0	101	101	33	32	77	77	86	35	40	34	5	0	0.417	0.625	1.288	1.318	4.512	11.369	0.012	52	340	100	34	39	-1.262	10	24	15	24	7837	5243	0.086	0.429	-100	0	1
7	10	3	""	"arg2"	5520	26000	140	259	273	114	41	125	125	132	59	44	78	56	0	137	141	56	39	63	63	70	32	45	78	61	0	1.811	1.897	1.976	1.940	4.509	7.505	0.034	85	1127	0	208	226	0.857	134	74	148	78	23244	11973	2.390	2.219	0	0	0
7	11	3	""	"arg2"	6020	25950	80	205	206	63	30	128	128	140	69	49	50	16	0	148	160	41	25	69	69	79	39	49	100	50	0	0.975	0.857	1.184	1.245	1.768	43.329	0.001	6	376	88	156	169	-0.037	77	79	78	91	1234	962	0.957	2.077	-100	0	1
7	12	3	""	"arg2"	6380	25980	150	159	175	86	49	145	145	161	85	52	19	3	0	96	101	38	37	67	67	74	34	45	40	13	0	0.483	0.882	1.827	2.086	4.373	47.337	0.001	156	1272	100	43	64	-1.050	14	29	30	34	27303	15741	0.165	0.794	-100	0	1
7	13	3	""	"cxcl5"	6810	25980	200	297	311	119	38	135	135	147	78	53	79	53	0	173	196	98	50	63	63	68	33	48	87	74	0	1.473	1.323	1.414	1.463	3.241	2.099	0.214	308	2272	89	272	309	0.559	162	110	176	133	95818	60446	2.103	3.879	0	0	0
7	14	3	""	"cxcl5"	7200	26000	190	304	340	190	55	125	125	134	62	46	85	65	0	181	196	91	46	59	59	63	25	39	93	84	0	1.467	1.569	1.449	1.513	3.266	2.893	0.216	310	1950	96	301	352	0.553	179	122	215	137	105324	60707	3.323	5.320	0	0	0
7	15	3	""	"cxcl5"	7580	26000	200	293	314	133	42	128	128	136	61	44	81	64	0	181	203	108	53	60	60	63	26	41	93	81	0	1.364	1.301	1.352	1.368	3.298	1.770	0.238	322	2230	94	286	329	0.448	165	121	186	143	100970	65374	2.918	5.385	0	0	0
7	16	3	""	"cxcl5"	7970	25970	220	295	322	153	47	130	130	143	96	67	71	41	0	181	190	89	46	60	60	65	50	76	80	57	0	1.364	1.477	1.521	1.405	3.695	2.409	0.124	342	2689	91	286	322	0.448	165	121	192	130	110283	64907	1.865	2.500	-100	0	1
7	17	3	""	"arhgef1"	8440	25970	200	543	566	220	38	129	129	146	114	78	95	84	0	477	501	192	38	61	61	67	51	76	97	96	0	0.995	0.993	0.958	0.976	2.543	1.141	0.448	310	2278	91	830	877	-0.007	414	416	437	440	175397	155378	3.684	8.510	0	0	0
7	18	3	""	"arhgef1"	8830	26000	190	550	563	220	39	129	129	139	74	53	96	91	0	550	553	193	34	62	62	81	560	691	31	0	0	0.863	0.884	0.822	0.862	2.684	0.936	0.508	314	1798	88	909	925	-0.213	421	488	434	491	176718	173685	5.730	0.843	-100	0	1
7	19	3	""	"arhgef1"	9120	25980	180	513	546	227	41	128	128	137	65	47	95	92	0	522	543	206	37	61	61	65	28	43	98	98	0	0.835	0.867	0.858	0.852	2.535	0.917	0.532	294	1686	88	846	900	-0.260	385	461	418	482	160599	159624	6.292	17.071	0	0	0
7	20	3	""	"arhgef1"	9560	25960	200	557	570	214	37	126	126	134	68	50	97	94	0	516	550	209	38	60	60	65	56	86	98	98	0	0.945	0.906	0.914	0.889	2.380	0.934	0.550	327	2284	95	887	934	-0.082	431	456	444	490	186390	179841	6.412	8.661	0	0	0
7	1	4	""	"cxcl9"	1970	26370	220	296	313	145	46	123	123	130	60	46	82	64	0	203	219	108	49	58	58	62	27	43	95	86	0	1.193	1.180	1.216	1.154	3.348	1.744	0.234	386	2620	84	318	351	0.255	173	145	190	161	120845	84587	3.050	5.815	0	0	0
7	2	4	""	"cxcl9"	2410	26380	220	282	297	128	43	122	122	131	68	51	80	57	0	211	233	138	59	58	58	62	30	48	95	88	0	1.046	1.000	1.020	0.986	3.557	1.290	0.160	369	2481	95	313	350	0.065	160	153	175	175	109645	86010	2.441	5.700	0	0	0
7	3	4	""	"cxcl9"	2770	26380	220	276	298	127	42	119	119	129	63	48	82	60	0	200	217	107	49	57	57	60	21	35	98	93	0	1.098	1.119	1.089	1.027	3.199	1.555	0.256	356	2475	88	300	339	0.135	157	143	179	160	106113	77380	2.683	7.476	0	0	0
7	4	4	""	"cxcl9"	3200	26370	240	281	323	331	102	122	122	131	75	57	79	53	0	199	225	173	76	58	58	61	23	37	96	90	0	1.128	1.204	1.159	1.178	3.141	2.289	0.367	408	2919	87	300	368	0.174	159	141	201	167	131846	91844	2.560	7.130	0	0	0
7	5	4	""	"arhj"	3620	26380	210	291	319	264	82	122	122	132	66	50	80	58	0	210	233	117	50	59	59	62	27	43	96	91	0	1.119	1.132	1.068	1.037	3.067	2.981	0.168	314	2437	93	320	371	0.162	169	151	197	174	100211	73243	2.833	6.333	0	0	0
7	6	4	""	"arhj"	4010	26410	200	282	297	141	47	120	120	131	69	52	78	56	0	213	248	159	64	59	59	66	117	177	66	26	0	1.052	0.937	0.975	0.945	3.098	0.977	0.189	302	2319	94	316	366	0.073	162	154	177	189	89837	74882	2.406	1.556	-100	0	1
7	7	4	""	"arhj"	4430	26370	190	305	321	140	43	122	122	128	56	43	87	70	0	235	262	130	49	59	59	62	22	35	97	95	0	1.040	0.980	1.021	0.905	3.366	1.153	0.288	289	1860	90	359	402	0.057	183	176	199	203	92789	75650	3.446	9.091	0	0	0
7	8	4	""	"arhj"	4740	26370	180	293	323	150	46	123	123	128	55	42	84	72	0	236	257	120	46	59	59	62	23	37	98	95	0	0.960	1.010	1.069	0.983	2.952	1.311	0.268	302	1687	87	347	398	-0.059	170	177	200	198	97397	77699	3.545	8.478	0	0	0
7	9	4	""	"cxcr4"	5230	26390	180	267	283	122	43	127	127	136	69	50	77	50	0	118	139	76	54	60	60	64	36	56	62	41	0	2.414	1.975	2.331	2.310	3.430	3.719	0.154	262	1829	76	198	235	1.271	140	58	156	79	74192	36415	2.130	2.083	-100	0	1
7	10	4	""	"cxcr4"	5590	26410	180	308	328	140	42	130	130	141	88	62	79	50	0	142	158	82	51	60	60	65	40	61	76	50	0	2.171	2.020	2.181	2.320	3.583	3.853	0.165	242	1835	92	260	296	1.118	178	82	198	98	79454	38239	2.125	2.325	0	0	0
7	11	4	""	"cxcr4"	5970	26390	190	292	312	140	44	130	130	139	70	50	80	55	0	125	149	90	60	61	61	66	33	50	72	47	0	2.531	2.068	2.185	2.481	3.809	3.971	0.108	251	2018	60	226	270	1.340	162	64	182	88	78283	37405	2.471	2.515	-100	0	1
7	12	4	""	"cxcr4"	6340	26370	180	315	325	134	41	143	143	164	98	59	69	41	0	131	152	122	80	66	66	77	59	76	53	25	0	2.646	2.116	2.422	2.183	3.832	4.898	0.050	241	1894	82	237	268	1.404	172	65	182	86	78405	36747	1.643	1.271	-100	0	1
7	13	4	""	"atp2a3"	6810	26380	210	316	348	161	46	130	130	141	73	51	83	59	0	258	293	178	60	62	62	67	32	47	93	83	0	0.949	0.944	1.060	1.030	3.623	1.017	0.265	281	2419	10	382	449	-0.076	186	196	218	231	97819	82211	2.836	7.063	0	0	0
7	14	4	""	"atp2a3"	7200	26400	200	316	339	167	49	126	126	133	60	45	83	66	0	215	252	151	59	60	60	64	29	45	92	83	0	1.226	1.109	1.263	1.187	3.395	1.285	0.342	322	2131	94	345	405	0.294	190	155	213	192	109016	81292	3.433	6.483	0	0	0
7	15	4	""	"atp2a3"	7550	26400	200	302	344	181	52	124	124	131	56	42	83	69	0	225	252	146	57	60	60	62	22	35	92	87	0	1.079	1.146	1.184	1.140	3.736	1.390	0.379	325	2191	89	343	412	0.110	178	165	220	192	111793	81980	3.804	8.636	0	0	0
7	16	4	""	"atp2a3"	7990	26380	210	308	341	180	52	132	132	147	92	62	69	48	0	237	271	153	56	61	61	65	28	43	93	85	0	1.000	0.995	1.007	1.003	3.472	1.363	0.293	335	2442	63	352	419	0.000	176	176	209	210	114288	90826	2.109	7.357	-100	0	1
7	17	4	""	"cyp1a1"	8380	26380	150	136	148	78	52	131	131	150	101	67	9	2	0	66	72	29	40	62	62	69	55	79	6	0	0	1.250	1.700	3.000	2.996	3.860	43.941	0.002	156	1272	100	9	27	0.322	5	4	17	10	23136	11250	-0.020	0.055	-100	0	1
7	18	4	""	"cyp1a1"	8760	26400	250	239	255	107	41	128	128	136	64	47	67	44	0	168	184	82	44	61	61	65	30	46	93	76	0	1.037	1.033	1.112	1.044	3.365	1.906	0.193	459	3008	80	218	250	0.052	111	107	127	123	116878	84354	1.859	3.967	-100	0	1
7	19	4	""	"cyp1a1"	9160	26390	190	243	265	141	53	128	128	137	66	48	70	43	0	166	189	97	51	60	60	64	25	39	93	82	0	1.085	1.062	1.232	1.046	3.437	2.327	0.126	282	1988	82	221	266	0.118	115	106	137	129	74724	53224	1.939	5.000	-100	0	1
7	20	4	""	"cyp1a1"	9550	26370	200	240	257	106	41	123	123	131	59	45	72	49	0	165	176	78	44	60	60	64	25	39	91	81	0	1.114	1.155	1.130	1.115	3.880	2.245	0.152	293	2265	91	222	250	0.156	117	105	134	116	75222	51442	2.136	4.480	-100	0	1
7	1	5	""	"auh"	1990	26780	220	1815	1751	576	32	126	126	135	67	49	99	98	0	1282	1293	506	39	58	58	63	29	46	98	97	0	1.380	1.316	1.333	1.365	2.293	1.329	0.765	377	2646	77	2913	2860	0.465	1689	1224	1625	1235	659947	487405	24.119	42.414	0	0	0
7	2	5	""	"auh"	2390	26820	210	1857	1843	538	29	123	123	133	72	54	99	99	0	1423	1391	452	32	58	58	63	28	44	98	98	0	1.270	1.290	1.276	1.342	2.343	1.314	0.788	356	2281	97	3099	3053	0.345	1734	1365	1720	1333	656238	495343	23.750	47.429	0	0	0
7	3	5	""	"auh"	2760	26790	210	1780	1775	527	29	121	121	131	71	54	100	99	0	1331	1322	425	32	58	58	61	22	36	98	98	0	1.303	1.309	1.326	1.353	2.248	1.346	0.779	358	2285	96	2932	2918	0.382	1659	1273	1654	1264	635409	473280	23.155	57.318	0	0	0
7	4	5	""	"auh"	3170	26780	220	1684	1662	480	28	124	124	133	86	64	99	98	0	1258	1243	454	36	58	58	63	40	63	97	97	0	1.300	1.298	1.306	1.334	2.126	1.305	0.770	397	2612	93	2760	2723	0.379	1560	1200	1538	1185	659799	493350	17.779	29.500	0	0	0
7	5	5	""	"cyp1b1"	3630	26790	190	219	244	159	65	125	125	132	60	45	62	38	0	121	134	57	42	58	58	63	40	63	72	36	0	1.492	1.566	1.489	1.466	4.050	6.861	0.075	268	2008	83	157	195	0.577	94	63	119	76	65396	36030	1.867	1.775	-100	0	1
7	6	5	""	"cyp1b1"	4000	26820	180	222	232	90	38	124	124	130	57	43	68	43	0	129	136	54	39	59	59	62	20	32	90	74	0	1.400	1.403	1.461	1.396	3.515	4.153	0.094	236	1861	20	168	185	0.485	98	70	108	77	54838	32137	1.789	3.700	-100	0	1
7	7	5	""	"cyp1b1"	4420	26810	200	215	225	99	44	123	123	130	60	46	67	38	0	123	136	62	45	59	59	62	26	41	80	58	0	1.438	1.325	1.489	1.656	3.693	3.523	0.080	269	2223	84	156	179	0.524	92	64	102	77	60486	36650	1.583	2.846	-100	0	1
7	8	5	""	"cyp1b1"	4740	26800	170	224	234	99	42	121	121	130	59	45	71	42	0	127	138	63	45	60	60	63	24	38	83	62	0	1.537	1.449	1.591	1.499	3.570	3.414	0.093	273	1430	70	170	191	0.620	103	67	113	78	63866	37553	1.763	3.125	-100	0	1
7	9	5	""	"sp1"	5210	26780	230	7829	7696	1334	17	123	123	135	74	54	100	100	0	2873	2780	683	24	61	61	65	35	53	97	97	0	2.740	2.785	2.730	3.110	2.304	2.826	0.900	444	2605	93	10518	10292	1.454	7706	2812	7573	2719	3416994	1234244	102.176	77.571	0	0	0
7	10	5	""	"sp1"	5570	26790	230	7784	7637	1364	17	126	126	138	82	59	100	100	0	2837	2776	677	24	61	61	66	37	56	98	97	0	2.759	2.766	2.730	2.997	2.045	2.813	0.905	449	2492	91	10434	10226	1.464	7658	2776	7511	2715	3428809	1246634	91.451	73.243	0	0	0
7	11	5	""	"sp1"	5980	26790	230	7859	7804	1343	17	129	129	169	1058	626	100	99	0	2858	2803	653	23	61	61	65	30	46	98	98	0	2.764	2.799	2.742	2.936	1.824	2.850	0.899	439	2560	96	10527	10417	1.467	7730	2797	7675	2742	3425846	1230678	7.216	91.267	0	0	0
7	12	5	""	"sp1"	6380	26770	220	8382	8429	1541	18	136	136	182	1058	581	100	99	0	2964	2883	738	25	64	64	72	52	72	98	97	0	2.843	2.942	2.884	3.210	2.078	3.367	0.774	407	2566	97	11146	11112	1.507	8246	2900	8293	2819	3430581	1173415	7.795	54.058	0	0	0
7	13	5	""	"bhlhb2"	6880	26800	170	727	741	253	34	128	128	134	70	52	99	98	0	344	368	147	39	61	61	64	23	35	96	96	0	2.117	1.997	2.030	2.051	2.277	2.406	0.522	257	1410	79	882	920	1.082	599	283	613	307	190545	94482	8.671	13.217	0	0	0
7	14	5	""	"bhlhb2"	7150	26800	180	700	706	244	34	126	126	131	57	43	98	98	0	374	383	146	38	60	60	64	31	48	98	97	0	1.828	1.796	1.898	1.802	2.192	2.036	0.609	253	1721	85	888	903	0.870	574	314	580	323	178557	96840	10.088	10.290	0	0	0
7	15	5	""	"bhlhb2"	7600	26800	180	711	738	251	34	123	123	129	57	44	100	99	0	350	364	148	40	60	60	63	23	36	98	96	0	2.028	2.023	2.079	2.180	2.340	2.329	0.575	273	1792	93	878	919	1.020	588	290	615	304	201489	99363	10.684	13.087	0	0	0
7	16	5	""	"bhlhb2"	7930	26780	170	676	707	261	36	125	125	133	63	47	99	98	0	335	351	149	42	61	61	64	26	40	96	95	0	2.011	2.007	2.053	2.140	2.340	2.317	0.562	277	1486	75	825	872	1.008	551	274	582	290	195868	97148	9.111	11.038	0	0	0
7	17	5	""	"dbl"	8440	26780	230	447	466	191	40	129	129	140	84	60	94	81	0	286	313	149	47	61	61	65	29	44	97	94	0	1.413	1.337	1.326	1.344	2.605	1.650	0.396	386	2613	89	543	589	0.499	318	225	337	252	179994	120817	3.881	8.552	0	0	0
7	18	5	""	"dbl"	8750	26800	230	452	507	262	51	127	127	135	74	54	95	88	0	303	324	169	52	60	60	66	65	98	94	79	0	1.337	1.439	1.402	1.419	2.463	1.836	0.414	374	2383	85	568	644	0.419	325	243	380	264	189520	121198	5.027	3.969	0	0	0
7	19	5	""	"dbl"	9160	26790	220	444	468	186	39	127	127	135	63	46	97	89	0	289	308	140	45	60	60	64	25	39	98	96	0	1.384	1.375	1.423	1.396	2.587	1.669	0.425	362	2558	91	546	589	0.469	317	229	341	248	169389	111482	5.286	9.760	0	0	0
7	20	5	""	"dbl"	9580	26760	230	422	440	170	38	124	124	132	60	45	96	91	0	269	290	138	47	61	61	65	34	52	95	91	0	1.433	1.380	1.417	1.422	2.671	1.576	0.397	403	2772	90	506	545	0.519	298	208	316	229	177157	116974	5.133	6.618	0	0	0
7	1	6	""	"blnk"	2020	27190	200	241	250	108	43	118	118	127	57	44	73	51	0	137	151	81	53	57	57	61	22	36	86	70	0	1.538	1.404	1.667	1.700	4.083	2.852	0.115	304	2277	95	203	226	0.621	123	80	132	94	76117	46043	2.158	4.091	0	0	0
7	2	6	""	"blnk"	2390	27230	210	231	238	107	44	121	121	128	72	56	63	37	0	128	144	72	50	58	58	61	23	37	80	65	0	1.571	1.360	1.543	1.519	3.522	4.013	0.123	311	2226	94	180	203	0.652	110	70	117	86	74156	44686	1.528	3.609	-100	0	1
7	3	6	""	"blnk"	2740	27220	200	241	253	106	41	124	124	133	76	57	66	37	0	151	211	892	422	58	58	61	24	39	86	72	0	1.258	0.843	1.285	1.345	3.820	0.016	0.006	314	2153	82	210	282	0.331	117	93	129	153	79429	66128	1.579	6.250	-100	0	1
7	4	6	""	"blnk"	3150	27180	200	249	262	125	47	124	124	134	77	57	64	39	0	139	158	82	51	58	58	63	37	58	75	52	0	1.543	1.380	1.664	1.635	3.722	3.329	0.126	338	2234	87	206	238	0.626	125	81	138	100	88405	53358	1.662	2.568	-100	0	1
7	5	6	""	"dck"	3640	27180	190	226	235	105	44	125	125	132	63	47	63	36	0	189	214	107	50	59	59	63	44	69	88	67	0	0.777	0.710	0.841	0.783	4.190	0.991	0.115	251	2013	58	231	265	-0.364	101	130	110	155	59079	53708	1.635	3.432	-100	0	1
7	6	6	""	"dck"	4000	27210	180	223	253	123	48	124	124	130	58	44	67	46	0	196	224	121	54	59	59	61	19	31	94	91	0	0.723	0.782	0.798	0.826	3.610	1.012	0.174	263	1852	95	236	294	-0.468	99	137	129	165	66486	59000	2.121	8.579	-100	0	1
7	7	6	""	"dck"	4370	27210	190	229	258	153	59	121	121	128	58	45	68	48	0	195	232	129	55	59	59	62	22	35	96	90	0	0.794	0.792	0.905	0.886	3.470	1.236	0.128	249	2017	80	244	310	-0.333	108	136	137	173	64220	57832	2.241	7.727	-100	0	1
7	8	6	""	"dck"	4750	27180	190	236	265	147	55	121	121	129	59	45	69	49	0	206	219	108	49	59	59	62	21	33	95	90	0	0.782	0.900	0.896	0.878	3.253	1.573	0.179	264	2025	89	262	304	-0.355	115	147	144	160	69869	57918	2.305	7.476	-100	0	1
7	9	6	""	"bnip3l"	5240	27190	180	724	753	283	37	122	122	131	60	45	99	98	0	324	363	189	52	60	60	63	28	44	95	93	0	2.280	2.083	2.210	2.334	2.609	2.337	0.513	266	1865	94	866	934	1.189	602	264	631	303	200385	96644	10.367	10.714	0	0	0
7	10	6	""	"bnip3l"	5600	27210	180	740	767	265	34	126	126	135	61	45	99	98	0	343	373	186	49	60	60	64	44	68	95	90	0	2.170	2.048	2.171	2.276	2.431	2.268	0.533	265	1829	93	897	954	1.118	614	283	641	313	203186	98904	10.361	7.023	0	0	0
7	11	6	""	"bnip3l"	5950	27180	180	779	835	318	38	127	127	136	65	47	99	98	0	360	386	188	48	61	61	64	26	40	98	97	0	2.181	2.178	2.297	2.385	2.420	2.478	0.551	263	1846	93	951	1033	1.125	652	299	708	325	219522	101441	10.754	12.385	0	0	0
7	12	6	""	"bnip3l"	6380	27160	180	777	796	280	35	136	136	149	78	52	98	97	0	331	358	191	53	64	64	70	35	50	94	91	0	2.401	2.245	2.374	2.584	2.557	2.508	0.485	284	1852	95	908	954	1.264	641	267	660	294	226095	101566	8.295	8.229	0	0	0
7	13	6	""	"ddx21"	6870	27180	180	3390	3301	1155	34	127	127	136	76	55	99	98	0	3656	3619	1152	31	61	61	67	41	61	99	99	0	0.908	0.892	0.886	0.881	2.396	0.894	0.793	335	1754	77	6858	6732	-0.139	3263	3595	3174	3558	1106000	1212319	41.645	86.634	0	0	0
7	14	6	""	"ddx21"	7220	27200	190	3260	3251	1192	36	126	126	135	73	54	99	99	0	3538	3492	1279	36	61	61	66	39	59	99	99	0	0.901	0.911	0.908	0.920	2.104	0.904	0.822	309	1771	88	6611	6556	-0.150	3134	3477	3125	3431	1004439	1078982	42.685	87.846	0	0	0
7	15	6	""	"ddx21"	7540	27190	200	3395	3366	1188	35	124	124	132	59	44	99	99	0	3717	3707	1288	34	60	60	63	27	42	98	98	0	0.894	0.889	0.900	0.953	2.486	0.882	0.826	310	2034	93	6928	6889	-0.162	3271	3657	3242	3647	1043393	1149055	54.814	134.963	0	0	0
7	16	6	""	"ddx21"	7920	27170	200	2994	2999	1150	38	125	125	134	63	47	97	97	0	3334	3361	1326	39	61	61	66	36	54	99	98	0	0.877	0.871	0.854	0.897	2.874	0.856	0.810	375	2160	77	6142	6174	-0.189	2869	3273	2874	3300	1124635	1260468	45.476	91.528	0	0	0
7	17	6	""	"ifi204"	8430	27180	200	573	611	250	40	123	123	133	75	56	98	94	0	232	249	119	47	60	60	66	67	101	89	61	0	2.616	2.582	2.648	2.755	2.517	3.452	0.402	330	2169	85	622	677	1.387	450	172	488	189	201651	82296	6.373	2.731	0	0	0
7	18	6	""	"ifi204"	8780	27200	200	594	611	238	38	124	124	132	73	55	97	94	0	233	256	128	50	61	61	66	72	109	84	58	0	2.733	2.497	2.684	2.636	2.592	2.577	0.372	331	2094	92	642	682	1.450	470	172	487	195	202089	84732	6.562	2.639	0	0	0
7	19	6	""	"ifi204"	9150	27170	200	555	590	244	41	127	127	136	60	44	98	95	0	218	236	109	46	60	60	63	24	38	95	90	0	2.709	2.631	2.549	2.819	2.610	3.531	0.414	320	2177	95	586	639	1.438	428	158	463	176	188879	75494	7.567	7.208	0	0	0
7	20	6	""	"ifi204"	9570	27160	210	540	587	235	40	129	129	136	63	46	97	96	0	221	239	113	47	61	61	64	25	39	94	88	0	2.569	2.573	2.603	2.784	2.728	3.371	0.414	345	2418	91	571	636	1.361	411	160	458	178	202404	82588	7.159	7.000	0	0	0
7	1	7	""	"poh1"	2040	27600	180	1047	1062	356	33	119	119	128	62	48	99	98	0	833	828	287	34	57	57	61	28	45	97	95	0	1.196	1.223	1.223	1.272	2.533	1.274	0.693	291	1848	93	1704	1714	0.258	928	776	943	771	308911	240817	15.065	27.393	0	0	0
7	2	7	""	"poh1"	2410	27620	190	1064	1102	373	33	122	122	129	62	48	98	98	0	862	859	251	29	57	57	61	26	42	98	97	0	1.170	1.222	1.185	1.227	2.190	1.307	0.730	286	1852	91	1747	1782	0.227	942	805	980	802	315256	245705	15.694	30.692	0	0	0
7	3	7	""	"poh1"	2740	27620	190	1111	1136	385	33	122	122	130	60	46	97	97	0	930	894	305	34	57	57	61	24	39	98	97	0	1.133	1.211	1.155	1.224	2.734	1.267	0.691	300	1881	91	1862	1851	0.180	989	873	1014	837	340877	268110	16.767	34.708	0	0	0
7	4	7	""	"poh1"	3140	27590	190	1138	1154	407	35	125	125	133	72	54	98	97	0	918	938	402	42	57	57	61	36	59	99	99	0	1.177	1.168	1.172	1.144	2.088	1.166	0.669	308	1967	82	1874	1910	0.235	1013	861	1029	881	355472	288881	14.181	24.361	0	0	0
7	5	7	""	"krt2-4"	3680	27630	170	7099	7087	2133	30	125	125	135	88	65	99	98	0	6153	6080	2075	34	59	59	63	25	39	99	98	0	1.144	1.156	1.133	1.255	2.777	1.151	0.844	261	1403	82	13068	12983	0.194	6974	6094	6962	6021	1849593	1586950	79.000	240.680	0	0	0
7	6	7	""	"krt2-4"	3950	27610	180	7197	6925	2492	35	124	124	132	59	44	99	98	0	6480	6239	2038	32	59	59	63	33	52	99	98	0	1.102	1.100	1.098	1.080	3.134	1.129	0.810	267	1680	91	13494	12981	0.140	7073	6421	6801	6180	1848908	1665682	115.136	187.152	0	0	0
7	7	7	""	"krt2-4"	4390	27590	150	295	1592	2739	172	145	145	1391	2622	188	16	13	0	195	1422	2531	177	67	67	1181	2322	196	17	13	0	1.172	1.068	1.222	1.356	5.295	1.124	0.856	156	1272	100	278	2802	0.229	150	128	1447	1355	248342	221876	0.077	0.104	-100	0	1
7	8	7	""	"krt2-4"	4790	27560	80	2937	2776	1352	48	156	156	722	1900	263	68	13	0	3170	3016	1163	38	76	76	656	1782	271	77	36	0	0.899	0.891	1.020	0.766	3.093	0.896	0.389	22	334	0	5875	5560	-0.154	2781	3094	2620	2940	61068	66354	1.081	1.324	-100	0	1
7	9	7	""	"sp8"	5200	27580	200	1202	1189	309	25	121	121	131	77	58	99	98	0	666	687	249	36	60	60	63	30	47	97	96	0	1.784	1.703	1.746	1.765	2.074	1.747	0.739	298	2350	95	1687	1695	0.835	1081	606	1068	627	354390	204665	13.740	20.800	0	0	0
7	10	7	""	"sp8"	5620	27610	190	1236	1248	320	25	125	125	136	66	48	99	99	0	740	728	241	33	60	60	65	45	69	97	97	0	1.634	1.681	1.670	1.739	1.931	1.735	0.763	291	1969	97	1791	1791	0.708	1111	680	1123	668	363267	211789	16.848	14.733	0	0	0
7	11	7	""	"sp8"	5980	27600	200	1204	1217	325	26	129	129	141	70	49	98	98	0	745	751	244	32	62	62	67	42	62	97	97	0	1.574	1.579	1.615	1.609	2.075	1.652	0.739	290	2280	95	1758	1777	0.654	1075	683	1088	689	352878	217666	15.371	16.286	0	0	0
7	12	7	""	"sp8"	6390	27570	210	1384	1400	362	25	138	138	151	79	52	99	99	0	755	772	281	36	65	65	73	39	53	97	96	0	1.806	1.785	1.816	1.876	2.059	1.835	0.742	313	2484	92	1936	1969	0.853	1246	690	1262	707	438094	241746	15.810	17.923	0	0	0
7	13	7	""	"snk"	6890	27650	240	10673	28056	29709	105	143	143	1427	8158	571	51	46	31	10321	30013	31264	104	65	65	1371	8467	617	50	48	40	1.027	0.932	0.999	1.434	4.289	0.940	0.893	460	2851	100	20786	57861	0.038	10530	10256	27913	29948	12905797	13806057	3.264	3.383	-100	0	1
7	14	7	""	"snk"	7180	27580	150	415	444	175	39	147	147	2997	12423	414	0	0	0	216	229	88	38	68	68	3139	12907	411	0	0	0	1.811	1.845	1.856	1.857	2.472	0.717	0.714	156	1187	100	416	458	0.857	268	148	297	161	69276	35740	-0.206	-0.225	-100	0	1
7	15	7	""	"snk"	7600	27590	190	504	519	200	38	126	126	133	60	45	97	93	0	223	240	107	44	61	61	65	30	46	97	91	0	2.333	2.196	2.227	2.176	2.327	2.866	0.376	293	1934	92	540	572	1.222	378	162	393	179	152021	70324	6.433	5.833	0	0	0
7	16	7	""	"snk"	7950	27550	190	473	494	208	42	129	129	137	70	51	93	88	0	234	246	106	43	60	60	63	26	41	95	92	0	1.977	1.962	1.990	1.966	2.870	2.822	0.350	314	1891	93	518	551	0.983	344	174	365	186	155157	77235	5.100	7.038	0	0	0
7	17	7	""	"mmp13"	8380	27570	90	324	298	89	29	135	135	142	61	42	91	58	0	119	148	62	41	67	67	75	34	45	75	33	0	3.635	2.012	2.261	2.067	3.952	7.280	0.037	12	421	59	241	244	1.862	189	52	163	81	3573	1781	2.557	2.147	-100	0	1
7	18	7	""	"mmp13"	8820	27570	60	247	273	116	42	132	132	142	65	45	85	28	0	162	138	45	32	83	83	87	34	39	57	57	0	1.456	2.564	1.277	2.453	5.822	8.879	0.030	7	189	76	194	196	0.542	115	79	141	55	1910	965	2.015	1.500	-100	0	1
7	19	7	""	"mmp13"	9150	27560	110	257	266	98	36	130	130	147	143	97	40	11	0	118	145	74	51	64	64	71	30	42	70	48	0	2.352	1.679	2.001	2.364	5.321	8.134	0.029	27	627	20	181	217	1.234	127	54	136	81	7189	3920	0.832	2.467	-100	0	1
7	20	7	""	"mmp13"	9580	27590	150	261	273	122	44	135	135	142	66	46	84	43	0	119	139	75	53	64	64	73	109	149	15	9	0	2.291	1.840	3.100	2.485	4.569	12.091	0.012	32	1330	46	181	213	1.196	126	55	138	75	8736	4456	1.985	0.606	-100	0	1
7	1	8	""	"tnf rsf19"	2010	28010	210	425	443	218	49	122	122	132	70	53	93	81	0	308	335	166	49	57	57	61	26	42	96	95	0	1.207	1.155	1.140	1.163	2.903	1.496	0.324	362	2406	91	554	599	0.271	303	251	321	278	160229	121145	4.443	10.538	0	0	0
7	2	8	""	"tnf rsf19"	2400	28020	210	415	447	192	42	124	124	132	61	46	95	87	0	322	351	166	47	57	57	60	22	36	98	97	0	1.098	1.099	1.098	1.102	2.686	1.232	0.420	347	2296	87	556	617	0.135	291	265	323	294	155055	121691	5.164	13.227	0	0	0
7	3	8	""	"tnf rsf19"	2810	28020	210	440	451	193	42	121	121	130	71	54	94	83	0	327	350	170	48	57	57	60	19	31	96	96	0	1.181	1.126	1.158	1.125	3.018	1.358	0.336	355	2082	84	589	623	0.240	319	270	330	293	160045	124281	4.521	15.263	0	0	0
7	4	8	""	"tnf rsf19"	3130	27980	220	421	443	202	45	120	120	127	58	45	95	89	0	297	319	134	42	58	58	61	22	36	97	96	0	1.259	1.238	1.144	1.167	3.065	1.574	0.419	361	2488	72	540	584	0.332	301	239	323	261	160012	115335	5.448	11.727	0	0	0
7	5	8	""	"nqo1"	3650	27990	190	2067	2053	722	35	125	125	137	89	64	98	97	0	1964	1919	641	33	59	59	64	48	75	97	96	0	1.019	1.037	1.034	1.073	2.791	1.055	0.758	303	1857	83	3847	3788	0.027	1942	1905	1928	1860	621955	581391	21.528	38.646	0	0	0
7	6	8	""	"nqo1"	3970	27980	190	2093	2135	815	38	124	124	133	67	50	99	99	0	1981	2008	702	34	58	58	62	30	48	98	98	0	1.024	1.031	1.008	1.044	2.364	1.057	0.791	318	1838	84	3892	3961	0.034	1969	1923	2011	1950	678874	638618	29.881	64.867	0	0	0
7	7	8	""	"nqo1"	4390	28000	190	1986	2035	628	30	123	123	132	61	46	99	98	0	1898	1897	656	34	59	59	62	22	35	98	97	0	1.013	1.040	1.022	1.086	2.637	1.030	0.780	307	1962	91	3702	3750	0.019	1863	1839	1912	1838	624859	582317	31.197	83.409	0	0	0
7	8	8	""	"nqo1"	4760	27980	200	2052	2031	762	37	126	126	154	382	248	96	93	0	1911	1927	662	34	60	60	64	66	103	98	97	0	1.041	1.020	1.001	0.996	2.613	1.043	0.778	320	2238	95	3777	3772	0.058	1926	1851	1905	1867	649891	616533	4.914	28.227	0	0	0
7	9	8	""	"ifnar2c_2"	5230	27990	190	572	587	198	33	126	126	163	459	281	46	0	0	352	360	140	38	60	60	86	372	432	28	0	0	1.527	1.537	1.477	1.519	2.160	1.849	0.537	301	1922	93	738	761	0.611	446	292	461	300	176662	108255	0.924	0.737	-100	0	1
7	10	8	""	"ifnar2c_2"	5570	28010	190	559	580	189	32	128	128	139	74	53	98	95	0	367	362	134	37	60	60	65	30	46	96	95	0	1.404	1.497	1.434	1.526	2.398	1.769	0.504	289	1922	94	738	754	0.490	431	307	452	302	167539	104667	5.959	9.900	0	0	0
7	11	8	""	"ifnar2c_2"	6000	28010	210	596	620	227	36	130	130	143	73	51	99	95	0	352	363	141	38	62	62	67	27	40	96	95	0	1.607	1.628	1.462	1.614	2.430	1.965	0.515	309	2380	93	756	791	0.684	466	290	490	301	191691	112195	6.534	10.963	0	0	0
7	12	8	""	"ifnar2c_2"	6390	27980	200	636	648	255	39	139	139	150	76	50	98	95	0	364	374	146	39	65	65	72	36	50	97	96	0	1.662	1.647	1.612	1.610	2.320	2.028	0.521	307	2252	94	796	818	0.733	497	299	509	309	198846	114671	6.553	8.389	0	0	0
7	13	8	""	"radixin"	6820	27980	230	422	453	296	65	134	134	455	3661	804	0	0	0	384	404	169	41	61	61	170	2378	1398	0	0	0	0.892	0.930	0.913	0.889	3.070	1.829	0.254	391	2387	89	611	662	-0.165	288	323	319	343	176939	157979	-0.001	0.098	-100	0	1
7	14	8	""	"radixin"	7180	28000	220	444	471	192	40	132	132	904	6309	697	0	0	0	440	452	164	36	61	61	582	5475	940	0	0	0	0.823	0.867	0.857	0.831	2.381	0.954	0.518	361	2525	93	691	730	-0.281	312	379	339	391	170079	163277	-0.069	-0.024	-100	0	1
7	15	8	""	"radixin"	7600	27980	210	442	472	196	41	128	128	139	99	71	92	77	0	441	455	162	35	61	61	65	30	46	99	99	0	0.826	0.873	0.868	0.814	2.191	1.057	0.411	369	2301	97	694	738	-0.276	314	380	344	394	174050	168062	3.364	13.000	0	0	0
7	16	8	""	"radixin"	7990	27980	230	442	481	206	42	126	126	134	59	44	96	91	0	395	431	182	42	60	60	64	27	42	98	97	0	0.943	0.957	0.918	0.900	2.589	1.048	0.465	414	2656	91	651	726	-0.085	316	335	355	371	199117	178290	5.881	13.593	0	0	0
7	17	8	""	"lrp1"	8420	27950	230	1231	1251	361	28	125	125	133	56	42	99	99	0	992	1017	339	33	60	60	63	23	36	99	99	0	1.187	1.177	1.175	1.214	1.744	1.180	0.780	433	2588	94	2038	2083	0.247	1106	932	1126	957	541687	440560	19.964	41.478	0	0	0
7	18	8	""	"lrp1"	8770	27990	230	1211	1250	393	31	124	124	132	59	44	100	99	0	1052	1037	302	29	61	61	65	25	38	99	99	0	1.097	1.154	1.125	1.149	1.887	1.198	0.775	425	2471	90	2078	2102	0.134	1087	991	1126	976	531367	440742	18.949	38.880	0	0	0
7	19	8	""	"lrp1"	9170	27990	280	1564	13586	22419	165	129	129	139	66	47	99	99	9	1190	10355	19287	186	62	62	67	29	43	98	98	4	1.272	1.307	1.261	1.465	2.856	1.207	0.825	504	3462	1	2563	23750	0.347	1435	1128	13457	10293	6847094	5218925	203.742	354.759	-100	0	0
7	20	8	""	"lrp1"	9570	27970	230	1259	1257	393	31	138	138	153	125	81	98	98	0	1028	1031	356	34	63	63	73	74	101	98	96	0	1.162	1.156	1.136	1.182	2.245	1.172	0.766	458	2651	90	2086	2087	0.217	1121	965	1119	968	575704	472015	8.832	12.946	0	0	0
7	1	9	""	"star"	1970	28430	50	292	311	102	32	123	123	134	63	47	90	80	0	121	126	43	34	60	60	62	21	33	90	60	0	2.770	2.848	2.610	3.188	3.679	5.866	0.053	10	74	28	230	254	1.470	169	61	188	66	3106	1260	2.810	3.048	0	0	0
7	2	9	""	"star"	2380	28430	270	365	380	142	37	128	128	248	516	208	4	0	0	236	254	107	42	59	59	150	369	246	8	0	0	1.339	1.292	1.350	1.315	2.578	1.644	0.350	537	3782	91	414	447	0.421	237	177	252	195	204301	136180	0.256	0.282	-100	0	1
7	3	9	""	"star"	2890	28400	280	349	372	146	39	122	122	131	64	48	92	80	0	245	267	246	92	57	57	62	35	56	97	92	0	1.207	1.190	1.256	1.210	2.385	0.829	0.224	542	3427	91	415	460	0.271	227	188	250	210	201487	144444	3.766	5.857	0	0	0
7	4	9	""	"star"	3190	28400	150	143	166	93	56	127	127	133	61	45	33	16	0	67	79	47	59	58	58	63	27	42	23	14	0	1.778	1.857	3.350	3.047	3.912	13.701	0.011	156	1090	100	25	60	0.830	16	9	39	21	25875	12250	0.541	0.593	-100	0	1
7	5	9	""	"mnt"	3500	28410	240	148	199	165	82	129	129	148	103	69	22	11	0	68	126	150	119	60	60	76	79	103	20	14	0	2.375	1.061	2.059	2.139	4.021	1.275	0.387	460	2438	100	27	136	1.248	19	8	70	66	91351	57752	0.495	0.633	-100	0	1
7	6	9	""	"mnt"	3860	28450	280	1075	1107	388	35	130	130	214	821	383	67	4	0	1035	1038	326	31	62	62	111	408	367	95	72	0	0.971	1.001	0.983	1.014	2.142	1.990	0.450	593	3153	85	1918	1953	-0.042	945	973	977	976	656574	615805	1.088	2.272	-100	0	1
7	7	9	""	"mnt"	4410	28400	200	1105	1121	367	32	121	121	134	125	93	97	97	0	1036	1053	325	30	61	61	71	110	154	98	98	0	1.009	1.008	1.012	0.983	2.357	1.032	0.726	327	2034	96	1959	1992	0.013	984	975	1000	992	366497	344311	7.896	8.927	0	0	0
7	8	9	""	"mnt"	4750	28370	200	1088	1119	388	34	122	122	151	567	375	90	29	0	1013	1018	331	32	60	60	78	260	333	96	92	0	1.014	1.041	1.047	1.041	2.075	1.070	0.709	333	2095	96	1919	1955	0.020	966	953	997	958	372653	338850	1.707	3.615	-100	0	1
7	9	9	""	"vig1"	5240	28380	200	3032	3077	966	31	122	122	155	428	276	98	97	0	2110	2086	648	31	60	60	81	348	429	97	96	0	1.420	1.459	1.424	1.502	2.355	1.485	0.777	334	2193	92	4960	4981	0.506	2910	2050	2955	2026	1027711	696809	6.827	5.761	0	0	0
7	10	9	""	"vig1"	5600	28400	200	3047	3034	927	30	128	128	140	83	59	99	99	0	2034	2065	697	33	61	61	65	24	36	98	97	0	1.479	1.450	1.430	1.522	2.232	1.487	0.808	337	2087	97	4892	4910	0.565	2919	1973	2906	2004	1022434	695893	34.867	83.333	0	0	0
7	11	9	""	"vig1"	5960	28380	210	2955	2987	999	33	130	130	143	75	52	99	99	0	2080	2098	695	33	62	62	68	31	45	98	98	0	1.400	1.403	1.377	1.414	2.265	1.457	0.814	341	2270	94	4843	4893	0.485	2825	2018	2857	2036	1018636	715270	37.920	65.484	0	0	0
7	12	9	""	"vig1"	6400	28370	210	2625	2683	938	34	139	139	149	75	50	99	99	0	1833	1857	702	37	64	64	71	39	54	97	97	0	1.405	1.419	1.445	1.513	2.474	1.453	0.817	348	2408	96	4255	4337	0.491	2486	1769	2544	1793	933577	646264	33.787	45.795	0	0	0
7	13	9	""	"pdcd2"	6820	28370	220	1148	1167	284	24	129	129	137	70	51	99	99	0	519	528	159	30	60	60	64	29	45	98	97	0	2.220	2.218	2.246	2.335	1.917	2.362	0.756	355	2574	94	1478	1506	1.151	1019	459	1038	468	414207	187445	14.714	16.000	0	0	0
7	14	9	""	"pdcd2"	7190	28400	210	1228	1217	325	26	127	127	133	58	43	99	99	0	548	548	173	31	59	59	63	26	41	98	97	0	2.252	2.229	2.197	2.272	1.921	2.416	0.734	338	2305	97	1590	1579	1.171	1101	489	1090	489	411192	185329	18.690	18.654	0	0	0
7	15	9	""	"pdcd2"	7600	28390	210	1225	1236	316	25	127	127	141	103	73	99	99	0	552	546	154	28	61	61	65	38	58	97	97	0	2.236	2.287	2.180	2.275	1.645	2.470	0.755	344	2333	94	1589	1594	1.161	1098	491	1109	485	425070	187682	10.631	12.658	0	0	0
7	16	9	""	"pdcd2"	7980	28370	220	1268	1300	358	27	127	127	134	62	46	99	99	0	582	584	188	32	61	61	65	27	41	99	98	0	2.190	2.243	2.250	2.312	2.026	2.413	0.748	364	2562	96	1662	1696	1.131	1141	521	1173	523	473213	212463	18.806	19.222	0	0	0
7	17	9	""	"il17r"	8400	28370	210	7645	7664	1854	24	127	127	134	60	44	100	99	0	6546	6402	1636	25	61	61	66	31	46	100	99	0	1.159	1.189	1.168	1.228	2.200	1.195	0.875	375	2388	98	14003	13878	0.213	7518	6485	7537	6341	2874133	2400817	125.500	204.387	0	0	0
7	18	9	""	"il17r"	8820	28380	210	7792	7622	1796	23	125	125	164	1359	828	98	97	0	6639	6475	1812	27	61	61	71	278	391	97	97	0	1.166	1.169	1.158	1.239	2.342	1.163	0.865	349	2037	94	14245	13911	0.222	7667	6578	7497	6414	2660100	2259763	5.488	23.036	0	0	0
7	19	9	""	"il17r"	9170	28380	300	8172	16401	18780	114	133	133	179	1135	634	94	92	7	6740	13115	16863	128	62	62	76	299	393	91	90	3	1.204	1.246	1.184	1.550	4.626	1.186	0.849	556	3735	0	14717	29321	0.268	8039	6678	16268	13053	9119222	7292075	14.293	43.609	-100	0	0
7	20	9	""	"il17r"	9560	28360	200	7686	7572	1874	24	139	139	161	162	100	99	98	0	6476	6336	1723	27	64	64	78	109	139	99	99	0	1.177	1.185	1.150	1.209	2.206	1.192	0.843	364	2036	86	13959	13705	0.235	7547	6412	7433	6272	2756361	2306149	45.747	57.413	0	0	0
7	1	10	""	"sp6"	2080	28830	150	2451	2500	550	22	1246	1246	1353	1245	92	46	1	0	1657	1659	439	26	999	999	900	845	93	32	1	0	1.831	1.900	1.855	1.935	2.509	1.585	0.527	156	1272	100	1863	1914	0.873	1205	658	1254	660	389946	258736	0.921	0.898	-100	0	1
7	2	10	""	"sp6"	2400	28810	150	1445	1431	1037	72	149	149	677	1029	151	52	28	0	891	913	756	82	67	67	446	720	161	50	28	0	1.573	1.515	1.564	1.802	3.134	1.513	0.755	156	1272	100	2120	2128	0.654	1296	824	1282	846	223268	142365	0.733	0.649	-100	0	1
7	3	10	""	"sp6"	2780	28810	250	2375	2377	757	31	123	123	136	100	73	99	99	0	1613	1625	534	32	58	58	68	146	214	97	97	0	1.448	1.438	1.441	1.481	1.986	1.486	0.724	517	2884	95	3807	3821	0.534	2252	1555	2254	1567	1229035	839978	22.410	10.664	0	0	0
7	4	10	""	"sp6"	3170	28780	250	2345	2314	659	28	125	125	159	363	228	98	96	0	1580	1592	470	29	59	59	74	144	194	98	97	0	1.460	1.428	1.407	1.461	2.155	1.486	0.779	560	2748	80	3741	3722	0.546	2220	1521	2189	1533	1295951	891241	5.937	10.542	0	0	0
7	5	10	""	"rpl44"	3600	28750	270	23209	22593	6322	27	138	138	276	957	346	99	98	0	11207	10894	3350	30	62	62	119	413	347	99	97	0	2.070	2.073	2.069	2.134	2.077	2.158	0.849	548	2614	70	34216	33287	1.050	23071	11145	22455	10832	12380878	5969924	23.320	26.090	0	0	0
7	6	10	""	"rpl44"	3970	28780	270	24575	24128	6171	25	134	134	257	953	370	99	99	0	11813	11597	3313	28	62	62	119	446	374	99	97	0	2.080	2.080	2.052	2.164	1.941	2.136	0.884	498	2770	82	36192	35529	1.057	24441	11751	23994	11535	12015989	5775320	25.048	25.735	0	0	0
7	7	10	""	"rpl44"	4360	28790	260	25476	25453	7492	29	129	129	243	749	308	100	99	0	12084	12107	3859	31	62	62	123	383	311	98	97	0	2.108	2.102	2.084	2.205	2.108	2.169	0.879	544	3118	73	37369	37369	1.076	25347	12022	25324	12045	13846650	6585975	33.658	31.290	0	0	0
7	8	10	""	"rpl44"	4810	28780	280	27962	27159	8332	30	127	127	186	544	292	100	100	0	13075	12545	4467	35	61	61	93	263	282	99	98	0	2.139	2.165	2.115	2.315	1.955	2.229	0.859	587	3727	85	40849	39516	1.097	27835	13014	27032	12484	15942262	7363849	49.583	47.346	0	0	0
7	9	10	""	"mdm2"	5230	28800	210	244	260	104	40	124	124	132	69	52	73	42	0	209	220	84	38	61	61	64	37	57	97	87	0	0.811	0.855	0.802	0.753	3.064	1.246	0.215	332	2209	95	268	295	-0.302	120	148	136	159	86330	72962	1.855	4.216	-100	0	1
7	10	10	""	"mdm2"	5560	28810	220	247	280	177	63	127	127	140	101	72	56	29	0	230	332	1729	520	61	61	65	39	60	96	84	0	0.710	0.565	0.853	0.760	3.370	0.007	0.001	358	2446	91	289	424	-0.494	120	169	153	271	100396	118985	1.386	6.846	-100	0	1
7	11	10	""	"mdm2"	5950	28810	220	264	288	163	56	127	127	140	92	65	63	37	0	225	242	119	49	61	61	66	31	46	97	91	0	0.835	0.890	0.854	0.811	2.994	1.470	0.171	354	2736	89	301	342	-0.260	137	164	161	181	101960	85812	1.609	5.677	-100	0	1
7	12	10	""	"mdm2"	6400	28800	220	246	259	104	40	136	136	152	174	114	28	2	0	209	223	89	39	62	62	70	79	112	85	44	0	0.748	0.764	0.793	0.759	3.264	3.777	0.081	374	2786	83	257	284	-0.419	110	147	123	161	96771	83548	0.615	1.937	-100	0	1
7	13	10	""	"tdo"	6850	28810	200	700	727	242	33	129	129	145	158	108	97	90	0	459	479	194	40	61	61	69	48	69	96	96	0	1.435	1.431	1.409	1.472	2.397	1.898	0.472	293	2146	92	969	1016	0.521	571	398	598	418	212883	140337	3.684	8.542	0	0	0
7	14	10	""	"tdo"	7140	28810	180	701	727	249	34	126	126	136	67	49	98	97	0	465	483	175	36	61	61	71	63	88	97	96	0	1.423	1.424	1.376	1.425	2.276	1.570	0.607	281	1693	82	979	1023	0.509	575	404	601	422	204150	135624	8.821	6.540	0	0	0
7	15	10	""	"tdo"	7620	28810	190	658	705	280	39	127	127	139	163	117	97	81	0	436	464	208	44	61	61	65	45	69	98	97	0	1.416	1.434	1.448	1.487	1.928	2.102	0.440	297	1915	96	906	981	0.502	531	375	578	403	209482	137768	3.472	8.867	0	0	0
7	16	10	""	"tdo"	7960	28780	200	660	681	219	32	128	128	134	61	45	99	97	0	452	459	181	39	60	60	64	27	42	98	97	0	1.357	1.386	1.391	1.427	2.152	1.488	0.613	305	2228	94	924	952	0.440	532	392	553	399	207674	140021	8.967	14.630	0	0	0
7	17	10	""	"buffer"	8380	28780	150	131	134	57	42	130	130	137	62	45	16	1	0	62	64	18	28	62	62	66	28	42	6	1	0	100000.000	2.000	4.278	4.315	2.939	-26.954	0.002	156	1272	100	1	6	16.610	1	0	4	2	20927	9982	-0.048	-0.071	-100	0	1
7	18	10	""	"buffer"	8780	28770	150	133	135	57	42	129	129	175	491	280	0	0	0	61	65	20	30	62	62	93	515	553	0	0	0	-4.000	2.000	3.000	2.928	3.591	46.626	0.009	156	1272	100	3	9	Error	4	-1	6	3	21071	10084	-0.081	-0.054	-100	0	1
7	19	10	""	"buffer"	9180	28770	150	119	131	58	44	128	128	193	910	471	0	0	0	59	64	27	42	61	61	82	374	456	0	0	0	4.500	1.000	3.077	3.290	4.131	670.806	0.000	156	1259	100	-11	6	2.170	-9	-2	3	3	20462	9924	-0.068	-0.048	-100	0	1
7	20	10	""	"buffer"	9570	28770	150	127	146	73	50	133	133	141	62	43	23	5	0	60	66	40	60	61	61	64	21	32	7	1	0	6.000	2.600	5.100	4.511	3.732	32.647	0.004	156	1272	100	-7	18	2.585	-6	-1	13	5	22760	10250	0.081	0.095	-100	0	1
7	1	11	""	"sp3"	2060	29230	200	330	343	142	41	120	120	133	77	57	86	66	0	224	238	98	41	57	57	63	36	57	95	87	0	1.257	1.232	1.264	1.195	2.690	1.744	0.298	456	2073	17	377	404	0.330	210	167	223	181	156222	108445	2.727	4.861	0	0	0
7	2	11	""	"sp3"	2400	29210	150	259	296	171	57	119	119	139	91	65	62	42	0	186	203	133	65	58	58	67	45	67	73	61	0	1.094	1.221	1.417	1.344	3.325	1.933	0.245	156	1149	100	268	322	0.130	140	128	177	145	46141	31735	1.725	3.022	-100	0	1
7	3	11	""	"sp3"	2800	29210	150	312	329	156	47	141	141	179	144	80	58	24	0	207	212	128	60	64	64	97	87	89	64	37	0	1.196	1.270	1.535	1.513	3.134	1.711	0.250	156	1272	100	314	336	0.258	171	143	188	148	51296	33130	1.042	1.322	-100	0	1
7	4	11	""	"sp3"	3200	29210	150	301	320	148	46	131	131	166	113	68	69	36	0	204	212	121	57	63	63	93	81	87	67	41	0	1.206	1.268	1.240	1.332	3.039	1.728	0.349	156	1272	100	311	338	0.270	170	141	189	149	49961	33008	1.363	1.469	-100	0	1
7	5	11	""	"mxi1"	3680	29220	170	1327	1365	415	30	123	123	134	76	56	99	98	0	885	861	314	36	59	59	65	52	80	97	96	0	1.458	1.549	1.492	1.677	2.433	1.605	0.715	274	1403	75	2030	2044	0.544	1204	826	1242	802	373967	235953	16.197	15.308	0	0	0
7	6	11	""	"mxi1"	3960	29210	180	1368	1383	383	27	123	123	133	65	48	99	99	0	879	894	280	31	59	59	64	47	73	99	98	0	1.518	1.509	1.552	1.544	1.793	1.561	0.743	266	1715	88	2065	2095	0.602	1245	820	1260	835	367973	237671	19.231	17.660	0	0	0
7	7	11	""	"mxi1"	4390	29220	190	1314	1350	412	30	124	124	132	63	47	100	99	0	875	874	301	34	58	58	62	32	51	98	97	0	1.457	1.502	1.491	1.588	2.147	1.561	0.752	286	1899	92	2007	2042	0.543	1190	817	1226	816	386070	250068	19.333	25.375	0	0	0
7	8	11	""	"mxi1"	4720	29190	170	1358	1348	415	30	126	126	135	63	46	98	97	0	856	856	301	35	59	59	64	27	42	98	97	0	1.546	1.533	1.515	1.593	2.662	1.626	0.685	303	1438	71	2029	2019	0.629	1232	797	1222	797	408506	259238	19.254	29.333	0	0	0
7	9	11	""	"itgb1"	5270	29240	120	445	525	342	65	123	123	131	60	45	98	92	0	231	297	204	68	62	62	65	22	33	98	95	0	1.905	1.711	1.669	1.769	2.250	1.922	0.632	112	793	87	491	637	0.930	322	169	402	235	58771	33272	6.567	10.545	0	0	0
7	10	11	""	"itgb1"	5570	29250	120	500	585	331	56	129	129	139	66	47	98	89	0	223	284	215	75	61	61	65	24	36	88	87	0	2.290	2.045	1.942	2.126	3.139	2.264	0.455	116	765	34	533	679	1.195	371	162	456	223	67873	32925	6.758	9.125	0	0	0
7	11	11	""	"itgb1"	5970	29230	110	494	618	411	66	126	126	144	79	54	94	86	0	252	296	237	80	63	63	68	29	42	91	83	0	1.947	2.112	1.777	2.366	3.953	2.627	0.389	103	597	90	557	725	0.961	368	189	492	233	63696	30496	6.000	7.862	0	0	0
7	12	11	""	"itgb1"	6330	29190	120	403	489	320	65	143	143	172	267	155	48	16	0	221	269	210	78	67	67	79	136	172	54	24	0	1.688	1.713	1.690	1.760	3.322	1.983	0.475	112	799	91	414	548	0.755	260	154	346	202	54784	30083	1.187	1.397	-100	0	1
7	13	11	""	"empty"	6780	29190	150	173	191	97	50	132	132	151	176	116	10	0	0	150	206	171	83	64	64	91	101	110	45	25	0	0.477	0.415	0.816	0.782	4.403	0.346	0.111	156	1272	100	127	201	-1.068	41	86	59	142	29785	32136	0.227	1.139	-100	0	1
7	14	11	""	"empty"	7180	29180	150	217	301	229	76	167	167	263	224	85	26	14	0	231	419	433	103	79	79	346	432	124	25	14	0	0.329	0.394	0.543	0.604	4.019	0.448	0.596	156	1272	100	202	474	-1.604	50	152	134	340	46907	65372	0.170	0.169	-100	0	1
7	15	11	""	"empty"	7580	29180	150	185	232	161	69	148	148	234	211	90	14	5	0	194	312	329	105	69	69	274	397	144	19	8	0	0.296	0.346	0.457	0.532	4.339	0.443	0.564	156	1272	100	162	327	-1.756	37	125	84	243	36130	48662	-0.009	0.096	-100	0	1
7	16	11	""	"empty"	7980	29180	150	621	625	272	43	140	140	193	223	115	82	54	0	1037	1010	412	40	64	64	181	340	187	90	80	0	0.494	0.513	0.505	0.532	2.511	0.401	0.502	156	1272	100	1454	1431	-1.017	481	973	485	946	97475	157506	1.937	2.438	-50	0	0
7	17	11	""	"sp5"	8430	29170	190	3655	3639	921	25	133	133	145	139	95	99	99	0	2037	1990	555	27	61	61	69	69	100	97	97	0	1.782	1.818	1.793	1.922	2.289	1.896	0.820	317	1955	90	5498	5435	0.833	3522	1976	3506	1929	1153543	630846	25.137	27.841	0	0	0
7	18	11	""	"sp5"	8800	29190	190	3368	3306	886	26	126	126	138	80	57	100	100	0	1921	1904	591	31	61	61	66	31	46	99	99	0	1.743	1.725	1.743	1.800	1.933	1.769	0.842	306	1952	96	5102	5023	0.802	3242	1860	3180	1843	1011498	582626	39.600	59.290	0	0	0
7	19	11	""	"sp5"	9190	29190	200	3629	3519	801	22	127	127	136	78	57	99	99	0	2061	2018	582	28	60	60	64	33	51	99	98	0	1.750	1.732	1.751	1.853	1.984	1.769	0.842	311	2246	92	5503	5350	0.807	3502	2001	3392	1958	1094369	627660	43.372	59.212	0	0	0
7	20	11	""	"sp5"	9560	29170	200	3868	3761	910	24	131	131	142	81	57	100	99	0	2146	2119	543	25	61	61	67	39	58	99	98	0	1.792	1.764	1.742	1.786	1.908	1.837	0.837	318	2274	88	5822	5688	0.842	3737	2085	3630	2058	1196061	673742	44.679	52.615	0	0	0
8	1	1	""	"sp4"	10990	25170	200	415	422	172	40	130	130	153	217	141	63	20	0	254	263	96	36	62	62	91	580	637	0	0	0	1.484	1.453	1.476	1.346	2.536	0.017	0.002	290	2345	87	477	493	0.569	285	192	292	201	122403	76344	1.240	0.297	-100	0	1
8	2	1	""	"sp4"	11380	25190	200	429	443	175	39	132	132	146	153	104	83	45	0	271	281	108	38	63	63	74	160	216	67	16	0	1.428	1.427	1.408	1.370	2.373	0.845	0.223	290	2340	91	505	529	0.514	297	208	311	218	128594	81504	1.941	1.294	-100	0	1
8	3	1	""	"sp4"	11780	25190	190	433	452	170	37	131	131	139	71	51	95	86	0	290	304	118	38	62	62	67	39	58	98	95	0	1.325	1.326	1.303	1.268	2.468	1.616	0.421	284	2019	96	530	563	0.406	302	228	321	242	128321	86232	4.408	6.077	0	0	0
8	4	1	""	"sp4"	12170	25170	200	408	425	154	36	131	131	137	64	46	95	85	0	286	291	102	35	62	62	65	24	36	98	96	0	1.237	1.284	1.230	1.181	2.402	1.579	0.499	305	2327	93	501	523	0.307	277	224	294	229	129640	88741	4.500	9.417	0	0	0
8	5	1	""	"bsg"	12600	25180	200	2874	2833	661	23	131	131	139	74	53	100	100	0	915	903	300	33	62	62	64	21	32	98	98	0	3.216	3.213	3.191	3.370	1.874	3.362	0.805	311	2291	96	3596	3543	1.685	2743	853	2702	841	881058	280718	36.405	39.952	0	0	0
8	6	1	""	"bsg"	12970	25190	200	3100	3073	680	22	131	131	199	1127	566	97	88	0	939	926	287	30	62	62	119	1092	917	19	0	0	3.385	3.405	3.477	3.694	2.162	3.562	0.821	304	2276	91	3846	3806	1.759	2969	877	2942	864	934256	281428	2.550	0.739	-100	0	1
8	7	1	""	"bsg"	13370	25190	200	3110	3103	736	23	129	129	139	65	46	100	100	0	973	952	285	29	61	61	65	26	40	98	98	0	3.269	3.338	3.269	3.523	1.783	3.509	0.830	296	2321	97	3893	3865	1.709	2981	912	2974	891	918616	281847	45.600	34.115	0	0	0
8	8	1	""	"bsg"	13770	25180	200	3283	3260	772	23	131	131	140	91	65	100	100	0	953	951	297	31	61	61	64	26	40	98	98	0	3.534	3.516	3.551	3.745	1.871	3.684	0.823	329	2319	96	4044	4019	1.821	3152	892	3129	890	1072439	312955	34.286	34.115	0	0	0
8	9	1	""	"dncic"	14200	25180	200	407	440	212	48	127	127	136	89	65	88	74	0	288	340	334	98	60	60	64	29	45	98	96	0	1.228	1.118	1.205	1.113	2.821	0.713	0.167	290	2307	88	508	593	0.296	280	228	313	280	127664	98604	3.416	9.517	0	0	0
8	10	1	""	"dncic"	14580	25190	190	381	416	194	46	127	127	134	60	44	93	82	0	281	316	150	47	61	61	64	31	48	98	95	0	1.155	1.133	1.170	1.116	2.896	1.381	0.370	272	2011	96	474	544	0.208	254	220	289	255	113067	85990	4.700	8.129	0	0	0
8	11	1	""	"dncic"	14970	25190	190	401	411	180	43	128	128	135	61	45	90	79	0	277	304	153	50	60	60	64	29	45	95	91	0	1.258	1.160	1.161	1.222	3.077	1.365	0.377	276	2031	96	490	527	0.331	273	217	283	244	113396	83929	4.525	8.276	0	0	0
8	12	1	""	"dncic"	15360	25160	190	379	396	189	47	126	126	135	71	52	87	72	0	293	333	174	52	59	59	63	26	41	98	96	0	1.081	0.985	1.008	0.979	3.241	1.188	0.271	287	2020	94	487	544	0.112	253	234	270	274	113683	95546	3.676	10.385	0	0	0
8	13	1	""	"btg1"	15790	25170	220	879	907	317	34	129	129	142	87	61	99	99	0	393	404	156	38	61	61	67	37	55	97	97	0	2.259	2.268	2.192	2.378	1.983	2.553	0.660	362	2702	94	1082	1121	1.176	750	332	778	343	328180	146360	8.793	9.108	0	0	0
8	14	1	""	"btg1"	16180	25180	210	895	905	266	29	130	130	143	92	64	99	99	0	403	409	151	36	62	62	67	38	56	96	95	0	2.243	2.233	2.206	2.337	1.994	2.532	0.620	347	2368	95	1106	1122	1.165	765	341	775	347	314130	141805	8.283	9.000	0	0	0
8	15	1	""	"btg1"	16580	25170	210	816	833	281	33	133	133	142	67	47	99	97	0	383	388	164	42	62	62	67	33	49	97	95	0	2.128	2.147	2.190	2.224	2.163	2.463	0.581	359	2334	95	1004	1026	1.089	683	321	700	326	299016	139148	10.313	9.727	0	0	0
8	16	1	""	"btg1"	16960	25160	210	893	917	292	31	130	130	142	73	51	99	98	0	401	410	157	38	62	62	68	53	77	96	94	0	2.251	2.261	2.247	2.373	2.296	2.561	0.610	362	2367	93	1102	1135	1.171	763	339	787	348	331892	148400	10.616	6.453	0	0	0
8	17	1	""	"sp7"	17420	25160	190	312	326	130	39	132	132	143	160	111	58	15	0	205	229	99	43	60	60	65	51	78	96	76	0	1.241	1.148	1.206	1.084	2.903	2.085	0.197	267	1974	76	325	363	0.312	180	145	194	169	87035	61079	1.144	3.216	-100	0	1
8	18	1	""	"sp7"	17770	25180	180	296	311	124	39	128	128	139	163	117	51	11	0	220	238	103	43	59	59	62	22	35	98	95	0	1.043	1.022	1.106	0.972	3.062	1.350	0.267	267	1846	88	329	362	0.061	168	161	183	179	83070	63641	1.055	8.000	0	0	0
8	19	1	""	"sp7"	18170	25180	200	314	335	127	37	125	125	132	67	50	89	70	0	218	233	94	40	58	58	61	19	31	98	95	0	1.181	1.200	1.212	1.159	2.578	1.614	0.386	273	2291	90	349	385	0.240	189	160	210	175	91502	63568	3.030	9.053	0	0	0
8	20	1	""	"sp7"	18560	25160	190	300	319	136	42	124	124	133	69	51	85	62	0	246	265	118	44	59	59	62	26	41	98	95	0	0.941	0.947	0.972	0.943	2.820	1.154	0.273	287	2008	94	363	401	-0.088	176	187	195	206	91419	76040	2.696	7.808	0	0	0
8	1	2	""	"ara"	10980	25580	150	124	136	66	48	129	129	139	82	58	10	1	0	64	71	26	36	62	62	69	100	144	1	0	0	-2.500	0.778	3.917	3.424	4.247	127.240	0.001	156	1272	100	-3	16	Error	-5	2	7	9	21186	11010	-0.037	0.020	-100	0	1
8	2	2	""	"ara"	11380	25580	150	137	142	58	40	130	130	146	133	91	3	0	0	65	69	23	33	64	64	71	78	109	1	0	0	7.000	2.400	2.557	2.429	4.453	13.801	0.027	156	1272	100	8	17	2.807	7	1	12	5	22226	10729	-0.030	-0.026	-100	0	1
8	3	2	""	"ara"	11780	25580	150	135	147	60	40	129	129	136	58	42	25	8	0	63	73	50	68	61	61	63	21	33	18	8	0	3.000	1.500	3.142	2.809	4.874	59.044	0.000	156	1272	100	8	30	1.585	6	2	18	12	22949	11425	0.190	0.476	-100	0	1
8	4	2	""	"ara"	12180	25580	150	128	137	52	37	129	129	139	69	49	12	1	0	66	71	24	33	61	61	66	36	54	10	3	0	-0.200	0.800	2.536	2.463	4.460	55.041	0.000	156	1272	100	4	18	Error	-1	5	8	10	21412	11052	-0.029	0.139	-100	0	1
8	5	2	""	"dntt"	12580	25580	150	141	147	65	44	133	133	138	62	44	18	3	0	75	81	29	35	62	62	67	27	40	28	7	0	0.615	0.737	2.128	2.424	4.899	-446.976	0.000	156	1272	100	21	33	-0.701	8	13	14	19	22916	12578	0.145	0.519	-100	0	1
8	6	2	""	"dntt"	12980	25580	150	138	151	69	45	132	132	171	799	467	0	0	0	79	83	29	34	61	61	67	42	62	18	4	0	0.333	0.864	2.502	2.621	4.579	24.297	0.003	156	1272	100	24	41	-1.586	6	18	19	22	23611	12977	-0.025	0.381	-100	0	1
8	7	2	""	"dntt"	13380	25570	150	149	153	66	43	134	134	142	66	46	21	5	0	75	80	24	30	62	62	66	23	34	30	8	0	1.154	1.056	3.456	2.820	3.550	66.489	0.001	156	1272	100	28	37	0.207	15	13	19	18	23823	12544	0.167	0.609	-100	0	1
8	8	2	""	"dntt"	13810	25590	80	153	162	83	51	146	146	151	72	47	25	9	0	71	83	46	55	68	68	73	28	38	23	11	0	2.333	1.067	2.562	3.012	6.112	18.083	0.003	52	340	100	10	31	1.222	7	3	16	15	8401	4294	0.153	0.357	-100	0	1
8	9	2	""	"capn3"	14190	25580	190	11124	11047	3579	32	130	130	138	78	56	100	100	0	11694	11138	3986	35	61	61	65	27	41	100	100	0	0.945	0.986	0.985	1.075	2.610	0.970	0.871	307	1993	96	22627	21994	-0.082	10994	11633	10917	11077	3391334	3419312	139.859	410.111	0	0	0
8	10	2	""	"capn3"	14580	25590	190	12360	12254	3237	26	127	127	137	66	48	100	100	0	12668	12127	3944	32	61	61	66	30	45	100	100	0	0.970	1.005	0.978	1.115	2.427	0.982	0.888	291	2000	91	24840	24193	-0.044	12233	12607	12127	12066	3565869	3528931	183.591	402.033	0	0	0
8	11	2	""	"capn3"	14970	25580	190	11806	11802	3551	30	126	126	134	57	42	100	100	0	12192	12055	3799	31	61	61	65	28	43	100	100	0	0.963	0.973	0.961	1.013	2.078	0.965	0.862	290	2013	92	23811	23670	-0.054	11680	12131	11676	11994	3422462	3495913	204.702	428.214	0	0	0
8	12	2	""	"capn3"	15360	25560	190	11987	11407	3455	30	120	120	130	62	47	100	100	0	12212	11677	3875	33	60	60	64	26	40	100	100	0	0.977	0.972	0.969	1.019	2.078	0.957	0.878	310	1993	96	24019	22904	-0.034	11867	12152	11287	11617	3536277	3619934	181.887	446.654	0	0	0
8	13	2	""	"ebf1"	15790	25570	180	788	799	286	35	129	129	139	76	54	99	97	0	637	650	226	34	60	60	65	31	47	98	98	0	1.142	1.136	1.137	1.113	1.877	1.213	0.662	274	1878	93	1236	1260	0.192	659	577	670	590	218872	178100	8.684	18.871	0	0	0
8	14	2	""	"ebf1"	16180	25590	190	804	823	326	39	130	130	147	170	115	95	90	0	616	636	248	38	61	61	69	91	131	96	94	0	1.214	1.205	1.216	1.240	2.058	1.550	0.390	275	2029	97	1229	1268	0.280	674	555	693	575	226458	175009	3.976	6.231	0	0	0
8	15	2	""	"ebf1"	16590	25580	180	743	766	300	39	131	131	141	75	53	98	97	0	611	619	216	34	62	62	66	29	43	99	98	0	1.115	1.140	1.145	1.135	2.125	1.393	0.560	273	1854	95	1161	1192	0.157	612	549	635	557	209013	169112	8.333	19.069	0	0	0
8	16	2	""	"ebf1"	16950	25560	190	744	791	327	41	128	128	137	66	48	97	96	0	594	595	228	38	60	60	64	24	37	99	98	0	1.154	1.239	1.188	1.251	2.115	1.377	0.633	283	1981	91	1150	1198	0.207	616	534	663	535	223771	168333	9.909	22.125	0	0	0
8	17	2	""	"sp2"	17390	25560	210	1344	1358	386	28	127	127	136	65	47	99	98	0	966	961	295	30	60	60	65	26	40	99	98	0	1.343	1.366	1.393	1.391	1.870	1.415	0.781	355	2355	96	2123	2132	0.425	1217	906	1231	901	482062	341231	18.800	34.462	0	0	0
8	18	2	""	"sp2"	17770	25570	210	1421	1422	368	25	124	124	133	66	49	99	99	0	1033	1020	271	26	59	59	63	24	38	99	99	0	1.332	1.351	1.321	1.370	1.764	1.394	0.809	359	2298	94	2271	2259	0.414	1297	974	1298	961	510610	366215	19.530	39.875	0	0	0
8	19	2	""	"sp2"	18180	25570	210	1513	1508	360	23	121	121	128	58	45	99	99	0	1091	1095	281	25	58	58	61	19	31	99	99	0	1.348	1.338	1.348	1.323	1.596	1.368	0.827	342	2302	95	2425	2424	0.431	1392	1033	1387	1037	515782	374539	23.793	54.421	0	0	0
8	20	2	""	"sp2"	18560	25560	210	1558	1544	383	24	125	125	133	63	47	100	100	0	1155	1157	509	43	58	58	61	23	37	99	98	0	1.306	1.291	1.329	1.323	1.771	1.228	0.698	363	2330	92	2530	2518	0.385	1433	1097	1419	1099	560494	419873	22.397	47.652	0	0	0
8	1	3	""	"casp1"	10990	25980	210	666	685	236	34	127	127	140	86	61	99	96	0	469	476	179	37	61	61	65	25	38	99	98	0	1.321	1.345	1.392	1.343	2.046	1.463	0.619	334	2439	96	947	973	0.402	539	408	558	415	228759	159047	6.337	16.440	0	0	0
8	2	3	""	"casp1"	11380	25990	200	690	706	252	35	128	128	143	115	80	99	93	0	461	467	184	39	62	62	68	83	122	95	92	0	1.409	1.427	1.407	1.505	2.296	1.483	0.538	324	2279	95	961	983	0.495	562	399	578	405	228680	151398	4.896	4.807	0	0	0
8	3	3	""	"casp1"	11780	25980	200	682	702	249	35	127	127	135	76	56	99	97	0	488	504	195	38	61	61	67	70	104	97	96	0	1.300	1.298	1.330	1.297	2.071	1.402	0.601	330	2280	94	982	1018	0.379	555	427	575	443	231587	166376	7.461	6.243	0	0	0
8	4	3	""	"casp1"	12180	25970	210	719	728	259	35	132	132	143	96	67	97	94	0	488	501	197	39	62	62	68	139	204	94	80	0	1.378	1.358	1.400	1.426	2.244	1.458	0.644	340	2421	94	1013	1035	0.463	587	426	596	439	247647	170276	6.094	3.115	0	0	0
8	5	3	""	"ecm1"	12600	25980	190	1342	1332	375	28	135	135	148	114	77	99	98	0	593	613	215	35	62	62	69	151	218	98	89	0	2.273	2.172	2.165	2.265	1.935	2.046	0.504	287	2000	93	1738	1748	1.185	1207	531	1197	551	382365	175888	10.386	3.603	0	0	0
8	6	3	""	"ecm1"	12980	25990	200	1326	1333	398	29	127	127	136	62	45	98	98	0	605	612	214	34	61	61	64	25	39	98	97	0	2.204	2.189	2.308	2.358	2.277	2.362	0.734	293	2292	96	1743	1757	1.140	1199	544	1206	551	390620	179304	19.306	21.920	0	0	0
8	7	3	""	"ecm1"	13380	25990	190	1355	1338	379	28	128	128	138	70	50	100	99	0	645	635	215	33	60	60	65	32	49	98	97	0	2.097	2.104	2.127	2.175	1.921	2.257	0.740	294	2004	98	1812	1785	1.068	1227	585	1210	575	393447	186589	17.143	17.813	0	0	0
8	8	3	""	"ecm1"	13760	25970	190	1284	1300	398	30	127	127	135	69	51	100	99	0	598	602	231	38	61	61	65	33	50	98	97	0	2.155	2.168	2.164	2.299	2.068	2.292	0.735	315	1973	90	1694	1714	1.108	1157	537	1173	541	409412	189722	16.884	16.273	0	0	0
8	9	3	""	"casp7"	14190	25970	200	255	274	135	49	126	126	134	75	55	72	41	0	201	223	95	42	61	61	64	24	37	95	91	0	0.921	0.914	1.008	0.973	3.166	1.566	0.199	311	2194	90	269	310	-0.119	129	140	148	162	85243	69325	1.867	6.625	-100	0	1
8	10	3	""	"casp7"	14580	25990	200	268	278	118	42	127	127	136	65	47	75	52	0	211	221	93	42	61	61	65	29	44	96	89	0	0.940	0.944	0.911	0.866	3.007	1.409	0.245	304	2157	94	291	311	-0.089	141	150	151	160	84622	67327	2.185	5.379	0	0	0
8	11	3	""	"casp7"	14980	25980	200	255	273	122	44	126	126	135	71	52	68	48	0	207	223	93	41	60	60	63	22	34	96	92	0	0.878	0.902	0.839	0.818	3.125	1.348	0.281	306	2169	86	276	310	-0.188	129	147	147	163	83649	68202	1.944	7.273	-100	0	1
8	12	3	""	"casp7"	15370	25970	210	252	266	110	41	126	126	133	61	45	75	51	0	200	211	88	41	59	59	63	22	34	95	90	0	0.894	0.921	0.962	0.910	2.839	1.476	0.234	326	2322	96	267	292	-0.162	126	141	140	152	86777	68751	2.180	6.727	0	0	0
8	13	3	""	"ela2"	15790	25970	190	560	569	174	30	126	126	135	65	48	99	97	0	329	331	122	36	59	59	65	79	121	95	84	0	1.607	1.629	1.619	1.634	2.127	1.785	0.595	274	2018	92	704	715	0.684	434	270	443	272	155830	90767	6.677	3.367	0	0	0
8	14	3	""	"ela2"	16170	25980	190	555	571	198	34	128	128	143	173	120	94	65	0	336	344	118	34	62	62	68	91	133	96	79	0	1.558	1.571	1.627	1.560	2.060	1.831	0.596	277	2000	92	701	725	0.640	427	274	443	282	158255	95268	2.474	3.033	0	0	0
8	15	3	""	"ela2"	16590	25990	190	491	497	166	33	130	130	143	80	55	96	88	0	302	317	113	35	62	62	66	31	46	98	97	0	1.504	1.439	1.500	1.370	2.456	1.726	0.485	295	1940	82	601	622	0.589	361	240	367	255	146730	93541	4.425	8.097	0	0	0
8	16	3	""	"ela2"	16960	25970	190	505	531	200	37	130	130	138	71	51	98	93	0	302	316	149	47	61	61	66	30	45	99	97	0	1.556	1.573	1.586	1.562	2.063	1.828	0.482	283	1964	89	616	656	0.638	375	241	401	255	150392	89318	5.535	8.333	0	0	0
8	17	3	""	"casp9"	17400	25960	190	224	245	102	41	124	124	132	59	44	70	46	0	185	199	110	55	60	60	64	25	39	94	82	0	0.800	0.871	0.994	0.930	3.344	1.149	0.154	251	2027	91	225	260	-0.322	100	125	121	139	61431	49932	1.915	5.400	-100	0	1
8	18	3	""	"casp9"	17770	25980	190	273	284	125	44	125	125	133	62	46	73	53	0	198	218	103	47	60	60	64	26	40	95	89	0	1.072	1.006	1.029	0.942	3.281	1.506	0.166	251	2029	93	286	317	0.100	148	138	159	158	71398	54779	2.435	5.923	0	0	0
8	19	3	""	"casp9"	18170	25990	210	336	571	681	119	123	123	138	414	300	25	13	0	215	269	230	85	59	59	62	44	70	92	75	0	1.365	2.133	1.815	1.557	3.235	3.176	0.646	339	2385	43	369	658	0.449	213	156	448	210	193479	91296	1.046	4.705	-100	0	1
8	20	3	""	"casp9"	18560	25970	180	238	265	126	47	124	124	141	464	329	1	0	0	193	214	91	42	58	58	62	50	80	92	66	0	0.844	0.904	0.921	0.790	3.374	109.667	0.003	243	1893	86	249	297	-0.245	114	135	141	156	64275	52018	0.267	3.040	-100	0	1
8	1	4	""	"es10"	11000	26390	180	3993	3914	847	21	132	132	149	125	83	100	99	0	1515	1456	405	27	63	63	70	48	68	97	97	0	2.659	2.715	2.709	2.902	2.017	2.821	0.843	256	1889	96	5313	5175	1.411	3861	1452	3782	1393	1001908	372808	30.120	28.875	0	0	0
8	2	4	""	"es10"	11370	26390	170	4175	4077	1018	24	128	128	138	73	52	100	100	0	1535	1511	404	26	62	62	67	28	41	100	99	0	2.747	2.725	2.706	2.774	1.925	2.897	0.827	238	1582	95	5520	5398	1.458	4047	1473	3949	1449	970341	359680	53.959	51.571	0	0	0
8	3	4	""	"es10"	11780	26390	170	4092	3987	1032	25	126	126	134	63	47	100	100	0	1561	1532	463	30	63	63	67	35	52	99	97	0	2.648	2.628	2.655	2.756	2.260	2.760	0.831	244	1576	96	5464	5330	1.405	3966	1498	3861	1469	972924	373842	61.159	41.857	0	0	0
8	4	4	""	"es10"	12160	26370	170	4364	4291	847	19	132	132	141	79	56	100	100	0	1644	1618	492	30	61	61	65	30	46	99	98	0	2.673	2.671	2.697	2.849	1.889	2.751	0.839	255	1557	82	5815	5716	1.418	4232	1583	4159	1557	1094149	412527	52.532	51.767	0	0	0
8	5	4	""	"cat"	12580	26370	180	447	470	194	41	133	133	149	157	105	80	49	0	339	354	160	45	61	61	66	72	109	93	82	0	1.129	1.150	1.143	1.078	3.086	1.558	0.535	261	1890	94	592	630	0.175	314	278	337	293	122582	92288	2.045	4.000	-100	0	1
8	6	4	""	"cat"	12990	26400	190	469	497	209	42	126	126	138	133	96	88	66	0	305	333	146	43	61	61	66	67	101	95	83	0	1.406	1.364	1.364	1.348	2.490	1.642	0.464	267	2045	92	587	643	0.492	343	244	371	272	132670	88935	2.699	3.985	0	0	0
8	7	4	""	"cat"	13390	26390	190	492	526	239	45	129	129	138	69	50	95	89	0	325	358	169	47	61	61	65	30	46	98	97	0	1.375	1.337	1.389	1.340	2.902	1.619	0.431	271	2014	97	627	694	0.459	363	264	397	297	142617	96962	5.623	9.767	0	0	0
8	8	4	""	"cat"	13760	26370	190	455	488	230	47	130	130	141	69	48	94	86	0	321	339	155	45	62	62	67	31	46	96	94	0	1.255	1.292	1.272	1.270	2.653	1.652	0.405	283	1995	95	584	635	0.328	325	259	358	277	138105	95923	5.029	8.774	0	0	0
8	9	4	""	"ezrin"	14180	26360	250	15294	14603	5193	35	132	132	144	81	56	100	99	0	14826	14464	4911	33	63	63	70	38	54	100	100	0	1.027	1.005	1.021	1.003	2.076	1.012	0.898	470	2960	95	29925	28872	0.038	15162	14763	14471	14401	6863387	6798109	178.506	378.789	0	0	0
8	10	4	""	"ezrin"	14580	26360	230	17747	17186	5414	31	129	129	136	60	44	100	100	0	17369	16523	5636	34	62	62	65	24	36	100	100	0	1.018	1.036	1.035	1.085	1.879	1.027	0.903	452	2461	93	34925	33518	0.026	17618	17307	17057	16461	7768222	7468188	284.167	685.750	0	0	0
8	11	4	""	"ezrin"	14980	26360	230	17210	16379	5629	34	126	126	134	69	51	100	100	0	16317	15875	5745	36	60	60	63	20	31	100	100	0	1.051	1.028	1.038	1.042	2.055	1.021	0.885	452	2456	91	33341	32068	0.072	17084	16257	16253	15815	7403154	7175486	235.435	790.600	0	0	0
8	12	4	""	"ezrin"	15380	26360	240	17280	16375	5807	35	124	124	133	64	48	100	99	0	16218	15499	5708	36	61	61	63	21	33	100	100	0	1.062	1.053	1.042	1.078	2.414	1.050	0.889	461	2737	91	33313	31689	0.087	17156	16157	16251	15438	7548948	7145247	253.781	735.048	0	0	0
8	13	4	""	"catnb"	15780	26360	210	1255	1279	372	29	124	124	132	61	46	100	100	0	1044	1040	338	32	60	60	65	73	112	98	98	0	1.149	1.179	1.184	1.221	1.910	1.175	0.731	368	2266	90	2115	2135	0.200	1131	984	1155	980	470493	382602	18.803	13.356	0	0	0
8	14	4	""	"catnb"	16180	26370	220	1339	1354	456	33	126	126	139	174	125	98	97	0	1052	1067	379	35	62	62	66	42	63	99	98	0	1.225	1.222	1.215	1.208	2.212	1.373	0.601	385	2526	90	2203	2233	0.293	1213	990	1228	1005	521098	410896	6.983	23.833	0	0	0
8	15	4	""	"catnb"	16590	26370	220	1203	1220	430	35	132	132	143	75	52	99	98	0	914	952	343	36	63	63	71	56	78	98	97	0	1.259	1.224	1.211	1.242	2.275	1.274	0.698	388	2442	95	1922	1977	0.332	1071	851	1088	889	473285	369191	14.360	15.732	0	0	0
8	16	4	""	"catnb"	16970	26360	220	1228	1268	439	34	125	125	133	63	47	98	98	0	950	994	362	36	60	60	66	46	69	98	97	0	1.239	1.224	1.215	1.258	2.128	1.263	0.733	383	2583	98	1993	2077	0.309	1103	890	1143	934	485455	380700	18.016	20.174	0	0	0
8	17	4	""	"f2r"	17400	26370	170	323	428	1240	289	121	121	128	58	45	94	78	0	167	188	258	137	59	59	61	20	32	93	87	0	1.870	2.380	1.814	2.046	3.330	59.377	0.005	228	1592	90	310	436	0.903	202	108	307	129	97611	42798	5.172	6.350	0	0	0
8	18	4	""	"f2r"	17780	26390	180	326	337	131	38	123	123	130	59	45	89	75	0	177	183	73	39	59	59	62	24	38	96	88	0	1.720	1.726	1.824	1.747	2.669	2.592	0.329	245	1884	96	321	338	0.782	203	118	214	124	82642	44938	3.508	5.042	0	0	0
8	19	4	""	"f2r"	18180	26380	180	324	339	127	37	126	126	135	67	49	89	72	0	162	171	66	38	59	59	62	23	37	95	85	0	1.922	1.902	1.772	1.937	2.697	3.336	0.269	228	1867	88	301	325	0.943	198	103	213	112	77289	38932	3.045	4.739	0	0	0
8	20	4	""	"f2r"	18560	26360	180	312	322	124	38	124	124	129	63	48	85	70	0	163	175	69	39	59	59	61	18	29	95	89	0	1.808	1.707	1.658	1.740	2.795	2.741	0.312	249	1906	92	292	314	0.854	188	104	198	116	80125	43464	3.063	6.333	0	0	0
8	1	5	""	"ccl12"	10990	26790	210	354	374	161	43	130	130	138	62	44	89	76	0	231	257	119	46	62	62	65	27	41	96	91	0	1.325	1.251	1.310	1.322	3.033	1.663	0.334	322	2400	94	393	439	0.406	224	169	244	195	120575	82665	3.806	7.111	0	0	0
8	2	5	""	"ccl12"	11380	26790	200	359	380	166	43	128	128	137	67	48	89	74	0	250	270	133	49	60	60	63	24	38	96	93	0	1.216	1.200	1.281	1.159	3.141	1.572	0.333	304	2278	88	421	462	0.282	231	190	252	210	115398	82162	3.627	8.625	0	0	0
8	3	5	""	"ccl12"	11780	26780	200	348	364	158	43	124	124	131	62	47	88	76	0	242	261	133	50	60	60	65	40	61	93	80	0	1.231	1.194	1.226	1.189	3.321	1.491	0.256	320	2255	96	406	441	0.300	224	182	240	201	116574	83406	3.758	4.900	0	0	0
8	4	5	""	"ccl12"	12170	26770	210	356	389	245	62	126	126	134	60	44	92	77	0	234	265	138	52	61	61	65	33	50	95	86	0	1.329	1.289	1.273	1.273	3.102	2.046	0.288	330	2421	94	403	467	0.410	230	173	263	204	128436	87593	4.250	6.061	0	0	0
8	5	5	""	"f7"	12590	26770	190	354	370	163	44	128	128	135	58	42	87	77	0	205	231	114	49	61	61	64	31	48	93	83	0	1.569	1.424	1.552	1.397	3.209	1.949	0.287	281	2030	88	370	412	0.650	226	144	242	170	103878	64855	4.052	5.387	0	0	0
8	6	5	""	"f7"	12990	26790	190	331	365	254	69	128	128	140	133	95	66	36	0	210	234	135	57	61	61	65	28	43	94	81	0	1.362	1.370	1.344	1.290	3.390	2.990	0.176	288	2015	94	352	410	0.446	203	149	237	173	105081	67493	1.692	6.036	-100	0	1
8	7	5	""	"f7"	13380	26790	200	359	388	180	46	130	130	138	62	44	88	78	0	240	266	142	53	61	61	64	20	31	97	93	0	1.279	1.259	1.286	1.328	3.078	1.611	0.312	305	2280	92	408	463	0.355	229	179	258	205	118198	81117	4.032	10.100	0	0	0
8	8	5	""	"f7"	13770	26770	200	336	370	184	49	126	126	135	60	44	87	72	0	215	242	126	52	61	61	64	21	32	96	91	0	1.364	1.348	1.319	1.366	3.470	1.909	0.299	315	2257	92	364	425	0.448	210	154	244	181	116700	76139	3.917	8.476	0	0	0
8	9	5	""	"sp1"	14190	26770	220	7948	7823	1536	19	126	126	137	78	56	100	100	0	2985	2922	673	23	61	61	67	38	56	99	99	0	2.675	2.690	2.672	2.809	1.627	2.733	0.927	406	2501	97	10746	10558	1.420	7822	2924	7697	2861	3176235	1186225	98.538	75.132	0	0	0
8	10	5	""	"sp1"	14580	26770	220	7798	7563	1598	21	124	124	132	58	43	100	100	0	2884	2848	841	29	61	61	64	25	39	100	98	0	2.718	2.669	2.666	2.858	1.914	2.694	0.897	392	2474	95	10497	10226	1.443	7674	2823	7439	2787	2964832	1116605	128.121	111.360	0	0	0
8	11	5	""	"sp1"	14980	26770	220	8191	8075	1544	19	126	126	134	62	46	100	100	0	2987	2912	653	22	61	61	65	29	44	99	98	0	2.756	2.788	2.789	2.996	2.002	2.842	0.916	393	2483	98	10991	10800	1.463	8065	2926	7949	2851	3173556	1144299	128.081	98.172	0	0	0
8	12	5	""	"sp1"	15380	26760	230	8345	8125	1954	24	125	125	134	66	49	100	100	0	3055	2956	748	25	60	60	64	27	42	99	98	0	2.745	2.762	2.692	2.908	1.863	2.855	0.902	404	2607	94	11215	10896	1.457	8220	2995	8000	2896	3282695	1194167	121.076	107.111	0	0	0
8	13	5	""	"ccl2"	15790	26770	190	275	286	123	43	124	124	137	106	77	63	29	0	262	283	121	42	60	60	63	29	46	98	94	0	0.748	0.726	0.813	0.717	2.972	0.841	0.283	271	2036	87	353	385	-0.419	151	202	162	223	77381	76587	1.406	7.586	-100	0	1
8	14	5	""	"ccl2"	16190	26770	200	300	333	188	56	126	126	144	190	131	47	11	0	271	311	162	52	61	61	67	51	76	97	90	0	0.829	0.828	0.783	0.734	2.901	1.284	0.304	301	2245	85	384	457	-0.271	174	210	207	250	100352	93598	0.995	4.784	-100	0	1
8	15	5	""	"ccl2"	16580	26770	190	272	283	112	39	134	134	145	77	53	73	41	0	265	273	98	35	62	62	73	65	89	95	78	0	0.680	0.706	0.734	0.661	2.915	0.911	0.282	270	1988	88	341	360	-0.556	138	203	149	211	76342	73737	1.792	3.077	-100	0	1
8	16	5	""	"ccl2"	16970	26760	190	257	277	133	48	127	127	147	174	118	34	7	0	268	275	98	35	61	61	72	66	91	96	78	0	0.628	0.701	0.731	0.670	2.893	1.016	0.333	274	2021	92	337	364	-0.671	130	207	150	214	75993	75474	0.747	3.076	-100	0	1
8	17	5	""	"fcgr3"	17390	26770	210	3202	3151	801	25	122	122	130	58	44	100	99	0	2006	2001	553	27	59	59	61	20	32	99	99	0	1.582	1.560	1.564	1.571	1.816	1.592	0.874	321	2430	92	5027	4971	0.662	3080	1947	3029	1942	1011380	642227	52.086	97.000	0	0	0
8	18	5	""	"fcgr3"	17780	26760	190	3544	3530	794	22	124	124	129	57	44	100	100	0	2124	2103	484	23	59	59	63	34	53	100	99	0	1.656	1.666	1.669	1.673	1.606	1.722	0.861	298	1979	90	5485	5450	0.728	3420	2065	3406	2044	1052078	626787	59.667	60.000	0	0	0
8	19	5	""	"fcgr3"	18180	26760	190	3272	3272	760	23	124	124	132	60	45	100	100	0	2073	2030	485	23	58	58	62	25	40	99	99	0	1.562	1.596	1.626	1.634	1.631	1.637	0.886	297	2003	97	5163	5120	0.643	3148	2015	3148	1972	971783	602882	52.333	78.720	0	0	0
8	20	5	""	"fcgr3"	18580	26760	210	3500	3463	930	26	122	122	130	62	47	100	100	0	2143	2100	589	28	58	58	61	22	36	99	99	0	1.620	1.636	1.642	1.690	2.017	1.688	0.856	342	2434	93	5463	5383	0.696	3378	2085	3341	2042	1184190	718239	53.758	92.682	0	0	0
8	1	6	""	"ccl20"	11000	27180	200	669	709	307	43	125	125	132	60	45	97	95	0	688	753	340	45	61	61	65	29	44	99	98	0	0.868	0.844	0.825	0.839	2.438	0.824	0.539	295	2263	93	1171	1276	-0.204	544	627	584	692	209164	222135	9.617	23.724	0	0	0
8	2	6	""	"ccl20"	11370	27190	190	724	752	317	42	126	126	134	76	56	97	96	0	774	819	371	45	61	61	64	39	60	99	99	0	0.839	0.826	0.842	0.815	2.105	0.802	0.588	281	2000	92	1311	1384	-0.253	598	713	626	758	211181	230131	8.132	19.359	0	0	0
8	3	6	""	"ccl20"	11770	27180	190	647	709	333	46	128	128	135	80	59	97	94	0	787	800	350	43	60	60	65	49	75	98	98	0	0.714	0.785	0.790	0.788	2.343	0.794	0.491	283	2029	93	1246	1321	-0.486	519	727	581	740	200689	226530	7.175	15.000	0	0	0
8	4	6	""	"ccl20"	12170	27170	190	662	699	307	43	127	127	141	140	99	93	83	0	768	792	360	45	61	61	70	190	271	97	84	0	0.757	0.782	0.816	0.757	2.344	0.754	0.547	298	1995	92	1242	1303	-0.402	535	707	572	731	208261	235914	3.986	3.800	0	0	0
8	5	6	""	"foxg1"	12580	27180	150	135	137	58	42	129	129	143	163	113	2	0	0	77	81	25	30	62	62	73	234	320	0	0	0	0.400	0.421	2.143	1.942	4.456	39.976	0.002	156	1272	100	21	27	-1.322	6	15	8	19	21323	12647	-0.037	0.034	-100	0	1
8	6	6	""	"foxg1"	12980	27170	150	134	142	60	42	130	130	146	163	111	1	0	0	75	80	31	38	62	62	66	32	48	21	5	0	0.308	0.667	2.714	2.195	4.182	7.243	0.117	156	1272	100	17	30	-1.699	4	13	12	18	22181	12502	-0.025	0.438	-100	0	1
8	7	6	""	"foxg1"	13380	27170	150	143	157	67	42	128	128	135	58	42	28	10	0	80	85	34	40	61	61	66	32	48	26	7	0	0.789	1.208	2.708	2.632	4.086	49.584	0.001	156	1272	100	34	53	-0.342	15	19	29	24	24559	13208	0.379	0.594	-100	0	1
8	8	6	""	"foxg1"	13780	27170	150	141	149	65	43	126	126	134	59	44	24	9	0	72	78	29	37	61	61	66	27	40	24	7	0	1.364	1.353	3.333	2.857	4.142	14.072	0.015	156	1272	100	26	40	0.448	15	11	23	17	23321	12165	0.254	0.444	-100	0	1
8	9	6	""	"ccl3"	14190	27180	200	2009	2029	523	25	126	126	135	62	45	99	99	0	1633	1642	524	31	59	59	64	29	45	99	98	0	1.196	1.202	1.191	1.280	1.957	1.197	0.820	339	2240	96	3457	3486	0.258	1883	1574	1903	1583	687763	556489	30.548	54.414	0	0	0
8	10	6	""	"ccl3"	14580	27180	200	2033	2020	638	31	131	131	140	68	48	99	99	0	1667	1663	572	34	61	61	65	29	44	99	98	0	1.184	1.179	1.200	1.211	2.118	1.189	0.801	314	2266	97	3508	3491	0.244	1902	1606	1889	1602	634180	522101	27.647	55.103	0	0	0
8	11	6	""	"ccl3"	14980	27190	200	2091	2131	585	27	130	130	139	69	49	100	100	0	1732	1714	539	31	61	61	65	27	41	99	98	0	1.174	1.211	1.184	1.269	2.016	1.216	0.819	322	2272	96	3632	3654	0.231	1961	1671	2001	1653	686226	552053	28.870	61.074	0	0	0
8	12	6	""	"ccl3"	15380	27170	210	2095	2068	596	28	126	126	134	64	47	99	98	0	1685	1703	544	31	60	60	63	22	34	100	99	0	1.212	1.182	1.201	1.175	2.046	1.187	0.820	340	2357	98	3594	3585	0.277	1969	1625	1942	1643	703116	578977	30.219	74.545	0	0	0
8	13	6	""	"fxyd2"	15790	27170	200	372	398	179	44	125	125	135	84	62	88	71	0	191	215	117	54	59	59	62	26	41	93	85	0	1.871	1.750	1.911	1.869	2.935	2.853	0.266	312	2300	94	379	429	0.904	247	132	273	156	124036	67197	3.131	5.885	0	0	0
8	14	6	""	"fxyd2"	16180	27170	200	383	396	158	39	126	126	143	264	184	48	6	0	212	233	124	53	61	61	67	61	91	86	60	0	1.702	1.570	1.657	1.622	2.618	1.668	0.270	310	2268	91	408	442	0.767	257	151	270	172	122820	72349	0.958	2.721	-100	0	1
8	15	6	""	"fxyd2"	16580	27180	200	350	376	159	42	128	128	137	66	48	92	77	0	205	223	114	51	61	61	65	39	60	89	77	0	1.542	1.531	1.581	1.629	3.139	2.208	0.273	300	2296	96	366	410	0.625	222	144	248	162	112769	66759	3.621	4.051	0	0	0
8	16	6	""	"fxyd2"	16970	27160	200	351	374	160	42	128	128	146	165	113	66	27	0	187	224	125	55	60	60	71	63	88	80	50	0	1.756	1.500	1.620	1.604	3.004	1.869	0.325	323	2306	94	350	410	0.812	223	127	246	164	120730	72217	1.382	2.429	-100	0	1
8	17	6	""	"krt1-13"	17390	27170	190	279	292	107	36	125	125	131	60	45	83	64	0	171	196	101	51	59	59	61	24	39	93	87	0	1.375	1.219	1.264	1.155	3.382	1.748	0.227	224	2006	26	266	304	0.459	154	112	167	137	65356	43904	2.683	5.625	0	0	0
8	18	6	""	"krt1-13"	17790	27180	190	265	291	170	58	123	123	130	59	45	77	57	0	164	193	141	73	58	58	63	32	50	84	69	0	1.340	1.244	1.377	1.539	3.711	1.673	0.286	252	1983	0	248	303	0.422	142	106	168	135	73271	48567	2.729	4.063	0	0	0
8	19	6	""	"krt1-13"	18170	27180	180	273	279	125	44	120	120	128	60	46	76	58	0	169	184	89	48	57	57	61	23	37	89	79	0	1.366	1.252	1.277	1.389	3.671	1.913	0.284	263	1874	86	265	286	0.450	153	112	159	127	73495	48295	2.517	5.348	0	0	0
8	20	6	""	"krt1-13"	18570	27170	190	246	268	149	55	119	119	128	60	46	67	52	0	146	168	102	60	58	58	63	32	50	73	58	0	1.443	1.355	1.481	1.508	3.408	2.004	0.237	277	1979	94	215	259	0.529	127	88	149	110	74130	46507	2.333	3.281	0	0	0
8	1	7	""	"slc2a1"	11000	27590	180	250	256	104	40	127	127	134	59	44	71	50	0	108	136	83	61	62	62	65	23	35	73	49	0	2.674	1.743	2.702	2.326	5.037	8.122	0.023	83	1969	36	169	203	1.419	123	46	129	74	21238	11303	2.068	3.087	-100	0	1
8	2	7	""	"slc2a1"	11390	27600	180	254	271	124	45	128	128	134	61	45	72	51	0	117	140	81	57	61	61	64	22	34	79	57	0	2.250	1.810	2.342	2.189	4.366	4.685	0.085	137	1923	29	182	222	1.170	126	56	143	79	37150	19203	2.246	3.455	0	0	0
8	3	7	""	"slc2a1"	11780	27590	160	248	261	117	44	131	131	144	127	88	46	11	0	107	133	70	52	61	61	66	41	62	56	30	0	2.543	1.806	2.500	2.470	4.651	6.005	0.183	94	1525	35	163	202	1.347	117	46	130	72	24570	12535	0.921	1.634	-100	0	1
8	4	7	""	"slc2a1"	12170	27570	160	275	312	342	109	129	129	136	62	45	73	58	0	112	146	179	122	61	61	69	113	163	19	4	0	2.863	2.153	2.952	2.510	4.169	11.888	0.013	100	1479	48	197	268	1.518	146	51	183	85	31156	14638	2.839	0.681	-100	0	1
8	5	7	""	"mmp12"	12590	27570	190	315	340	156	45	126	126	133	64	48	86	69	0	141	161	90	55	61	61	66	96	145	39	8	0	2.362	2.140	2.431	2.258	3.416	3.965	0.159	293	2004	83	269	314	1.240	189	80	214	100	99664	47098	3.234	0.990	-100	0	1
8	6	7	""	"mmp12"	12980	27580	190	307	334	142	42	129	129	137	64	46	89	68	0	149	165	80	48	61	61	65	26	40	88	76	0	2.023	1.971	2.090	2.105	2.799	3.244	0.246	277	2026	86	266	309	1.016	178	88	205	104	92511	45831	3.078	3.846	0	0	0
8	7	7	""	"mmp12"	13380	27590	200	321	349	174	49	129	129	139	71	51	83	62	0	149	166	80	48	61	61	65	25	38	89	79	0	2.182	2.095	2.030	2.038	3.342	4.061	0.214	295	2285	93	280	325	1.126	192	88	220	105	102882	49010	2.958	4.040	0	0	0
8	8	7	""	"mmp12"	13780	27570	190	299	327	155	47	129	129	137	65	47	82	61	0	137	151	76	50	60	60	63	24	38	87	71	0	2.208	2.176	2.202	2.140	3.268	3.818	0.224	310	1985	85	247	289	1.143	170	77	198	91	101300	46822	2.923	3.667	0	0	0
8	9	7	""	"sp8"	14200	27580	200	1245	1251	339	27	129	129	137	67	48	99	99	0	704	719	242	33	60	60	64	28	43	99	99	0	1.733	1.703	1.676	1.720	1.780	1.775	0.768	289	2276	93	1760	1781	0.793	1116	644	1122	659	361609	207684	16.627	23.393	0	0	0
8	10	7	""	"sp8"	14580	27590	180	1254	1262	335	26	133	133	143	72	50	99	98	0	728	739	242	32	63	63	67	32	47	98	97	0	1.686	1.670	1.713	1.727	1.796	1.735	0.760	278	1867	92	1786	1805	0.754	1121	665	1129	676	350889	205536	15.542	21.000	0	0	0
8	11	7	""	"sp8"	14980	27590	180	1225	1236	315	25	130	130	141	70	49	99	99	0	698	716	230	32	61	61	66	30	45	98	98	0	1.719	1.689	1.708	1.760	1.831	1.756	0.774	271	1877	95	1732	1761	0.782	1095	637	1106	655	334970	193925	15.643	21.667	0	0	0
8	12	7	""	"sp8"	15370	27570	180	1182	1179	321	27	127	127	134	61	45	99	99	0	728	743	251	33	60	60	64	25	39	98	98	0	1.579	1.540	1.575	1.597	2.362	1.591	0.743	287	1857	96	1723	1735	0.659	1055	668	1052	683	338395	213331	17.131	27.160	0	0	0
8	13	7	""	"tnf"	15800	27580	170	554	641	404	63	125	125	131	59	45	90	82	0	391	447	295	65	59	59	62	27	43	95	88	0	1.292	1.330	1.327	1.388	3.052	1.502	0.541	214	1610	89	761	904	0.370	429	332	516	388	137229	95660	8.644	14.259	0	0	0
8	14	7	""	"tnf"	16190	27580	160	618	687	368	53	126	126	145	322	222	68	36	0	449	468	260	55	61	61	68	69	101	92	80	0	1.268	1.378	1.447	1.431	2.396	1.525	0.616	200	1484	94	880	968	0.343	492	388	561	407	137327	93624	1.683	5.797	-100	0	1
8	15	7	""	"tnf"	16560	27580	150	655	694	362	52	126	126	136	67	49	94	90	0	408	452	274	60	61	61	66	36	54	93	89	0	1.524	1.453	1.440	1.528	3.345	1.607	0.534	202	1182	97	876	959	0.608	529	347	568	391	140270	91272	8.328	10.722	0	0	0
8	16	7	""	"tnf"	16970	27560	160	483	603	410	67	124	124	132	64	48	86	78	0	370	419	301	71	59	59	61	18	29	91	86	0	1.154	1.331	1.403	1.395	3.705	1.557	0.468	219	1460	96	670	839	0.207	359	311	479	360	132110	91830	7.359	19.889	0	0	0
8	17	7	""	"nos"	17350	27520	200	231	235	86	36	123	123	132	61	46	70	43	0	127	148	98	66	60	60	65	27	41	79	59	0	1.612	1.273	1.545	1.413	4.084	6.552	0.020	62	2435	67	175	200	0.689	108	67	112	88	14583	9151	1.689	3.074	-100	0	1
8	18	7	""	"nos"	17750	27550	100	240	239	63	26	148	148	165	101	61	46	6	0	152	183	101	55	79	79	114	105	92	40	13	0	1.260	0.875	1.247	1.241	6.636	-58.682	0.000	15	564	47	165	195	0.333	92	73	91	104	3579	2747	0.733	0.657	-100	0	1
8	19	7	""	"nos"	18180	27560	220	219	222	71	31	123	123	131	60	45	73	28	0	135	149	84	56	59	59	64	30	46	86	61	0	1.263	1.100	1.261	1.191	3.300	5.955	0.024	83	2808	52	172	189	0.337	96	76	99	90	18464	12344	1.517	2.833	-100	0	1
8	20	7	""	"nos"	18550	27510	180	239	240	85	35	121	121	131	66	50	69	43	0	112	129	64	49	60	60	66	31	46	65	41	0	2.269	1.725	2.206	1.905	4.408	7.936	0.011	95	1817	0	170	188	1.182	118	52	119	69	22768	12274	1.652	2.032	-100	0	1
8	1	8	""	"ifnar2c_1"	10980	27980	200	815	833	277	33	126	126	133	58	43	98	97	0	485	497	162	32	62	62	65	29	44	99	98	0	1.629	1.625	1.676	1.612	1.987	1.806	0.682	334	2297	97	1112	1142	0.704	689	423	707	435	278207	165881	12.069	14.897	0	0	0
8	2	8	""	"ifnar2c_1"	11390	27980	190	805	823	272	33	127	127	134	74	55	98	98	0	501	510	175	34	61	61	64	22	34	99	98	0	1.541	1.550	1.542	1.593	2.150	1.716	0.656	311	1960	91	1118	1145	0.624	678	440	696	449	255928	158493	9.311	20.273	0	0	0
8	3	8	""	"ifnar2c_1"	11770	27980	190	772	812	248	30	127	127	139	100	71	99	98	0	473	490	146	29	61	61	71	92	129	99	96	0	1.566	1.597	1.571	1.603	1.901	1.640	0.622	303	1973	93	1057	1114	0.647	645	412	685	429	246176	148480	6.730	4.554	0	0	0
8	4	8	""	"ifnar2c_1"	12180	27980	190	895	903	293	32	130	130	139	66	47	99	98	0	528	537	191	35	62	62	65	27	41	98	97	0	1.642	1.627	1.636	1.649	2.183	1.779	0.675	322	1957	89	1231	1248	0.715	765	466	773	475	290612	172871	11.576	17.481	0	0	0
8	5	8	""	"pxmp3"	12590	27980	190	356	380	171	45	127	127	136	66	48	88	75	0	279	301	132	43	60	60	63	20	31	97	95	0	1.046	1.050	1.025	1.004	2.837	1.350	0.370	292	2001	93	448	494	0.065	229	219	253	241	111004	87855	3.697	11.900	0	0	0
8	6	8	""	"pxmp3"	12980	27980	200	374	389	167	42	129	129	138	68	49	88	75	0	297	307	127	41	62	62	64	23	35	96	94	0	1.043	1.061	1.009	1.049	3.160	1.322	0.375	293	2292	92	480	505	0.061	245	235	260	245	113946	90064	3.691	10.565	0	0	0
8	7	8	""	"pxmp3"	13390	27990	200	383	405	171	42	130	130	140	67	47	92	77	0	281	301	129	42	61	61	65	27	41	97	95	0	1.150	1.146	1.130	1.127	3.250	1.447	0.370	301	2252	84	473	515	0.202	253	220	275	240	121980	90514	3.955	8.741	0	0	0
8	8	8	""	"pxmp3"	13770	27970	210	376	391	166	42	128	128	136	62	45	90	78	0	280	292	125	42	60	60	63	25	39	97	95	0	1.127	1.134	1.092	1.097	3.025	1.410	0.422	318	2371	93	468	495	0.172	248	220	263	232	124280	92894	4.113	9.160	0	0	0
8	9	8	""	"l-myc"	14190	27970	220	4747	4756	1428	30	126	126	133	60	45	100	99	0	2997	2992	927	30	61	61	65	26	40	98	98	0	1.574	1.580	1.571	1.669	2.495	1.640	0.824	348	2639	92	7557	7561	0.654	4621	2936	4630	2931	1655036	1041385	77.050	112.577	0	0	0
8	10	8	""	"l-myc"	14590	27980	200	4990	4997	1447	28	132	132	140	69	49	100	99	0	2950	2973	958	32	62	62	67	34	50	99	98	0	1.682	1.671	1.656	1.744	2.303	1.748	0.791	347	2207	93	7746	7776	0.750	4858	2888	4865	2911	1734040	1031608	70.391	85.471	0	0	0
8	11	8	""	"l-myc"	14990	27980	210	4851	4911	1431	29	132	132	142	109	76	99	99	0	3071	3086	978	31	62	62	68	36	52	100	98	0	1.568	1.580	1.648	1.615	2.269	1.644	0.800	343	2310	90	7728	7803	0.649	4719	3009	4779	3024	1684453	1058631	43.752	83.833	0	0	0
8	12	8	""	"l-myc"	15370	27970	210	5063	5042	1371	27	127	127	135	65	48	100	100	0	3202	3182	1047	32	61	61	65	33	50	99	98	0	1.571	1.575	1.585	1.702	2.233	1.603	0.832	339	2348	94	8077	8036	0.652	4936	3141	4915	3121	1709385	1078821	75.492	94.455	0	0	0
8	13	8	""	"spry4"	15800	27970	200	606	624	212	33	125	125	131	59	45	99	97	0	361	368	156	42	59	59	63	22	34	97	96	0	1.593	1.615	1.581	1.667	2.314	1.820	0.559	304	2291	90	783	808	0.672	481	302	499	309	189580	111930	8.356	13.864	0	0	0
8	14	8	""	"spry4"	16190	27980	190	608	621	221	35	124	124	136	98	72	97	91	0	361	377	171	45	60	60	64	27	42	96	96	0	1.608	1.568	1.629	1.713	3.042	1.976	0.444	294	1980	93	785	814	0.685	484	301	497	317	182700	110820	4.949	11.593	0	0	0
8	15	8	""	"spry4"	16560	27970	190	598	618	221	35	123	123	135	73	54	98	96	0	334	350	143	40	60	60	63	26	41	97	97	0	1.734	1.707	1.709	1.744	2.439	1.995	0.535	289	1983	96	749	785	0.794	475	274	495	290	178465	101050	6.616	11.038	0	0	0
8	16	8	""	"spry4"	16970	27960	190	600	624	215	34	122	122	129	59	45	99	98	0	345	358	139	38	59	59	63	28	44	98	98	0	1.671	1.679	1.692	1.684	1.892	1.894	0.571	297	2011	91	764	801	0.741	478	286	502	299	185390	106470	8.390	10.536	0	0	0
8	17	8	""	"mmp9"	17390	27970	190	293	311	124	39	121	121	131	82	62	80	51	0	235	250	111	44	58	58	63	39	61	96	87	0	0.972	0.990	1.090	0.988	3.053	1.493	0.293	286	2005	92	349	382	-0.041	172	177	190	192	89043	71468	2.195	4.795	0	0	0
8	18	8	""	"mmp9"	17790	27980	190	368	419	613	146	125	125	133	64	48	93	83	0	276	286	118	41	59	59	64	29	45	98	95	0	1.120	1.295	1.106	1.151	2.599	8.374	0.093	265	2035	96	460	521	0.163	243	217	294	227	111050	75892	4.469	7.655	0	0	0
8	19	8	""	"mmp9"	18180	27970	180	308	331	138	41	120	120	127	55	43	90	77	0	250	259	105	40	58	58	61	21	34	98	97	0	0.979	1.050	1.015	1.003	2.564	1.323	0.396	254	1884	90	380	412	-0.031	188	192	211	201	84078	65865	3.709	9.429	0	0	0
8	20	8	""	"mmp9"	18570	27960	190	266	284	124	43	122	122	132	68	51	76	53	0	225	242	106	43	59	59	68	55	80	94	71	0	0.867	0.885	0.926	0.860	2.843	1.019	0.283	278	1998	91	310	345	-0.206	144	166	162	183	79069	67359	2.235	3.164	0	0	0
8	1	9	""	"vegfb"	10980	28390	220	5113	5136	1347	26	125	125	131	58	44	100	100	0	4255	4256	1255	29	61	61	65	22	33	100	99	0	1.189	1.195	1.212	1.253	2.123	1.195	0.868	388	2562	95	9182	9206	0.250	4988	4194	5011	4195	1992810	1651342	86.293	190.500	0	0	0
8	2	9	""	"vegfb"	11380	28380	210	5497	5467	1442	26	123	123	133	75	56	100	100	0	4456	4476	1274	28	61	61	64	20	31	100	99	0	1.223	1.210	1.223	1.240	2.118	1.217	0.862	348	2263	94	9769	9759	0.290	5374	4395	5344	4415	1902535	1557752	71.120	220.600	0	0	0
8	3	9	""	"vegfb"	11770	28380	210	5323	5236	1373	26	127	127	140	98	70	99	99	0	4464	4445	1327	29	61	61	69	85	123	98	97	0	1.180	1.165	1.181	1.229	2.435	1.163	0.857	359	2263	93	9599	9493	0.239	5196	4403	5109	4384	1879898	1595735	52.000	51.482	0	0	0
8	4	9	""	"vegfb"	12180	28370	210	5092	4569	2379	52	125	125	135	59	43	100	100	0	4141	3923	2192	55	62	62	65	29	44	99	99	0	1.218	1.151	1.164	1.236	2.305	1.142	0.838	367	2295	93	9046	8305	0.285	4967	4079	4444	3861	1676937	1439839	75.153	133.034	0	0	0
8	5	9	""	"p4hb"	12590	28380	190	2183	2203	630	28	128	128	137	63	45	100	100	0	841	830	288	34	61	61	65	35	53	98	97	0	2.635	2.698	2.665	2.918	2.172	2.895	0.758	301	2002	92	2835	2844	1.398	2055	780	2075	769	663226	249905	32.794	21.857	0	0	0
8	6	9	""	"p4hb"	12990	28380	190	2237	2242	650	28	129	129	138	66	47	100	99	0	873	861	301	34	61	61	64	21	32	98	97	0	2.596	2.641	2.577	2.778	2.153	2.839	0.766	291	2017	94	2920	2913	1.376	2108	812	2113	800	652542	250584	31.879	37.952	0	0	0
8	7	9	""	"p4hb"	13380	28380	190	2188	2206	602	27	133	133	141	71	50	100	99	0	896	879	286	32	61	61	66	30	45	98	97	0	2.461	2.534	2.468	2.606	1.876	2.708	0.783	295	2013	94	2890	2891	1.299	2055	835	2073	818	650834	259393	29.085	27.100	0	0	0
8	8	9	""	"p4hb"	13780	28370	200	2314	2309	666	28	128	128	139	81	58	99	99	0	882	884	433	48	61	61	65	28	43	99	98	0	2.663	2.650	2.711	2.777	2.106	2.835	0.633	319	2273	92	3007	3004	1.413	2186	821	2181	823	736648	282115	26.790	29.250	0	0	0
[truncated: 217,113 more chars]
