# Supplementary material for: Normalization of low-density microarray using external spike-in controls: analysis of macrophage cell lines expression profile
Source: BMC Genomics. 2007 Jan 17;8:17. doi: 10.1186/1471-2164-8-17 (PMC1797020; doi:10.1186/1471-2164-8-17)
Supplement: Additional File 9 — Microarray raw data of the mix 1 range experiment. Every spike RNA was added in the same quantity in both channels to get a final ratio of 1, but in the same mixture the spikes were present at increasing concentrations: sp1: 1500 pg; sp2: 1500 pg; sp3: 250 pg; sp4: 250 pg; sp5: 5000 pg; sp6: 3000 pg: sp7: 500 pg; sp8: 1000 pg. [file 1471-2164-8-17-S9.xls]

ATF	1.0
31	56    
"Type=GenePix Results 3"
"DateTime=2006/03/08 09:25:07"
"Settings="
"GalFile=C:\Documents and Settings\Administrator\Desktop\gal\4 repl_spikes v1_all.gal"
"PixelSize=10"
"Wavelengths=635	532"
"ImageFiles=C:\Axon\Data\mix 2_07-03-06_760-550.tif 2	C:\Axon\Data\mix 2_07-03-06_760-550.tif 3"
"NormalizationMethod=None"
"NormalizationFactors=1	1"
"JpegImage=C:\Documents and Settings\Administrator\Desktop\raw data\spike ottobre 05\criterio 2SD\mix 2_07-03-06_2SD.jpg"
"StdDev=Type 1"
"RatioFormulations=W1/W2 (635/532)"
"FeatureType=Irregular Filled"
"Barcode="
"BackgroundSubtraction=LocalFeature"
"ImageOrigin=1800, 6840"
"JpegOrigin=1950, 7260"
"Creator=GenePix Pro 5.1.0.19"
"Scanner=GenePix 4000B [94065]"
"FocusPosition=0"
"Temperature=26.7846"
"LinesAveraged=1"
"Comment="
"PMTGain=760	550"
"ScanPower=100	100"
"LaserPower=3.47819	3.60881"
"Filters=<Empty>	<Empty>"
"ScanRegion=180,684,1932,5308"
"Supplier=PerkinElmer Life Sciences"
"ArrayerSoftwareName=SpotArray"
"ArrayerSoftwareVersion=2.1"
"Block"	"Column"	"Row"	"Name"	"ID"	"X"	"Y"	"Dia."	"F635 Median"	"F635 Mean"	"F635 SD"	"F635 CV"	"B635"	"B635 Median"	"B635 Mean"	"B635 SD"	"B635 CV"	"% > B635+1SD"	"% > B635+2SD"	"F635 % Sat."	"F532 Median"	"F532 Mean"	"F532 SD"	"F532 CV"	"B532"	"B532 Median"	"B532 Mean"	"B532 SD"	"B532 CV"	"% > B532+1SD"	"% > B532+2SD"	"F532 % Sat."	"Ratio of Medians (635/532)"	"Ratio of Means (635/532)"	"Median of Ratios (635/532)"	"Mean of Ratios (635/532)"	"Ratios SD (635/532)"	"Rgn Ratio (635/532)"	"Rgn R2 (635/532)"	"F Pixels"	"B Pixels"	"Circularity"	"Sum of Medians (635/532)"	"Sum of Means (635/532)"	"Log Ratio (635/532)"	"F635 Median - B635"	"F532 Median - B532"	"F635 Mean - B635"	"F532 Mean - B532"	"F635 Total Intensity"	"F532 Total Intensity"	"SNR 635"	"SNR 532"	"Flags"	"Normalize"	"Autoflag"
1	1	1	""	"sp4"	2270	7610	130	865	908	288	31	207	207	231	146	63	99	93	0	440	446	145	32	75	75	82	53	64	98	97	0	1.803	1.889	1.934	1.890	1.813	2.293	0.635	112	916	86	1023	1072	0.850	658	365	701	371	101682	49966	4.637	6.868	0	0	0
1	2	1	""	"sp4"	2650	7610	120	864	865	302	34	204	204	232	140	60	97	91	0	445	436	161	36	75	75	81	35	43	98	95	0	1.784	1.831	1.740	1.798	1.719	2.168	0.641	112	794	85	1030	1022	0.835	660	370	661	361	96917	48813	4.521	10.143	0	0	0
1	3	1	""	"sp4"	3050	7600	120	866	917	317	34	214	214	254	185	72	97	89	0	424	430	150	34	75	75	84	44	52	99	97	0	1.868	1.980	2.009	1.953	1.751	2.374	0.663	114	798	93	1001	1058	0.901	652	349	703	355	104503	48973	3.584	7.864	0	0	0
1	4	1	""	"sp4"	3440	7590	120	860	907	372	41	206	206	241	164	68	94	88	0	405	429	174	40	76	76	82	36	43	98	95	0	1.988	1.986	2.054	1.885	2.213	2.576	0.577	111	797	77	983	1054	0.991	654	329	701	353	100657	47626	4.061	9.639	0	0	0
1	5	1	""	"ccl4"	3860	7590	130	950	1073	879	81	183	183	221	207	93	100	93	0	512	547	382	69	74	74	87	109	125	100	94	0	1.751	1.882	1.852	1.844	1.513	2.252	0.842	135	886	92	1205	1363	0.808	767	438	890	473	144867	73856	4.116	4.220	0	0	0
1	6	1	""	"ccl4"	4250	7590	130	901	973	352	36	200	200	225	145	64	99	96	0	481	488	159	32	75	75	82	37	45	100	100	0	1.727	1.872	1.792	1.836	1.776	2.197	0.665	128	900	92	1107	1186	0.788	701	406	773	413	124498	62470	5.159	10.973	0	0	0
1	7	1	""	"ccl4"	4660	7600	130	872	911	304	33	214	214	282	333	118	93	48	0	491	467	134	28	81	81	114	354	310	58	0	0	1.605	1.806	1.803	1.766	1.706	2.254	0.677	129	899	95	1068	1083	0.683	658	410	697	386	117466	60263	1.889	0.997	-100	0	1
1	8	1	""	"ccl4"	5060	7590	140	895	924	373	40	206	206	239	172	71	97	83	0	462	468	168	35	78	78	84	41	48	99	97	0	1.794	1.841	1.931	1.761	1.782	2.240	0.675	141	1123	86	1073	1108	0.843	689	384	718	390	130341	65968	3.983	9.366	0	0	0
1	9	1	""	"fyn"	5460	7590	140	519	541	206	38	211	211	239	160	66	84	44	0	324	346	128	36	77	77	85	46	54	98	95	0	1.247	1.227	1.217	1.214	2.149	2.017	0.382	156	1108	89	555	599	0.318	308	247	330	269	84437	54015	1.888	5.674	0	0	0
1	10	1	""	"fyn"	5860	7600	140	510	535	225	42	214	214	242	204	84	67	30	0	344	347	120	34	75	75	84	58	69	97	90	0	1.100	1.180	1.114	1.095	2.583	2.056	0.313	156	1100	92	565	593	0.138	296	269	321	272	83435	54085	1.436	4.534	-100	0	1
1	11	1	""	"fyn"	6250	7590	140	456	502	233	46	202	202	237	172	72	73	33	0	323	328	145	44	77	77	85	66	77	96	81	0	1.033	1.195	1.298	1.096	2.692	1.992	0.370	155	1095	61	500	551	0.047	254	246	300	251	77799	50913	1.541	3.682	-100	0	1
1	12	1	""	"fyn"	6660	7590	150	446	483	202	41	207	207	267	337	126	36	2	0	319	322	111	34	76	76	103	225	218	52	3	0	0.984	1.122	1.216	0.997	2.918	2.013	0.318	153	1236	85	482	522	-0.023	239	243	276	246	73925	49298	0.641	0.973	-100	0	1
1	13	1	""	"ccl6"	7050	7590	120	444	473	194	41	190	190	212	137	64	82	45	0	180	187	63	33	74	74	82	37	45	88	77	0	2.396	2.504	2.606	2.671	2.645	6.817	0.150	35	842	60	360	396	1.261	254	106	283	113	16567	6560	1.905	2.838	-100	0	1
1	14	1	""	"ccl6"	7440	7580	120	368	411	163	39	186	186	221	342	154	15	2	0	188	187	80	42	75	75	86	87	101	65	15	0	1.611	2.009	1.831	1.928	3.259	5.016	0.112	44	798	49	295	337	0.688	182	113	225	112	18083	8223	0.556	1.161	-100	0	1
1	15	1	""	"ccl6"	7860	7580	130	399	427	182	42	192	192	215	160	74	62	18	0	159	175	70	40	73	73	81	52	64	74	44	0	2.407	2.304	2.556	2.464	4.087	7.144	0.074	43	911	10	293	337	1.267	207	86	235	102	18357	7535	1.325	1.808	-100	0	1
1	16	1	""	"ccl6"	8260	7590	140	383	551	776	140	190	190	215	134	62	82	26	0	190	391	1029	263	72	72	77	30	38	94	82	0	1.636	1.132	1.551	1.711	2.382	0.895	0.727	52	1143	66	311	680	0.710	193	118	361	319	28650	20321	2.507	10.467	-100	0	1
1	17	1	""	"sp7"	8660	7590	110	1131	1148	346	30	184	184	289	724	250	74	8	0	582	609	170	27	73	73	104	277	266	96	40	0	1.861	1.799	1.836	1.755	1.479	1.956	0.803	106	598	85	1456	1500	0.896	947	509	964	536	121651	64587	1.186	1.823	-100	0	1
1	18	1	""	"sp7"	9060	7580	110	1116	1102	294	26	185	185	206	132	64	100	100	0	588	590	169	28	75	75	80	35	43	100	100	0	1.815	1.781	1.894	1.788	1.479	1.937	0.770	106	598	96	1444	1432	0.860	931	513	917	515	116845	62493	6.788	14.571	0	0	0
1	19	1	""	"sp7"	9450	7580	120	1133	1157	322	27	179	179	209	198	94	100	98	0	568	584	173	29	76	76	83	57	68	99	99	0	1.939	1.925	1.908	1.959	1.596	2.070	0.772	112	800	81	1446	1486	0.955	954	492	978	508	129619	65385	4.788	8.789	0	0	0
1	20	1	""	"sp7"	9850	7580	120	1113	1135	343	30	185	185	212	193	91	100	94	0	594	580	168	28	74	74	83	117	140	98	96	0	1.785	1.877	1.892	1.874	1.575	2.226	0.708	110	806	86	1448	1456	0.836	928	520	950	506	124887	63804	4.782	4.248	0	0	0
1	1	2	""	"ara"	2250	7990	150	241	260	148	56	204	204	231	144	62	18	4	0	86	91	43	47	73	73	80	40	50	19	5	0	2.846	3.111	3.474	3.616	3.378	13.575	0.090	156	1272	100	50	74	1.509	37	13	56	18	40557	14176	0.201	0.275	-100	0	1
1	2	2	""	"ara"	2650	7990	150	228	261	160	61	193	193	224	157	70	19	4	0	86	94	45	47	73	73	80	41	51	24	5	0	2.692	3.238	3.615	3.471	4.154	14.751	0.087	156	1272	100	48	89	1.429	35	13	68	21	40725	14707	0.236	0.341	-100	0	1
1	3	2	""	"ara"	3050	7990	150	209	228	122	53	199	199	230	148	64	14	3	0	85	89	37	41	73	73	80	39	48	19	7	0	0.833	1.813	2.425	2.798	3.468	10.928	0.102	156	1272	100	22	45	-0.264	10	12	29	16	35492	13812	-0.014	0.231	-100	0	1
1	4	2	""	"ara"	3450	7990	150	199	223	122	54	173	173	196	123	62	21	7	0	80	84	32	38	70	70	78	100	128	1	0	0	2.600	3.571	2.768	3.615	3.699	10.861	0.096	156	1272	100	36	64	1.379	26	10	50	14	34791	13089	0.220	0.060	-100	0	1
1	5	2	""	"fzd2"	3860	8000	130	733	742	268	36	169	169	191	130	68	96	91	0	400	411	147	35	71	71	74	30	40	100	100	0	1.714	1.685	1.764	1.673	1.806	2.005	0.668	136	888	95	893	913	0.777	564	329	573	340	100876	55917	4.238	11.233	0	0	0
1	6	2	""	"fzd2"	4250	8000	130	731	784	285	36	183	183	224	209	93	94	69	0	352	381	175	45	73	73	85	108	127	96	65	0	1.964	1.951	1.908	1.993	1.791	2.726	0.564	131	897	87	827	909	0.974	548	279	601	308	102659	49865	2.679	2.741	0	0	0
1	7	2	""	"fzd2"	4660	8000	130	724	734	242	32	195	195	223	143	64	97	84	0	372	405	153	37	75	75	84	45	53	99	97	0	1.781	1.633	1.667	1.641	1.843	2.025	0.590	131	897	96	826	869	0.833	529	297	539	330	96196	53059	3.573	7.133	0	0	0
1	8	2	""	"fzd2"	5050	7990	130	720	759	285	37	213	213	243	148	60	96	81	0	373	389	130	33	78	78	86	61	70	97	93	0	1.719	1.756	1.652	1.730	2.089	2.312	0.552	136	888	92	802	857	0.782	507	295	546	311	103170	52857	3.486	4.967	0	0	0
1	9	2	""	"ccl7"	5360	7970	150	622	1251	1471	117	208	208	237	147	62	89	73	0	160	248	351	141	78	78	86	43	50	71	46	0	5.049	6.135	6.256	6.721	3.022	5.676	0.598	83	1203	0	496	1213	2.336	414	82	1043	170	103796	20593	6.898	3.767	-100	0	1
1	10	2	""	"ccl7"	5850	7980	120	500	580	287	49	197	197	240	215	89	78	24	0	145	171	87	50	77	77	87	55	63	68	26	0	4.456	4.074	3.908	4.491	2.187	5.716	0.329	41	815	41	371	477	2.156	303	68	383	94	23794	6997	1.581	1.527	-100	0	1
1	11	2	""	"ccl7"	6260	7970	130	552	705	661	93	197	197	228	156	68	86	58	0	187	306	405	132	75	75	86	68	79	72	41	0	3.170	2.199	2.643	2.833	3.170	2.450	0.402	43	906	26	467	739	1.664	355	112	508	231	30311	13175	3.058	3.235	-100	0	1
1	12	2	""	"ccl7"	6670	8000	120	477	502	207	41	186	186	213	140	65	84	51	0	177	195	92	47	76	76	83	40	48	81	57	0	2.881	2.655	2.863	2.566	4.838	5.740	0.166	33	828	48	392	435	1.527	291	101	316	119	16560	6422	2.064	2.800	0	0	0
1	13	2	""	"g3pdh"	7060	7990	140	65535	59846	9673	16	174	174	200	115	57	100	100	50	20830	20470	5188	25	74	74	80	35	43	100	100	0	3.149	2.926	3.001	3.005	1.216	2.881	0.969	169	1095	94	86117	80068	1.655	65361	20756	59672	20396	10113993	3459442	518.661	582.571	0	0	0
1	14	2	""	"g3pdh"	7460	7990	140	65410	59219	10414	17	188	188	224	191	85	100	100	48	20850	20556	5722	27	77	77	83	40	48	100	100	0	3.140	2.883	2.931	2.996	1.292	2.830	0.964	166	1102	94	85995	79510	1.651	65222	20773	59031	20479	9830346	3412376	308.874	511.825	0	0	0
1	15	2	""	"g3pdh"	7860	7990	140	63736	58462	10427	17	180	180	216	300	138	100	100	39	19963	19590	5150	26	74	74	85	137	161	100	100	0	3.196	2.986	3.112	3.079	1.231	2.940	0.973	166	1098	96	83445	77798	1.676	63556	19889	58282	19516	9704621	3251919	194.153	142.372	0	0	0
1	16	2	""	"g3pdh"	8270	7980	150	62332	56940	11653	20	181	181	208	137	65	100	100	38	19491	18827	5486	29	74	74	80	36	45	100	100	0	3.201	3.027	3.134	3.130	1.214	2.973	0.974	176	1216	86	81568	75512	1.679	62151	19417	56759	18753	10021391	3313526	414.102	520.750	0	0	0
1	17	2	""	"sp2"	8670	7980	110	9607	9335	1895	20	180	180	205	130	63	100	100	0	4754	4677	1083	23	73	73	80	35	43	100	100	0	2.014	1.988	2.005	2.022	1.230	1.985	0.968	102	598	89	14108	13759	1.010	9427	4681	9155	4604	952192	477068	70.231	131.343	0	0	0
1	18	2	""	"sp2"	9060	7970	110	9108	8718	2571	29	187	187	218	142	65	100	100	0	4446	4300	1394	32	75	75	80	35	43	100	100	0	2.041	2.019	2.025	2.101	1.312	2.006	0.972	109	591	94	13292	12756	1.029	8921	4371	8531	4225	950291	468741	59.859	120.571	0	0	0
1	19	2	""	"sp2"	9450	7960	110	9183	8999	2288	25	192	192	248	277	111	100	100	0	4487	4529	1231	27	78	78	87	51	58	100	100	0	2.039	1.979	1.957	1.987	1.181	1.981	0.968	106	598	88	13400	13258	1.028	8991	4409	8807	4451	953943	480067	31.592	87.098	0	0	0
1	20	2	""	"sp2"	9850	7970	110	9031	9060	2028	22	177	177	202	123	60	100	100	0	4515	4484	1185	26	75	75	84	72	85	100	100	0	1.994	2.015	2.048	2.051	1.236	2.007	0.962	107	597	88	13294	13292	0.996	8854	4440	8883	4409	969467	479799	72.016	61.111	0	0	0
1	1	3	""	"ccl9"	2260	8400	150	1478	1521	502	33	181	181	202	122	60	100	100	0	1352	1338	343	25	71	71	84	209	248	100	100	0	1.012	1.058	1.029	1.033	1.375	1.116	0.843	175	1217	91	2578	2607	0.017	1297	1281	1340	1267	266238	234207	10.811	6.000	0	0	0
1	2	3	""	"ccl9"	2660	8400	150	1496	1523	398	26	184	184	214	199	92	100	100	0	1273	1293	326	25	70	70	77	37	48	100	100	0	1.091	1.095	1.092	1.091	1.400	1.127	0.849	168	1224	92	2515	2562	0.126	1312	1203	1339	1223	255870	217140	6.578	32.865	0	0	0
1	3	3	""	"ccl9"	3060	8400	140	1555	1578	434	27	179	179	212	152	71	100	100	0	1289	1304	301	23	70	70	77	38	49	100	100	0	1.129	1.134	1.121	1.113	1.419	1.174	0.830	165	1099	90	2595	2633	0.175	1376	1219	1399	1234	260314	215186	8.987	32.289	0	0	0
1	4	3	""	"ccl9"	3450	8380	150	1442	1439	422	29	172	172	195	131	67	99	99	0	1287	1295	339	26	70	70	77	55	71	100	100	0	1.044	1.034	1.000	1.012	1.360	1.067	0.857	180	1208	96	2487	2492	0.062	1270	1217	1267	1225	259051	233149	9.496	22.145	0	0	0
1	5	3	""	"gadd45a"	3860	8390	160	2559	2614	730	27	172	172	192	116	60	100	100	0	1286	1263	342	27	70	70	76	38	50	100	100	0	1.963	2.047	2.059	2.045	1.324	2.115	0.898	201	1483	91	3603	3635	0.973	2387	1216	2442	1193	525437	253866	20.879	31.237	0	0	0
1	6	3	""	"gadd45a"	4250	8390	160	2596	2592	695	26	174	174	200	135	67	99	99	0	1272	1259	375	29	71	71	78	40	51	99	99	0	2.017	2.035	2.014	2.094	1.479	2.078	0.899	199	1481	89	3623	3606	1.012	2422	1201	2418	1188	515865	250479	17.719	29.525	0	0	0
1	7	3	""	"gadd45a"	4660	8390	160	2575	2604	677	25	178	178	207	158	76	100	100	0	1268	1253	352	28	73	73	79	50	63	100	100	0	2.006	2.056	2.057	2.068	1.341	2.097	0.902	197	1487	95	3592	3606	1.004	2397	1195	2426	1180	513030	246813	15.171	23.480	0	0	0
1	8	3	""	"gadd45a"	5060	8390	160	2507	2641	848	32	176	176	208	145	69	100	100	0	1260	1247	310	24	74	74	80	37	46	100	100	0	1.965	2.101	2.027	2.079	1.345	2.253	0.877	207	1477	95	3517	3638	0.975	2331	1186	2465	1173	546696	258190	16.779	31.541	0	0	0
1	9	3	""	"ccnd1"	5450	8390	140	1408	1428	406	28	177	177	206	145	70	100	100	0	1824	1817	462	25	73	73	82	57	69	100	100	0	0.703	0.717	0.710	0.702	1.359	0.719	0.868	164	1100	91	2982	2995	-0.508	1231	1751	1251	1744	234161	298050	8.428	30.439	0	0	0
1	10	3	""	"ccnd1"	5860	8400	150	1488	1491	374	25	174	174	196	129	65	100	100	0	1818	1789	423	23	71	71	77	40	51	100	100	0	0.752	0.767	0.774	0.758	1.306	0.768	0.887	169	1223	96	3061	3035	-0.411	1314	1747	1317	1718	252050	302313	10.039	42.800	0	0	0
1	11	3	""	"ccnd1"	6250	8390	150	1449	1474	450	30	178	178	256	1001	391	73	7	0	1763	1732	439	25	72	72	121	994	821	91	28	0	0.752	0.781	0.755	0.758	1.351	0.797	0.880	180	1208	84	2962	2956	-0.411	1271	1691	1296	1660	265244	311820	1.217	1.621	-100	0	1
1	12	3	""	"ccnd1"	6650	8390	150	1344	1374	421	30	182	182	208	172	82	100	99	0	1702	1685	425	25	74	74	81	49	60	100	100	0	0.714	0.740	0.724	0.717	1.354	0.755	0.875	184	1204	93	2790	2803	-0.486	1162	1628	1192	1611	252778	310058	6.779	32.735	0	0	0
1	13	3	""	"gadd45b"	7060	8390	150	2868	2870	811	28	166	166	193	125	64	100	100	0	1296	1354	1448	106	71	71	77	41	53	100	99	0	2.206	2.108	2.352	2.290	1.437	1.597	0.362	192	1195	94	3927	3987	1.141	2702	1225	2704	1283	550949	260002	21.416	31.146	0	0	0
1	14	3	""	"gadd45b"	7460	8380	150	2786	2821	799	28	171	171	192	132	68	100	100	0	1221	1236	386	31	71	71	77	46	59	100	100	0	2.274	2.275	2.234	2.303	1.356	2.323	0.905	185	1203	90	3765	3815	1.185	2615	1150	2650	1165	521884	228575	19.917	25.196	0	0	0
1	15	3	""	"gadd45b"	7850	8380	150	2599	2779	1439	51	167	167	193	195	101	100	100	0	1121	1164	379	32	69	69	86	185	215	100	98	0	2.312	2.385	2.432	2.338	1.354	2.904	0.769	195	1193	94	3484	3707	1.209	2432	1052	2612	1095	541866	226924	13.262	5.827	0	0	0
1	16	3	""	"gadd45b"	8260	8380	160	2794	2704	780	28	164	164	193	193	100	100	100	0	1156	1143	348	30	71	71	76	36	47	100	100	0	2.424	2.369	2.361	2.385	1.317	2.464	0.887	201	1483	92	3715	3612	1.277	2630	1085	2540	1072	543504	229686	13.010	29.639	0	0	0
1	17	3	""	"ccnd2"	8660	8380	130	585	617	221	35	176	176	442	3280	742	0	0	0	569	583	135	23	72	72	171	1437	840	0	0	0	0.823	0.863	0.831	0.783	1.813	2.365	0.821	129	899	87	906	952	-0.281	409	497	441	511	79553	75235	0.053	0.287	-100	0	1
1	18	3	""	"ccnd2"	9060	8390	120	598	637	263	41	169	169	189	114	60	97	87	0	576	586	162	27	72	72	76	29	38	100	100	0	0.851	0.911	0.905	0.843	1.757	1.107	0.617	126	786	93	933	982	-0.233	429	504	468	514	80251	73891	3.930	17.586	0	0	0
1	19	3	""	"ccnd2"	9450	8390	130	545	590	202	34	175	175	194	119	61	98	77	0	565	565	159	28	75	75	79	34	43	100	100	0	0.755	0.847	0.817	0.806	1.818	0.974	0.561	131	897	89	860	905	-0.405	370	490	415	490	77339	74003	3.328	14.294	0	0	0
1	20	3	""	"ccnd2"	9850	8390	130	542	560	178	31	181	181	209	166	79	88	58	0	543	546	152	27	73	73	81	46	56	99	99	0	0.768	0.801	0.820	0.762	1.825	0.925	0.546	135	893	88	831	852	-0.381	361	470	379	473	75623	73683	2.114	10.109	0	0	0
1	1	4	""	"gna13"	2260	8790	150	959	1002	323	32	159	159	178	109	61	100	99	0	233	245	96	39	68	68	73	35	47	95	87	0	4.848	4.763	4.964	5.282	2.117	5.451	0.586	186	1202	88	965	1020	2.277	800	165	843	177	186455	45616	7.560	4.914	0	0	0
1	2	4	""	"gna13"	2660	8800	160	947	998	386	38	167	167	189	117	61	100	99	0	212	236	124	52	69	69	74	37	50	95	83	0	5.455	4.976	5.368	5.411	1.973	5.510	0.573	181	1503	92	923	998	2.448	780	143	831	167	180567	42664	6.915	4.378	0	0	0
1	3	4	""	"gna13"	3060	8790	150	880	917	308	33	164	164	226	1187	525	10	0	0	219	232	94	40	71	71	111	1167	1051	0	0	0	4.838	4.677	5.048	5.165	2.133	5.447	0.575	183	1205	91	864	914	2.274	716	148	753	161	167805	42390	0.582	0.104	-100	0	1
1	4	4	""	"gna13"	3460	8790	150	896	947	342	36	175	175	237	1176	496	13	0	0	226	234	92	39	72	72	114	1163	1020	0	0	0	4.682	4.765	4.697	5.227	2.211	4.831	0.548	175	1217	95	875	934	2.227	721	154	772	162	165787	40872	0.604	0.103	-100	0	1
1	5	4	""	"ccnd3"	3860	8800	130	774	796	364	45	170	170	188	112	59	97	95	0	568	603	397	65	72	72	77	32	41	98	98	0	1.218	1.179	1.238	1.175	1.850	1.117	0.705	129	899	88	1100	1157	0.285	604	496	626	531	102636	77803	5.429	16.438	0	0	0
1	6	4	""	"ccnd3"	4260	8800	120	724	745	221	29	169	169	196	144	73	99	90	0	554	580	170	29	72	72	81	86	106	98	96	0	1.151	1.134	1.103	1.072	1.771	1.272	0.653	131	781	92	1037	1084	0.203	555	482	576	508	97645	76043	3.813	5.802	0	0	0
1	7	4	""	"ccnd3"	4660	8800	120	564	683	446	65	171	171	192	110	57	92	74	0	372	426	310	72	74	74	79	39	49	98	94	0	1.319	1.455	1.321	1.363	2.258	1.608	0.644	117	787	32	691	864	0.399	393	298	512	352	79950	49867	4.464	8.897	0	0	0
1	8	4	""	"ccnd3"	5060	8800	140	687	739	238	32	175	175	195	102	52	100	94	0	533	534	172	32	73	73	79	38	48	99	99	0	1.113	1.223	1.204	1.219	1.876	1.354	0.627	138	1130	93	972	1025	0.154	512	460	564	461	102022	73652	5.333	11.974	0	0	0
1	9	4	""	"gpd2"	5450	8790	130	564	627	232	37	176	176	198	115	58	95	85	0	405	428	142	33	72	72	78	34	43	100	98	0	1.165	1.267	1.198	1.211	1.847	1.585	0.575	148	876	91	721	807	0.220	388	333	451	356	92763	63335	3.730	10.294	0	0	0
1	10	4	""	"gpd2"	5860	8790	140	589	617	265	42	168	168	194	122	62	95	81	0	386	406	137	33	72	72	78	39	50	99	99	0	1.341	1.344	1.301	1.256	1.869	1.871	0.524	162	1102	91	735	783	0.423	421	314	449	334	99975	65847	3.467	8.410	0	0	0
1	11	4	""	"gpd2"	6260	8790	150	624	623	246	39	194	194	221	160	72	86	65	0	399	425	152	35	73	73	81	72	88	100	94	0	1.319	1.219	1.237	1.106	2.156	1.749	0.481	167	1223	91	756	781	0.399	430	326	429	352	103962	70936	2.513	4.778	0	0	0
1	12	4	""	"gpd2"	6660	8790	140	635	640	241	37	192	192	223	155	69	88	68	0	382	400	128	32	77	77	83	41	49	98	98	0	1.452	1.387	1.399	1.218	2.294	1.865	0.530	173	1087	95	748	771	0.538	443	305	448	323	110705	69253	2.690	7.732	0	0	0
1	13	4	""	"ccr5"	7060	8790	140	642	663	229	34	184	184	222	196	88	90	64	0	401	409	140	34	75	75	82	46	56	99	97	0	1.405	1.434	1.459	1.367	1.991	2.261	0.460	150	1116	91	784	813	0.491	458	326	479	334	99389	61411	2.250	7.109	0	0	0
1	14	4	""	"ccr5"	7460	8800	140	560	597	206	34	179	179	221	272	123	78	24	0	399	418	144	34	72	72	84	171	203	89	45	0	1.165	1.208	1.196	1.183	1.859	1.502	0.581	146	1120	94	708	764	0.220	381	327	418	346	87157	60959	1.382	1.953	-100	0	1
1	15	4	""	"ccr5"	7860	8800	140	584	610	237	38	183	183	201	122	60	93	74	0	385	398	159	39	75	75	79	34	43	97	97	0	1.294	1.322	1.270	1.246	2.342	1.648	0.517	162	1094	93	711	750	0.372	401	310	427	323	98882	64508	3.352	9.382	0	0	0
1	16	4	""	"ccr5"	8260	8790	140	611	623	225	36	178	178	205	158	77	95	68	0	370	382	141	36	73	73	88	266	302	59	5	0	1.458	1.440	1.452	1.445	2.050	0.327	0.072	154	1110	87	730	754	0.544	433	297	445	309	95981	58767	2.646	1.105	-100	0	1
1	17	4	""	"gpx2"	8650	8800	100	388	378	108	28	195	195	219	137	62	71	12	0	170	188	76	40	74	74	104	451	433	0	0	0	2.010	1.605	2.386	1.998	2.687	6.649	0.044	32	523	47	289	297	1.007	193	96	183	114	12083	6006	1.161	0.186	-100	0	1
1	18	4	""	"gpx2"	9060	8770	110	412	518	828	159	202	202	237	187	78	53	10	0	173	193	125	64	78	78	86	55	63	68	40	0	2.211	2.748	2.354	2.336	3.175	6.368	0.491	64	583	24	305	431	1.145	210	95	316	115	33164	12378	1.503	1.945	-100	0	1
1	19	4	""	"gpx2"	9460	8790	120	416	416	154	37	181	181	200	112	56	80	53	0	183	188	67	35	71	71	77	34	44	86	67	0	2.098	2.009	1.973	1.824	3.398	5.227	0.126	52	797	35	347	352	1.069	235	112	235	117	21651	9751	1.929	3.265	0	0	0
1	20	4	""	"gpx2"	9860	8780	130	369	386	141	36	202	202	233	172	73	49	10	0	172	184	72	39	77	77	83	37	44	80	63	0	1.758	1.720	1.833	1.629	3.832	5.973	0.091	55	906	63	262	291	0.814	167	95	184	107	21241	10135	0.890	2.730	-100	0	1
1	1	5	""	"cct3"	2260	9200	140	1155	1174	453	38	163	163	186	116	62	100	98	0	1580	1510	489	32	69	69	73	28	38	100	100	0	0.657	0.702	0.688	0.667	1.558	0.713	0.799	155	1113	90	2503	2452	-0.606	992	1511	1011	1441	181900	234126	8.517	51.321	0	0	0
1	2	5	""	"cct3"	2660	9200	140	1095	1134	373	32	168	168	186	117	62	100	100	0	1464	1471	400	27	70	70	77	50	64	100	100	0	0.665	0.690	0.660	0.668	1.508	0.700	0.806	154	1114	91	2321	2367	-0.589	927	1394	966	1401	174666	226594	8.103	27.880	0	0	0
1	3	5	""	"cct3"	3060	9200	150	926	985	388	39	174	174	205	158	77	98	92	0	1183	1234	442	35	72	72	83	76	91	100	99	0	0.677	0.698	0.666	0.659	1.773	0.711	0.779	151	1241	94	1863	1973	-0.563	752	1111	811	1162	148696	186271	4.937	15.145	0	0	0
1	4	5	""	"cct3"	3460	9200	150	1032	1085	449	41	170	170	201	173	86	100	91	0	1137	1180	482	40	71	71	84	138	164	98	95	0	0.809	0.825	0.775	0.826	2.007	0.784	0.622	153	1239	87	1928	2024	-0.306	862	1066	915	1109	166001	180541	5.110	7.942	0	0	0
1	5	5	""	"gspt1"	3860	9200	140	713	773	288	37	171	171	205	306	149	87	42	0	983	1006	287	28	72	72	100	573	573	89	20	0	0.595	0.645	0.596	0.602	1.703	0.517	0.810	162	1102	92	1453	1536	-0.749	542	911	602	934	125216	163049	1.856	1.581	-100	0	1
1	6	5	""	"gspt1"	4260	9200	140	686	732	239	32	176	176	198	117	59	98	94	0	977	987	270	27	74	74	79	33	41	100	99	0	0.565	0.609	0.581	0.583	1.823	0.613	0.656	160	1104	92	1413	1469	-0.824	510	903	556	913	117147	157872	4.564	27.515	0	0	0
1	7	5	""	"gspt1"	4660	9190	140	704	731	257	35	183	183	203	120	59	96	88	0	1033	1015	289	28	72	72	80	41	51	100	100	0	0.542	0.581	0.574	0.535	1.771	0.591	0.683	159	1105	87	1482	1491	-0.884	521	961	548	943	116231	161395	4.400	22.805	0	0	0
1	8	5	""	"gspt1"	5060	9200	150	677	717	244	34	180	180	200	125	62	98	89	0	896	921	306	33	73	73	89	365	410	97	63	0	0.604	0.633	0.616	0.612	1.721	0.637	0.632	169	1223	92	1320	1385	-0.727	497	823	537	848	121149	155720	4.136	2.279	0	0	0
1	9	5	""	"sp1"	5470	9180	140	27116	22009	13637	61	197	197	229	151	65	99	99	0	10268	8409	5447	64	76	76	85	50	58	100	99	0	2.641	2.618	2.656	2.776	1.343	2.584	0.990	154	1111	95	37111	30145	1.401	26919	10192	21812	8333	3389458	1294945	144.238	166.480	0	0	0
1	10	5	""	"sp1"	5860	9190	120	27200	27669	7520	27	173	173	196	120	61	100	100	0	10812	10601	3244	30	72	72	77	35	45	100	100	0	2.516	2.611	2.622	2.687	1.223	2.586	0.988	117	799	93	37767	38025	1.331	27027	10740	27496	10529	3237242	1240338	228.942	300.686	0	0	0
1	11	5	""	"sp1"	6250	9180	160	24019	19662	13566	68	193	193	253	314	124	99	95	0	9625	7684	5458	71	75	75	92	118	128	97	93	0	2.495	2.559	2.607	2.832	1.389	2.539	0.987	167	1516	90	33376	27078	1.319	23826	9550	19469	7609	3283579	1283252	61.812	64.339	0	0	0
1	12	5	""	"sp1"	6650	9180	140	24973	22117	12807	57	179	179	201	124	61	100	100	0	9972	8441	5193	61	74	74	79	33	41	100	100	0	2.505	2.622	2.643	2.938	1.413	2.581	0.986	152	1096	84	34692	30305	1.325	24794	9898	21938	8367	3361753	1283081	176.742	253.394	0	0	0
1	13	5	""	"cct5"	7060	9190	140	4064	4058	888	21	171	171	197	166	84	100	100	0	3089	3106	645	20	71	71	77	33	42	100	100	0	1.290	1.281	1.311	1.274	1.193	1.290	0.957	170	1094	95	6911	6922	0.367	3893	3018	3887	3035	689857	527991	23.259	91.788	0	0	0
1	14	5	""	"cct5"	7450	9200	150	3947	3916	888	22	175	175	199	137	68	100	100	0	3105	3015	745	24	72	72	76	30	39	100	100	0	1.244	1.271	1.270	1.280	1.237	1.268	0.949	174	1218	97	6805	6684	0.315	3772	3033	3741	2943	681311	524682	27.131	97.967	0	0	0
1	15	5	""	"cct5"	7860	9190	140	3987	4052	976	24	181	181	202	128	63	100	100	0	3200	3174	738	23	74	74	79	32	40	100	100	0	1.218	1.249	1.256	1.246	1.209	1.257	0.949	165	1099	96	6932	6971	0.285	3806	3126	3871	3100	668601	523660	30.078	96.719	0	0	0
1	16	5	""	"cct5"	8260	9190	150	3765	3773	985	26	171	171	190	118	62	100	100	0	2995	2956	732	24	72	72	77	30	38	100	100	0	1.230	1.249	1.265	1.251	1.277	1.262	0.955	170	1222	96	6517	6486	0.299	3594	2923	3602	2884	641344	502593	30.364	95.967	0	0	0
1	17	5	""	"gstm2"	8660	9190	140	1440	1492	421	28	186	186	213	151	70	100	100	0	755	775	209	26	73	73	80	38	47	100	100	0	1.839	1.860	1.854	1.848	1.443	2.011	0.807	155	1113	90	1936	2008	0.879	1254	682	1306	702	231201	120113	8.470	18.289	0	0	0
1	18	5	""	"gstm2"	9060	9190	140	1463	1499	399	26	174	174	193	117	60	100	100	0	782	806	232	28	73	73	76	27	35	100	100	0	1.818	1.808	1.851	1.827	1.434	1.885	0.839	155	1113	94	1998	2058	0.862	1289	709	1325	733	232385	124932	11.162	27.037	0	0	0
1	19	5	""	"gstm2"	9460	9190	140	1379	1430	378	26	173	173	193	112	58	100	100	0	780	782	208	26	73	73	77	35	45	100	100	0	1.706	1.773	1.807	1.772	1.416	1.859	0.850	159	1109	95	1913	1966	0.771	1206	707	1257	709	227360	124334	11.045	20.143	0	0	0
1	20	5	""	"gstm2"	9850	9180	140	1427	1414	404	28	189	189	241	281	116	99	95	0	762	751	216	28	76	76	176	1190	676	0	0	0	1.805	1.815	1.825	1.814	1.470	0.453	0.181	165	1099	83	1924	1900	0.852	1238	686	1225	675	233336	123968	4.174	0.483	0	0	0
1	1	6	""	"cct6a"	2260	9590	140	2478	2514	619	24	182	182	211	141	66	100	100	0	2373	2382	545	22	73	73	80	43	53	100	100	0	0.998	1.010	1.015	1.003	1.288	1.014	0.913	165	1103	89	4596	4641	-0.003	2296	2300	2332	2309	414728	393034	16.333	53.535	0	0	0
1	2	6	""	"cct6a"	2660	9600	140	2319	2393	641	26	184	184	209	123	58	100	100	0	2279	2290	622	27	73	73	79	37	46	100	100	0	0.968	0.996	0.992	1.000	1.320	0.998	0.914	158	1110	96	4341	4426	-0.047	2135	2206	2209	2217	378132	361869	17.756	59.757	0	0	0
1	3	6	""	"cct6a"	3060	9600	140	2363	2365	592	25	195	195	251	450	179	100	98	0	2200	2215	524	23	75	75	93	98	105	100	100	0	1.020	1.014	1.018	1.006	1.294	1.024	0.904	164	1104	96	4293	4310	0.029	2168	2125	2170	2140	387890	363268	4.698	21.653	0	0	0
1	4	6	""	"cct6a"	3460	9590	150	2219	2271	579	25	167	167	194	164	84	100	100	0	2238	2190	536	24	70	70	100	750	750	97	88	0	0.946	0.992	1.004	0.992	1.339	0.997	0.903	171	1221	92	4220	4224	-0.080	2052	2168	2104	2120	388418	374412	12.665	2.787	0	0	0
1	5	6	""	"h2dmb1"	3870	9590	130	463	477	179	37	171	171	198	211	106	72	20	0	275	290	104	35	73	73	80	73	91	94	72	0	1.446	1.410	1.413	1.393	2.135	2.535	0.601	129	899	90	494	523	0.532	292	202	306	217	61515	37367	1.322	2.877	-100	0	1
1	6	6	""	"h2dmb1"	4250	9590	150	499	518	190	36	184	184	214	152	71	84	54	0	247	263	104	39	74	74	83	81	97	85	54	0	1.821	1.767	1.763	1.786	2.432	3.041	0.369	146	1221	56	488	523	0.865	315	173	334	189	75612	38452	2.000	2.222	0	0	0
1	7	6	""	"h2dmb1"	4660	9590	130	479	500	177	35	169	169	189	114	60	90	68	0	280	291	99	34	71	71	77	33	42	98	95	0	1.483	1.505	1.607	1.446	2.318	2.328	0.412	122	906	84	519	551	0.569	310	209	331	220	60986	35532	2.728	6.485	0	0	0
1	8	6	""	"h2dmb1"	5050	9580	130	424	457	228	49	168	168	189	110	58	85	57	0	260	280	122	43	73	73	78	33	42	97	94	0	1.369	1.396	1.436	1.430	2.809	2.342	0.350	135	886	87	443	496	0.453	256	187	289	207	61721	37838	2.436	6.121	0	0	0
1	9	6	""	"cct7"	5470	9590	140	3424	3451	1080	31	165	165	194	178	91	100	100	0	2915	2979	922	30	71	71	78	49	62	100	100	0	1.146	1.130	1.133	1.125	1.222	1.137	0.943	161	1103	95	6103	6194	0.197	3259	2844	3286	2908	555676	479638	18.298	59.204	0	0	0
1	10	6	""	"cct7"	5870	9580	140	3660	3427	1339	39	164	164	184	109	59	100	100	0	3013	2897	1134	39	71	71	81	147	181	100	100	0	1.188	1.155	1.153	1.155	1.271	1.154	0.933	154	1114	88	6438	6089	0.249	3496	2942	3263	2826	527756	446119	29.752	19.156	0	0	0
1	11	6	""	"cct7"	6260	9580	140	3259	3282	1327	40	168	168	188	111	59	100	100	0	2945	2745	1100	40	71	71	77	30	38	100	100	0	1.076	1.165	1.187	1.157	1.271	1.173	0.946	166	1098	87	5965	5788	0.106	3091	2874	3114	2674	544778	455646	27.874	88.933	0	0	0
1	12	6	""	"cct7"	6660	9580	140	3574	3472	1068	30	169	169	190	127	66	100	100	0	2987	2897	884	30	71	71	76	30	39	100	100	0	1.168	1.169	1.190	1.169	1.243	1.175	0.938	168	1092	93	6321	6129	0.224	3405	2916	3303	2826	583340	486637	25.843	94.033	0	0	0
1	13	6	""	"hck"	7050	9590	150	431	438	161	36	164	164	185	123	66	84	55	0	287	436	1867	428	71	71	75	28	37	100	98	0	1.236	0.751	1.265	1.121	2.303	0.017	0.009	178	1204	86	483	639	0.306	267	216	274	365	78025	77553	2.057	12.893	0	0	0
1	14	6	""	"hck"	7460	9610	150	456	502	258	51	166	166	181	97	53	90	74	0	309	318	109	34	70	70	74	28	37	99	98	0	1.213	1.355	1.291	1.211	2.088	2.099	0.466	166	1218	82	529	584	0.279	290	239	336	248	83281	52744	3.309	8.714	0	0	0
1	15	6	""	"hck"	7850	9590	150	489	493	196	39	161	161	183	108	59	88	70	0	304	315	113	35	71	71	76	30	39	98	96	0	1.408	1.361	1.314	1.219	2.488	1.918	0.481	178	1210	92	561	576	0.494	328	233	332	244	87687	56095	2.870	7.967	0	0	0
1	16	6	""	"hck"	8260	9590	160	439	459	161	35	170	170	188	114	60	87	61	0	271	292	132	45	70	70	75	30	40	98	96	0	1.338	1.302	1.342	1.289	2.156	1.725	0.426	185	1495	93	470	511	0.420	269	201	289	222	84878	53929	2.377	7.233	0	0	0
1	17	6	""	"mmel"	8660	9590	150	501	595	565	94	175	175	199	153	76	86	55	0	213	287	617	214	70	70	78	80	102	82	42	0	2.280	1.935	2.097	2.248	2.351	1.092	0.565	173	1218	96	469	637	1.189	326	143	420	217	102973	49655	2.588	2.613	-100	0	1
1	18	6	""	"mmel"	9060	9580	150	451	470	202	42	172	172	199	186	93	67	27	0	198	205	76	37	72	72	77	39	50	91	77	0	2.214	2.241	2.234	2.149	2.363	4.718	0.464	161	1226	82	405	431	1.147	279	126	298	133	75613	33031	1.457	3.282	-100	0	1
1	19	6	""	"mmel"	9460	9580	170	460	476	158	33	173	173	192	115	59	90	63	0	199	201	65	32	71	71	76	34	44	94	81	0	2.242	2.331	2.291	2.259	2.323	3.882	0.382	192	1630	91	415	433	1.165	287	128	303	130	91376	38526	2.470	3.676	0	0	0
1	20	6	""	"mmel"	9850	9580	150	453	474	193	40	171	171	426	3211	753	0	0	0	191	200	67	33	70	70	488	4478	917	0	0	0	2.331	2.331	2.208	2.258	2.579	0.707	0.850	171	1221	96	403	433	1.221	282	121	303	130	81045	34210	0.015	-0.064	-100	0	1
1	1	7	""	"tnc"	2260	10010	140	773	765	226	29	182	182	206	128	62	98	91	0	429	440	125	28	72	72	78	40	51	99	99	0	1.655	1.584	1.577	1.540	1.880	1.910	0.625	155	1109	95	948	951	0.727	591	357	583	368	118585	68145	4.367	9.050	0	0	0
1	2	7	""	"tnc"	2660	10000	140	705	722	223	30	182	182	203	121	59	99	92	0	434	432	118	27	71	71	77	41	53	99	99	0	1.441	1.496	1.396	1.456	1.771	1.827	0.636	154	1114	92	886	901	0.527	523	363	540	361	111245	66591	4.289	8.659	0	0	0
1	3	7	""	"tnc"	3050	10000	150	693	706	231	32	175	175	197	122	61	97	92	0	403	408	140	34	72	72	78	44	56	98	96	0	1.565	1.580	1.598	1.604	1.990	1.876	0.614	167	1217	79	849	867	0.646	518	331	531	336	117982	68215	4.172	7.500	0	0	0
1	4	7	""	"tnc"	3460	10000	140	690	689	209	30	166	166	185	113	61	98	93	0	375	387	135	34	71	71	75	31	41	99	98	0	1.724	1.655	1.670	1.630	1.851	1.956	0.554	159	1109	91	828	839	0.786	524	304	523	316	109595	61600	4.460	10.065	0	0	0
1	5	7	""	"n-myc"	3870	9990	160	1270	1569	1419	90	165	165	183	110	60	99	99	0	769	991	1016	102	73	73	77	39	50	100	99	0	1.588	1.529	1.605	1.572	1.427	1.455	0.942	199	1455	39	1801	2322	0.667	1105	696	1404	918	312140	197128	12.600	23.436	0	0	0
1	6	7	""	"n-myc"	4260	10010	130	1136	1157	317	27	163	163	182	103	56	100	100	0	753	737	182	24	71	71	75	29	38	100	100	0	1.427	1.492	1.497	1.489	1.477	1.603	0.795	144	880	96	1655	1660	0.513	973	682	994	666	166664	106080	9.466	22.828	0	0	0
1	7	7	""	"n-myc"	4660	9990	130	1147	1189	324	27	165	165	193	197	102	100	97	0	695	700	189	27	70	70	76	37	48	100	100	0	1.571	1.625	1.574	1.621	1.495	1.726	0.795	145	879	97	1607	1654	0.652	982	625	1024	630	172457	101500	5.056	16.865	0	0	0
1	8	7	""	"n-myc"	5060	10000	140	1033	1090	315	28	168	168	190	116	61	100	100	0	654	661	176	26	73	73	81	60	74	100	100	0	1.489	1.568	1.529	1.556	1.487	1.695	0.792	152	1116	95	1446	1510	0.574	865	581	922	588	165711	100434	7.759	9.667	0	0	0
1	9	7	""	"sp8"	5460	10010	110	3348	3303	810	24	164	164	185	150	81	100	100	0	1942	1835	490	26	71	71	80	85	106	100	100	0	1.702	1.779	1.766	1.805	1.293	1.789	0.937	102	602	93	5055	4903	0.767	3184	1871	3139	1764	336898	187194	20.787	20.647	0	0	0
1	10	7	""	"sp8"	5860	10000	130	3295	3258	906	27	175	175	209	182	87	100	100	0	1754	1736	525	30	73	73	80	40	50	100	100	0	1.856	1.854	1.899	1.893	1.316	1.883	0.913	111	917	83	4801	4746	0.892	3120	1681	3083	1663	361647	192747	16.753	41.400	0	0	0
1	11	7	""	"sp8"	6250	9990	110	3328	3378	801	23	175	175	202	245	121	100	100	0	1821	1830	427	23	74	74	80	64	80	100	100	0	1.805	1.824	1.827	1.825	1.248	1.870	0.924	105	599	87	4900	4959	0.852	3153	1747	3203	1756	354707	192111	12.963	27.344	0	0	0
1	12	7	""	"sp8"	6640	9990	110	3398	3304	813	24	183	183	214	145	67	100	100	0	1821	1751	473	27	74	74	91	188	206	100	100	0	1.840	1.861	1.881	1.877	1.265	1.871	0.938	111	593	86	4962	4798	0.880	3215	1747	3121	1677	366702	194314	21.310	8.830	0	0	0
1	13	7	""	"ifnabr1"	7060	9980	150	1765	1781	402	22	170	170	192	153	79	100	100	0	1033	1041	257	24	71	71	75	50	66	100	100	0	1.658	1.661	1.668	1.668	1.342	1.702	0.881	172	1220	92	2557	2581	0.729	1595	962	1611	970	306282	179000	10.386	19.320	0	0	0
1	14	7	""	"ifnabr1"	7460	9990	150	1943	1949	490	25	173	173	187	105	56	100	100	0	1088	1085	236	21	71	71	76	34	44	100	100	0	1.740	1.751	1.730	1.734	1.361	1.836	0.897	172	1220	96	2787	2790	0.799	1770	1017	1776	1014	335309	186633	16.781	29.676	0	0	0
1	15	7	""	"ifnabr1"	7860	9980	150	1729	1768	450	25	174	174	198	123	62	100	100	0	1013	997	273	27	72	72	78	40	51	100	100	0	1.652	1.723	1.757	1.741	1.390	1.765	0.869	179	1209	92	2496	2519	0.724	1555	941	1594	925	316535	178550	12.764	22.975	0	0	0
1	16	7	""	"ifnabr1"	8260	9980	150	1688	1685	466	27	181	181	226	392	173	100	94	0	917	945	267	28	72	72	89	232	260	100	93	0	1.783	1.723	1.728	1.722	1.390	1.685	0.825	187	1201	90	2352	2377	0.834	1507	845	1504	873	315040	176697	3.722	3.690	0	0	0
1	17	7	""	"prph1"	8660	9980	140	351	367	161	43	169	169	197	148	75	57	12	0	145	158	55	34	72	72	77	38	49	81	45	0	2.493	2.302	2.061	2.109	2.809	8.384	0.104	71	1141	66	255	284	1.318	182	73	198	86	26045	11225	1.149	2.132	-100	0	1
1	18	7	""	"prph1"	9060	9980	140	399	418	159	38	181	181	204	124	60	73	39	0	149	150	51	34	73	73	78	33	42	77	56	0	2.868	3.078	3.221	3.243	2.708	7.316	0.209	103	1098	23	294	314	1.520	218	76	237	77	43028	15410	1.726	2.182	-100	0	1
1	19	7	""	"prph1"	9450	9980	140	379	370	135	36	171	171	192	155	80	60	19	0	132	148	66	44	71	71	77	37	48	76	44	0	3.410	2.584	2.952	2.653	4.255	2.710	0.602	56	1148	27	269	276	1.770	208	61	199	77	20726	8306	1.148	1.919	-100	0	1
1	20	7	""	"prph1"	9860	9980	140	399	415	177	42	175	175	227	300	132	26	3	0	150	155	53	34	73	73	92	317	344	0	0	0	2.909	2.927	2.471	2.664	2.867	0.844	0.571	92	1102	47	301	322	1.541	224	77	240	82	38213	14223	0.627	0.199	-100	0	1
1	1	8	""	"lgals9"	2260	10400	140	458	821	1335	162	184	184	204	143	70	91	37	0	144	641	1891	295	72	72	78	38	48	87	45	0	3.806	1.120	2.987	2.789	1.987	0.839	0.760	24	1231	87	346	1206	1.928	274	72	637	569	19710	15385	4.315	14.816	-100	0	1
1	2	8	""	"lgals9"	2640	10390	110	394	393	99	25	168	168	194	116	59	90	40	0	151	158	55	34	73	73	80	36	45	80	50	0	2.897	2.647	3.278	3.673	2.615	8.430	0.071	20	654	30	304	310	1.535	226	78	225	85	7852	3163	1.716	2.167	-100	0	1
1	3	8	""	"lgals9"	3030	10370	60	407	484	367	75	205	205	217	105	48	68	50	0	155	383	815	212	82	82	91	43	47	68	43	0	2.767	0.927	2.793	3.318	2.747	-0.020	0.000	16	157	56	275	580	1.468	202	73	279	301	7740	6133	2.543	6.791	-100	0	1
1	4	8	""	"lgals9"	3470	10360	110	417	427	123	28	175	175	197	122	61	87	50	0	161	163	61	37	74	74	80	35	43	83	66	0	2.782	2.831	2.078	2.650	2.113	8.371	0.074	24	659	0	329	341	1.476	242	87	252	89	10259	3914	1.885	2.371	0	0	0
1	5	8	""	"spp1"	3860	10410	120	8621	8535	2844	33	175	175	208	144	69	100	100	0	4035	4124	1442	34	72	72	81	46	56	100	100	0	2.131	2.063	2.061	2.090	1.196	2.062	0.971	123	789	93	12409	12412	1.092	8446	3963	8360	4052	1049843	507196	57.826	87.891	0	0	0
1	6	8	""	"spp1"	4260	10410	140	7001	6481	3953	60	175	175	194	114	58	100	100	0	3561	3122	2010	64	72	72	77	33	42	100	100	0	1.956	2.068	2.110	2.293	1.536	2.049	0.971	165	1093	90	10315	9356	0.968	6826	3489	6306	3050	1069426	515200	55.149	92.273	0	0	0
1	7	8	""	"spp1"	4660	10400	150	6536	6318	4104	64	169	169	197	169	85	100	100	0	3074	3031	2062	68	73	73	85	174	204	98	92	0	2.122	2.079	2.124	2.242	1.419	2.050	0.965	178	1210	94	9368	9107	1.085	6367	3001	6149	2958	1124658	539532	36.219	16.931	0	0	0
1	8	8	""	"spp1"	5040	10410	130	7911	7636	3243	42	173	173	200	153	76	100	100	0	3833	3560	1573	44	74	74	82	47	57	100	100	0	2.059	2.141	2.132	2.197	1.242	2.136	0.976	133	891	87	11497	10949	1.042	7738	3759	7463	3486	1015577	473460	48.601	74.000	0	0	0
1	9	8	""	"mmp7"	5460	10390	150	998	1007	289	28	175	175	197	118	59	99	98	0	629	641	169	26	72	72	76	31	40	100	100	0	1.478	1.462	1.384	1.430	1.641	1.635	0.729	173	1219	97	1380	1401	0.564	823	557	832	569	174204	110885	6.864	18.226	0	0	0
1	10	8	""	"mmp7"	5860	10390	140	1037	1043	292	27	182	182	209	171	81	99	98	0	648	646	184	28	75	75	84	135	160	100	96	0	1.492	1.508	1.562	1.498	1.583	1.644	0.748	165	1099	92	1428	1432	0.577	855	573	861	571	172169	106544	4.877	4.163	0	0	0
1	11	8	""	"mmp7"	6260	10390	140	1056	1048	276	26	172	172	201	232	115	99	94	0	636	645	176	27	73	73	78	32	41	100	100	0	1.570	1.531	1.559	1.520	1.536	2.007	0.590	169	1095	94	1447	1448	0.651	884	563	876	572	177161	108931	3.651	17.719	0	0	0
1	12	8	""	"mmp7"	6660	10390	150	889	935	298	31	187	187	211	130	61	100	97	0	610	611	178	29	74	74	78	32	41	100	100	0	1.310	1.393	1.435	1.360	1.576	1.548	0.726	177	1215	93	1238	1285	0.390	702	536	748	537	165427	108093	5.569	16.656	0	0	0
1	13	8	""	"vegfa"	7060	10390	140	455	493	201	40	166	166	182	108	59	88	67	0	120	132	54	40	72	72	76	30	39	65	43	0	6.021	5.450	5.505	6.180	3.066	7.911	0.245	146	1120	93	337	387	2.590	289	48	327	60	71958	19201	2.880	1.867	-100	0	1
1	14	8	""	"vegfa"	7460	10380	130	476	518	198	38	166	166	186	108	58	91	76	0	125	142	94	66	71	71	76	29	38	70	47	0	5.741	4.958	6.208	6.425	3.536	6.261	0.222	131	892	88	364	423	2.521	310	54	352	71	67839	18657	3.074	2.276	-100	0	1
1	15	8	""	"vegfa"	7860	10390	130	466	505	223	44	176	176	198	119	60	87	65	0	137	144	65	45	74	74	79	37	46	63	39	0	4.603	4.700	5.168	5.273	3.006	6.203	0.259	101	882	57	353	399	2.203	290	63	329	70	51041	14530	2.580	1.757	-100	0	1
1	16	8	""	"vegfa"	8260	10390	150	499	521	214	41	169	169	194	150	77	86	55	0	112	134	79	58	73	73	79	50	63	44	17	0	8.462	5.770	6.684	6.750	2.837	4.610	0.390	147	1240	81	369	413	3.081	330	39	352	61	76585	19637	2.180	1.100	-100	0	1
1	17	8	""	"odc"	8660	10390	140	893	951	360	37	171	171	185	99	53	98	96	0	1181	1160	361	31	73	73	76	27	35	100	100	0	0.652	0.718	0.691	0.670	1.676	0.740	0.785	164	1096	94	1830	1867	-0.617	722	1108	780	1087	155992	190204	7.737	40.148	0	0	0
1	18	8	""	"odc"	9060	10390	140	850	917	324	35	164	164	188	215	114	100	84	0	1068	1071	365	34	73	73	78	37	47	100	100	0	0.689	0.755	0.755	0.739	1.530	0.765	0.787	153	1115	96	1681	1751	-0.537	686	995	753	998	140246	163883	3.391	26.838	0	0	0
1	19	8	""	"odc"	9450	10380	130	845	933	473	50	176	176	214	218	101	95	77	0	1072	1087	348	32	74	74	86	171	198	100	98	0	0.670	0.747	0.701	0.671	1.805	0.878	0.689	152	868	97	1667	1770	-0.578	669	998	757	1013	141874	165221	3.298	5.854	0	0	0
1	20	8	""	"odc"	9850	10380	130	872	880	298	33	173	173	191	110	57	99	96	0	1015	1044	340	32	74	74	80	37	46	100	100	0	0.743	0.729	0.736	0.702	1.577	0.740	0.789	149	875	91	1640	1677	-0.429	699	941	707	970	131194	155553	6.264	26.054	0	0	0
1	1	9	""	"il13ra1"	2270	10810	130	407	416	143	34	178	178	207	189	91	57	14	0	211	213	70	32	70	70	83	146	175	42	1	0	1.624	1.664	1.570	1.668	2.177	2.980	0.316	138	881	93	370	381	0.700	229	141	238	143	57385	29364	1.106	0.890	-100	0	1
1	2	9	""	"il13ra1"	2660	10830	130	423	456	187	41	178	178	200	122	61	82	51	0	232	235	78	33	70	70	76	36	47	97	89	0	1.512	1.685	1.669	1.506	2.836	3.358	0.273	129	886	76	407	443	0.596	245	162	278	165	58791	30277	2.098	4.417	0	0	0
1	3	9	""	"il13ra1"	3060	10810	170	436	634	800	126	182	182	211	165	78	68	36	0	199	314	551	175	72	72	78	45	57	86	70	0	2.000	1.868	2.121	2.110	3.210	1.832	0.492	187	1614	54	381	694	1.000	254	127	452	242	118586	58684	2.564	5.244	-100	0	1
1	4	9	""	"il13ra1"	3460	10800	150	406	412	171	41	185	185	218	295	135	25	2	0	202	217	82	37	74	74	100	408	408	0	0	0	1.727	1.587	1.833	1.398	3.222	3.262	0.271	140	1244	87	349	370	0.788	221	128	227	143	57707	30400	0.658	0.287	-100	0	1
1	5	9	""	"rbl1"	3860	10800	120	319	357	172	48	172	172	199	119	59	59	32	0	219	218	95	43	74	74	81	41	50	88	73	0	1.014	1.285	0.961	1.107	3.272	4.523	0.106	52	797	48	292	329	0.020	147	145	185	144	18546	11342	1.328	3.341	-100	0	1
1	6	9	""	"rbl1"	4230	10780	110	333	366	168	45	161	161	176	105	59	78	33	0	242	238	90	37	70	70	78	43	55	87	78	0	1.000	1.220	1.053	1.020	3.914	3.415	0.100	33	619	0	344	373	0.000	172	172	205	168	12081	7870	1.810	3.721	-100	0	1
1	7	9	""	"rbl1"	4670	10780	130	352	377	152	40	175	175	206	180	87	48	11	0	192	203	76	37	72	72	81	78	96	76	30	0	1.475	1.542	1.538	1.359	3.601	2.337	0.552	60	887	23	297	333	0.561	177	120	202	131	22610	12180	0.950	1.564	-100	0	1
1	8	9	""	"rbl1"	5050	10790	130	346	359	163	45	176	176	210	235	111	24	6	0	207	232	97	41	73	73	80	56	70	89	63	0	1.269	1.151	1.183	1.272	2.316	3.737	0.123	82	905	31	304	342	0.344	170	134	183	159	29416	19022	0.634	2.714	-100	0	1
1	9	9	""	"mad"	5460	10790	140	959	1010	339	33	184	184	219	229	104	97	85	0	442	482	175	36	73	73	82	89	108	98	95	0	2.100	2.020	2.028	2.043	1.680	2.259	0.734	149	1115	86	1144	1235	1.070	775	369	826	409	150500	71874	3.454	4.494	0	0	0
1	10	9	""	"mad"	5860	10800	130	888	953	330	34	180	180	203	151	74	100	96	0	447	470	154	32	73	73	86	195	226	90	46	0	1.893	1.947	1.851	1.936	1.667	1.432	0.423	144	880	95	1082	1170	0.921	708	374	773	397	137280	67649	4.967	1.969	0	0	0
1	11	9	""	"mad"	6260	10800	140	845	949	907	95	177	177	201	132	65	94	87	0	424	451	266	58	73	73	79	39	49	98	92	0	1.903	2.042	2.070	1.970	1.889	3.137	0.672	155	1107	92	1019	1150	0.928	668	351	772	378	147042	69861	5.667	9.538	0	0	0
1	12	9	""	"mad"	6660	10790	140	868	921	329	35	191	191	228	154	67	99	96	0	405	413	129	31	76	76	87	51	58	100	98	0	2.058	2.166	2.079	2.142	1.540	2.492	0.744	150	1118	92	1006	1067	1.041	677	329	730	337	138152	61967	4.500	6.392	0	0	0
1	13	9	""	"tcn2"	7060	10790	140	502	544	210	38	163	163	228	630	276	10	0	0	250	262	109	41	73	73	119	759	637	0	0	0	1.915	2.016	2.043	2.007	2.228	2.597	0.504	158	1102	91	516	570	0.937	339	177	381	189	85943	41456	0.502	0.188	-100	0	1
1	14	9	""	"tcn2"	7460	10790	140	518	532	194	36	181	181	208	195	93	78	33	0	228	250	98	39	74	74	84	95	113	80	39	0	2.188	1.994	1.771	2.039	2.307	2.801	0.464	157	1107	95	491	527	1.130	337	154	351	176	83524	39294	1.662	1.747	-100	0	1
1	15	9	""	"tcn2"	7860	10790	150	458	477	180	37	174	174	219	510	232	11	0	0	227	232	93	40	74	74	87	231	265	20	0	0	1.856	1.918	2.032	1.955	2.722	0.136	0.025	147	1244	93	437	461	0.892	284	153	303	158	70153	34049	0.506	0.628	-100	0	1
1	16	9	""	"tcn2"	8260	10790	140	519	518	222	42	166	166	195	161	82	77	55	0	225	234	81	34	72	72	77	29	37	97	92	0	2.307	2.173	2.272	2.055	2.602	3.526	0.422	167	1097	94	506	514	1.206	353	153	352	162	86499	39077	2.006	5.414	0	0	0
1	17	9	""	"mupar1"	8660	10790	140	1473	1431	350	24	163	163	183	106	57	100	100	0	946	920	207	22	72	72	77	31	40	100	100	0	1.499	1.495	1.482	1.483	1.397	1.555	0.854	166	1102	95	2184	2116	0.584	1310	874	1268	848	237522	152673	11.774	27.194	0	0	0
1	18	9	""	"mupar1"	9060	10780	130	1471	1514	403	26	169	169	196	118	60	100	100	0	892	881	197	22	77	77	80	29	36	100	100	0	1.598	1.673	1.633	1.654	1.416	1.770	0.827	155	869	95	2117	2149	0.676	1302	815	1345	804	234619	136603	11.169	27.621	0	0	0
1	19	9	""	"mupar1"	9450	10780	130	1303	1329	393	29	173	173	191	114	59	100	100	0	855	857	220	25	76	76	81	32	39	100	100	0	1.451	1.480	1.468	1.476	1.426	1.589	0.817	152	868	89	1909	1937	0.537	1130	779	1156	781	202055	130235	9.982	24.250	0	0	0
1	20	9	""	"mupar1"	9860	10780	140	1330	1385	395	28	187	187	217	189	87	100	99	0	879	865	212	24	78	78	86	60	69	100	100	0	1.427	1.522	1.535	1.500	1.448	1.662	0.805	157	1111	88	1944	1985	0.513	1143	801	1198	787	217453	135799	6.180	12.983	0	0	0
1	1	10	""	"sp6"	2260	11210	140	12543	12483	2916	23	177	177	204	170	83	100	100	0	6277	6220	1554	24	70	70	78	51	65	100	100	0	1.992	2.001	2.004	2.016	1.178	2.000	0.979	143	1125	91	18573	18456	0.994	12366	6207	12306	6150	1785097	889524	72.229	120.431	0	0	0
1	2	10	""	"sp6"	2660	11220	140	12022	10931	4465	40	179	179	211	163	77	100	100	0	6087	5494	2505	45	71	71	79	39	49	100	100	0	1.969	1.983	1.988	2.105	1.291	1.951	0.976	157	1101	83	17859	16175	0.977	11843	6016	10752	5423	1716158	862547	65.767	138.846	0	0	0
1	3	10	""	"sp6"	3060	11210	120	12783	12433	2355	18	193	193	215	136	63	100	100	0	6130	6077	1263	20	73	73	80	39	48	100	100	0	2.079	2.039	2.044	2.049	1.135	2.039	0.979	137	771	93	18647	18244	1.056	12590	6057	12240	6004	1703275	832518	89.838	153.769	0	0	0
1	4	10	""	"sp6"	3460	11200	130	12680	13014	5724	43	197	197	223	144	64	100	100	0	6292	6726	4663	69	75	75	82	37	45	100	100	0	2.008	1.927	2.015	2.004	1.226	1.711	0.918	148	872	96	18700	19468	1.006	12483	6217	12817	6651	1926133	995502	88.826	179.568	0	0	0
1	5	10	""	"wdr12"	3860	11200	130	689	720	271	37	185	185	212	132	62	96	85	0	700	717	234	32	75	75	80	33	41	99	99	0	0.806	0.833	0.773	0.779	2.111	0.930	0.597	142	882	93	1129	1177	-0.311	504	625	535	642	102177	101756	3.848	19.303	0	0	0
1	6	10	""	"wdr12"	4260	11200	140	635	675	274	40	171	171	198	139	70	95	77	0	696	744	292	39	72	72	81	90	111	100	98	0	0.744	0.750	0.738	0.703	1.864	0.806	0.622	145	1123	93	1088	1176	-0.427	464	624	504	672	97913	107910	3.432	7.367	0	0	0
1	7	10	""	"wdr12"	4660	11200	140	588	608	218	35	192	192	221	228	103	82	38	0	673	699	210	30	75	75	84	58	69	98	98	0	0.662	0.667	0.641	0.606	2.097	1.084	0.328	154	1110	93	994	1040	-0.595	396	598	416	624	93612	107637	1.697	10.603	0	0	0
1	8	10	""	"wdr12"	5060	11200	150	636	671	230	34	194	194	216	139	64	96	84	0	729	731	252	34	77	77	82	46	56	99	98	0	0.678	0.729	0.727	0.694	1.907	0.815	0.519	160	1228	91	1094	1131	-0.561	442	652	477	654	107326	116963	3.273	14.109	0	0	0
1	9	10	""	"phdla3"	5460	11190	140	5075	4955	1061	21	200	200	236	254	107	100	100	0	3606	3460	738	21	78	78	85	41	48	100	100	0	1.382	1.406	1.386	1.405	1.190	1.407	0.956	168	1096	92	8403	8137	0.467	4875	3528	4755	3382	832502	581256	18.579	82.317	0	0	0
1	10	10	""	"phdla3"	5860	11190	140	4992	5026	1079	21	192	192	222	160	72	100	100	0	3470	3447	742	21	75	75	82	39	47	100	100	0	1.414	1.434	1.419	1.433	1.206	1.444	0.952	161	1107	92	8195	8206	0.500	4800	3395	4834	3372	809204	554921	30.025	86.282	0	0	0
1	11	10	""	"phdla3"	6260	11190	150	4774	4688	1066	22	194	194	219	138	63	100	100	0	3472	3323	771	23	76	76	84	51	60	100	100	0	1.349	1.384	1.390	1.391	1.229	1.391	0.957	173	1219	90	7976	7741	0.432	4580	3396	4494	3247	811009	574865	32.384	63.510	0	0	0
1	12	10	""	"phdla3"	6660	11190	150	4927	4669	1353	28	196	196	271	269	99	100	100	0	3465	3241	1015	31	78	78	95	65	68	99	98	0	1.397	1.414	1.420	1.505	1.515	1.406	0.961	183	1205	90	8118	7636	0.482	4731	3387	4473	3163	854353	593038	16.349	48.400	0	0	0
1	13	10	""	"il7r"	7060	11190	140	647	669	226	33	175	175	194	109	56	96	88	0	262	275	101	36	73	73	78	32	41	98	93	0	2.497	2.446	2.476	2.477	2.046	3.085	0.540	160	1104	92	661	696	1.320	472	189	494	202	106974	44072	4.358	6.156	0	0	0
1	14	10	""	"il7r"	7460	11190	140	617	748	1042	139	168	168	189	112	59	98	92	0	238	278	277	99	72	72	77	32	41	97	92	0	2.705	2.816	2.712	2.819	2.064	3.778	0.836	149	1114	90	615	786	1.436	449	166	580	206	111392	41478	4.991	6.281	0	0	0
1	15	10	""	"il7r"	7850	11200	140	593	662	422	63	172	172	192	118	61	96	83	0	253	291	373	128	72	72	76	30	39	99	93	0	2.326	2.237	2.237	2.435	2.104	1.599	0.656	155	1106	87	602	709	1.218	421	181	490	219	102619	45118	3.983	7.167	0	0	0
1	16	10	""	"il7r"	8260	11190	140	636	671	214	31	176	176	199	160	80	94	80	0	256	258	88	34	71	71	78	58	74	94	78	0	2.486	2.647	2.692	2.694	1.985	3.277	0.569	157	1103	93	645	682	1.314	460	185	495	187	105408	40580	2.950	3.103	0	0	0
1	17	10	""	"buffer"	8650	11180	150	162	182	114	62	160	160	175	110	62	11	3	0	72	75	29	38	70	70	76	78	102	1	1	0	1.000	4.400	5.100	4.855	3.116	9.816	0.057	156	1272	100	4	27	0.000	2	2	22	5	28359	11629	0.064	-0.013	-100	0	1
1	18	10	""	"buffer"	9050	11180	150	158	177	102	57	165	165	192	154	80	7	1	0	74	83	60	72	72	72	80	51	63	7	1	0	-3.500	1.091	3.429	3.788	4.728	10.374	0.075	156	1272	100	-5	23	Error	-7	2	12	11	27562	12978	-0.097	0.059	-100	0	1
1	19	10	""	"buffer"	9450	11180	150	172	206	130	63	172	172	206	209	101	6	1	0	78	82	35	42	77	77	89	125	140	1	0	0	0.000	6.800	3.563	3.703	4.108	6.264	0.304	156	1272	100	1	39	Error	0	1	34	5	32059	12852	0.000	-0.056	-100	0	1
1	20	10	""	"buffer"	9800	11220	80	378	454	177	38	188	188	212	120	56	80	44	0	276	327	195	59	80	80	91	76	83	75	55	0	0.969	1.077	1.216	1.193	2.978	1.340	0.389	36	327	43	386	513	-0.045	190	196	266	247	16355	11770	2.017	3.105	-100	0	1
1	1	11	""	"sp3"	2260	11600	140	648	689	241	34	182	182	208	156	75	94	79	0	335	350	130	37	71	71	79	39	49	97	93	0	1.765	1.817	2.023	1.852	2.211	2.707	0.485	146	1122	91	730	786	0.820	466	264	507	279	100665	51093	3.083	6.949	0	0	0
1	2	11	""	"sp3"	2650	11610	130	587	609	191	31	192	192	230	180	78	89	56	0	332	343	124	36	75	75	85	66	77	97	88	0	1.537	1.556	1.548	1.549	1.956	1.989	0.490	144	877	86	652	685	0.620	395	257	417	268	87689	49391	2.106	3.909	0	0	0
1	3	11	""	"sp3"	3060	11600	140	621	613	237	38	176	176	194	106	54	90	80	0	305	306	146	47	72	72	77	31	40	92	85	0	1.910	1.868	1.934	2.067	2.287	2.184	0.595	146	1122	89	678	671	0.934	445	233	437	234	89511	44732	3.953	7.387	0	0	0
1	4	11	""	"sp3"	3460	11600	140	635	652	233	35	182	182	210	146	69	95	77	0	345	352	117	33	72	72	80	48	60	98	96	0	1.659	1.679	1.602	1.624	1.931	2.308	0.546	160	1106	90	726	750	0.730	453	273	470	280	104398	56326	3.027	5.667	0	0	0
1	5	11	""	"rrm2"	3860	11600	150	348	373	167	44	180	180	210	225	107	34	9	0	496	517	140	27	72	72	82	90	109	100	99	0	0.396	0.434	0.449	0.366	2.695	0.542	0.249	176	1216	95	592	638	-1.336	168	424	193	445	65721	91064	0.724	4.833	0	0	0
1	6	11	""	"rrm2"	4260	11600	140	356	355	137	38	169	169	200	205	102	45	3	0	504	514	138	26	70	70	79	94	118	100	96	0	0.431	0.419	0.442	0.376	2.530	0.462	0.259	170	1090	94	621	630	-1.214	187	434	186	444	60407	87370	0.756	4.628	0	0	0
1	7	11	""	"rrm2"	4660	11600	150	325	365	176	48	181	181	212	210	99	33	8	0	502	500	137	27	73	73	82	64	78	100	99	0	0.336	0.431	0.417	0.343	2.640	0.627	0.283	178	1213	87	573	611	-1.573	144	429	184	427	64887	88973	0.729	6.531	0	0	0
1	8	11	""	"rrm2"	5060	11600	150	354	381	166	43	187	187	209	147	70	57	22	0	482	497	159	31	76	76	82	39	47	99	98	0	0.411	0.461	0.434	0.410	2.712	0.572	0.254	190	1194	94	573	615	-1.283	167	406	194	421	72446	94453	1.170	10.641	0	0	0
1	9	11	""	"myd116"	5460	11590	140	802	790	244	30	195	195	224	146	65	97	86	0	754	748	170	22	76	76	87	56	64	100	99	0	0.895	0.885	0.856	0.828	1.674	0.977	0.684	175	1089	90	1285	1267	-0.160	607	678	595	672	138337	130850	3.877	11.804	0	0	0
1	10	11	""	"myd116"	5860	11590	140	848	861	302	35	207	207	245	211	86	97	81	0	735	741	182	24	78	78	85	46	54	99	99	0	0.976	0.986	0.951	0.929	1.772	1.325	0.535	179	1081	88	1298	1317	-0.035	641	657	654	663	154194	132581	2.919	14.261	0	0	0
1	11	11	""	"myd116"	6260	11600	150	768	816	317	38	203	203	235	162	68	98	90	0	744	744	202	27	78	78	85	44	51	99	99	0	0.848	0.920	0.864	0.892	1.802	1.150	0.586	176	1212	94	1231	1279	-0.238	565	666	613	666	143631	131009	3.586	14.977	0	0	0
1	12	11	""	"myd116"	6660	11590	150	816	834	252	30	199	199	223	128	57	100	95	0	755	759	181	23	77	77	82	44	53	99	98	0	0.910	0.931	0.909	0.903	1.726	1.012	0.676	179	1209	93	1295	1317	-0.136	617	678	635	682	149242	135875	4.773	15.386	0	0	0
1	13	11	""	"selenbp1"	7060	11590	140	886	901	254	28	194	194	224	228	101	97	84	0	234	244	87	35	75	75	82	57	69	92	71	0	4.352	4.183	4.329	4.495	1.953	5.083	0.563	169	1093	94	851	876	2.122	692	159	707	169	152321	41215	2.969	2.842	0	0	0
1	14	11	""	"selenbp1"	7460	11590	150	882	900	252	28	184	184	214	132	61	100	98	0	237	249	90	36	74	74	81	39	48	95	91	0	4.282	4.091	4.314	4.359	1.905	4.801	0.575	172	1220	94	861	891	2.098	698	163	716	175	154769	42766	5.197	4.308	0	0	0
1	15	11	""	"selenbp1"	7860	11590	140	829	873	355	40	189	189	214	130	60	97	94	0	230	243	98	40	80	80	84	37	44	94	83	0	4.267	4.196	4.308	4.408	2.169	5.522	0.486	171	1088	93	790	847	2.093	640	150	684	163	149320	41492	5.069	4.297	0	0	0
1	16	11	""	"selenbp1"	8260	11590	140	770	817	267	32	185	185	211	141	66	98	92	0	229	276	438	158	74	74	81	34	41	96	85	0	3.774	3.129	3.983	4.042	2.287	2.231	0.099	159	1109	93	740	834	1.916	585	155	632	202	129865	43926	4.298	5.735	0	0	0
1	17	11	""	"sp5"	8660	11590	120	36129	35327	7556	21	192	192	242	369	152	100	100	0	17993	18005	4289	23	78	78	96	188	195	100	100	0	2.006	1.960	1.957	1.983	1.141	1.946	0.990	129	783	87	53852	53062	1.004	35937	17915	35135	17927	4557235	2322658	95.081	95.261	0	0	0
1	18	11	""	"sp5"	9060	11590	130	36386	35641	7095	19	188	188	224	363	162	100	100	0	18432	17981	3616	20	78	78	86	46	53	100	100	0	1.972	1.980	1.973	1.979	1.114	1.982	0.989	129	899	93	54552	53356	0.980	36198	18354	35453	17903	4597683	2319581	97.567	389.022	0	0	0
1	19	11	""	"sp5"	9460	11590	120	35575	34781	6738	19	185	185	209	148	70	100	100	0	17792	17627	3536	20	78	78	86	71	82	100	100	0	1.998	1.971	1.985	1.972	1.086	1.967	0.991	132	780	96	53104	52145	0.999	35390	17714	34596	17549	4591087	2326713	233.595	247.056	0	0	0
1	20	11	""	"sp5"	9860	11590	130	35383	34237	7998	23	185	185	252	779	309	100	100	0	17986	17490	4203	24	79	79	94	204	217	100	100	0	1.966	1.956	1.960	1.968	1.158	1.957	0.984	139	885	93	53105	51463	0.975	35198	17907	34052	17411	4758990	2431095	43.626	85.275	0	0	0
2	1	1	""	"sp4"	11260	7600	100	872	945	295	31	188	188	208	125	60	100	98	0	440	448	123	27	76	76	81	34	41	100	98	0	1.879	2.035	2.090	2.007	1.713	2.421	0.692	88	524	79	1048	1129	0.910	684	364	757	372	83117	39382	5.896	10.794	0	0	0
2	2	1	""	"sp4"	11660	7580	110	821	888	307	34	193	193	216	115	53	98	95	0	422	439	144	32	75	75	79	28	35	100	100	0	1.810	1.909	1.918	1.855	1.856	2.264	0.654	97	611	95	975	1059	0.856	628	347	695	364	86142	42608	5.843	12.857	0	0	0
2	3	1	""	"sp4"	12060	7570	110	832	1020	853	83	190	190	211	133	63	99	96	0	415	482	327	67	76	76	83	39	46	100	100	0	1.894	2.044	1.900	1.932	1.776	2.534	0.810	101	603	91	981	1236	0.921	642	339	830	406	102999	48692	6.083	10.231	0	0	0
2	4	1	""	"sp4"	12440	7570	110	833	968	930	96	166	166	185	105	56	100	99	0	393	457	408	89	74	74	77	32	41	99	99	0	2.091	2.094	2.108	2.145	1.948	2.294	0.887	104	600	90	986	1185	1.064	667	319	802	383	100643	47532	7.457	11.875	0	0	0
2	5	1	""	"cd37"	12850	7580	130	447	510	289	56	188	188	213	135	63	78	44	0	192	219	113	51	75	75	85	87	102	66	29	0	2.214	2.236	2.126	2.072	2.662	2.724	0.438	127	899	89	376	466	1.147	259	117	322	144	64746	27851	2.200	1.540	-100	0	1
2	6	1	""	"cd37"	13250	7580	120	485	530	258	48	184	184	209	124	59	85	65	0	215	224	96	42	73	73	79	37	46	92	77	0	2.120	2.291	2.132	2.257	2.180	3.448	0.446	121	795	90	443	497	1.084	301	142	346	151	64082	27091	2.589	3.919	0	0	0
2	7	1	""	"cd37"	13650	7570	120	456	465	187	40	198	198	232	237	102	54	13	0	197	211	86	40	71	71	79	42	53	88	72	0	2.048	1.907	1.798	1.708	3.474	3.807	0.288	121	782	81	384	407	1.034	258	126	267	140	56207	25553	0.983	3.143	-100	0	1
2	8	1	""	"cd37"	14050	7570	120	467	559	405	72	185	185	232	378	162	32	7	0	204	236	216	91	73	73	84	98	116	63	19	0	2.153	2.294	2.576	2.333	2.478	2.422	0.673	113	801	91	413	537	1.106	282	131	374	163	63161	26678	0.865	1.551	-100	0	1
2	9	1	""	"hif1a"	14450	7570	130	466	508	244	48	193	193	218	138	63	76	48	0	325	345	144	41	75	75	81	35	43	98	94	0	1.092	1.167	1.019	0.988	3.119	2.167	0.326	135	885	87	523	585	0.127	273	250	315	270	68632	46618	2.101	7.543	-100	0	1
2	10	1	""	"hif1a"	14850	7580	130	526	550	209	38	190	190	225	303	134	51	13	0	333	346	118	34	74	74	93	307	330	35	0	0	1.297	1.324	1.219	1.248	1.949	1.784	0.531	135	889	95	595	632	0.375	336	259	360	272	74307	46724	1.073	0.824	-100	0	1
2	11	1	""	"hif1a"	15250	7570	130	478	512	182	35	191	191	217	129	59	84	58	0	342	352	136	38	75	75	81	37	45	97	96	0	1.075	1.159	1.121	1.042	2.829	1.582	0.372	131	893	91	554	598	0.104	287	267	321	277	67066	46147	2.287	7.324	0	0	0
2	12	1	""	"hif1a"	15650	7570	130	509	520	192	36	203	203	238	223	93	67	23	0	330	340	130	38	77	77	86	79	91	95	75	0	1.209	1.205	1.216	1.122	2.371	2.504	0.351	133	894	93	559	580	0.274	306	253	317	263	69135	45233	1.265	3.215	-100	0	1
2	13	1	""	"cd47"	16050	7570	140	1865	1867	600	32	205	205	318	744	233	95	57	0	1001	987	365	36	80	80	374	3191	853	0	0	0	1.802	1.832	1.825	1.898	1.428	0.318	0.311	166	1102	94	2581	2569	0.850	1660	921	1662	907	309908	163817	2.082	0.192	-100	0	1
2	14	1	""	"cd47"	16450	7570	140	1779	1832	674	36	224	224	261	207	79	100	99	0	929	972	418	43	78	78	90	69	76	100	100	0	1.827	1.799	1.814	1.861	1.424	1.851	0.869	162	1106	95	2406	2502	0.869	1555	851	1608	894	296817	157408	7.589	12.783	0	0	0
2	15	1	""	"cd47"	16850	7570	140	1660	1683	663	39	232	232	275	214	77	100	96	0	874	900	375	41	82	82	123	1004	816	33	0	0	1.803	1.774	1.774	1.795	1.476	1.864	0.849	165	1103	94	2220	2269	0.850	1428	792	1451	818	277698	148514	6.579	0.774	0	0	0
2	16	1	""	"cd47"	17250	7570	140	1661	1708	661	38	209	209	247	188	76	100	99	0	850	877	396	45	76	76	85	47	55	100	99	0	1.876	1.871	1.905	1.923	1.480	1.906	0.854	170	1098	96	2226	2300	0.908	1452	774	1499	801	290366	149127	7.771	16.851	0	0	0
2	17	1	""	"sp7"	17650	7570	100	1002	1045	283	27	183	183	196	101	51	100	100	0	531	550	153	27	69	69	73	30	41	100	100	0	1.773	1.792	1.732	1.789	1.521	1.969	0.768	87	529	90	1281	1343	0.826	819	462	862	481	90890	47858	8.406	15.900	0	0	0
2	18	1	""	"sp7"	18050	7570	100	976	986	290	29	158	158	177	103	58	100	100	0	551	553	179	32	68	68	74	51	68	100	97	0	1.694	1.707	1.712	1.748	1.666	1.824	0.747	90	530	92	1301	1313	0.760	818	483	828	485	88755	49802	7.854	9.392	0	0	0
2	19	1	""	"sp7"	18440	7570	110	945	979	295	30	168	168	191	130	68	100	98	0	577	561	169	30	67	67	73	33	45	100	100	0	1.524	1.642	1.609	1.648	1.570	1.785	0.760	96	608	95	1287	1305	0.608	777	510	811	494	93964	53894	6.062	14.788	0	0	0
2	20	1	""	"sp7"	18840	7560	100	1182	1202	357	29	186	186	236	648	274	83	21	0	634	626	150	23	69	69	88	336	381	89	18	0	1.763	1.824	1.881	1.797	1.552	2.037	0.792	87	529	94	1561	1573	0.818	996	565	1016	557	104544	54457	1.491	1.601	-100	0	1
2	1	2	""	"ara"	11250	7970	150	183	209	131	62	170	170	197	147	74	10	3	0	78	81	30	37	73	73	78	35	44	14	4	0	2.600	4.875	2.962	3.058	3.352	9.356	0.171	156	1272	100	18	47	1.379	13	5	39	8	32605	12676	0.082	0.086	-100	0	1
2	2	2	""	"ara"	11650	7970	150	196	207	103	49	178	178	197	114	57	15	4	0	82	91	46	50	74	74	79	35	44	23	8	0	2.250	1.706	2.846	2.924	3.563	15.749	0.034	156	1272	100	26	46	1.170	18	8	29	17	32303	14266	0.088	0.343	-100	0	1
2	3	2	""	"ara"	12050	7970	150	180	238	220	92	182	182	209	151	72	16	3	0	87	94	45	47	76	76	83	42	50	24	6	0	-0.182	3.111	3.731	3.417	5.596	10.593	0.129	156	1272	100	9	74	Error	-2	11	56	18	37068	14687	0.192	0.262	-100	0	1
2	4	2	""	"ara"	12450	7970	150	192	208	118	56	190	190	229	236	103	5	1	0	78	82	34	41	75	75	85	65	76	4	0	0	0.667	2.571	3.778	3.269	3.133	6.442	0.460	156	1272	100	5	25	-0.584	2	3	18	7	32522	12718	-0.089	-0.046	-100	0	1
2	5	2	""	"hmga1"	12850	7980	140	13745	12709	4464	35	178	178	212	450	212	100	100	0	8866	8176	3104	37	74	74	87	191	219	100	100	0	1.543	1.547	1.557	1.578	1.246	1.533	0.976	153	1115	92	22359	20633	0.626	13567	8792	12531	8102	1944462	1250946	27.771	42.351	0	0	0
2	6	2	""	"hmga1"	13250	7980	140	13919	13234	3861	29	180	180	211	155	73	100	100	0	8872	8486	2741	32	74	74	81	45	55	100	100	0	1.562	1.552	1.559	1.571	1.143	1.536	0.983	149	1119	88	22537	21466	0.643	13739	8798	13054	8412	1971905	1264365	84.019	186.778	0	0	0
2	7	2	""	"hmga1"	13650	7980	130	12470	12216	4243	34	177	177	234	386	164	100	100	0	8140	7803	2880	36	75	75	110	680	618	100	100	0	1.524	1.558	1.592	1.577	1.184	1.547	0.975	147	877	95	20358	19767	0.608	12293	8065	12039	7728	1795788	1146979	31.041	11.313	0	0	0
2	8	2	""	"hmga1"	14050	7980	140	11875	11852	3962	33	164	164	202	238	117	100	100	0	7761	7606	2692	35	72	72	81	76	93	100	100	0	1.523	1.551	1.547	1.569	1.189	1.542	0.980	154	1114	90	19400	19222	0.607	11711	7689	11688	7534	1825188	1171372	48.950	99.013	0	0	0
2	9	2	""	"cdkn1a"	14450	7970	150	3053	3117	876	28	174	174	224	384	171	100	100	0	1039	1058	319	30	72	72	82	95	115	99	99	0	2.977	2.985	3.026	3.044	1.385	3.054	0.915	169	1223	91	3846	3929	1.574	2879	967	2943	986	526724	178830	7.534	10.274	0	0	0
2	10	2	""	"cdkn1a"	14850	7970	150	3132	3145	848	26	184	184	198	109	55	100	100	0	1060	1071	301	28	73	73	77	31	40	100	100	0	2.987	2.967	2.981	2.995	1.325	3.058	0.914	172	1220	92	3935	3959	1.579	2948	987	2961	998	540937	184220	27.037	32.065	0	0	0
2	11	2	""	"cdkn1a"	15250	7970	140	3269	3245	853	26	178	178	209	170	81	100	100	0	1131	1121	333	29	73	73	78	43	55	100	100	0	2.922	2.927	2.864	2.977	1.318	2.981	0.916	165	1103	93	4149	4115	1.547	3091	1058	3067	1048	535373	184981	17.859	24.256	0	0	0
2	12	2	""	"cdkn1a"	15650	7970	140	3187	3183	849	26	188	188	272	641	235	100	98	0	1118	1125	322	28	74	74	139	967	695	57	0	0	2.873	2.850	2.896	2.870	1.307	2.356	0.657	166	1102	93	4043	4046	1.523	2999	1044	2995	1051	528343	186669	4.541	1.020	0	0	0
2	13	2	""	"hmga2"	16050	7970	120	2485	2469	841	34	209	209	308	651	211	99	85	0	1615	1646	662	40	82	82	144	664	461	92	60	0	1.485	1.445	1.421	1.495	1.506	1.184	0.864	134	778	90	3809	3824	0.570	2276	1533	2260	1564	330788	220627	3.320	2.262	0	0	0
2	14	2	""	"hmga2"	16450	7970	130	2516	2583	853	33	227	227	267	214	80	100	100	0	1648	1664	584	35	78	78	90	100	111	100	100	0	1.458	1.485	1.503	1.492	1.325	1.506	0.898	137	891	93	3859	3942	0.544	2289	1570	2356	1586	353937	228010	10.822	15.740	0	0	0
2	15	2	""	"hmga2"	16850	7970	130	2298	2273	802	35	236	236	280	202	72	100	99	0	1436	1525	647	42	81	81	95	77	81	100	100	0	1.522	1.411	1.446	1.442	1.348	1.399	0.894	141	879	92	3417	3481	0.606	2062	1355	2037	1444	320554	215019	9.866	18.571	0	0	0
2	16	2	""	"hmga2"	17250	7970	140	2254	2306	835	36	201	201	236	202	85	100	97	0	1524	1548	651	42	75	75	87	72	82	98	97	0	1.417	1.429	1.468	1.503	1.584	1.419	0.831	150	1110	86	3502	3578	0.503	2053	1449	2105	1473	345927	232262	10.248	20.292	0	0	0
2	17	2	""	"sp2"	17660	7970	100	9221	8991	2024	22	170	170	187	105	56	100	100	0	4822	4556	1010	22	71	71	77	44	57	100	100	0	1.905	1.967	1.950	1.967	1.165	1.975	0.975	83	537	95	13802	13306	0.930	9051	4751	8821	4485	746290	378136	83.848	101.795	0	0	0
2	18	2	""	"sp2"	18060	7970	110	8465	8335	2266	27	165	165	177	100	56	100	100	0	4299	4277	1115	26	70	70	74	30	40	100	100	0	1.963	1.942	1.992	1.931	1.164	1.963	0.972	92	612	95	12529	12377	0.973	8300	4229	8170	4207	766775	393491	81.580	140.100	0	0	0
2	19	2	""	"sp2"	18440	7960	110	8704	8111	3284	40	174	174	224	235	104	100	100	0	4432	4029	1795	44	71	71	85	65	76	100	98	0	1.956	2.005	2.023	2.231	1.453	1.983	0.970	105	595	86	12891	11895	0.968	8530	4361	7937	3958	851686	423029	33.562	60.677	0	0	0
2	20	2	""	"sp2"	18840	7950	120	8682	8398	2384	28	188	188	224	214	95	100	100	0	4448	4171	1263	30	71	71	82	98	119	99	99	0	1.941	2.002	2.011	2.068	1.378	1.993	0.971	101	811	79	12871	12310	0.957	8494	4377	8210	4100	848155	421278	38.196	41.724	0	0	0
2	1	3	""	"cenpb"	11250	8380	150	3285	3322	929	27	164	164	190	158	83	100	100	0	2539	2443	726	29	73	73	78	37	47	100	100	0	1.266	1.332	1.332	1.345	1.283	1.333	0.938	174	1218	94	5587	5528	0.340	3121	2466	3158	2370	577993	424998	19.823	63.919	0	0	0
2	2	3	""	"cenpb"	11650	8370	140	3534	3897	3206	82	172	172	201	181	90	99	99	0	2626	2720	2572	94	74	74	82	44	53	100	99	0	1.317	1.408	1.331	1.392	1.392	1.624	0.739	164	1096	88	5914	6371	0.397	3362	2552	3725	2646	639105	446119	20.420	59.955	0	0	0
2	3	3	""	"cenpb"	12050	8370	150	3480	3475	933	26	175	175	198	139	70	100	100	0	2496	2491	674	27	74	74	80	37	46	100	100	0	1.365	1.365	1.366	1.368	1.301	1.379	0.927	169	1219	88	5727	5717	0.449	3305	2422	3300	2417	587262	421037	23.576	65.162	0	0	0
2	4	3	""	"cenpb"	12450	8370	150	3315	3438	1809	52	194	194	272	684	251	99	95	0	2448	2383	796	33	75	75	98	243	247	99	98	0	1.315	1.406	1.378	1.383	1.427	1.616	0.830	181	1211	93	5494	5552	0.395	3121	2373	3244	2308	622232	431404	4.629	9.403	0	0	0
2	5	3	""	"hmgn1"	12850	8370	140	2460	2456	629	25	174	174	201	206	102	100	100	0	2199	2235	583	26	73	73	87	227	260	100	100	0	1.075	1.056	1.028	1.052	1.304	1.057	0.905	161	1107	92	4412	4444	0.104	2286	2126	2282	2162	395388	359793	10.947	9.463	0	0	0
2	6	3	""	"hmgn1"	13250	8370	140	2468	2430	778	32	174	174	197	134	68	100	100	0	2185	2194	710	32	74	74	79	35	44	100	100	0	1.087	1.064	1.042	1.054	1.282	1.067	0.930	160	1108	92	4405	4376	0.120	2294	2111	2256	2120	388735	351081	16.664	60.429	0	0	0
2	7	3	""	"hmgn1"	13650	8370	140	2472	3093	2802	90	180	180	226	340	150	100	97	0	2015	2474	2359	95	74	74	98	388	395	99	92	0	1.181	1.214	1.187	1.203	1.405	1.173	0.895	159	1105	92	4233	5313	0.240	2292	1941	2913	2400	491726	393400	8.432	6.124	0	0	0
2	8	3	""	"hmgn1"	14050	8370	150	2303	2246	737	32	167	167	187	157	83	100	100	0	2054	2011	691	34	70	70	75	31	41	100	100	0	1.077	1.071	1.087	1.067	1.326	1.072	0.921	169	1223	91	4120	4020	0.107	2136	1984	2079	1941	379587	339779	13.115	62.452	0	0	0
2	9	3	""	"chi3l3"	14440	8370	150	192	199	92	46	159	159	179	106	59	20	5	0	84	91	42	46	70	70	76	33	43	32	12	0	2.357	1.905	2.714	2.886	4.004	22.319	0.012	156	1272	100	47	61	1.237	33	14	40	21	31022	14232	0.189	0.455	-100	0	1
2	10	3	""	"chi3l3"	14840	8370	150	193	223	136	60	179	179	202	141	69	17	5	0	100	105	44	41	72	72	79	38	48	38	13	0	0.500	1.333	2.462	2.368	4.669	12.962	0.085	156	1272	100	42	77	-1.000	14	28	44	33	34728	16372	0.149	0.684	-100	0	1
2	11	3	""	"chi3l3"	15250	8270	90	2796	3915	3921	100	176	176	200	135	67	98	96	0	1735	3760	6501	172	75	75	82	49	59	94	87	0	1.578	1.015	1.638	1.966	2.856	0.687	0.867	57	389	75	4280	7424	0.658	2620	1660	3739	3685	223137	214300	27.519	75.061	0	0	0
2	12	3	""	"chi3l3"	15640	8360	150	171	196	141	71	181	181	208	129	62	12	1	0	78	82	33	40	74	74	79	41	51	11	3	0	-2.500	1.875	4.192	3.225	4.645	6.386	0.140	156	1272	100	-6	23	Error	-10	4	15	8	30517	12837	-0.093	0.073	-100	0	1
2	13	3	""	"hmgp"	16020	8400	170	4176	5238	3341	63	195	195	227	195	85	100	100	0	2596	3241	2197	67	76	76	86	125	145	100	99	0	1.580	1.593	1.579	1.664	1.436	1.576	0.964	205	1615	68	6501	8208	0.660	3981	2520	5043	3165	1073750	664398	25.697	25.240	-100	0	0
2	14	3	""	"hmgp"	16450	8370	130	8270	8179	2382	29	217	217	248	153	61	100	100	0	5068	5142	1588	30	79	79	88	43	48	100	100	0	1.614	1.573	1.599	1.586	1.199	1.569	0.970	139	885	95	13042	13025	0.691	8053	4989	7962	5063	1136849	714698	51.837	117.535	0	0	0
2	15	3	""	"hmgp"	16850	8360	130	7587	7449	2180	29	225	225	261	172	65	100	100	0	4859	4762	1481	31	83	83	99	218	220	100	100	0	1.541	1.544	1.574	1.548	1.180	1.534	0.957	146	878	95	12138	11903	0.624	7362	4776	7224	4679	1087546	695182	41.791	21.390	0	0	0
2	16	3	""	"hmgp"	17250	8360	130	7821	7771	2216	28	188	188	213	128	60	100	100	0	4911	4849	1469	30	74	74	80	37	46	100	100	0	1.578	1.588	1.584	1.598	1.135	1.576	0.980	151	873	96	12470	12358	0.658	7633	4837	7583	4775	1173466	732184	59.047	128.892	0	0	0
2	17	3	""	"chop10"	17650	8360	130	8646	8325	1884	22	173	173	203	247	121	100	100	0	3325	3138	776	24	73	73	78	37	47	100	100	0	2.605	2.660	2.638	2.679	1.163	2.661	0.972	148	876	90	11725	11217	1.381	8473	3252	8152	3065	1232099	464395	32.883	82.703	0	0	0
2	18	3	""	"chop10"	18050	8360	130	7993	7837	1860	23	169	169	187	115	61	100	100	0	3033	2981	779	26	69	69	72	26	36	100	100	0	2.640	2.633	2.618	2.655	1.172	2.633	0.970	147	877	90	10788	10580	1.401	7824	2964	7668	2912	1152003	438230	66.522	111.885	0	0	0
2	19	3	""	"chop10"	18450	8360	130	8156	7886	1798	22	165	165	181	108	59	100	100	0	3041	2952	748	25	69	69	73	30	41	100	100	0	2.689	2.678	2.694	2.702	1.153	2.674	0.976	151	873	90	10963	10604	1.427	7991	2972	7721	2883	1190813	445726	71.343	95.967	0	0	0
2	20	3	""	"chop10"	18850	8360	140	8091	7807	2050	26	179	179	213	232	108	100	100	0	3145	2879	834	28	69	69	77	58	75	100	100	0	2.572	2.715	2.712	2.742	1.168	2.711	0.972	156	1112	89	10988	10438	1.363	7912	3076	7628	2810	1217876	449115	32.733	48.310	0	0	0
2	1	4	""	"hmox1"	11260	8780	140	3817	3679	1489	40	199	199	222	127	57	100	100	0	1714	1673	775	46	77	77	83	43	51	100	100	0	2.210	2.180	2.221	2.267	1.340	2.152	0.947	137	1131	95	5255	5076	1.144	3618	1637	3480	1596	504027	229195	27.220	36.977	0	0	0
2	2	4	""	"hmox1"	11650	8780	130	4287	4168	884	21	208	208	257	406	157	100	100	0	1841	1815	458	25	80	80	95	189	198	100	99	0	2.316	2.282	2.264	2.313	1.295	2.265	0.879	132	896	95	5840	5695	1.212	4079	1761	3960	1735	550193	239554	9.633	9.101	0	0	0
2	3	4	""	"hmox1"	12050	8780	140	4339	4319	779	18	197	197	220	137	62	100	100	0	1900	1908	430	22	82	82	87	40	45	100	100	0	2.278	2.257	2.244	2.290	1.282	2.500	0.918	146	1122	91	5960	5948	1.188	4142	1818	4122	1826	630518	278518	29.920	45.525	0	0	0
2	4	4	""	"hmox1"	12450	8780	140	4067	3946	1445	36	214	214	255	225	88	100	100	0	1766	1726	760	44	81	81	92	66	71	100	100	0	2.287	2.269	2.273	2.407	1.372	2.226	0.941	158	1110	94	5538	5377	1.193	3853	1685	3732	1645	623492	272687	16.404	24.758	0	0	0
2	5	4	""	"ckm"	12850	8770	130	996	1003	314	31	202	202	254	227	89	95	85	0	695	721	240	33	85	85	101	58	57	99	98	0	1.302	1.259	1.272	1.273	1.915	1.333	0.754	140	888	86	1404	1437	0.381	794	610	801	636	140373	100945	3.300	10.690	0	0	0
2	6	4	""	"ckm"	13250	8770	140	1106	1309	1531	116	197	197	226	146	64	99	96	0	727	729	276	37	77	77	84	48	57	100	100	0	1.398	1.706	1.369	1.480	1.926	5.715	0.210	147	1121	86	1559	1764	0.483	909	650	1112	652	192438	107117	7.418	13.438	0	0	0
2	7	4	""	"ckm"	13650	8770	140	988	1064	652	61	191	191	224	177	79	99	93	0	686	741	704	95	76	76	83	50	60	100	100	0	1.307	1.313	1.337	1.339	1.593	1.185	0.730	141	1127	93	1407	1538	0.386	797	610	873	665	149988	104500	4.746	13.160	0	0	0
2	8	4	""	"ckm"	14040	8770	130	868	916	342	37	173	173	194	136	70	99	95	0	598	634	220	34	75	75	80	48	60	100	100	0	1.329	1.329	1.326	1.276	1.556	1.451	0.770	146	874	91	1218	1302	0.410	695	523	743	559	133666	92521	5.309	11.542	0	0	0
2	9	4	""	"hspa4"	14450	8770	140	3394	3395	999	29	166	166	191	179	93	100	100	0	3125	2985	923	30	74	74	79	36	45	100	100	0	1.058	1.109	1.104	1.121	1.265	1.107	0.948	150	1118	95	6279	6140	0.081	3228	3051	3229	2911	509268	447706	17.899	80.722	0	0	0
2	10	4	""	"hspa4"	14850	8770	140	3526	3500	955	27	194	194	232	234	100	100	100	0	3085	3007	839	27	78	78	92	174	189	100	100	0	1.108	1.129	1.140	1.136	1.294	1.130	0.927	149	1119	94	6339	6235	0.148	3332	3007	3306	2929	521472	448098	13.966	16.753	0	0	0
2	11	4	""	"hspa4"	15250	8770	140	3572	3527	990	28	188	188	281	1142	406	99	83	0	3125	3019	853	28	76	76	125	1263	1010	96	72	0	1.110	1.135	1.131	1.139	1.252	0.967	0.851	154	1114	96	6433	6282	0.151	3384	3049	3339	2943	543143	464890	2.842	2.291	0	0	0
2	12	4	""	"hspa4"	15650	8770	140	3403	3428	928	27	184	184	210	135	64	100	100	0	2939	2948	835	28	75	75	81	39	48	100	100	0	1.124	1.129	1.116	1.133	1.241	1.125	0.945	157	1107	93	6083	6117	0.169	3219	2864	3244	2873	538132	462862	23.837	73.513	0	0	0
2	13	4	""	"clca1"	16050	8770	120	477	519	211	40	198	198	235	241	102	61	16	0	253	266	97	36	74	74	87	174	200	53	6	0	1.559	1.672	1.728	1.517	2.493	3.005	0.334	107	795	76	458	513	0.641	279	179	321	192	55546	28465	1.178	1.029	-100	0	1
2	14	4	""	"clca1"	16450	8770	130	430	456	157	34	186	186	214	179	83	73	25	0	242	248	89	35	75	75	79	28	35	99	96	0	1.461	1.561	1.497	1.485	2.465	2.771	0.347	126	902	94	411	443	0.547	244	167	270	173	57442	31193	1.352	6.036	0	0	0
2	15	4	""	"clca1"	16850	8770	130	469	478	184	38	201	201	233	145	62	76	41	0	221	236	102	43	76	76	84	39	46	90	80	0	1.848	1.731	1.645	1.764	3.589	3.823	0.220	114	901	57	413	437	0.886	268	145	277	160	54543	26943	1.690	3.897	-100	0	1
2	16	4	""	"clca1"	17250	8770	120	405	445	190	42	179	179	214	179	83	64	23	0	227	237	100	42	73	73	81	53	65	83	68	0	1.468	1.622	1.565	1.709	2.690	3.663	0.318	122	772	85	380	430	0.554	226	154	266	164	54317	28928	1.291	2.943	-100	0	1
2	17	4	""	"hyp prot loc"	17650	8760	130	53286	52271	12336	23	177	177	191	100	52	100	100	25	21198	21334	6068	28	69	69	74	27	36	100	100	0	2.514	2.450	2.480	2.492	1.126	2.414	0.990	152	872	96	74238	73359	1.330	53109	21129	52094	21265	7945156	3242814	520.800	787.407	0	0	0
2	18	4	""	"hyp prot loc"	18050	8760	130	54625	51533	12680	24	164	164	181	103	56	100	100	14	21080	21097	5973	28	70	70	81	249	307	100	100	0	2.592	2.443	2.469	2.473	1.117	2.418	0.987	148	876	89	75471	72396	1.374	54461	21010	51369	21027	7626919	3122409	498.563	84.402	0	0	0
2	19	4	""	"hyp prot loc"	18450	8760	130	54919	52285	12270	23	165	165	185	112	60	100	100	18	22275	21241	5693	26	71	71	76	30	39	100	100	0	2.466	2.462	2.475	2.490	1.113	2.436	0.991	154	870	95	76958	73290	1.302	54754	22204	52120	21170	8051902	3271085	465.179	705.500	0	0	0
2	20	4	""	"hyp prot loc"	18850	8760	140	54062	51748	12649	24	162	162	184	128	69	100	100	16	21203	20964	5854	27	69	69	78	109	139	100	100	0	2.550	2.469	2.497	2.492	1.096	2.444	0.989	159	1109	89	75034	72481	1.350	53900	21134	51586	20895	8227905	3333278	402.844	191.615	0	0	0
2	1	5	""	"col4a1"	11250	9180	130	585	603	210	34	187	187	203	111	54	93	85	0	366	384	133	34	74	74	79	35	44	100	97	0	1.363	1.342	1.311	1.252	2.090	1.702	0.505	133	895	89	690	726	0.447	398	292	416	310	80232	51049	3.604	8.714	0	0	0
2	2	5	""	"col4a1"	11640	9180	140	604	635	235	37	194	194	219	135	61	93	78	0	372	378	127	33	75	75	82	55	67	96	92	0	1.380	1.455	1.335	1.398	2.119	1.848	0.508	135	1133	93	707	744	0.465	410	297	441	303	85685	51051	3.081	5.382	0	0	0
2	3	5	""	"col4a1"	12050	9170	140	613	640	215	33	191	191	215	131	60	94	82	0	369	375	130	34	75	75	82	41	50	98	97	0	1.435	1.497	1.553	1.489	1.982	1.911	0.538	137	1131	90	716	749	0.521	422	294	449	300	87687	51351	3.244	7.146	0	0	0
2	4	5	""	"col4a1"	12440	9170	130	585	884	2225	251	194	194	221	151	68	92	70	0	359	388	249	64	76	76	83	46	55	98	97	0	1.382	2.212	1.503	1.486	2.171	8.423	0.536	144	878	86	674	1002	0.467	391	283	690	312	127278	55881	4.391	6.630	0	0	0
2	5	5	""	"icsbp1"	12850	9170	130	2593	2606	593	22	212	212	247	154	62	100	100	0	1850	1857	413	22	86	86	92	45	48	100	100	0	1.350	1.352	1.341	1.347	1.270	1.361	0.925	150	874	93	4145	4165	0.433	2381	1764	2394	1771	390949	278490	15.318	39.222	0	0	0
2	6	5	""	"icsbp1"	13250	9180	130	2590	2586	622	24	283	283	323	220	68	100	100	0	1660	1730	408	23	102	102	112	56	50	100	100	0	1.481	1.415	1.449	1.406	1.316	1.438	0.903	145	879	92	3865	3931	0.567	2307	1558	2303	1628	374964	250879	10.286	28.893	0	0	0
2	7	5	""	"icsbp1"	13650	9170	130	2793	2805	683	24	236	236	325	379	116	100	99	0	1869	1891	500	26	88	88	129	215	166	100	100	0	1.436	1.425	1.415	1.419	1.285	1.439	0.906	151	873	89	4338	4372	0.522	2557	1781	2569	1803	423601	285539	6.544	8.195	0	0	0
2	8	5	""	"icsbp1"	14050	9170	140	2595	2640	607	22	188	188	212	125	58	100	100	0	1928	1911	417	21	78	78	83	38	45	100	100	0	1.301	1.338	1.332	1.336	1.283	1.362	0.925	151	1117	90	4257	4285	0.380	2407	1850	2452	1833	398642	288600	19.424	48.105	0	0	0
2	9	5	""	"sp1"	14450	9180	110	31111	30576	7224	23	184	184	204	120	58	100	100	0	11987	11577	3030	26	75	75	80	36	45	100	100	0	2.596	2.642	2.651	2.703	1.205	2.629	0.985	106	598	95	42839	41894	1.376	30927	11912	30392	11502	3241100	1227174	253.100	319.361	0	0	0
2	10	5	""	"sp1"	14840	9180	110	31458	30320	7655	25	201	201	231	194	83	100	100	0	11464	11503	3313	28	78	78	84	48	57	100	100	0	2.745	2.636	2.655	2.683	1.148	2.612	0.985	104	600	95	42643	41544	1.457	31257	11386	30119	11425	3153324	1196274	155.098	237.896	0	0	0
2	11	5	""	"sp1"	15250	9170	120	30684	29081	8167	28	209	209	247	250	101	100	100	0	11707	11012	3403	30	77	77	103	407	395	100	100	0	2.620	2.640	2.646	2.721	1.231	2.626	0.977	113	803	92	42105	39807	1.390	30475	11630	28872	10935	3286195	1244354	115.336	26.803	0	0	0
2	12	5	""	"sp1"	15640	9160	110	30836	30579	7299	23	186	186	217	173	79	100	100	0	11797	11591	3028	26	75	75	83	45	54	100	100	0	2.615	2.639	2.634	2.673	1.113	2.624	0.990	107	597	95	42372	41909	1.387	30650	11722	30393	11516	3271994	1240255	175.503	255.733	0	0	0
2	13	5	""	"col4a3"	16050	9170	140	418	423	173	40	181	181	206	146	70	70	31	0	219	221	74	33	72	72	81	82	101	79	34	0	1.612	1.624	1.639	1.549	2.533	3.973	0.260	132	1130	75	384	391	0.689	237	147	242	149	55879	29183	1.486	1.707	-100	0	1
2	14	5	""	"col4a3"	16450	9170	120	382	404	169	41	179	179	198	115	58	69	42	0	211	221	80	36	74	74	78	31	39	95	85	0	1.482	1.531	1.628	1.490	2.949	2.769	0.296	115	790	76	340	372	0.568	203	137	225	147	46492	25470	1.791	4.613	-100	0	1
2	15	5	""	"col4a3"	16850	9170	120	419	440	140	31	196	196	224	136	60	77	35	0	206	221	84	38	76	76	80	36	45	94	79	0	1.715	1.683	1.774	1.712	2.574	3.110	0.264	104	796	44	353	389	0.778	223	130	244	145	45767	22974	1.588	3.917	-100	0	1
2	16	5	""	"col4a3"	17260	9180	130	513	544	254	46	247	247	296	215	72	67	21	0	211	221	87	39	81	81	94	89	94	67	28	0	2.046	2.121	2.152	2.064	3.426	6.986	0.203	52	924	31	396	437	1.033	266	130	297	140	28268	11475	1.153	1.427	-100	0	1
2	17	5	""	"idb2"	17650	9170	120	571	665	306	46	220	220	263	184	69	89	47	0	192	213	97	45	79	79	88	49	55	81	60	0	3.106	3.321	3.073	3.351	2.440	5.492	0.305	55	798	38	464	579	1.635	351	113	445	134	36577	11734	2.185	2.551	-100	0	1
2	18	5	""	"idb2"	18050	9160	120	443	454	218	48	192	192	245	573	233	6	0	0	173	182	72	39	73	73	80	47	58	77	51	0	2.510	2.404	2.697	2.503	4.032	6.587	0.156	81	823	60	351	371	1.328	251	100	262	109	36792	14742	0.365	2.170	-100	0	1
2	19	5	""	"idb2"	18460	9160	120	449	486	156	32	183	183	223	201	90	74	21	0	163	180	77	42	73	73	80	41	51	81	54	0	2.956	2.832	3.091	3.050	2.892	7.708	0.169	55	806	78	356	410	1.564	266	90	303	107	26713	9907	1.308	2.439	-100	0	1
2	20	5	""	"idb2"	18850	9160	120	484	486	140	28	181	181	222	351	158	32	0	0	164	180	75	41	71	71	79	68	86	70	40	0	3.258	2.798	2.535	3.168	3.003	5.295	0.230	40	829	74	396	414	1.704	303	93	305	109	19428	7217	0.752	1.485	-100	0	1
2	1	6	""	"cox6a2"	11250	9580	130	1110	1108	322	29	157	157	171	88	51	100	100	0	494	491	133	27	71	71	75	29	38	100	100	0	2.253	2.264	2.169	2.253	1.498	2.474	0.794	133	895	90	1376	1371	1.172	953	423	951	420	147376	65318	10.648	14.345	0	0	0
2	2	6	""	"cox6a2"	11640	9570	130	1174	1156	303	26	181	181	202	136	67	100	100	0	500	497	143	28	75	75	80	38	47	100	98	0	2.336	2.310	2.356	2.369	1.596	2.541	0.768	127	901	87	1418	1397	1.224	993	425	975	422	146766	63086	7.015	10.974	0	0	0
2	3	6	""	"cox6a2"	12050	9570	130	1056	1069	314	29	169	169	184	109	59	100	99	0	502	507	138	27	71	71	76	35	46	100	100	0	2.058	2.064	2.108	2.040	1.568	2.293	0.752	140	884	94	1318	1336	1.041	887	431	900	436	149702	71041	8.119	12.314	0	0	0
2	4	6	""	"cox6a2"	12450	9580	140	1194	1221	376	30	176	176	206	148	71	100	99	0	529	527	157	29	74	74	80	37	46	100	100	0	2.237	2.307	2.306	2.307	1.504	2.541	0.786	144	1120	93	1473	1498	1.162	1018	455	1045	453	175817	75912	6.858	12.081	0	0	0
2	5	6	""	"ido"	12850	9570	130	444	474	226	47	186	186	211	131	62	84	48	0	208	208	66	31	74	74	83	47	56	93	68	0	1.925	2.149	2.144	2.136	2.326	4.014	0.323	72	877	70	392	422	0.945	258	134	288	134	34105	14994	2.008	2.660	-100	0	1
2	6	6	""	"ido"	13260	9570	120	472	487	186	38	202	202	223	121	54	84	54	0	178	182	66	36	82	82	90	50	55	76	47	0	2.813	2.850	3.247	3.394	3.515	5.852	0.145	46	817	37	366	385	1.492	270	96	285	100	22406	8357	2.182	1.840	-100	0	1
2	7	6	""	"ido"	13650	9570	140	451	484	213	44	215	215	353	976	276	1	0	0	187	189	76	40	85	85	172	954	554	0	0	0	2.314	2.587	2.798	2.614	2.683	1.016	0.780	70	1144	59	338	373	1.210	236	102	269	104	33859	13205	0.134	0.018	-100	0	1
2	8	6	""	"ido"	14040	9580	130	416	438	357	81	174	174	201	142	70	72	29	0	176	182	68	37	77	77	85	49	57	79	50	0	2.444	2.514	2.362	2.330	2.893	6.365	0.197	91	909	35	341	369	1.289	242	99	264	105	39851	16535	1.669	1.980	-100	0	1
2	9	6	""	"ctsd"	14450	9570	130	2804	2900	722	24	162	162	184	104	56	100	100	0	1091	1096	296	27	73	73	81	67	82	100	100	0	2.595	2.676	2.655	2.704	1.315	2.718	0.916	137	891	86	3660	3761	1.376	2642	1018	2738	1023	397298	150133	26.115	15.149	0	0	0
2	10	6	""	"ctsd"	14850	9570	130	3127	3149	702	22	195	195	220	127	57	100	100	0	1249	1222	275	22	78	78	83	36	43	100	100	0	2.504	2.582	2.606	2.587	1.311	2.654	0.913	131	897	95	4103	4098	1.324	2932	1171	2954	1144	412460	160110	23.063	31.639	0	0	0
2	11	6	""	"ctsd"	15250	9570	130	2937	2927	738	25	192	192	235	494	210	100	99	0	1140	1123	300	26	75	75	91	234	257	99	97	0	2.577	2.610	2.613	2.648	1.375	2.656	0.903	137	887	94	3810	3783	1.366	2745	1065	2735	1048	401025	153800	5.449	4.410	0	0	0
2	12	6	""	"ctsd"	15650	9570	140	2721	2741	679	24	184	184	223	258	115	100	100	0	1059	1053	318	30	74	74	81	43	53	100	100	0	2.576	2.612	2.636	2.683	1.377	2.657	0.892	156	1112	95	3522	3536	1.365	2537	985	2557	979	427534	164190	9.760	22.605	0	0	0
2	13	6	""	"ifi1"	16050	9570	140	632	750	388	51	175	175	214	229	107	90	49	0	384	391	140	35	75	75	83	101	121	93	76	0	1.479	1.820	1.687	1.653	2.207	2.351	0.613	159	1102	92	766	891	0.565	457	309	575	316	119208	62107	2.341	3.050	-100	0	1
2	14	6	""	"ifi1"	16440	9570	130	612	669	344	51	196	196	243	449	184	44	6	0	395	408	146	35	77	77	91	231	253	69	17	0	1.308	1.429	1.394	1.313	2.234	2.022	0.730	145	875	93	734	804	0.387	416	318	473	331	96987	59147	0.949	1.372	-100	0	1
2	15	6	""	"ifi1"	16850	9570	140	627	662	243	36	209	209	258	281	108	77	22	0	361	382	133	34	78	78	87	70	80	98	90	0	1.477	1.490	1.460	1.418	1.875	2.286	0.517	144	1124	90	701	757	0.563	418	283	453	304	95381	54978	1.438	4.214	-100	0	1
2	16	6	""	"ifi1"	17260	9560	160	642	1148	3448	300	230	230	281	258	91	78	33	0	328	365	369	101	79	79	118	1039	880	0	0	0	1.655	3.210	1.691	1.925	3.272	1.508	0.031	153	1527	83	661	1204	0.727	412	249	918	286	175573	55896	3.360	0.238	-100	0	1
2	17	6	""	"nars"	17650	9570	120	1094	1184	437	36	264	264	408	1183	289	26	0	0	600	641	267	41	85	85	204	2302	1128	0	0	0	1.612	1.655	1.622	1.641	1.738	2.393	0.611	122	794	92	1345	1476	0.689	830	515	920	556	144401	78149	0.656	0.190	-100	0	1
2	18	6	""	"nars"	18050	9570	120	1059	1110	451	40	242	242	290	210	72	96	89	0	604	613	248	40	80	80	89	41	46	98	98	0	1.559	1.629	1.617	1.639	1.754	1.982	0.664	118	794	95	1341	1401	0.641	817	524	868	533	130924	72325	3.905	12.780	0	0	0
2	19	6	""	"nars"	18450	9570	120	997	1106	426	38	212	212	260	330	126	96	62	0	578	624	293	46	78	78	86	65	75	98	96	0	1.570	1.637	1.594	1.637	1.753	2.198	0.585	128	784	94	1285	1440	0.651	785	500	894	546	141616	79883	2.564	8.277	0	0	0
2	20	6	""	"nars"	18850	9570	130	982	1124	548	48	221	221	266	246	92	96	76	0	567	644	290	45	78	78	87	54	62	100	100	0	1.556	1.595	1.588	1.522	1.712	2.010	0.689	126	898	91	1250	1469	0.638	761	489	903	566	141587	81102	3.488	10.315	0	0	0
2	1	7	""	"ifi47"	11260	9990	100	289	349	232	66	171	171	186	115	61	51	19	0	208	227	92	40	76	76	81	41	50	92	78	0	0.894	1.179	0.932	1.242	4.055	5.342	0.067	41	537	57	250	329	-0.162	118	132	178	151	14323	9327	1.417	3.561	-100	0	1
2	2	7	""	"ifi47"	11650	9970	120	371	428	262	61	179	179	202	125	61	79	31	0	207	217	71	32	74	74	93	295	317	3	0	0	1.444	1.741	1.913	1.495	2.537	4.868	0.107	29	825	33	325	392	0.530	192	133	249	143	12416	6297	1.808	0.420	-100	0	1
2	3	7	""	"ifi47"	12030	9970	110	353	402	196	48	180	180	207	138	66	62	18	0	233	229	85	37	76	76	81	32	39	92	81	0	1.102	1.451	0.984	1.050	3.173	14.332	0.013	27	625	59	330	375	0.140	173	157	222	153	10857	6196	1.413	4.625	-100	0	1
2	4	7	""	"ifi47"	12460	9970	110	360	365	127	34	197	197	231	185	80	37	12	0	214	203	68	33	76	76	88	78	88	66	41	0	1.181	1.323	1.336	1.099	3.866	9.507	0.024	24	642	47	301	295	0.240	163	138	168	127	8748	4875	0.724	1.474	-100	0	1
2	5	7	""	"procr"	12850	9970	130	1036	1073	336	31	172	172	216	582	269	83	18	0	627	642	171	26	75	75	79	35	44	100	100	0	1.565	1.589	1.541	1.551	1.573	1.751	0.765	138	890	89	1416	1468	0.646	864	552	901	567	148054	88590	1.473	16.086	0	0	0
2	6	7	""	"procr"	13250	9970	120	1078	1090	328	30	185	185	205	116	56	100	99	0	589	615	175	28	75	75	81	43	53	100	100	0	1.737	1.676	1.704	1.637	1.551	1.833	0.755	130	782	95	1407	1445	0.797	893	514	905	540	141650	79994	7.629	12.419	0	0	0
2	7	7	""	"procr"	13650	9970	130	1053	1071	302	28	199	199	242	304	125	97	78	0	580	596	164	27	82	82	93	103	110	100	97	0	1.715	1.696	1.809	1.679	1.625	1.930	0.711	142	886	85	1352	1386	0.778	854	498	872	514	152124	84633	2.727	4.883	0	0	0
2	8	7	""	"procr"	14050	9970	130	1074	1053	263	24	175	175	201	144	71	99	99	0	566	594	181	30	75	75	80	45	56	100	99	0	1.831	1.692	1.699	1.713	1.568	1.777	0.781	146	878	88	1390	1397	0.873	899	491	878	519	153810	86769	5.917	11.422	0	0	0
2	9	7	""	"sp8"	14450	9970	110	3549	3526	847	24	170	170	190	113	59	100	100	0	2105	1986	508	25	76	76	80	30	37	100	100	0	1.665	1.757	1.780	1.787	1.292	1.767	0.948	91	617	89	5408	5266	0.736	3379	2029	3356	1910	320877	180698	29.522	63.533	0	0	0
2	10	7	""	"sp8"	14850	9970	100	3943	3861	919	23	228	228	255	158	61	100	100	0	2049	1977	504	25	84	84	93	53	56	100	100	0	1.891	1.919	1.958	1.947	1.251	1.932	0.939	92	524	95	5680	5526	0.919	3715	1965	3633	1893	355237	181854	22.823	35.547	0	0	0
2	11	7	""	"sp8"	15250	9970	100	3802	3591	853	23	209	209	244	197	80	100	100	0	1955	1926	503	26	80	80	91	64	70	100	100	0	1.916	1.832	1.847	1.848	1.285	1.845	0.921	95	521	94	5468	5228	0.938	3593	1875	3382	1846	341127	182962	16.990	28.672	0	0	0
2	12	7	""	"sp8"	15650	9970	110	3595	3528	951	26	205	205	241	166	68	100	100	0	1810	1758	529	30	86	86	96	56	58	100	100	0	1.966	1.987	1.967	2.025	1.308	1.999	0.927	101	603	95	5114	4995	0.975	3390	1724	3323	1672	356307	177594	19.801	29.679	0	0	0
2	13	7	""	"krt2-6a"	16070	9950	80	519	643	470	73	225	225	266	177	66	84	26	0	145	178	99	55	85	85	90	41	45	73	36	0	4.900	4.495	5.757	4.464	2.993	8.238	0.189	19	337	16	354	511	2.293	294	60	418	93	12208	3377	2.130	2.146	-100	0	1
2	14	7	""	"krt2-6a"	16400	10000	70	501	1482	2814	189	231	231	451	1672	370	13	13	0	178	1162	2738	235	90	90	317	2215	698	13	13	0	3.068	1.167	2.693	3.574	3.954	1.054	0.961	15	216	72	358	2323	1.617	270	88	1251	1072	22232	17423	0.617	0.381	-100	0	1
2	15	7	""	"krt2-6a"	16840	9960	150	276	296	139	46	236	236	327	446	136	1	0	0	111	125	56	44	80	80	99	127	128	9	0	0	1.290	1.333	2.300	2.282	3.223	3.286	0.670	156	1272	100	71	105	0.367	40	31	60	45	46248	19435	-0.070	0.205	-100	0	1
2	16	7	""	"krt2-6a"	17240	9960	150	268	286	134	46	230	230	308	349	113	3	0	0	103	113	46	40	79	79	96	86	89	14	0	0	1.583	1.647	2.419	2.745	3.580	6.907	0.455	156	1272	100	62	90	0.663	38	24	56	34	44595	17602	-0.063	0.198	-100	0	1
2	17	7	""	"spi"	17660	9930	70	644	826	516	62	257	257	320	233	72	75	43	0	157	177	94	53	85	85	111	117	105	29	7	0	5.375	6.185	6.010	5.339	3.208	14.091	0.116	41	183	47	459	661	2.426	387	72	569	92	33854	7245	2.172	0.564	-100	0	1
2	18	7	""	"spi"	18020	9970	60	293	345	206	59	224	224	290	247	85	21	6	0	93	98	41	41	85	85	93	44	47	15	6	0	8.625	9.308	4.534	5.994	3.828	12.495	0.115	32	176	100	77	134	3.109	69	8	121	13	11038	3126	0.223	0.114	-100	0	1
2	19	7	""	"spi"	18450	9920	70	517	541	158	29	200	200	245	230	93	81	27	0	145	143	40	27	77	77	84	43	51	63	45	0	4.662	5.167	4.618	5.528	3.203	20.147	0.076	11	221	0	385	407	2.221	317	68	341	66	5952	1578	1.287	1.372	-100	0	1
2	20	7	""	"spi"	18840	9960	150	209	238	145	60	214	214	257	208	80	6	2	0	84	92	44	47	73	73	83	51	61	17	4	0	-0.455	1.263	2.098	2.162	4.197	7.481	0.235	156	1272	100	6	43	Error	-5	11	24	19	37152	14385	-0.091	0.176	-100	0	1
2	1	8	""	"mmp2"	11250	10380	140	405	444	306	68	181	181	205	120	58	75	45	0	216	229	100	43	74	74	81	40	49	92	76	0	1.577	1.697	1.707	1.582	3.274	3.587	0.374	157	1094	88	366	418	0.657	224	142	263	155	69720	35967	1.992	3.700	-100	0	1
2	2	8	""	"mmp2"	11650	10380	130	458	483	198	40	198	198	229	219	95	61	16	0	229	240	89	37	79	79	85	40	47	93	81	0	1.733	1.770	1.710	1.678	3.237	3.409	0.297	136	877	87	410	446	0.793	260	150	285	161	65743	32648	1.160	3.875	-100	0	1
2	3	8	""	"mmp2"	12060	10380	130	447	461	156	33	195	195	235	492	209	7	0	0	233	239	84	35	80	80	89	92	103	75	36	0	1.647	1.673	1.646	1.611	2.460	5.504	0.678	138	882	84	405	425	0.720	252	153	266	159	63686	33010	0.459	1.630	-100	0	1
2	4	8	""	"mmp2"	12450	10380	130	434	450	154	34	181	181	206	146	70	78	39	0	246	248	86	34	75	75	83	44	53	96	84	0	1.480	1.555	1.581	1.458	2.709	2.748	0.327	145	875	89	424	442	0.566	253	171	269	173	65226	35948	1.671	3.750	-100	0	1
2	5	8	""	"trfr"	12850	10370	120	417	433	173	39	187	187	256	594	232	4	0	0	315	322	110	34	73	73	86	84	97	95	77	0	0.950	0.988	0.983	0.955	2.369	2.201	0.351	113	797	87	472	495	-0.074	230	242	246	249	48882	36345	0.298	2.810	-100	0	1
2	6	8	""	"trfr"	13250	10370	120	409	407	148	36	177	177	200	124	62	75	43	0	342	335	106	31	75	75	80	43	53	100	96	0	0.869	0.885	0.908	0.795	2.635	1.349	0.329	114	795	85	499	490	-0.203	232	267	230	260	46420	38231	1.669	5.930	0	0	0
2	7	8	""	"trfr"	13650	10370	130	406	1037	3153	304	201	201	238	233	97	44	16	0	322	964	3950	409	79	79	95	193	203	63	13	0	0.844	0.945	0.997	0.953	3.178	0.797	0.917	147	853	67	448	1721	-0.245	205	243	836	885	152465	141772	3.429	4.503	-100	0	1
2	8	8	""	"trfr"	14050	10370	130	385	438	254	57	203	203	243	200	82	46	14	0	316	317	93	29	79	79	86	49	56	97	93	0	0.768	0.987	0.910	0.815	2.914	3.664	0.222	130	887	83	419	473	-0.381	182	237	235	238	57004	41271	0.975	4.714	-100	0	1
2	9	8	""	"nup21"	14440	10370	150	202	223	115	51	200	200	238	257	107	3	0	0	157	158	78	49	77	77	87	57	65	55	32	0	0.025	0.284	1.182	1.161	6.057	7.535	0.281	156	1272	100	82	104	-5.322	2	80	23	81	34836	24686	-0.058	1.246	-100	0	1
2	10	8	""	"nup21"	14840	10400	110	561	606	184	30	242	242	286	179	62	93	48	0	211	221	98	44	86	86	98	48	48	77	58	0	2.552	2.696	2.929	3.359	2.901	7.740	0.069	31	654	37	444	499	1.352	319	125	364	135	18781	6843	1.788	2.563	-100	0	1
2	11	8	""	"nup21"	15240	10370	150	280	310	165	53	252	252	325	656	201	0	0	0	160	171	97	56	87	87	98	83	84	46	14	0	0.384	0.690	1.296	1.286	5.754	9.349	0.643	156	1272	100	101	142	-1.381	28	73	58	84	48315	26618	-0.023	0.880	-100	0	1
2	12	8	""	"nup21"	15640	10370	150	340	388	237	61	285	285	330	294	89	12	4	0	161	180	79	43	87	87	101	137	135	26	1	0	0.743	1.108	1.962	1.619	5.224	2.404	0.541	156	1272	100	129	196	-0.429	55	74	103	93	60596	28098	0.197	0.577	-100	0	1
2	13	8	""	"igh4"	16100	10390	120	863	1048	607	57	322	322	414	538	129	50	22	0	149	214	152	71	95	95	124	184	148	25	10	0	10.019	6.101	5.926	6.395	2.838	6.773	0.308	48	832	47	595	845	3.325	541	54	726	119	50327	10251	1.178	0.489	-100	0	1
2	14	8	""	"igh4"	16420	10410	110	655	1345	2641	196	252	252	294	205	69	83	44	0	125	1072	3939	367	84	84	94	46	48	44	22	0	9.829	1.106	5.481	4.988	3.973	0.714	0.895	18	689	0	444	2081	3.297	403	41	1093	988	24216	19297	5.127	21.261	-100	0	1
2	15	8	""	"igh4"	16840	10360	150	196	205	98	47	181	181	207	131	63	13	3	0	88	91	32	35	74	74	81	38	46	21	4	0	1.071	1.412	2.872	3.221	4.555	19.647	0.022	156	1272	100	29	41	0.099	15	14	24	17	31983	14158	-0.015	0.263	-100	0	1
2	16	8	""	"igh4"	17240	10360	150	195	212	123	58	185	185	222	241	108	4	0	0	84	90	39	43	74	74	80	42	52	18	5	0	1.000	1.688	3.533	3.613	4.240	7.473	0.556	156	1272	100	20	43	0.000	10	10	27	16	33103	14054	-0.041	0.238	-100	0	1
2	17	8	""	"rb1"	17650	10370	130	2014	1962	540	27	181	181	204	164	80	100	99	0	1336	1346	411	30	71	71	77	39	50	100	100	0	1.449	1.397	1.411	1.412	1.376	1.411	0.907	133	891	94	3098	3056	0.535	1833	1265	1781	1275	260959	178979	10.720	32.538	0	0	0
2	18	8	""	"rb1"	18050	10370	120	2082	2116	541	25	169	169	212	418	197	100	100	0	1452	1473	358	24	73	73	85	148	174	100	100	0	1.387	1.391	1.441	1.384	1.297	1.577	0.857	129	783	95	3292	3347	0.472	1913	1379	1947	1400	273000	190016	4.555	9.378	0	0	0
2	19	8	""	"rb1"	18450	10370	130	1488	1510	492	32	173	173	193	122	63	100	100	0	990	993	344	34	71	71	75	31	41	100	100	0	1.431	1.450	1.501	1.449	1.417	1.489	0.859	136	888	95	2234	2259	0.517	1315	919	1337	922	205402	134990	10.795	29.613	0	0	0
2	20	8	""	"rb1"	18850	10360	150	536	568	220	38	194	194	230	251	109	71	22	0	255	276	133	48	73	73	80	55	68	87	75	0	1.879	1.842	1.688	1.807	2.568	4.841	0.231	140	1248	85	524	577	0.910	342	182	374	203	79490	38677	1.347	3.564	-100	0	1
2	1	9	""	"ly6a"	11250	10780	130	599	650	268	41	176	176	204	147	72	91	76	0	429	451	155	34	76	76	82	42	51	100	100	0	1.198	1.264	1.274	1.169	1.801	1.713	0.577	122	906	88	776	849	0.261	423	353	474	375	79294	54970	3.034	8.786	0	0	0
2	2	9	""	"ly6a"	11650	10780	120	664	859	718	83	188	188	223	306	137	78	38	0	457	507	338	66	78	78	88	115	130	96	85	0	1.256	1.564	1.487	1.424	1.984	2.070	0.687	123	774	56	855	1100	0.329	476	379	671	429	105708	62305	2.078	3.643	-100	0	1
2	3	9	""	"ly6a"	12050	10780	130	620	624	213	34	178	178	212	178	83	90	61	0	459	469	160	34	76	76	82	46	56	99	97	0	1.154	1.135	1.090	1.107	1.896	1.394	0.589	129	899	94	825	839	0.207	442	383	446	393	80494	60510	2.315	8.413	0	0	0
2	4	9	""	"ly6a"	12450	10780	130	589	622	281	45	184	184	210	132	62	89	71	0	400	416	159	38	78	78	83	33	39	99	97	0	1.258	1.296	1.327	1.195	2.123	1.871	0.480	133	891	93	727	776	0.331	405	322	438	338	82665	55288	3.121	10.091	0	0	0
2	5	9	""	"styx"	12780	10780	100	479	746	1682	225	203	203	250	338	135	27	10	0	144	231	421	182	80	80	93	49	52	60	35	0	4.313	3.596	3.904	3.932	4.237	4.233	0.834	40	567	58	340	694	2.109	276	64	543	151	29825	9247	1.467	2.816	-100	0	1
2	6	9	""	"styx"	13270	10750	90	386	393	118	30	202	202	221	119	53	78	36	0	189	203	62	30	77	77	86	63	73	89	31	0	1.643	1.516	1.304	1.585	2.814	3.239	0.136	19	400	32	296	317	0.716	184	112	191	126	7467	3849	1.445	1.857	-100	0	1
2	7	9	""	"styx"	13650	10790	100	458	475	84	17	212	212	262	417	159	0	0	0	225	205	49	23	83	83	93	52	55	90	70	0	1.732	2.156	1.806	2.323	2.140	26.314	0.105	10	584	89	388	385	0.792	246	142	263	122	4751	2053	0.511	2.154	-100	0	1
2	8	9	""	"styx"	14040	10760	140	631	1395	2018	144	257	257	318	249	78	76	35	0	227	1468	5248	357	88	88	105	148	140	47	28	0	2.691	0.825	2.396	2.597	5.826	0.223	0.170	42	1164	0	513	2518	1.428	374	139	1138	1380	58603	61647	4.325	9.209	-100	0	1
2	9	9	""	"ms4a1"	14450	10760	120	563	589	162	27	264	264	320	221	69	74	16	0	175	179	87	48	90	90	103	70	67	53	13	0	3.518	3.652	3.708	4.614	3.867	6.345	0.143	43	832	27	384	414	1.815	299	85	325	89	25332	7704	1.217	1.086	-100	0	1
2	10	9	""	"ms4a1"	14870	10740	70	504	604	275	45	244	244	274	173	63	65	35	0	235	224	96	42	96	96	109	55	50	75	55	0	1.871	2.813	2.907	2.592	4.504	10.553	0.047	20	220	37	399	488	0.904	260	139	360	128	12072	4475	1.908	2.091	-100	0	1
2	11	9	""	"ms4a1"	15230	10770	90	950	1080	669	61	212	212	253	187	73	95	71	0	271	326	177	54	80	80	88	51	57	92	83	0	3.864	3.528	3.537	3.692	2.071	4.304	0.674	42	376	32	929	1114	1.950	738	191	868	246	45342	13696	4.422	4.667	0	0	0
2	12	9	""	"ms4a1"	15640	10770	150	293	323	155	47	226	226	276	319	115	7	1	0	143	150	67	44	81	81	94	77	81	39	10	0	1.081	1.406	1.426	1.776	4.096	5.869	0.299	156	1272	100	129	166	0.112	67	62	97	69	50343	23370	0.147	0.727	-100	0	1
2	13	9	""	"wbscr22"	16020	10710	140	640	776	556	71	224	224	259	175	67	92	61	0	226	243	136	55	82	82	93	78	83	66	46	0	2.889	3.429	3.649	3.792	3.743	6.267	0.227	39	1168	0	560	713	1.531	416	144	552	161	30278	9490	2.954	1.923	-100	0	1
2	14	9	""	"wbscr22"	16450	10770	100	441	481	208	43	187	187	222	219	98	56	15	0	232	255	128	50	76	76	83	44	53	95	82	0	1.628	1.642	1.465	1.584	2.794	5.297	0.237	46	546	66	410	473	0.703	254	156	294	179	22138	11731	1.183	3.909	-100	0	1
2	15	9	""	"wbscr22"	16850	10760	100	399	414	150	36	203	203	243	222	91	31	8	0	226	241	73	30	76	76	86	63	73	95	64	0	1.307	1.279	1.047	1.019	3.300	3.780	0.403	45	528	62	346	376	0.386	196	150	211	165	18643	10841	0.770	2.460	-100	0	1
2	16	9	""	"wbscr22"	17250	10770	120	458	505	278	55	203	203	238	171	71	66	32	0	223	250	160	64	77	77	87	60	68	87	58	0	1.747	1.746	1.905	1.742	2.541	2.873	0.362	62	808	54	401	475	0.805	255	146	302	173	31315	15472	1.561	2.717	-100	0	1
2	17	9	""	"pdk4"	17650	10770	130	692	694	218	31	200	200	276	708	256	13	0	0	385	400	150	37	75	75	94	186	197	82	34	0	1.587	1.520	1.573	1.502	2.005	3.532	0.760	122	906	92	802	819	0.666	492	310	494	325	84610	48853	0.590	1.645	-100	0	1
2	18	9	""	"pdk4"	18050	10770	120	628	764	713	93	196	196	275	707	257	17	1	0	389	402	152	37	75	75	92	150	163	88	55	0	1.376	1.737	1.562	1.572	1.969	5.527	0.554	117	794	92	746	895	0.460	432	314	568	327	89432	47049	0.692	2.067	-100	0	1
2	19	9	""	"pdk4"	18440	10770	140	403	429	199	46	207	207	236	155	65	60	26	0	241	243	93	38	74	74	79	34	43	93	87	0	1.174	1.314	1.528	1.540	3.334	3.908	0.179	124	1132	74	363	391	0.231	196	167	222	169	53186	30148	1.245	4.824	-100	0	1
2	20	9	""	"pdk4"	18860	10770	140	514	962	2654	275	207	207	236	148	62	80	53	0	276	312	354	113	73	73	81	38	46	92	86	0	1.512	3.159	1.554	1.779	3.398	8.054	0.653	115	1131	29	510	994	0.596	307	203	755	239	110651	35890	4.905	6.079	0	0	0
2	1	10	""	"sp6"	11250	11180	120	13036	13010	2808	21	169	169	199	153	76	100	100	0	6678	6628	1566	23	77	77	89	192	215	100	100	0	1.949	1.960	1.941	1.978	1.182	1.956	0.978	114	798	82	19468	19392	0.963	12867	6601	12841	6551	1483110	755569	83.732	34.057	0	0	0
2	2	10	""	"sp6"	11650	11180	120	13588	13221	3184	24	175	175	190	102	53	100	100	0	6581	6597	1735	26	79	79	84	36	42	100	100	0	2.063	2.002	2.019	2.031	1.232	1.999	0.977	114	802	93	19915	19564	1.045	13413	6502	13046	6518	1507201	752040	127.755	180.917	0	0	0
2	3	10	""	"sp6"	12050	11180	120	12961	11491	4404	38	184	184	359	1207	336	96	92	0	6517	5711	2375	41	80	80	156	603	386	92	89	0	1.985	2.008	2.032	2.174	1.417	1.983	0.976	125	787	86	19214	16938	0.989	12777	6437	11307	5631	1436348	713881	9.223	9.212	0	0	0
2	4	10	""	"sp6"	12450	11180	120	13441	13382	2916	21	187	187	224	282	125	100	100	0	6635	6564	1517	23	79	79	90	128	142	100	100	0	2.022	2.035	2.046	2.051	1.164	2.034	0.981	121	791	90	19810	19680	1.016	13254	6556	13195	6485	1619216	794299	46.660	50.578	0	0	0
2	5	10	""	"il4r"	12850	11180	130	690	727	232	31	190	190	303	795	262	11	0	0	416	416	155	37	78	78	111	229	206	77	22	0	1.479	1.589	1.529	1.660	2.252	2.309	0.690	134	889	89	838	875	0.565	500	338	537	338	97383	55747	0.533	1.332	-100	0	1
2	6	10	""	"il4r"	13250	11180	120	646	660	203	30	183	183	225	361	160	73	13	0	434	460	147	31	76	76	92	257	279	82	19	0	1.293	1.242	1.254	1.218	1.698	1.448	0.614	124	788	87	821	861	0.371	463	358	477	384	81825	56981	1.205	1.432	-100	0	1
2	7	10	""	"il4r"	13650	11180	120	713	718	228	31	196	196	235	209	88	92	67	0	434	439	131	29	81	81	103	383	371	43	0	0	1.465	1.458	1.415	1.377	1.829	1.765	0.594	128	784	89	870	880	0.551	517	353	522	358	91943	56239	2.311	0.877	-100	0	1
2	8	10	""	"il4r"	14050	11180	120	638	677	250	36	199	199	242	228	94	87	46	0	430	429	166	38	81	81	90	60	66	96	93	0	1.258	1.374	1.264	1.353	2.053	1.733	0.555	132	776	92	788	826	0.331	439	349	478	348	89405	56652	1.908	5.650	-100	0	1
2	9	10	""	"r-ras"	14450	11170	110	592	616	240	38	186	186	234	576	246	18	1	0	228	254	111	43	77	77	87	154	177	49	13	0	2.689	2.429	2.646	2.545	2.269	3.161	0.512	101	600	91	557	607	1.427	406	151	430	177	62231	25678	0.663	1.084	-100	0	1
2	10	10	""	"r-ras"	14850	11170	110	577	749	823	109	181	181	217	268	123	72	34	0	232	312	569	182	76	76	82	48	58	89	73	0	2.538	2.407	2.918	2.847	2.187	2.350	0.280	98	603	82	552	804	1.344	396	156	568	236	73364	30582	1.985	4.792	-100	0	1
2	11	10	""	"r-ras"	15250	11170	120	600	631	249	39	178	178	204	140	68	95	81	0	214	229	82	35	76	76	83	44	53	91	79	0	3.058	2.961	2.902	2.968	2.236	4.279	0.434	106	805	84	560	606	1.613	422	138	453	153	66860	24264	3.050	3.318	0	0	0
2	12	10	""	"r-ras"	15650	11180	120	574	625	310	49	192	192	222	138	62	83	69	0	217	237	111	46	76	76	84	87	103	80	38	0	2.709	2.689	2.629	2.506	2.458	3.526	0.189	114	793	87	523	594	1.438	382	141	433	161	71269	27030	2.920	1.759	-100	0	1
2	13	10	""	"mic1"	16050	11170	130	787	807	251	31	200	200	267	460	172	70	8	0	440	448	139	31	78	78	95	127	133	97	76	0	1.622	1.641	1.603	1.647	1.659	3.371	0.642	127	895	86	949	977	0.698	587	362	607	370	102501	56953	1.174	2.780	-100	0	1
2	14	10	""	"mic1"	16450	11170	130	726	762	240	31	203	203	243	164	67	95	88	0	456	469	150	31	79	79	85	44	51	99	98	0	1.387	1.433	1.443	1.439	1.836	1.953	0.593	128	900	91	900	949	0.472	523	377	559	390	97589	59969	3.165	8.727	0	0	0
2	15	10	""	"mic1"	16860	11180	150	687	833	764	91	234	234	434	2399	552	0	0	0	377	393	232	59	82	82	128	1018	795	1	0	0	1.536	1.926	1.820	2.018	2.617	2.597	0.754	165	1211	78	748	910	0.619	453	295	599	311	137433	64835	0.166	0.260	-100	0	1
2	16	10	""	"mic1"	17250	11170	130	769	809	287	35	256	256	349	325	93	82	33	0	440	443	171	38	84	84	98	63	64	96	90	0	1.441	1.540	1.575	1.566	2.175	2.423	0.418	140	884	90	869	912	0.527	513	356	553	359	113258	62088	1.415	5.476	-100	0	1
2	17	10	""	"buffer"	17640	11170	150	220	244	143	58	209	209	261	231	88	8	1	0	77	84	40	47	74	74	84	55	65	7	3	0	3.667	3.500	4.203	4.194	3.770	13.027	0.152	156	1272	100	14	45	1.875	11	3	35	10	38075	13116	-0.074	0.000	-100	0	1
2	18	10	""	"buffer"	18040	11160	150	221	244	126	51	212	212	258	275	106	3	0	0	74	84	58	69	77	77	85	57	67	5	2	0	-3.000	4.571	4.455	3.562	5.032	5.329	0.560	156	1272	100	6	39	Error	9	-3	32	7	38011	13124	-0.051	-0.018	-100	0	1
2	19	10	""	"buffer"	18440	11160	150	247	314	279	88	213	213	265	297	112	7	6	0	80	90	43	47	76	76	86	63	73	10	2	0	8.500	7.214	4.018	3.605	4.692	12.467	0.307	156	1272	100	38	115	3.087	34	4	101	14	49010	14076	0.165	0.063	-100	0	1
2	20	10	""	"buffer"	18840	11160	150	252	294	252	85	227	227	258	195	75	11	5	0	77	83	36	43	75	75	84	56	66	7	1	0	12.500	8.375	4.313	3.879	5.418	11.887	0.104	156	1272	100	27	75	3.644	25	2	67	8	45938	13008	0.185	-0.018	-100	0	1
2	1	11	""	"sp3"	11260	11580	120	666	662	271	40	179	179	222	267	120	75	37	0	359	353	115	32	78	78	84	55	65	96	91	0	1.733	1.756	1.743	1.585	2.058	2.748	0.481	120	796	91	768	758	0.793	487	281	483	275	79445	42357	1.648	4.891	-100	0	1
2	2	11	""	"sp3"	11650	11580	130	627	664	256	38	192	192	385	2289	594	0	0	0	317	326	145	44	80	80	195	1968	1009	0	0	0	1.835	1.919	1.844	1.931	1.930	1.321	0.883	130	894	87	672	718	0.876	435	237	472	246	86266	42346	0.122	0.067	-100	0	1
2	3	11	""	"sp3"	12050	11580	120	692	718	286	39	185	185	235	441	187	56	8	0	337	361	135	37	77	77	90	162	180	88	32	0	1.950	1.877	1.796	1.869	2.002	3.091	0.501	120	796	87	767	817	0.963	507	260	533	284	86128	43371	1.095	1.673	-100	0	1
2	4	11	""	"sp3"	12460	11580	120	676	713	251	35	183	183	217	225	103	93	57	0	356	359	119	33	76	76	89	151	169	85	42	0	1.761	1.873	1.878	1.879	1.732	2.733	0.633	126	786	95	773	813	0.816	493	280	530	283	89854	45255	2.204	1.788	-100	0	1
2	5	11	""	"tgfb1"	12850	11580	120	748	797	340	42	193	193	229	193	84	94	76	0	813	832	274	32	80	80	89	61	68	100	99	0	0.757	0.803	0.743	0.738	1.879	0.969	0.603	127	785	93	1288	1356	-0.402	555	733	604	752	101157	105654	2.943	12.180	0	0	0
2	6	11	""	"tgfb1"	13250	11580	120	739	790	266	33	185	185	210	130	61	98	94	0	810	812	207	25	74	74	81	40	49	100	100	0	0.753	0.820	0.758	0.777	1.632	0.884	0.683	121	791	91	1290	1343	-0.409	554	736	605	738	95543	98265	4.462	18.275	0	0	0
2	7	11	""	"tgfb1"	13650	11580	130	744	762	242	31	199	199	241	203	84	94	73	0	759	780	233	29	81	81	92	69	75	100	99	0	0.804	0.805	0.762	0.777	1.705	0.892	0.666	129	895	90	1223	1262	-0.315	545	678	563	699	98344	100573	2.567	9.971	0	0	0
2	8	11	""	"tgfb1"	14050	11580	130	750	756	233	30	210	210	251	275	109	86	43	0	755	758	216	28	81	81	90	64	71	100	100	0	0.801	0.806	0.785	0.762	1.727	0.968	0.551	135	893	91	1214	1223	-0.320	540	674	546	677	102100	102277	1.836	10.438	0	0	0
2	9	11	""	"pnp"	14450	11580	130	1902	1899	505	26	194	194	228	238	104	100	98	0	842	829	280	33	80	80	85	37	43	99	97	0	2.241	2.276	2.353	2.454	1.661	2.333	0.851	132	891	94	2470	2454	1.164	1708	762	1705	749	250623	109418	7.021	20.108	0	0	0
2	10	11	""	"pnp"	14850	11570	130	2044	2087	498	23	196	196	215	128	59	100	100	0	1000	995	233	23	78	78	82	36	43	100	100	0	2.004	2.062	2.133	2.068	1.393	2.157	0.874	125	903	85	2770	2808	1.003	1848	922	1891	917	260865	124421	14.625	25.361	0	0	0
2	11	11	""	"pnp"	15250	11570	130	1708	1701	420	24	182	182	228	314	137	100	100	0	768	782	205	26	77	77	90	179	198	100	95	0	2.208	2.155	2.167	2.165	1.363	2.513	0.822	127	901	93	2217	2224	1.143	1526	691	1519	705	216008	99328	4.691	3.866	0	0	0
2	12	11	""	"pnp"	15650	11580	120	2206	2151	550	25	204	204	251	243	96	100	99	0	997	970	287	29	80	80	90	66	73	99	99	0	2.183	2.188	2.212	2.244	1.446	2.180	0.888	119	793	80	2919	2837	1.126	2002	917	1947	890	255980	115373	7.819	13.333	0	0	0
2	13	11	""	"timp2"	16050	11580	140	833	974	563	57	230	230	296	277	93	85	61	0	412	435	140	32	85	85	101	107	105	96	82	0	1.844	2.126	1.899	1.803	2.186	3.435	0.525	152	1110	88	930	1094	0.883	603	327	744	350	148087	66082	2.448	3.121	0	0	0
2	14	11	""	"timp2"	16450	11590	120	789	911	497	54	190	190	233	195	83	96	80	0	423	438	151	34	79	79	85	46	54	97	97	0	1.741	2.008	1.904	1.860	2.165	3.175	0.548	143	759	90	943	1080	0.800	599	344	721	359	130251	62577	3.477	7.674	0	0	0
2	15	11	""	"timp2"	16850	11580	130	836	865	335	38	230	230	306	302	98	87	50	0	401	410	114	27	80	80	93	68	73	98	96	0	1.888	1.924	2.018	1.804	1.813	2.899	0.550	147	867	79	927	965	0.917	606	321	635	330	127142	60291	1.851	4.662	0	0	0
2	16	11	""	"timp2"	17250	11580	130	723	819	474	57	226	226	284	251	88	87	49	0	405	407	154	37	82	82	94	62	65	96	92	0	1.539	1.825	1.676	1.627	2.127	2.944	0.485	163	853	85	820	918	0.622	497	323	593	325	133554	66324	2.131	5.048	-100	0	1
2	17	11	""	"sp5"	17650	11580	130	33387	31068	10121	32	183	183	207	138	66	100	100	0	16923	15747	5355	34	74	74	81	40	49	100	100	0	1.971	1.971	1.987	1.999	1.168	1.964	0.985	154	866	83	50053	46558	0.979	33204	16849	30885	15673	4784476	2425078	223.630	391.650	0	0	0
2	18	11	""	"sp5"	18050	11580	130	24050	22609	7196	31	216	216	264	383	145	100	100	0	11947	11371	3830	33	79	79	89	91	102	100	100	0	2.008	1.983	1.961	2.006	1.128	1.969	0.989	156	860	84	35702	33685	1.006	23834	11868	22393	11292	3526945	1773856	58.342	123.978	0	0	0
2	19	11	""	"sp5"	18450	11580	140	19773	19825	4655	23	212	212	239	140	58	100	100	0	9965	9960	2420	24	78	78	84	36	42	100	100	0	1.978	1.985	1.981	1.993	1.122	1.983	0.985	156	1108	88	29448	29495	0.984	19561	9887	19613	9882	3092691	1553781	139.900	274.333	0	0	0
2	20	11	""	"sp5"	18850	11570	130	14601	14531	2674	18	221	221	257	170	66	100	100	0	7057	7152	1442	20	79	79	85	38	44	100	100	0	2.061	2.023	2.015	2.032	1.127	2.018	0.982	155	869	91	21358	21383	1.043	14380	6978	14310	7073	2252365	1108564	83.965	185.974	0	0	0
3	1	1	""	"sp4"	2300	16570	120	797	819	268	32	178	178	203	160	78	97	90	0	405	427	145	33	72	72	79	48	60	99	98	0	1.859	1.806	1.788	1.775	1.818	2.203	0.703	105	805	78	952	996	0.895	619	333	641	355	86021	44863	3.850	7.250	0	0	0
3	2	1	""	"sp4"	2690	16590	120	848	858	262	30	186	186	224	384	171	86	32	0	463	455	145	31	74	74	85	107	125	99	87	0	1.702	1.764	1.784	1.771	1.653	2.963	0.757	101	815	85	1051	1053	0.767	662	389	672	381	86659	45928	1.651	3.458	-100	0	1
3	3	1	""	"sp4"	3090	16550	110	817	816	256	31	172	172	200	165	82	97	86	0	414	403	130	32	71	71	81	105	129	97	80	0	1.880	1.940	1.909	1.924	1.760	2.212	0.681	92	612	79	988	976	0.911	645	343	644	332	75089	37110	3.733	3.067	0	0	0
3	4	1	""	"sp4"	3500	16540	100	857	878	270	30	185	185	215	155	72	100	95	0	444	462	131	28	72	72	81	41	50	100	100	0	1.806	1.777	1.766	1.744	1.530	2.065	0.720	98	514	88	1044	1083	0.853	672	372	693	390	86072	45253	4.277	9.293	0	0	0
3	5	1	""	"abp1"	3900	16550	110	496	497	134	26	195	195	234	206	88	72	18	0	148	156	79	50	75	75	86	67	77	59	13	0	4.123	3.728	3.424	3.752	2.666	4.748	0.308	22	641	0	374	383	2.044	301	73	302	81	10932	3436	1.277	1.045	-100	0	1
3	6	1	""	"abp1"	4270	16620	110	471	551	274	49	201	201	220	126	57	93	60	0	184	279	323	115	76	76	102	462	452	6	6	0	2.500	1.724	2.381	3.585	4.959	2.917	0.220	15	670	0	378	553	1.322	270	108	350	203	8272	4180	2.627	0.383	-100	0	1
3	7	1	""	"abp1"	4670	16570	90	380	354	96	27	175	175	203	115	56	90	27	0	205	199	40	20	74	74	83	38	45	100	90	0	1.565	1.432	1.676	1.677	1.793	6.960	0.098	11	427	44	336	304	0.646	205	131	179	125	3891	2185	1.313	3.053	-100	0	1
3	8	1	""	"abp1"	5070	16560	110	452	446	168	37	187	187	206	131	63	92	53	0	180	180	69	38	78	78	83	35	42	76	76	0	2.598	2.539	2.325	2.706	3.051	4.837	0.295	13	663	75	367	361	1.377	265	102	259	102	5801	2346	1.832	2.771	0	0	0
3	9	1	""	"ctss"	5490	16560	120	1047	1149	478	41	201	201	224	157	70	100	95	0	564	606	270	44	77	77	83	40	48	100	100	0	1.737	1.792	1.770	1.797	1.556	1.907	0.827	124	788	88	1333	1477	0.797	846	487	948	529	142501	75130	5.892	13.075	0	0	0
3	10	1	""	"ctss"	5890	16550	120	1061	1194	510	42	197	197	242	330	136	96	73	0	594	653	257	39	77	77	99	227	229	98	62	0	1.671	1.731	1.764	1.676	1.591	1.928	0.796	125	787	87	1381	1573	0.741	864	517	997	576	149217	81638	2.885	2.441	0	0	0
3	11	1	""	"ctss"	6290	16540	120	1090	1174	417	35	191	191	210	125	59	100	100	0	590	655	243	37	77	77	81	30	37	100	100	0	1.752	1.701	1.653	1.701	1.578	1.851	0.773	118	798	91	1412	1561	0.809	899	513	983	578	138486	77325	7.712	19.133	0	0	0
3	12	1	""	"ctss"	6680	16550	130	1057	1318	1093	82	186	186	213	176	82	100	95	0	538	731	1083	148	75	75	81	37	45	100	98	0	1.881	1.726	1.844	1.920	1.579	1.219	0.824	136	884	77	1334	1788	0.911	871	463	1132	656	179288	99394	6.278	17.568	0	0	0
3	13	1	""	"actin"	7090	16540	150	17892	14279	7959	55	172	172	205	176	85	100	100	0	23382	18584	11046	59	72	72	79	42	53	100	100	0	0.760	0.762	0.766	0.820	1.403	0.746	0.986	173	1214	87	41030	32619	-0.396	17720	23310	14107	18512	2470250	3215001	79.966	440.595	0	0	0
3	14	1	""	"actin"	7480	16540	140	17473	15705	6557	41	176	176	209	151	72	100	100	0	23835	20754	9500	45	74	74	82	57	69	100	100	0	0.728	0.751	0.734	0.787	1.358	0.735	0.983	150	1112	94	41058	36209	-0.458	17297	23761	15529	20680	2355686	3113174	102.623	362.667	0	0	0
3	15	1	""	"actin"	7880	16540	140	18064	16042	6596	41	181	181	208	151	72	100	100	0	24516	21334	9455	44	74	74	85	81	95	100	100	0	0.732	0.746	0.746	0.793	1.307	0.734	0.989	149	1115	91	42325	37121	-0.450	17883	24442	15861	21260	2390313	3178753	104.861	262.333	0	0	0
3	16	1	""	"actin"	8280	16550	130	17803	17423	5305	30	202	202	255	383	150	100	100	0	23722	22931	6978	30	79	79	90	69	76	100	100	0	0.744	0.754	0.749	0.760	1.163	0.750	0.983	145	879	94	41244	40073	-0.427	17601	23643	17221	22852	2526345	3324991	44.825	331.029	0	0	0
3	17	1	""	"sp7"	8700	16550	110	1016	1017	270	26	176	176	201	174	86	100	96	0	608	613	152	24	72	72	78	35	44	100	100	0	1.567	1.555	1.459	1.539	1.527	1.688	0.762	89	619	92	1376	1382	0.648	840	536	841	541	90492	54585	4.690	15.286	0	0	0
3	18	1	""	"sp7"	9090	16530	110	1056	1074	306	28	177	177	203	159	78	100	97	0	620	636	167	26	74	74	82	49	59	100	98	0	1.610	1.596	1.633	1.586	1.592	1.775	0.756	95	609	89	1425	1459	0.687	879	546	897	562	102062	60385	5.478	11.306	0	0	0
3	19	1	""	"sp7"	9470	16540	120	1100	1091	305	27	179	179	214	202	94	98	93	0	583	591	162	27	74	74	83	60	72	100	97	0	1.809	1.764	1.845	1.717	1.738	2.033	0.753	98	814	90	1430	1429	0.855	921	509	912	517	106927	57958	4.342	8.467	0	0	0
3	20	1	""	"sp7"	9870	16540	100	1023	1058	336	31	179	179	199	146	73	100	98	0	625	618	172	27	73	73	77	27	35	100	100	0	1.529	1.613	1.616	1.610	1.706	1.814	0.736	95	521	86	1396	1424	0.613	844	552	879	545	100539	58668	5.884	20.037	0	0	0
3	1	2	""	"ara"	2280	16960	90	416	425	224	52	171	171	193	118	61	75	51	0	180	200	79	39	74	74	80	34	42	93	79	0	2.311	2.016	2.849	2.110	2.516	4.350	0.158	29	383	39	351	380	1.209	245	106	254	126	12327	5813	1.966	3.529	0	0	0
3	2	2	""	"ara"	2690	16960	110	395	411	158	38	187	187	220	156	70	61	20	0	220	230	81	35	73	73	80	38	47	96	89	0	1.415	1.427	1.481	1.300	2.843	4.691	0.092	55	602	64	355	381	0.501	208	147	224	157	22597	12644	1.224	3.947	-100	0	1
3	3	2	""	"ara"	3100	16950	100	377	371	138	37	173	173	202	139	68	70	29	0	187	204	86	42	71	71	77	33	42	93	82	0	1.759	1.489	1.755	1.367	3.173	5.167	0.116	47	536	34	320	331	0.815	204	116	198	133	17448	9607	1.216	3.848	-100	0	1
3	4	2	""	"ara"	3470	16940	110	389	405	177	43	183	183	223	163	73	52	20	0	204	220	84	38	74	74	83	54	65	88	61	0	1.585	1.521	1.966	1.577	2.779	4.529	0.129	44	610	71	336	368	0.664	206	130	222	146	17829	9692	1.117	2.537	-100	0	1
3	5	2	""	"cxcl10"	3890	16970	140	684	749	432	57	192	192	228	154	67	92	79	0	344	337	108	32	76	76	83	37	44	97	95	0	1.836	2.134	2.008	1.980	2.861	3.623	0.458	148	1116	92	760	818	0.877	492	268	557	261	110923	49837	3.383	6.865	0	0	0
3	6	2	""	"cxcl10"	4290	16960	140	716	733	294	40	209	209	262	301	114	81	33	0	323	340	188	55	77	77	91	120	131	91	52	0	2.061	1.992	1.936	1.981	1.999	2.279	0.584	144	1124	95	753	787	1.043	507	246	524	263	105549	49018	1.565	2.075	-100	0	1
3	7	2	""	"cxcl10"	4680	16960	130	594	648	282	43	180	180	245	565	230	28	3	0	295	311	125	40	74	74	88	128	145	81	39	0	1.873	1.975	1.917	1.897	2.449	2.880	0.501	150	869	83	635	705	0.905	414	221	468	237	97188	46700	0.713	1.742	-100	0	1
3	8	2	""	"cxcl10"	5080	16950	140	667	668	224	33	188	188	281	1100	391	0	0	0	304	309	115	37	73	73	95	227	238	53	4	0	2.074	2.034	2.128	2.060	2.105	2.537	0.575	151	1113	89	710	716	1.052	479	231	480	236	100845	46636	0.352	0.943	-100	0	1
3	9	2	""	"anxa4"	5480	16960	130	752	811	312	38	219	219	255	239	93	88	59	0	208	222	88	39	81	81	97	125	128	50	11	0	4.197	4.199	4.095	4.183	2.581	3.804	0.419	135	887	93	660	733	2.069	533	127	592	141	109510	29952	2.326	1.000	-100	0	1
3	10	2	""	"anxa4"	5880	16960	130	758	805	318	39	205	205	228	132	57	94	88	0	223	233	87	37	79	79	85	37	43	94	82	0	3.840	3.896	3.898	3.924	2.211	5.123	0.459	136	890	90	697	754	1.941	553	144	600	154	109450	31698	4.371	4.000	0	0	0
3	11	2	""	"anxa4"	6280	16950	140	884	896	381	42	203	203	266	685	257	49	6	0	232	252	120	47	77	77	112	500	446	2	0	0	4.394	3.960	4.124	4.353	2.358	1.513	0.909	145	1123	96	836	868	2.136	681	155	693	175	129941	36512	0.920	0.280	-100	0	1
3	12	2	""	"anxa4"	6680	16960	140	759	800	270	33	206	206	238	203	85	94	76	0	225	230	106	46	76	76	87	68	78	77	52	0	3.711	3.857	4.171	4.375	2.356	4.594	0.499	149	1118	93	702	748	1.892	553	149	594	154	119136	34341	2.768	2.103	0	0	0
3	13	2	""	"cxcl10-bis"	7090	16950	130	515	550	184	33	190	190	219	137	62	92	62	0	225	239	99	41	75	75	79	40	50	89	78	0	2.167	2.195	2.293	2.376	2.403	3.163	0.386	137	879	91	475	524	1.116	325	150	360	164	75304	32692	2.416	4.000	0	0	0
3	14	2	""	"cxcl10-bis"	7490	16940	130	547	573	231	40	183	183	211	145	68	91	62	0	279	286	98	34	74	74	94	451	479	2	0	0	1.776	1.840	1.651	1.799	2.511	0.059	0.017	128	896	86	569	602	0.829	364	205	390	212	73398	36648	2.497	0.426	-100	0	1
3	15	2	""	"cxcl10-bis"	7880	16950	120	473	520	247	47	185	185	209	130	62	88	57	0	256	257	102	39	72	72	80	39	48	95	91	0	1.565	1.811	1.663	1.716	2.258	3.133	0.376	136	767	88	472	520	0.646	288	184	335	185	70743	34963	2.392	4.538	0	0	0
3	16	2	""	"cxcl10-bis"	8280	16950	130	510	534	219	41	202	202	246	197	80	73	34	0	222	224	82	36	78	78	88	70	79	83	52	0	2.139	2.274	2.291	2.054	2.917	2.256	0.441	130	893	80	452	478	1.097	308	144	332	146	69400	29172	1.462	1.943	-100	0	1
3	17	2	""	"sp2"	8700	16950	110	8425	7949	2473	31	191	191	232	180	77	100	100	0	4367	4120	1376	33	75	75	81	40	49	100	100	0	1.918	1.918	1.928	1.971	1.274	1.912	0.972	100	604	94	12526	11803	0.940	8234	4292	7758	4045	794943	411953	42.872	100.975	0	0	0
3	18	2	""	"sp2"	9090	16940	110	8022	7995	2029	25	182	182	205	125	60	100	100	0	4369	4247	1192	28	77	77	83	72	86	100	100	0	1.827	1.874	1.861	1.897	1.212	1.866	0.966	100	604	88	12132	11983	0.869	7840	4292	7813	4170	799504	424657	62.320	57.833	0	0	0
3	19	2	""	"sp2"	9480	16940	110	8017	7873	2134	27	172	172	198	163	82	100	100	0	4225	4117	1105	26	75	75	82	59	71	100	100	0	1.890	1.905	1.898	1.909	1.225	1.916	0.973	104	600	93	11995	11743	0.918	7845	4150	7701	4042	818788	428129	47.086	68.390	0	0	0
3	20	2	""	"sp2"	9870	16940	110	8114	7893	2309	29	182	182	204	113	55	100	100	0	4067	4072	1295	31	74	74	82	40	48	100	100	0	1.986	1.929	1.912	1.977	1.313	1.924	0.970	104	600	92	11925	11709	0.990	7932	3993	7711	3998	820833	423513	68.044	99.750	0	0	0
3	1	3	""	"apc"	2290	17350	140	756	773	251	32	181	181	200	126	63	97	93	0	476	496	156	31	70	70	76	38	50	100	99	0	1.416	1.390	1.385	1.344	1.838	1.655	0.634	151	1113	85	981	1018	0.502	575	406	592	426	116696	74829	4.548	11.053	0	0	0
3	2	3	""	"apc"	2690	17360	140	778	801	260	32	176	176	208	233	112	97	70	0	525	525	152	28	73	73	86	136	158	99	88	0	1.332	1.383	1.299	1.355	1.633	1.507	0.760	148	1120	94	1054	1077	0.414	602	452	625	452	118577	77638	2.545	3.228	0	0	0
3	3	3	""	"apc"	3090	17360	130	713	731	209	28	178	178	208	138	66	98	93	0	510	508	168	33	71	71	77	35	45	100	100	0	1.219	1.265	1.232	1.226	1.965	1.386	0.644	153	864	91	974	990	0.286	535	439	553	437	111905	77772	3.790	12.314	0	0	0
3	4	3	""	"apc"	3490	17360	150	746	774	254	32	184	184	245	376	153	78	24	0	491	492	155	31	73	73	86	91	105	100	95	0	1.344	1.408	1.422	1.364	1.688	1.743	0.631	162	1230	96	980	1009	0.427	562	418	590	419	125424	79751	1.407	4.462	0	0	0
3	5	3	""	"cxcl11"	3880	17360	150	251	258	115	44	188	188	220	143	65	24	2	0	115	126	60	47	72	72	80	38	47	54	23	0	1.465	1.296	1.928	1.943	4.587	8.491	0.075	156	1272	100	106	124	0.551	63	43	70	54	40316	19670	0.266	1.211	-100	0	1
3	6	3	""	"cxcl11"	4280	17360	150	254	271	138	50	200	200	233	152	65	20	3	0	116	126	53	42	73	73	82	41	50	50	26	0	1.256	1.340	1.724	1.889	3.423	12.438	0.057	156	1272	100	97	124	0.329	54	43	71	53	42320	19721	0.250	1.073	-100	0	1
3	7	3	""	"cxcl11"	4690	17350	110	434	453	147	32	185	185	223	181	81	81	18	0	152	156	49	31	74	74	86	58	67	62	18	0	3.192	3.268	4.295	3.461	1.914	7.073	0.124	16	656	0	327	350	1.674	249	78	268	82	7240	2501	1.271	1.207	-100	0	1
3	8	3	""	"cxcl11"	5110	17360	110	452	595	469	78	193	193	259	646	249	10	10	0	173	180	98	54	75	75	91	129	141	21	7	0	2.643	3.829	3.306	3.593	2.529	5.855	0.299	28	655	14	357	507	1.402	259	98	402	105	16667	5034	0.520	0.690	-100	0	1
3	9	3	""	"arg2"	5500	17340	120	559	858	605	70	239	239	267	146	54	100	54	0	181	167	70	41	87	87	97	51	52	63	45	0	3.404	7.738	4.245	4.026	2.354	7.442	0.181	11	913	80	414	699	1.767	320	94	619	80	9434	1839	4.048	1.373	-100	0	1
3	10	3	""	"arg2"	5880	17350	150	211	231	108	46	211	211	244	180	73	6	0	0	94	103	40	38	81	81	90	61	67	16	1	0	0.000	0.909	2.987	3.190	3.206	4.433	0.336	156	1272	100	13	42	Error	0	13	20	22	36069	16032	-0.072	0.213	-100	0	1
3	11	3	""	"arg2"	6290	17330	100	555	554	209	37	196	196	222	166	74	88	66	0	109	113	24	21	80	80	87	43	49	33	0	0	12.379	10.848	8.207	6.601	5.188	29.371	0.010	9	635	0	388	391	3.630	359	29	358	33	4983	1017	2.000	0.605	-100	0	1
3	12	3	""	"arg2"	6660	17360	60	180	217	127	58	209	209	239	173	72	15	0	0	97	97	34	35	92	92	101	59	58	6	0	0	-5.800	1.600	2.500	2.658	4.417	8.045	0.221	32	176	100	-24	13	Error	-29	5	8	5	6939	3090	-0.127	-0.068	-100	0	1
3	13	3	""	"cxcl5"	7080	17360	130	447	475	207	43	192	192	230	187	81	67	21	0	219	228	92	40	78	78	89	96	107	70	26	0	1.809	1.887	1.920	1.788	2.679	3.392	0.309	137	890	95	396	433	0.855	255	141	283	150	65029	31277	1.310	1.448	-100	0	1
3	14	3	""	"cxcl5"	7480	17350	130	559	575	223	38	201	201	232	185	79	79	48	0	239	258	94	36	76	76	86	78	90	91	52	0	2.196	2.055	2.022	1.997	2.470	3.911	0.307	114	896	55	521	556	1.135	358	163	374	182	65496	29465	1.854	2.205	-100	0	1
3	15	3	""	"cxcl5"	7880	17360	140	472	515	310	60	205	205	244	193	79	70	22	0	210	215	85	39	80	80	90	86	95	69	31	0	2.054	2.296	2.108	2.344	3.490	6.084	0.216	154	1104	88	397	445	1.038	267	130	310	135	79341	33097	1.404	1.453	-100	0	1
3	16	3	""	"cxcl5"	8280	17360	140	548	583	194	33	194	194	255	737	289	3	0	0	236	245	94	38	76	76	100	251	251	16	0	0	2.213	2.302	2.270	2.495	2.471	3.355	0.391	96	1123	67	514	558	1.146	354	160	389	169	55974	23539	0.445	0.578	-100	0	1
3	17	3	""	"arhgef1"	8690	17350	120	1066	1104	340	30	187	187	216	153	70	100	99	0	909	892	273	30	77	77	83	55	66	100	98	0	1.056	1.125	1.099	1.133	1.591	1.198	0.776	132	776	93	1711	1732	0.079	879	832	917	815	145699	117761	5.804	14.709	0	0	0
3	18	3	""	"arhgef1"	9080	17350	130	1051	1103	321	29	174	174	198	122	61	100	99	0	886	882	233	26	73	73	80	33	41	100	100	0	1.079	1.148	1.151	1.137	1.481	1.202	0.816	135	893	90	1690	1738	0.110	877	813	929	809	148937	119114	7.418	24.303	0	0	0
3	19	3	""	"arhgef1"	9480	17350	120	1007	1243	1639	131	161	161	178	108	60	100	99	0	866	1107	2264	204	70	70	76	39	51	100	100	0	1.063	1.043	1.076	1.114	1.496	0.766	0.934	133	775	94	1642	2119	0.088	846	796	1082	1037	165296	147280	9.861	26.436	0	0	0
3	20	3	""	"arhgef1"	9890	17350	130	1048	1100	401	36	171	171	207	172	83	100	97	0	814	858	358	41	73	73	80	46	57	100	99	0	1.184	1.183	1.169	1.182	1.501	1.224	0.787	146	878	91	1618	1714	0.244	877	741	929	785	160639	125334	5.192	16.913	0	0	0
3	1	4	""	"cxcl9"	2280	17770	160	416	439	153	34	173	173	193	114	59	80	55	0	247	259	97	37	72	72	79	49	62	96	83	0	1.389	1.422	1.361	1.319	2.399	2.824	0.271	125	1508	47	418	453	0.474	243	175	266	187	54846	32379	2.158	3.673	0	0	0
3	2	4	""	"cxcl9"	2700	17770	180	379	420	184	43	174	174	211	565	267	4	0	0	242	248	102	41	70	70	101	801	793	0	0	0	1.192	1.382	1.334	1.291	2.727	3.394	0.210	152	1932	44	377	424	0.253	205	172	246	178	63867	37700	0.370	0.184	-100	0	1
3	3	4	""	"cxcl9"	3090	17780	170	450	461	178	38	180	180	213	141	66	79	45	0	235	250	106	42	72	72	80	39	48	93	82	0	1.656	1.579	1.471	1.781	3.131	3.271	0.234	131	1599	23	433	459	0.728	270	163	281	178	60356	32783	1.759	4.359	-100	0	1
3	4	4	""	"cxcl9"	3490	17770	170	380	381	172	45	182	182	228	314	137	22	1	0	198	210	104	49	71	71	82	74	90	66	42	0	1.559	1.432	1.565	1.443	3.300	2.716	0.292	205	1614	87	325	338	0.641	198	127	199	139	78184	43140	0.487	1.730	-100	0	1
3	5	4	""	"arhj"	3890	17760	140	466	510	223	43	210	210	262	224	85	58	20	0	263	257	94	36	75	75	86	49	56	91	83	0	1.362	1.648	1.693	1.586	2.690	4.450	0.192	115	1087	36	444	482	0.446	256	188	300	182	58653	29558	1.107	3.490	-100	0	1
3	6	4	""	"arhj"	4290	17760	140	452	485	248	51	180	180	214	152	71	79	41	0	246	241	91	37	70	70	78	38	48	92	82	0	1.545	1.784	1.573	1.736	2.853	4.852	0.189	151	1079	10	448	476	0.628	272	176	305	171	73214	36319	1.783	4.289	-100	0	1
3	7	4	""	"arhj"	4680	17760	130	368	387	171	44	176	176	196	133	67	68	27	0	220	237	89	37	68	68	76	51	67	93	75	0	1.263	1.249	1.270	1.136	2.525	2.909	0.280	143	879	83	344	380	0.337	192	152	211	169	55364	33839	1.436	3.157	-100	0	1
3	8	4	""	"arhj"	5080	17750	130	413	420	144	34	181	181	229	284	124	32	1	0	242	249	79	31	73	73	82	54	65	94	82	0	1.373	1.358	1.425	1.320	2.392	6.058	0.285	102	882	45	401	415	0.457	232	169	239	176	42865	25354	0.673	3.093	-100	0	1
3	9	4	""	"cxcr4"	5470	17770	110	470	475	153	32	197	197	220	128	58	81	55	0	158	162	52	32	74	74	81	41	50	80	51	0	3.250	3.159	3.102	3.221	3.164	5.704	0.188	60	594	50	357	366	1.700	273	84	278	88	28509	9744	1.992	1.976	0	0	0
3	10	4	""	"cxcr4"	5880	17780	130	460	493	161	32	213	213	244	163	66	79	28	0	161	175	92	52	80	80	88	45	51	73	42	0	3.049	2.947	2.819	3.324	3.112	5.016	0.214	64	918	49	328	375	1.608	247	81	280	95	31547	11212	1.528	1.933	-100	0	1
3	11	4	""	"cxcr4"	6280	17770	120	447	455	160	35	192	192	231	223	96	59	12	0	158	164	68	41	76	76	85	64	75	63	26	0	3.110	2.989	2.802	2.634	3.478	7.172	0.160	101	779	44	337	351	1.637	255	82	263	88	45960	16526	1.004	1.234	-100	0	1
3	12	4	""	"cxcr4"	6680	17770	120	425	467	178	38	190	190	220	154	70	77	36	0	160	158	59	37	75	75	82	45	54	75	43	0	2.765	3.337	3.075	3.201	2.846	4.474	0.258	74	805	66	320	360	1.467	235	85	277	83	34588	11715	1.604	1.689	-100	0	1
3	13	4	""	"atp2a3"	7080	17760	150	526	565	240	42	201	201	228	139	60	84	60	0	268	299	147	49	75	75	81	35	43	96	87	0	1.684	1.625	1.719	1.588	2.361	2.455	0.470	133	1255	82	518	588	0.752	325	193	364	224	75165	39791	2.424	6.229	0	0	0
3	14	4	""	"atp2a3"	7490	17760	130	512	545	234	42	199	199	258	412	159	28	4	0	268	282	120	42	78	78	91	118	129	72	35	0	1.647	1.696	1.745	1.704	2.119	3.076	0.334	111	901	40	503	550	0.720	313	190	346	204	60532	31350	0.697	1.619	-100	0	1
3	15	4	""	"atp2a3"	7890	17760	150	529	573	287	50	198	198	234	187	79	74	42	0	298	296	148	50	76	76	88	127	144	66	39	0	1.491	1.705	1.706	1.978	2.994	1.541	0.617	124	1230	34	553	595	0.576	331	222	375	220	71085	36677	1.813	1.638	-100	0	1
3	16	4	""	"atp2a3"	8290	17760	140	513	543	217	39	195	195	237	313	132	50	9	0	248	274	126	45	76	76	82	41	50	94	82	0	1.849	1.758	1.831	1.926	2.188	2.590	0.401	120	1121	48	490	546	0.887	318	172	348	198	65179	32925	0.978	4.683	-100	0	1
3	17	4	""	"cyp1a1"	8690	17750	110	385	422	192	45	186	186	226	246	108	41	5	0	220	234	81	34	72	72	91	245	269	17	0	0	1.345	1.457	1.399	1.239	2.767	0.802	0.602	58	614	70	347	398	0.428	199	148	236	162	24489	13600	0.797	0.584	-100	0	1
3	18	4	""	"cyp1a1"	9090	17740	130	348	358	209	58	167	167	192	116	60	62	31	0	165	191	133	69	69	69	76	36	47	86	64	0	1.885	1.566	1.879	1.611	2.951	2.514	0.337	113	908	79	277	313	0.915	181	96	191	122	40494	21583	1.431	3.194	-100	0	1
3	19	4	""	"cyp1a1"	9480	17750	120	330	348	177	50	165	165	179	94	52	73	39	0	192	203	78	38	72	72	75	26	34	93	89	0	1.375	1.397	1.319	1.233	2.593	3.086	0.278	107	797	80	285	314	0.459	165	120	183	131	37244	21693	1.798	4.923	-100	0	1
3	20	4	""	"cyp1a1"	9880	17750	130	296	329	209	63	163	163	186	115	61	56	23	0	182	192	83	43	71	71	86	260	302	4	0	0	1.198	1.372	1.253	1.168	3.381	0.167	0.100	113	910	86	244	287	0.261	133	111	166	121	37183	21665	1.243	0.408	-100	0	1
3	1	5	""	"auh"	2290	18170	140	2845	2857	711	24	176	176	198	127	64	100	100	0	1662	1647	402	24	71	71	78	42	53	100	100	0	1.678	1.701	1.682	1.698	1.281	1.736	0.923	161	1103	95	4260	4257	0.747	2669	1591	2681	1576	459922	265121	20.937	37.357	0	0	0
3	2	5	""	"auh"	2680	18170	150	2928	2872	678	23	196	196	249	709	284	100	94	0	1648	1683	409	24	75	75	118	1000	847	91	18	0	1.737	1.664	1.691	1.659	1.246	1.698	0.924	156	1236	91	4305	4284	0.797	2732	1573	2676	1608	448092	262618	3.700	1.565	-100	0	1
3	3	5	""	"auh"	3090	18170	140	2677	2599	763	29	189	189	226	152	67	100	100	0	1549	1467	472	32	72	72	82	64	78	100	100	0	1.684	1.728	1.755	1.745	1.357	1.753	0.897	173	1091	96	3965	3805	0.752	2488	1477	2410	1395	449697	253816	15.612	21.641	0	0	0
3	4	5	""	"auh"	3490	18170	150	2536	2490	800	32	185	185	233	520	223	100	95	0	1447	1393	470	33	71	71	88	241	273	99	97	0	1.709	1.744	1.739	1.754	1.333	1.780	0.917	180	1212	94	3727	3627	0.773	2351	1376	2305	1322	448258	250764	4.340	5.415	0	0	0
3	5	5	""	"cyp1b1"	3860	18180	100	435	534	249	46	185	185	218	166	76	91	30	0	186	185	57	30	77	77	86	48	55	86	52	0	2.294	3.231	2.808	3.260	2.741	6.421	0.124	23	562	15	359	457	1.198	250	109	349	108	12292	4249	1.904	2.063	-100	0	1
3	6	5	""	"cyp1b1"	4310	18170	110	453	463	158	34	190	190	226	154	68	80	26	0	189	218	172	78	75	75	83	37	44	86	73	0	2.307	1.909	2.169	2.814	3.118	3.859	0.116	30	624	26	377	416	1.206	263	114	273	143	13881	6526	1.539	3.649	-100	0	1
3	7	5	""	"cyp1b1"	4690	18170	110	384	441	190	43	174	174	200	151	75	72	27	0	172	194	159	81	73	73	78	31	39	88	72	0	2.121	2.207	2.202	2.385	2.329	5.885	0.152	43	619	32	309	388	1.085	210	99	267	121	18981	8336	1.596	3.742	-100	0	1
3	8	5	""	"cyp1b1"	5100	18150	110	415	461	296	64	172	172	197	138	70	72	40	0	167	188	135	71	70	70	76	40	52	79	61	0	2.505	2.449	2.463	3.139	3.226	3.065	0.426	62	608	67	340	407	1.325	243	97	289	118	28586	11664	1.913	2.800	-100	0	1
3	9	5	""	"sp1"	5490	18140	110	26221	24711	9124	36	192	192	228	214	93	100	100	0	10615	9541	3792	39	75	75	88	97	110	100	100	0	2.470	2.590	2.609	2.728	1.358	2.570	0.983	109	587	82	36569	33985	1.305	26029	10540	24519	9466	2693513	1039945	114.407	97.454	0	0	0
3	10	5	""	"sp1"	5900	18160	130	25747	24432	9800	40	194	194	221	146	66	100	100	0	10279	9437	4038	42	78	78	85	42	49	100	100	0	2.505	2.590	2.600	2.721	1.248	2.567	0.988	116	912	94	35754	33597	1.325	25553	10201	24238	9359	2834104	1094726	165.829	222.667	0	0	0
3	11	5	""	"sp1"	6280	18150	140	23614	19946	12485	62	189	189	229	192	83	100	100	0	9769	7993	5186	64	76	76	86	73	84	100	99	0	2.417	2.496	2.533	2.723	1.440	2.474	0.988	140	1128	88	33118	27674	1.273	23425	9693	19757	7917	2792486	1118980	102.693	108.315	0	0	0
3	12	5	""	"sp1"	6670	18140	150	22827	19990	12268	61	188	188	219	237	108	100	99	0	9313	8041	5075	63	75	75	86	146	169	99	94	0	2.451	2.486	2.531	2.722	1.418	2.476	0.983	144	1248	88	31877	27768	1.293	22639	9238	19802	7966	2878571	1157903	83.422	54.486	0	0	0
3	13	5	""	"bhlhb2"	7090	18160	130	1088	1110	311	28	191	191	224	235	104	99	95	0	456	452	159	35	74	74	82	65	79	99	96	0	2.348	2.431	2.512	2.534	1.727	2.666	0.719	130	898	91	1279	1297	1.231	897	382	919	378	144255	58728	3.770	5.692	0	0	0
3	14	5	""	"bhlhb2"	7480	18170	140	1029	1027	277	26	192	192	238	360	151	97	66	0	459	439	127	28	74	74	83	65	78	99	95	0	2.174	2.288	2.278	2.334	1.623	2.751	0.701	134	1130	80	1222	1200	1.120	837	385	835	365	137587	58892	2.192	5.477	0	0	0
3	15	5	""	"bhlhb2"	7890	18170	130	1065	1073	287	26	188	188	207	130	62	99	99	0	428	430	108	25	72	72	78	34	43	100	99	0	2.463	2.472	2.546	2.461	1.584	2.809	0.752	129	893	95	1233	1243	1.300	877	356	885	358	138480	55451	6.662	10.353	0	0	0
3	16	5	""	"bhlhb2"	8280	18160	130	1009	1030	304	29	192	192	214	128	59	100	98	0	396	419	148	35	73	73	78	33	42	100	99	0	2.529	2.422	2.481	2.515	1.717	2.735	0.704	137	887	96	1140	1184	1.339	817	323	838	346	141171	57392	6.375	10.333	0	0	0
3	17	5	""	"dbl"	8680	18150	140	531	533	191	35	189	189	218	169	77	81	51	0	330	332	108	32	72	72	80	37	46	98	97	0	1.326	1.323	1.245	1.256	2.241	3.079	0.330	171	1091	88	600	604	0.407	342	258	344	260	91109	56853	1.864	6.811	0	0	0
3	18	5	""	"dbl"	9090	18150	140	548	559	175	31	160	160	186	166	89	89	64	0	328	335	105	31	71	71	76	38	50	98	97	0	1.510	1.511	1.420	1.495	2.094	1.897	0.544	166	1096	94	645	663	0.595	388	257	399	264	92737	55689	2.247	6.816	0	0	0
3	19	5	""	"dbl"	9480	18140	150	526	543	180	33	169	169	193	175	90	87	52	0	315	323	103	31	70	70	76	43	56	99	98	0	1.457	1.478	1.528	1.433	1.931	2.539	0.452	179	1213	93	602	627	0.543	357	245	374	253	97187	57872	2.000	5.744	0	0	0
3	20	5	""	"dbl"	9890	18150	160	508	530	199	37	163	163	183	136	74	93	66	0	311	325	136	41	69	69	75	36	48	98	97	0	1.426	1.434	1.450	1.412	1.889	1.799	0.550	192	1488	94	587	623	0.512	345	242	367	256	101808	62426	2.551	6.944	0	0	0
3	1	6	""	"blnk"	2280	18560	140	368	408	190	46	184	184	209	151	72	58	27	0	185	194	85	43	73	73	78	39	50	80	67	0	1.643	1.851	1.822	1.825	3.266	5.315	0.185	124	1132	69	296	345	0.716	184	112	224	121	50596	24018	1.318	2.974	-100	0	1
3	2	6	""	"blnk"	2680	18570	130	389	391	131	33	163	163	191	125	65	78	42	0	202	201	67	33	68	68	73	29	39	97	86	0	1.687	1.714	1.796	1.755	2.481	4.190	0.193	80	912	39	360	361	0.754	226	134	228	133	31298	16059	1.600	4.414	-100	0	1
3	3	6	""	"blnk"	3090	18570	130	413	438	169	38	170	170	197	134	68	82	39	0	199	197	85	43	71	71	79	46	58	78	63	0	1.898	2.127	1.928	2.564	2.936	4.791	0.139	46	924	66	371	394	0.924	243	128	268	126	20133	9060	1.799	2.565	-100	0	1
3	4	6	""	"blnk"	3480	18570	130	404	457	271	59	191	191	219	151	68	68	26	0	201	201	75	37	72	72	78	34	43	88	80	0	1.651	2.062	1.887	1.996	2.709	5.870	0.138	76	892	42	342	395	0.723	213	129	266	129	34732	15302	1.576	3.618	-100	0	1
3	5	6	""	"dck"	3890	18570	140	410	451	244	54	195	195	230	154	66	72	27	0	241	253	109	43	73	73	81	41	50	97	82	0	1.280	1.422	1.418	1.277	3.487	3.547	0.221	105	1135	33	383	436	0.356	215	168	256	180	47403	26530	1.435	4.195	-100	0	1
3	6	6	""	"dck"	4280	18570	120	382	403	184	45	179	179	210	299	142	32	2	0	229	237	80	33	71	71	76	38	50	96	89	0	1.285	1.349	1.372	1.140	3.664	10.040	0.195	78	804	55	361	390	0.362	203	158	224	166	31463	18494	0.645	4.237	-100	0	1
3	7	6	""	"dck"	4680	18560	130	319	337	144	42	175	175	194	113	58	59	31	0	214	224	78	34	71	71	76	38	50	97	81	0	1.007	1.059	1.222	1.173	3.144	3.316	0.144	116	908	88	287	315	0.010	144	143	162	153	39042	26014	1.265	3.895	-100	0	1
3	8	6	""	"dck"	5090	18560	130	363	423	428	101	180	180	201	122	60	68	36	0	218	233	120	51	74	74	79	36	45	91	86	0	1.271	1.528	1.329	1.354	3.803	4.160	0.339	102	884	41	327	402	0.346	183	144	243	159	43127	23786	1.820	4.278	-100	0	1
3	9	6	""	"bnip3l"	5490	18560	130	1257	1294	453	35	183	183	213	174	81	99	97	0	358	401	188	46	74	74	82	72	87	97	92	0	3.782	3.398	3.653	3.647	1.699	3.322	0.743	134	890	87	1358	1438	1.919	1074	284	1111	327	173444	53716	6.213	4.431	0	0	0
3	10	6	""	"bnip3l"	5890	18560	130	1211	1262	502	39	188	188	214	166	77	100	97	0	373	405	160	39	75	75	82	45	54	99	94	0	3.433	3.255	3.184	3.338	1.686	3.659	0.741	131	897	90	1321	1404	1.779	1023	298	1074	330	165381	53071	6.313	7.178	0	0	0
3	11	6	""	"bnip3l"	6280	18570	140	1064	1217	564	46	188	188	221	176	79	98	97	0	331	371	182	49	73	73	82	68	82	96	81	0	3.395	3.453	3.503	3.603	1.793	3.561	0.722	151	1110	91	1134	1327	1.763	876	258	1029	298	183809	56093	5.659	4.250	0	0	0
3	12	6	""	"bnip3l"	6680	18560	140	1130	1194	524	43	181	181	211	183	86	99	93	0	325	363	193	53	73	73	79	57	72	97	84	0	3.766	3.493	3.705	3.897	2.054	3.875	0.652	151	1117	86	1201	1303	1.913	949	252	1013	290	180247	54752	5.372	4.982	0	0	0
3	13	6	""	"ddx21"	7090	18540	130	6364	6264	1717	27	189	189	209	119	56	100	100	0	4931	4826	1459	30	73	73	77	29	37	100	100	0	1.271	1.278	1.285	1.287	1.170	1.267	0.969	150	874	96	11033	10828	0.346	6175	4858	6075	4753	939660	723850	50.882	163.759	0	0	0
3	14	6	""	"ddx21"	7480	18540	140	6558	6546	1750	26	178	178	199	129	64	100	100	0	5180	5055	1343	26	73	73	78	34	43	100	100	0	1.249	1.278	1.280	1.275	1.186	1.281	0.969	151	1117	88	11487	11350	0.321	6380	5107	6368	4982	988480	763339	49.202	146.382	0	0	0
3	15	6	""	"ddx21"	7890	18540	140	6170	6081	1849	30	172	172	195	117	60	100	100	0	4747	4654	1504	32	72	72	77	31	40	100	100	0	1.283	1.290	1.309	1.297	1.207	1.282	0.967	160	1104	96	10673	10491	0.360	5998	4675	5909	4582	972906	744660	50.308	147.645	0	0	0
3	16	6	""	"ddx21"	8280	18540	140	5305	5347	1939	36	172	172	196	134	68	100	100	0	4066	4126	1569	38	72	72	80	71	88	100	100	0	1.285	1.277	1.285	1.288	1.236	1.270	0.968	166	1098	94	9127	9229	0.362	5133	3994	5175	4054	887624	684856	38.440	56.986	0	0	0
3	17	6	""	"ifi204"	8690	18550	140	622	642	224	34	176	176	231	398	172	58	9	0	271	273	95	34	71	71	86	120	139	78	32	0	2.230	2.307	2.361	2.347	2.193	3.284	0.518	146	1122	95	646	668	1.157	446	200	466	202	93746	39879	1.033	1.558	-100	0	1
3	18	6	""	"ifi204"	9090	18540	140	672	694	210	30	167	167	191	161	84	98	86	0	270	278	86	30	71	71	77	42	54	99	95	0	2.538	2.546	2.580	2.560	1.806	3.741	0.533	147	1121	92	704	734	1.344	505	199	527	207	102072	40824	3.124	4.786	0	0	0
3	19	6	""	"ifi204"	9480	18540	140	674	685	237	34	159	159	181	119	65	98	91	0	261	273	93	34	71	71	74	31	41	99	94	0	2.711	2.604	2.726	2.630	1.969	3.313	0.567	156	1108	87	705	728	1.439	515	190	526	202	106814	42589	4.235	6.419	0	0	0
3	20	6	""	"ifi204"	9880	18550	150	653	673	280	41	160	160	185	171	92	94	71	0	265	274	94	34	70	70	77	68	88	94	74	0	2.528	2.515	2.364	2.463	2.249	3.618	0.474	171	1217	79	688	717	1.338	493	195	513	204	115107	46928	2.854	2.897	0	0	0
3	1	7	""	"poh1"	2280	18960	130	1206	1236	405	32	172	172	197	131	66	99	98	0	877	842	259	30	71	71	78	50	64	100	99	0	1.283	1.380	1.305	1.366	1.637	1.476	0.785	129	895	90	1840	1835	0.360	1034	806	1064	771	159489	108666	7.931	15.280	0	0	0
3	2	7	""	"poh1"	2690	18960	120	1198	1224	414	33	177	177	197	113	57	100	100	0	897	898	238	26	71	71	75	32	42	100	100	0	1.236	1.266	1.253	1.231	1.477	1.371	0.802	124	788	93	1847	1874	0.306	1021	826	1047	827	151791	111382	9.088	25.719	0	0	0
3	3	7	""	"poh1"	3080	18960	130	1189	1236	334	27	183	183	230	252	109	100	94	0	837	847	232	27	73	73	85	61	71	100	100	0	1.317	1.360	1.317	1.355	1.513	1.505	0.746	139	889	90	1770	1827	0.397	1006	764	1053	774	171788	117775	3.992	12.492	0	0	0
3	4	7	""	"poh1"	3480	18960	130	1181	1254	458	36	181	181	217	253	116	100	91	0	882	896	397	44	74	74	82	62	75	100	100	0	1.238	1.305	1.308	1.291	1.575	1.507	0.641	145	879	97	1808	1895	0.308	1000	808	1073	822	181779	129887	4.099	13.129	0	0	0
3	5	7	""	"krt2-4"	3900	18950	130	5260	5193	1607	30	191	191	227	161	70	100	100	0	4354	4283	1379	32	75	75	82	39	47	100	100	0	1.185	1.189	1.216	1.197	1.225	1.183	0.956	126	902	90	9348	9210	0.245	5069	4279	5002	4208	654300	539683	30.845	107.718	0	0	0
3	6	7	""	"krt2-4"	4280	18940	120	5764	5815	1718	29	173	173	203	139	68	100	100	0	4641	4774	1423	29	74	74	81	43	53	100	100	0	1.224	1.200	1.183	1.207	1.272	1.199	0.958	121	791	96	10158	10342	0.292	5591	4567	5642	4700	703563	577600	40.374	109.140	0	0	0
3	7	7	""	"krt2-4"	4680	18940	130	4853	4842	1482	30	183	183	208	127	61	100	100	0	4061	3906	1293	33	74	74	81	37	45	100	100	0	1.171	1.216	1.226	1.224	1.274	1.206	0.956	127	897	84	8657	8491	0.228	4670	3987	4659	3832	614929	496059	36.488	103.378	0	0	0
3	8	7	""	"krt2-4"	5080	18940	130	4604	4518	1396	30	173	173	219	505	230	100	100	0	3823	3680	1155	31	73	73	80	47	58	100	100	0	1.182	1.205	1.199	1.216	1.281	1.269	0.878	132	896	96	8181	7952	0.241	4431	3750	4345	3607	596427	485756	8.513	76.596	0	0	0
3	9	7	""	"sp8"	5510	18940	100	3385	3314	715	21	165	165	188	114	60	100	100	0	1929	1911	431	22	69	69	76	36	47	100	100	0	1.731	1.710	1.722	1.715	1.241	1.732	0.930	81	539	84	5080	4991	0.792	3220	1860	3149	1842	268437	154797	27.421	50.972	0	0	0
3	10	7	""	"sp8"	5900	18930	110	3207	3191	769	24	181	181	211	152	72	100	100	0	1795	1776	429	24	74	74	80	42	52	100	100	0	1.758	1.769	1.798	1.769	1.304	1.807	0.926	93	611	81	4747	4712	0.814	3026	1721	3010	1702	296769	165201	19.605	40.381	0	0	0
3	11	7	""	"sp8"	6280	18940	110	2980	2984	808	27	169	169	188	104	55	100	100	0	1674	1673	476	28	70	70	74	27	36	100	100	0	1.752	1.756	1.709	1.761	1.292	1.775	0.930	92	616	85	4415	4418	0.809	2811	1604	2815	1603	274546	153911	26.885	59.222	0	0	0
3	12	7	""	"sp8"	6680	18930	110	3383	3315	797	24	174	174	207	143	69	100	100	0	1890	1808	444	24	75	75	82	45	54	100	100	0	1.768	1.812	1.819	1.817	1.253	1.838	0.937	98	602	80	5024	4874	0.822	3209	1815	3141	1733	324838	177212	21.734	38.356	0	0	0
3	13	7	""	"snk"	7090	18940	120	579	607	298	49	171	171	200	154	77	92	68	0	236	278	303	108	72	72	79	47	59	97	81	0	2.488	2.117	2.355	2.321	2.040	1.597	0.556	133	773	90	572	642	1.315	408	164	436	206	80706	36941	2.643	4.234	0	0	0
3	14	7	""	"snk"	7490	18950	130	601	632	200	31	160	160	185	161	87	96	79	0	219	228	81	35	70	70	76	43	56	94	80	0	2.960	2.987	2.988	3.098	2.118	4.456	0.434	143	881	93	590	630	1.566	441	149	472	158	90310	32640	2.776	3.535	0	0	0
3	15	7	""	"snk"	7890	18940	130	617	628	188	29	166	166	185	120	64	97	88	0	217	236	92	38	71	71	75	28	37	96	90	0	3.089	2.800	2.973	3.167	2.302	3.579	0.477	137	886	81	597	627	1.627	451	146	462	165	86074	32277	3.692	5.750	0	0	0
3	16	7	""	"snk"	8280	18940	140	571	609	199	32	173	173	193	143	74	95	74	0	244	251	86	34	71	71	78	50	64	96	81	0	2.301	2.422	2.387	2.447	1.947	3.227	0.528	147	1117	89	571	616	1.202	398	173	436	180	89595	36874	2.909	3.460	0	0	0
3	17	7	""	"mmp13"	8680	18940	150	202	223	143	64	172	172	196	189	96	8	1	0	100	108	43	39	69	69	95	510	536	0	0	0	0.968	1.308	2.150	1.981	3.698	14.352	0.037	156	1272	100	61	90	-0.047	30	31	51	39	34726	16807	0.143	0.025	-100	0	1
3	18	7	""	"mmp13"	9090	18960	70	425	457	142	31	180	180	187	85	45	93	81	0	128	138	63	45	79	79	84	33	39	68	31	0	5.000	4.695	3.765	3.583	2.598	12.011	0.067	16	194	54	294	336	2.322	245	49	277	59	7311	2210	3.176	1.636	-100	0	1
3	19	7	""	"mmp13"	9500	18960	100	438	460	120	26	168	168	183	116	63	94	63	0	142	159	73	45	72	72	76	29	38	89	68	0	3.857	3.356	3.848	4.184	3.126	11.271	0.042	19	543	63	340	379	1.947	270	70	292	87	8731	3024	2.388	2.862	0	0	0
3	20	7	""	"mmp13"	9880	18940	150	206	231	114	49	201	201	272	223	81	5	0	0	109	121	45	37	86	86	109	73	66	17	1	0	0.217	0.857	2.103	1.865	4.351	3.771	0.257	156	1272	100	28	65	-2.204	5	23	30	35	36037	18837	-0.184	0.164	-100	0	1
3	1	8	""	"tnf rsf19"	2280	19370	150	440	465	199	42	171	171	216	655	303	5	0	0	278	296	126	42	69	69	82	166	202	63	21	0	1.287	1.295	1.286	1.228	2.246	1.982	0.428	165	1226	92	478	521	0.364	269	209	294	227	76666	48834	0.380	1.289	-100	0	1
3	2	8	""	"tnf rsf19"	2680	19370	140	415	459	197	42	166	166	189	123	65	77	50	0	271	279	96	34	71	71	74	31	41	98	95	0	1.245	1.409	1.522	1.296	2.459	2.451	0.358	144	1124	91	449	501	0.316	249	200	293	208	66064	40168	2.195	6.613	0	0	0
3	3	8	""	"tnf rsf19"	3090	19360	140	408	433	175	40	170	170	186	113	60	82	51	0	278	284	113	39	71	71	76	35	46	96	89	0	1.150	1.235	1.192	1.120	2.693	1.885	0.385	156	1106	94	445	476	0.202	238	207	263	213	67530	44230	2.186	5.943	0	0	0
3	4	8	""	"tnf rsf19"	3490	19360	150	402	443	249	56	162	162	199	539	270	6	0	0	245	266	111	41	70	70	79	108	136	76	36	0	1.371	1.434	1.356	1.340	2.375	2.349	0.425	171	1216	88	415	477	0.455	240	175	281	196	75687	45543	0.453	1.731	-100	0	1
3	5	8	""	"nqo1"	3890	19350	130	3950	3784	1077	28	187	187	222	168	75	100	100	0	2865	2854	783	27	73	73	80	42	52	100	100	0	1.348	1.293	1.284	1.280	1.242	1.303	0.942	141	879	89	6555	6378	0.431	3763	2792	3597	2781	533495	402403	21.202	66.048	0	0	0
3	6	8	""	"nqo1"	4280	19370	130	3804	3614	1078	29	183	183	208	134	64	100	100	0	2899	2772	785	28	73	73	79	35	44	100	100	0	1.281	1.271	1.268	1.261	1.310	1.288	0.935	139	889	94	6447	6130	0.357	3621	2826	3431	2699	502414	385347	25.418	76.943	0	0	0
3	7	8	""	"nqo1"	4690	19360	130	3395	3344	1052	31	171	171	190	131	68	100	100	0	2719	2570	876	34	71	71	78	53	67	100	100	0	1.218	1.270	1.251	1.281	1.261	1.263	0.945	153	863	82	5872	5672	0.285	3224	2648	3173	2499	511667	393155	24.076	47.019	0	0	0
3	8	8	""	"nqo1"	5070	19370	140	3303	3326	998	30	170	170	205	281	137	100	100	0	2458	2435	767	31	71	71	80	73	91	100	100	0	1.313	1.335	1.300	1.348	1.326	1.355	0.918	157	1107	88	5520	5520	0.393	3133	2387	3156	2364	522120	382325	11.107	32.260	0	0	0
3	9	8	""	"ifnar2c_2"	5480	19360	140	1084	1078	300	27	172	172	201	347	172	98	72	0	571	597	161	26	71	71	77	46	59	100	100	0	1.824	1.722	1.807	1.708	1.521	1.865	0.792	151	1117	84	1412	1432	0.867	912	500	906	526	162736	90072	2.527	11.304	0	0	0
3	10	8	""	"ifnar2c_2"	5880	19370	130	924	987	332	33	175	175	197	123	62	99	97	0	605	616	175	28	71	71	74	30	40	100	100	0	1.403	1.490	1.461	1.429	1.652	1.665	0.750	146	874	88	1283	1357	0.489	749	534	812	545	144082	89942	6.423	18.067	0	0	0
3	11	8	""	"ifnar2c_2"	6280	19370	150	951	1005	373	37	173	173	201	168	83	100	96	0	582	595	165	27	74	74	79	34	43	100	100	0	1.531	1.597	1.615	1.549	1.592	1.876	0.712	161	1231	91	1286	1353	0.614	778	508	832	521	161805	95802	4.786	15.176	0	0	0
3	12	8	""	"ifnar2c_2"	6680	19360	140	937	966	317	32	175	175	192	104	54	100	100	0	583	584	171	29	73	73	77	30	38	99	98	0	1.494	1.548	1.532	1.580	1.811	1.711	0.742	170	1090	91	1272	1302	0.579	762	510	791	511	164283	99253	7.442	16.900	0	0	0
3	13	8	""	"radixin"	7090	19340	150	855	873	300	34	173	173	193	115	59	98	95	0	649	675	184	27	72	72	77	31	40	100	100	0	1.182	1.161	1.178	1.113	1.539	1.278	0.783	182	1210	91	1259	1303	0.241	682	577	700	603	158894	122904	5.913	19.290	0	0	0
3	14	8	""	"radixin"	7490	19350	150	847	881	265	30	171	171	189	109	57	99	99	0	695	709	174	24	71	71	75	29	38	100	100	0	1.083	1.113	1.112	1.082	1.571	1.195	0.753	179	1209	97	1300	1348	0.115	676	624	710	638	157732	126937	6.349	21.862	0	0	0
3	15	8	""	"radixin"	7890	19350	160	851	875	276	31	169	169	188	114	60	100	98	0	671	660	191	28	71	71	76	35	46	100	100	0	1.137	1.199	1.195	1.181	1.657	1.313	0.721	186	1498	94	1282	1295	0.185	682	600	706	589	162816	122844	6.026	16.686	0	0	0
3	16	8	""	"radixin"	8290	19340	150	786	799	256	32	168	168	185	126	68	98	94	0	631	632	192	30	70	70	75	32	42	100	100	0	1.102	1.123	1.129	1.090	1.727	1.288	0.648	188	1200	96	1179	1193	0.140	618	561	631	562	150174	118811	4.873	17.406	0	0	0
3	17	8	""	"lrp1"	8680	19340	150	2471	2453	672	27	173	173	208	338	162	100	100	0	1737	1706	479	28	71	71	79	63	79	100	100	0	1.379	1.394	1.389	1.405	1.293	1.410	0.921	197	1191	91	3964	3915	0.464	2298	1666	2280	1635	483236	336113	6.642	25.825	0	0	0
3	18	8	""	"lrp1"	9080	19340	150	2431	2449	632	25	165	165	188	119	63	100	100	0	1809	1775	445	25	70	70	76	49	64	100	100	0	1.303	1.340	1.316	1.332	1.279	1.357	0.929	193	1195	90	4005	3989	0.382	2266	1739	2284	1705	472564	342667	19.000	34.673	0	0	0
3	19	8	""	"lrp1"	9480	19340	150	2296	2362	629	26	169	169	184	107	58	100	100	0	1660	1668	413	24	71	71	76	38	50	100	100	0	1.339	1.373	1.354	1.360	1.288	1.403	0.918	202	1186	89	3716	3790	0.421	2127	1589	2193	1597	477027	336934	20.355	41.895	0	0	0
3	20	8	""	"lrp1"	9880	19350	150	2347	2277	687	30	176	176	206	146	70	100	100	0	1586	1550	504	32	74	74	80	57	71	100	100	0	1.436	1.423	1.415	1.441	1.368	1.432	0.916	203	1181	94	3683	3577	0.522	2171	1512	2101	1476	462220	314696	14.185	25.789	0	0	0
3	1	9	""	"star"	2290	19760	130	434	460	201	43	178	178	202	143	70	73	43	0	257	272	116	42	71	71	79	45	56	95	82	0	1.376	1.403	1.512	1.380	2.441	2.478	0.409	132	894	94	442	483	0.460	256	186	282	201	60691	35884	1.804	4.289	-100	0	1
3	2	9	""	"star"	2690	19760	130	456	478	201	42	165	165	187	110	58	82	63	0	262	272	110	40	71	71	77	61	79	90	77	0	1.524	1.557	1.607	1.496	2.746	2.349	0.394	136	884	95	482	514	0.608	291	191	313	201	64973	37020	2.645	3.197	0	0	0
3	3	9	""	"star"	3080	19760	140	388	420	201	47	160	160	185	125	67	78	42	0	251	254	93	36	69	69	76	61	80	92	75	0	1.253	1.405	1.460	1.427	2.463	1.988	0.369	144	1117	73	410	445	0.325	228	182	260	185	60526	36561	1.880	2.918	-100	0	1
3	4	9	""	"star"	3490	19760	140	431	454	251	55	175	175	195	113	57	76	54	0	217	239	120	50	71	71	76	30	39	89	76	0	1.753	1.661	1.594	1.635	3.513	2.988	0.450	157	1098	79	402	447	0.810	256	146	279	168	71257	37532	2.292	5.433	0	0	0
3	5	9	""	"mnt"	3880	19750	130	1575	1622	413	25	182	182	212	182	85	100	100	0	1389	1403	374	26	69	69	78	46	58	100	100	0	1.055	1.079	1.081	1.092	1.431	1.089	0.861	139	889	88	2713	2774	0.077	1393	1320	1440	1334	225520	194970	7.747	28.804	0	0	0
3	6	9	""	"mnt"	4290	19750	130	1567	1591	437	27	173	173	197	127	64	99	99	0	1405	1388	395	28	75	75	81	40	49	100	100	0	1.048	1.080	1.072	1.065	1.654	1.080	0.872	137	891	91	2724	2731	0.068	1394	1330	1418	1313	217940	190186	10.976	32.675	0	0	0
3	7	9	""	"mnt"	4690	19750	140	1414	1471	420	28	169	169	191	118	61	100	100	0	1328	1316	275	20	70	70	75	31	41	100	100	0	0.990	1.045	1.078	1.017	1.386	1.088	0.854	150	1118	93	2503	2548	-0.014	1245	1258	1302	1246	220619	197401	10.847	40.032	0	0	0
3	8	9	""	"mnt"	5080	19740	130	1509	1524	418	27	169	169	191	118	61	100	100	0	1324	1302	287	22	71	71	76	33	43	100	100	0	1.069	1.101	1.102	1.084	1.382	1.138	0.847	150	874	86	2593	2586	0.096	1340	1253	1355	1231	228590	195231	11.297	37.152	0	0	0
3	9	9	""	"vig1"	5490	19740	130	5372	5304	1309	24	173	173	206	259	125	100	100	0	3027	2991	700	23	71	71	91	253	278	100	100	0	1.759	1.757	1.768	1.749	1.219	1.759	0.945	140	888	93	8155	8051	0.815	5199	2956	5131	2920	742524	418763	19.683	11.462	0	0	0
3	10	9	""	"vig1"	5890	19740	130	5241	5182	1292	24	174	174	190	102	53	100	100	0	2891	2919	715	24	72	72	76	28	36	100	100	0	1.797	1.759	1.773	1.757	1.233	1.775	0.960	142	886	89	7886	7855	0.846	5067	2819	5008	2847	735861	414459	48.941	101.536	0	0	0
3	11	9	""	"vig1"	6290	19740	130	5308	5199	1239	23	172	172	195	130	66	100	100	0	2886	2900	752	25	73	73	77	33	42	100	100	0	1.826	1.778	1.783	1.794	1.242	1.780	0.958	146	878	97	7949	7854	0.869	5136	2813	5027	2827	759119	423414	38.492	85.545	0	0	0
3	12	9	""	"vig1"	6680	19760	140	4807	4954	1192	24	172	172	197	129	65	100	100	0	2791	2776	717	25	71	71	77	40	51	100	100	0	1.704	1.768	1.742	1.780	1.251	1.775	0.949	149	1115	97	7355	7487	0.769	4635	2720	4782	2705	738210	413683	36.876	67.475	0	0	0
3	13	9	""	"pdcd2"	7090	19750	160	1861	1885	430	22	170	170	193	145	75	100	100	0	829	807	212	26	71	71	78	51	65	99	98	0	2.231	2.330	2.318	2.407	1.494	2.399	0.892	184	1500	90	2449	2451	1.158	1691	758	1715	736	346919	148499	11.669	14.294	0	0	0
3	14	9	""	"pdcd2"	7480	19750	150	1886	1908	420	22	163	163	181	107	59	100	100	0	881	863	216	25	71	71	76	29	38	100	100	0	2.127	2.203	2.233	2.232	1.388	2.263	0.892	169	1223	84	2533	2537	1.089	1723	810	1745	792	322418	145884	16.140	27.138	0	0	0
3	15	9	""	"pdcd2"	7880	19750	150	1855	1856	457	24	165	165	189	178	94	100	100	0	842	817	204	24	70	70	79	60	75	100	100	0	2.189	2.264	2.302	2.280	1.357	2.342	0.891	178	1210	91	2462	2438	1.130	1690	772	1691	747	330346	145353	9.365	12.300	0	0	0
3	16	9	""	"pdcd2"	8280	19750	150	1846	1833	413	22	159	159	186	246	132	100	100	0	808	812	184	22	70	70	78	93	119	100	99	0	2.286	2.256	2.306	2.268	1.343	2.340	0.887	177	1211	89	2425	2416	1.193	1687	738	1674	742	324400	143661	6.695	7.892	0	0	0
3	17	9	""	"il17r"	8680	19750	150	8112	9356	7400	79	161	161	187	240	128	100	99	1	6419	7063	6202	87	70	70	77	94	122	98	98	0	1.252	1.315	1.259	1.428	2.194	1.261	0.921	196	1164	68	14300	16188	0.324	7951	6349	9195	6993	1833860	1384268	38.204	74.319	0	0	0
3	18	9	""	"il17r"	9090	19740	150	8150	8062	1829	22	176	176	195	111	56	100	100	0	6340	6338	1444	22	72	72	77	34	44	100	100	0	1.272	1.259	1.241	1.256	1.200	1.260	0.970	184	1204	94	14242	14152	0.347	7974	6268	7886	6266	1483394	1166117	70.874	184.147	0	0	0
3	19	9	""	"il17r"	9490	19740	150	7895	7937	1436	18	169	169	184	100	54	100	100	0	6316	6291	1147	18	71	71	75	30	40	100	100	0	1.237	1.249	1.236	1.251	1.178	1.249	0.977	184	1208	92	13971	13988	0.307	7726	6245	7768	6220	1460326	1157609	77.530	207.200	0	0	0
3	20	9	""	"il17r"	9880	19740	150	7749	7728	1641	21	158	158	177	107	60	100	100	0	6154	6015	1249	20	69	69	74	29	39	100	100	0	1.247	1.273	1.293	1.272	1.162	1.274	0.974	199	1189	97	13676	13516	0.318	7591	6085	7570	5946	1537866	1196923	70.570	204.862	0	0	0
3	1	10	""	"sp6"	2290	20160	150	10945	9828	3955	40	161	161	188	136	72	100	100	0	5766	5192	2240	43	71	71	82	208	253	98	98	0	1.894	1.888	1.880	1.959	1.323	1.874	0.960	152	1238	82	16479	14788	0.921	10784	5695	9667	5121	1493877	789231	70.882	24.567	0	0	0
3	2	10	""	"sp6"	2680	20140	130	11191	10777	2915	27	164	164	191	144	75	100	100	0	5778	5549	1692	30	69	69	80	57	71	100	100	0	1.932	1.937	1.937	1.986	1.252	1.922	0.977	136	884	92	16736	16093	0.950	11027	5709	10613	5480	1465645	754723	73.514	95.947	0	0	0
3	3	10	""	"sp6"	3080	20150	130	10848	10056	3468	34	175	175	202	202	100	100	100	0	5572	5188	1849	35	71	71	77	44	57	100	100	0	1.940	1.931	1.905	1.945	1.273	1.934	0.973	144	877	86	16174	14998	0.956	10673	5501	9881	5117	1448073	747134	48.782	116.159	0	0	0
3	4	10	""	"sp6"	3470	20160	130	11398	11188	2731	24	184	184	216	155	71	100	100	0	5926	5769	1469	25	72	72	83	56	67	100	100	0	1.916	1.932	1.928	1.939	1.146	1.934	0.981	141	883	95	17068	16701	0.938	11214	5854	11004	5697	1577543	813432	70.787	101.536	0	0	0
3	5	10	""	"rpl44"	3880	20160	160	52060	50818	9022	17	178	178	225	198	88	100	100	1	23072	22920	4762	20	73	73	82	51	62	100	100	0	2.256	2.216	2.225	2.245	1.168	2.200	0.991	217	1463	91	74881	73487	1.174	51882	22999	50640	22847	11027493	4973598	255.520	447.804	0	0	0
3	6	10	""	"rpl44"	4290	20160	160	51167	50748	9579	18	176	176	201	130	64	100	100	4	23102	22936	5045	21	74	74	79	36	45	100	100	0	2.214	2.212	2.212	2.241	1.168	2.200	0.987	211	1469	96	74019	73434	1.147	50991	23028	50572	22862	10707773	4839591	388.823	634.917	0	0	0
3	7	10	""	"rpl44"	4690	20150	160	50368	49774	10066	20	170	170	195	198	101	100	100	3	22965	22528	5143	22	73	73	78	35	44	100	100	0	2.193	2.209	2.217	2.234	1.166	2.197	0.989	223	1457	96	73090	72059	1.133	50198	22892	49604	22455	11099613	5023811	250.399	641.429	0	0	0
3	8	10	""	"rpl44"	5090	20160	170	50196	50457	8745	17	167	167	193	162	83	100	100	3	22754	22846	4555	19	74	74	85	76	89	100	100	0	2.206	2.208	2.224	2.223	1.127	2.200	0.988	227	1597	96	72709	73062	1.141	50029	22680	50290	22772	11453804	5186021	310.272	299.487	0	0	0
3	9	10	""	"mdm2"	5480	20150	150	363	383	180	46	169	169	185	110	59	70	43	0	268	275	78	28	70	70	76	34	44	100	97	0	0.980	1.044	1.022	0.887	2.478	2.270	0.310	164	1223	88	392	419	-0.029	194	198	214	205	62797	45157	1.800	5.853	0	0	0
3	10	10	""	"mdm2"	5880	20150	150	370	403	215	53	163	163	179	105	58	80	49	0	276	282	98	34	71	71	76	48	63	97	88	0	1.010	1.137	1.058	1.054	2.511	2.246	0.283	163	1225	77	412	451	0.014	207	205	240	211	65738	46018	2.133	4.292	-100	0	1
3	11	10	""	"mdm2"	6290	20150	150	373	397	158	39	169	169	189	115	60	74	43	0	268	284	115	40	71	71	80	86	107	94	62	0	1.036	1.070	1.018	0.984	2.326	1.310	0.303	176	1210	93	401	441	0.051	204	197	228	213	69831	50035	1.809	2.372	-100	0	1
3	12	10	""	"mdm2"	6690	20150	150	365	372	138	37	163	163	189	146	77	64	24	0	272	285	82	28	71	71	77	41	53	100	97	0	1.005	0.977	1.032	0.850	2.551	1.596	0.351	177	1212	96	403	423	0.007	202	201	209	214	65928	50385	1.253	5.073	0	0	0
3	13	10	""	"tdo"	7090	20140	130	802	843	241	28	166	166	188	161	85	99	97	0	535	556	172	30	70	70	76	62	81	100	100	0	1.368	1.393	1.397	1.369	1.514	1.482	0.746	137	891	88	1101	1163	0.452	636	465	677	486	115472	76196	4.068	7.742	0	0	0
3	14	10	""	"tdo"	7500	20130	130	900	928	279	30	165	165	183	117	63	100	99	0	618	606	149	24	69	69	73	32	43	100	100	0	1.339	1.421	1.428	1.383	1.558	1.572	0.758	129	899	96	1284	1300	0.421	735	549	763	537	119676	78234	6.368	16.656	0	0	0
3	15	10	""	"tdo"	7890	20130	140	801	813	252	30	157	157	174	98	56	99	97	0	529	526	147	27	68	68	73	28	38	99	99	0	1.397	1.432	1.356	1.438	1.735	1.573	0.747	144	1120	94	1105	1114	0.482	644	461	656	458	117008	75771	6.520	16.179	0	0	0
3	16	10	""	"tdo"	8280	20130	130	859	902	357	39	159	159	178	107	60	100	98	0	562	577	159	27	69	69	72	29	40	100	100	0	1.420	1.463	1.487	1.379	1.575	1.704	0.756	142	882	94	1193	1251	0.506	700	493	743	508	128032	81938	6.766	17.414	0	0	0
3	17	10	""	"buffer"	8680	20140	150	188	204	120	58	161	161	183	120	65	14	4	0	68	75	35	46	69	69	73	28	38	16	4	0	-27.000	7.167	4.225	3.787	3.662	17.055	0.060	156	1272	100	26	49	Error	27	-1	43	6	31767	11653	0.175	0.071	-100	0	1
3	18	10	""	"buffer"	9080	20140	150	153	172	87	50	164	164	188	103	54	14	2	0	67	75	30	40	72	72	76	31	40	13	5	0	2.200	2.667	2.875	3.068	3.712	14.564	0.043	156	1272	100	-16	11	1.138	-11	-5	8	3	26828	11705	-0.155	-0.032	-100	0	1
3	19	10	""	"buffer"	9480	20130	150	166	183	98	53	161	161	185	141	76	10	2	0	74	76	29	38	70	70	74	31	41	13	3	0	1.250	3.667	3.479	2.781	4.560	7.114	0.191	156	1272	100	9	28	0.322	5	4	22	6	28620	11860	-0.014	0.065	-100	0	1
3	20	10	""	"buffer"	9880	20130	150	170	178	88	49	162	162	179	100	55	14	3	0	74	79	32	40	71	71	75	31	41	16	5	0	2.667	2.000	3.706	3.567	3.603	18.844	0.025	156	1272	100	11	24	1.415	8	3	16	8	27837	12298	-0.010	0.129	-100	0	1
3	1	11	""	"sp3"	2290	20540	120	562	587	210	35	152	152	172	96	55	97	86	0	331	346	126	36	68	68	72	32	44	98	97	0	1.559	1.565	1.540	1.513	2.091	1.964	0.499	128	781	87	673	713	0.641	410	263	435	278	75074	44320	4.323	8.563	0	0	0
3	2	11	""	"sp3"	2700	20540	120	647	655	218	33	167	167	188	125	66	99	86	0	336	347	108	31	69	69	75	42	56	99	98	0	1.798	1.755	1.728	1.729	1.796	2.228	0.569	126	783	82	747	766	0.846	480	267	488	278	82533	43696	3.736	6.476	0	0	0
3	3	11	""	"sp3"	3100	20530	120	575	618	187	30	161	161	177	128	72	97	86	0	348	354	108	30	70	70	75	32	42	100	99	0	1.489	1.609	1.597	1.587	1.872	1.949	0.589	130	782	95	692	741	0.574	414	278	457	284	80367	46032	3.445	8.719	0	0	0
3	4	11	""	"sp3"	3480	20550	140	608	649	267	41	175	175	203	130	64	96	82	0	333	362	130	35	71	71	76	31	40	100	100	0	1.653	1.629	1.563	1.534	1.823	2.126	0.584	145	1121	95	695	765	0.725	433	262	474	291	94103	52517	3.431	9.226	0	0	0
3	5	11	""	"mxi1"	3890	20550	130	1980	1955	474	24	194	194	232	189	81	100	99	0	1021	1001	282	28	72	72	84	61	72	100	99	0	1.882	1.896	1.918	1.938	1.426	1.952	0.878	143	881	92	2735	2690	0.912	1786	949	1761	929	279504	143192	9.116	15.033	0	0	0
3	6	11	""	"mxi1"	4290	20550	130	1914	1941	514	26	186	186	206	122	59	100	100	0	1028	1031	209	20	72	72	89	339	380	100	91	0	1.808	1.830	1.809	1.800	1.386	1.961	0.856	134	894	96	2684	2714	0.854	1728	956	1755	959	260130	138171	14.221	2.779	0	0	0
3	7	11	""	"mxi1"	4690	20550	130	1863	1860	506	27	162	162	190	222	116	100	100	0	973	959	259	27	71	71	76	29	38	100	100	0	1.886	1.912	1.915	1.908	1.358	1.977	0.885	144	880	96	2603	2586	0.915	1701	902	1698	888	267846	138059	7.523	30.448	0	0	0
3	8	11	""	"mxi1"	5080	20540	140	1753	1749	478	27	164	164	180	104	57	100	100	0	917	885	218	24	70	70	74	29	39	100	99	0	1.876	1.945	1.923	1.939	1.394	2.044	0.873	154	1110	88	2436	2400	0.908	1589	847	1585	815	269383	136262	15.087	27.966	0	0	0
3	9	11	""	"itgb1"	5480	20540	150	173	183	91	49	160	160	180	118	65	11	1	0	68	76	29	38	71	71	75	30	40	16	2	0	-4.333	4.600	2.966	2.725	3.789	11.293	0.096	156	1272	100	10	28	Error	13	-3	23	5	28507	11791	0.025	0.033	-100	0	1
3	10	11	""	"itgb1"	5880	20540	150	172	190	98	51	170	170	191	117	61	12	2	0	72	78	32	41	72	72	77	40	51	10	1	0	100000.000	3.333	2.625	3.082	4.173	11.860	0.056	156	1272	100	2	26	16.610	2	0	20	6	29711	12202	-0.009	0.025	-100	0	1
3	11	11	""	"itgb1"	6280	20540	150	163	180	87	48	168	168	191	122	63	10	1	0	76	81	30	37	71	71	78	47	60	11	0	0	-1.000	1.200	2.776	3.241	3.768	5.532	0.109	156	1272	100	0	22	Error	-5	5	12	10	28006	12571	-0.090	0.064	-100	0	1
3	12	11	""	"itgb1"	6670	20530	100	459	644	427	66	169	169	189	109	57	100	77	0	79	130	92	70	69	69	75	31	41	44	22	0	29.000	7.787	13.823	13.084	3.062	9.861	0.201	9	615	90	300	536	4.858	290	10	475	61	5800	1170	4.174	1.774	-100	0	1
3	13	11	""	"empty"	7080	20540	150	774	754	322	42	167	167	217	1016	468	8	0	0	1209	1120	490	43	71	71	95	622	654	82	39	0	0.533	0.560	0.556	0.567	1.886	1.186	0.922	156	1272	100	1745	1636	-0.908	607	1138	587	1049	117571	174696	0.529	1.648	-100	0	1
3	14	11	""	"empty"	7480	20540	150	783	789	299	37	162	162	175	96	54	94	92	0	1278	1230	480	39	70	70	75	37	49	97	95	0	0.514	0.541	0.541	0.556	1.833	0.541	0.776	156	1272	100	1829	1787	-0.960	621	1208	627	1160	123056	191948	6.396	31.216	-50	0	0
3	15	11	""	"empty"	7880	20540	150	791	770	286	37	155	155	180	187	103	91	82	0	1281	1200	422	35	67	67	75	102	136	93	91	0	0.524	0.543	0.537	0.536	1.698	0.630	0.690	156	1272	100	1850	1748	-0.932	636	1214	615	1133	120194	187208	3.155	11.029	-50	0	0
3	16	11	""	"empty"	8280	20540	150	853	878	422	48	155	155	174	107	61	95	92	0	1319	1315	619	47	69	69	74	30	40	98	98	0	0.558	0.580	0.551	0.564	1.647	0.576	0.788	156	1272	100	1948	1969	-0.842	698	1250	723	1246	136918	205075	6.579	41.367	-50	0	0
3	17	11	""	"sp5"	8690	20530	160	29712	22902	15346	67	158	158	190	180	94	100	100	0	15198	11918	8205	68	70	70	78	69	88	100	100	0	1.954	1.920	1.958	2.081	1.382	1.908	0.984	180	1501	87	44682	34592	0.966	29554	15128	22744	11848	4122399	2145321	126.178	171.594	0	0	0
3	18	11	""	"sp5"	9090	20530	120	33004	31615	8921	28	159	159	203	344	169	100	100	0	17188	16321	5200	31	71	71	87	140	160	100	100	0	1.919	1.936	1.921	2.012	1.323	1.919	0.978	125	787	84	49962	47706	0.940	32845	17117	31456	16250	3951918	2040107	91.314	115.957	0	0	0
3	19	11	""	"sp5"	9490	20530	150	30991	25221	14250	56	169	169	190	117	61	100	100	0	16080	13059	7882	60	71	71	76	30	39	100	100	0	1.925	1.929	1.940	2.084	1.363	1.899	0.981	162	1223	86	46831	38040	0.945	30822	16009	25052	12988	4085815	2115477	213.940	432.767	0	0	0
3	20	11	""	"sp5"	9880	20530	130	32277	29910	11387	38	172	172	199	152	76	100	100	0	16622	15473	6295	40	72	72	80	53	66	100	100	0	1.940	1.931	1.920	2.025	1.277	1.914	0.985	147	877	96	48655	45139	0.956	32105	16550	29738	15401	4396772	2274588	195.467	290.434	0	0	0
4	1	1	""	"sp4"	11300	16620	120	825	858	254	29	183	183	272	1666	612	0	0	0	426	445	141	31	76	76	103	569	552	7	0	0	1.834	1.829	1.725	1.828	1.641	2.934	0.971	101	811	86	992	1044	0.875	642	350	675	369	86657	44967	0.352	0.601	-100	0	1
4	2	1	""	"sp4"	11700	16630	120	860	844	251	29	179	179	221	271	122	95	67	0	435	428	143	33	75	75	85	75	88	97	93	0	1.892	1.884	1.828	1.934	1.685	2.070	0.724	100	812	87	1041	1018	0.920	681	360	665	353	84377	42751	2.299	4.573	0	0	0
4	3	1	""	"sp4"	12090	16620	110	776	832	282	33	188	188	222	230	103	94	71	0	411	403	131	32	75	75	101	249	246	72	7	0	1.750	1.963	2.143	1.955	1.882	2.364	0.638	108	592	90	924	972	0.807	588	336	644	328	89818	43556	2.652	1.213	-100	0	1
4	4	1	""	"sp4"	12490	16620	120	802	869	316	36	183	183	207	138	66	99	92	0	407	419	119	28	75	75	82	41	50	100	100	0	1.864	1.994	1.941	1.867	1.955	2.535	0.615	105	811	95	951	1030	0.898	619	332	686	344	91282	43944	4.797	8.220	0	0	0
4	5	1	""	"bsg"	12900	16620	130	4553	4619	1678	36	159	159	174	96	55	100	100	0	1465	1568	1039	66	72	72	76	30	39	100	100	0	3.154	2.981	3.245	3.184	1.418	2.709	0.830	131	897	95	5787	5956	1.657	4394	1393	4460	1496	605055	205377	46.302	49.733	0	0	0
4	6	1	""	"bsg"	13300	16620	130	4945	4861	1025	21	164	164	185	111	60	100	100	0	1466	1455	341	23	71	71	76	34	44	100	100	0	3.427	3.394	3.397	3.440	1.288	3.433	0.947	138	886	94	6176	6081	1.777	4781	1395	4697	1384	670844	200848	42.126	40.559	0	0	0
4	7	1	""	"bsg"	13690	16610	150	4797	5318	5209	97	157	157	197	433	219	100	100	0	1415	2218	6296	283	72	72	90	343	381	99	96	0	3.455	2.405	3.540	3.336	1.528	1.062	0.720	154	1238	89	5983	7307	1.789	4640	1343	5161	2146	818994	341528	11.827	6.204	0	0	0
4	8	1	""	"bsg"	14090	16610	130	4735	4768	1027	21	160	160	180	113	62	100	100	0	1493	1471	354	24	71	71	75	28	37	100	100	0	3.217	3.291	3.268	3.332	1.264	3.342	0.940	149	875	90	5997	6008	1.686	4575	1422	4608	1400	710445	219137	40.602	49.857	0	0	0
4	9	1	""	"dncic"	14500	16620	120	418	444	185	41	168	168	191	142	74	76	40	0	278	281	81	28	72	72	77	39	50	99	95	0	1.214	1.321	1.250	1.163	2.505	2.275	0.357	120	792	87	456	485	0.280	250	206	276	209	53273	33675	1.782	5.231	0	0	0
4	10	1	""	"dncic"	14900	16620	120	401	446	272	60	166	166	309	1174	379	1	0	0	274	279	125	44	70	70	110	338	307	9	0	0	1.152	1.340	1.218	1.322	2.885	2.779	0.425	131	777	91	439	489	0.204	235	204	280	209	58458	36608	0.117	0.500	-100	0	1
4	11	1	""	"dncic"	15300	16610	130	405	404	132	32	149	149	168	114	67	82	55	0	258	272	93	34	69	69	73	31	42	99	96	0	1.354	1.256	1.249	1.153	2.647	2.252	0.304	128	900	92	445	458	0.437	256	189	255	203	51657	34787	2.070	6.419	0	0	0
4	12	1	""	"dncic"	15690	16610	130	385	427	202	47	148	148	177	212	119	54	17	0	247	262	109	41	68	68	76	111	146	80	29	0	1.324	1.438	1.394	1.379	2.757	1.893	0.661	135	889	89	416	473	0.405	237	179	279	194	57655	35356	1.179	1.676	-100	0	1
4	13	1	""	"btg1"	16100	16610	130	1685	1680	418	24	162	162	177	97	54	100	100	0	606	615	171	27	70	70	74	32	43	100	100	0	2.841	2.785	2.845	2.826	1.430	2.906	0.849	151	869	96	2059	2063	1.506	1523	536	1518	545	253714	92899	15.495	16.906	0	0	0
4	14	1	""	"btg1"	16490	16610	140	1804	1798	479	26	162	162	175	98	56	100	100	0	610	627	177	28	70	70	75	54	72	100	100	0	3.041	2.937	2.915	2.961	1.396	3.031	0.836	154	1110	85	2182	2193	1.605	1642	540	1636	557	276949	96539	16.561	10.222	0	0	0
4	15	1	""	"btg1"	16890	16610	140	1709	1722	464	26	164	164	182	101	55	100	100	0	626	619	189	30	71	71	75	59	78	100	99	0	2.784	2.843	2.974	2.923	1.498	2.988	0.839	158	1110	87	2100	2106	1.477	1545	555	1558	548	272124	97752	15.248	9.220	0	0	0
4	16	1	""	"btg1"	17290	16600	140	1555	1577	434	27	168	168	197	150	76	100	100	0	592	604	183	30	70	70	77	37	48	100	99	0	2.657	2.639	2.728	2.698	1.506	2.819	0.819	160	1104	87	1909	1943	1.410	1387	522	1409	534	252360	96585	9.200	14.243	0	0	0
4	17	1	""	"sp7"	17710	16600	100	973	961	259	26	170	170	203	263	129	98	86	0	564	544	155	28	69	69	78	63	80	100	98	0	1.622	1.665	1.713	1.672	1.661	2.473	0.622	80	536	77	1298	1266	0.698	803	495	791	475	76884	43554	2.882	7.397	0	0	0
4	18	1	""	"sp7"	18080	16520	140	981	1390	1205	86	246	246	279	178	63	96	92	0	370	394	240	60	81	81	91	48	52	95	93	0	2.543	3.655	3.364	3.028	2.334	5.653	0.542	159	1072	0	1024	1457	1.347	735	289	1144	313	221017	62627	6.242	6.313	-100	0	0
4	19	1	""	"sp7"	18490	16590	120	672	768	394	51	248	248	336	977	290	8	1	0	277	340	356	104	84	84	109	289	265	26	2	0	2.197	2.031	2.105	2.301	2.841	2.193	0.289	99	805	74	617	776	1.136	424	193	520	256	76064	33614	0.442	0.799	-100	0	1
4	20	1	""	"sp7"	18890	16600	100	590	639	409	64	228	228	273	195	71	83	43	0	250	267	189	70	76	76	97	122	125	66	21	0	2.080	2.152	2.175	2.199	2.550	2.033	0.589	100	469	52	536	602	1.057	362	174	411	191	63871	26744	1.877	1.393	-100	0	1
4	1	2	""	"ara"	11290	17030	150	200	212	114	53	165	165	184	115	62	19	5	0	82	88	34	38	71	71	76	40	52	21	5	0	3.182	2.765	3.300	2.943	4.083	11.035	0.087	156	1272	100	46	64	1.670	35	11	47	17	33058	13772	0.243	0.300	-100	0	1
4	2	2	""	"ara"	11690	17020	150	200	234	188	80	176	176	205	224	109	6	2	0	85	98	59	60	72	72	89	273	306	1	0	0	1.846	2.231	2.542	2.771	3.829	0.782	0.744	156	1272	100	37	84	0.884	24	13	58	26	36538	15238	0.129	0.033	-100	0	1
4	3	2	""	"ara"	12090	17020	150	192	224	181	80	173	173	198	141	71	15	5	0	83	101	129	127	73	73	81	58	71	11	2	0	1.900	1.821	3.500	3.665	4.418	6.233	0.086	156	1272	100	29	79	0.926	19	10	51	28	34918	15717	0.184	0.345	-100	0	1
4	4	2	""	"ara"	12490	17020	150	205	213	94	44	170	170	189	113	59	20	3	0	81	89	31	34	73	73	78	54	69	12	0	0	4.375	2.688	3.328	3.798	3.618	2.556	0.317	156	1272	100	43	59	2.129	35	8	43	16	33288	13873	0.212	0.204	-100	0	1
4	5	2	""	"dntt"	12890	17020	150	182	202	99	49	162	162	175	91	52	25	9	0	92	98	40	40	72	72	75	28	37	39	18	0	1.000	1.538	2.840	2.455	3.961	11.384	0.054	156	1272	100	40	66	0.000	20	20	40	26	31535	15320	0.297	0.821	-100	0	1
4	6	2	""	"dntt"	13280	17050	50	385	378	75	19	158	158	180	93	51	100	50	0	128	125	43	34	84	84	89	35	39	66	16	0	5.159	5.366	4.706	3.777	2.007	14.098	0.012	6	102	72	271	261	2.367	227	44	220	41	2266	749	2.129	1.029	-100	0	1
4	7	2	""	"dntt"	13660	17040	50	352	342	112	32	166	166	177	80	45	83	58	0	125	129	41	31	71	71	76	26	34	83	50	0	3.444	3.034	2.650	1.519	6.946	19.754	0.035	12	78	25	240	234	1.784	186	54	176	58	4101	1542	2.063	2.038	0	0	0
4	8	2	""	"dntt"	14090	17010	150	191	209	116	55	158	158	179	115	64	18	4	0	94	102	59	57	70	70	75	45	60	25	6	0	1.375	1.594	1.850	2.035	4.254	9.907	0.065	156	1272	100	57	83	0.459	33	24	51	32	32546	15904	0.261	0.600	-100	0	1
4	9	2	""	"capn3"	14500	17010	130	17736	16994	5200	30	167	167	187	112	59	100	100	0	14927	14111	4695	33	72	72	77	31	40	100	100	0	1.183	1.199	1.204	1.213	1.158	1.184	0.982	150	870	89	32424	30866	0.242	17569	14855	16827	14039	2549149	2116582	150.063	452.710	0	0	0
4	10	2	""	"capn3"	14890	17010	130	18581	18062	5095	28	166	166	191	165	86	100	100	0	16264	15314	4679	30	71	71	81	115	141	100	100	0	1.137	1.174	1.174	1.184	1.147	1.162	0.984	142	886	84	34608	33139	0.185	18415	16193	17896	15243	2564849	2174588	108.309	132.461	0	0	0
4	11	2	""	"capn3"	15290	17010	130	17966	17005	5090	29	154	154	185	162	87	100	100	0	14727	13969	4438	31	70	70	78	82	105	100	100	0	1.215	1.212	1.224	1.219	1.122	1.203	0.985	142	886	84	32469	30750	0.281	17812	14657	16851	13899	2414717	1983543	103.827	169.402	0	0	0
4	12	2	""	"capn3"	15690	17010	140	16194	15671	5435	34	147	147	157	87	55	100	100	0	13111	13132	4799	36	67	67	70	25	35	100	100	0	1.230	1.188	1.208	1.198	1.182	1.179	0.983	156	1112	89	29091	28589	0.299	16047	13044	15524	13065	2444639	2048646	178.322	522.480	0	0	0
4	13	2	""	"ebf1"	16100	17020	130	664	677	229	33	149	149	166	94	56	99	94	0	450	457	173	37	69	69	73	33	45	99	98	0	1.352	1.361	1.273	1.403	2.017	1.482	0.662	133	894	95	896	916	0.435	515	381	528	388	89982	60811	5.436	11.636	0	0	0
4	14	2	""	"ebf1"	16500	17010	130	673	893	685	76	168	168	183	100	54	97	93	0	448	466	159	34	69	69	75	30	40	100	100	0	1.332	1.826	1.465	1.477	2.174	3.185	0.518	132	896	90	884	1122	0.414	505	379	725	397	117931	61527	7.100	13.033	0	0	0
4	15	2	""	"ebf1"	16890	17010	130	554	601	302	50	166	166	183	112	61	92	80	0	423	448	336	75	71	71	79	52	65	99	97	0	1.102	1.154	1.267	1.119	2.074	1.070	0.666	136	892	87	740	812	0.140	388	352	435	377	81737	60887	3.732	7.096	0	0	0
4	16	2	""	"ebf1"	17290	17010	140	527	568	228	40	176	176	214	308	143	64	11	0	394	402	145	36	71	71	78	67	85	98	91	0	1.087	1.184	1.165	1.140	1.803	2.187	0.497	143	1107	90	674	723	0.120	351	323	392	331	81188	57424	1.149	4.836	-100	0	1
4	17	2	""	"sp2"	17710	17010	110	7837	7797	1748	22	196	196	243	280	115	100	100	0	4052	4021	991	24	74	74	91	146	160	100	100	0	1.921	1.926	1.950	1.937	1.187	1.925	0.962	99	609	94	11619	11548	0.942	7641	3978	7601	3947	771913	398123	26.979	26.918	0	0	0
4	18	2	""	"sp2"	18060	17030	160	2691	3263	2279	69	229	229	535	3558	665	32	3	0	440	883	1280	144	81	81	203	2223	1095	10	0	0	6.858	3.783	7.123	5.809	2.338	2.737	0.660	223	1425	58	2821	3836	2.778	2462	359	3034	802	727693	196992	0.767	0.306	-100	0	1
4	19	2	""	"sp2"	18490	16980	110	3915	3973	1137	28	258	258	332	315	94	100	100	0	1972	1950	637	32	86	86	106	92	86	100	98	0	1.939	1.993	1.983	2.083	1.455	2.006	0.936	93	615	93	5543	5579	0.955	3657	1886	3715	1864	369525	181378	11.559	20.043	0	0	0
4	20	2	""	"sp2"	18880	17000	110	3177	3269	896	27	247	247	280	182	65	100	100	0	1530	1577	371	23	84	84	95	72	75	100	100	0	2.026	2.024	1.979	1.995	1.300	2.101	0.914	100	608	89	4376	4515	1.019	2930	1446	3022	1493	326927	157706	16.423	20.583	0	0	0
4	1	3	""	"casp1"	11300	17430	140	729	749	227	30	172	172	185	102	55	99	96	0	486	493	162	32	72	72	77	32	41	99	99	0	1.345	1.371	1.388	1.362	1.724	1.534	0.675	156	1108	95	971	998	0.428	557	414	577	421	116776	76841	5.529	13.000	0	0	0
4	2	3	""	"casp1"	11700	17420	140	766	784	233	29	175	175	201	166	82	99	86	0	466	479	147	30	72	72	85	183	215	96	55	0	1.500	1.496	1.537	1.479	1.691	1.451	0.642	142	1126	93	985	1016	0.585	591	394	609	407	111365	67998	3.512	2.153	0	0	0
4	3	3	""	"casp1"	12090	17420	140	718	750	268	35	174	174	215	434	201	70	13	0	459	458	146	31	72	72	130	1151	885	0	0	0	1.406	1.492	1.432	1.450	1.748	1.754	0.671	161	1103	90	931	962	0.492	544	387	576	386	120726	73801	1.233	0.285	-100	0	1
4	4	3	""	"casp1"	12490	17420	140	726	754	269	35	188	188	207	113	54	98	88	0	431	454	148	32	75	75	80	30	37	99	98	0	1.511	1.493	1.436	1.444	2.066	1.830	0.585	169	1095	87	894	945	0.596	538	356	566	379	127409	76768	4.841	12.467	0	0	0
4	5	3	""	"ecm1"	12890	17420	120	1934	2038	1125	55	178	178	190	104	54	100	100	0	653	690	367	53	74	74	78	40	51	100	100	0	3.033	3.019	3.009	3.046	1.417	3.172	0.899	129	779	89	2335	2476	1.601	1756	579	1860	616	262958	89025	17.769	15.300	0	0	0
4	6	3	""	"ecm1"	13300	17420	130	1961	1918	532	27	172	172	194	115	59	100	100	0	674	661	228	34	72	72	76	28	36	99	98	0	2.972	2.964	2.947	3.084	1.451	3.004	0.872	134	894	93	2391	2335	1.571	1789	602	1746	589	256954	88618	14.991	20.893	0	0	0
4	7	3	""	"ecm1"	13690	17420	130	1861	1862	494	26	167	167	219	395	180	100	98	0	642	637	189	29	72	72	97	512	527	62	1	0	2.972	3.000	3.024	3.062	1.366	3.070	0.887	136	888	96	2264	2260	1.571	1694	570	1695	565	253201	86696	4.159	1.055	0	0	0
4	8	3	""	"ecm1"	14090	17410	130	1868	1906	559	29	161	161	175	109	62	100	100	0	656	665	217	32	70	70	75	43	57	100	100	0	2.913	2.933	3.016	2.992	1.433	3.036	0.869	146	878	96	2293	2340	1.543	1707	586	1745	595	278322	97036	15.881	13.721	0	0	0
4	9	3	""	"casp7"	14500	17420	140	361	373	183	49	167	167	201	256	127	30	2	0	197	202	72	35	71	71	81	125	154	50	7	0	1.540	1.573	1.709	1.594	3.423	0.553	0.038	142	1122	90	320	337	0.623	194	126	206	131	52955	28616	0.672	0.968	-100	0	1
4	10	3	""	"casp7"	14900	17420	130	388	385	157	40	163	163	190	184	96	58	13	0	203	216	79	36	72	72	80	80	100	77	36	0	1.718	1.542	1.494	1.483	3.700	3.675	0.223	112	904	77	356	366	0.781	225	131	222	144	43154	24172	1.060	1.700	-100	0	1
4	11	3	""	"casp7"	15290	17420	140	307	306	120	39	147	147	163	107	65	64	30	0	181	185	68	36	68	68	73	30	41	90	75	0	1.416	1.359	1.368	1.410	2.689	3.491	0.226	144	1109	72	273	276	0.502	160	113	159	117	44093	26573	1.336	3.733	-100	0	1
4	12	3	""	"casp7"	15690	17420	130	301	311	122	39	146	146	157	85	54	74	46	0	178	192	74	38	66	66	69	22	31	97	89	0	1.384	1.310	1.258	1.124	3.020	2.470	0.272	137	881	66	267	291	0.469	155	112	165	126	42545	26277	1.812	5.591	-100	0	1
4	13	3	""	"ela2"	16100	17420	130	652	652	259	39	147	147	159	82	51	98	93	0	294	318	116	36	66	66	68	26	38	99	98	0	2.215	2.004	1.876	1.912	2.147	2.373	0.670	129	895	93	733	757	1.147	505	228	505	252	84109	41081	6.012	9.615	0	0	0
4	14	3	""	"ela2"	16500	17420	130	574	597	214	35	162	162	176	92	52	97	89	0	323	331	101	30	69	69	74	31	41	99	99	0	1.622	1.660	1.637	1.552	1.809	2.131	0.609	130	898	95	666	697	0.698	412	254	435	262	77608	43043	4.576	8.290	0	0	0
4	15	3	""	"ela2"	16900	17410	130	511	518	191	36	169	169	193	170	88	82	50	0	281	289	105	36	70	70	75	38	50	98	94	0	1.621	1.594	1.671	1.527	2.419	3.213	0.396	134	865	89	553	568	0.697	342	211	349	219	69366	38708	1.912	5.632	0	0	0
4	16	3	""	"ela2"	17270	17340	270	1258	16740	24142	144	174	174	243	652	268	63	47	10	461	21564	28607	132	71	71	120	591	492	46	43	23	2.779	0.771	1.348	1.602	5.431	0.782	0.777	451	3736	0	1474	38059	1.475	1084	390	16566	21493	7549815	9725556	25.302	36.284	-100	0	1
4	17	3	""	"casp9"	17710	17420	130	427	449	177	39	176	176	207	152	73	77	37	0	263	267	86	32	72	72	79	51	64	98	85	0	1.314	1.400	1.354	1.317	2.574	2.806	0.270	103	906	66	442	468	0.394	251	191	273	195	46276	27455	1.592	3.686	-100	0	1
4	18	3	""	"casp9"	18100	17400	120	591	1046	2088	199	236	236	279	188	67	80	44	0	239	260	125	48	84	84	100	80	80	82	48	0	2.290	4.602	2.504	2.496	3.467	16.417	0.180	56	819	39	510	986	1.195	355	155	810	176	58589	14586	4.080	2.000	-100	0	1
4	19	3	""	"casp9"	18480	17430	130	762	1015	819	80	250	250	303	387	127	73	26	0	239	330	418	126	83	83	96	61	63	83	56	0	3.282	3.097	3.301	4.039	2.941	3.028	0.614	53	926	37	668	1012	1.715	512	156	765	247	53795	17469	1.840	3.836	-100	0	1
4	20	3	""	"casp9"	18860	17400	120	740	853	470	55	256	256	305	256	83	100	46	0	226	243	87	35	84	84	101	90	89	75	39	0	3.408	3.755	3.588	3.789	2.033	5.954	0.411	28	861	12	626	756	1.769	484	142	597	159	23893	6802	2.141	1.578	-100	0	1
4	1	4	""	"es10"	11310	17820	140	5258	5155	1160	22	162	162	183	103	56	100	100	0	1963	1941	471	24	72	72	76	29	38	100	100	0	2.695	2.671	2.663	2.703	1.305	2.701	0.950	126	1142	93	6987	6862	1.430	5096	1891	4993	1869	649483	244521	48.272	64.310	0	0	0
4	2	4	""	"es10"	11700	17840	130	5193	5084	1226	24	171	171	193	121	62	100	100	0	1989	1893	453	23	73	73	80	56	70	100	100	0	2.621	2.699	2.642	2.715	1.361	2.755	0.939	124	904	92	6938	6733	1.390	5022	1916	4913	1820	630422	234776	40.421	32.375	0	0	0
4	3	4	""	"es10"	12100	17830	120	5199	5130	1192	23	166	166	186	117	62	100	100	0	1931	1917	410	21	72	72	77	30	38	100	100	0	2.707	2.691	2.616	2.686	1.223	2.751	0.943	129	779	91	6892	6809	1.437	5033	1859	4964	1845	661724	247308	42.256	61.333	0	0	0
4	4	4	""	"es10"	12490	17830	140	5465	5249	1356	25	179	179	198	122	61	100	100	0	1914	1911	559	29	70	70	76	31	40	100	100	0	2.867	2.754	2.758	2.826	1.329	2.767	0.957	135	1133	94	7130	6911	1.520	5286	1844	5070	1841	708657	257940	41.402	59.194	0	0	0
4	5	4	""	"cat"	12890	17820	120	631	656	252	38	165	165	179	97	54	98	92	0	351	350	103	29	72	72	75	28	37	99	98	0	1.670	1.766	1.617	1.677	1.893	2.183	0.642	131	781	87	745	769	0.740	466	279	491	278	85958	45908	4.918	9.821	0	0	0
4	6	4	""	"cat"	13290	17820	120	613	642	210	32	157	157	170	89	52	98	96	0	341	362	127	35	71	71	74	25	33	100	100	0	1.689	1.667	1.641	1.644	1.900	1.984	0.593	122	790	89	726	776	0.756	456	270	485	291	78375	44133	5.303	11.520	0	0	0
4	7	4	""	"cat"	13700	17820	130	600	649	265	40	178	178	202	138	68	96	83	0	346	369	161	43	71	71	77	41	53	99	98	0	1.535	1.581	1.595	1.532	1.932	2.006	0.641	137	891	92	697	769	0.618	422	275	471	298	88969	50505	3.239	7.122	0	0	0
4	8	4	""	"cat"	14100	17820	140	573	584	223	38	168	168	198	190	95	84	52	0	306	336	131	38	71	71	80	91	113	94	69	0	1.723	1.570	1.558	1.453	2.259	1.890	0.540	154	1110	93	640	681	0.785	405	235	416	265	89972	51769	2.032	2.813	0	0	0
4	9	4	""	"ezrin"	14490	17820	160	23090	23097	7930	34	164	164	192	153	79	100	100	0	18135	17836	7051	39	72	72	80	93	116	100	100	0	1.269	1.291	1.304	1.340	1.332	1.265	0.974	204	1476	91	40989	40697	0.344	22926	18063	22933	17764	4711721	3638546	149.706	190.925	0	0	0
4	10	4	""	"ezrin"	14890	17820	160	25784	24419	7166	29	163	163	183	113	61	100	100	0	20162	18972	6371	33	71	71	76	33	43	100	100	0	1.275	1.283	1.290	1.317	1.240	1.264	0.981	192	1492	89	45712	43157	0.350	25621	20091	24256	18901	4688420	3642718	214.478	572.606	0	0	0
4	11	4	""	"ezrin"	15290	17820	150	24124	23784	7257	30	160	160	181	127	70	100	100	0	19257	18486	6327	34	69	69	75	41	54	100	100	0	1.249	1.283	1.279	1.314	1.254	1.265	0.983	186	1206	95	43152	42041	0.321	23964	19188	23624	18417	4423882	3438331	185.850	449.049	0	0	0
4	12	4	""	"ezrin"	15690	17810	150	24422	23947	7878	32	149	149	162	83	51	100	100	0	18671	18668	6829	36	69	69	73	32	43	100	100	0	1.305	1.280	1.302	1.305	1.244	1.262	0.975	195	1193	92	42875	42397	0.384	24273	18602	23798	18599	4669739	3640176	286.566	581.094	0	0	0
4	13	4	""	"catnb"	16100	17820	140	1393	1389	399	28	149	149	185	239	129	100	98	0	1001	985	295	29	67	67	75	51	68	100	100	0	1.332	1.351	1.345	1.357	1.433	1.382	0.868	162	1102	96	2178	2158	0.414	1244	934	1240	918	225029	159504	5.038	17.843	0	0	0
4	14	4	""	"catnb"	16490	17820	140	1321	1360	490	36	154	154	170	104	61	100	99	0	927	943	284	30	66	66	71	31	43	100	100	0	1.355	1.375	1.397	1.337	1.560	1.474	0.840	155	1109	91	2028	2083	0.438	1167	861	1206	877	210767	146106	11.442	28.129	0	0	0
4	15	4	""	"catnb"	16900	17820	150	1347	1394	398	28	161	161	180	106	58	100	100	0	997	987	298	30	69	69	73	27	36	100	100	0	1.278	1.343	1.316	1.352	1.493	1.374	0.844	164	1228	97	2114	2151	0.354	1186	928	1233	918	228613	161946	11.453	33.852	0	0	0
4	16	4	""	"catnb"	17290	17810	150	1311	1283	439	34	163	163	185	122	65	100	100	0	926	905	302	33	69	69	73	35	47	100	100	0	1.340	1.340	1.317	1.331	1.540	1.397	0.826	173	1219	87	2005	1956	0.422	1148	857	1120	836	221952	156583	9.000	23.771	0	0	0
4	17	4	""	"f2r"	17690	17800	150	171	204	163	79	167	167	191	174	91	8	2	0	86	91	37	40	68	68	75	40	53	22	6	0	0.222	1.609	2.501	2.668	4.256	10.782	0.190	156	1272	100	22	60	-2.171	4	18	37	23	31809	14180	0.075	0.400	-100	0	1
4	18	4	""	"f2r"	18090	17800	150	223	278	183	65	266	266	354	636	179	0	0	0	81	94	73	77	87	87	108	103	95	4	1	0	7.167	1.714	5.393	4.167	3.979	9.417	0.665	156	1272	100	-49	19	2.841	-43	-6	12	7	43397	14732	-0.119	-0.136	-100	0	1
4	19	4	""	"f2r"	18490	17800	150	248	287	191	66	240	240	307	379	123	5	1	0	81	94	50	53	82	82	100	130	130	3	0	0	-8.000	3.917	3.968	3.921	3.658	4.137	0.151	156	1272	100	7	59	Error	8	-1	47	12	44701	14725	-0.053	-0.046	-100	0	1
4	20	4	""	"f2r"	18870	17750	70	333	372	223	59	241	241	299	322	107	18	3	0	112	131	75	57	81	81	102	120	117	15	3	0	2.968	2.620	2.714	2.983	3.311	2.868	0.775	32	236	100	123	181	1.569	92	31	131	50	11909	4194	0.227	0.242	-100	0	1
4	1	5	""	"ccl12"	11300	18220	130	446	457	153	33	172	172	200	144	72	80	48	0	293	304	92	30	72	72	77	33	42	99	97	0	1.240	1.228	1.134	1.135	2.238	2.229	0.346	135	893	86	495	517	0.310	274	221	285	232	61675	41020	1.785	6.879	0	0	0
4	2	5	""	"ccl12"	11690	18230	130	439	453	168	37	166	166	191	140	73	81	48	0	266	280	100	35	71	71	76	34	44	98	93	0	1.400	1.373	1.376	1.358	2.440	2.285	0.343	145	876	93	468	496	0.485	273	195	287	209	65729	40586	1.871	6.000	-100	0	1
4	3	5	""	"ccl12"	12090	18220	140	431	466	268	57	170	170	186	106	56	88	57	0	275	284	102	35	72	72	76	29	38	97	95	0	1.286	1.396	1.355	1.230	2.723	2.620	0.353	142	1121	85	464	508	0.363	261	203	296	212	66229	40361	2.642	7.172	0	0	0
4	4	5	""	"ccl12"	12490	18220	130	450	488	269	55	165	165	182	108	59	90	68	0	267	268	103	38	71	71	74	27	36	96	94	0	1.454	1.640	1.526	1.631	2.637	2.657	0.492	145	879	93	481	520	0.540	285	196	323	197	70792	38854	2.833	7.185	0	0	0
4	5	5	""	"f7"	12890	18230	140	409	444	197	44	163	163	202	367	181	27	3	0	271	289	120	41	70	70	81	125	154	77	37	0	1.224	1.283	1.369	1.296	2.326	2.370	0.341	118	1129	49	447	500	0.292	246	201	281	219	52361	34079	0.659	1.664	-100	0	1
4	6	5	""	"f7"	13290	18220	130	365	477	635	133	164	164	186	180	96	53	21	0	227	287	212	73	71	71	81	121	149	63	28	0	1.288	1.449	1.339	1.249	3.241	2.393	0.509	126	892	88	357	529	0.365	201	156	313	216	60046	36128	1.617	1.702	-100	0	1
4	7	5	""	"f7"	13700	18220	120	382	462	547	118	174	174	212	214	100	47	12	0	218	256	142	55	72	72	81	56	69	83	62	0	1.425	1.565	1.405	1.423	3.283	8.957	0.119	125	780	68	354	472	0.511	208	146	288	184	57757	32011	1.168	3.125	-100	0	1
4	8	5	""	"f7"	14090	18220	140	447	464	228	49	167	167	193	143	74	78	48	0	266	286	129	45	72	72	80	92	115	84	54	0	1.443	1.388	1.409	1.329	2.688	2.258	0.349	111	1123	59	474	511	0.529	280	194	297	214	51487	31710	1.895	2.239	-100	0	1
4	9	5	""	"sp1"	14510	18220	130	28151	25771	11263	43	157	157	182	136	74	100	100	0	11297	10056	4630	46	71	71	83	111	133	99	99	0	2.494	2.565	2.555	2.739	1.418	2.547	0.985	132	896	95	39220	35599	1.318	27994	11226	25614	9985	3401822	1327451	188.154	89.847	0	0	0
4	10	5	""	"sp1"	14890	18220	110	30167	29539	6896	23	161	161	176	100	56	100	100	0	11755	11619	2883	24	72	72	75	26	34	100	100	0	2.568	2.544	2.557	2.560	1.123	2.534	0.990	115	585	81	41689	40925	1.361	30006	11683	29378	11547	3396932	1336173	293.630	444.000	0	0	0
4	11	5	""	"sp1"	15300	18220	120	29098	28078	8945	31	159	159	187	159	85	100	100	0	11380	10890	3716	34	72	72	78	56	71	100	100	0	2.559	2.581	2.591	2.695	1.329	2.571	0.983	124	788	95	40247	38737	1.356	28939	11308	27919	10818	3481669	1350310	175.415	193.071	0	0	0
4	12	5	""	"sp1"	15690	18220	140	26307	22341	10964	49	195	195	225	135	60	100	100	0	10028	8731	4377	50	82	82	89	40	44	100	100	0	2.625	2.561	2.604	2.656	1.255	2.557	0.985	173	1091	88	36058	30795	1.392	26112	9946	22146	8649	3865066	1510474	163.822	216.050	0	0	0
4	13	5	""	"ccl2"	16100	18220	120	348	373	161	43	144	144	158	78	49	89	63	0	307	323	104	32	68	68	72	25	34	100	100	0	0.854	0.898	0.911	0.792	2.156	1.238	0.489	119	793	91	443	484	-0.228	204	239	229	255	44444	38457	2.756	10.040	0	0	0
4	14	5	""	"ccl2"	16500	18220	140	335	348	127	36	150	150	160	86	53	81	56	0	305	302	93	30	67	67	71	26	36	100	99	0	0.777	0.843	0.969	0.790	2.631	1.842	0.279	131	1136	92	423	433	-0.364	185	238	198	235	45546	39563	2.186	8.885	0	0	0
4	15	5	""	"ccl2"	16900	18220	130	388	413	208	50	161	161	176	92	52	77	57	0	302	311	95	30	69	69	76	69	90	99	86	0	0.974	1.041	0.981	0.914	2.509	1.439	0.217	126	898	92	460	494	-0.038	227	233	252	242	51985	39216	2.576	3.406	0	0	0
4	16	5	""	"ccl2"	17290	18220	140	378	399	187	46	166	166	186	112	60	74	47	0	281	291	111	38	71	71	74	29	39	98	97	0	1.010	1.059	1.137	0.919	2.795	1.838	0.314	141	1123	89	422	453	0.014	212	210	233	220	56277	41020	1.902	7.483	0	0	0
4	17	5	""	"fcgr3"	17700	18210	140	4352	4300	949	22	169	169	195	137	70	100	100	0	2804	2698	643	23	71	71	77	60	77	100	100	0	1.531	1.573	1.590	1.581	1.231	1.578	0.952	151	1117	89	6916	6758	0.614	4183	2733	4131	2627	649346	407451	29.964	43.683	0	0	0
4	18	5	""	"fcgr3"	18100	18220	140	3437	3422	763	22	270	270	349	619	177	100	100	0	2063	2035	439	21	86	86	161	1402	870	87	2	0	1.602	1.617	1.602	1.614	1.260	1.647	0.931	148	1120	96	5144	5101	0.680	3167	1977	3152	1949	506386	301151	4.964	1.337	0	0	0
4	19	5	""	"fcgr3"	18490	18210	150	2338	2299	650	28	224	224	285	299	104	100	100	0	1371	1363	361	26	78	78	93	70	75	100	100	0	1.635	1.615	1.569	1.596	1.324	1.679	0.898	165	1227	89	3407	3360	0.709	2114	1293	2075	1285	379259	224953	6.736	18.143	0	0	0
4	20	5	""	"fcgr3"	18900	18210	140	1770	1811	513	28	235	235	296	268	90	100	99	0	1026	1028	304	29	82	82	100	84	84	100	100	0	1.626	1.666	1.678	1.672	1.392	1.734	0.868	172	1084	93	2479	2522	0.701	1535	944	1576	946	311463	176804	5.653	11.048	0	0	0
4	1	6	""	"ccl20"	11300	18620	130	1250	1286	394	30	164	164	182	97	53	100	100	0	720	709	215	30	69	69	74	30	40	100	100	0	1.668	1.753	1.753	1.765	1.505	1.844	0.826	132	896	87	1737	1762	0.738	1086	651	1122	640	169695	93601	11.381	21.167	0	0	0
4	2	6	""	"ccl20"	11700	18620	130	1218	1286	339	26	169	169	189	128	67	100	100	0	735	728	206	28	73	73	79	73	92	100	99	0	1.585	1.705	1.693	1.726	1.477	1.782	0.775	129	899	94	1711	1772	0.664	1049	662	1117	655	165938	93882	8.570	8.890	0	0	0
4	3	6	""	"ccl20"	12090	18610	130	1202	1242	418	33	159	159	179	114	63	100	98	0	662	682	201	29	69	69	73	25	34	100	100	0	1.759	1.767	1.786	1.722	1.453	1.904	0.829	141	883	82	1636	1696	0.815	1043	593	1083	613	175127	96095	9.325	24.360	0	0	0
4	4	6	""	"ccl20"	12490	18610	140	1159	1184	415	35	157	157	177	107	60	99	98	0	634	648	224	34	70	70	74	28	37	100	99	0	1.777	1.777	1.835	1.769	1.595	1.914	0.782	145	1115	85	1566	1605	0.829	1002	564	1027	578	171648	93940	9.411	20.500	0	0	0
4	5	6	""	"foxg1"	12890	18620	150	174	206	259	125	161	161	175	93	53	17	3	0	86	96	79	82	67	67	72	28	38	41	10	0	0.684	1.552	3.029	2.629	3.906	4.865	0.403	156	1272	100	32	74	-0.548	13	19	45	29	32081	14945	0.333	0.857	-100	0	1
4	6	6	""	"foxg1"	13290	18620	150	173	185	104	56	164	164	186	127	68	11	3	0	85	87	30	34	70	70	75	43	57	16	2	0	0.600	1.235	4.118	3.685	5.151	26.232	0.011	156	1272	100	24	38	-0.737	9	15	21	17	28934	13641	-0.008	0.279	-100	0	1
4	7	6	""	"foxg1"	13690	18620	150	185	232	186	80	173	173	199	161	80	12	6	0	83	92	57	61	71	71	76	30	39	29	12	0	1.000	2.810	3.250	2.936	4.255	8.947	0.142	156	1272	100	24	80	0.000	12	12	59	21	36140	14388	0.205	0.533	-100	0	1
4	8	6	""	"foxg1"	14090	18610	150	166	173	85	49	165	165	212	427	201	0	0	0	77	83	29	34	72	72	98	349	356	0	0	0	0.200	0.727	3.292	3.418	4.496	0.774	0.767	156	1272	100	6	19	-2.322	1	5	8	11	27015	12924	-0.091	-0.043	-100	0	1
4	9	6	""	"ccl3"	14500	18620	140	2416	2480	621	25	162	162	223	606	271	99	96	0	1770	1782	499	28	69	69	88	237	269	100	99	0	1.325	1.353	1.371	1.365	1.302	1.357	0.923	162	1102	95	3955	4031	0.406	2254	1701	2318	1713	401787	288653	3.724	7.148	0	0	0
4	10	6	""	"ccl3"	14890	18610	140	2567	2589	632	24	155	155	176	122	69	100	100	0	1908	1804	417	23	70	70	74	35	47	100	100	0	1.312	1.404	1.391	1.399	1.240	1.436	0.926	155	1109	84	4250	4168	0.392	2412	1838	2434	1734	401289	279695	19.779	49.429	0	0	0
4	11	6	""	"ccl3"	15290	18620	140	2562	2537	651	25	164	164	198	185	93	100	100	0	1889	1813	486	26	70	70	77	50	64	100	100	0	1.318	1.361	1.339	1.377	1.338	1.371	0.919	162	1102	96	4217	4116	0.398	2398	1819	2373	1743	410990	293773	12.643	34.720	0	0	0
4	12	6	""	"ccl3"	15690	18620	150	2572	2635	684	25	188	188	220	164	74	100	100	0	1825	1800	506	28	77	77	85	49	57	100	100	0	1.364	1.420	1.440	1.431	1.346	1.429	0.919	182	1210	94	4132	4170	0.448	2384	1748	2447	1723	479618	327530	14.726	35.000	0	0	0
4	13	6	""	"fxyd2"	16100	18610	140	685	693	234	33	154	154	172	107	62	99	93	0	353	352	110	31	69	69	80	221	276	70	7	0	1.870	1.905	1.863	1.878	1.799	2.288	0.645	157	1107	90	815	822	0.903	531	284	539	283	108840	55239	4.869	1.231	-100	0	1
4	14	6	""	"fxyd2"	16490	18610	140	682	716	239	33	149	149	159	86	54	99	95	0	369	370	111	30	66	66	69	26	37	98	98	0	1.759	1.865	1.773	1.814	1.810	2.202	0.684	149	1115	89	836	871	0.815	533	303	567	304	106712	55061	6.477	11.577	0	0	0
4	15	6	""	"fxyd2"	16900	18610	140	615	666	350	52	153	153	171	117	68	97	89	0	319	339	148	43	67	67	72	32	44	99	96	0	1.833	1.886	1.867	1.866	1.919	2.437	0.653	169	1095	91	714	785	0.874	462	252	513	272	112565	57316	4.231	8.344	0	0	0
4	16	6	""	"fxyd2"	17290	18610	150	645	636	219	34	161	161	175	89	50	95	91	0	318	318	124	38	70	70	74	33	44	98	98	0	1.952	1.915	1.998	1.920	1.920	2.203	0.604	166	1226	93	732	723	0.965	484	248	475	248	105598	52841	5.180	7.394	0	0	0
4	17	6	""	"krt1-13"	17700	18610	130	379	411	215	52	179	179	212	283	133	28	6	0	187	261	270	103	70	70	77	53	68	75	54	0	1.709	1.215	1.524	1.615	2.816	3.557	0.292	124	897	89	317	423	0.773	200	117	232	191	50941	32354	0.703	3.472	-100	0	1
4	18	6	""	"krt1-13"	18070	18580	140	631	682	291	42	241	241	294	220	74	83	37	0	174	261	295	113	81	81	98	69	70	62	37	0	4.194	2.450	3.261	3.205	2.410	3.849	0.239	37	1191	0	483	621	2.068	390	93	441	180	25234	9665	1.764	2.362	-100	0	1
4	19	6	""	"krt1-13"	18480	18650	90	683	704	201	28	219	219	261	154	59	100	85	0	275	275	134	48	83	83	97	57	58	85	71	0	2.417	2.526	2.417	4.334	6.291	4.442	0.306	7	457	75	656	677	1.273	464	192	485	192	4930	1922	2.877	3.123	0	0	0
4	20	6	""	"krt1-13"	18890	18600	150	218	252	183	72	231	231	297	423	142	1	0	0	96	108	75	69	81	81	95	62	65	14	3	0	-0.867	0.778	3.624	3.566	4.985	6.131	0.308	156	1272	100	2	48	Error	-13	15	21	27	39265	16874	-0.106	0.210	-100	0	1
4	1	7	""	"slc2a1"	11300	19040	100	397	556	539	96	166	166	183	93	50	96	84	0	139	210	341	162	70	70	74	25	33	92	76	0	3.348	2.786	3.500	3.676	2.014	2.279	0.565	25	546	52	300	530	1.743	231	69	390	140	13889	5253	4.011	5.440	0	0	0
4	2	7	""	"slc2a1"	11680	19050	90	371	386	115	29	169	169	196	149	76	84	15	0	132	137	44	32	76	76	85	89	104	23	0	0	3.607	3.557	3.794	3.656	3.318	10.687	0.053	26	400	4	258	278	1.851	202	56	217	61	10031	3561	1.275	0.584	-100	0	1
4	3	7	""	"slc2a1"	12070	19050	90	350	358	110	30	160	160	180	112	62	76	36	0	136	151	61	40	72	72	78	35	44	72	48	0	2.969	2.506	2.929	2.283	2.358	5.904	0.113	25	396	34	254	277	1.570	190	64	198	79	8956	3767	1.589	2.086	-100	0	1
4	4	7	""	"slc2a1"	12490	19010	90	376	378	109	28	156	156	184	120	65	82	37	0	124	144	61	42	71	71	76	31	40	71	45	0	4.151	3.041	3.273	3.709	2.978	6.983	0.155	35	375	51	273	295	2.053	220	53	222	73	13241	5052	1.617	2.194	-100	0	1
4	5	7	""	"mmp12"	12890	19030	150	386	420	166	39	155	155	173	108	62	87	53	0	165	172	69	40	68	68	74	35	47	89	65	0	2.381	2.548	2.626	2.557	2.368	3.809	0.402	147	1244	88	328	369	1.252	231	97	265	104	61695	25288	2.287	2.800	0	0	0
4	6	7	""	"mmp12"	13300	19030	140	427	442	166	37	155	155	168	94	55	88	70	0	166	169	60	35	68	68	72	27	37	92	77	0	2.776	2.842	2.989	2.884	2.994	4.759	0.313	131	1130	19	370	388	1.473	272	98	287	101	57937	22186	2.915	3.593	0	0	0
4	7	7	""	"mmp12"	13700	19020	130	434	462	173	37	158	158	189	237	125	56	17	0	153	166	59	35	71	71	77	45	58	79	47	0	3.366	3.200	2.810	3.135	2.752	4.226	0.448	123	904	88	358	399	1.751	276	82	304	95	56873	20419	1.152	1.978	-100	0	1
4	8	7	""	"mmp12"	14100	19030	130	416	457	233	50	169	169	195	165	84	72	32	0	163	174	79	45	72	72	78	36	46	85	60	0	2.714	2.824	2.761	2.696	2.907	4.995	0.287	148	855	82	338	390	1.440	247	91	288	102	67700	25756	1.588	2.667	-100	0	1
4	9	7	""	"sp8"	14510	19020	110	3483	3409	878	25	163	163	178	93	52	100	100	0	1895	1846	444	24	72	72	75	27	36	100	100	0	1.821	1.830	1.878	1.821	1.249	1.843	0.928	96	612	94	5143	5020	0.865	3320	1823	3246	1774	327236	177246	34.742	65.593	0	0	0
4	10	7	""	"sp8"	14910	19000	110	3656	3624	999	27	161	161	183	137	74	100	100	0	2035	1958	498	25	71	71	76	33	43	100	100	0	1.780	1.835	1.809	1.827	1.359	1.894	0.925	92	616	88	5459	5350	0.832	3495	1964	3463	1887	333365	180106	25.117	57.030	0	0	0
4	11	7	""	"sp8"	15300	19010	110	3219	3224	886	27	171	171	200	153	76	100	100	0	1841	1821	605	33	69	69	80	72	90	100	99	0	1.720	1.743	1.756	1.835	1.443	1.731	0.925	102	602	84	4820	4805	0.782	3048	1772	3053	1752	328811	185719	19.765	24.181	0	0	0
4	12	7	""	"sp8"	15690	19010	120	3331	3335	940	28	165	165	180	97	53	100	100	0	1876	1869	570	30	71	71	77	33	42	99	99	0	1.754	1.763	1.797	1.828	1.519	1.778	0.929	107	809	93	4971	4968	0.811	3166	1805	3170	1798	356892	199978	32.526	54.303	0	0	0
4	13	7	""	"tnf"	16100	19040	100	1315	1467	653	44	158	158	180	143	79	98	97	0	725	722	336	46	68	68	79	85	107	97	91	0	1.761	2.002	1.980	2.082	1.503	2.094	0.861	90	521	84	1814	1963	0.816	1157	657	1309	654	132048	65019	9.000	7.565	0	0	0
4	14	7	""	"tnf"	16500	19040	100	1432	1424	725	50	156	156	176	120	68	99	97	0	679	696	346	49	68	68	75	39	52	100	100	0	2.088	2.019	1.995	1.995	1.529	2.130	0.880	100	508	90	1887	1896	1.062	1276	611	1268	628	142418	69584	10.400	15.923	0	0	0
4	15	7	""	"tnf"	16890	19040	100	1278	1315	663	50	164	164	179	102	56	99	96	0	622	680	341	50	71	71	77	42	54	99	98	0	2.022	1.890	1.744	1.887	1.649	1.977	0.837	100	508	85	1665	1760	1.016	1114	551	1151	609	131545	67972	11.137	14.357	0	0	0
4	16	7	""	"tnf"	17290	19040	100	1057	1128	600	53	159	159	173	100	57	96	93	0	545	577	301	52	69	69	78	73	93	96	88	0	1.887	1.907	1.830	1.851	1.741	2.041	0.850	104	504	83	1374	1477	0.916	898	476	969	508	117263	59967	9.550	6.836	0	0	0
4	17	7	""	"nos"	17700	19030	150	319	360	145	40	166	166	186	111	59	72	32	0	190	190	70	36	71	71	78	37	47	83	74	0	1.286	1.630	1.529	1.625	4.623	4.267	0.184	43	1282	52	272	313	0.363	153	119	194	119	15493	8170	1.568	3.027	-100	0	1
4	18	7	""	"nos"	18090	19010	150	236	251	145	57	196	196	219	128	58	25	5	0	94	102	41	40	73	73	80	39	48	30	8	0	1.905	1.897	3.407	3.466	3.567	7.562	0.095	156	1272	100	61	84	0.930	40	21	55	29	39214	15950	0.250	0.564	-100	0	1
4	19	7	""	"nos"	18500	19080	130	657	915	911	99	212	212	263	263	100	85	33	0	175	267	291	108	77	77	91	65	71	66	40	0	4.541	3.700	3.778	4.404	2.320	4.973	0.542	27	971	0	543	893	2.183	445	98	703	190	24708	7221	2.479	2.708	-100	0	1
4	20	7	""	"nos"	18860	19030	60	228	296	180	60	221	221	254	142	55	25	12	0	92	104	53	50	88	88	95	42	44	21	6	0	1.750	4.688	5.323	4.227	5.021	7.051	0.325	32	176	100	11	91	0.807	7	4	75	16	9483	3322	0.296	0.214	-100	0	1
4	1	8	""	"ifnar2c_1"	11290	19430	140	1217	1250	338	27	172	172	190	124	65	100	100	0	724	720	192	26	69	69	73	33	45	100	100	0	1.595	1.656	1.662	1.665	1.422	1.752	0.852	160	1104	90	1700	1729	0.674	1045	655	1078	651	200036	115129	8.548	19.606	0	0	0
4	2	8	""	"ifnar2c_1"	11690	19420	140	1178	1227	353	28	165	165	182	104	57	100	100	0	726	728	191	26	70	70	75	39	52	100	100	0	1.544	1.614	1.596	1.611	1.521	1.742	0.803	155	1113	90	1669	1720	0.627	1013	656	1062	658	190205	112795	10.048	16.744	0	0	0
4	3	8	""	"ifnar2c_1"	12090	19420	150	1245	1257	333	26	167	167	184	113	61	100	100	0	715	725	176	24	69	69	74	32	43	100	99	0	1.669	1.662	1.646	1.661	1.459	1.771	0.843	166	1226	89	1724	1746	0.739	1078	646	1090	656	208590	120429	9.496	20.344	0	0	0
4	4	8	""	"ifnar2c_1"	12490	19430	140	1216	1312	635	48	161	161	177	115	64	100	100	0	700	738	214	28	70	70	74	30	40	99	99	0	1.675	1.723	1.641	1.679	1.589	2.161	0.698	160	1104	93	1685	1819	0.744	1055	630	1151	668	209901	118070	9.870	22.133	0	0	0
4	5	8	""	"pxmp3"	12890	19420	140	491	527	191	36	163	163	187	122	65	90	74	0	329	336	109	32	70	70	76	38	50	99	95	0	1.266	1.368	1.318	1.277	2.122	1.796	0.527	151	1117	92	587	630	0.340	328	259	364	266	79566	50726	2.787	6.842	0	0	0
4	6	8	""	"pxmp3"	13300	19420	130	494	525	199	37	154	154	173	99	57	93	84	0	341	346	107	30	68	68	71	26	36	99	99	0	1.245	1.335	1.349	1.230	2.171	1.732	0.530	138	890	96	613	649	0.316	340	273	371	278	72426	47704	3.556	10.577	0	0	0
4	7	8	""	"pxmp3"	13700	19430	150	518	554	321	57	158	158	185	184	99	79	48	0	294	318	330	103	69	69	78	87	111	85	69	0	1.600	1.590	1.617	1.698	2.325	1.371	0.534	148	1241	92	585	645	0.678	360	225	396	249	81975	47084	2.005	2.759	-100	0	1
4	8	8	""	"pxmp3"	14100	19420	130	455	492	187	38	165	165	241	985	408	0	0	0	331	333	106	31	73	73	88	227	257	57	5	0	1.124	1.258	1.270	1.146	2.253	3.841	0.207	140	884	92	548	587	0.169	290	258	327	260	68849	46553	0.255	1.079	-100	0	1
4	9	8	""	"l-myc"	14500	19420	140	1923	1984	562	28	167	167	196	242	123	100	100	0	1018	1015	324	31	71	71	81	76	93	100	100	0	1.854	1.925	1.902	1.953	1.393	1.967	0.880	158	1110	93	2703	2761	0.891	1756	947	1817	944	313422	160320	7.388	12.289	0	0	0
4	10	8	""	"l-myc"	14900	19410	140	2116	2206	640	29	161	161	178	98	55	100	100	0	1094	1094	290	26	71	71	76	35	46	100	100	0	1.911	1.999	1.992	1.987	1.349	2.085	0.886	151	1117	85	2978	3068	0.934	1955	1023	2045	1023	333079	165216	20.694	29.086	0	0	0
4	11	8	""	"l-myc"	15290	19410	140	2120	2145	658	30	164	164	188	127	67	100	100	0	1083	1053	285	27	70	70	76	33	43	100	100	0	1.931	2.015	2.005	1.998	1.351	2.113	0.894	162	1102	90	2969	2964	0.949	1956	1013	1981	983	347486	170605	15.409	29.606	0	0	0
4	12	8	""	"l-myc"	15690	19410	150	2016	2002	611	30	162	162	173	93	53	100	100	0	1041	1022	320	31	71	71	75	27	36	100	100	0	1.911	1.935	1.940	1.971	1.508	2.006	0.877	168	1224	92	2824	2791	0.934	1854	970	1840	951	336411	171632	19.667	35.074	0	0	0
4	13	8	""	"spry4"	16100	19420	120	447	483	191	39	168	168	187	127	67	87	57	0	261	264	96	36	72	72	79	101	127	82	44	0	1.476	1.641	1.705	1.624	2.445	2.297	0.457	126	780	88	468	507	0.562	279	189	315	192	60911	33272	2.331	1.832	-100	0	1
4	14	8	""	"spry4"	16500	19410	130	469	496	309	62	150	150	193	246	127	62	14	0	265	269	97	36	69	69	80	59	73	94	77	0	1.628	1.730	1.549	1.604	2.107	3.094	0.419	127	901	87	515	546	0.703	319	196	346	200	62931	34165	1.232	3.203	-100	0	1
4	15	8	""	"spry4"	16900	19400	130	471	460	166	36	153	153	175	132	75	85	60	0	259	260	99	38	67	67	75	86	114	83	57	0	1.656	1.591	1.585	1.613	2.057	1.962	0.489	126	893	84	510	500	0.728	318	192	307	193	57924	32729	2.159	2.151	0	0	0
4	16	8	""	"spry4"	17290	19410	140	397	445	239	53	153	153	170	111	65	81	57	0	235	250	120	48	67	67	73	58	79	93	75	0	1.452	1.596	1.647	1.457	2.393	2.404	0.498	132	1136	91	412	475	0.538	244	168	292	183	58766	32947	2.477	3.052	0	0	0
4	17	8	""	"mmp9"	17700	19400	130	470	546	508	93	149	149	173	161	93	82	50	0	371	405	394	97	68	68	74	31	41	98	98	0	1.059	1.178	1.037	1.045	2.426	2.100	0.094	134	890	95	624	734	0.083	321	303	397	337	73108	54293	2.317	10.677	0	0	0
4	18	8	""	"mmp9"	18100	19440	110	443	496	268	54	161	161	182	114	62	80	60	0	199	204	81	39	70	70	77	36	46	91	77	0	2.186	2.500	3.155	2.167	3.036	5.714	0.130	35	649	27	411	469	1.128	282	129	335	134	17356	7155	2.754	3.528	0	0	0
4	19	8	""	"mmp9"	18510	19460	80	544	806	813	100	185	185	243	425	174	44	24	0	215	262	204	77	78	78	95	77	81	72	48	0	2.620	3.375	3.397	3.899	3.335	4.233	0.648	25	330	20	496	805	1.390	359	137	621	184	20161	6559	1.325	2.169	-100	0	1
4	20	8	""	"mmp9"	18880	19370	70	644	845	622	73	235	235	283	205	72	94	47	0	203	326	416	127	96	96	112	69	61	70	41	0	3.822	2.652	3.601	3.651	4.098	2.475	0.520	17	196	50	516	840	1.934	409	107	610	230	14357	5550	2.741	3.101	-100	0	1
4	1	9	""	"vegfb"	11300	19820	140	3033	2977	1152	38	162	162	179	113	63	100	100	0	2685	2488	1066	42	69	69	74	32	43	100	100	0	1.097	1.164	1.166	1.203	1.362	1.148	0.947	168	1096	93	5487	5234	0.134	2871	2616	2815	2419	500077	418058	24.761	75.438	0	0	0
4	2	9	""	"vegfb"	11700	19820	140	3177	3200	827	25	164	164	183	110	60	100	100	0	2731	2724	760	27	70	70	73	25	34	100	100	0	1.132	1.144	1.152	1.154	1.280	1.138	0.936	166	1098	94	5674	5690	0.179	3013	2661	3036	2654	531238	452114	27.427	106.040	0	0	0
4	3	9	""	"vegfb"	12090	19820	140	2920	2903	1134	39	166	166	181	97	53	100	100	0	2460	2482	1115	44	69	69	73	26	35	100	100	0	1.152	1.134	1.146	1.176	1.264	1.108	0.948	171	1093	96	5145	5150	0.204	2754	2391	2737	2413	496364	424370	28.062	92.654	0	0	0
4	4	9	""	"vegfb"	12500	19820	150	2874	2880	1294	44	162	162	181	111	61	100	100	0	2425	2367	1158	48	70	70	73	34	46	100	100	0	1.152	1.183	1.176	1.233	1.434	1.169	0.934	182	1210	91	5067	5015	0.204	2712	2355	2718	2297	524188	430775	24.315	67.471	0	0	0
4	5	9	""	"p4hb"	12900	19840	140	3833	3731	751	20	164	164	186	156	83	100	100	0	1208	1166	309	26	69	69	75	53	70	99	98	0	3.221	3.252	3.194	3.412	1.485	3.277	0.922	153	1115	96	4808	4664	1.688	3669	1139	3567	1097	570855	178443	22.724	20.585	0	0	0
4	6	9	""	"p4hb"	13290	19830	130	3608	3668	867	23	161	161	195	221	113	100	100	0	1149	1139	306	26	71	71	87	349	401	99	87	0	3.198	3.284	3.230	3.346	1.352	3.348	0.908	148	876	94	4525	4575	1.677	3447	1078	3507	1068	542832	168523	15.715	3.014	0	0	0
4	7	9	""	"p4hb"	13700	19820	130	3746	3802	1136	29	150	150	175	131	74	100	100	0	1192	1187	410	34	69	69	78	54	69	100	99	0	3.202	3.267	3.240	3.357	1.392	3.213	0.858	142	882	97	4719	4770	1.679	3596	1123	3652	1118	539877	168603	27.687	20.537	0	0	0
4	8	9	""	"p4hb"	14100	19830	140	3840	3709	913	24	169	169	200	179	89	100	100	0	1145	1164	357	30	70	70	77	34	44	100	100	0	3.415	3.236	3.261	3.307	1.345	3.263	0.921	151	1117	97	4746	4634	1.772	3671	1075	3540	1094	560084	175723	19.603	31.971	0	0	0
4	9	9	""	"il15"	14500	19820	130	1245	1250	318	25	168	168	195	219	112	100	99	0	450	439	128	29	71	71	83	124	149	95	86	0	2.842	2.940	2.913	3.099	1.771	3.222	0.742	132	896	90	1456	1450	1.507	1077	379	1082	368	165020	57897	4.817	2.871	0	0	0
4	10	9	""	"il15"	14900	19820	120	1348	1368	347	25	154	154	166	83	50	100	100	0	464	466	122	26	70	70	72	25	34	100	100	0	3.030	3.066	3.160	3.083	1.471	3.303	0.799	126	786	90	1588	1610	1.599	1194	394	1214	396	172310	58694	14.482	15.760	0	0	0
4	11	9	""	"il15"	15290	19820	130	1209	1204	337	27	174	174	321	1342	418	14	0	0	439	454	145	31	72	72	197	1549	786	0	0	0	2.820	2.696	2.736	2.778	1.572	2.919	0.771	134	894	90	1402	1412	1.496	1035	367	1030	382	161283	60805	0.658	0.166	-100	0	1
4	12	9	""	"il15"	15690	19830	130	1292	1301	319	24	160	160	189	176	93	100	100	0	450	464	142	30	70	70	77	54	70	100	97	0	2.979	2.896	2.959	2.996	1.536	3.099	0.782	141	879	92	1512	1535	1.575	1132	380	1141	394	183504	65359	6.318	7.167	0	0	0
4	13	9	""	"rbms2"	16090	19810	130	427	425	161	37	162	162	178	113	63	80	56	0	274	292	122	41	69	69	73	30	41	96	94	0	1.293	1.179	1.154	1.123	2.364	1.925	0.394	123	901	83	470	486	0.371	265	205	263	223	52291	35889	2.186	7.300	0	0	0
4	14	9	""	"rbms2"	16500	19830	120	523	778	679	87	146	146	168	262	155	67	33	0	291	305	144	47	67	67	71	29	40	96	92	0	1.683	2.655	2.064	2.131	2.850	6.327	0.384	176	699	53	601	870	0.751	377	224	632	238	136847	53732	2.328	8.069	-100	0	1
4	15	9	""	"rbms2"	16900	19820	130	379	399	166	41	150	150	165	102	61	84	57	0	284	299	105	35	68	68	71	28	39	99	97	0	1.060	1.078	1.041	0.980	2.317	1.507	0.431	121	906	87	445	480	0.084	229	216	249	231	48310	36236	2.294	8.143	0	0	0
4	16	9	""	"rbms2"	17290	19830	130	403	487	306	62	149	149	164	99	60	84	65	0	273	285	115	40	67	67	70	32	45	96	95	0	1.233	1.550	1.281	1.318	2.388	2.745	0.424	129	892	93	460	556	0.302	254	206	338	218	62845	36751	3.263	6.719	0	0	0
4	17	9	""	"mcl1"	17700	19810	140	19420	18818	3687	19	166	166	223	252	113	100	100	0	7908	7779	1597	20	71	71	86	131	152	100	100	0	2.457	2.420	2.412	2.436	1.188	2.424	0.981	169	1095	92	27091	26360	1.297	19254	7837	18652	7708	3180268	1314593	73.790	58.725	0	0	0
4	18	9	""	"mcl1"	18100	19810	140	12821	12529	2355	18	164	164	184	126	68	100	100	0	4286	4179	876	20	71	71	76	35	46	100	100	0	3.003	3.010	3.021	3.030	1.167	3.017	0.974	170	1094	95	16872	16473	1.586	12657	4215	12365	4108	2130009	710352	97.976	117.229	0	0	0
4	19	9	""	"mcl1"	18490	19810	150	10721	10446	2146	20	158	158	178	119	66	100	100	0	3647	3558	834	23	68	68	71	31	43	100	100	0	2.951	2.948	2.947	2.975	1.190	2.953	0.968	170	1222	96	14142	13778	1.561	10563	3579	10288	3490	1775889	604917	86.286	112.484	0	0	0
4	20	9	""	"mcl1"	18890	19810	150	8205	7842	1754	22	199	199	260	258	99	100	100	0	2740	2638	712	26	73	73	88	64	72	100	100	0	3.002	2.980	2.988	3.068	1.296	2.973	0.956	181	1207	91	10673	10208	1.586	8006	2667	7643	2565	1419327	477507	29.388	39.844	0	0	0
4	1	10	""	"sp6"	11300	20220	140	12515	11582	4034	34	160	160	180	100	55	100	100	0	6305	5819	2179	37	71	71	75	35	46	100	100	0	1.982	1.987	2.006	2.073	1.400	1.976	0.973	142	1121	89	18589	17170	0.987	12355	6234	11422	5748	1644620	826264	114.020	164.114	0	0	0
4	2	10	""	"sp6"	11700	20210	120	12790	12491	2624	21	167	167	187	144	77	100	100	0	6643	6486	1401	21	71	71	77	75	97	100	100	0	1.921	1.921	1.915	1.933	1.224	1.929	0.968	122	794	90	19195	18739	0.942	12623	6572	12324	6415	1523935	791319	85.444	85.453	0	0	0
4	3	10	""	"sp6"	12100	20210	150	12377	11566	3896	33	162	162	193	200	103	100	100	0	6194	5896	2099	35	70	70	76	45	59	100	100	0	1.995	1.957	1.970	2.002	1.253	1.951	0.975	146	1242	82	18339	17230	0.996	12215	6124	11404	5826	1688653	860808	56.865	129.333	0	0	0
4	4	10	""	"sp6"	12500	20210	130	13318	13139	3646	27	167	167	188	113	60	100	100	0	6529	6558	1990	30	71	71	77	36	46	100	100	0	2.036	2.000	2.007	2.039	1.247	1.990	0.976	139	881	96	19609	19459	1.026	13151	6458	12972	6487	1826334	911577	114.611	180.028	0	0	0
4	5	10	""	"tcof1"	12900	20220	130	666	695	257	36	176	176	194	120	61	96	86	0	669	697	240	34	71	71	74	27	36	100	100	0	0.819	0.829	0.835	0.798	1.782	0.914	0.616	143	877	95	1088	1145	-0.288	490	598	519	626	99401	99627	4.175	23.074	0	0	0
4	6	10	""	"tcof1"	13280	20230	140	743	743	264	35	155	155	177	131	74	97	92	0	691	700	214	30	69	69	76	69	90	100	100	0	0.945	0.932	0.973	0.891	1.667	1.013	0.697	138	1130	87	1210	1219	-0.082	588	622	588	631	102468	96652	4.321	9.043	0	0	0
4	7	10	""	"tcof1"	13700	20230	130	676	691	272	39	163	163	204	485	237	54	4	0	651	640	212	33	69	69	85	239	281	92	68	0	0.881	0.925	0.887	0.866	1.894	1.126	0.591	135	893	93	1095	1099	-0.183	513	582	528	571	93234	86370	1.004	2.322	-100	0	1
4	8	10	""	"tcof1"	14100	20220	140	628	688	507	73	161	161	190	221	116	90	54	0	640	684	602	88	71	71	90	346	384	83	26	0	0.821	0.860	0.829	0.829	1.818	0.891	0.784	142	1126	90	1036	1140	-0.285	467	569	527	613	97707	97150	2.253	1.717	-100	0	1
4	9	10	""	"mut"	14500	20220	130	340	353	140	39	165	165	179	96	53	76	42	0	231	236	78	33	71	71	75	31	41	97	88	0	1.094	1.139	1.180	1.132	3.132	2.323	0.259	125	893	74	335	353	0.130	175	160	188	165	44109	29448	1.813	5.194	-100	0	1
4	10	10	""	"mut"	14890	20220	120	380	384	148	38	162	162	182	113	62	77	46	0	235	237	84	35	71	71	75	29	38	95	93	0	1.329	1.337	1.337	1.284	2.977	2.611	0.251	115	792	80	382	388	0.410	218	164	222	166	44175	27254	1.788	5.586	-100	0	1
4	11	10	""	"mut"	15280	20220	110	327	338	134	39	157	157	174	125	71	62	27	0	223	224	80	35	70	70	75	33	44	96	87	0	1.111	1.175	1.257	1.094	2.568	2.866	0.288	119	580	77	323	335	0.152	170	153	181	154	40179	26627	1.312	4.515	-100	0	1
4	12	10	""	"mut"	15700	20220	130	349	376	169	44	165	165	178	93	52	78	49	0	220	231	89	38	71	71	76	29	38	99	92	0	1.235	1.319	1.202	1.282	2.579	2.659	0.248	139	884	86	333	371	0.305	184	149	211	160	52199	32097	2.129	5.345	-100	0	1
4	13	10	""	"zyx"	16100	20210	130	2100	2087	586	28	164	164	245	1381	563	81	6	0	1210	1216	339	27	71	71	79	59	74	100	100	0	1.700	1.679	1.659	1.682	1.359	8.097	0.187	137	887	88	3075	3068	0.766	1936	1139	1923	1145	285942	166586	1.334	19.271	0	0	0
4	14	10	""	"zyx"	16500	20210	120	1895	1902	453	23	153	153	168	92	54	100	100	0	1187	1177	279	23	71	71	75	30	40	100	100	0	1.561	1.581	1.607	1.583	1.327	1.610	0.894	130	782	94	2858	2855	0.642	1742	1116	1749	1106	247310	153054	18.848	36.733	0	0	0
4	15	10	""	"zyx"	16900	20210	140	1922	1973	620	31	148	148	162	95	58	100	100	0	1209	1215	361	29	67	67	70	31	44	100	100	0	1.553	1.590	1.644	1.586	1.358	1.639	0.902	142	1126	90	2916	2973	0.635	1774	1142	1825	1148	280100	172560	19.063	36.935	0	0	0
4	16	10	""	"zyx"	17290	20210	140	1922	1977	590	29	159	159	177	112	63	100	100	0	1204	1225	439	35	68	68	72	27	37	100	99	0	1.552	1.571	1.562	1.628	1.467	1.578	0.877	145	1123	93	2899	2975	0.634	1763	1136	1818	1157	286660	177563	16.071	42.704	0	0	0
4	17	10	""	"buffer"	17690	20220	150	150	169	85	50	154	154	195	216	110	3	0	0	64	69	23	33	69	69	79	64	81	0	0	0	0.800	100000.000	3.760	3.213	3.867	7.232	0.034	156	1272	100	-9	15	-0.322	-4	-5	15	0	26424	10746	-0.120	-0.156	-100	0	1
4	18	10	""	"buffer"	18090	20220	150	144	156	88	56	149	149	167	112	67	11	3	0	72	73	23	31	69	69	73	31	42	9	1	0	-1.667	1.750	3.648	2.770	3.665	13.287	0.054	156	1272	100	-2	11	Error	-5	3	7	4	24269	11462	-0.098	0.000	-100	0	1
4	19	10	""	"buffer"	18490	20220	150	169	186	112	60	157	157	180	166	92	7	1	0	73	72	24	33	68	68	73	38	52	10	0	0	2.400	7.250	3.000	2.972	4.258	22.111	0.042	156	1272	100	17	33	1.263	12	5	29	4	28962	11308	0.036	-0.026	-100	0	1
4	20	10	""	"buffer"	18880	20200	70	194	240	122	50	176	176	191	102	53	37	15	0	70	71	23	32	67	67	71	25	35	15	6	0	6.000	16.000	3.873	6.496	5.064	21.987	0.035	32	236	100	21	68	2.585	18	3	64	4	7677	2277	0.480	0.000	-100	0	1
4	1	11	""	"sp3"	11300	20630	130	633	653	199	30	158	158	177	108	61	99	94	0	349	349	108	30	70	70	74	31	41	100	99	0	1.703	1.774	1.911	1.792	1.692	2.122	0.617	143	872	86	754	774	0.768	475	279	495	279	93413	49903	4.407	8.871	0	0	0
4	2	11	""	"sp3"	11700	20610	120	639	634	210	33	157	157	176	99	56	97	90	0	348	356	154	43	70	70	73	27	36	100	99	0	1.734	1.668	1.683	1.648	1.845	1.865	0.552	130	778	90	760	763	0.794	482	278	477	286	82459	46285	4.626	10.481	0	0	0
4	3	11	""	"sp3"	12090	20610	120	609	641	235	36	153	153	172	97	56	96	93	0	345	365	116	31	68	68	71	24	33	100	100	0	1.646	1.643	1.622	1.523	2.006	2.038	0.594	133	771	84	733	785	0.719	456	277	488	297	85198	48540	4.835	12.250	0	0	0
4	4	11	""	"sp3"	12490	20620	140	572	603	214	35	164	164	181	112	61	96	88	0	340	345	125	36	69	69	74	29	39	97	97	0	1.506	1.591	1.568	1.633	1.860	2.004	0.534	152	1116	91	679	715	0.591	408	271	439	276	91638	52424	3.768	9.345	0	0	0
4	5	11	""	"plxn1"	12890	20620	150	974	1052	404	38	161	161	182	111	60	100	98	0	665	675	198	29	69	69	74	30	40	100	100	0	1.364	1.470	1.432	1.420	1.549	1.672	0.750	174	1218	91	1409	1497	0.448	813	596	891	606	183099	117464	7.838	20.033	0	0	0
4	6	11	""	"plxn1"	13290	20610	140	987	1017	273	26	156	156	176	110	62	100	100	0	680	692	177	25	70	70	74	26	35	100	100	0	1.362	1.384	1.373	1.368	1.475	1.467	0.785	167	1093	91	1441	1483	0.446	831	610	861	622	169889	115563	7.645	23.769	0	0	0
4	7	11	""	"plxn1"	13700	20620	140	925	967	307	31	159	159	183	134	73	100	98	0	654	654	173	26	70	70	78	46	58	100	99	0	1.312	1.384	1.408	1.348	1.556	1.498	0.767	171	1091	95	1350	1392	0.392	766	584	808	584	165286	111800	5.851	12.522	0	0	0
4	8	11	""	"plxn1"	14100	20620	140	929	953	295	30	164	164	181	116	64	99	98	0	654	674	195	28	69	69	74	45	60	100	100	0	1.308	1.304	1.297	1.267	1.548	1.387	0.793	172	1092	95	1350	1394	0.387	765	585	789	605	163929	115941	6.655	13.333	0	0	0
4	9	11	""	"mid1"	14500	20620	140	1944	1965	462	23	164	164	189	162	85	100	100	0	1132	1139	270	23	71	71	76	37	48	100	100	0	1.678	1.686	1.658	1.687	1.362	1.739	0.883	152	1116	93	2841	2869	0.747	1780	1061	1801	1068	298611	173119	10.963	28.730	0	0	0
4	10	11	""	"mid1"	14900	20620	130	2048	2054	501	24	166	166	187	148	79	100	100	0	1194	1161	289	24	73	73	79	37	46	100	100	0	1.679	1.735	1.703	1.748	1.398	1.786	0.880	150	874	91	3003	2976	0.748	1882	1121	1888	1088	308148	174185	12.615	29.243	0	0	0
4	11	11	""	"mid1"	15300	20620	130	2048	2069	465	22	156	156	177	116	65	100	100	0	1168	1192	295	24	71	71	78	52	66	100	100	0	1.725	1.707	1.720	1.725	1.379	1.727	0.906	145	879	91	2989	3034	0.787	1892	1097	1913	1121	300004	172903	16.310	21.423	0	0	0
4	12	11	""	"mid1"	15700	20620	140	2044	2031	471	23	159	159	179	240	134	100	99	0	1203	1210	285	23	70	70	81	219	270	99	98	0	1.664	1.642	1.628	1.647	1.414	1.559	0.868	154	1114	92	3018	3012	0.735	1885	1133	1872	1140	312827	186308	7.717	5.155	0	0	0
4	13	11	""	"empty"	16090	20620	150	172	187	104	55	163	163	181	111	61	18	5	0	74	76	23	30	70	70	75	28	37	16	1	0	2.250	4.000	4.909	4.478	4.563	12.594	0.072	156	1272	100	13	30	1.170	9	4	24	6	29097	11912	0.054	0.036	-100	0	1
4	14	11	""	"empty"	16490	20620	150	160	176	102	57	151	151	167	131	78	10	1	0	70	72	25	34	70	70	74	54	72	3	0	0	100000.000	12.500	2.810	2.693	4.203	27.351	0.017	156	1272	100	9	27	16.610	9	0	25	2	27513	11244	0.069	-0.037	-100	0	1
4	15	11	""	"empty"	16890	20620	150	145	148	77	52	149	149	160	86	53	7	1	0	69	70	23	32	67	67	71	27	38	12	2	0	-2.000	-0.333	3.357	3.021	3.688	26.021	0.008	156	1272	100	-2	2	Error	-4	2	-1	3	23103	10888	-0.140	-0.037	-100	0	1
4	16	11	""	"empty"	17290	20620	150	152	167	92	55	150	150	172	181	105	2	1	0	67	73	31	42	67	67	71	51	71	6	1	0	100000.000	2.833	3.902	3.182	4.066	25.685	0.023	156	1272	100	2	23	16.610	2	0	17	6	26017	11395	-0.028	0.039	-100	0	1
4	17	11	""	"sp5"	17700	20620	140	32330	25889	16458	63	160	160	200	248	124	100	100	0	17227	13696	8985	65	68	68	81	69	85	100	100	0	1.875	1.888	1.905	2.128	1.460	1.872	0.984	184	1064	63	49329	39357	0.907	32170	17159	25729	13628	4763626	2520016	103.585	197.319	0	0	0
4	18	11	""	"sp5"	18100	20620	130	37390	35585	8208	23	151	151	164	92	56	100	100	0	19283	18340	4621	25	68	68	73	31	42	100	100	0	1.938	1.939	1.929	1.984	1.267	1.935	0.982	132	896	96	56454	53706	0.955	37239	19215	35434	18272	4697241	2420814	385.011	589.258	0	0	0
4	19	11	""	"sp5"	18500	20620	120	26861	27070	7754	28	168	168	196	212	108	100	100	0	14557	14390	3769	26	68	68	74	52	70	100	100	0	1.842	1.878	1.859	1.879	1.195	1.909	0.969	131	781	94	41182	41224	0.881	26693	14489	26902	14322	3546229	1885148	126.764	275.308	0	0	0
4	20	11	""	"sp5"	18900	20620	130	24404	23710	5175	21	172	172	189	109	57	100	100	0	12494	12156	2639	21	71	71	75	36	48	100	100	0	1.951	1.948	1.951	1.957	1.181	1.958	0.978	142	886	97	36655	35623	0.964	24232	12423	23538	12085	3366790	1726091	215.789	335.583	0	0	0
5	1	1	""	"sp4"	2270	23610	140	966	969	294	30	161	161	184	110	59	99	99	0	488	509	140	27	70	70	74	33	44	100	100	0	1.926	1.841	1.866	1.805	1.555	2.049	0.748	153	1111	92	1223	1247	0.946	805	418	808	439	148264	77831	7.136	13.182	0	0	0
5	2	1	""	"sp4"	2660	23620	130	882	905	281	31	163	163	183	131	71	99	97	0	504	503	144	28	71	71	75	30	40	100	100	0	1.661	1.718	1.735	1.679	1.647	2.027	0.668	147	869	87	1152	1174	0.732	719	433	742	432	133059	74012	5.511	14.267	0	0	0
5	3	1	""	"sp4"	3070	23610	130	889	911	275	30	164	164	184	110	59	99	98	0	512	531	152	28	70	70	76	38	50	100	99	0	1.640	1.620	1.624	1.592	1.559	1.780	0.751	148	869	88	1167	1208	0.714	725	442	747	461	134780	78535	6.609	11.974	0	0	0
5	4	1	""	"sp4"	3460	23600	150	882	906	258	28	168	168	216	535	247	77	8	0	460	469	127	27	70	70	75	33	44	100	100	0	1.831	1.850	1.779	1.834	1.627	2.164	0.700	156	1236	90	1104	1137	0.873	714	390	738	399	141330	73201	1.290	11.939	0	0	0
5	5	1	""	"ccl4"	3870	23610	140	991	1029	345	33	169	169	196	150	76	99	97	0	555	572	176	30	71	71	77	47	61	100	100	0	1.698	1.717	1.681	1.682	1.587	1.990	0.700	159	1100	91	1306	1361	0.764	822	484	860	501	163533	91002	5.553	10.532	0	0	0
5	6	1	""	"ccl4"	4270	23600	140	929	984	432	43	171	171	196	176	89	99	92	0	516	561	464	82	71	71	77	37	48	100	100	0	1.703	1.659	1.725	1.720	1.692	1.672	0.721	155	1113	87	1203	1303	0.768	758	445	813	490	152509	86945	4.477	13.081	0	0	0
5	7	1	""	"ccl4"	4670	23610	150	921	941	270	28	174	174	232	921	396	27	0	0	520	536	154	28	72	72	130	1738	1336	0	0	0	1.667	1.653	1.653	1.654	1.592	1.803	0.766	169	1219	88	1195	1231	0.737	747	448	767	464	158984	90538	0.770	0.234	-100	0	1
5	8	1	""	"ccl4"	5060	23600	150	936	956	317	33	172	172	211	357	169	92	59	0	499	519	176	33	72	72	79	48	60	99	98	0	1.789	1.754	1.745	1.773	1.598	3.907	0.399	171	1221	88	1191	1231	0.839	764	427	784	447	163551	88689	2.087	9.167	0	0	0
5	9	1	""	"fyn"	5470	23600	160	509	513	181	35	177	177	215	544	253	12	0	0	332	343	107	31	74	74	87	223	256	66	4	0	1.287	1.249	1.201	1.105	2.319	1.766	0.454	183	1500	90	590	605	0.364	332	258	336	269	93790	62726	0.548	1.148	-100	0	1
5	10	1	""	"fyn"	5870	23600	140	468	496	187	37	182	182	194	108	55	89	66	0	338	347	120	34	75	75	80	36	45	98	96	0	1.087	1.154	1.079	1.044	2.355	1.645	0.402	165	1099	93	549	586	0.120	286	263	314	272	81899	57196	2.796	7.417	0	0	0
5	11	1	""	"fyn"	6270	23600	150	467	508	184	36	175	175	197	127	64	88	61	0	342	343	104	30	77	77	83	43	51	99	96	0	1.102	1.252	1.200	1.168	2.297	1.711	0.402	170	1217	93	557	599	0.140	292	265	333	266	86305	58359	2.449	6.047	0	0	0
5	12	1	""	"fyn"	6670	23590	150	453	464	160	34	186	186	204	127	62	83	52	0	333	342	111	32	77	77	85	54	63	99	95	0	1.043	1.049	1.047	0.999	2.262	1.458	0.421	176	1210	94	523	543	0.061	267	256	278	265	81669	60148	2.047	4.759	0	0	0
5	13	1	""	"ccl6"	7070	23590	130	385	402	188	46	179	179	207	149	71	69	19	0	175	184	53	28	75	75	82	43	52	93	63	0	2.060	2.046	2.048	1.857	2.741	6.462	0.100	76	896	27	306	332	1.043	206	100	223	109	30552	13982	1.309	2.372	-100	0	1
5	14	1	""	"ccl6"	7460	23600	130	383	383	156	40	177	177	196	113	57	74	40	0	216	207	67	32	75	75	82	36	43	89	77	0	1.461	1.561	1.714	1.423	3.985	5.175	0.098	66	894	57	347	338	0.547	206	141	206	132	25284	13685	1.655	3.472	-100	0	1
5	15	1	""	"ccl6"	7860	23580	150	367	387	168	43	186	186	209	113	54	72	35	0	188	198	58	29	77	77	86	44	51	92	71	0	1.631	1.661	1.534	1.410	3.255	6.207	0.078	77	1260	26	292	322	0.706	181	111	201	121	29783	15247	1.575	2.545	-100	0	1
5	16	1	""	"ccl6"	8260	23590	140	346	356	151	42	168	168	187	108	57	75	30	0	183	195	67	34	71	71	78	38	48	92	76	0	1.589	1.516	1.653	1.499	2.797	4.540	0.137	78	1124	55	290	312	0.668	178	112	188	124	27790	15212	1.565	3.079	-100	0	1
5	17	1	""	"sp7"	8670	23600	140	917	892	296	33	172	172	245	1171	477	4	0	0	516	508	174	34	71	71	129	1248	967	0	0	0	1.674	1.648	1.674	1.671	1.624	1.844	0.731	152	1112	94	1190	1157	0.743	745	445	720	437	135565	77248	0.553	0.304	-100	0	1
5	18	1	""	"sp7"	9070	23600	140	892	917	283	30	161	161	186	142	76	100	97	0	551	556	148	26	70	70	76	35	46	100	98	0	1.520	1.556	1.537	1.537	1.582	1.724	0.741	148	1116	95	1212	1242	0.604	731	481	756	486	135656	82304	5.148	13.714	0	0	0
5	19	1	""	"sp7"	9460	23600	140	915	916	295	32	158	158	175	98	56	98	98	0	535	526	168	31	71	71	76	31	40	99	98	0	1.631	1.666	1.616	1.681	1.699	1.834	0.722	157	1111	88	1221	1213	0.706	757	464	758	455	143822	82596	7.561	14.516	0	0	0
5	20	1	""	"sp7"	9860	23600	140	972	950	290	30	155	155	178	138	77	100	99	0	572	569	149	26	69	69	73	29	39	100	100	0	1.624	1.590	1.608	1.562	1.590	1.885	0.684	157	1107	89	1320	1295	0.700	817	503	795	500	149204	89280	5.594	17.103	0	0	0
5	1	2	""	"ara"	2260	24000	150	182	207	114	55	170	170	191	106	55	24	7	0	75	87	51	58	71	71	76	32	42	23	6	0	3.000	2.313	2.525	2.814	4.497	8.703	0.103	156	1272	100	16	53	1.585	12	4	37	16	32216	13510	0.151	0.344	-100	0	1
5	2	2	""	"ara"	2660	24000	150	187	206	135	65	166	166	188	112	59	21	5	0	75	83	34	40	69	69	75	41	54	17	3	0	3.500	2.857	3.773	3.586	3.914	13.199	0.054	156	1272	100	27	54	1.807	21	6	40	14	32157	12997	0.161	0.195	-100	0	1
5	3	2	""	"ara"	3060	24000	150	157	185	116	62	164	164	193	160	82	10	2	0	75	81	29	35	72	72	79	50	63	10	0	0	-2.333	2.333	4.684	4.200	3.524	22.656	0.019	156	1272	100	-4	30	Error	-7	3	21	9	28922	12659	-0.050	0.040	-100	0	1
5	4	2	""	"ara"	3460	24000	150	165	186	95	51	164	164	192	215	111	5	0	0	82	83	29	34	70	70	77	46	59	7	1	0	0.083	1.692	3.654	3.130	4.573	23.344	0.010	156	1272	100	13	35	-3.591	1	12	22	13	29061	12874	-0.028	0.130	-100	0	1
5	5	2	""	"fzd2"	3870	24000	140	916	953	334	35	163	163	191	236	123	98	87	0	507	538	194	36	70	70	79	109	137	100	95	0	1.723	1.688	1.721	1.677	1.564	1.827	0.761	155	1113	92	1190	1258	0.785	753	437	790	468	147712	83315	3.229	4.211	0	0	0
5	6	2	""	"fzd2"	4270	24000	140	814	840	263	31	166	166	192	161	83	99	93	0	464	487	150	30	70	70	77	53	68	100	99	0	1.645	1.616	1.592	1.597	1.596	2.014	0.651	150	1118	95	1042	1091	0.718	648	394	674	417	125993	73072	4.025	7.736	0	0	0
5	7	2	""	"fzd2"	4660	24000	140	777	838	298	35	168	168	239	981	410	15	0	0	441	470	159	33	73	73	146	1840	1260	0	0	0	1.655	1.688	1.597	1.652	1.629	1.907	0.743	162	1102	90	977	1067	0.727	609	368	670	397	135722	76093	0.611	0.176	-100	0	1
5	8	2	""	"fzd2"	5070	24000	140	755	794	248	31	161	161	181	114	62	99	96	0	467	486	153	31	68	68	74	39	52	100	100	0	1.489	1.514	1.469	1.485	1.569	1.653	0.744	164	1100	95	993	1051	0.574	594	399	633	418	130147	79716	5.377	10.564	0	0	0
5	9	2	""	"ccl7"	5470	23990	130	367	370	131	35	174	174	204	212	103	38	3	0	179	190	68	35	70	70	79	82	103	64	25	0	1.771	1.633	1.942	1.509	3.498	1.927	0.587	59	922	30	302	316	0.825	193	109	196	120	21825	11205	0.783	1.354	-100	0	1
5	10	2	""	"ccl7"	5880	23990	120	381	417	177	42	193	193	211	123	58	67	29	0	185	184	68	36	78	78	84	33	39	83	67	0	1.757	2.113	2.167	2.019	2.954	6.331	0.104	31	870	56	295	330	0.813	188	107	224	106	12926	5716	1.675	3.030	-100	0	1
5	11	2	""	"ccl7"	6240	23990	110	350	359	88	24	186	186	201	106	52	80	30	0	179	172	53	30	77	77	86	41	47	82	54	0	1.608	1.821	1.706	1.855	2.588	5.804	0.100	46	600	18	266	268	0.685	164	102	173	95	16510	7913	1.491	2.098	-100	0	1
5	12	2	""	"ccl7"	6660	23980	150	376	379	117	30	182	182	209	141	67	71	19	0	157	159	47	29	77	77	83	48	57	76	38	0	2.425	2.402	2.423	2.252	3.433	7.328	0.060	42	1297	0	274	279	1.278	194	80	197	82	15933	6682	1.206	1.583	-100	0	1
5	13	2	""	"g3pdh"	7070	23990	160	60541	56733	10586	18	176	176	200	128	64	100	100	27	19250	18988	4657	24	74	74	82	62	75	100	100	0	3.148	2.990	3.058	3.043	1.162	2.963	0.981	193	1491	87	79541	75471	1.654	60365	19176	56557	18914	10949441	3664669	441.664	304.935	0	0	0
5	14	2	""	"g3pdh"	7470	23990	150	61317	57460	10162	17	174	174	209	360	172	100	100	31	19937	19377	4711	24	75	75	96	334	347	100	100	0	3.078	2.968	3.005	3.030	1.226	2.940	0.976	182	1206	94	81005	76588	1.622	61143	19862	57286	19302	10457696	3526658	159.031	57.728	0	0	0
5	15	2	""	"g3pdh"	7860	23990	160	59924	56207	11345	20	177	177	202	157	77	100	100	30	19413	18820	5205	27	75	75	80	40	50	100	100	0	3.090	2.989	3.028	3.075	1.243	2.949	0.974	193	1491	90	79085	74775	1.628	59747	19338	56030	18745	10848015	3632318	356.720	468.500	0	0	0
5	16	2	""	"g3pdh"	8260	23990	150	59485	56674	9774	17	161	161	183	121	66	100	100	25	19331	19128	4917	25	72	72	75	31	41	100	100	0	3.080	2.966	3.023	3.047	1.242	2.922	0.973	200	1188	97	78583	75569	1.623	59324	19259	56513	19056	11334879	3825695	466.868	614.613	0	0	0
5	17	2	""	"sp2"	8680	23990	140	8082	7994	1603	20	169	169	193	138	71	100	100	0	4355	4235	1015	23	70	70	76	42	55	100	100	0	1.847	1.879	1.880	1.920	1.275	1.874	0.963	148	1120	92	12198	11990	0.885	7913	4285	7825	4165	1183173	626743	56.529	99.024	0	0	0
5	18	2	""	"sp2"	9070	24000	130	7985	7780	2039	26	157	157	182	178	97	100	100	0	4435	4200	1175	27	72	72	78	45	57	100	100	0	1.794	1.847	1.838	1.899	1.366	1.850	0.959	145	871	90	12191	11751	0.843	7828	4363	7623	4128	1128070	609020	42.685	91.600	0	0	0
5	19	2	""	"sp2"	9460	24000	140	8072	7728	1903	24	164	164	184	120	65	100	100	0	4236	4161	1009	24	71	71	76	30	39	100	100	0	1.899	1.849	1.865	1.863	1.325	1.866	0.962	150	1114	89	12073	11654	0.925	7908	4165	7564	4090	1159215	624131	62.867	136.167	0	0	0
5	20	2	""	"sp2"	9860	23990	140	7943	7889	1823	23	159	159	176	121	68	100	100	0	4322	4280	1043	24	71	71	76	34	44	100	100	0	1.831	1.837	1.830	1.848	1.259	1.849	0.958	161	1103	95	12035	11939	0.873	7784	4251	7730	4209	1270185	689058	63.744	123.647	0	0	0
5	1	3	""	"ccl9"	2270	24400	160	1382	1387	327	23	165	165	204	303	148	100	98	0	1271	1268	280	22	68	68	91	310	340	100	97	0	1.012	1.018	1.007	1.013	1.352	1.040	0.873	189	1495	92	2420	2422	0.017	1217	1203	1222	1200	262204	239708	3.904	3.797	0	0	0
5	2	3	""	"ccl9"	2670	24400	150	1342	1348	359	26	162	162	187	135	72	99	99	0	1267	1301	320	24	70	70	76	39	51	100	100	0	0.986	0.963	0.991	0.940	1.441	0.980	0.847	184	1204	94	2377	2417	-0.020	1180	1197	1186	1231	247968	239387	8.600	31.410	0	0	0
5	3	3	""	"ccl9"	3060	24410	150	1405	1397	366	26	164	164	182	115	63	100	100	0	1265	1274	295	23	71	71	76	35	46	100	100	0	1.039	1.025	1.031	1.009	1.393	1.045	0.859	188	1200	97	2435	2436	0.055	1241	1194	1233	1203	262636	239475	10.565	34.229	0	0	0
5	4	3	""	"ccl9"	3470	24400	150	1428	1430	410	28	163	163	203	383	188	99	90	0	1275	1295	313	24	71	71	77	40	51	100	100	0	1.051	1.035	1.037	1.007	1.445	1.426	0.557	189	1199	93	2469	2491	0.072	1265	1204	1267	1224	270245	244737	3.204	30.450	0	0	0
5	5	3	""	"gadd45a"	3870	24400	160	2917	2918	654	22	165	165	192	152	79	100	100	0	1489	1489	328	22	71	71	78	59	75	100	100	0	1.941	1.941	1.909	1.944	1.284	1.981	0.921	215	1461	94	4170	4171	0.957	2752	1418	2753	1418	627322	320040	17.934	23.915	0	0	0
5	6	3	""	"gadd45a"	4270	24400	160	2735	2748	615	22	159	159	182	123	67	100	100	0	1489	1465	338	23	70	70	74	29	39	100	100	0	1.815	1.856	1.852	1.862	1.314	1.892	0.911	208	1476	94	3995	3984	0.860	2576	1419	2589	1395	571609	304781	20.862	47.966	0	0	0
5	7	3	""	"gadd45a"	4660	24400	160	2820	2883	705	24	166	166	188	125	66	100	100	0	1502	1516	416	27	70	70	74	28	37	100	100	0	1.853	1.879	1.911	1.877	1.298	1.915	0.895	212	1468	91	4086	4163	0.890	2654	1432	2717	1446	611187	321329	21.560	51.500	0	0	0
5	8	3	""	"gadd45a"	5070	24400	160	2693	2666	588	22	164	164	183	107	58	100	100	0	1423	1427	337	23	71	71	76	37	48	99	99	0	1.871	1.845	1.864	1.882	1.479	1.874	0.916	214	1466	90	3881	3858	0.904	2529	1352	2502	1356	570440	305395	23.206	36.514	0	0	0
5	9	3	""	"ccnd1"	5470	24390	150	1636	1623	372	22	165	165	199	231	116	100	100	0	1941	1937	364	18	71	71	89	262	294	100	100	0	0.787	0.781	0.788	0.772	1.319	0.780	0.892	178	1210	92	3341	3324	-0.346	1471	1870	1458	1866	288958	344797	6.165	7.053	0	0	0
5	10	3	""	"ccnd1"	5870	24400	150	1588	1567	353	22	167	167	193	163	84	100	100	0	1908	1912	355	18	71	71	78	54	69	100	100	0	0.774	0.760	0.761	0.749	1.315	0.758	0.888	184	1204	94	3258	3241	-0.370	1421	1837	1400	1841	288277	351773	8.429	33.963	0	0	0
5	11	3	""	"ccnd1"	6270	24390	150	1652	1635	481	29	168	168	193	151	78	100	100	0	1971	1957	403	20	71	71	77	44	57	100	100	0	0.781	0.778	0.766	0.759	1.340	0.795	0.869	186	1206	90	3384	3353	-0.357	1484	1900	1467	1886	304107	364075	9.550	42.727	0	0	0
5	12	3	""	"ccnd1"	6670	24390	160	1542	1548	392	25	173	173	189	105	55	100	100	0	1914	1903	365	19	71	71	76	32	42	100	100	0	0.743	0.751	0.750	0.730	1.350	0.755	0.888	194	1490	92	3212	3207	-0.429	1369	1843	1375	1832	300246	369220	12.943	57.094	0	0	0
5	13	3	""	"gadd45b"	7070	24390	160	3049	2977	746	25	170	170	187	108	57	100	100	0	1390	1395	379	27	70	70	77	52	67	100	100	0	2.181	2.118	2.157	2.130	1.314	2.164	0.913	208	1476	95	4199	4132	1.125	2879	1320	2807	1325	619301	290108	25.833	25.346	0	0	0
5	14	3	""	"gadd45b"	7470	24390	160	2903	2877	686	23	175	175	199	156	78	100	100	0	1437	1406	362	25	71	71	80	102	127	99	99	0	1.997	2.024	2.068	2.041	1.341	2.061	0.917	207	1477	92	4094	4037	0.998	2728	1366	2702	1335	595496	291110	17.167	13.000	0	0	0
5	15	3	""	"gadd45b"	7870	24390	150	2960	2942	866	29	168	168	209	411	196	100	100	0	1338	1350	395	29	70	70	82	145	176	100	99	0	2.202	2.167	2.095	2.172	1.350	2.231	0.908	205	1179	93	4060	4054	1.139	2792	1268	2774	1280	603085	276695	6.650	8.745	0	0	0
5	16	3	""	"gadd45b"	8270	24390	170	2856	2914	1264	43	165	165	207	253	122	100	100	0	1298	1323	462	34	70	70	81	113	139	99	98	0	2.191	2.194	2.148	2.225	1.450	2.390	0.865	226	1598	93	3919	4002	1.132	2691	1228	2749	1253	658536	298996	10.700	10.991	0	0	0
5	17	3	""	"ccnd2"	8670	24390	140	585	603	186	30	167	167	190	126	66	96	83	0	576	576	132	22	70	70	75	30	40	100	100	0	0.826	0.862	0.848	0.826	1.748	0.983	0.581	161	1103	82	924	942	-0.276	418	506	436	506	97086	92779	3.278	16.700	0	0	0
5	18	3	""	"ccnd2"	9070	24390	140	580	596	186	31	170	170	199	218	109	87	45	0	573	582	145	24	71	71	76	40	52	100	100	0	0.817	0.834	0.800	0.785	1.677	0.954	0.609	155	1113	95	912	937	-0.292	410	502	426	511	92398	90144	1.821	12.650	0	0	0
5	19	3	""	"ccnd2"	9470	24400	150	591	623	207	33	169	169	192	147	76	96	77	0	551	570	163	28	69	69	76	45	59	100	100	0	0.876	0.906	0.861	0.848	1.795	1.036	0.592	162	1230	87	904	955	-0.191	422	482	454	501	100905	92375	2.932	10.978	0	0	0
5	20	3	""	"ccnd2"	9870	24390	150	568	570	170	29	166	166	183	115	62	97	85	0	552	565	129	22	71	71	75	29	38	100	100	0	0.836	0.818	0.793	0.758	1.820	0.970	0.522	170	1222	97	883	898	-0.258	402	481	404	494	96945	95994	3.365	16.897	0	0	0
5	1	4	""	"gna13"	2270	24800	150	917	971	314	32	162	162	182	105	57	99	97	0	258	272	117	43	72	72	76	33	43	97	94	0	4.059	4.045	4.366	4.358	1.975	4.647	0.575	192	1196	90	941	1009	2.021	755	186	809	200	186397	52232	7.514	5.939	0	0	0
5	2	4	""	"gna13"	2670	24800	160	894	904	280	30	164	164	183	106	57	99	98	0	252	255	93	36	70	70	74	29	39	97	93	0	4.011	4.000	4.089	4.271	2.033	4.670	0.610	197	1483	89	912	925	2.004	730	182	740	185	177998	50253	6.802	6.241	0	0	0
5	3	4	""	"gna13"	3070	24810	160	940	950	247	26	171	171	190	117	61	100	99	0	247	248	88	35	69	69	75	37	49	96	87	0	4.320	4.352	4.310	4.718	1.893	4.917	0.575	197	1487	96	947	958	2.111	769	178	779	179	187244	48920	6.496	4.676	0	0	0
5	4	4	""	"gna13"	3470	24800	160	955	988	295	29	159	159	176	121	68	100	99	0	235	251	88	35	71	71	76	39	51	97	89	0	4.854	4.606	4.636	4.996	1.807	5.158	0.643	197	1483	92	960	1009	2.279	796	164	829	180	194617	49353	6.711	4.487	0	0	0
5	5	4	""	"ccnd3"	3860	24810	150	759	788	306	38	173	173	204	194	95	97	80	0	608	627	180	28	71	71	78	62	79	100	99	0	1.091	1.106	1.051	1.044	1.626	1.293	0.713	176	1216	90	1123	1171	0.126	586	537	615	556	138709	110357	3.010	8.855	0	0	0
5	6	4	""	"ccnd3"	4270	24800	140	783	826	320	38	173	173	198	153	77	98	93	0	648	659	177	26	70	70	77	53	68	100	100	0	1.055	1.109	1.023	1.046	1.576	1.382	0.651	166	1098	96	1188	1242	0.077	610	578	653	589	137114	109426	4.105	10.981	0	0	0
5	7	4	""	"ccnd3"	4670	24800	150	719	761	211	27	168	168	214	573	267	47	1	0	638	636	166	26	71	71	89	378	424	87	9	0	0.972	1.050	1.057	1.032	1.570	1.196	0.930	172	1220	94	1118	1158	-0.041	551	567	593	565	130860	109477	0.955	1.447	-100	0	1
5	8	4	""	"ccnd3"	5070	24800	160	741	805	417	51	170	170	188	125	66	100	96	0	600	613	172	28	72	72	82	136	165	99	96	0	1.081	1.174	1.111	1.087	1.680	1.548	0.621	180	1504	95	1099	1176	0.112	571	528	635	541	144980	110341	4.936	3.904	0	0	0
5	9	4	""	"gpd2"	5470	24800	160	622	657	210	31	169	169	191	142	74	96	86	0	449	470	138	29	72	72	79	85	107	100	97	0	1.202	1.226	1.302	1.189	1.828	1.448	0.611	179	1505	93	830	886	0.265	453	377	488	398	117673	84085	3.282	4.600	0	0	0
5	10	4	""	"gpd2"	5870	24800	160	622	664	347	52	171	171	186	100	53	97	90	0	447	462	152	32	73	73	77	30	38	100	100	0	1.206	1.267	1.222	1.139	1.797	1.670	0.649	179	1503	90	825	882	0.270	451	374	493	389	118783	82744	4.780	12.833	0	0	0
5	11	4	""	"gpd2"	6270	24800	150	634	644	192	29	162	162	180	100	55	98	93	0	481	488	129	26	71	71	77	56	72	99	99	0	1.151	1.156	1.089	1.109	1.758	1.323	0.648	179	1209	96	882	899	0.203	472	410	482	417	115298	87381	4.640	7.339	0	0	0
5	12	4	""	"gpd2"	6670	24800	160	610	632	204	32	160	160	185	127	68	97	86	0	452	455	134	29	70	70	76	36	47	98	97	0	1.178	1.226	1.253	1.209	1.872	1.431	0.638	185	1495	84	832	857	0.236	450	382	472	385	117008	84199	3.520	10.528	0	0	0
5	13	4	""	"ccr5"	7060	24790	150	640	657	211	32	168	168	190	122	64	99	89	0	436	442	107	24	72	72	76	28	36	100	100	0	1.297	1.322	1.262	1.251	1.701	1.607	0.624	167	1225	87	836	859	0.375	472	364	489	370	109651	73754	3.828	13.071	0	0	0
5	14	4	""	"ccr5"	7470	24800	140	619	634	244	38	165	165	185	119	64	97	85	0	437	443	148	33	70	70	75	36	48	100	100	0	1.237	1.257	1.229	1.201	1.732	1.505	0.628	170	1090	91	821	842	0.307	454	367	469	373	107827	75253	3.773	10.222	0	0	0
5	15	4	""	"ccr5"	7870	24800	150	569	615	272	44	154	154	176	124	70	98	87	0	432	446	133	29	69	69	78	115	147	98	90	0	1.143	1.223	1.201	1.167	1.746	1.222	0.470	174	1218	95	778	838	0.193	415	363	461	377	107068	77636	3.540	3.200	0	0	0
5	16	4	""	"ccr5"	8270	24790	150	561	584	182	31	164	164	191	201	105	90	47	0	414	419	126	30	69	69	78	107	137	97	85	0	1.151	1.200	1.193	1.168	1.784	1.183	0.446	192	1196	90	742	770	0.203	397	345	420	350	112086	80424	1.955	3.187	-100	0	1
5	17	4	""	"gpx2"	8670	24800	150	292	309	145	46	164	164	182	110	60	57	21	0	196	201	65	32	69	69	73	26	35	96	90	0	1.008	1.098	1.175	1.092	2.803	4.010	0.141	157	1226	90	255	277	0.011	128	127	145	132	48537	31556	1.155	4.923	-100	0	1
5	18	4	""	"gpx2"	9070	24800	150	317	332	139	41	159	159	177	109	61	66	32	0	200	203	64	31	70	70	74	30	40	95	86	0	1.215	1.301	1.407	1.311	2.746	2.919	0.243	167	1217	82	288	306	0.281	158	130	173	133	55462	33927	1.422	4.300	-100	0	1
5	19	4	""	"gpx2"	9470	24800	140	304	324	165	50	155	155	173	100	57	68	35	0	189	198	63	31	70	70	76	32	42	95	86	0	1.252	1.320	1.552	1.259	3.247	3.672	0.166	143	1098	39	268	297	0.324	149	119	169	128	46396	28374	1.510	3.813	-100	0	1
5	20	4	""	"gpx2"	9870	24800	150	282	302	131	43	161	161	174	89	51	59	32	0	184	189	62	32	70	70	74	30	40	93	79	0	1.061	1.185	1.240	1.230	3.247	4.142	0.131	178	1205	93	235	260	0.085	121	114	141	119	53737	33710	1.438	3.833	-100	0	1
5	1	5	""	"cct3"	2270	25200	150	1122	1138	327	28	159	159	183	170	92	100	98	0	1540	1497	380	25	69	69	84	398	473	98	93	0	0.655	0.686	0.672	0.685	1.632	0.683	0.813	189	1203	94	2434	2407	-0.610	963	1471	979	1428	215078	282856	5.618	3.550	0	0	0
5	2	5	""	"cct3"	2670	25210	150	1129	1163	363	31	166	166	182	106	58	100	99	0	1517	1528	361	23	68	68	72	29	40	100	100	0	0.665	0.683	0.674	0.655	1.465	0.695	0.824	179	1209	94	2412	2457	-0.589	963	1449	997	1460	208137	273474	9.255	50.207	0	0	0
5	3	5	""	"cct3"	3070	25210	150	1142	1160	367	31	164	164	190	144	75	99	98	0	1553	1505	394	26	69	69	74	32	43	100	100	0	0.659	0.694	0.701	0.680	1.556	0.691	0.789	187	1199	90	2462	2432	-0.602	978	1484	996	1436	216974	281499	6.736	44.719	0	0	0
5	4	5	""	"cct3"	3470	25210	160	1167	1202	380	31	162	162	185	130	70	99	99	0	1503	1498	413	27	69	69	75	36	48	100	100	0	0.701	0.728	0.689	0.716	1.567	0.727	0.801	197	1487	95	2439	2469	-0.513	1005	1434	1040	1429	236833	295088	7.823	39.528	0	0	0
5	5	5	""	"gspt1"	3870	25210	150	736	763	332	43	170	170	214	298	139	88	45	0	1012	1023	266	26	70	70	84	90	107	100	100	0	0.601	0.622	0.597	0.573	1.717	0.731	0.580	187	1205	97	1508	1546	-0.735	566	942	593	953	142743	191225	1.842	10.433	0	0	0
5	6	5	""	"gspt1"	4270	25210	150	762	778	229	29	162	162	194	245	126	95	71	0	986	998	239	23	69	69	77	65	84	100	100	0	0.654	0.663	0.654	0.628	1.586	0.662	0.705	173	1219	96	1517	1545	-0.613	600	917	616	929	134544	172657	2.384	14.169	0	0	0
5	7	5	""	"gspt1"	4670	25210	150	645	694	228	32	165	165	198	196	98	97	66	0	994	979	234	23	72	72	78	45	57	100	100	0	0.521	0.583	0.552	0.547	1.581	0.621	0.618	183	1205	94	1402	1436	-0.941	480	922	529	907	127009	179218	2.531	20.022	0	0	0
5	8	5	""	"gspt1"	5060	25200	150	681	719	279	38	164	164	183	109	59	99	94	0	941	943	253	26	71	71	76	28	36	100	100	0	0.594	0.636	0.606	0.593	1.663	0.667	0.673	191	1197	90	1387	1427	-0.751	517	870	555	872	137246	180144	4.917	30.964	0	0	0
5	9	5	""	"sp1"	5470	25210	140	26971	25962	5895	22	166	166	191	127	66	100	100	0	10514	10172	2538	24	71	71	77	32	41	100	100	0	2.567	2.554	2.557	2.589	1.168	2.542	0.986	163	1105	95	37248	35897	1.360	26805	10443	25796	10101	4231838	1658080	202.921	315.469	0	0	0
5	10	5	""	"sp1"	5870	25200	130	26342	25907	5141	19	173	173	196	149	76	100	100	0	10392	10267	2164	21	71	71	76	39	51	100	100	0	2.536	2.524	2.519	2.542	1.151	2.522	0.988	151	873	95	36490	35930	1.343	26169	10321	25734	10196	3911886	1550375	172.557	261.308	0	0	0
5	11	5	""	"sp1"	6270	25200	130	27284	26293	5569	21	168	168	223	685	307	100	100	0	10830	10454	2365	22	72	72	89	214	240	100	100	0	2.521	2.516	2.528	2.537	1.159	2.514	0.985	155	869	92	37874	36507	1.334	27116	10758	26125	10382	4075462	1620423	38.058	48.435	0	0	0
5	12	5	""	"sp1"	6660	25200	140	27285	27011	6158	22	166	166	184	116	63	100	100	0	10782	10754	2430	22	72	72	77	35	45	100	100	0	2.532	2.513	2.543	2.521	1.196	2.530	0.978	163	1105	89	37829	37527	1.340	27119	10710	26845	10682	4402839	1752880	231.267	305.057	0	0	0
5	13	5	""	"cct5"	7070	25190	160	3583	3597	770	21	166	166	194	150	77	100	100	0	2913	2907	563	19	70	70	79	107	135	100	100	0	1.202	1.209	1.222	1.200	1.214	1.221	0.944	195	1489	90	6260	6268	0.265	3417	2843	3431	2837	701371	566898	22.687	26.430	0	0	0
5	14	5	""	"cct5"	7470	25200	160	3668	3727	956	25	168	168	187	109	58	100	100	0	2993	3024	687	22	70	70	75	36	48	100	100	0	1.197	1.205	1.199	1.199	1.223	1.223	0.952	203	1481	96	6423	6513	0.259	3500	2923	3559	2954	756657	613902	32.477	81.917	0	0	0
5	15	5	""	"cct5"	7870	25200	160	3603	3589	826	23	158	158	181	258	142	100	100	0	2950	2945	658	22	68	68	74	56	75	100	100	0	1.195	1.193	1.200	1.192	1.220	1.223	0.930	204	1480	96	6327	6308	0.257	3445	2882	3431	2877	732080	600715	13.209	51.268	0	0	0
5	16	5	""	"cct5"	8270	25190	160	3548	3532	811	22	159	159	176	101	57	100	100	0	2903	2915	603	20	70	70	75	30	40	100	100	0	1.196	1.186	1.173	1.176	1.234	1.197	0.946	206	1478	92	6222	6218	0.258	3389	2833	3373	2845	727632	600586	33.228	94.667	0	0	0
5	17	5	""	"gstm2"	8670	25200	150	1420	1459	346	23	159	159	181	148	81	100	100	0	829	836	183	21	68	68	79	203	256	99	98	0	1.657	1.693	1.714	1.685	1.378	1.473	0.733	177	1215	95	2022	2068	0.729	1261	761	1300	768	258202	147931	8.635	3.729	0	0	0
5	18	5	""	"gstm2"	9060	25210	140	1428	1408	330	23	158	158	177	106	59	100	100	0	826	824	186	22	70	70	73	28	38	100	100	0	1.680	1.658	1.638	1.653	1.401	1.723	0.861	168	1096	91	2026	2004	0.748	1270	756	1250	754	236481	138432	11.613	26.821	0	0	0
5	19	5	""	"gstm2"	9460	25200	150	1414	1444	363	25	159	159	174	96	55	100	100	0	845	845	209	24	70	70	73	26	35	100	100	0	1.619	1.658	1.635	1.656	1.396	1.734	0.858	176	1216	92	2030	2060	0.695	1255	775	1285	775	254231	148720	13.229	29.692	0	0	0
5	20	5	""	"gstm2"	9860	25190	150	1402	1414	341	24	160	160	183	189	103	100	100	0	825	826	206	24	68	68	75	124	165	99	97	0	1.641	1.654	1.669	1.668	1.399	1.736	0.855	184	1204	94	1999	2012	0.715	1242	757	1254	758	260251	151960	6.513	6.056	0	0	0
5	1	6	""	"cct6a"	2270	25610	160	2145	2203	664	30	161	161	178	110	61	100	100	0	2111	2169	483	22	69	69	74	36	48	100	100	0	0.972	0.972	0.958	0.951	1.336	1.000	0.880	199	1485	93	4026	4142	-0.041	1984	2042	2042	2100	438329	431692	18.409	58.194	0	0	0
5	2	6	""	"cct6a"	2670	25610	160	2264	2261	601	26	167	167	190	133	70	100	100	0	2250	2235	525	23	70	70	76	40	52	100	100	0	0.962	0.967	0.939	0.954	1.351	0.980	0.899	191	1493	95	4277	4259	-0.056	2097	2180	2094	2165	431878	426930	15.571	53.975	0	0	0
5	3	6	""	"cct6a"	3070	25610	150	2348	2320	565	24	162	162	190	165	86	100	100	0	2275	2278	468	20	71	71	84	203	241	100	100	0	0.992	0.978	0.997	0.965	1.314	0.987	0.906	191	1197	96	4390	4365	-0.012	2186	2204	2158	2207	443184	435144	12.909	10.808	0	0	0
5	4	6	""	"cct6a"	3470	25610	160	2344	2323	549	23	159	159	178	107	60	100	100	0	2372	2325	515	22	70	70	75	33	44	100	100	0	0.949	0.960	0.977	0.956	1.289	0.960	0.924	206	1474	96	4487	4419	-0.076	2185	2302	2164	2255	478442	478933	20.047	68.182	0	0	0
5	5	6	""	"h2dmb1"	3870	25610	140	461	484	221	45	158	158	179	105	58	90	68	0	290	305	110	36	70	70	75	29	38	99	98	0	1.377	1.387	1.328	1.312	2.258	2.229	0.421	163	1094	78	523	561	0.462	303	220	326	235	78958	49714	2.905	7.931	0	0	0
5	6	6	""	"h2dmb1"	4270	25620	140	493	488	196	40	163	163	184	117	63	82	63	0	289	306	111	36	68	68	74	42	56	98	95	0	1.493	1.366	1.414	1.221	2.678	1.918	0.484	141	1119	88	551	563	0.578	330	221	325	238	68787	43107	2.598	5.524	0	0	0
5	7	6	""	"h2dmb1"	4670	25610	150	476	481	181	37	161	161	184	113	61	87	66	0	277	291	96	32	69	69	73	29	39	100	98	0	1.514	1.441	1.518	1.269	2.391	2.071	0.439	155	1234	89	523	542	0.598	315	208	320	222	74575	45085	2.628	7.517	0	0	0
5	8	6	""	"h2dmb1"	5070	25600	140	459	463	173	37	162	162	179	97	54	89	70	0	292	296	95	32	70	70	75	27	36	100	100	0	1.338	1.332	1.377	1.275	2.280	1.963	0.388	164	1100	95	519	527	0.420	297	222	301	226	75883	48499	2.928	8.185	0	0	0
5	9	6	""	"cct7"	5470	25600	150	3613	3560	869	24	158	158	183	155	84	100	100	0	3242	3115	671	21	70	70	78	76	97	100	100	0	1.089	1.117	1.109	1.106	1.247	1.131	0.936	184	1204	90	6627	6447	0.123	3455	3172	3402	3045	654991	573166	21.787	39.961	0	0	0
5	10	6	""	"cct7"	5870	25600	150	3606	3549	911	25	168	168	182	102	56	100	100	0	3196	3068	697	22	73	73	79	70	88	100	100	0	1.101	1.129	1.119	1.120	1.218	1.142	0.947	183	1205	91	6561	6376	0.139	3438	3123	3381	2995	649536	561429	33.010	42.700	0	0	0
5	11	6	""	"cct7"	6260	25610	150	3679	3667	784	21	167	167	242	1353	559	98	88	0	3104	3147	638	20	73	73	104	725	697	99	98	0	1.159	1.139	1.149	1.135	1.227	1.140	0.951	186	1206	97	6543	6574	0.213	3512	3031	3500	3074	682013	585429	2.531	4.197	0	0	0
5	12	6	""	"cct7"	6670	25600	150	3644	3667	893	24	168	168	187	118	63	100	100	0	3260	3103	714	23	70	70	75	29	38	100	100	0	1.090	1.154	1.141	1.151	1.216	1.162	0.953	191	1197	89	6666	6532	0.124	3476	3190	3499	3033	700379	592635	29.492	104.414	0	0	0
5	13	6	""	"hck"	7070	25600	150	493	515	184	35	164	164	191	130	68	90	68	0	316	322	88	27	71	71	77	47	61	98	96	0	1.343	1.398	1.362	1.285	2.459	1.976	0.460	180	1208	92	574	602	0.425	329	245	351	251	92668	57923	2.492	5.213	0	0	0
5	14	6	""	"hck"	7470	25600	150	513	524	183	34	164	164	212	351	165	48	6	0	321	330	96	29	71	71	82	75	91	97	89	0	1.396	1.390	1.310	1.317	2.018	3.450	0.450	177	1207	87	599	619	0.481	349	250	360	259	92683	58424	0.889	3.307	-100	0	1
5	15	6	""	"hck"	7870	25610	160	479	493	161	32	161	161	183	124	67	92	62	0	335	343	118	34	69	69	74	33	44	100	98	0	1.195	1.212	1.186	1.155	1.941	1.789	0.436	179	1505	95	584	606	0.257	318	266	332	274	88193	61362	2.500	8.152	0	0	0
5	16	6	""	"hck"	8270	25600	160	447	468	175	37	170	170	187	104	55	85	66	0	310	323	95	29	71	71	76	32	42	100	98	0	1.159	1.183	1.175	1.028	2.447	1.690	0.435	191	1492	95	516	550	0.213	277	239	298	252	89347	61721	2.702	7.719	0	0	0
5	17	6	""	"mmel"	8670	25590	160	501	507	166	32	168	168	193	190	98	80	38	0	252	253	79	31	70	70	77	60	77	93	76	0	1.830	1.852	1.894	1.841	2.166	2.692	0.632	200	1476	93	515	522	0.872	333	182	339	183	101387	50671	1.653	2.933	-100	0	1
5	18	6	""	"mmel"	9070	25600	160	483	494	172	34	163	163	184	138	75	89	60	0	254	264	79	29	70	70	76	42	55	97	95	0	1.739	1.706	1.651	1.642	2.202	2.491	0.429	196	1484	89	504	525	0.798	320	184	331	194	96806	51699	2.246	4.476	0	0	0
5	19	6	""	"mmel"	9470	25590	160	504	516	176	34	166	166	182	102	56	96	80	0	256	256	76	29	69	69	73	32	43	98	95	0	1.807	1.872	1.860	1.783	2.020	2.627	0.488	195	1489	95	525	537	0.854	338	187	350	187	100622	50016	3.275	5.719	0	0	0
5	20	6	""	"mmel"	9860	25590	150	492	520	302	58	157	157	176	103	58	93	79	0	257	256	76	29	70	70	75	67	89	95	73	0	1.791	1.952	1.854	1.850	2.368	3.753	0.363	198	1186	93	522	549	0.841	335	187	363	186	102899	50767	3.340	2.701	0	0	0
5	1	7	""	"tnc"	2260	26010	150	724	748	253	33	157	157	178	110	61	98	94	0	475	474	119	25	70	70	77	46	59	100	99	0	1.400	1.463	1.511	1.382	1.749	1.737	0.648	175	1217	94	972	995	0.485	567	405	591	404	130908	82964	5.182	8.630	0	0	0
5	2	7	""	"tnc"	2670	26010	140	711	742	217	29	166	166	186	108	58	100	97	0	454	472	138	29	69	69	75	42	56	100	99	0	1.416	1.429	1.345	1.416	1.636	1.609	0.665	171	1093	92	930	979	0.502	545	385	576	403	126934	80715	5.148	9.452	0	0	0
5	3	7	""	"tnc"	3070	26010	140	716	706	195	27	165	165	204	251	123	94	57	0	440	451	131	29	71	71	81	67	82	100	99	0	1.493	1.424	1.448	1.399	1.593	1.606	0.689	172	1092	96	920	921	0.578	551	369	541	380	121487	77524	2.000	5.522	0	0	0
5	4	7	""	"tnc"	3470	26010	160	688	718	210	29	165	165	191	146	76	98	90	0	441	442	134	30	70	70	76	52	68	99	97	0	1.410	1.487	1.448	1.486	1.728	1.724	0.633	186	1498	96	894	925	0.496	523	371	553	372	133630	82232	3.610	7.038	0	0	0
5	5	7	""	"n-myc"	3870	26010	140	1186	1218	303	24	165	165	189	112	59	100	100	0	793	778	179	23	70	70	76	34	44	100	99	0	1.412	1.487	1.448	1.485	1.407	1.556	0.850	171	1093	94	1744	1761	0.498	1021	723	1053	708	208306	133035	9.188	20.647	0	0	0
5	6	7	""	"n-myc"	4270	26010	140	1226	1226	307	25	162	162	192	324	168	100	90	0	793	785	180	22	69	69	75	36	48	100	100	0	1.470	1.486	1.441	1.473	1.384	1.558	0.854	167	1093	93	1788	1780	0.556	1064	724	1064	716	204803	131137	3.191	19.722	0	0	0
5	7	7	""	"n-myc"	4660	26010	150	1147	1147	318	27	166	166	192	140	72	100	98	0	771	768	186	24	71	71	76	45	59	100	100	0	1.401	1.407	1.451	1.384	1.430	1.486	0.827	173	1219	89	1681	1678	0.486	981	700	981	697	198478	132817	6.821	15.378	0	0	0
5	8	7	""	"n-myc"	5070	26000	150	1177	1237	366	29	168	168	192	149	77	99	98	0	777	798	442	55	70	70	75	49	65	100	100	0	1.427	1.468	1.507	1.502	1.502	1.410	0.617	181	1207	91	1716	1797	0.513	1009	707	1069	728	223923	144385	7.013	14.755	0	0	0
5	9	7	""	"sp8"	5470	26010	130	3187	3081	731	23	162	162	180	97	53	100	100	0	1801	1751	420	23	70	70	75	30	40	100	100	0	1.748	1.736	1.752	1.745	1.300	1.758	0.923	146	874	94	4756	4600	0.806	3025	1731	2919	1681	449764	255680	29.907	55.867	0	0	0
5	10	7	""	"sp8"	5860	26010	130	3209	3225	784	24	168	168	184	118	64	100	100	0	1806	1787	381	21	70	70	76	45	59	100	100	0	1.752	1.780	1.741	1.784	1.310	1.828	0.934	140	884	97	4777	4774	0.809	3041	1736	3057	1717	451468	250192	25.771	38.022	0	0	0
5	11	7	""	"sp8"	6270	26010	130	3312	3240	721	22	163	163	187	114	60	100	100	0	1830	1798	410	22	73	73	77	38	49	100	100	0	1.792	1.784	1.810	1.793	1.247	1.798	0.938	140	884	96	4906	4802	0.842	3149	1757	3077	1725	453638	251685	26.781	45.289	0	0	0
5	12	7	""	"sp8"	6660	26010	130	3252	3248	692	21	167	167	190	116	61	100	100	0	1910	1880	410	21	71	71	76	35	46	100	100	0	1.678	1.703	1.721	1.717	1.334	1.727	0.923	142	882	86	4924	4890	0.747	3085	1839	3081	1809	461275	266953	26.362	51.543	0	0	0
5	13	7	""	"ifnabr1"	7070	26000	160	1859	1908	443	23	168	168	193	144	74	100	100	0	1122	1128	257	22	72	72	76	34	44	100	100	0	1.610	1.648	1.622	1.642	1.342	1.706	0.879	201	1483	96	2741	2796	0.687	1691	1050	1740	1056	383533	226784	11.910	30.941	0	0	0
5	14	7	""	"ifnabr1"	7460	26000	150	1841	1863	417	22	168	168	196	164	83	100	100	0	1121	1132	239	21	71	71	77	39	50	100	100	0	1.593	1.598	1.565	1.585	1.352	1.670	0.868	191	1197	93	2723	2756	0.672	1673	1050	1695	1061	355824	216283	10.165	27.051	0	0	0
5	15	7	""	"ifnabr1"	7870	26000	160	1677	1724	457	26	161	161	181	130	71	100	100	0	1075	1068	257	24	68	68	72	31	43	100	100	0	1.505	1.563	1.569	1.558	1.407	1.636	0.870	190	1494	92	2523	2563	0.590	1516	1007	1563	1000	327562	202852	11.869	32.129	0	0	0
5	16	7	""	"ifnabr1"	8260	25990	150	1728	1717	428	24	165	165	190	151	79	100	100	0	1072	1081	274	25	70	70	77	43	55	100	100	0	1.560	1.535	1.516	1.543	1.418	1.585	0.868	207	1177	97	2565	2563	0.642	1563	1002	1552	1011	355381	223779	10.113	23.349	0	0	0
5	17	7	""	"prph1"	8670	26000	150	370	371	141	38	164	164	192	248	129	29	4	0	137	152	57	37	68	68	75	48	64	71	34	0	2.986	2.464	2.353	2.614	2.434	6.880	0.505	99	1233	28	275	291	1.578	206	69	207	84	36687	15097	0.722	1.604	-100	0	1
5	18	7	""	"prph1"	9070	25990	150	359	404	270	66	161	161	183	128	69	68	29	0	160	174	102	58	69	69	74	38	51	84	60	0	2.176	2.314	2.357	2.276	3.070	3.291	0.441	108	1234	48	289	348	1.122	198	91	243	105	43632	18820	1.727	2.632	-100	0	1
5	19	7	""	"prph1"	9460	25990	140	351	373	123	32	160	160	199	302	151	18	0	0	158	160	53	33	70	70	75	40	53	86	51	0	2.170	2.367	2.251	2.304	2.907	20.656	0.052	66	1133	71	279	303	1.118	191	88	213	90	24597	10563	0.576	2.125	-100	0	1
5	20	7	""	"prph1"	9870	25980	140	313	310	136	43	157	157	182	160	87	49	10	0	142	151	49	32	68	68	75	48	64	70	35	0	2.108	1.843	1.951	1.948	3.413	8.311	0.067	130	1097	55	230	236	1.076	156	74	153	83	40331	19598	0.800	1.583	-100	0	1
5	1	8	""	"lgals9"	2270	26410	140	341	344	123	35	168	168	214	377	176	7	0	0	159	165	60	36	71	71	88	169	192	11	0	0	1.966	1.872	2.000	1.971	3.155	5.200	0.120	98	1104	39	261	270	0.975	173	88	176	94	33758	16171	0.345	0.456	-100	0	1
5	2	8	""	"lgals9"	2650	26410	120	385	398	164	41	165	165	182	95	52	87	62	0	163	176	55	31	69	69	77	35	45	94	70	0	2.340	2.178	2.039	2.041	2.275	6.353	0.128	58	789	8	314	340	1.227	220	94	233	107	23088	10208	2.274	2.829	0	0	0
5	3	8	""	"lgals9"	3070	26420	140	393	398	143	35	174	174	204	159	77	70	17	0	174	171	61	35	72	72	79	44	55	78	57	0	2.147	2.263	2.272	2.463	3.551	7.928	0.086	57	1098	65	321	323	1.102	219	102	224	99	22682	9773	1.220	2.091	-100	0	1
5	4	8	""	"lgals9"	3470	26380	120	387	380	115	30	174	174	203	177	87	62	4	0	155	163	42	25	73	73	82	93	113	43	2	0	2.598	2.289	2.208	2.005	3.122	7.854	0.063	48	784	69	295	296	1.377	213	82	206	90	18250	7803	1.000	0.871	-100	0	1
5	5	8	""	"spp1"	3870	26410	140	8327	8140	2994	36	172	172	190	112	58	100	100	0	4182	4095	1529	37	72	72	77	33	42	100	100	0	1.984	1.981	1.980	2.001	1.321	1.996	0.965	155	1113	91	12265	11991	0.988	8155	4110	7968	4023	1261640	634777	70.982	121.758	0	0	0
5	6	8	""	"spp1"	4270	26420	130	8876	8491	2878	33	163	163	180	104	57	100	100	0	4492	4297	1542	35	70	70	75	39	52	100	100	0	1.970	1.970	1.983	2.001	1.196	1.964	0.974	147	873	89	13135	12555	0.978	8713	4422	8328	4227	1248206	631699	79.913	108.256	0	0	0
5	7	8	""	"spp1"	4670	26420	140	7786	7776	3103	39	164	164	183	105	57	100	100	0	4039	3935	1582	40	70	70	74	28	37	100	100	0	1.920	1.969	1.973	1.993	1.235	1.981	0.970	159	1104	86	11591	11477	0.941	7622	3969	7612	3865	1236357	625680	72.314	137.893	0	0	0
5	8	8	""	"spp1"	5070	26410	140	8234	8084	3068	37	164	164	185	126	68	100	100	0	4124	3976	1581	39	70	70	77	56	72	100	100	0	1.991	2.028	2.023	2.078	1.265	2.032	0.964	163	1101	96	12124	11826	0.993	8070	4054	7920	3906	1317720	648142	62.690	69.625	0	0	0
5	9	8	""	"mmp7"	5470	26400	160	1050	1049	306	29	157	157	179	139	77	99	98	0	671	673	182	27	69	69	75	44	58	100	100	0	1.483	1.477	1.451	1.445	1.460	1.599	0.787	205	1475	89	1495	1496	0.569	893	602	892	604	214970	138015	6.259	13.591	0	0	0
5	10	8	""	"mmp7"	5870	26400	160	1095	1113	315	28	170	170	192	156	81	100	99	0	685	684	169	24	70	70	76	48	63	100	99	0	1.504	1.536	1.510	1.522	1.516	1.719	0.783	197	1487	93	1540	1557	0.589	925	615	943	614	219352	134752	5.904	12.667	0	0	0
5	11	8	""	"mmp7"	6270	26400	160	1025	1043	303	29	170	170	194	166	85	100	98	0	675	696	178	25	71	71	77	43	55	100	100	0	1.416	1.397	1.435	1.369	1.575	1.547	0.740	199	1481	95	1459	1498	0.502	855	604	873	625	207509	138516	5.114	14.395	0	0	0
5	12	8	""	"mmp7"	6670	26400	160	1034	1078	339	31	171	171	202	181	89	99	99	0	723	727	191	26	70	70	75	35	46	100	100	0	1.322	1.381	1.368	1.353	1.526	1.546	0.746	211	1473	93	1516	1564	0.403	863	653	907	657	227405	153455	4.840	18.629	0	0	0
5	13	8	""	"vegfa"	7070	26400	160	546	565	231	40	163	163	182	109	59	94	77	0	144	150	52	34	70	70	74	28	37	86	65	0	5.176	5.025	5.093	4.998	2.452	8.855	0.313	179	1500	93	457	482	2.372	383	74	402	80	101079	26865	3.514	2.714	0	0	0
5	14	8	""	"vegfa"	7470	26400	140	515	559	256	45	170	170	186	98	52	97	84	0	141	144	55	38	71	71	75	31	41	75	55	0	4.929	5.329	4.769	5.493	2.855	8.158	0.319	170	1084	92	415	462	2.301	345	70	389	73	95108	24492	3.806	2.226	0	0	0
5	15	8	""	"vegfa"	7870	26400	150	542	553	196	35	160	160	181	124	68	91	76	0	137	156	120	76	68	68	73	30	41	74	54	0	5.536	4.466	5.198	5.408	3.106	5.163	0.248	173	1215	92	451	481	2.469	382	69	393	88	95721	26953	3.000	2.767	0	0	0
5	16	8	""	"vegfa"	8270	26400	160	538	585	254	43	169	169	203	179	88	85	53	0	134	144	59	40	70	70	78	43	55	64	36	0	5.766	5.622	5.332	5.823	3.137	8.095	0.363	195	1484	94	433	490	2.528	369	64	416	74	113979	28088	2.134	1.535	-100	0	1
5	17	8	""	"odc"	8670	26390	150	913	930	295	31	164	164	181	112	61	100	97	0	1131	1147	323	28	69	69	75	32	42	100	100	0	0.705	0.711	0.695	0.687	1.533	0.723	0.782	190	1198	96	1811	1844	-0.504	749	1062	766	1078	176651	217904	6.688	33.500	0	0	0
5	18	8	""	"odc"	9070	26400	150	934	951	296	31	161	161	178	98	55	100	99	0	1165	1153	302	26	69	69	74	29	39	100	100	0	0.705	0.729	0.704	0.709	1.544	0.740	0.797	187	1201	93	1869	1874	-0.504	773	1096	790	1084	177747	215613	7.888	37.207	0	0	0
5	19	8	""	"odc"	9470	26390	150	933	944	313	33	158	158	173	92	53	100	98	0	1116	1115	335	30	71	71	74	27	36	100	100	0	0.742	0.753	0.773	0.722	1.554	0.759	0.796	189	1199	89	1820	1830	-0.431	775	1045	786	1044	178342	210718	8.380	38.556	0	0	0
5	20	8	""	"odc"	9870	26390	150	946	974	314	32	157	157	175	107	61	99	98	0	1193	1175	285	24	69	69	73	28	38	100	100	0	0.702	0.739	0.734	0.703	1.537	0.760	0.801	194	1194	92	1913	1923	-0.510	789	1124	817	1106	188879	227876	7.467	39.357	0	0	0
5	1	9	""	"il13ra1"	2270	26810	140	415	427	161	37	167	167	193	181	93	70	24	0	201	208	75	36	70	70	79	99	125	71	21	0	1.893	1.884	2.096	1.931	2.744	3.310	0.302	166	1089	87	379	398	0.921	248	131	260	138	70944	34564	1.293	1.303	-100	0	1
5	2	9	""	"il13ra1"	2670	26810	160	418	442	175	39	168	168	186	109	58	82	58	0	227	227	74	32	69	69	74	33	44	95	90	0	1.582	1.734	1.786	1.595	2.878	3.420	0.285	163	1519	87	408	432	0.662	250	158	274	158	72056	36932	2.349	4.636	0	0	0
5	3	9	""	"il13ra1"	3070	26810	150	412	468	302	64	171	171	200	303	151	40	3	0	211	228	100	43	71	71	79	60	75	89	60	0	1.721	1.892	1.859	1.751	2.877	4.322	0.243	157	1229	89	381	454	0.783	241	140	297	157	73491	35866	0.884	2.483	-100	0	1
5	4	9	""	"il13ra1"	3470	26810	150	424	441	186	42	168	168	185	118	63	81	54	0	206	225	84	37	70	70	75	34	45	97	89	0	1.882	1.761	1.857	1.764	2.417	3.282	0.292	155	1221	80	392	428	0.912	256	136	273	155	68367	34929	2.169	4.412	0	0	0
5	5	9	""	"rbl1"	3870	26790	130	312	338	180	53	172	172	203	162	79	43	9	0	196	235	126	53	72	72	89	295	331	11	1	0	1.129	1.018	1.117	1.110	3.228	3.572	0.155	116	847	56	264	329	0.175	140	124	166	163	39189	27285	0.833	0.495	-100	0	1
5	6	9	""	"rbl1"	4270	26810	160	271	284	113	39	161	161	179	111	62	49	14	0	196	206	75	36	69	69	73	30	41	94	85	0	0.866	0.898	0.911	0.924	2.606	0.468	0.116	120	1531	27	237	260	-0.208	110	127	123	137	34093	24697	0.946	4.433	-100	0	1
5	7	9	""	"rbl1"	4660	26810	150	295	316	163	51	161	161	181	120	66	55	18	0	214	221	87	39	69	69	74	49	66	86	68	0	0.924	1.020	1.150	1.129	3.063	2.151	0.287	97	1229	47	279	307	-0.114	134	145	155	152	30654	21395	1.125	3.000	-100	0	1
5	8	9	""	"rbl1"	5070	26800	150	260	276	120	43	163	163	184	116	63	42	14	0	183	198	76	38	70	70	76	38	50	92	70	0	0.858	0.883	0.957	0.866	3.604	3.842	0.079	124	1233	43	210	241	-0.221	97	113	113	128	34246	24546	0.793	3.211	-100	0	1
5	9	9	""	"mad"	5470	26800	140	1242	1200	385	32	166	166	186	110	59	98	97	0	613	592	205	34	71	71	75	31	41	97	96	0	1.985	1.985	1.998	2.016	1.667	2.092	0.823	174	1086	94	1618	1555	0.989	1076	542	1034	521	208793	102921	9.218	16.677	0	0	0
5	10	9	""	"mad"	5870	26800	150	1229	1279	358	27	175	175	194	125	64	100	100	0	635	643	194	30	71	71	77	54	70	100	99	0	1.869	1.930	1.925	1.941	1.470	2.037	0.802	172	1220	91	1618	1676	0.902	1054	564	1104	572	219941	110616	8.680	10.481	0	0	0
5	11	9	""	"mad"	6270	26800	150	1224	1252	357	28	167	167	191	200	104	100	99	0	645	640	177	27	70	70	75	31	41	100	100	0	1.838	1.904	1.934	1.906	1.444	2.040	0.820	179	1213	89	1632	1655	0.878	1057	575	1085	570	224124	114476	5.305	18.226	0	0	0
5	12	9	""	"mad"	6670	26800	150	1198	1194	327	27	169	169	195	128	65	100	99	0	600	612	181	29	72	72	78	54	69	100	100	0	1.949	1.898	1.932	1.911	1.488	1.982	0.784	182	1206	92	1557	1565	0.963	1029	528	1025	540	217272	111372	7.805	9.889	0	0	0
5	13	9	""	"tcn2"	7070	26800	160	544	566	201	35	167	167	186	117	62	93	79	0	303	310	119	38	70	70	75	35	46	99	95	0	1.618	1.663	1.729	1.639	2.133	2.090	0.531	184	1488	87	610	639	0.694	377	233	399	240	104196	57028	3.248	6.714	0	0	0
5	14	9	""	"tcn2"	7470	26800	150	557	569	180	31	170	170	189	114	60	96	82	0	305	312	102	32	71	71	79	65	82	96	87	0	1.654	1.656	1.646	1.641	2.176	1.867	0.504	195	1185	92	621	640	0.726	387	234	399	241	110963	60834	3.333	3.585	0	0	0
5	15	9	""	"tcn2"	7870	26800	160	556	578	199	34	162	162	182	117	64	94	84	0	297	299	91	30	69	69	74	34	45	99	97	0	1.728	1.809	1.814	1.752	1.902	2.465	0.543	191	1493	93	622	646	0.789	394	228	416	230	110431	57116	3.385	6.618	0	0	0
5	16	9	""	"tcn2"	8270	26800	160	565	570	189	33	159	159	184	129	70	96	74	0	274	291	112	38	70	70	75	41	54	99	97	0	1.990	1.860	1.922	1.826	1.937	2.687	0.763	192	1488	92	610	632	0.993	406	204	411	221	109406	55914	2.992	5.268	0	0	0
5	17	9	""	"mupar1"	8670	26800	160	1453	1570	1551	98	163	163	187	151	80	99	98	0	942	977	986	100	70	70	76	58	76	98	98	0	1.479	1.551	1.460	1.565	1.627	1.597	0.926	193	1491	93	2162	2314	0.565	1290	872	1407	907	303011	188539	9.159	15.534	0	0	0
5	18	9	""	"mupar1"	9070	26790	150	1493	1474	380	25	159	159	174	101	58	100	100	0	968	959	228	23	70	70	74	31	41	100	100	0	1.486	1.479	1.487	1.467	1.386	1.534	0.860	186	1200	95	2232	2204	0.571	1334	898	1315	889	274115	178385	12.871	28.548	0	0	0
5	19	9	""	"mupar1"	9470	26790	150	1427	1461	376	25	160	160	182	163	89	100	100	0	991	982	247	25	68	68	75	58	77	100	100	0	1.373	1.423	1.433	1.422	1.416	1.530	0.813	190	1198	90	2190	2215	0.457	1267	923	1301	914	277675	186494	7.847	15.638	0	0	0
5	20	9	""	"mupar1"	9870	26790	160	1450	1443	378	26	156	156	174	116	66	100	100	0	917	936	247	26	68	68	74	43	58	100	100	0	1.524	1.483	1.497	1.478	1.393	1.544	0.861	195	1489	91	2143	2155	0.608	1294	849	1287	868	281394	182604	10.940	20.047	0	0	0
5	1	10	""	"sp6"	2260	27210	150	11748	11221	2749	24	175	175	205	184	89	100	100	0	6132	5839	1586	27	72	72	79	52	65	100	100	0	1.910	1.915	1.956	1.946	1.198	1.909	0.973	186	1202	91	17633	16813	0.934	11573	6060	11046	5767	2087094	1086044	59.870	110.769	0	0	0
5	2	10	""	"sp6"	2670	27210	160	11751	11429	2564	22	168	168	191	139	72	100	100	0	6225	5937	1439	24	71	71	76	36	47	100	100	0	1.882	1.920	1.919	1.938	1.196	1.919	0.977	187	1497	95	17737	17127	0.912	11583	6154	11261	5866	2137271	1110269	80.849	162.806	0	0	0
5	3	10	""	"sp6"	3070	27210	150	11898	11852	2379	20	170	170	193	142	73	100	100	0	6255	6192	1427	23	70	70	76	34	44	100	100	0	1.896	1.908	1.897	1.932	1.231	1.903	0.974	185	1203	94	17913	17804	0.923	11728	6185	11682	6122	2192615	1145551	82.106	179.882	0	0	0
5	4	10	""	"sp6"	3470	27200	160	12335	12328	2711	21	168	168	281	2071	737	100	98	0	6388	6365	1428	22	71	71	107	1036	968	100	99	0	1.926	1.932	1.952	1.938	1.170	1.938	0.980	197	1487	88	18484	18454	0.946	12167	6317	12160	6294	2428563	1253842	5.817	6.041	0	0	0
5	5	10	""	"wdr12"	3870	27210	150	644	652	233	35	165	165	187	122	65	96	85	0	766	774	240	31	70	70	75	33	44	100	100	0	0.688	0.692	0.687	0.650	1.867	0.727	0.596	180	1208	94	1175	1191	-0.540	479	696	487	704	117404	139380	3.811	21.182	0	0	0
5	6	10	""	"wdr12"	4270	27200	150	611	650	227	34	162	162	192	189	98	92	64	0	753	754	214	28	70	70	78	58	74	100	100	0	0.657	0.713	0.676	0.662	1.830	0.785	0.624	176	1216	88	1132	1172	-0.606	449	683	488	684	114428	132627	2.423	11.655	0	0	0
5	7	10	""	"wdr12"	4670	27210	150	629	651	203	31	166	166	187	134	71	98	86	0	766	775	209	26	71	71	77	48	62	100	100	0	0.666	0.689	0.677	0.657	1.736	0.749	0.627	180	1212	93	1158	1189	-0.586	463	695	485	704	117137	139572	3.463	14.542	0	0	0
5	8	10	""	"wdr12"	5070	27200	150	630	673	240	35	163	163	182	105	57	98	90	0	775	783	205	26	70	70	74	30	40	100	100	0	0.662	0.715	0.702	0.654	1.925	0.750	0.614	183	1205	90	1172	1223	-0.595	467	705	510	713	123083	143240	4.676	23.633	0	0	0
5	9	10	""	"phdla3"	5470	27200	150	5523	5343	1188	22	172	172	194	141	72	100	100	0	4205	4096	905	22	72	72	76	32	42	100	100	0	1.295	1.285	1.271	1.283	1.192	1.288	0.967	183	1205	92	9484	9195	0.373	5351	4133	5171	4024	977841	749512	36.518	125.625	0	0	0
5	10	10	""	"phdla3"	5870	27200	150	5709	5544	1067	19	165	165	181	115	63	100	100	0	4194	4119	830	20	72	72	78	46	58	100	100	0	1.345	1.329	1.313	1.336	1.199	1.330	0.968	186	1202	94	9666	9426	0.428	5544	4122	5379	4047	1031093	766221	46.635	87.848	0	0	0
5	11	10	""	"phdla3"	6270	27200	150	5907	5745	1153	20	166	166	184	106	57	100	100	0	4243	4172	874	20	73	73	76	32	42	100	100	0	1.377	1.361	1.345	1.368	1.232	1.363	0.961	188	1200	94	9911	9678	0.462	5741	4170	5579	4099	1079982	784353	52.462	128.000	0	0	0
5	12	10	""	"phdla3"	6670	27200	160	5609	5548	1161	20	166	166	185	109	58	100	100	0	4259	4185	836	19	70	70	78	82	105	100	100	0	1.299	1.308	1.301	1.304	1.196	1.316	0.963	192	1492	94	9632	9497	0.377	5443	4189	5382	4115	1065190	803566	49.202	50.085	0	0	0
5	13	10	""	"il7r"	7070	27210	160	667	697	219	31	161	161	181	117	64	98	96	0	307	308	92	29	70	70	75	34	45	98	96	0	2.135	2.252	2.201	2.246	1.933	2.790	0.604	186	1498	89	743	774	1.094	506	237	536	238	129691	57356	4.410	6.853	0	0	0
5	14	10	""	"il7r"	7470	27200	150	658	661	211	31	168	168	186	130	69	97	86	0	301	305	127	41	72	72	77	38	49	98	94	0	2.140	2.116	2.258	2.151	2.144	2.420	0.594	180	1206	91	719	726	1.098	490	229	493	233	119060	54917	3.654	6.000	0	0	0
5	15	10	""	"il7r"	7870	27200	160	656	685	216	31	164	164	186	120	64	100	93	0	299	310	91	29	70	70	79	95	120	96	69	0	2.148	2.171	2.008	2.164	1.867	2.718	0.578	183	1501	93	721	761	1.103	492	229	521	240	125414	56783	4.158	2.432	0	0	0
5	16	10	""	"il7r"	8270	27200	160	650	704	265	37	158	158	179	138	77	98	90	0	302	304	93	30	69	69	75	65	86	99	86	0	2.112	2.323	2.372	2.269	1.804	2.533	0.672	196	1488	95	725	781	1.079	492	233	546	235	137932	59493	3.804	3.523	0	0	0
5	17	10	""	"buffer"	8670	27190	150	164	174	92	52	155	155	174	123	70	12	3	0	68	72	25	34	69	69	74	36	48	11	0	0	-9.000	6.333	3.487	3.914	4.281	6.828	0.197	156	1272	100	8	22	Error	9	-1	19	3	27173	11246	0.000	-0.056	-100	0	1
5	18	10	""	"buffer"	9070	27190	150	155	185	128	69	164	164	183	118	64	11	3	0	72	77	34	44	71	71	76	33	43	16	3	0	-9.000	3.500	2.857	2.958	3.828	8.877	0.132	156	1272	100	-8	27	Error	-9	1	21	6	28823	11976	0.017	0.030	-100	0	1
5	19	10	""	"buffer"	9470	27190	150	175	216	266	123	158	158	178	117	65	17	5	0	70	77	53	68	69	69	74	34	45	9	3	0	17.000	7.250	4.180	3.630	3.851	9.159	0.225	156	1272	100	18	66	4.087	17	1	58	8	33770	12065	0.325	0.088	-100	0	1
5	20	10	""	"buffer"	9870	27190	150	164	191	109	57	160	160	178	152	85	13	3	0	72	80	58	72	68	68	73	38	52	7	3	0	1.000	2.583	4.727	3.990	3.826	19.178	0.021	156	1272	100	8	43	0.000	4	4	31	12	29869	12509	0.086	0.184	-100	0	1
5	1	11	""	"sp3"	2270	27610	140	718	735	269	36	184	184	210	134	63	94	87	0	443	440	230	52	70	70	77	38	49	97	96	0	1.432	1.489	1.502	1.495	2.139	1.633	0.509	175	1083	92	907	921	0.518	534	373	551	370	128703	77033	3.918	9.553	0	0	0
5	2	11	""	"sp3"	2670	27610	150	709	736	264	35	161	161	177	95	53	98	95	0	437	432	142	32	68	68	73	33	45	100	98	0	1.485	1.580	1.516	1.544	1.907	1.862	0.622	168	1220	89	917	939	0.570	548	369	575	364	123573	72552	5.884	10.879	0	0	0
5	3	11	""	"sp3"	3070	27610	160	706	713	248	34	166	166	186	118	63	97	89	0	434	428	138	32	71	71	76	40	52	98	96	0	1.488	1.532	1.529	1.513	1.830	1.981	0.590	175	1509	87	903	904	0.573	540	363	547	357	124781	74975	4.466	8.800	0	0	0
5	4	11	""	"sp3"	3470	27610	160	738	765	245	32	174	174	443	3389	765	0	0	0	433	435	134	30	72	72	238	2580	1084	0	0	0	1.562	1.628	1.621	1.609	1.866	1.036	0.948	187	1493	94	925	954	0.643	564	361	591	363	142996	81381	0.095	0.076	-100	0	1
5	5	11	""	"rrm2"	3870	27600	160	382	387	160	41	162	162	187	158	84	63	24	0	527	516	174	33	70	70	76	51	67	98	98	0	0.481	0.504	0.486	0.443	2.217	0.643	0.320	196	1488	90	677	671	-1.056	220	457	225	446	75865	101063	1.266	8.627	0	0	0
5	6	11	""	"rrm2"	4270	27600	160	355	384	166	43	163	163	257	505	196	3	0	0	531	523	137	26	72	72	90	103	114	99	95	0	0.418	0.490	0.482	0.405	2.662	3.195	0.274	195	1489	93	651	672	-1.258	192	459	221	451	74795	101968	0.251	4.204	0	0	0
5	7	11	""	"rrm2"	4670	27600	150	372	397	146	36	159	159	179	121	67	81	42	0	543	544	154	28	70	70	77	97	125	99	96	0	0.450	0.502	0.469	0.437	2.461	0.574	0.346	193	1191	90	686	712	-1.152	213	473	238	474	76652	104966	1.802	4.814	0	0	0
5	8	11	""	"rrm2"	5070	27600	160	385	416	185	44	157	157	177	111	62	81	51	0	517	520	144	27	70	70	80	115	143	99	93	0	0.510	0.576	0.570	0.497	2.441	0.566	0.330	200	1484	93	675	709	-0.971	228	447	259	450	83161	103990	2.153	3.826	0	0	0
5	9	11	""	"myd116"	5470	27590	130	603	598	265	44	158	158	179	110	61	89	79	0	672	605	289	47	72	72	76	35	46	99	96	0	0.742	0.826	0.806	0.789	2.083	0.866	0.707	147	877	91	1045	973	-0.431	445	600	440	533	87973	89006	3.809	15.114	0	0	0
5	10	11	""	"myd116"	5870	27600	140	656	690	307	44	168	168	187	115	61	93	83	0	681	650	263	40	71	71	75	27	36	100	100	0	0.800	0.902	0.860	0.859	1.682	1.018	0.685	161	1107	94	1098	1101	-0.322	488	610	522	579	111170	104598	4.374	21.296	0	0	0
5	11	11	""	"myd116"	6270	27600	140	645	676	272	40	161	161	185	116	62	94	83	0	706	656	285	43	73	73	77	35	45	98	94	0	0.765	0.883	0.865	0.905	1.791	0.911	0.708	168	1092	82	1117	1098	-0.386	484	633	515	583	113536	110272	4.233	16.543	0	0	0
5	12	11	""	"myd116"	6670	27590	140	739	709	263	37	165	165	190	140	73	95	81	0	701	660	278	42	70	70	76	32	42	100	98	0	0.910	0.922	0.948	0.917	1.933	0.973	0.661	168	1096	87	1205	1134	-0.136	574	631	544	590	119184	110947	3.707	18.250	0	0	0
5	13	11	""	"selenbp1"	7070	27590	140	693	733	355	48	155	155	174	107	61	91	83	0	206	207	110	53	69	69	74	39	52	75	66	0	3.927	4.188	4.354	4.320	2.430	4.596	0.505	157	1103	88	675	716	1.973	538	137	578	138	115013	32552	5.224	3.410	0	0	0
5	14	11	""	"selenbp1"	7470	27590	140	729	763	344	45	162	162	196	179	91	91	69	0	207	228	113	49	69	69	77	52	67	79	64	0	4.109	3.780	3.876	4.318	2.739	4.477	0.555	163	1097	90	705	760	2.039	567	138	601	159	124348	37159	3.168	2.904	0	0	0
5	15	11	""	"selenbp1"	7870	27590	140	708	724	318	43	159	159	179	101	56	92	85	0	229	223	112	50	69	69	82	261	318	16	0	0	3.431	3.669	4.147	4.523	2.448	0.459	0.036	162	1106	89	709	719	1.779	549	160	565	154	117321	36112	5.396	0.540	-100	0	1
5	16	11	""	"selenbp1"	8270	27590	140	751	760	336	44	160	160	180	157	87	90	76	0	221	234	112	47	69	69	76	84	110	73	46	0	3.888	3.636	3.877	3.954	2.130	4.100	0.663	163	1105	91	743	765	1.959	591	152	600	165	123847	38167	3.694	1.881	-100	0	1
5	17	11	""	"sp5"	8670	27590	80	37042	30933	12125	39	165	165	187	132	70	100	100	0	19599	16511	6150	37	67	67	71	32	45	100	100	0	1.888	1.871	1.865	1.801	1.313	1.890	0.984	61	319	84	56409	47212	0.917	36877	19532	30768	16444	1886926	1007156	232.924	513.750	0	0	0
5	18	11	""	"sp5"	9070	27590	80	28665	26046	12599	48	150	150	166	96	57	100	100	0	16397	14130	6450	45	71	71	74	28	37	100	100	0	1.747	1.842	1.858	1.771	1.322	1.876	0.978	62	318	87	44841	39955	0.805	28515	16326	25896	14059	1614862	876034	269.583	502.000	0	0	0
5	19	11	""	"sp5"	9470	27590	80	33247	28026	12839	45	172	172	190	117	61	100	100	0	16911	14773	6554	44	69	69	75	36	48	100	100	0	1.964	1.894	1.901	1.842	1.293	1.915	0.981	61	319	84	49917	42558	0.974	33075	16842	27854	14704	1709605	901125	237.915	408.278	0	0	0
5	20	11	""	"sp5"	9870	27590	80	31008	27430	11577	42	167	167	180	95	52	100	100	0	15956	14688	6166	41	73	73	79	41	51	100	100	0	1.942	1.865	1.824	1.920	1.531	1.888	0.953	61	319	84	46724	41878	0.958	30841	15883	27263	14615	1673239	895945	286.842	356.317	0	0	0
6	1	1	""	"sp4"	11260	23590	130	1008	1045	375	35	162	162	180	106	58	100	98	0	495	499	172	34	70	70	75	31	41	100	98	0	1.991	2.058	1.954	2.089	1.724	2.315	0.720	120	904	88	1271	1312	0.993	846	425	883	429	125434	59896	8.160	13.677	0	0	0
6	2	1	""	"sp4"	11670	23610	130	921	951	344	36	159	159	181	124	68	100	98	0	481	511	144	28	69	69	76	35	46	100	100	0	1.850	1.792	1.832	1.727	1.664	2.172	0.675	123	897	91	1174	1234	0.888	762	412	792	442	116922	62804	6.210	12.429	0	0	0
6	3	1	""	"sp4"	12050	23580	130	889	931	256	27	158	158	181	115	63	100	100	0	484	488	162	33	69	69	75	34	45	100	98	0	1.761	1.845	1.770	1.914	1.654	1.983	0.730	126	896	87	1146	1192	0.816	731	415	773	419	117362	61453	6.522	12.147	0	0	0
6	4	1	""	"sp4"	12460	23570	140	917	913	281	30	151	151	165	91	55	100	98	0	494	490	133	27	68	68	72	26	36	99	99	0	1.798	1.806	1.804	1.787	1.695	2.024	0.744	134	1130	89	1192	1184	0.846	766	426	762	422	122361	65622	8.220	16.077	0	0	0
6	5	1	""	"cd37"	12860	23570	140	471	506	168	33	158	158	170	89	52	98	85	0	248	248	76	30	69	69	72	32	44	98	94	0	1.749	1.944	1.919	1.958	2.090	2.551	0.501	134	1134	86	492	527	0.807	313	179	348	179	67771	33168	3.775	5.500	0	0	0
6	6	1	""	"cd37"	13260	23570	140	483	509	219	43	154	154	167	93	55	95	79	0	230	249	83	33	69	69	72	27	37	99	94	0	2.043	1.972	1.868	1.966	2.110	3.022	0.441	132	1136	88	490	535	1.031	329	161	355	180	67230	32887	3.677	6.556	0	0	0
6	7	1	""	"cd37"	13670	23580	140	497	569	397	69	156	156	181	156	86	89	55	0	244	251	109	43	68	68	73	36	49	93	85	0	1.938	2.257	2.065	2.091	2.374	4.142	0.417	147	1117	86	517	596	0.955	341	176	413	183	83716	36960	2.487	4.944	0	0	0
6	8	1	""	"cd37"	14060	23580	140	491	650	1702	261	152	152	175	149	85	88	56	0	231	308	752	244	68	68	73	30	41	98	94	0	2.080	2.075	1.939	1.899	2.137	2.305	0.954	151	1112	92	502	738	1.057	339	163	498	240	98116	46492	3.188	7.833	0	0	0
6	9	1	""	"hif1a"	14460	23580	140	408	422	148	35	154	154	171	99	57	87	64	0	347	346	108	31	70	70	74	30	40	99	99	0	0.917	0.971	0.917	0.897	2.336	1.229	0.407	151	1111	92	531	544	-0.125	254	277	268	276	63738	52222	2.535	9.067	0	0	0
6	10	1	""	"hif1a"	14860	23580	130	442	472	197	41	152	152	166	99	59	92	68	0	363	378	138	36	69	69	75	33	44	100	99	0	0.986	1.036	1.003	0.957	2.170	1.324	0.444	142	878	90	584	629	-0.020	290	294	320	309	66993	53737	3.091	9.182	0	0	0
6	11	1	""	"hif1a"	15260	23580	140	441	464	187	40	154	154	197	410	208	25	1	0	340	346	111	32	69	69	103	512	497	2	0	0	1.059	1.119	1.100	1.027	2.329	1.535	0.503	152	1112	92	558	587	0.083	287	271	310	277	70587	52600	0.651	0.475	-100	0	1
6	12	1	""	"hif1a"	15660	23570	140	475	501	246	49	151	151	174	129	74	86	63	0	361	420	501	119	72	72	77	53	68	100	96	0	1.121	1.006	1.049	0.981	2.262	0.670	0.438	157	1107	88	613	698	0.165	324	289	350	348	78639	65939	2.535	6.472	0	0	0
6	13	1	""	"cd47"	16060	23570	160	1826	1821	507	27	155	155	169	90	53	100	100	0	1123	1124	279	24	70	70	73	26	35	100	100	0	1.587	1.581	1.564	1.561	1.392	1.643	0.885	190	1494	91	2724	2720	0.666	1671	1053	1666	1054	345943	213502	18.356	40.423	0	0	0
6	14	1	""	"cd47"	16460	23570	150	1803	1833	464	25	154	154	169	102	60	100	100	0	1146	1112	310	27	72	72	75	32	42	99	99	0	1.535	1.614	1.605	1.691	1.838	1.637	0.882	188	1200	91	2723	2719	0.618	1649	1074	1679	1040	344573	209042	16.314	32.406	0	0	0
6	15	1	""	"cd47"	16860	23570	160	1723	1721	516	29	150	150	167	99	59	100	99	0	1071	1063	332	31	70	70	73	31	42	100	100	0	1.571	1.582	1.595	1.583	1.448	1.617	0.880	197	1483	94	2574	2564	0.652	1573	1001	1571	993	339026	209493	15.697	31.935	0	0	0
6	16	1	""	"cd47"	17260	23570	160	1716	1729	477	27	144	144	157	86	54	100	100	0	1095	1078	335	31	68	68	73	52	71	100	99	0	1.531	1.569	1.565	1.598	1.438	1.587	0.872	194	1490	95	2599	2595	0.614	1572	1027	1585	1010	335403	209130	18.279	19.327	0	0	0
6	17	1	""	"sp7"	17660	23570	130	975	991	247	24	152	152	178	195	109	99	97	0	546	564	164	29	67	67	76	76	100	97	97	0	1.718	1.688	1.623	1.684	1.504	1.806	0.797	136	888	95	1302	1336	0.781	823	479	839	497	134728	76694	4.169	6.421	0	0	0
6	18	1	""	"sp7"	18060	23560	130	984	1002	297	29	145	145	181	242	133	100	91	0	568	571	159	27	68	68	75	49	65	99	97	0	1.678	1.704	1.696	1.720	1.630	1.864	0.745	133	891	88	1339	1360	0.747	839	500	857	503	133320	75976	3.393	10.122	0	0	0
6	19	1	""	"sp7"	18460	23560	130	980	999	287	28	160	160	589	4369	741	0	0	0	565	563	162	28	70	70	241	2662	1104	0	0	0	1.657	1.702	1.738	1.702	1.607	1.835	0.617	132	894	85	1315	1332	0.729	820	495	839	493	131889	74335	0.094	0.121	-100	0	1
6	20	1	""	"sp7"	18840	23570	170	1004	1125	637	56	156	156	186	202	108	98	88	0	474	468	215	45	68	68	74	35	47	95	92	0	2.089	2.422	2.268	2.586	2.278	3.670	0.499	189	1629	57	1254	1369	1.063	848	406	969	400	212719	88488	4.649	11.257	0	0	0
6	1	2	""	"ara"	11250	23980	150	181	192	97	50	159	159	176	121	68	10	3	0	80	92	72	78	69	69	73	38	52	18	6	0	2.000	1.435	3.385	2.872	4.656	7.198	0.044	156	1272	100	33	56	1.000	22	11	33	23	29888	14373	0.132	0.500	-100	0	1
6	2	2	""	"ara"	11650	23980	150	188	204	94	46	157	157	183	215	117	7	0	0	73	81	30	37	70	70	75	57	76	7	0	0	10.333	4.273	3.200	2.736	3.834	4.134	0.758	156	1272	100	34	58	3.369	31	3	47	11	31758	12575	0.098	0.105	-100	0	1
6	3	2	""	"ara"	12040	23940	60	380	392	138	35	175	175	199	126	63	80	20	0	106	104	39	37	72	72	82	48	58	20	10	0	6.029	6.781	4.049	6.229	5.334	5.870	0.106	10	171	63	239	249	2.592	205	34	217	32	3924	1035	1.532	0.458	-100	0	1
6	4	2	""	"ara"	12450	23970	150	172	186	95	51	153	153	174	108	62	12	3	0	77	82	35	42	68	68	73	80	109	4	0	0	2.111	2.357	2.686	2.564	4.279	14.867	0.049	156	1272	100	28	47	1.078	19	9	33	14	28950	12833	0.111	0.113	-100	0	1
6	5	2	""	"hmga1"	12860	23980	140	14908	14317	3494	24	154	154	173	116	67	100	100	0	10058	9647	2317	24	71	71	74	26	35	100	100	0	1.477	1.479	1.471	1.482	1.185	1.483	0.975	164	1104	95	24741	23739	0.563	14754	9987	14163	9576	2348053	1582145	121.931	368.192	0	0	0
6	6	2	""	"hmga1"	13260	23980	140	14758	14359	3257	22	152	152	169	97	57	100	100	0	9837	9623	2295	23	70	70	75	51	68	100	100	0	1.495	1.487	1.503	1.498	1.217	1.485	0.977	157	1111	91	24373	23760	0.580	14606	9767	14207	9553	2254351	1510824	146.289	187.216	0	0	0
6	7	2	""	"hmga1"	13660	23980	140	14701	13660	4152	30	156	156	192	219	114	100	100	0	9681	9140	2833	30	70	70	80	75	93	100	100	0	1.513	1.489	1.491	1.514	1.363	1.489	0.966	159	1109	89	24156	22574	0.597	14545	9611	13504	9070	2171929	1453314	61.498	120.800	0	0	0
6	8	2	""	"hmga1"	14060	23980	140	13479	13036	4157	31	152	152	165	88	53	100	100	0	9309	8800	2847	32	68	68	72	25	34	100	100	0	1.442	1.475	1.492	1.482	1.188	1.476	0.976	167	1097	93	22568	21616	0.528	13327	9241	12884	8732	2177045	1469552	146.261	349.120	0	0	0
6	9	2	""	"cdkn1a"	14460	23980	150	3084	3122	789	25	159	159	177	146	82	100	100	0	1187	1165	332	28	69	69	75	40	53	100	100	0	2.616	2.703	2.744	2.735	1.302	2.744	0.923	177	1215	95	4043	4059	1.387	2925	1118	2963	1096	552675	206249	20.171	27.250	0	0	0
6	10	2	""	"cdkn1a"	14860	23980	150	3161	3171	775	24	155	155	172	114	66	100	100	0	1205	1187	324	27	69	69	74	35	47	100	100	0	2.646	2.698	2.734	2.728	1.295	2.743	0.925	179	1213	93	4142	4134	1.404	3006	1136	3016	1118	567692	212508	26.307	31.800	0	0	0
6	11	2	""	"cdkn1a"	15260	23970	150	3251	3224	932	28	154	154	175	130	74	100	100	0	1238	1229	328	26	70	70	76	39	51	100	100	0	2.652	2.649	2.646	2.641	1.327	2.758	0.914	187	1201	96	4265	4229	1.407	3097	1168	3070	1159	602831	229734	23.454	29.564	0	0	0
6	12	2	""	"cdkn1a"	15660	23970	150	3254	3268	918	28	150	150	164	95	57	100	100	0	1220	1198	375	31	69	69	73	29	39	100	100	0	2.697	2.762	2.823	2.831	1.354	2.792	0.930	190	1198	94	4255	4247	1.431	3104	1151	3118	1129	620996	227549	32.674	38.793	0	0	0
6	13	2	""	"hmga2"	16060	23970	140	2873	2874	669	23	157	157	176	123	69	100	100	0	2034	2059	445	21	69	69	75	63	84	100	100	0	1.382	1.365	1.382	1.362	1.344	1.386	0.924	154	1114	86	4681	4707	0.467	2716	1965	2717	1990	442644	317041	21.935	31.492	0	0	0
6	14	2	""	"hmga2"	16460	23970	140	3096	3046	714	23	155	155	174	103	59	100	100	0	2091	2123	609	28	71	71	74	30	40	99	99	0	1.456	1.409	1.401	1.488	1.712	1.397	0.927	152	1116	92	4961	4943	0.542	2941	2020	2891	2052	462974	322769	27.883	68.300	0	0	0
6	15	2	""	"hmga2"	16860	23970	140	2784	2796	724	25	156	156	177	124	70	100	100	0	2035	2061	535	25	69	69	76	61	80	100	100	0	1.337	1.325	1.338	1.311	1.358	1.337	0.909	160	1104	89	4594	4632	0.419	2628	1966	2640	1992	447285	329780	21.121	32.541	0	0	0
6	16	2	""	"hmga2"	17260	23970	140	2797	2838	731	25	152	152	166	92	55	100	100	0	2055	2048	577	28	69	69	72	25	34	100	100	0	1.332	1.357	1.357	1.370	1.346	1.356	0.926	165	1099	93	4631	4665	0.414	2645	1986	2686	1979	468270	337901	29.043	79.040	0	0	0
6	17	2	""	"sp2"	17660	23970	130	8732	8664	1553	17	158	158	180	143	79	100	100	0	4615	4644	890	19	70	70	76	43	56	100	100	0	1.886	1.860	1.883	1.865	1.192	1.866	0.966	136	892	91	13119	13080	0.915	8574	4545	8506	4574	1178242	631552	59.329	106.233	0	0	0
6	18	2	""	"sp2"	18060	23970	130	8870	8601	1689	19	146	146	167	145	86	100	100	0	4695	4662	897	19	68	68	74	55	74	100	100	0	1.885	1.840	1.870	1.840	1.203	1.853	0.968	134	894	90	13351	13049	0.915	8724	4627	8455	4594	1152581	624730	58.166	83.418	0	0	0
6	19	2	""	"sp2"	18460	23970	130	8573	8463	1824	21	156	156	185	141	76	100	100	0	4686	4472	1125	25	68	68	73	36	49	100	100	0	1.823	1.886	1.866	1.939	1.297	1.878	0.969	140	888	92	13035	12711	0.866	8417	4618	8307	4404	1184855	626016	58.709	122.194	0	0	0
6	20	2	""	"sp2"	18850	23960	130	8560	8409	1928	22	155	155	181	116	64	100	100	0	4407	4354	1019	23	68	68	73	33	45	100	100	0	1.937	1.926	1.947	1.931	1.190	1.937	0.967	141	883	96	12744	12540	0.954	8405	4339	8254	4286	1185670	613847	70.931	129.727	0	0	0
6	1	3	""	"cenpb"	11260	24380	160	3868	3728	902	24	161	161	184	233	126	100	100	0	2799	2732	654	23	71	71	80	164	205	100	100	0	1.359	1.340	1.349	1.339	1.271	1.352	0.943	193	1491	89	6435	6228	0.443	3707	2728	3567	2661	719563	527312	15.210	16.171	0	0	0
6	2	3	""	"cenpb"	11660	24380	150	3864	3822	943	24	157	157	180	239	132	100	100	0	2840	2831	713	25	70	70	80	182	227	100	100	0	1.338	1.327	1.348	1.330	1.300	1.335	0.938	188	1200	93	6477	6426	0.420	3707	2770	3665	2761	718511	532232	15.238	15.115	0	0	0
6	3	3	""	"cenpb"	12060	24380	160	3818	3785	899	23	166	166	187	156	83	100	100	0	2819	2767	634	22	70	70	75	27	36	100	100	0	1.328	1.342	1.352	1.360	1.377	1.359	0.936	189	1495	93	6401	6316	0.409	3652	2749	3619	2697	715434	522895	23.064	99.704	0	0	0
6	4	3	""	"cenpb"	12470	24380	150	3581	3608	877	24	161	161	183	122	66	100	100	0	2653	2674	602	22	69	69	75	49	65	100	100	0	1.324	1.323	1.338	1.318	1.275	1.340	0.937	193	1195	93	6004	6052	0.405	3420	2584	3447	2605	696294	516025	28.074	53.041	0	0	0
6	5	3	""	"hmgn1"	12860	24380	140	2502	2510	605	24	163	163	189	141	74	100	100	0	2307	2355	495	21	71	71	77	52	67	100	100	0	1.046	1.028	1.034	1.018	1.269	1.034	0.925	167	1101	93	4575	4631	0.065	2339	2236	2347	2284	419123	393278	16.461	43.808	0	0	0
6	6	3	""	"hmgn1"	13260	24380	150	2629	2640	625	23	162	162	197	377	191	100	100	0	2383	2384	553	23	69	69	87	371	426	100	99	0	1.066	1.070	1.080	1.071	1.280	1.075	0.934	171	1221	91	4781	4793	0.092	2467	2314	2478	2315	451488	407686	6.480	6.191	0	0	0
6	7	3	""	"hmgn1"	13660	24380	140	2646	2648	631	23	164	164	183	126	68	100	100	0	2305	2430	543	22	70	70	75	35	46	100	100	0	1.111	1.053	1.049	1.045	1.276	1.058	0.925	171	1093	92	4717	4844	0.152	2482	2235	2484	2360	452842	415605	19.563	67.286	0	0	0
6	8	3	""	"hmgn1"	14060	24380	150	2517	2503	607	24	159	159	174	102	58	100	100	0	2318	2339	541	23	70	70	73	28	38	100	100	0	1.049	1.033	1.026	1.025	1.284	1.038	0.931	185	1203	92	4606	4613	0.069	2358	2248	2344	2269	463054	432681	22.833	80.929	0	0	0
6	9	3	""	"chi3l3"	14440	24380	70	362	365	131	35	169	169	180	92	51	72	54	0	139	169	79	46	78	78	83	37	44	81	45	0	3.164	2.154	1.393	1.607	3.106	6.346	0.102	11	228	73	254	287	1.662	193	61	196	91	4010	1863	2.011	2.324	-100	0	1
6	10	3	""	"chi3l3"	14840	24410	80	353	415	158	38	158	158	179	149	83	83	33	0	127	189	211	111	71	71	78	43	55	66	33	0	3.482	2.178	3.120	3.771	4.257	3.317	0.152	12	344	0	251	375	1.800	195	56	257	118	4983	2264	1.584	2.581	-100	0	1
6	11	3	""	"chi3l3"	15260	24360	110	383	443	296	66	155	155	173	117	67	84	47	0	125	138	61	44	70	70	74	47	63	55	31	0	4.145	4.235	4.388	4.651	3.431	4.641	0.262	38	626	41	283	356	2.051	228	55	288	68	16817	5235	2.308	1.362	-100	0	1
6	12	3	""	"chi3l3"	15650	24370	150	187	199	87	43	151	151	166	98	59	23	5	0	94	97	36	37	69	69	73	29	39	44	16	0	1.440	1.714	1.864	1.931	4.267	27.331	0.011	156	1272	100	61	76	0.526	36	25	48	28	31088	15095	0.337	0.828	-100	0	1
6	13	3	""	"hmgp"	16060	24380	150	8853	8660	2287	26	155	155	179	191	106	100	100	0	5938	5698	1490	26	70	70	84	319	379	100	99	0	1.482	1.511	1.513	1.522	1.305	1.519	0.962	167	1225	87	14566	14133	0.568	8698	5868	8505	5628	1446170	951566	44.403	17.599	0	0	0
6	14	3	""	"hmgp"	16460	24370	140	9505	9476	2219	23	160	160	178	102	57	100	100	0	6484	6303	1392	22	73	73	77	28	36	100	100	0	1.458	1.495	1.502	1.497	1.170	1.508	0.965	170	1094	87	15756	15546	0.544	9345	6411	9316	6230	1610950	1071514	91.157	222.357	0	0	0
6	15	3	""	"hmgp"	16860	24370	150	9281	9022	2227	24	152	152	172	162	94	100	100	0	6126	5990	1424	23	67	67	73	63	86	100	100	0	1.507	1.498	1.504	1.495	1.225	1.508	0.967	177	1215	92	15188	14793	0.592	9129	6059	8870	5923	1596907	1060233	54.630	93.921	0	0	0
6	16	3	""	"hmgp"	17260	24370	150	8954	8792	2128	24	156	156	170	94	55	100	100	0	5943	5811	1536	26	71	71	76	38	50	100	100	0	1.498	1.505	1.480	1.525	1.266	1.499	0.966	190	1198	91	14670	14376	0.583	8798	5872	8636	5740	1670528	1104078	91.723	150.921	0	0	0
6	17	3	""	"chop10"	17660	24370	160	8973	8556	1680	19	157	157	183	187	102	100	100	0	3666	3482	743	21	72	72	87	194	222	100	100	0	2.453	2.463	2.456	2.491	1.253	2.474	0.970	187	1497	93	12410	11809	1.295	8816	3594	8399	3410	1599924	651105	44.775	17.500	0	0	0
6	18	3	""	"chop10"	18060	24370	150	8895	8510	1775	20	150	150	164	94	57	100	100	0	3616	3474	746	21	67	67	73	44	60	100	100	0	2.464	2.454	2.472	2.462	1.205	2.475	0.969	183	1205	93	12294	11767	1.301	8745	3549	8360	3407	1557268	635731	88.787	77.295	0	0	0
6	19	3	""	"chop10"	18460	24370	150	8711	8497	1602	18	156	156	179	148	82	100	100	0	3500	3407	688	20	67	67	75	54	72	100	100	0	2.492	2.497	2.467	2.524	1.231	2.507	0.973	182	1210	94	11988	11681	1.317	8555	3433	8341	3340	1546401	620146	56.203	61.704	0	0	0
6	20	3	""	"chop10"	18860	24370	150	8256	8058	1508	18	156	156	183	279	152	100	100	0	3340	3281	702	21	68	68	82	268	326	100	100	0	2.476	2.459	2.484	2.478	1.191	2.468	0.968	185	1203	94	11372	11115	1.308	8100	3272	7902	3213	1490772	607014	28.226	11.937	0	0	0
6	1	4	""	"hmox1"	11260	24780	150	4185	4203	906	21	162	162	176	96	54	100	100	0	2042	2052	493	24	69	69	73	34	46	100	100	0	2.039	2.038	2.025	2.063	1.307	2.052	0.945	176	1212	95	5996	6024	1.028	4023	1973	4041	1983	739655	361180	41.948	58.206	0	0	0
6	2	4	""	"hmox1"	11660	24770	140	4161	4161	863	20	163	163	177	92	51	100	100	0	2097	2068	461	22	71	71	74	26	35	100	100	0	1.973	2.002	1.966	2.017	1.262	2.015	0.947	167	1097	92	6024	5995	0.980	3998	2026	3998	1997	694810	345273	43.304	76.692	0	0	0
6	3	4	""	"hmox1"	12060	24780	140	4283	4301	962	22	170	170	191	118	61	100	100	0	2128	2129	477	22	71	71	77	31	40	100	100	0	2.000	2.007	2.001	2.023	1.313	2.039	0.937	167	1097	95	6170	6189	1.000	4113	2057	4131	2058	718189	355546	34.831	66.194	0	0	0
6	4	4	""	"hmox1"	12460	24780	150	4340	4313	990	22	170	170	185	102	55	100	100	0	2021	2072	544	26	70	70	74	29	39	100	100	0	2.137	2.069	2.088	2.099	1.263	2.080	0.945	176	1216	90	6121	6145	1.096	4170	1951	4143	2002	759118	364751	40.471	68.897	0	0	0
6	5	4	""	"ckm"	12860	24780	140	1243	1357	808	59	169	169	222	667	300	90	25	0	842	881	311	35	70	70	89	317	356	97	77	0	1.391	1.465	1.414	1.407	1.402	1.824	0.775	160	1108	90	1846	1999	0.476	1074	772	1188	811	217141	141013	1.702	2.498	-100	0	1
6	6	4	""	"ckm"	13260	24780	140	1241	1259	375	29	170	170	205	301	146	99	91	0	840	884	288	32	71	71	81	132	162	100	100	0	1.393	1.339	1.324	1.327	1.386	1.530	0.839	161	1099	94	1840	1902	0.478	1071	769	1089	813	202653	142260	3.502	6.083	0	0	0
6	7	4	""	"ckm"	13660	24780	150	1293	1280	351	27	163	163	184	125	67	99	98	0	890	883	211	23	71	71	79	89	112	98	98	0	1.380	1.376	1.351	1.358	1.491	1.463	0.840	174	1214	93	1949	1929	0.465	1130	819	1117	812	222776	153561	8.768	9.034	0	0	0
6	8	4	""	"ckm"	14060	24780	150	1133	1178	337	28	159	159	176	110	62	100	100	0	837	862	627	72	69	69	74	35	47	100	100	0	1.268	1.285	1.346	1.347	1.475	1.018	0.652	176	1216	95	1742	1812	0.343	974	768	1019	793	207355	151781	9.109	22.514	0	0	0
6	9	4	""	"hspa4"	14460	24780	140	3302	3344	705	21	154	154	178	170	95	100	100	0	3104	3053	651	21	69	69	77	65	84	100	100	0	1.037	1.069	1.051	1.072	1.256	1.067	0.945	172	1092	95	6183	6174	0.052	3148	3035	3190	2984	575223	525201	18.624	45.785	0	0	0
6	10	4	""	"hspa4"	14860	24770	150	3594	3536	807	22	152	152	166	98	59	100	100	0	3212	3217	669	20	69	69	73	35	47	100	100	0	1.095	1.075	1.085	1.068	1.261	1.082	0.941	175	1217	90	6585	6532	0.131	3442	3143	3384	3148	618731	563039	34.388	89.829	0	0	0
6	11	4	""	"hspa4"	15260	24780	140	3673	3537	840	23	145	145	162	98	60	100	100	0	3294	3247	687	21	68	68	71	26	36	100	100	0	1.094	1.067	1.078	1.059	1.278	1.076	0.950	166	1098	94	6754	6571	0.130	3528	3226	3392	3179	587207	539079	34.439	122.154	0	0	0
6	12	4	""	"hspa4"	15660	24780	150	3460	3475	736	21	147	147	162	98	60	100	100	0	3263	3241	708	21	67	67	71	30	42	100	100	0	1.037	1.049	1.059	1.050	1.217	1.045	0.956	177	1215	94	6509	6502	0.052	3313	3196	3328	3174	615127	573604	33.806	105.667	0	0	0
6	13	4	""	"clca1"	16060	24770	140	458	500	212	42	149	149	177	245	138	67	21	0	334	331	102	30	69	69	74	40	54	97	96	0	1.166	1.340	1.243	1.289	2.339	4.546	0.305	151	1113	86	574	613	0.222	309	265	351	262	75573	49991	1.318	6.425	0	0	0
6	14	4	""	"clca1"	16460	24770	140	484	497	163	32	152	152	169	104	61	95	82	0	319	323	100	30	69	69	76	59	77	98	88	0	1.328	1.358	1.386	1.293	2.104	1.767	0.501	154	1114	90	582	599	0.409	332	250	345	254	76552	49732	3.154	4.186	0	0	0
6	15	4	""	"clca1"	16850	24770	140	457	475	178	37	146	146	159	90	56	94	84	0	300	331	238	71	66	66	70	24	34	98	98	0	1.329	1.242	1.355	1.253	1.982	1.186	0.424	151	1111	84	545	594	0.410	311	234	329	265	71745	49994	3.511	10.875	0	0	0
6	16	4	""	"clca1"	17260	24770	140	505	514	206	40	149	149	166	106	63	91	75	0	331	326	98	30	70	70	75	38	50	99	95	0	1.364	1.426	1.352	1.314	2.186	1.996	0.473	160	1104	85	617	621	0.448	356	261	365	256	82178	52093	3.283	6.605	0	0	0
6	17	4	""	"hyp prot loc"	17650	24770	160	57079	48971	20282	41	178	178	230	192	83	98	95	12	23330	20392	8776	43	75	75	83	64	77	95	92	0	2.447	2.402	2.443	2.762	1.697	2.392	0.986	208	1512	100	80156	69110	1.291	56901	23255	48793	20317	10186049	4241486	253.859	317.328	0	0	0
6	18	4	""	"hyp prot loc"	18060	24770	150	58082	55610	10460	18	151	151	169	111	65	100	100	15	23468	22772	5292	23	70	70	75	37	49	100	100	0	2.476	2.443	2.453	2.493	1.242	2.425	0.982	183	1205	93	81329	78161	1.308	57931	23398	55459	22702	10176619	4167241	499.468	613.432	0	0	0
6	19	4	""	"hyp prot loc"	18460	24770	150	57849	54468	10932	20	159	159	181	129	71	100	100	15	23130	22682	5522	24	72	72	76	28	36	100	100	0	2.502	2.402	2.441	2.432	1.147	2.382	0.984	188	1200	94	80748	76919	1.323	57690	23058	54309	22610	10239980	4264180	420.829	807.357	0	0	0
6	20	4	""	"hyp prot loc"	18860	24770	150	58457	55088	11509	20	151	151	170	106	62	100	100	20	24067	23118	6015	26	69	69	74	29	39	100	100	0	2.430	2.383	2.405	2.427	1.185	2.356	0.983	193	1195	90	82304	77986	1.281	58306	23998	54937	23049	10632072	4461807	518.094	794.621	0	0	0
6	1	5	""	"col4a1"	11260	25180	150	597	631	322	51	155	155	183	179	97	93	66	0	382	384	126	32	69	69	74	41	55	100	98	0	1.412	1.511	1.507	1.453	1.933	2.493	0.552	161	1231	92	755	791	0.498	442	313	476	315	101664	61861	2.503	7.561	0	0	0
6	2	5	""	"col4a1"	11660	25180	150	627	644	187	29	164	164	193	272	140	87	31	0	401	407	118	28	72	72	76	37	48	98	97	0	1.407	1.433	1.394	1.393	1.671	1.682	0.617	158	1234	93	792	815	0.493	463	329	480	335	101675	64334	1.658	8.946	0	0	0
6	3	5	""	"col4a1"	12060	25180	140	616	628	223	35	166	166	181	98	54	95	90	0	402	409	118	28	70	70	74	29	39	100	99	0	1.355	1.363	1.405	1.261	1.933	1.679	0.600	151	1115	91	782	801	0.438	450	332	462	339	94861	61725	4.561	11.552	0	0	0
6	4	5	""	"col4a1"	12460	25180	140	563	598	220	36	180	180	195	106	54	93	87	0	403	411	129	31	72	72	78	30	38	99	98	0	1.157	1.233	1.202	1.141	2.065	1.534	0.594	162	1102	95	714	757	0.210	383	331	418	339	96896	66567	3.802	11.100	0	0	0
6	5	5	""	"icsbp1"	12860	25180	150	2776	2748	642	23	164	164	181	94	51	100	100	0	1953	1971	469	23	71	71	75	29	38	100	100	0	1.388	1.360	1.346	1.361	1.293	1.370	0.929	180	1208	94	4494	4484	0.473	2612	1882	2584	1900	494617	354769	27.309	65.379	0	0	0
6	6	5	""	"icsbp1"	13260	25180	140	2706	2720	514	18	160	160	184	113	61	100	100	0	2022	2014	462	22	70	70	73	28	38	100	100	0	1.304	1.317	1.327	1.335	1.309	1.308	0.914	164	1100	95	4498	4504	0.383	2546	1952	2560	1944	446039	330325	22.442	69.321	0	0	0
6	7	5	""	"icsbp1"	13660	25190	170	2699	2415	1123	46	178	178	222	296	133	97	84	0	1861	1560	883	56	71	71	84	93	110	85	80	0	1.408	1.502	1.540	2.067	2.503	1.447	0.895	226	1583	77	4311	3726	0.494	2521	1790	2237	1489	545710	352628	7.409	15.871	0	0	0
6	8	5	""	"icsbp1"	14060	25180	150	2616	2681	528	19	163	163	187	131	70	100	100	0	2026	2030	403	19	69	69	73	28	38	100	100	0	1.253	1.284	1.265	1.288	1.306	1.293	0.917	177	1211	93	4410	4479	0.325	2453	1957	2518	1961	474468	359373	19.038	69.893	0	0	0
6	9	5	""	"sp1"	14460	25180	140	27502	26909	5326	19	159	159	179	132	73	100	100	0	10675	10525	2171	20	69	69	75	36	48	100	100	0	2.578	2.558	2.563	2.582	1.188	2.561	0.985	161	1107	91	37949	37206	1.366	27343	10606	26750	10456	4332425	1694515	202.500	290.278	0	0	0
6	10	5	""	"sp1"	14860	25180	140	28504	27732	4616	16	163	163	173	93	53	100	100	0	10984	10861	1938	17	69	69	73	28	38	100	100	0	2.597	2.555	2.569	2.568	1.137	2.557	0.987	157	1111	91	39256	38361	1.377	28341	10915	27569	10792	4353917	1705244	296.333	385.286	0	0	0
6	11	5	""	"sp1"	15260	25180	140	27998	27698	4800	17	154	154	179	140	78	100	100	0	11159	10777	2059	19	69	69	75	43	57	100	100	0	2.511	2.572	2.570	2.600	1.219	2.576	0.980	154	1114	91	38934	38252	1.328	27844	11090	27544	10708	4265464	1659673	196.564	248.884	0	0	0
6	12	5	""	"sp1"	15660	25180	140	29054	28393	5358	18	155	155	200	413	206	100	100	0	11508	11145	2272	20	69	69	86	177	205	100	100	0	2.526	2.549	2.567	2.566	1.183	2.550	0.984	159	1109	94	40338	39314	1.337	28899	11439	28238	11076	4514434	1772122	68.264	62.480	0	0	0
6	13	5	""	"col4a3"	16070	25180	130	392	406	151	37	150	150	164	113	68	84	54	0	230	235	69	29	68	68	72	31	43	99	93	0	1.494	1.533	1.600	1.421	2.389	2.533	0.367	133	889	79	404	423	0.579	242	162	256	167	54006	31244	2.142	5.258	0	0	0
6	14	5	""	"col4a3"	16460	25180	140	375	386	146	37	157	157	177	131	74	73	33	0	234	239	80	33	69	69	76	48	63	94	84	0	1.321	1.347	1.245	1.300	2.568	2.445	0.303	156	1111	91	383	399	0.402	218	165	229	170	60271	37332	1.595	3.396	-100	0	1
6	15	5	""	"col4a3"	16860	25180	140	385	410	245	59	142	142	157	95	60	84	65	0	224	235	80	34	68	68	74	89	120	83	40	0	1.558	1.605	1.538	1.481	2.365	3.430	0.270	162	1101	93	399	435	0.640	243	156	268	167	66482	38026	2.663	1.809	-100	0	1
6	16	5	""	"col4a3"	17260	25180	150	357	383	151	39	152	152	176	171	97	57	21	0	225	235	81	34	70	70	77	64	83	92	62	0	1.323	1.400	1.240	1.267	2.739	2.606	0.280	165	1221	90	360	396	0.404	205	155	231	165	63223	38739	1.211	2.469	-100	0	1
6	17	5	""	"idb2"	17660	25170	140	367	401	183	45	156	156	176	139	78	71	31	0	173	192	80	41	71	71	77	48	62	78	51	0	2.069	2.025	1.826	1.922	2.792	3.211	0.265	147	1113	88	313	366	1.049	211	102	245	121	58953	28252	1.619	2.396	-100	0	1
6	18	5	""	"idb2"	18050	25180	130	414	443	137	30	151	151	186	214	115	73	16	0	198	206	79	38	67	67	77	52	67	90	63	0	2.008	2.101	2.006	2.115	2.411	3.321	0.497	118	908	93	394	431	1.006	263	131	292	139	52286	24358	1.201	2.481	-100	0	1
6	19	5	""	"idb2"	18460	25180	130	399	445	266	59	147	147	162	87	53	87	69	0	175	204	155	75	67	67	71	26	36	91	82	0	2.333	2.175	1.996	2.169	2.967	2.327	0.569	124	900	89	360	435	1.222	252	108	298	137	55173	25329	3.253	5.115	0	0	0
6	20	5	""	"idb2"	18860	25180	140	418	432	185	42	148	148	164	91	55	87	70	0	172	193	98	50	65	65	70	33	47	87	73	0	2.523	2.219	2.364	2.319	3.088	3.205	0.371	140	1119	91	377	412	1.335	270	107	284	128	60429	27024	2.945	3.727	0	0	0
6	1	6	""	"cox6a2"	11260	25570	140	1104	1126	299	26	159	159	177	100	56	99	99	0	527	526	145	27	70	70	74	33	44	100	100	0	2.068	2.121	2.123	2.095	1.646	2.278	0.802	157	1107	84	1402	1423	1.048	945	457	967	456	176732	82567	9.490	13.697	0	0	0
6	2	6	""	"cox6a2"	11660	25570	140	1046	1087	312	28	158	158	175	104	59	100	100	0	519	528	178	33	70	70	74	28	37	100	99	0	1.978	2.028	1.964	2.065	1.577	2.179	0.754	156	1112	93	1337	1387	0.984	888	449	929	458	169526	82290	8.769	16.214	0	0	0
6	3	6	""	"cox6a2"	12060	25570	140	1056	1075	322	29	162	162	178	101	56	100	100	0	531	545	153	28	68	68	73	26	35	100	100	0	1.931	1.914	1.921	1.888	1.526	2.081	0.788	155	1109	90	1357	1390	0.949	894	463	913	477	166574	84494	8.881	18.154	0	0	0
6	4	6	""	"cox6a2"	12460	25580	140	1086	1110	301	27	161	161	175	123	70	100	100	0	480	502	148	29	69	69	73	36	49	100	100	0	2.251	2.192	2.154	2.200	1.478	2.361	0.806	161	1107	96	1336	1382	1.171	925	411	949	433	178714	80874	7.602	11.917	0	0	0
6	5	6	""	"ido"	12860	25580	150	336	374	205	54	163	163	182	102	56	72	44	0	198	202	72	35	71	71	75	27	36	95	86	0	1.362	1.611	1.443	1.451	2.777	4.478	0.203	172	1207	85	300	342	0.446	173	127	211	131	64244	34821	1.882	4.704	-100	0	1
6	6	6	""	"ido"	13270	25580	150	370	382	165	43	168	168	191	127	66	67	30	0	211	222	76	34	69	69	76	58	76	91	65	0	1.423	1.399	1.377	1.252	2.751	3.336	0.249	173	1208	92	344	367	0.509	202	142	214	153	66067	38363	1.504	2.517	-100	0	1
6	7	6	""	"ido"	13650	25570	160	370	429	351	81	179	179	226	319	141	24	4	0	190	214	119	55	72	72	94	287	305	6	1	0	1.619	1.761	1.593	1.537	3.477	0.278	0.038	188	1491	78	309	392	0.695	191	118	250	142	80677	40172	0.636	0.418	-100	0	1
6	8	6	""	"ido"	14060	25570	150	343	348	141	40	168	168	189	120	63	63	31	0	191	199	72	36	68	68	73	29	39	94	85	0	1.423	1.374	1.480	1.406	2.924	3.131	0.201	177	1206	87	298	311	0.509	175	123	180	131	61543	35192	1.325	4.345	-100	0	1
6	9	6	""	"ctsd"	14460	25580	150	2698	2730	688	25	161	161	179	114	63	100	100	0	1126	1114	264	23	70	70	75	54	72	100	100	0	2.402	2.461	2.405	2.467	1.335	2.535	0.922	165	1227	96	3593	3613	1.264	2537	1056	2569	1044	450453	183819	22.377	19.241	0	0	0
6	10	6	""	"ctsd"	14860	25580	140	2874	2835	644	22	155	155	169	99	58	100	100	0	1168	1149	292	25	69	69	73	28	38	100	100	0	2.474	2.481	2.429	2.521	1.359	2.532	0.911	162	1102	95	3818	3760	1.307	2719	1099	2680	1080	459296	186126	26.929	38.429	0	0	0
6	11	6	""	"ctsd"	15260	25580	140	2795	2757	678	24	157	157	180	170	94	100	100	0	1124	1120	285	25	66	66	72	34	47	100	100	0	2.493	2.467	2.501	2.474	1.293	2.525	0.924	160	1108	93	3696	3654	1.318	2638	1058	2600	1054	441189	179245	15.159	30.824	0	0	0
6	12	6	""	"ctsd"	15660	25580	140	2749	2828	617	21	147	147	170	182	107	100	100	0	1168	1148	263	22	67	67	73	56	76	100	100	0	2.363	2.480	2.482	2.494	1.288	2.546	0.917	167	1097	92	3703	3762	1.241	2602	1101	2681	1081	472326	191657	14.604	19.196	0	0	0
6	13	6	""	"ifi1"	16060	25580	140	651	669	262	39	148	148	177	162	91	97	73	0	432	445	127	28	68	68	76	71	93	99	96	0	1.382	1.382	1.405	1.300	1.849	1.652	0.638	164	1100	93	867	898	0.467	503	364	521	377	109742	72990	3.037	5.197	0	0	0
6	14	6	""	"ifi1"	16460	25570	150	667	697	204	29	146	146	177	161	90	98	90	0	444	442	110	24	68	68	74	63	85	100	100	0	1.386	1.473	1.440	1.436	1.624	1.757	0.648	175	1217	86	897	925	0.471	521	376	551	374	121989	77332	3.230	5.841	0	0	0
6	15	6	""	"ifi1"	16860	25570	140	623	653	230	35	150	150	166	123	74	97	86	0	429	443	171	38	69	69	74	45	60	98	97	0	1.314	1.345	1.331	1.315	2.103	1.521	0.588	173	1091	92	833	877	0.394	473	360	503	374	112930	76598	3.959	8.200	0	0	0
6	16	6	""	"ifi1"	17260	25570	160	661	700	347	49	156	156	189	304	160	85	30	0	421	431	122	28	69	69	80	195	243	94	39	0	1.435	1.503	1.387	1.355	1.786	2.209	0.469	187	1497	91	857	906	0.521	505	352	544	362	130866	80662	1.681	1.800	-100	0	1
6	17	6	""	"nars"	17660	25570	140	1409	1487	523	35	148	148	173	145	83	100	99	0	921	961	309	32	69	69	77	74	96	100	100	0	1.480	1.501	1.484	1.477	1.453	1.591	0.802	153	1115	93	2113	2231	0.566	1261	852	1339	892	227474	147028	9.062	11.946	0	0	0
6	18	6	""	"nars"	18060	25580	140	1264	1373	461	33	145	145	160	91	56	100	100	0	914	906	304	33	68	68	72	26	36	100	100	0	1.323	1.465	1.483	1.477	1.480	1.515	0.855	160	1104	95	1965	2066	0.404	1119	846	1228	838	219737	144977	13.330	32.077	0	0	0
6	19	6	""	"nars"	18460	25570	140	1462	1490	463	31	152	152	174	179	102	100	100	0	882	915	328	35	65	65	75	97	129	98	98	0	1.603	1.574	1.517	1.615	1.580	1.604	0.855	153	1111	94	2127	2188	0.681	1310	817	1338	850	228010	139919	7.352	8.660	0	0	0
6	20	6	""	"nars"	18850	25570	150	1389	1380	475	34	146	146	165	127	76	100	99	0	845	839	314	37	67	67	72	29	40	100	99	0	1.598	1.598	1.583	1.628	1.560	1.654	0.830	179	1213	91	2021	2006	0.676	1243	778	1234	772	246980	150103	9.567	26.448	0	0	0
6	1	7	""	"ifi47"	11260	25970	130	288	296	111	37	157	157	180	127	70	51	11	0	197	207	69	33	68	68	73	35	47	97	82	0	1.016	1.000	0.900	1.006	2.245	2.819	0.159	68	916	51	260	278	0.023	131	129	139	139	20121	14054	0.913	3.829	-100	0	1
6	2	7	""	"ifi47"	11650	25980	120	273	298	172	57	157	157	174	97	55	56	21	0	194	209	95	45	69	69	73	27	36	90	84	0	0.928	1.007	1.190	1.111	3.508	3.608	0.074	66	782	17	241	281	-0.108	116	125	141	140	19696	13805	1.278	5.037	-100	0	1
6	3	7	""	"ifi47"	12060	26000	130	262	271	141	52	156	156	171	97	56	53	15	0	203	214	78	36	69	69	73	26	35	95	90	0	0.791	0.793	0.950	0.937	2.693	3.000	0.102	100	906	51	240	260	-0.338	106	134	115	145	27083	21395	1.031	5.423	-100	0	1
6	4	7	""	"ifi47"	12460	25980	130	278	294	139	47	162	162	179	102	56	58	15	0	205	211	64	30	69	69	73	28	38	97	93	0	0.853	0.930	0.823	0.800	3.081	3.556	0.130	78	888	41	252	274	-0.229	116	136	132	142	22954	16425	1.127	4.929	-100	0	1
6	5	7	""	"procr"	12860	25980	150	983	998	291	29	167	167	192	164	85	100	97	0	654	665	170	25	72	72	82	162	197	98	94	0	1.402	1.401	1.400	1.379	1.571	1.520	0.770	180	1212	90	1398	1424	0.487	816	582	831	593	179695	119726	4.915	3.599	0	0	0
6	6	7	""	"procr"	13260	25970	140	1026	1059	327	30	169	169	203	228	112	100	93	0	701	692	158	22	69	69	77	62	80	100	100	0	1.356	1.429	1.370	1.385	1.564	1.914	0.631	165	1103	92	1489	1513	0.439	857	632	890	623	174705	114258	3.754	9.919	0	0	0
6	7	7	""	"procr"	13660	25970	150	1017	1073	344	32	174	174	201	133	66	100	99	0	662	662	187	28	71	71	78	39	50	100	98	0	1.426	1.521	1.455	1.515	1.629	1.670	0.781	181	1211	90	1434	1490	0.512	843	591	899	591	194143	119898	6.556	14.974	0	0	0
6	8	7	""	"procr"	14060	25980	150	994	1010	293	29	174	174	196	122	62	100	99	0	655	663	164	24	70	70	76	35	46	100	100	0	1.402	1.410	1.378	1.371	1.545	1.551	0.743	179	1209	94	1405	1429	0.487	820	585	836	593	180856	118706	6.672	16.771	0	0	0
6	9	7	""	"sp8"	14460	25980	120	3262	3231	693	21	179	179	198	107	54	100	100	0	1853	1836	431	23	70	70	75	32	42	100	100	0	1.729	1.728	1.673	1.740	1.309	1.744	0.932	125	787	95	4866	4818	0.790	3083	1783	3052	1766	403893	229462	28.346	55.031	0	0	0
6	10	7	""	"sp8"	14860	25970	120	3455	3413	787	23	163	163	177	132	74	100	100	0	1921	1904	368	19	68	68	77	109	141	100	100	0	1.777	1.770	1.792	1.759	1.289	1.823	0.933	117	799	92	5145	5086	0.829	3292	1853	3250	1836	399365	222724	24.515	16.761	0	0	0
6	11	7	""	"sp8"	15260	25970	120	3375	3420	1088	31	155	155	217	1200	552	99	84	0	1884	1869	435	23	68	68	90	504	560	98	95	0	1.773	1.813	1.804	1.786	1.286	1.914	0.901	120	796	92	5036	5066	0.826	3220	1816	3265	1801	410392	224328	2.669	3.530	0	0	0
6	12	7	""	"sp8"	15660	25970	130	3258	3188	761	23	143	143	156	92	58	100	100	0	1898	1837	448	24	65	65	70	30	42	100	100	0	1.699	1.718	1.714	1.727	1.269	1.738	0.946	133	891	88	4948	4817	0.765	3115	1833	3045	1772	424040	244284	32.957	58.900	0	0	0
6	13	7	""	"krt2-6a"	16070	25980	130	298	315	131	41	143	143	157	88	56	72	40	0	154	152	48	31	68	68	71	27	38	89	69	0	1.802	2.048	1.873	2.066	3.360	5.382	0.162	118	891	30	241	256	0.850	155	86	172	84	37178	17959	1.795	3.000	-100	0	1
6	14	7	""	"krt2-6a"	16460	25980	130	327	363	175	48	144	144	158	90	56	79	50	0	171	179	67	37	66	66	68	23	33	94	85	0	1.743	1.938	1.947	1.831	2.996	3.984	0.257	114	907	46	288	332	0.802	183	105	219	113	41425	20374	2.278	4.826	0	0	0
6	15	7	""	"krt2-6a"	16870	25980	130	305	316	130	41	151	151	163	86	52	70	43	0	159	169	63	37	65	65	70	28	40	90	77	0	1.638	1.587	1.733	1.647	2.840	3.386	0.276	122	888	47	248	269	0.712	154	94	165	104	38585	20570	1.779	3.536	-100	0	1
6	16	7	""	"krt2-6a"	17270	25980	150	317	342	227	66	150	150	167	97	58	66	39	0	158	166	67	40	66	66	71	40	56	81	57	0	1.815	1.920	1.883	1.780	3.119	5.071	0.228	151	1228	78	259	292	0.860	167	92	192	100	51679	25006	1.804	2.375	-100	0	1
6	17	7	""	"spi"	17660	25960	150	302	332	112	33	152	152	173	124	71	66	26	0	162	165	51	30	68	68	76	56	73	76	32	0	1.596	1.856	1.745	1.986	2.676	5.728	0.126	56	1270	67	244	277	0.674	150	94	180	97	18564	9231	1.282	1.589	-100	0	1
6	18	7	""	"spi"	18070	25970	130	332	343	109	31	143	143	160	92	57	86	53	0	132	144	58	40	69	69	74	42	56	72	37	0	3.000	2.667	2.615	2.491	3.476	4.012	0.124	58	899	78	252	275	1.585	189	63	200	75	19890	8334	1.989	1.667	-100	0	1
6	19	7	""	"spi"	18460	25990	140	318	333	149	44	146	146	160	121	75	67	28	0	136	142	57	40	66	66	70	28	40	78	58	0	2.457	2.461	2.826	3.144	3.720	7.175	0.105	74	1160	41	242	263	1.297	172	70	187	76	24673	10540	1.430	2.571	-100	0	1
6	20	7	""	"spi"	18870	25970	130	320	342	119	34	149	149	167	130	77	69	21	0	154	167	85	50	67	67	73	49	67	78	39	0	1.966	1.930	1.802	1.938	4.382	3.733	0.261	46	934	58	258	293	0.975	171	87	193	100	15732	7670	1.346	1.918	-100	0	1
6	1	8	""	"mmp2"	11260	26390	150	440	454	148	32	161	161	179	119	66	93	60	0	265	271	85	31	70	70	75	33	44	99	98	0	1.431	1.458	1.372	1.440	2.143	2.448	0.360	174	1212	93	474	494	0.517	279	195	293	201	79021	47088	2.311	5.939	0	0	0
6	2	8	""	"mmp2"	11660	26390	140	454	474	164	34	166	166	195	282	144	51	6	0	247	260	77	29	72	72	80	85	106	93	52	0	1.646	1.638	1.569	1.553	2.018	2.992	0.708	163	1098	90	463	496	0.719	288	175	308	188	77223	42451	0.989	2.118	-100	0	1
6	3	8	""	"mmp2"	12060	26390	150	426	446	152	34	151	151	175	207	118	67	23	0	253	266	80	30	69	69	73	34	46	99	97	0	1.495	1.497	1.484	1.418	2.109	2.104	0.447	178	1210	86	459	492	0.580	275	184	295	197	79435	47263	1.309	5.676	0	0	0
6	4	8	""	"mmp2"	12460	26390	170	454	501	267	53	161	161	188	215	114	68	22	0	261	270	95	35	69	69	80	236	295	33	1	0	1.526	1.692	1.565	1.495	2.421	3.469	0.404	187	1635	79	485	541	0.610	293	192	340	201	93712	50414	1.456	0.805	-100	0	1
6	5	8	""	"trfr"	12860	26370	130	406	439	215	48	168	168	192	118	61	81	50	0	332	347	107	30	70	70	77	35	45	98	97	0	0.908	0.978	0.986	0.863	2.508	1.754	0.336	157	863	90	500	548	-0.139	238	262	271	277	68896	54409	2.093	7.714	0	0	0
6	6	8	""	"trfr"	13260	26370	150	446	458	199	43	172	172	205	275	134	49	6	0	344	351	99	28	72	72	79	63	79	99	96	0	1.007	1.025	1.036	0.932	2.107	2.299	0.273	148	1244	84	546	565	0.010	274	272	286	279	67813	51925	0.920	4.317	0	0	0
6	7	8	""	"trfr"	13650	26360	160	434	688	2895	420	178	178	216	260	120	49	13	0	329	548	3007	548	71	71	80	60	75	93	88	0	0.992	1.069	0.977	1.061	2.911	0.968	0.985	180	1484	66	514	987	-0.012	256	258	510	477	123827	98655	1.815	7.800	-100	0	1
6	8	8	""	"trfr"	14060	26380	150	393	405	153	37	169	169	194	136	70	70	37	0	317	325	95	29	70	70	75	35	46	98	98	0	0.907	0.925	0.888	0.801	2.419	1.627	0.336	170	1218	94	471	491	-0.141	224	247	236	255	68856	55235	1.551	7.143	0	0	0
6	9	8	""	"nup21"	14470	26380	140	303	377	355	94	170	170	206	205	99	32	7	0	204	241	169	70	69	69	76	34	44	94	89	0	0.985	1.203	1.057	1.115	3.865	2.290	0.485	119	1122	39	268	379	-0.022	133	135	207	172	44912	28711	0.834	4.853	-100	0	1
6	10	8	""	"nup21"	14860	26380	130	279	295	125	42	162	162	182	122	67	48	11	0	205	217	80	36	68	68	73	39	53	94	82	0	0.854	0.893	1.046	0.947	3.626	2.506	0.126	98	877	39	254	282	-0.228	117	137	133	149	28953	21219	0.926	3.692	-100	0	1
6	11	8	""	"nup21"	15260	26380	130	288	364	408	112	156	156	203	734	361	4	0	0	227	238	107	44	68	68	94	635	675	0	0	0	0.830	1.224	1.002	0.762	3.980	3.734	0.367	136	887	86	291	378	-0.269	132	159	208	170	49501	32430	0.219	0.227	-100	0	1
6	12	8	""	"nup21"	15660	26380	140	249	257	119	46	142	142	154	80	51	59	33	0	188	198	69	34	65	65	68	25	36	97	91	0	0.870	0.865	0.917	1.034	2.690	2.831	0.106	124	1138	76	230	248	-0.201	107	123	115	133	31860	24572	1.288	5.200	-100	0	1
6	13	8	""	"igh4"	16070	26380	60	308	310	121	39	170	170	173	88	50	65	30	0	143	219	306	139	78	78	87	65	74	50	20	0	2.123	0.993	2.088	2.183	4.836	0.347	0.053	20	140	11	203	281	1.086	138	65	140	141	6193	4370	1.557	2.031	-100	0	1
6	14	8	""	"igh4"	16440	26360	100	303	321	134	41	151	151	181	339	187	11	0	0	118	136	61	44	66	66	82	234	285	0	0	0	2.923	2.429	2.459	2.439	2.578	7.674	0.080	18	567	76	204	240	1.547	152	52	170	70	5777	2450	0.413	0.231	-100	0	1
6	15	8	""	"igh4"	16870	26360	110	330	332	110	33	149	149	158	79	50	81	62	0	93	110	47	42	65	65	69	25	36	55	33	0	6.464	4.067	4.795	3.451	4.714	12.563	0.031	27	635	27	209	228	2.692	181	28	183	45	8951	2970	2.203	1.640	-100	0	1
6	16	8	""	"igh4"	17230	26390	60	396	365	81	22	159	159	177	105	59	80	70	0	140	128	53	41	75	75	81	37	45	60	40	0	3.646	3.887	3.458	3.279	4.247	13.826	0.045	10	182	69	302	259	1.866	237	65	206	53	3650	1277	1.790	1.270	-100	0	1
6	17	8	""	"rb1"	17660	26370	140	2201	2215	583	26	155	155	175	111	63	100	100	0	1521	1546	418	27	70	70	76	59	77	100	100	0	1.410	1.396	1.383	1.402	1.391	1.421	0.898	161	1103	94	3497	3536	0.496	2046	1451	2060	1476	356677	248838	18.378	24.915	0	0	0
6	18	8	""	"rb1"	18060	26380	140	2216	2230	556	24	149	149	208	710	341	100	89	0	1594	1594	391	24	69	69	84	173	205	100	100	0	1.355	1.365	1.327	1.363	1.308	1.776	0.661	159	1105	95	3592	3606	0.438	2067	1525	2081	1525	354554	253500	2.848	8.728	0	0	0
6	19	8	""	"rb1"	18460	26380	140	2223	2220	534	24	150	150	174	144	82	100	100	0	1512	1518	346	22	66	66	80	195	243	100	99	0	1.434	1.426	1.422	1.416	1.303	1.389	0.835	154	1114	94	3519	3522	0.520	2073	1446	2070	1452	341866	233728	14.208	7.374	0	0	0
6	20	8	""	"rb1"	18860	26380	140	2020	1980	518	26	146	146	176	345	196	100	99	0	1417	1428	388	27	66	66	75	127	169	99	98	0	1.387	1.347	1.327	1.367	1.482	1.365	0.890	173	1091	94	3225	3196	0.472	1874	1351	1834	1362	342531	247076	5.229	10.654	0	0	0
6	1	9	""	"ly6a"	11260	26780	140	764	795	321	40	162	162	183	150	81	96	88	0	544	551	162	29	71	71	76	44	57	100	98	0	1.273	1.319	1.300	1.244	1.764	1.579	0.631	164	1095	89	1075	1113	0.348	602	473	633	480	130425	90337	4.080	10.795	0	0	0
6	2	9	""	"ly6a"	11660	26780	140	773	803	265	33	153	153	173	115	66	99	98	0	585	580	164	28	70	70	74	29	39	100	100	0	1.204	1.275	1.229	1.238	1.600	1.418	0.709	158	1106	88	1135	1160	0.268	620	515	650	510	126859	91613	5.478	17.448	0	0	0
6	3	9	""	"ly6a"	12060	26790	150	771	811	257	31	155	155	173	99	57	100	99	0	574	585	157	26	70	70	74	32	43	100	100	0	1.222	1.274	1.287	1.240	1.588	1.391	0.742	166	1226	92	1120	1171	0.289	616	504	656	515	134623	97117	6.444	15.969	0	0	0
6	4	9	""	"ly6a"	12460	26780	150	806	840	258	30	167	167	194	147	75	100	96	0	541	568	169	29	72	72	79	120	151	100	97	0	1.362	1.357	1.341	1.333	1.556	1.264	0.578	169	1223	88	1108	1169	0.446	639	469	673	496	141982	96015	4.395	4.075	0	0	0
6	5	9	""	"styx"	12860	26790	140	304	327	171	52	172	172	193	117	60	54	18	0	164	174	62	35	70	70	76	35	46	91	63	0	1.404	1.490	1.667	1.686	2.922	3.880	0.193	123	1138	64	226	259	0.490	132	94	155	104	40181	21375	1.145	2.800	-100	0	1
6	6	9	""	"styx"	13270	26780	120	366	401	230	57	176	176	195	118	60	71	30	0	182	202	99	49	69	69	74	31	41	95	84	0	1.681	1.692	1.564	1.472	3.053	4.632	0.161	71	789	17	303	358	0.749	190	113	225	133	28445	14366	1.746	4.129	-100	0	1
6	7	9	""	"styx"	13650	26790	170	395	560	686	122	171	171	210	222	105	50	19	0	172	232	276	118	70	70	81	65	80	66	36	0	2.196	2.401	2.020	2.353	3.349	3.120	0.524	156	1544	0	326	551	1.135	224	102	389	162	87432	36258	1.577	2.323	-100	0	1
6	8	9	""	"styx"	14070	26780	140	331	377	226	59	162	162	182	113	62	67	29	0	175	201	129	64	70	70	76	47	61	89	55	0	1.610	1.641	1.565	1.642	2.405	2.489	0.451	94	1131	43	274	346	0.687	169	105	215	131	35472	18847	1.726	2.660	-100	0	1
6	9	9	""	"ms4a1"	14460	26780	140	350	373	172	46	175	175	198	127	64	63	28	0	194	202	70	34	71	71	77	40	51	93	79	0	1.423	1.511	1.435	1.290	2.883	3.565	0.272	148	1110	77	298	329	0.509	175	123	198	131	55196	29947	1.378	3.125	-100	0	1
6	10	9	""	"ms4a1"	14870	26780	130	340	353	152	43	163	163	190	130	68	63	25	0	201	205	69	33	70	70	79	107	135	62	12	0	1.351	1.407	1.271	1.294	2.987	3.194	0.231	132	885	90	308	325	0.434	177	131	190	135	46566	26998	1.254	1.178	-100	0	1
6	11	9	""	"ms4a1"	15260	26780	140	363	419	239	57	150	150	175	137	78	71	34	0	205	211	73	34	70	70	73	31	42	97	88	0	1.578	1.908	1.760	1.718	2.613	2.942	0.406	137	1118	83	348	410	0.658	213	135	269	141	57451	28866	1.781	4.452	-100	0	1
6	12	9	""	"ms4a1"	15660	26780	140	322	347	234	67	144	144	157	84	53	80	54	0	191	197	128	64	66	66	70	27	38	95	89	0	1.424	1.550	1.547	1.458	2.908	2.281	0.506	148	1119	89	303	334	0.510	178	125	203	131	51358	29108	2.262	4.704	0	0	0
6	13	9	""	"wbscr22"	16060	26770	130	416	424	180	42	152	152	167	111	66	79	54	0	271	274	99	36	68	68	74	48	64	96	88	0	1.300	1.320	1.431	1.272	2.647	1.930	0.489	125	900	92	467	478	0.379	264	203	272	206	52951	34240	2.315	4.167	0	0	0
6	14	9	""	"wbscr22"	16460	26770	130	340	363	154	42	141	141	153	83	54	84	63	0	246	263	93	35	65	65	68	23	33	100	100	0	1.099	1.121	1.142	1.038	2.515	1.786	0.341	117	906	91	380	420	0.136	199	181	222	198	42522	30820	2.530	8.478	0	0	0
6	15	9	""	"wbscr22"	16860	26780	120	342	359	141	39	138	138	153	92	60	81	54	0	226	249	100	40	66	66	72	33	45	96	87	0	1.275	1.208	1.206	1.198	2.543	1.766	0.329	119	791	89	364	404	0.350	204	160	221	183	42706	29584	2.239	5.364	0	0	0
6	16	9	""	"wbscr22"	17260	26770	130	384	422	219	51	152	152	169	127	75	78	42	0	257	274	200	72	68	68	72	27	37	95	91	0	1.228	1.311	1.400	1.304	2.428	1.453	0.369	147	856	80	421	476	0.296	232	189	270	206	62051	40275	1.992	7.481	-100	0	1
6	17	9	""	"pdk4"	17660	26780	140	815	839	235	28	147	147	183	604	330	63	3	0	506	532	157	29	67	67	73	35	47	100	100	0	1.522	1.488	1.468	1.471	1.496	9.837	0.140	161	1107	91	1107	1157	0.606	668	439	692	465	135155	85629	1.086	13.114	0	0	0
6	18	9	""	"pdk4"	18070	26770	140	828	824	224	27	149	149	182	296	162	95	66	0	524	538	136	25	65	65	92	445	483	54	0	0	1.479	1.427	1.446	1.402	1.522	1.569	0.754	147	1119	91	1138	1148	0.565	679	459	675	473	121140	79130	2.169	1.002	-100	0	1
6	19	9	""	"pdk4"	18460	26770	140	810	807	214	26	151	151	170	111	65	99	96	0	505	510	130	25	68	68	75	60	80	100	100	0	1.508	1.484	1.551	1.450	1.608	1.625	0.759	150	1118	85	1096	1098	0.593	659	437	656	442	121030	76432	5.739	7.250	0	0	0
6	20	9	""	"pdk4"	18860	26770	150	781	803	243	30	145	145	166	130	78	100	95	0	521	517	140	27	65	65	70	33	47	100	100	0	1.395	1.456	1.497	1.422	1.639	1.632	0.700	171	1221	90	1092	1110	0.480	636	456	658	452	137321	88477	4.900	13.545	0	0	0
6	1	10	""	"sp6"	11260	27190	140	12532	11975	3322	27	167	167	184	111	60	100	100	0	6588	6184	1925	31	70	70	74	30	40	100	100	0	1.897	1.931	1.940	2.002	1.341	1.918	0.972	177	1087	93	18883	17922	0.924	12365	6518	11808	6114	2119538	1094577	106.225	203.667	0	0	0
6	2	10	""	"sp6"	11660	27180	150	12666	12514	2592	20	163	163	182	111	60	100	100	0	6675	6470	1317	20	70	70	75	32	42	100	100	0	1.893	1.930	1.925	1.929	1.190	1.942	0.975	183	1209	95	19108	18751	0.921	12503	6605	12351	6400	2290059	1183987	111.099	199.844	0	0	0
6	3	10	""	"sp6"	12060	27180	150	13236	12744	3094	24	159	159	181	135	74	100	100	0	6863	6544	1696	25	70	70	76	42	55	100	100	0	1.925	1.944	1.939	1.958	1.195	1.944	0.974	180	1212	89	19870	19059	0.945	13077	6793	12585	6474	2294005	1177919	93.059	154.000	0	0	0
6	4	10	""	"sp6"	12460	27180	150	13648	13365	3157	23	164	164	183	117	63	100	100	0	6818	6766	2054	30	71	71	75	34	45	100	100	0	1.999	1.972	1.977	2.036	1.366	1.949	0.958	177	1211	91	20231	19896	0.999	13484	6747	13201	6695	2365584	1197617	112.667	196.794	0	0	0
6	5	10	""	"il4r"	12860	27190	150	655	684	216	31	171	171	190	117	61	99	92	0	481	505	181	35	68	68	73	29	39	100	100	0	1.172	1.174	1.167	1.140	1.746	1.326	0.573	165	1223	89	897	950	0.229	484	413	513	437	112873	83305	4.222	14.897	0	0	0
6	6	10	""	"il4r"	13270	27180	150	703	742	296	39	161	161	188	138	73	99	92	0	464	505	249	49	70	70	74	31	41	100	100	0	1.376	1.336	1.330	1.326	1.612	1.461	0.675	166	1226	90	936	1016	0.460	542	394	581	435	123176	83893	4.014	13.903	0	0	0
6	7	10	""	"il4r"	13660	27190	150	701	745	257	34	165	165	202	182	90	95	77	0	471	475	168	35	70	70	79	51	64	97	96	0	1.337	1.432	1.378	1.434	2.024	1.741	0.579	176	1216	93	937	985	0.419	536	401	580	405	131149	83625	2.984	7.765	0	0	0
6	8	10	""	"il4r"	14060	27180	140	635	677	222	32	163	163	211	294	139	85	29	0	453	458	130	28	71	71	83	73	87	98	97	0	1.236	1.328	1.286	1.290	1.738	1.564	0.668	162	1096	91	854	901	0.306	472	382	514	387	109650	74117	1.585	5.137	0	0	0
6	9	10	""	"r-ras"	14460	27180	140	552	569	191	33	171	171	195	158	81	91	65	0	242	251	93	37	69	69	74	34	45	97	89	0	2.202	2.187	2.148	2.226	2.169	3.874	0.406	147	1121	88	554	580	1.139	381	173	398	182	83683	36853	2.367	5.206	0	0	0
6	10	10	""	"r-ras"	14860	27180	140	565	588	213	36	168	168	180	103	57	93	87	0	243	248	80	32	72	72	79	50	63	97	81	0	2.322	2.386	2.266	2.403	2.078	2.860	0.529	147	1120	90	568	596	1.215	397	171	420	176	86398	36466	3.961	3.380	0	0	0
6	11	10	""	"r-ras"	15260	27180	130	567	600	226	37	157	157	174	98	56	97	86	0	236	249	89	35	69	69	74	33	44	99	95	0	2.455	2.461	2.477	2.474	2.027	3.310	0.491	135	885	90	577	623	1.296	410	167	443	180	81001	33664	4.347	5.303	0	0	0
6	12	10	""	"r-ras"	15670	27180	140	559	598	200	33	146	146	165	122	73	99	88	0	239	255	103	40	67	67	72	54	75	95	77	0	2.401	2.404	2.381	2.563	2.085	2.479	0.597	143	1125	92	585	640	1.264	413	172	452	188	85523	36500	3.549	3.389	0	0	0
6	13	10	""	"mic1"	16060	27180	150	658	690	214	31	155	155	172	101	58	100	95	0	463	469	135	28	69	69	73	28	38	99	99	0	1.277	1.337	1.395	1.325	1.777	1.513	0.659	170	1222	92	897	935	0.353	503	394	535	400	117303	79695	5.129	14.143	0	0	0
6	14	10	""	"mic1"	16460	27170	140	667	699	226	32	140	140	156	86	55	99	98	0	444	459	134	29	68	68	71	33	46	100	99	0	1.402	1.430	1.400	1.400	1.831	1.626	0.662	167	1097	91	903	950	0.487	527	376	559	391	116659	76646	6.314	11.758	0	0	0
6	15	10	""	"mic1"	16860	27170	140	641	663	206	31	146	146	157	91	57	99	96	0	484	488	136	27	65	65	71	49	69	100	99	0	1.181	1.222	1.191	1.182	1.647	1.330	0.700	166	1098	91	914	940	0.240	495	419	517	423	110086	80998	5.560	8.510	0	0	0
6	16	10	""	"mic1"	17260	27170	150	655	672	234	34	144	144	172	483	280	55	5	0	444	458	144	31	67	67	72	35	48	98	98	0	1.355	1.350	1.329	1.278	2.105	1.610	0.564	177	1215	91	888	919	0.438	511	377	528	391	119029	81004	1.035	11.029	0	0	0
6	17	10	""	"buffer"	17660	27170	150	171	180	79	43	148	148	163	89	54	19	5	0	71	76	32	42	67	67	72	28	38	17	3	0	5.750	3.556	3.571	3.223	3.540	20.881	0.019	156	1272	100	27	41	2.524	23	4	32	9	28079	11797	0.191	0.143	-100	0	1
6	18	10	""	"buffer"	18060	27170	150	158	172	91	52	154	154	171	104	60	14	3	0	68	70	24	34	71	71	77	44	57	3	0	0	-1.333	-18.000	3.333	3.251	3.686	4.963	0.077	156	1272	100	1	17	Error	4	-3	18	-1	26882	10979	0.010	-0.159	-100	0	1
6	19	10	""	"buffer"	18460	27170	150	161	177	96	54	152	152	170	122	71	12	4	0	76	77	21	27	70	70	78	64	82	1	0	0	1.500	3.571	3.714	3.414	4.565	4.539	0.045	156	1272	100	15	32	0.585	9	6	25	7	27650	11994	0.057	-0.016	-100	0	1
6	20	10	""	"buffer"	18860	27170	150	141	153	75	49	143	143	154	114	74	8	1	0	64	66	20	30	65	65	70	33	47	6	0	0	2.000	10.000	3.417	3.718	4.701	16.658	0.016	156	1272	100	-3	11	1.000	-2	-1	10	1	23862	10348	-0.009	-0.121	-100	0	1
6	1	11	""	"sp3"	11260	27580	150	681	737	359	48	168	168	184	100	54	97	94	0	403	426	235	55	70	70	75	33	44	98	97	0	1.541	1.598	1.548	1.569	2.108	1.755	0.696	179	1213	91	846	925	0.624	513	333	569	356	131972	76243	5.530	10.636	0	0	0
6	2	11	""	"sp3"	11660	27580	150	662	691	237	34	161	161	205	415	202	65	8	0	404	400	121	30	70	70	81	139	171	95	66	0	1.500	1.606	1.542	1.566	1.948	2.017	0.575	180	1212	89	835	860	0.585	501	334	530	330	124370	72032	1.171	2.295	-100	0	1
6	3	11	""	"sp3"	12060	27580	150	672	687	209	30	168	168	186	109	58	98	91	0	382	389	124	31	70	70	75	31	41	99	98	0	1.615	1.627	1.627	1.644	1.998	1.895	0.623	181	1211	93	816	838	0.692	504	312	519	319	124317	70387	4.596	10.129	0	0	0
6	4	11	""	"sp3"	12460	27580	160	694	702	214	30	166	166	188	126	67	98	93	0	394	393	106	26	70	70	75	55	73	98	98	0	1.630	1.659	1.652	1.599	1.753	2.086	0.610	191	1491	90	852	859	0.705	528	324	536	323	134134	75107	4.079	5.782	0	0	0
6	5	11	""	"tgfb1"	12860	27580	130	814	780	401	51	165	165	187	106	56	88	77	0	958	830	482	58	71	71	75	32	42	96	93	0	0.732	0.810	0.833	0.867	1.816	0.811	0.818	153	871	95	1536	1374	-0.450	649	887	615	759	119378	126973	5.594	23.594	0	0	0
6	6	11	""	"tgfb1"	13270	27580	140	907	853	388	45	165	165	207	366	176	75	50	0	993	890	445	50	69	69	78	74	94	96	94	0	0.803	0.838	0.859	0.810	1.859	0.842	0.758	156	1112	95	1666	1509	-0.317	742	924	688	821	133007	138909	1.765	10.973	0	0	0
6	7	11	""	"tgfb1"	13660	27580	150	891	898	411	45	174	174	212	217	102	87	74	0	1009	864	463	53	69	69	77	54	70	95	89	0	0.763	0.911	0.897	1.013	2.546	0.951	0.682	169	1217	86	1657	1519	-0.390	717	940	724	795	151758	145998	3.161	14.574	0	0	0
6	8	11	""	"tgfb1"	14070	27580	140	839	767	384	50	163	163	183	102	55	84	79	0	993	884	465	52	69	69	74	32	43	98	95	0	0.732	0.741	0.778	0.765	2.331	0.755	0.773	161	1103	94	1600	1419	-0.450	676	924	604	815	123450	142339	5.725	25.313	0	0	0
6	9	11	""	"pnp"	14470	27580	130	1902	1928	408	21	174	174	200	185	92	100	100	0	1005	1036	205	19	70	70	78	51	65	100	100	0	1.848	1.816	1.789	1.802	1.316	1.880	0.896	140	888	91	2663	2720	0.886	1728	935	1754	966	269935	145033	9.341	18.784	0	0	0
6	10	11	""	"pnp"	14860	27590	130	2011	2065	427	20	167	167	190	111	58	100	100	0	1070	1062	211	19	71	71	86	208	241	100	99	0	1.846	1.915	1.929	1.916	1.287	1.856	0.681	142	886	89	2843	2889	0.884	1844	999	1898	991	293213	150781	16.892	4.692	0	0	0
6	11	11	""	"pnp"	15260	27590	130	2063	2064	466	22	174	174	199	136	68	100	100	0	1091	1114	214	19	69	69	78	48	61	100	100	0	1.848	1.809	1.801	1.789	1.313	1.879	0.905	143	885	98	2911	2935	0.886	1889	1022	1890	1045	295142	159302	13.713	21.583	0	0	0
6	12	11	""	"pnp"	15670	27580	130	2007	2037	510	25	140	140	155	85	54	100	100	0	1096	1077	254	23	67	67	69	22	31	100	100	0	1.814	1.878	1.931	1.902	1.445	1.935	0.897	134	894	90	2896	2907	0.859	1867	1029	1897	1010	272944	144263	22.141	45.818	0	0	0
6	13	11	""	"timp2"	16060	27580	90	598	612	187	30	154	154	164	82	50	98	95	0	406	401	123	30	72	72	74	22	29	100	100	0	1.329	1.392	1.396	1.335	1.922	1.543	0.660	74	374	89	778	787	0.410	444	334	458	329	45258	29703	5.463	14.864	0	0	0
6	14	11	""	"timp2"	16460	27580	90	607	647	236	36	151	151	163	83	50	96	93	0	387	402	134	33	66	66	69	26	37	100	100	0	1.421	1.476	1.519	1.395	1.847	1.718	0.636	80	363	87	777	832	0.507	456	321	496	336	51768	32140	5.831	12.808	0	0	0
6	15	11	""	"timp2"	16860	27580	90	529	554	215	38	140	140	159	97	61	98	83	0	318	338	146	43	65	65	69	26	37	100	97	0	1.538	1.516	1.518	1.560	2.055	1.682	0.579	80	367	80	642	687	0.621	389	253	414	273	44341	27076	4.072	10.346	0	0	0
6	16	11	""	"timp2"	17260	27570	90	552	561	200	35	145	145	152	76	50	98	96	0	374	380	137	36	66	66	68	20	29	98	98	0	1.321	1.325	1.302	1.290	1.973	1.519	0.596	81	367	86	715	730	0.402	407	308	416	314	45423	30781	5.382	15.600	0	0	0
6	17	11	""	"sp5"	17660	27570	150	152	175	112	64	147	147	164	99	60	17	7	0	64	68	29	42	69	69	75	54	72	1	0	0	-1.000	-28.000	2.565	2.725	3.474	4.593	0.054	156	1272	100	0	27	Error	5	-5	28	-1	27300	10594	0.111	-0.130	-100	0	1
6	18	11	""	"sp5"	18060	27570	150	132	146	88	60	138	138	153	95	62	10	1	0	62	67	35	52	66	66	71	35	49	4	0	0	1.500	8.000	3.412	3.224	3.384	11.176	0.043	156	1272	100	-10	9	0.585	-6	-4	8	1	22819	10452	-0.074	-0.114	-100	0	1
6	19	11	""	"sp5"	18460	27570	150	145	158	94	59	144	144	166	217	130	1	0	0	68	70	24	34	64	64	71	49	69	3	1	0	0.250	2.333	3.471	3.085	4.428	5.722	0.613	156	1272	100	5	20	-2.000	1	4	14	6	24628	10983	-0.037	-0.020	-100	0	1
6	20	11	""	"sp5"	18860	27570	150	132	141	83	58	143	143	156	78	50	9	3	0	61	65	24	36	63	63	68	49	72	2	1	0	5.500	-1.000	3.190	3.313	3.271	5.723	0.008	156	1272	100	-13	0	2.459	-11	-2	-2	2	22034	10117	-0.192	-0.061	-100	0	1
7	1	1	""	"sp4"	2300	32550	130	896	918	253	27	157	157	169	101	59	100	100	0	494	497	127	25	69	69	74	34	45	100	100	0	1.739	1.778	1.833	1.751	1.545	1.985	0.741	129	899	93	1164	1189	0.798	739	425	761	428	118447	64100	7.416	12.441	0	0	0
7	2	1	""	"sp4"	2700	32540	130	889	906	274	30	153	153	176	135	76	99	99	0	493	493	137	27	71	71	76	51	67	100	100	0	1.744	1.784	1.681	1.762	1.671	2.020	0.698	132	896	96	1158	1175	0.802	736	422	753	422	119619	65105	5.407	8.176	0	0	0
7	3	1	""	"sp4"	3090	32550	150	795	903	479	53	155	155	174	120	68	100	100	0	481	519	288	55	71	71	76	40	52	100	98	0	1.561	1.670	1.667	1.704	1.630	1.801	0.785	146	1246	83	1050	1196	0.642	640	410	748	448	131784	75818	6.075	11.075	0	0	0
7	4	1	""	"sp4"	3480	32560	150	852	896	353	39	156	156	176	136	77	100	98	0	484	624	1465	234	71	71	78	74	94	99	97	0	1.685	1.338	1.680	1.691	1.787	0.197	0.102	153	1239	91	1109	1293	0.753	696	413	740	553	137052	95437	5.294	7.378	0	0	0
7	5	1	""	"abp1"	3890	32550	150	342	358	204	56	151	151	170	102	60	72	45	0	151	170	101	59	71	71	75	32	42	78	64	0	2.388	2.091	2.400	2.441	3.837	3.951	0.243	84	1253	48	271	306	1.256	191	80	207	99	30094	14301	1.843	2.969	-100	0	1
7	6	1	""	"abp1"	4300	32550	130	307	366	438	119	150	150	166	95	57	75	36	0	156	174	121	69	68	68	73	52	71	71	37	0	1.784	2.038	1.579	1.559	3.562	4.098	0.470	69	921	71	245	322	0.835	157	88	216	106	25252	12034	2.105	1.942	-100	0	1
7	7	1	""	"abp1"	4690	32550	140	294	303	156	51	152	152	172	124	72	57	10	0	152	163	57	34	70	70	76	58	76	74	32	0	1.732	1.624	1.609	1.488	3.488	4.432	0.274	94	1118	65	224	244	0.792	142	82	151	93	28471	15315	1.056	1.500	-100	0	1
7	8	1	""	"abp1"	5100	32560	140	303	307	113	36	150	150	166	102	61	71	30	0	141	149	50	33	70	70	74	36	48	78	48	0	2.155	1.987	2.151	2.107	3.169	4.626	0.225	90	1129	52	224	236	1.108	153	71	157	79	27612	13389	1.382	2.083	-100	0	1
7	9	1	""	"ctss"	5490	32560	140	982	1101	506	45	161	161	179	126	70	99	97	0	536	629	336	53	69	69	86	315	366	75	31	0	1.758	1.679	1.713	1.756	1.630	1.603	0.792	137	1127	90	1288	1500	0.814	821	467	940	560	150801	86177	7.317	1.724	0	0	0
7	10	1	""	"ctss"	5900	32560	130	990	1128	761	67	156	156	174	104	59	100	100	0	554	636	480	75	71	71	76	53	69	100	99	0	1.727	1.720	1.711	1.725	1.560	1.711	0.870	128	900	94	1317	1537	0.788	834	483	972	565	144328	81452	9.173	10.566	0	0	0
7	11	1	""	"ctss"	6290	32550	130	917	1069	662	61	169	169	210	425	202	88	40	0	527	600	401	66	72	72	105	642	611	23	2	0	1.644	1.705	1.580	1.771	1.737	1.802	0.770	142	882	96	1203	1428	0.717	748	455	900	528	151733	85157	2.021	0.771	-100	0	1
7	12	1	""	"ctss"	6690	32550	130	941	1006	408	40	160	160	192	172	89	99	93	0	528	579	222	38	71	71	80	58	72	100	99	0	1.709	1.665	1.594	1.621	1.675	1.832	0.744	144	876	89	1238	1354	0.773	781	457	846	508	144934	83325	4.733	8.603	0	0	0
7	13	1	""	"actin"	7100	32540	140	17265	15972	4889	30	167	167	208	267	128	100	100	0	23651	21475	7149	33	70	70	80	49	61	100	100	0	0.725	0.738	0.728	0.766	1.389	0.727	0.978	166	1091	89	40679	37210	-0.464	17098	23581	15805	21405	2651294	3564773	59.041	436.633	0	0	0
7	14	1	""	"actin"	7490	32530	150	16643	13900	6473	46	164	164	215	465	216	100	97	0	23154	19240	9578	49	70	70	83	164	197	100	100	0	0.714	0.717	0.722	0.775	1.407	0.703	0.980	186	1195	92	39563	32906	-0.486	16479	23084	13736	19170	2585468	3578590	29.430	116.811	0	0	0
7	15	1	""	"actin"	7890	32530	140	16322	15310	4689	30	167	167	207	225	108	100	100	0	22952	21351	7191	33	73	73	84	78	92	100	100	0	0.706	0.712	0.708	0.736	1.303	0.700	0.983	168	1092	80	39034	36421	-0.502	16155	22879	15143	21278	2572084	3586917	67.124	272.654	0	0	0
7	16	1	""	"actin"	8290	32540	140	16704	16343	3371	20	161	161	194	176	90	100	100	0	23274	22810	4818	21	67	67	78	69	88	100	100	0	0.713	0.712	0.704	0.711	1.159	0.707	0.984	162	1102	86	39750	38925	-0.488	16543	23207	16182	22743	2647607	3695232	91.756	329.449	0	0	0
7	17	1	""	"sp7"	8690	32540	130	812	825	266	32	156	156	193	350	181	91	42	0	491	495	143	28	70	70	85	320	376	78	6	0	1.558	1.574	1.605	1.539	1.759	1.764	0.722	142	880	89	1077	1094	0.640	656	421	669	425	117220	70358	1.806	1.281	-100	0	1
7	18	1	""	"sp7"	9090	32540	130	864	895	269	30	155	155	168	101	60	99	99	0	554	539	128	23	68	68	72	30	41	100	100	0	1.459	1.571	1.500	1.516	1.573	1.746	0.766	126	902	90	1195	1211	0.545	709	486	740	471	112793	67949	7.198	15.567	0	0	0
7	19	1	""	"sp7"	9490	32530	130	899	897	251	27	159	159	196	525	267	79	9	0	541	554	147	26	67	67	82	232	282	96	52	0	1.561	1.515	1.522	1.492	1.507	1.739	0.802	139	885	94	1214	1225	0.642	740	474	738	487	124624	76983	1.335	2.034	-100	0	1
7	20	1	""	"sp7"	9890	32540	140	894	925	275	29	152	152	188	457	243	84	27	0	551	562	145	25	67	67	76	76	100	99	99	0	1.533	1.562	1.519	1.540	1.606	1.732	0.746	144	1124	93	1226	1268	0.616	742	484	773	495	133251	80995	1.613	6.395	0	0	0
7	1	2	""	"ara"	2290	32940	110	345	453	342	75	159	159	178	147	82	65	25	0	159	182	102	56	72	72	78	48	61	75	35	0	2.138	2.673	2.860	2.743	2.756	3.292	0.390	20	650	65	273	404	1.096	186	87	294	110	9051	3648	1.871	2.167	-100	0	1
7	2	2	""	"ara"	2690	32950	150	183	196	91	46	155	155	172	101	58	21	6	0	108	113	45	39	76	76	80	31	38	50	23	0	0.875	1.108	1.833	1.740	3.837	12.206	0.023	156	1272	100	60	78	-0.193	28	32	41	37	30638	17578	0.238	1.065	-100	0	1
7	3	2	""	"ara"	3100	32960	80	192	229	169	73	164	164	179	107	59	26	7	0	108	126	55	43	90	90	98	40	40	44	21	0	1.556	1.806	2.375	2.840	6.112	6.989	0.118	52	340	100	46	101	0.638	28	18	65	36	11927	6567	0.467	0.700	-100	0	1
7	4	2	""	"ara"	3480	32930	100	423	570	580	101	156	156	175	128	73	93	50	0	141	141	54	38	75	75	80	31	38	68	50	0	4.045	6.273	4.442	4.972	2.904	14.453	0.088	16	563	50	333	480	2.016	267	66	414	66	9118	2248	3.086	1.968	-50	0	0
7	5	2	""	"cxcl10"	3890	32950	140	638	662	201	30	159	159	181	123	67	98	93	0	331	337	103	30	73	73	80	58	72	99	96	0	1.857	1.905	1.921	1.894	1.759	2.246	0.643	183	1077	90	737	767	0.893	479	258	503	264	121225	61721	3.911	4.431	0	0	0
7	6	2	""	"cxcl10"	4300	32950	150	694	709	225	31	150	150	164	87	53	100	99	0	345	351	101	28	69	69	73	27	36	100	100	0	1.971	1.982	1.983	1.945	1.729	2.332	0.722	180	1212	90	820	841	0.979	544	276	559	282	127672	63145	6.264	10.296	0	0	0
7	7	2	""	"cxcl10"	4690	32960	160	606	638	227	35	152	152	170	99	58	98	91	0	324	338	136	40	69	69	72	29	40	99	98	0	1.780	1.807	1.950	1.816	1.841	2.088	0.624	190	1486	92	709	755	0.832	454	255	486	269	121279	64162	4.727	9.172	0	0	0
7	8	2	""	"cxcl10"	5090	32950	150	574	628	220	35	153	153	170	94	55	100	95	0	315	325	106	32	70	70	73	25	34	99	98	0	1.718	1.863	1.875	1.823	1.766	2.286	0.593	189	1199	88	666	730	0.781	421	245	475	255	118702	61399	4.872	10.080	0	0	0
7	9	2	""	"anxa4"	5490	32950	140	840	867	299	34	153	153	171	105	61	98	97	0	245	261	97	37	68	68	74	75	101	90	64	0	3.881	3.699	3.872	3.829	2.230	4.529	0.552	164	1100	91	864	907	1.956	687	177	714	193	142233	42736	6.629	2.493	0	0	0
7	10	2	""	"anxa4"	5890	32960	140	854	876	283	32	160	160	202	720	356	43	2	0	264	263	93	35	69	69	91	523	574	0	0	0	3.559	3.691	3.627	3.885	2.025	4.419	0.575	162	1101	86	889	910	1.831	694	195	716	194	141916	42572	0.936	0.329	-100	0	1
7	11	2	""	"anxa4"	6300	32950	140	855	880	277	31	165	165	189	139	73	99	95	0	253	255	88	34	71	71	75	53	70	93	82	0	3.791	3.886	3.942	4.033	1.876	3.971	0.634	163	1101	95	872	899	1.923	690	182	715	184	143409	41551	4.971	3.396	0	0	0
7	12	2	""	"anxa4"	6700	32950	150	802	842	292	34	160	160	181	110	60	99	97	0	227	247	99	40	68	68	73	33	45	98	91	0	4.038	3.810	3.773	4.027	1.935	4.488	0.602	174	1218	90	801	861	2.014	642	159	682	179	146426	43036	6.009	5.273	0	0	0
7	13	2	""	"cxcl10-bis"	7090	32950	140	495	514	187	36	177	177	204	146	71	85	53	0	257	267	80	29	70	70	77	34	44	98	97	0	1.701	1.711	1.686	1.571	2.361	2.833	0.416	139	1129	86	505	534	0.766	318	187	337	197	71406	37093	2.123	5.588	0	0	0
7	14	2	""	"cxcl10-bis"	7490	32950	130	511	530	184	34	190	190	281	436	155	27	0	0	255	296	231	78	76	76	142	340	239	7	1	0	1.793	1.545	1.704	1.562	2.043	1.492	0.360	132	892	89	500	560	0.842	321	179	340	220	69931	39058	0.571	0.453	-100	0	1
7	15	2	""	"cxcl10-bis"	7900	32950	140	458	495	165	33	171	171	200	151	75	85	45	0	241	244	78	31	70	70	77	41	53	98	91	0	1.678	1.862	1.943	1.737	2.246	2.732	0.444	141	1123	87	458	498	0.747	287	171	324	174	69865	34442	1.954	4.073	-100	0	1
7	16	2	""	"cxcl10-bis"	8300	32960	140	449	481	205	42	170	170	199	195	97	70	27	0	209	231	111	48	69	69	77	54	70	93	66	0	1.993	1.920	2.041	1.832	2.535	3.377	0.534	148	1115	90	419	473	0.995	279	140	311	162	71209	34134	1.446	2.852	-100	0	1
7	17	2	""	"sp2"	8690	32940	130	7394	7163	1610	22	165	165	188	122	64	100	100	0	4032	3900	895	22	71	71	75	30	40	100	100	0	1.825	1.828	1.824	1.847	1.279	1.837	0.967	131	893	87	11190	10827	0.868	7229	3961	6998	3829	938327	510934	57.172	127.500	0	0	0
7	18	2	""	"sp2"	9090	32950	130	7563	7404	1681	22	177	177	222	204	91	100	100	0	4096	3978	954	23	74	74	89	104	116	100	100	0	1.836	1.851	1.828	1.877	1.291	1.852	0.971	129	899	93	11408	11131	0.877	7386	4022	7227	3904	955166	513196	35.206	37.394	0	0	0
7	19	2	""	"sp2"	9490	32950	140	7033	6174	2542	41	198	198	263	324	123	98	95	0	3815	3341	1512	45	78	78	108	256	237	90	87	0	1.829	1.831	1.833	2.041	1.755	1.809	0.969	161	1100	93	10572	9239	0.871	6835	3737	5976	3263	993971	537891	18.244	12.629	0	0	0
7	20	2	""	"sp2"	9890	32950	130	7504	7437	1760	23	179	179	218	171	78	100	100	0	4116	3960	1063	26	75	75	87	51	58	100	100	0	1.813	1.868	1.849	1.894	1.210	1.860	0.970	144	880	92	11366	11143	0.858	7325	4041	7258	3885	1070979	570309	42.216	75.941	0	0	0
7	1	3	""	"apc"	2290	33360	140	775	795	263	33	165	165	184	104	56	99	94	0	536	552	174	31	73	73	78	30	38	100	99	0	1.317	1.315	1.334	1.262	1.679	1.446	0.707	166	1098	89	1073	1109	0.397	610	463	630	479	131897	91615	5.875	15.800	0	0	0
7	2	3	""	"apc"	2690	33360	140	758	773	238	30	150	150	163	101	61	100	98	0	540	540	148	27	71	71	75	28	37	100	100	0	1.296	1.328	1.248	1.297	1.668	1.579	0.626	166	1098	95	1077	1092	0.374	608	469	623	469	128244	89672	6.040	16.607	0	0	0
7	3	3	""	"apc"	3100	33360	150	783	794	253	31	151	151	188	520	276	66	5	0	513	522	142	27	73	73	86	198	230	98	58	0	1.436	1.432	1.375	1.385	1.635	2.374	0.858	175	1217	95	1072	1092	0.522	632	440	643	449	138888	91431	1.165	2.202	-100	0	1
7	4	3	""	"apc"	3490	33360	160	741	765	261	34	154	154	173	106	61	99	97	0	517	524	152	29	75	75	80	41	51	100	100	0	1.328	1.361	1.311	1.316	1.721	1.518	0.682	182	1502	92	1029	1060	0.409	587	442	611	449	139235	95440	5.585	10.829	0	0	0
7	5	3	""	"cxcl11"	3880	33360	110	404	391	110	28	160	160	181	113	62	78	57	0	167	199	87	43	78	78	84	45	53	82	46	0	2.742	1.909	2.374	2.174	2.935	3.099	0.258	28	624	66	333	352	1.455	244	89	231	121	10948	5559	1.858	2.556	-100	0	1
7	6	3	""	"cxcl11"	4270	33360	100	358	362	88	24	171	171	194	106	54	82	29	0	141	156	58	37	78	78	81	32	39	80	46	0	2.968	2.449	2.584	2.698	2.636	6.229	0.075	41	510	37	250	269	1.569	187	63	191	78	14838	6386	1.585	2.344	-100	0	1
7	7	3	""	"cxcl11"	4700	33350	110	341	342	55	16	163	163	173	90	52	95	45	0	143	155	66	42	75	75	80	33	41	70	50	0	2.618	2.237	2.868	3.047	3.564	6.191	0.056	20	626	20	246	259	1.388	178	68	179	80	6845	3105	1.878	2.273	-100	0	1
7	8	3	""	"cxcl11"	5110	33370	110	352	366	146	39	156	156	178	95	53	86	52	0	136	148	48	32	71	71	76	31	40	86	52	0	3.015	2.727	3.411	2.992	2.425	6.421	0.088	36	603	37	261	287	1.592	196	65	210	77	13168	5336	1.979	2.323	0	0	0
7	9	3	""	"arg2"	5490	33350	150	169	186	106	56	150	150	169	100	59	19	4	0	113	117	43	36	68	68	74	42	56	53	12	0	0.422	0.735	1.586	1.402	3.760	4.233	0.106	156	1272	100	64	85	-1.245	19	45	36	49	29016	18217	0.170	1.024	-100	0	1
7	10	3	""	"arg2"	5890	33350	150	194	201	84	41	147	147	184	670	364	0	0	0	104	106	35	33	68	68	87	487	559	0	0	0	1.306	1.421	2.437	1.760	4.311	17.127	0.017	156	1272	100	83	92	0.385	47	36	54	38	31291	16531	0.025	0.039	-100	0	1
7	11	3	""	"arg2"	6290	33330	90	325	358	84	23	150	150	167	94	56	100	50	0	118	146	52	35	72	72	80	36	45	60	40	0	3.804	2.811	3.592	3.280	2.185	9.517	0.032	10	425	30	221	282	1.928	175	46	208	74	3579	1459	2.032	1.833	-100	0	1
7	12	3	""	"arg2"	6720	33320	80	357	445	189	42	160	160	173	92	53	100	55	0	153	167	49	29	81	81	87	37	42	88	33	0	2.736	3.314	2.875	3.269	1.639	8.643	0.089	9	356	25	269	371	1.452	197	72	285	86	4004	1503	2.957	2.162	-100	0	1
7	13	3	""	"cxcl5"	7090	33360	140	532	542	180	33	177	177	204	188	92	82	44	0	283	302	114	37	77	77	88	100	113	90	52	0	1.723	1.622	1.662	1.633	2.523	1.903	0.599	161	1103	89	561	590	0.785	355	206	365	225	87268	48661	1.798	2.140	-100	0	1
7	14	3	""	"cxcl5"	7490	33360	170	537	567	249	43	173	173	229	541	236	21	0	0	270	302	141	46	76	76	95	178	187	56	14	0	1.876	1.743	1.648	1.735	2.251	3.611	0.463	176	1646	91	558	620	0.908	364	194	394	226	99810	53234	0.625	1.163	-100	0	1
7	15	3	""	"cxcl5"	7890	33360	150	474	483	166	34	151	151	161	82	50	95	84	0	241	249	80	32	68	68	74	72	97	94	64	0	1.867	1.834	1.878	1.773	2.204	1.784	0.294	163	1225	91	496	513	0.901	323	173	332	181	78808	40535	3.927	2.431	0	0	0
7	16	3	""	"cxcl5"	8290	33350	150	449	450	168	37	154	154	194	534	275	5	0	0	228	240	83	34	70	70	86	240	279	20	0	0	1.867	1.741	1.856	1.674	2.168	2.213	0.940	175	1217	87	453	466	0.901	295	158	296	170	78692	41936	0.479	0.642	-100	0	1
7	17	3	""	"arhgef1"	8690	33350	140	1014	1040	324	31	162	162	188	153	81	100	97	0	819	835	258	30	69	69	78	76	97	99	98	0	1.136	1.146	1.167	1.153	1.678	1.224	0.753	160	1108	91	1602	1644	0.184	852	750	878	766	166391	133573	5.569	9.961	0	0	0
7	18	3	""	"arhgef1"	9090	33340	140	1052	1069	304	28	155	155	182	137	75	100	99	0	891	897	254	28	69	69	76	44	57	100	100	0	1.091	1.104	1.123	1.098	1.461	1.142	0.820	159	1109	90	1719	1742	0.126	897	822	914	828	170006	142698	6.474	18.659	0	0	0
7	19	3	""	"arhgef1"	9490	33350	140	1027	1083	341	31	183	183	248	291	117	99	82	0	911	921	262	28	75	75	155	1661	1071	0	0	0	1.010	1.064	1.059	1.071	1.770	1.299	0.808	161	1103	91	1680	1746	0.014	844	836	900	846	174413	148214	2.869	0.461	-100	0	1
7	20	3	""	"arhgef1"	9890	33350	140	1119	1139	396	34	177	177	228	221	96	99	96	0	881	892	230	25	79	79	97	122	125	99	98	0	1.175	1.183	1.118	1.160	1.568	1.339	0.708	159	1109	91	1744	1775	0.233	942	802	962	813	181105	141854	4.122	6.516	0	0	0
7	1	4	""	"cxcl9"	2290	33770	150	451	542	515	95	159	159	179	117	65	87	67	0	286	310	145	46	69	69	75	35	46	98	95	0	1.346	1.589	1.344	1.327	2.288	3.346	0.478	177	1211	87	509	624	0.429	292	217	383	241	95958	54806	3.103	6.714	0	0	0
7	2	4	""	"cxcl9"	2690	33770	150	423	434	173	39	157	157	201	641	318	3	0	0	275	290	94	32	71	71	83	261	314	30	0	0	1.304	1.265	1.243	1.208	2.270	2.469	0.901	172	1209	87	470	496	0.383	266	204	277	219	74666	49884	0.363	0.793	-100	0	1
7	3	4	""	"cxcl9"	3100	33760	150	432	453	171	37	157	157	180	147	81	79	45	0	275	291	97	33	73	73	77	44	57	98	95	0	1.361	1.358	1.397	1.301	2.392	2.171	0.431	168	1220	91	477	514	0.445	275	202	296	218	76132	48911	1.857	4.864	0	0	0
7	4	4	""	"cxcl9"	3500	33770	160	424	444	179	40	178	178	205	160	78	70	35	0	271	283	95	33	75	75	82	39	47	97	91	0	1.255	1.279	1.236	1.216	2.429	3.349	0.292	184	1493	93	442	474	0.328	246	196	266	208	81659	52051	1.494	5.154	-100	0	1
7	5	4	""	"arhj"	3900	33760	150	425	466	177	37	172	172	206	188	91	72	25	0	298	314	103	32	76	76	90	179	198	66	11	0	1.140	1.235	1.177	1.104	2.432	1.001	0.566	157	1228	93	475	532	0.189	253	222	294	238	73157	49230	1.383	1.251	-100	0	1
7	6	4	""	"arhj"	4290	33760	140	436	453	177	39	170	170	190	114	60	86	58	0	299	299	80	26	73	73	80	36	45	98	96	0	1.177	1.252	1.201	1.052	2.784	2.044	0.394	136	1132	79	492	509	0.235	266	226	283	226	61675	40712	2.307	6.083	0	0	0
7	7	4	""	"arhj"	4690	33760	140	452	468	178	38	163	163	180	103	57	86	70	0	290	306	102	33	73	73	85	201	236	55	6	0	1.332	1.309	1.279	1.139	2.550	1.824	0.409	144	1113	85	506	538	0.414	289	217	305	233	67399	44048	2.796	1.100	-100	0	1
7	8	4	""	"arhj"	5090	33760	160	390	413	161	38	169	169	197	167	84	67	23	0	274	287	94	32	75	75	81	47	58	98	92	0	1.111	1.151	1.088	1.065	2.198	3.101	0.292	168	1500	79	420	456	0.152	221	199	244	212	69441	48242	1.293	4.383	-100	0	1
7	9	4	""	"cxcr4"	5490	33760	140	375	389	140	35	166	166	186	112	60	80	45	0	164	167	57	34	70	70	76	50	65	76	45	0	2.223	2.299	2.368	2.274	2.679	4.311	0.281	131	1119	85	303	320	1.153	209	94	223	97	50950	21892	1.813	1.820	-100	0	1
7	10	4	""	"cxcr4"	5900	33760	130	375	390	141	36	157	157	176	106	60	83	51	0	152	167	65	38	72	72	76	29	38	88	65	0	2.725	2.453	2.756	2.686	2.774	4.465	0.258	134	885	81	298	328	1.446	218	80	233	95	52315	22356	2.019	3.138	0	0	0
7	11	4	""	"cxcr4"	6300	33760	140	367	400	205	51	160	160	176	94	53	85	55	0	154	159	62	38	69	69	75	48	64	74	44	0	2.435	2.667	2.597	2.605	2.660	4.492	0.305	154	1105	86	292	330	1.284	207	85	240	90	61607	24518	2.383	1.750	-100	0	1
7	12	4	""	"cxcr4"	6700	33760	150	364	388	150	38	159	159	177	93	52	82	54	0	152	156	54	34	71	71	75	26	34	86	70	0	2.531	2.694	2.746	2.687	2.757	4.755	0.283	146	1244	89	286	314	1.340	205	81	229	85	56683	22736	2.269	3.115	0	0	0
7	13	4	""	"atp2a3"	7090	33760	140	633	677	264	38	163	163	179	101	56	98	90	0	349	381	152	39	73	73	76	29	38	100	99	0	1.703	1.669	1.567	1.636	1.967	1.966	0.618	152	1116	91	746	822	0.768	470	276	514	308	102829	57870	4.931	10.517	0	0	0
7	14	4	""	"atp2a3"	7490	33750	150	587	617	228	36	154	154	167	94	56	99	91	0	337	361	146	40	69	69	74	29	39	100	98	0	1.616	1.586	1.587	1.587	1.907	1.802	0.617	168	1224	86	701	755	0.692	433	268	463	292	103580	60714	4.787	9.897	0	0	0
7	15	4	""	"atp2a3"	7890	33750	150	547	613	273	44	152	152	164	85	51	97	91	0	308	347	170	48	70	70	75	79	105	97	74	0	1.660	1.664	1.642	1.660	2.064	1.622	0.503	168	1222	84	633	738	0.731	395	238	461	277	102997	58282	5.282	3.443	0	0	0
7	16	4	""	"atp2a3"	8290	33750	150	484	510	211	41	152	152	173	207	119	73	33	0	299	324	143	44	67	67	75	80	106	93	72	0	1.431	1.393	1.405	1.377	2.224	1.840	0.490	174	1217	95	564	615	0.517	332	232	358	257	88733	56444	1.628	3.113	-100	0	1
7	17	4	""	"cyp1a1"	8690	33750	130	361	397	267	67	160	160	176	112	63	75	41	0	199	211	94	44	69	69	74	35	47	93	80	0	1.546	1.669	1.635	1.580	2.760	3.536	0.352	122	891	80	331	379	0.629	201	130	237	142	48385	25708	1.973	3.914	-100	0	1
7	18	4	""	"cyp1a1"	9090	33750	130	341	349	140	40	155	155	170	101	59	77	44	0	206	214	77	35	67	67	72	36	50	94	84	0	1.338	1.320	1.371	1.407	2.905	2.621	0.250	118	896	58	325	341	0.420	186	139	194	147	41167	25235	1.772	3.944	-100	0	1
7	19	4	""	"cyp1a1"	9490	33760	130	328	344	182	52	160	160	178	119	66	63	31	0	219	219	78	35	70	70	75	39	52	94	78	0	1.128	1.235	1.308	1.156	3.467	3.099	0.193	117	895	51	317	333	0.174	168	149	184	149	40260	25594	1.395	3.692	-100	0	1
7	20	4	""	"cyp1a1"	9890	33760	150	331	336	156	46	158	158	185	213	115	37	6	0	203	207	75	36	70	70	78	70	89	75	45	0	1.301	1.299	1.279	1.209	2.975	3.093	0.209	129	1256	68	306	315	0.380	173	133	178	137	43302	26712	0.709	1.843	-100	0	1
7	1	5	""	"auh"	2290	34160	150	2879	2893	642	22	165	165	187	118	63	100	100	0	1723	1712	404	23	70	70	75	35	46	100	100	0	1.642	1.661	1.679	1.672	1.302	1.684	0.926	179	1213	91	4367	4370	0.715	2714	1653	2728	1642	517845	306521	22.932	46.771	0	0	0
7	2	5	""	"auh"	2690	34170	150	3122	3117	718	23	162	162	177	110	62	100	100	0	1904	1873	395	21	70	70	74	28	37	100	100	0	1.614	1.639	1.612	1.639	1.260	1.678	0.924	186	1202	97	4794	4758	0.691	2960	1834	2955	1803	579790	348385	26.727	64.250	0	0	0
7	3	5	""	"auh"	3090	34170	150	2931	2913	539	18	164	164	186	103	55	100	100	0	1842	1814	390	21	72	72	76	29	38	100	100	0	1.563	1.578	1.569	1.592	1.294	1.583	0.926	183	1205	94	4537	4491	0.644	2767	1770	2749	1742	533092	332037	26.476	59.931	0	0	0
7	4	5	""	"auh"	3490	34170	150	3069	3016	676	22	172	172	197	114	57	100	100	0	1851	1816	377	20	78	78	83	37	44	100	100	0	1.634	1.636	1.630	1.630	1.263	1.662	0.934	185	1207	97	4670	4582	0.708	2897	1773	2844	1738	557922	335933	24.728	46.838	0	0	0
7	5	5	""	"cyp1b1"	3890	34170	130	318	421	744	176	167	167	185	105	56	65	28	0	166	191	186	97	74	74	79	32	40	85	68	0	1.641	2.171	1.736	1.718	3.573	4.158	0.699	111	858	19	243	371	0.715	151	92	254	117	46779	21196	2.248	3.500	-100	0	1
7	6	5	""	"cyp1b1"	4290	34160	140	362	374	135	36	168	168	192	128	66	78	23	0	160	174	71	40	72	72	78	39	50	82	60	0	2.205	2.020	2.198	2.127	3.315	4.570	0.222	73	1124	0	282	308	1.141	194	88	206	102	27313	12722	1.422	2.462	-100	0	1
7	7	5	""	"cyp1b1"	4690	34150	130	342	338	119	35	160	160	185	133	71	64	18	0	155	162	54	33	70	70	77	43	55	78	48	0	2.141	1.935	2.160	2.033	2.725	5.028	0.168	74	919	26	267	270	1.098	182	85	178	92	25018	11963	1.150	1.977	-100	0	1
7	8	5	""	"cyp1b1"	5100	34160	140	345	345	133	38	175	175	198	159	80	53	12	0	165	171	54	31	73	73	77	35	45	86	69	0	1.848	1.735	1.759	1.903	3.304	7.415	0.150	91	1129	54	262	268	0.886	170	92	170	98	31428	15522	0.925	2.686	-100	0	1
7	9	5	""	"sp1"	5500	34150	140	24866	24609	5606	22	176	176	211	245	116	100	100	0	10109	9918	2448	24	74	74	85	114	134	100	100	0	2.460	2.482	2.489	2.537	1.283	2.477	0.984	144	1124	90	34725	34277	1.299	24690	10035	24433	9844	3543747	1428140	99.584	86.254	0	0	0
7	10	5	""	"sp1"	5900	34140	140	26742	25179	6239	24	168	168	201	154	76	100	100	0	10558	9981	2578	25	73	73	81	46	56	100	100	0	2.534	2.524	2.532	2.559	1.179	2.521	0.989	141	1127	90	37059	34919	1.341	26574	10485	25011	9908	3550177	1407282	162.195	215.217	0	0	0
7	11	5	""	"sp1"	6300	34150	140	27204	26272	5521	21	176	176	194	120	61	100	100	0	10749	10492	2298	21	72	72	77	30	38	100	100	0	2.531	2.504	2.515	2.513	1.117	2.508	0.986	142	1126	96	37705	36516	1.340	27028	10677	26096	10420	3730662	1489806	217.317	347.167	0	0	0
7	12	5	""	"sp1"	6690	34150	140	28265	27403	5432	19	166	166	187	122	65	100	100	0	11338	11089	2350	21	71	71	76	33	43	100	100	0	2.494	2.472	2.472	2.490	1.151	2.471	0.987	150	1118	93	39366	38255	1.318	28099	11267	27237	11018	4110482	1663291	223.082	333.727	0	0	0
7	13	5	""	"bhlhb2"	7100	34160	140	985	1005	294	29	163	163	181	105	58	100	100	0	447	445	131	29	71	71	76	34	44	100	100	0	2.186	2.251	2.213	2.283	1.568	2.483	0.762	162	1102	96	1198	1216	1.128	822	376	842	374	162865	72072	7.848	10.853	0	0	0
7	14	5	""	"bhlhb2"	7490	34160	140	1021	1054	291	27	168	168	184	105	57	100	100	0	447	446	134	30	72	72	76	32	42	100	99	0	2.275	2.369	2.283	2.406	1.574	2.575	0.760	155	1109	90	1228	1260	1.186	853	375	886	374	163426	69094	8.286	11.563	0	0	0
7	15	5	""	"bhlhb2"	7890	34160	140	936	965	273	28	160	160	179	113	63	100	99	0	423	424	127	29	70	70	74	28	37	100	99	0	2.198	2.274	2.337	2.297	1.583	2.521	0.755	160	1108	90	1129	1159	1.136	776	353	805	354	154473	67918	6.956	12.500	0	0	0
7	16	5	""	"bhlhb2"	8290	34160	150	973	963	300	31	164	164	185	112	60	100	98	0	405	422	127	30	71	71	76	35	46	99	98	0	2.422	2.276	2.291	2.267	1.668	2.617	0.740	174	1216	82	1143	1150	1.276	809	334	799	351	167544	73501	6.946	9.886	0	0	0
7	17	5	""	"dbl"	8700	34150	150	525	568	240	42	158	158	173	104	60	97	86	0	356	365	98	26	68	68	72	27	37	100	100	0	1.274	1.380	1.271	1.279	1.925	1.998	0.498	187	1201	96	655	707	0.349	367	288	410	297	106262	68248	3.798	10.852	0	0	0
7	18	5	""	"dbl"	9090	34150	150	561	605	313	51	159	159	175	127	72	95	77	0	374	377	109	28	69	69	73	33	45	99	99	0	1.318	1.448	1.335	1.309	2.105	2.162	0.471	188	1197	94	707	754	0.398	402	305	446	308	113701	70889	3.386	9.212	0	0	0
7	19	5	""	"dbl"	9490	34140	150	550	572	182	31	167	167	193	146	75	95	70	0	374	388	108	27	73	73	80	59	73	100	97	0	1.272	1.286	1.336	1.212	1.892	1.567	0.601	185	1203	92	684	720	0.347	383	301	405	315	105852	71711	2.596	5.220	0	0	0
7	20	5	""	"dbl"	9900	34150	150	616	647	221	34	177	177	227	609	268	20	0	0	385	401	161	40	72	72	86	164	190	91	45	0	1.403	1.429	1.410	1.423	1.971	1.678	0.602	169	1217	95	752	799	0.489	439	313	470	329	109267	67762	0.690	1.921	-100	0	1
7	1	6	""	"blnk"	2300	34570	140	322	357	146	40	161	161	181	125	69	67	29	0	180	189	68	35	70	70	75	37	49	89	74	0	1.464	1.647	1.646	1.630	3.383	4.124	0.178	154	1108	81	271	315	0.550	161	110	196	119	55045	29096	1.408	3.081	-100	0	1
7	2	6	""	"blnk"	2700	34570	140	343	371	150	40	164	164	181	105	58	76	38	0	191	196	70	35	74	74	78	31	39	92	79	0	1.530	1.697	1.691	1.533	3.119	3.641	0.222	154	1105	85	296	329	0.614	179	117	207	122	57059	30212	1.810	3.806	-100	0	1
7	3	6	""	"blnk"	3090	34560	150	346	355	155	43	170	170	188	120	63	61	30	0	200	206	74	35	72	72	78	51	65	88	64	0	1.375	1.381	1.511	1.363	3.070	3.393	0.192	143	1241	83	304	319	0.459	176	128	185	134	50800	29446	1.392	2.510	-100	0	1
7	4	6	""	"blnk"	3500	34560	140	379	384	142	36	168	168	182	97	53	77	54	0	201	206	67	32	70	70	76	31	40	95	85	0	1.611	1.588	1.738	1.670	2.529	3.144	0.276	122	1088	37	342	352	0.688	211	131	216	136	46877	25176	2.082	4.194	0	0	0
7	5	6	""	"dck"	3890	34560	150	335	360	159	44	169	169	185	109	58	69	33	0	216	224	73	32	72	72	77	36	46	94	85	0	1.153	1.257	1.212	1.211	2.533	3.259	0.210	135	1246	68	310	343	0.205	166	144	191	152	48653	30291	1.606	4.083	-100	0	1
7	6	6	""	"dck"	4290	34570	140	322	381	425	111	171	171	199	243	122	23	5	0	223	267	409	153	70	70	76	36	47	94	84	0	0.987	1.066	1.031	0.991	2.964	1.128	0.748	147	1118	89	304	407	-0.019	151	153	210	197	55968	39289	0.749	5.306	-100	0	1
7	7	6	""	"dck"	4690	34570	130	325	329	127	38	162	162	189	311	164	14	0	0	234	241	84	34	72	72	118	1275	1080	0	0	0	1.006	0.988	0.947	1.000	2.928	1.996	0.226	134	886	78	325	336	0.009	163	162	167	169	44113	32238	0.450	0.096	-100	0	1
7	8	6	""	"dck"	5090	34560	150	336	352	154	43	170	170	189	105	55	68	38	0	227	237	98	41	72	72	77	31	40	94	85	0	1.071	1.103	1.157	1.205	3.346	2.621	0.172	139	1229	39	321	347	0.099	166	155	182	165	48892	32875	1.552	5.161	-100	0	1
7	9	6	""	"bnip3l"	5490	34560	140	1056	1232	573	46	168	168	188	183	97	99	95	0	379	427	185	43	72	72	78	45	57	98	98	0	2.893	2.997	2.887	2.939	1.728	3.375	0.767	159	1103	94	1195	1419	1.533	888	307	1064	355	195831	67911	5.705	7.756	0	0	0
7	10	6	""	"bnip3l"	5900	34560	140	1119	1258	517	41	179	179	208	169	81	100	100	0	380	423	184	43	73	73	87	179	205	83	37	0	3.062	3.083	3.133	3.198	1.624	3.338	0.765	160	1102	88	1247	1429	1.614	940	307	1079	350	201305	67752	6.213	1.877	0	0	0
7	11	6	""	"bnip3l"	6290	34570	140	1255	1331	496	37	173	173	195	121	62	100	100	0	402	429	162	37	72	72	77	30	38	99	98	0	3.279	3.244	3.177	3.369	1.717	3.530	0.791	161	1103	90	1412	1515	1.713	1082	330	1158	357	214238	69040	9.388	11.733	0	0	0
7	12	6	""	"bnip3l"	6700	34560	150	1161	1271	544	42	165	165	186	137	73	100	100	0	370	427	256	59	70	70	73	29	39	99	98	0	3.320	3.098	3.144	3.350	1.742	3.058	0.758	172	1220	92	1296	1463	1.731	996	300	1106	357	218551	73513	7.920	12.207	0	0	0
7	13	6	""	"ddx21"	7090	34550	140	7164	7158	1761	24	174	174	207	141	68	100	100	0	5714	5580	1340	24	75	75	83	57	68	100	100	0	1.240	1.269	1.255	1.269	1.184	1.269	0.968	173	1091	87	12629	12489	0.310	6990	5639	6984	5505	1238410	965355	49.298	96.439	0	0	0
7	14	6	""	"ddx21"	7500	34540	150	7567	7362	1769	24	177	177	194	121	62	100	100	0	5810	5767	1404	24	73	73	80	42	52	100	100	0	1.288	1.262	1.259	1.262	1.233	1.266	0.962	170	1222	96	13127	12879	0.365	7390	5737	7185	5694	1251487	980368	59.240	135.405	0	0	0
7	15	6	""	"ddx21"	7890	34550	150	7014	6799	1832	26	172	172	200	173	86	100	100	0	5392	5311	1367	25	71	71	79	52	65	100	100	0	1.286	1.265	1.255	1.256	1.166	1.271	0.973	177	1211	90	12163	11867	0.363	6842	5321	6627	5240	1203344	940101	38.145	100.615	0	0	0
7	16	6	""	"ddx21"	8300	34550	150	6530	6377	1904	29	167	167	196	270	137	100	100	0	5086	5028	1545	30	71	71	79	99	125	100	100	0	1.269	1.253	1.271	1.257	1.242	1.252	0.963	184	1204	96	11378	11167	0.344	6363	5015	6210	4957	1173337	925131	22.893	49.990	0	0	0
7	17	6	""	"ifi204"	8690	34550	150	632	647	227	35	158	158	180	122	67	97	87	0	272	277	87	31	70	70	75	36	48	98	96	0	2.347	2.362	2.372	2.283	2.222	3.025	0.570	172	1220	89	676	696	1.231	474	202	489	207	111203	47683	3.828	5.611	0	0	0
7	18	6	""	"ifi204"	9100	34550	140	668	665	195	29	155	155	167	88	52	99	97	0	277	291	91	31	69	69	72	28	38	100	98	0	2.466	2.297	2.325	2.314	1.849	2.779	0.586	162	1102	95	721	732	1.302	513	208	510	222	107799	47097	5.659	7.821	0	0	0
7	19	6	""	"ifi204"	9490	34550	150	650	694	260	37	168	168	189	135	71	98	85	0	302	307	96	31	72	72	76	30	39	99	98	0	2.096	2.238	2.198	2.214	2.071	3.029	0.545	167	1225	88	712	761	1.068	482	230	526	235	115918	51231	3.741	7.700	0	0	0
7	20	6	""	"ifi204"	9890	34550	150	653	683	218	31	165	165	184	120	65	98	91	0	277	290	94	32	72	72	78	35	44	98	96	0	2.380	2.376	2.407	2.402	1.861	2.962	0.635	174	1214	95	693	736	1.251	488	205	518	218	118864	50435	4.158	6.057	0	0	0
7	1	7	""	"poh1"	2300	34970	140	1218	1212	401	33	166	166	186	100	53	100	100	0	869	899	281	31	74	74	80	46	57	99	99	0	1.323	1.268	1.293	1.244	1.603	1.325	0.802	152	1116	97	1847	1871	0.404	1052	795	1046	825	184171	136606	10.260	17.804	0	0	0
7	2	7	""	"poh1"	2690	34970	130	1263	1237	307	24	175	175	197	116	58	100	100	0	868	863	200	23	72	72	78	35	44	100	100	0	1.367	1.343	1.381	1.330	1.423	1.398	0.844	143	885	98	1884	1853	0.451	1088	796	1062	791	176839	123368	8.966	22.429	0	0	0
7	3	7	""	"poh1"	3100	34970	140	1256	1249	353	28	205	205	432	1019	235	53	0	0	879	877	230	26	82	82	104	95	91	100	98	0	1.319	1.313	1.298	1.301	1.522	5.518	0.250	161	1097	93	1848	1839	0.399	1051	797	1044	795	201093	141232	0.802	8.137	0	0	0
7	4	7	""	"poh1"	3500	34960	150	1193	1641	3964	241	200	200	232	270	116	98	93	0	887	1356	4213	310	81	81	88	37	42	100	100	0	1.232	1.130	1.298	1.256	1.899	0.953	0.960	175	1206	87	1799	2716	0.301	993	806	1441	1275	287211	237244	5.219	34.270	0	0	0
7	5	7	""	"krt2-4"	3900	34950	130	6000	5928	1377	23	192	192	231	209	90	100	100	0	4944	4927	1273	25	77	77	86	50	58	100	100	0	1.193	1.183	1.166	1.193	1.222	1.170	0.956	141	883	92	10675	10586	0.255	5808	4867	5736	4850	835851	694739	27.258	96.820	0	0	0
7	6	7	""	"krt2-4"	4290	34950	130	6434	6190	1391	22	181	181	205	142	69	100	100	0	5503	5414	1082	19	73	73	78	39	50	100	100	0	1.152	1.125	1.134	1.115	1.195	1.134	0.963	137	887	93	11683	11350	0.204	6253	5430	6009	5341	848001	741756	42.148	136.821	0	0	0
7	7	7	""	"krt2-4"	4690	34940	130	6113	6092	1349	22	173	173	188	112	59	100	100	0	5243	5254	1239	23	73	73	78	35	44	100	100	0	1.149	1.142	1.153	1.148	1.192	1.138	0.960	143	881	95	11110	11100	0.200	5940	5170	5919	5181	871149	751268	52.714	147.886	0	0	0
7	8	7	""	"krt2-4"	5090	34950	140	5683	5624	1275	22	173	173	198	172	86	100	100	0	4881	4755	1057	22	70	70	78	38	48	100	100	0	1.145	1.164	1.157	1.162	1.205	1.166	0.954	152	1116	87	10321	10136	0.195	5510	4811	5451	4685	854818	722740	31.547	123.079	0	0	0
7	9	7	""	"sp8"	5500	34950	130	3020	3425	3953	115	173	173	205	215	104	100	100	0	1727	1768	701	39	73	73	82	116	141	100	99	0	1.721	1.919	1.709	1.749	1.339	3.498	0.665	134	894	86	4501	4947	0.783	2847	1654	3252	1695	458945	236974	14.977	14.534	0	0	0
7	10	7	""	"sp8"	5890	34940	120	3187	3157	666	21	170	170	194	125	64	100	100	0	1802	1809	417	23	71	71	78	35	44	100	100	0	1.743	1.719	1.727	1.734	1.269	1.729	0.947	121	787	93	4748	4725	0.802	3017	1731	2987	1738	381999	218851	23.704	49.457	0	0	0
7	11	7	""	"sp8"	6300	34950	130	3242	3158	691	21	174	174	191	108	56	100	100	0	1770	1770	380	21	73	73	77	28	36	100	100	0	1.808	1.758	1.781	1.750	1.256	1.788	0.935	129	899	96	4765	4681	0.854	3068	1697	2984	1697	407414	228290	27.472	60.464	0	0	0
7	12	7	""	"sp8"	6680	34940	130	3185	3185	678	21	164	164	189	115	60	100	100	0	1865	1852	393	21	71	71	77	43	55	100	100	0	1.684	1.696	1.701	1.694	1.239	1.714	0.941	133	895	97	4815	4802	0.752	3021	1794	3021	1781	423581	246372	26.052	41.279	0	0	0
7	13	7	""	"snk"	7100	34950	150	594	623	214	34	168	168	190	118	62	95	82	0	233	242	83	34	72	72	77	34	44	98	93	0	2.646	2.676	2.538	2.585	2.038	3.578	0.508	170	1218	83	587	625	1.404	426	161	455	170	105962	41110	3.669	4.853	0	0	0
7	14	7	""	"snk"	7490	34940	140	549	582	204	35	171	171	191	117	61	95	82	0	237	247	89	36	71	71	77	31	40	98	91	0	2.277	2.335	2.335	2.337	2.277	3.136	0.472	160	1099	81	544	587	1.187	378	166	411	176	93132	39468	3.342	5.484	0	0	0
7	15	7	""	"snk"	7890	34940	150	562	616	384	62	170	170	194	161	82	92	63	0	241	251	95	37	71	71	77	50	64	95	79	0	2.306	2.478	2.358	2.456	2.411	4.177	0.455	159	1233	85	562	626	1.205	392	170	446	180	97941	39862	2.621	3.480	0	0	0
7	16	7	""	"snk"	8290	34950	150	551	571	182	31	165	165	182	112	61	97	83	0	229	241	79	32	70	70	74	27	36	97	95	0	2.428	2.374	2.405	2.466	2.101	3.258	0.497	171	1221	91	545	577	1.280	386	159	406	171	97569	41176	3.473	6.185	0	0	0
7	17	7	""	"mmp13"	8690	34980	100	345	422	391	92	161	161	179	103	57	78	35	0	140	156	70	44	72	72	80	37	46	82	42	0	2.706	3.107	2.469	2.952	4.426	7.461	0.175	28	577	65	252	345	1.436	184	68	261	84	11817	4363	2.359	2.054	-100	0	1
7	18	7	""	"mmp13"	9100	34910	60	310	325	106	32	155	155	178	97	54	85	28	0	168	167	65	38	85	85	95	42	44	71	42	0	1.867	2.073	2.719	2.851	5.890	5.991	0.069	7	190	54	238	252	0.901	155	83	170	82	2272	1170	1.515	1.714	-100	0	1
7	19	7	""	"mmp13"	9460	34950	110	344	351	99	28	163	163	194	420	216	0	0	0	148	159	57	35	72	72	99	570	575	0	0	0	2.382	2.161	1.954	2.211	2.871	7.338	0.083	26	625	2	257	275	1.252	181	76	188	87	9129	4146	0.374	0.105	-100	0	1
7	20	7	""	"mmp13"	9890	34970	110	330	339	68	20	160	160	173	96	55	90	40	0	142	146	37	25	72	72	77	33	42	84	53	0	2.429	2.419	2.138	2.660	2.440	5.310	0.185	32	607	52	240	253	1.280	170	70	179	74	10842	4657	1.729	2.091	-100	0	1
7	1	8	""	"tnf rsf19"	2300	35370	140	581	596	199	33	165	165	184	118	64	96	82	0	383	398	111	27	71	71	76	33	43	100	100	0	1.333	1.318	1.297	1.241	1.816	1.616	0.606	169	1091	93	728	758	0.415	416	312	431	327	100805	67226	3.492	9.758	0	0	0
7	2	8	""	"tnf rsf19"	2700	35370	160	545	582	198	34	169	169	191	125	65	95	77	0	385	395	112	28	72	72	77	36	46	100	100	0	1.201	1.279	1.326	1.188	1.937	1.639	0.527	175	1509	95	689	736	0.264	376	313	413	323	101831	69101	3.128	8.833	0	0	0
7	3	8	""	"tnf rsf19"	3100	35370	160	562	579	204	35	172	172	196	145	73	92	72	0	366	373	119	31	71	71	78	44	56	100	98	0	1.322	1.348	1.281	1.302	1.933	1.900	0.466	166	1518	95	685	709	0.403	390	295	407	302	96104	61985	2.641	6.705	0	0	0
7	4	8	""	"tnf rsf19"	3500	35370	140	544	567	216	38	175	175	199	122	61	93	75	0	357	366	127	34	73	73	78	34	43	97	97	0	1.299	1.338	1.268	1.282	2.361	1.797	0.482	177	1083	83	653	685	0.377	369	284	392	293	100364	64842	3.016	8.471	0	0	0
7	5	8	""	"nqo1"	3900	35360	150	4105	4047	928	22	170	170	193	125	64	100	100	0	3223	3138	711	22	71	71	76	35	46	100	100	0	1.248	1.264	1.255	1.269	1.313	1.270	0.944	165	1227	94	7087	6944	0.320	3935	3152	3877	3067	667711	517754	30.832	87.486	0	0	0
7	6	8	""	"nqo1"	4300	35370	140	3962	3996	920	23	167	167	193	147	76	100	100	0	3073	3024	713	23	72	72	76	34	44	100	100	0	1.265	1.297	1.309	1.304	1.230	1.300	0.952	164	1104	96	6796	6781	0.339	3795	3001	3829	2952	655294	495854	25.871	86.706	0	0	0
7	7	8	""	"nqo1"	4700	35370	140	3804	3820	815	21	162	162	187	126	67	100	100	0	3009	2991	618	20	72	72	79	50	63	100	100	0	1.240	1.253	1.265	1.250	1.210	1.258	0.954	170	1098	96	6579	6577	0.310	3642	2937	3658	2919	649395	508542	28.833	58.240	0	0	0
7	8	8	""	"nqo1"	5100	35360	150	3953	3819	796	20	169	169	184	97	52	100	100	0	2950	2906	679	23	71	71	75	28	37	100	100	0	1.314	1.287	1.294	1.296	1.198	1.283	0.959	178	1214	90	6663	6485	0.394	3784	2879	3650	2835	679693	517209	37.474	101.107	0	0	0
7	9	8	""	"ifnar2c_2"	5500	35360	150	904	904	248	27	167	167	187	135	72	99	98	0	564	567	135	23	72	72	76	39	51	100	100	0	1.498	1.489	1.448	1.453	1.525	1.697	0.772	168	1224	96	1229	1232	0.583	737	492	737	495	151833	95248	5.311	12.590	0	0	0
7	10	8	""	"ifnar2c_2"	5900	35360	140	854	890	286	32	164	164	183	109	59	100	98	0	587	599	164	27	70	70	74	33	44	100	100	0	1.335	1.372	1.284	1.351	1.625	1.527	0.716	168	1093	93	1207	1255	0.417	690	517	726	529	149500	100652	6.486	15.909	0	0	0
7	11	8	""	"ifnar2c_2"	6300	35360	150	939	966	269	27	168	168	194	192	98	100	95	0	580	599	158	26	70	70	77	72	93	100	100	0	1.512	1.509	1.562	1.486	1.573	1.797	0.659	164	1228	96	1281	1327	0.596	771	510	798	529	158361	98215	4.021	7.250	0	0	0
7	12	8	""	"ifnar2c_2"	6700	35360	150	952	962	271	28	168	168	187	113	60	100	99	0	610	607	162	26	69	69	74	33	44	100	100	0	1.449	1.476	1.453	1.462	1.644	1.603	0.744	182	1210	97	1325	1332	0.535	784	541	794	538	175016	110453	6.858	16.152	0	0	0
7	13	8	""	"radixin"	7090	35350	150	847	888	270	30	166	166	189	137	72	100	96	0	710	709	180	25	70	70	79	106	134	100	99	0	1.064	1.130	1.097	1.094	1.598	1.235	0.729	202	1182	97	1321	1361	0.089	681	640	722	639	179398	143242	5.102	5.943	0	0	0
7	14	8	""	"radixin"	7490	35350	160	816	871	257	29	166	166	190	156	82	100	96	0	704	707	152	21	70	70	77	60	77	100	99	0	1.025	1.107	1.084	1.069	1.512	0.993	0.617	196	1488	95	1284	1342	0.036	650	634	705	637	170811	138626	4.365	10.500	0	0	0
7	15	8	""	"radixin"	7900	35350	160	899	950	306	32	163	163	181	121	66	100	100	0	725	733	162	22	69	69	73	31	42	100	100	0	1.122	1.185	1.110	1.152	1.516	1.312	0.750	196	1488	96	1392	1451	0.166	736	656	787	664	186235	143651	6.355	21.290	0	0	0
7	16	8	""	"radixin"	8300	35350	160	877	864	240	27	165	165	184	117	63	100	99	0	718	719	173	24	70	70	74	29	39	100	100	0	1.099	1.077	1.077	1.054	1.545	1.150	0.774	210	1470	95	1360	1348	0.136	712	648	699	649	181502	150994	5.812	22.241	0	0	0
7	17	8	""	"lrp1"	8690	35350	150	2433	2431	515	21	157	157	170	93	54	100	100	0	1760	1743	354	20	68	68	72	30	41	100	100	0	1.345	1.358	1.361	1.360	1.285	1.376	0.925	203	1185	95	3968	3949	0.428	2276	1692	2274	1675	493474	353916	24.312	55.700	0	0	0
7	18	8	""	"lrp1"	9090	35350	160	2608	2598	598	23	160	160	171	84	49	100	100	0	1906	1918	379	19	69	69	72	25	34	100	100	0	1.333	1.319	1.346	1.305	1.272	1.344	0.931	207	1477	94	4285	4287	0.415	2448	1837	2438	1849	537835	397077	28.893	73.840	0	0	0
7	19	8	""	"lrp1"	9490	35350	160	2594	2579	541	20	154	154	169	94	55	100	100	0	1886	1886	383	20	69	69	73	28	38	100	100	0	1.343	1.335	1.341	1.335	1.267	1.347	0.935	211	1473	93	4257	4242	0.425	2440	1817	2425	1817	544192	397857	25.638	64.750	0	0	0
7	20	8	""	"lrp1"	9890	35350	160	2631	2592	495	19	155	155	170	92	54	100	100	0	1896	1868	340	18	71	71	74	30	40	100	100	0	1.357	1.356	1.355	1.354	1.258	1.367	0.939	202	1482	92	4301	4234	0.440	2476	1825	2437	1797	523561	377273	26.326	59.800	0	0	0
7	1	9	""	"star"	2290	35760	140	494	527	339	64	165	165	181	103	56	95	78	0	307	323	109	33	71	71	76	32	42	100	99	0	1.394	1.437	1.284	1.317	1.954	2.736	0.367	161	1103	86	565	614	0.479	329	236	362	252	84908	52060	3.359	7.719	0	0	0
7	2	9	""	"star"	2700	35760	150	470	484	169	34	162	162	182	129	70	89	61	0	310	317	106	33	71	71	77	41	53	99	93	0	1.289	1.309	1.319	1.276	2.135	1.780	0.470	160	1230	94	547	568	0.366	308	239	322	246	77371	50702	2.341	5.854	0	0	0
7	3	9	""	"star"	3100	35760	140	483	487	169	34	173	173	201	160	79	82	45	0	296	310	94	30	72	72	77	38	49	99	96	0	1.384	1.319	1.222	1.215	2.196	2.090	0.391	160	1101	89	534	552	0.469	310	224	314	238	77952	49581	1.788	6.132	0	0	0
7	4	9	""	"star"	3500	35760	150	462	487	184	37	175	175	201	144	71	82	50	0	280	287	90	31	74	74	82	63	76	97	84	0	1.393	1.465	1.321	1.261	2.596	2.105	0.456	172	1217	95	493	525	0.478	287	206	312	213	83689	49322	1.986	3.254	0	0	0
7	5	9	""	"mnt"	3900	35760	140	1593	1590	391	24	175	175	200	141	70	100	100	0	1531	1482	328	22	76	76	82	34	41	100	100	0	0.975	1.006	0.971	1.000	1.303	1.026	0.893	166	1098	94	2873	2821	-0.037	1418	1455	1415	1406	263864	245973	9.858	41.176	0	0	0
7	6	9	""	"mnt"	4300	35760	140	1617	1650	453	27	166	166	187	133	71	100	100	0	1475	1481	302	20	72	72	78	44	56	100	100	0	1.034	1.053	1.026	1.027	1.350	1.099	0.873	162	1106	96	2854	2893	0.048	1451	1403	1484	1409	267274	239922	11.000	31.886	0	0	0
7	7	9	""	"mnt"	4700	35750	140	1563	1556	391	25	168	168	190	128	67	100	100	0	1466	1456	306	21	70	70	78	60	76	100	100	0	0.999	1.001	0.977	0.985	1.388	1.028	0.873	158	1110	89	2791	2774	-0.001	1395	1396	1388	1386	245888	230044	10.672	22.967	0	0	0
7	8	9	""	"mnt"	5100	35760	150	1597	1575	402	25	171	171	188	104	55	100	100	0	1476	1434	308	21	72	72	76	31	40	100	100	0	1.016	1.031	1.030	1.018	1.355	1.056	0.896	171	1221	96	2830	2766	0.023	1426	1404	1404	1362	269280	245225	13.337	43.806	0	0	0
7	9	9	""	"vig1"	5500	35760	140	5352	5395	1345	24	161	161	182	113	62	100	100	0	3173	3167	843	26	71	71	77	49	63	100	100	0	1.673	1.691	1.718	1.698	1.203	1.693	0.959	166	1098	95	8293	8330	0.742	5191	3102	5234	3096	895528	525670	46.133	63.061	0	0	0
7	10	9	""	"vig1"	5900	35750	140	5914	5808	1168	20	167	167	187	110	58	100	100	0	3376	3431	704	20	72	72	78	40	51	100	100	0	1.739	1.679	1.649	1.677	1.209	1.688	0.963	166	1102	93	9051	9000	0.798	5747	3304	5641	3359	964184	569540	51.100	83.825	0	0	0
7	11	9	""	"vig1"	6300	35750	140	5970	5924	1358	22	165	165	183	107	58	100	100	0	3336	3358	731	21	71	71	76	33	43	100	100	0	1.778	1.752	1.754	1.747	1.185	1.769	0.964	167	1097	95	9070	9046	0.830	5805	3265	5759	3287	989239	560869	53.654	99.455	0	0	0
7	12	9	""	"vig1"	6700	35750	140	5736	5832	1309	22	157	157	178	110	61	100	100	0	3225	3270	759	23	69	69	74	29	39	100	100	0	1.768	1.773	1.776	1.779	1.187	1.781	0.964	172	1092	94	8735	8876	0.822	5579	3156	5675	3201	1003166	562500	51.400	110.207	0	0	0
7	13	9	""	"pdcd2"	7100	35760	150	1868	1861	509	27	156	156	174	101	58	100	100	0	810	803	211	26	68	68	72	27	37	100	100	0	2.307	2.320	2.246	2.328	1.445	2.451	0.859	179	1213	97	2454	2440	1.206	1712	742	1705	735	333122	143751	16.703	27.074	0	0	0
7	14	9	""	"pdcd2"	7490	35760	150	1879	1852	409	22	167	167	183	127	69	100	100	0	871	869	201	23	71	71	76	44	57	100	100	0	2.140	2.112	2.151	2.115	1.364	2.201	0.877	172	1220	90	2512	2483	1.098	1712	800	1685	798	318603	149474	13.142	18.023	0	0	0
7	15	9	""	"pdcd2"	7890	35760	150	1862	1897	442	23	159	159	179	107	59	100	100	0	860	864	204	23	70	70	76	36	47	100	100	0	2.156	2.189	2.151	2.190	1.332	2.266	0.888	179	1213	91	2493	2532	1.108	1703	790	1738	794	339509	154726	16.056	21.889	0	0	0
7	16	9	""	"pdcd2"	8300	35750	150	1957	1945	473	24	162	162	180	119	66	100	100	0	915	910	195	21	69	69	78	91	116	100	100	0	2.122	2.120	2.057	2.106	1.374	2.182	0.862	185	1207	97	2641	2624	1.085	1795	846	1783	841	359805	168385	14.832	9.143	0	0	0
7	17	9	""	"il17r"	8700	35750	150	8426	8382	1734	20	161	161	183	161	87	100	100	0	6711	6601	1539	23	70	70	76	43	56	100	100	0	1.245	1.259	1.261	1.276	1.244	1.250	0.971	180	1212	95	14906	14752	0.316	8265	6641	8221	6531	1508699	1188149	50.925	151.744	0	0	0
7	18	9	""	"il17r"	9100	35750	150	8405	8170	1686	20	160	160	177	102	57	100	100	0	6744	6623	1332	20	69	69	74	32	43	100	100	0	1.235	1.222	1.217	1.226	1.279	1.225	0.969	185	1203	95	14920	14564	0.305	8245	6675	8010	6554	1511453	1225253	78.363	204.656	0	0	0
7	19	9	""	"il17r"	9500	35750	150	8601	8333	1725	20	154	154	171	134	78	100	100	0	6919	6794	1324	19	68	68	73	57	78	100	100	0	1.233	1.216	1.227	1.214	1.203	1.221	0.972	183	1209	97	15298	14905	0.302	8447	6851	8179	6726	1525021	1243390	60.910	117.912	0	0	0
7	20	9	""	"il17r"	9900	35750	150	8322	8195	1558	19	151	151	164	86	52	100	100	0	6919	6778	1349	19	69	69	74	29	39	100	100	0	1.193	1.199	1.185	1.206	1.239	1.199	0.965	189	1199	96	15021	14753	0.255	8171	6850	8044	6709	1548892	1281096	93.384	231.172	0	0	0
7	1	10	""	"sp6"	2300	36160	150	11458	10924	2639	24	168	168	186	110	59	100	100	0	5849	5683	1474	25	71	71	77	37	48	100	100	0	1.954	1.917	1.927	1.936	1.187	1.917	0.974	178	1214	90	17068	16368	0.966	11290	5778	10756	5612	1944529	1011608	97.618	151.514	0	0	0
7	2	10	""	"sp6"	2690	36160	150	11176	11299	2027	17	170	170	184	102	55	100	100	0	5961	5895	1150	19	72	72	76	29	38	100	100	0	1.869	1.911	1.886	1.924	1.206	1.916	0.973	176	1216	85	16895	16952	0.902	11006	5889	11129	5823	1988597	1037582	108.971	200.655	0	0	0
7	3	10	""	"sp6"	3100	36160	150	11816	11871	2045	17	173	173	190	106	55	100	100	0	6209	6169	1307	21	73	73	77	32	41	100	100	0	1.897	1.919	1.909	1.954	1.245	1.910	0.974	174	1218	92	17779	17794	0.924	11643	6136	11698	6096	2065594	1073319	110.198	190.375	0	0	0
7	4	10	""	"sp6"	3500	36160	150	12790	12519	2404	19	176	176	194	104	53	100	100	0	6505	6490	1301	20	75	75	81	39	48	100	100	0	1.962	1.924	1.930	1.929	1.148	1.927	0.978	185	1203	94	19044	18758	0.972	12614	6430	12343	6415	2316055	1200719	118.510	164.333	0	0	0
7	5	10	""	"rpl44"	3890	36160	150	48280	48244	8503	17	177	177	199	131	65	100	100	1	22067	22356	4612	20	74	74	81	44	54	100	100	0	2.187	2.157	2.168	2.179	1.163	2.145	0.988	197	1191	94	70096	70349	1.129	48103	21993	48067	22282	9504111	4404063	366.756	506.250	0	0	0
7	6	10	""	"rpl44"	4300	36160	160	50257	50073	8076	16	171	171	202	183	90	100	100	1	22949	23005	4192	18	74	74	81	43	53	100	100	0	2.190	2.176	2.176	2.187	1.112	2.169	0.991	202	1482	94	72961	72833	1.131	50086	22875	49902	22931	10114759	4647072	272.519	533.116	0	0	0
7	7	10	""	"rpl44"	4700	36160	160	51493	51506	8098	15	167	167	201	214	106	100	100	3	23788	23951	4213	17	75	75	85	119	140	100	100	0	2.164	2.150	2.160	2.158	1.116	2.145	0.989	203	1481	96	75039	75215	1.114	51326	23713	51339	23876	10455670	4862040	239.743	200.555	0	0	0
7	8	10	""	"rpl44"	5100	36160	160	53111	52945	8874	16	179	179	206	278	134	100	100	4	24380	24423	4818	19	75	75	85	66	77	100	100	0	2.178	2.167	2.170	2.197	1.197	2.156	0.989	208	1476	96	77237	77114	1.123	52932	24305	52766	24348	11012486	5080012	189.709	368.758	0	0	0
7	9	10	""	"mdm2"	5500	36150	150	358	369	134	36	165	165	210	605	288	0	0	0	287	287	93	32	71	71	80	105	131	89	50	0	0.894	0.944	0.954	0.943	2.635	2.112	0.252	165	1220	87	409	420	-0.162	193	216	204	216	60896	47302	0.263	1.971	-100	0	1
7	10	10	""	"mdm2"	5890	36150	160	368	395	211	53	170	170	192	154	80	63	21	0	293	301	93	30	72	72	80	108	135	90	51	0	0.896	0.983	0.946	0.935	2.708	1.386	0.506	177	1506	83	419	454	-0.158	198	221	225	229	69893	53327	1.318	2.046	-100	0	1
7	11	10	""	"mdm2"	6300	36150	150	375	383	131	34	168	168	195	163	83	62	18	0	306	310	94	30	71	71	77	55	71	98	93	0	0.881	0.900	0.995	0.855	2.317	1.833	0.264	179	1208	81	442	454	-0.183	207	235	215	239	68529	55438	1.153	4.236	-100	0	1
7	12	10	""	"mdm2"	6690	36150	150	361	379	145	38	168	168	188	109	57	78	42	0	306	318	86	27	71	71	78	47	60	99	98	0	0.821	0.854	0.836	0.764	2.398	1.286	0.320	183	1208	91	428	458	-0.285	193	235	211	247	69368	58146	1.752	5.106	0	0	0
7	13	10	""	"tdo"	7100	36150	140	846	884	330	37	161	161	179	103	57	100	98	0	581	588	201	34	69	69	74	31	41	99	98	0	1.338	1.393	1.369	1.374	1.694	1.543	0.740	155	1113	91	1197	1242	0.420	685	512	723	519	136996	91182	6.845	16.581	0	0	0
7	14	10	""	"tdo"	7500	36140	130	902	901	257	28	168	168	185	123	66	100	98	0	573	580	139	23	70	70	75	35	46	100	100	0	1.459	1.437	1.430	1.397	1.545	1.585	0.752	146	878	96	1237	1243	0.545	734	503	733	510	131578	84752	5.821	14.429	0	0	0
7	15	10	""	"tdo"	7890	36140	140	879	890	248	27	157	157	173	96	55	100	99	0	561	586	139	23	69	69	73	25	34	100	100	0	1.467	1.418	1.410	1.378	1.559	1.535	0.776	151	1113	89	1214	1250	0.553	722	492	733	517	134327	88519	7.469	20.520	0	0	0
7	16	10	""	"tdo"	8300	36140	140	801	834	279	33	159	159	177	103	58	100	98	0	569	573	160	27	69	69	75	38	50	98	98	0	1.284	1.339	1.270	1.316	1.646	1.485	0.748	166	1098	94	1142	1179	0.361	642	500	675	504	138501	95187	6.379	13.105	0	0	0
7	17	10	""	"buffer"	8690	36150	150	168	180	85	47	157	157	215	788	366	0	0	0	73	78	32	41	71	71	115	1170	1017	0	0	0	5.500	3.286	3.302	3.806	4.173	0.624	0.838	156	1272	100	13	30	2.459	11	2	23	7	28146	12154	-0.044	-0.032	-100	0	1
7	18	10	""	"buffer"	9090	36150	150	172	195	116	59	158	158	177	108	61	18	6	0	74	80	32	40	70	70	75	31	41	18	7	0	3.500	3.700	4.043	3.632	4.933	7.245	0.181	156	1272	100	18	47	1.807	14	4	37	10	30490	12407	0.167	0.161	-100	0	1
7	19	10	""	"buffer"	9490	36140	150	176	190	97	51	154	154	171	97	56	23	5	0	70	77	35	45	69	69	73	29	39	13	5	0	22.000	4.500	3.700	3.110	4.906	8.813	0.112	156	1272	100	23	44	4.459	22	1	36	8	29699	11959	0.196	0.138	-100	0	1
7	20	10	""	"buffer"	9890	36140	150	171	195	145	74	154	154	167	87	52	24	7	0	70	74	38	51	69	69	73	27	36	14	5	0	17.000	8.200	3.117	3.194	5.311	10.982	0.106	156	1272	100	18	46	4.087	17	1	41	5	30431	11604	0.322	0.037	-100	0	1
7	1	11	""	"sp3"	2300	36560	140	634	642	208	32	157	157	174	97	55	98	93	0	376	383	134	34	70	70	76	51	67	99	93	0	1.559	1.550	1.551	1.569	1.779	1.756	0.663	163	1101	94	783	798	0.641	477	306	485	313	104703	62403	4.825	6.020	0	0	0
7	2	11	""	"sp3"	2700	36560	140	627	657	232	35	160	160	177	98	55	98	92	0	379	386	121	31	71	71	76	30	39	99	98	0	1.516	1.578	1.608	1.470	2.065	1.943	0.561	167	1097	94	775	812	0.600	467	308	497	315	109736	64497	4.898	10.333	0	0	0
7	3	11	""	"sp3"	3100	36560	140	673	663	220	33	162	162	185	156	84	94	79	0	390	389	120	30	70	70	77	48	62	100	97	0	1.597	1.571	1.557	1.544	1.825	1.878	0.616	165	1102	93	831	820	0.675	511	320	501	319	109415	64183	3.064	6.500	0	0	0
7	4	11	""	"sp3"	3500	36560	140	710	713	238	33	177	177	205	192	93	93	75	0	399	409	149	36	72	72	81	66	81	98	93	0	1.630	1.591	1.602	1.538	1.913	1.832	0.588	174	1086	92	860	873	0.705	533	327	536	337	124051	71115	2.646	4.970	0	0	0
7	5	11	""	"mxi1"	3900	36560	140	1947	1923	452	23	157	157	171	85	49	100	100	0	1070	1037	251	24	71	71	75	28	37	100	100	0	1.792	1.828	1.825	1.831	1.330	1.880	0.902	160	1108	94	2789	2732	0.842	1790	999	1766	966	307675	165952	20.612	34.357	0	0	0
7	6	11	""	"mxi1"	4300	36560	140	2013	2005	402	20	163	163	193	256	132	100	100	0	1065	1044	250	23	71	71	79	64	81	100	100	0	1.861	1.893	1.908	1.911	1.355	2.048	0.848	167	1097	92	2844	2815	0.896	1850	994	1842	973	334788	174343	7.078	15.078	0	0	0
7	7	11	""	"mxi1"	4700	36560	140	2014	1949	472	24	159	159	177	95	53	100	100	0	1093	1076	259	24	70	70	76	43	56	100	100	0	1.813	1.779	1.842	1.774	1.363	1.837	0.888	163	1105	95	2878	2796	0.858	1855	1023	1790	1006	317754	175351	18.653	23.256	0	0	0
7	8	11	""	"mxi1"	5100	36560	150	1921	1921	456	23	169	169	194	197	101	100	100	0	1048	1046	242	23	71	71	77	32	41	100	100	0	1.793	1.797	1.847	1.797	1.339	1.868	0.886	178	1214	94	2729	2727	0.842	1752	977	1752	975	341984	186258	8.766	30.281	0	0	0
7	9	11	""	"itgb1"	5490	36550	150	153	170	83	48	163	163	189	192	101	3	0	0	64	70	25	35	69	69	76	76	100	0	0	0	2.000	7.000	3.800	3.848	3.171	53.840	0.004	156	1272	100	-15	8	1.000	-10	-5	7	1	26523	10935	-0.099	-0.079	-100	0	1
7	10	11	""	"itgb1"	5890	36550	150	182	212	159	75	165	165	187	108	57	19	7	0	76	96	186	193	70	70	75	32	42	14	3	0	2.833	1.808	2.893	3.157	3.460	1.764	0.214	156	1272	100	23	73	1.502	17	6	47	26	33113	15007	0.231	0.656	-100	0	1
7	11	11	""	"itgb1"	6290	36550	150	197	209	100	47	168	168	192	126	65	13	3	0	75	80	26	32	70	70	76	36	47	12	3	0	5.800	4.100	5.286	3.908	4.038	7.383	0.612	156	1272	100	34	51	2.536	29	5	41	10	32647	12412	0.135	0.111	-100	0	1
7	12	11	""	"itgb1"	6720	36600	60	470	715	599	83	172	172	190	113	59	100	66	0	169	184	64	34	73	73	84	59	70	83	41	0	3.104	4.892	3.704	4.113	2.508	9.257	0.336	12	162	79	394	654	1.634	298	96	543	111	8584	2210	4.646	1.695	-100	0	1
7	13	11	""	"empty"	7090	36550	150	828	790	339	42	169	169	186	110	59	91	84	0	1350	1239	556	44	70	70	75	33	44	92	92	0	0.515	0.531	0.522	0.563	2.041	0.534	0.792	156	1272	100	1939	1790	-0.957	659	1280	621	1169	123211	193323	5.491	35.273	-50	0	0
7	14	11	""	"empty"	7490	36550	150	783	829	435	52	163	163	183	141	77	93	88	0	1297	1262	446	35	70	70	74	37	50	95	94	0	0.505	0.559	0.561	0.571	2.114	0.622	0.644	156	1272	100	1847	1858	-0.986	620	1227	666	1192	129276	196864	4.582	32.108	-50	0	0
7	15	11	""	"empty"	7890	36550	150	828	848	296	34	162	162	182	134	73	95	93	0	1406	1322	409	30	71	71	75	36	48	96	95	0	0.499	0.548	0.536	0.561	1.853	0.555	0.749	156	1272	100	2001	1937	-1.003	666	1335	686	1251	132340	206205	4.970	34.639	-50	0	0
7	16	11	""	"empty"	8290	36550	150	818	838	297	35	158	158	171	109	63	96	94	0	1347	1299	429	33	69	69	73	29	39	96	96	0	0.516	0.553	0.561	0.562	1.719	0.546	0.731	156	1272	100	1938	1910	-0.955	660	1278	680	1230	130768	202657	6.119	42.276	-50	0	0
7	17	11	""	"sp5"	8700	36550	90	36330	33488	8891	26	154	154	172	122	70	100	100	0	19361	18406	5120	27	68	68	74	35	47	100	100	0	1.875	1.818	1.842	1.842	1.203	1.811	0.985	71	381	87	55469	51672	0.907	36176	19293	33334	18338	2377659	1306852	273.082	523.771	0	0	0
7	18	11	""	"sp5"	9090	36550	90	37186	35078	7490	21	153	153	169	94	55	100	100	0	19488	18697	4124	22	70	70	73	37	50	100	100	0	1.907	1.875	1.871	1.889	1.155	1.873	0.984	72	380	90	56451	53552	0.931	37033	19418	34925	18627	2525602	1346185	371.372	503.351	0	0	0
7	19	11	""	"sp5"	9490	36550	90	38000	35255	8788	24	156	156	162	79	48	100	100	0	19687	18692	4332	23	72	72	74	25	33	100	100	0	1.929	1.885	1.879	1.865	1.166	1.900	0.981	72	380	92	57459	53719	0.948	37844	19615	35099	18620	2538382	1345839	444.215	744.720	0	0	0
7	20	11	""	"sp5"	9890	36550	90	37885	35762	8190	22	160	160	187	207	110	100	100	0	19840	19129	3961	20	69	69	74	30	40	100	100	0	1.908	1.868	1.869	1.852	1.206	1.884	0.974	74	378	94	57496	54662	0.932	37725	19771	35602	19060	2646358	1415554	171.860	635.167	0	0	0
8	1	1	""	"sp4"	11310	32620	120	870	945	338	35	153	153	169	100	59	100	100	0	465	466	147	31	67	67	72	36	50	99	98	0	1.802	1.985	1.887	2.041	1.824	2.338	0.669	123	789	93	1115	1191	0.850	717	398	792	399	116259	57329	7.760	10.944	0	0	0
8	2	1	""	"sp4"	11710	32630	140	827	844	258	30	154	154	176	109	61	100	98	0	448	455	116	25	70	70	75	37	49	100	99	0	1.780	1.792	1.771	1.756	1.606	2.048	0.742	128	1140	92	1051	1075	0.832	673	378	690	385	108040	58187	6.128	10.270	0	0	0
8	3	1	""	"sp4"	12100	32620	130	819	845	258	30	149	149	180	179	99	100	92	0	473	478	133	27	68	68	74	68	91	99	98	0	1.654	1.698	1.572	1.686	1.605	1.887	0.745	125	903	85	1075	1106	0.726	670	405	696	410	105586	59746	3.715	5.941	0	0	0
8	4	1	""	"sp4"	12500	32620	130	827	890	321	36	153	153	168	85	50	100	99	0	465	462	146	31	66	66	70	24	34	100	99	0	1.689	1.861	1.917	1.848	1.590	2.096	0.762	137	885	89	1073	1133	0.756	674	399	737	396	121912	63310	8.494	16.333	0	0	0
8	5	1	""	"bsg"	12900	32620	140	4004	4014	802	19	151	151	165	86	52	100	100	0	1298	1277	288	22	67	67	72	40	55	100	100	0	3.130	3.193	3.219	3.252	1.332	3.249	0.934	163	1097	87	5084	5073	1.646	3853	1231	3863	1210	654332	208154	44.756	30.125	0	0	0
8	6	1	""	"bsg"	13300	32610	130	4199	4151	843	20	151	151	192	421	219	100	100	0	1312	1288	289	22	69	69	100	591	591	96	56	0	3.257	3.281	3.301	3.315	1.240	3.328	0.944	154	870	94	5291	5219	1.704	4048	1243	4000	1219	639223	198311	9.404	2.010	0	0	0
8	7	1	""	"bsg"	13710	32620	140	4177	4052	936	23	167	167	193	146	75	100	100	0	1299	1254	326	25	69	69	74	30	40	99	98	0	3.260	3.278	3.325	3.386	1.424	3.331	0.935	169	1095	96	5240	5070	1.705	4010	1230	3885	1185	684776	211890	26.432	39.333	0	0	0
8	8	1	""	"bsg"	14100	32620	150	4071	4074	802	19	150	150	162	82	50	100	100	0	1268	1267	295	23	67	67	72	26	36	100	100	0	3.265	3.270	3.306	3.303	1.248	3.310	0.940	169	1223	93	5122	5124	1.707	3921	1201	3924	1200	688576	214106	47.707	45.962	0	0	0
8	9	1	""	"dncic"	14510	32610	140	365	390	146	37	146	146	167	142	85	73	35	0	260	261	76	29	68	68	72	31	43	99	96	0	1.141	1.264	1.197	1.148	2.786	2.082	0.362	137	1131	91	411	437	0.190	219	192	244	193	53468	35721	1.570	6.097	0	0	0
8	10	1	""	"dncic"	14900	32610	120	389	406	162	39	156	156	177	222	125	53	7	0	277	307	282	91	67	67	74	66	89	96	82	0	1.110	1.042	1.077	1.083	2.240	0.798	0.298	126	790	89	443	490	0.151	233	210	250	240	51158	38687	1.032	3.530	-100	0	1
8	11	1	""	"dncic"	15300	32610	140	384	409	208	50	148	148	163	102	62	83	55	0	267	275	79	28	68	68	72	31	43	100	99	0	1.186	1.261	1.138	1.041	2.820	2.395	0.322	136	1132	93	435	468	0.246	236	199	261	207	55658	37371	2.412	6.548	0	0	0
8	12	1	""	"dncic"	15700	32610	140	370	400	302	75	140	140	152	78	51	87	68	0	258	265	93	35	64	64	67	25	37	98	96	0	1.186	1.294	1.216	1.109	2.592	2.747	0.370	148	1120	91	424	461	0.246	230	194	260	201	59206	39277	3.179	7.920	0	0	0
8	13	1	""	"btg1"	16100	32610	140	1285	1282	330	25	148	148	158	85	53	100	100	0	490	506	132	26	66	66	70	43	61	100	100	0	2.682	2.577	2.692	2.578	1.526	2.783	0.802	171	1093	84	1561	1574	1.423	1137	424	1134	440	219305	86492	13.224	10.140	0	0	0
8	14	1	""	"btg1"	16500	32610	140	1307	1301	312	23	148	148	161	89	55	100	100	0	523	529	126	23	66	66	69	24	34	100	100	0	2.536	2.490	2.558	2.491	1.445	2.679	0.818	166	1102	92	1616	1616	1.343	1159	457	1153	463	216029	87775	12.809	19.167	0	0	0
8	15	1	""	"btg1"	16900	32610	140	1261	1256	338	26	147	147	181	335	185	98	91	0	515	511	124	24	65	65	74	105	141	99	96	0	2.476	2.487	2.561	2.480	1.514	2.680	0.832	165	1099	95	1564	1555	1.308	1114	450	1109	446	207230	84334	3.209	4.162	0	0	0
8	16	1	""	"btg1"	17300	32610	150	1303	1306	340	26	148	148	157	81	51	100	100	0	527	531	139	26	66	66	70	26	37	100	100	0	2.505	2.490	2.550	2.500	1.500	2.695	0.802	174	1214	94	1616	1623	1.325	1155	461	1158	465	227326	92395	14.185	17.731	0	0	0
8	17	1	""	"sp7"	17700	32610	130	735	803	261	32	140	140	153	94	61	100	100	0	484	483	138	28	65	65	69	30	43	100	100	0	1.420	1.586	1.553	1.575	1.604	1.772	0.724	128	900	91	1014	1081	0.506	595	419	663	418	102843	61831	6.915	13.800	0	0	0
8	18	1	""	"sp7"	18100	32600	130	857	854	231	27	139	139	158	98	62	100	99	0	488	488	137	28	67	67	70	29	41	100	100	0	1.705	1.698	1.762	1.701	1.609	1.859	0.753	119	909	94	1139	1136	0.770	718	421	715	421	101598	58018	7.102	14.414	0	0	0
8	19	1	""	"sp7"	18500	32600	130	826	1295	4214	325	151	151	168	114	67	99	99	0	479	530	508	95	66	66	70	32	45	100	100	0	1.634	2.466	1.645	1.681	1.814	7.616	0.765	134	886	87	1088	1608	0.708	675	413	1144	464	173483	70970	9.886	14.375	0	0	0
8	20	1	""	"sp7"	18900	32600	130	770	805	244	30	149	149	162	92	56	100	100	0	441	461	142	30	64	64	73	73	100	99	97	0	1.647	1.652	1.669	1.649	1.583	1.791	0.686	130	898	85	998	1053	0.720	621	377	656	397	104619	59920	6.989	5.315	0	0	0
8	1	2	""	"ara"	11240	33020	50	373	408	207	50	219	219	260	157	60	50	33	0	108	132	56	42	84	84	98	64	65	33	8	0	6.417	3.938	6.629	5.622	2.959	9.050	0.192	12	104	100	178	237	2.682	154	24	189	48	4895	1583	0.943	0.531	-100	0	1
8	2	2	""	"ara"	11670	33080	90	446	509	285	55	200	200	234	160	68	70	41	0	113	125	54	43	79	79	89	51	57	38	9	0	7.235	6.717	5.945	5.991	3.130	8.229	0.230	31	376	39	280	355	2.855	246	34	309	46	15765	3861	1.719	0.706	-100	0	1
8	3	2	""	"ara"	12090	33020	150	174	189	90	47	167	167	195	149	76	10	1	0	80	85	34	40	70	70	78	52	66	11	1	0	0.700	1.467	2.808	2.534	3.678	4.847	0.265	156	1272	100	17	37	-0.515	7	10	22	15	29521	13281	-0.040	0.135	-100	0	1
8	4	2	""	"ara"	12490	33020	150	179	196	135	68	177	177	207	163	78	6	2	0	73	80	36	45	71	71	80	44	55	9	3	0	1.000	2.111	3.259	2.850	3.598	11.026	0.157	156	1272	100	4	28	0.000	2	2	19	9	30522	12499	-0.067	0.000	-100	0	1
8	5	2	""	"dntt"	12880	33010	70	408	458	252	55	181	181	196	101	51	66	50	0	171	241	218	90	75	75	85	39	45	83	50	0	2.365	1.669	2.359	1.318	5.742	20.727	0.008	6	212	41	323	443	1.242	227	96	277	166	2747	1446	2.594	4.000	0	0	0
8	6	2	""	"dntt"	13300	33020	150	201	219	125	57	152	152	168	94	55	32	10	0	102	109	48	44	68	68	73	32	43	51	26	0	1.441	1.634	2.115	1.829	3.927	6.663	0.110	156	1272	100	83	108	0.527	49	34	67	41	34208	17060	0.543	1.125	-100	0	1
8	7	2	""	"dntt"	13660	33010	110	384	429	199	46	168	168	196	153	78	75	31	0	127	134	60	44	72	72	79	49	62	51	20	0	3.927	4.210	4.240	3.830	2.797	11.348	0.091	29	619	15	271	323	1.973	216	55	261	62	12433	3900	1.523	1.122	-100	0	1
8	8	2	""	"dntt"	14120	33010	100	345	376	100	26	153	153	181	181	100	57	14	0	108	108	42	38	69	69	76	50	65	28	14	0	4.923	5.718	4.375	4.983	2.680	3.215	0.574	14	581	48	231	262	2.300	192	39	223	39	5257	1509	1.077	0.640	-100	0	1
8	9	2	""	"capn3"	14500	33030	140	17569	16656	4625	27	156	156	169	91	53	100	100	0	15120	14117	4232	29	70	70	73	35	47	100	100	0	1.157	1.175	1.174	1.192	1.240	1.165	0.979	160	1104	90	32463	30547	0.210	17413	15050	16500	14047	2664918	2258725	181.176	401.257	0	0	0
8	10	2	""	"capn3"	14900	33020	150	18126	17488	4000	22	151	151	164	86	52	100	100	0	15790	14959	3765	25	68	68	71	25	35	100	100	0	1.143	1.164	1.158	1.177	1.224	1.157	0.975	166	1226	94	33697	32228	0.193	17975	15722	17337	14891	2902964	2483272	201.442	595.520	0	0	0
8	11	2	""	"capn3"	15300	33020	150	17968	17105	4500	26	145	145	160	106	66	100	100	0	15574	14650	3925	26	67	67	71	42	59	100	100	0	1.149	1.163	1.161	1.163	1.193	1.162	0.976	164	1228	92	33330	31543	0.200	17823	15507	16960	14583	2805228	2402552	159.858	347.119	0	0	0
8	12	2	""	"capn3"	15710	33020	150	17492	16613	4046	24	153	153	162	84	51	100	100	0	15232	14303	3536	24	68	68	71	28	39	100	100	0	1.143	1.156	1.166	1.156	1.197	1.155	0.979	177	1215	97	32503	30695	0.193	17339	15164	16460	14235	2940507	2531577	195.845	508.286	0	0	0
8	13	2	""	"ebf1"	16100	33010	130	658	692	215	31	154	154	172	121	70	100	93	0	473	468	127	27	65	65	69	38	55	100	100	0	1.235	1.335	1.315	1.293	1.610	1.573	0.682	147	873	91	912	941	0.305	504	408	538	403	101767	68858	4.298	10.500	0	0	0
8	14	2	""	"ebf1"	16500	33010	130	681	704	234	33	141	141	154	90	58	98	97	0	456	466	122	26	66	66	70	25	35	100	100	0	1.385	1.408	1.295	1.347	1.688	1.596	0.680	144	880	93	930	963	0.470	540	390	563	400	101307	67105	6.111	15.840	0	0	0
8	15	2	""	"ebf1"	16910	33010	130	584	609	208	34	150	150	162	93	57	97	93	0	423	445	136	30	65	65	68	23	33	100	100	0	1.212	1.208	1.153	1.141	1.750	1.385	0.670	145	875	90	792	839	0.277	434	358	459	380	88317	64510	4.806	16.391	0	0	0
8	16	2	""	"ebf1"	17300	33010	140	634	642	241	37	140	140	156	113	72	96	90	0	449	457	153	33	65	65	70	48	68	100	100	0	1.286	1.281	1.354	1.222	1.893	1.448	0.658	154	1114	93	878	894	0.363	494	384	502	392	98868	70369	4.301	8.063	0	0	0
8	17	2	""	"sp2"	17710	33010	130	7180	6884	1642	23	136	136	148	79	53	100	100	0	3925	3778	959	25	65	65	68	21	30	100	100	0	1.825	1.817	1.815	1.838	1.244	1.819	0.970	127	901	94	10904	10461	0.868	7044	3860	6748	3713	874225	479747	85.266	176.667	0	0	0
8	18	2	""	"sp2"	18100	33010	120	7100	6926	1327	19	150	150	166	107	64	100	100	0	3804	3747	935	24	64	64	69	36	52	100	100	0	1.858	1.840	1.852	1.889	1.297	1.820	0.966	124	784	82	10690	10459	0.894	6950	3740	6776	3683	858808	464616	63.178	102.167	0	0	0
8	19	2	""	"sp2"	18480	33020	130	6830	6641	1459	21	158	158	183	156	85	100	100	0	3707	3616	912	25	70	70	80	70	87	100	100	0	1.834	1.828	1.803	1.867	1.309	1.821	0.963	136	892	88	10309	10029	0.875	6672	3637	6483	3546	903147	491790	41.397	50.514	0	0	0
8	20	2	""	"sp2"	18890	33010	130	6800	6770	1443	21	147	147	162	92	56	100	100	0	3767	3753	842	22	64	64	70	53	75	100	100	0	1.797	1.795	1.814	1.810	1.227	1.805	0.958	134	894	90	10356	10312	0.846	6653	3703	6623	3689	907132	502894	71.826	69.491	0	0	0
8	1	3	""	"casp1"	11310	33430	140	692	707	223	31	177	177	254	360	141	78	20	0	474	475	131	27	76	76	119	242	203	88	25	0	1.294	1.328	1.382	1.283	1.714	1.703	0.634	161	1099	87	913	929	0.372	515	398	530	399	113760	76527	1.258	1.471	-100	0	1
8	2	3	""	"casp1"	11700	33430	150	722	756	245	32	179	179	216	166	76	97	87	0	436	442	149	33	74	74	87	80	91	95	92	0	1.500	1.568	1.550	1.576	1.858	1.886	0.603	176	1204	93	905	945	0.585	543	362	577	368	133004	77865	3.253	4.438	0	0	0
8	3	3	""	"casp1"	12110	33430	140	738	769	276	35	191	191	232	210	90	93	70	0	460	474	165	34	78	78	90	77	85	98	94	0	1.432	1.460	1.426	1.443	1.901	1.872	0.593	166	1095	92	929	974	0.518	547	382	578	396	127705	78755	2.557	4.987	0	0	0
8	4	3	""	"casp1"	12510	33430	150	795	858	452	52	177	177	208	207	99	96	82	0	474	503	236	46	73	73	81	59	72	98	97	0	1.541	1.584	1.597	1.579	1.921	2.053	0.713	185	1191	86	1019	1111	0.624	618	401	681	430	158778	93133	3.140	7.153	0	0	0
8	5	3	""	"ecm1"	12910	33430	130	1944	1967	503	25	178	178	203	161	79	100	100	0	730	728	200	27	70	70	75	37	49	100	100	0	2.676	2.719	2.738	2.742	1.414	2.838	0.860	144	880	97	2426	2447	1.420	1766	660	1789	658	283204	104882	10.957	17.649	0	0	0
8	6	3	""	"ecm1"	13310	33420	140	1838	1870	415	22	173	173	191	113	59	100	100	0	692	703	167	23	71	71	76	33	43	100	100	0	2.681	2.685	2.609	2.697	1.342	2.788	0.884	147	1121	94	2286	2329	1.423	1665	621	1697	632	274947	103353	14.858	19.000	0	0	0
8	7	3	""	"ecm1"	13700	33420	140	2024	1981	536	27	159	159	179	124	69	100	100	0	734	723	180	24	69	69	72	27	37	100	100	0	2.805	2.786	2.830	2.800	1.423	2.944	0.879	151	1117	93	2530	2476	1.488	1865	665	1822	654	299205	109138	14.532	24.111	0	0	0
8	8	3	""	"ecm1"	14100	33420	140	1829	1861	506	27	153	153	168	87	51	100	100	0	674	689	214	31	67	67	71	24	33	100	99	0	2.761	2.746	2.792	2.805	1.530	2.857	0.857	156	1108	95	2283	2330	1.465	1676	607	1708	622	290253	107551	19.460	25.750	0	0	0
8	9	3	""	"casp7"	14510	33420	140	300	330	133	40	154	154	174	126	72	57	26	0	224	237	82	34	68	68	72	31	43	98	92	0	0.936	1.041	1.010	0.924	2.787	2.187	0.289	153	1114	92	302	345	-0.095	146	156	176	169	50492	36254	1.238	5.323	-100	0	1
8	10	3	""	"casp7"	14910	33410	140	334	348	120	34	147	147	155	75	48	88	63	0	210	217	70	32	67	67	70	27	38	98	93	0	1.308	1.340	1.367	1.298	2.496	2.208	0.289	136	1118	78	330	351	0.387	187	143	201	150	47302	29472	2.573	5.444	0	0	0
8	11	3	""	"casp7"	15310	33420	130	333	342	143	41	154	154	168	94	55	75	46	0	222	231	69	29	67	67	71	28	39	99	97	0	1.155	1.146	1.211	1.108	2.353	2.262	0.280	139	879	83	334	352	0.208	179	155	188	164	47567	32162	1.851	5.714	0	0	0
8	12	3	""	"casp7"	15700	33420	150	323	340	143	42	147	147	165	113	68	69	35	0	209	216	69	31	67	67	72	72	100	92	49	0	1.239	1.295	1.434	1.371	2.621	1.859	0.431	153	1238	94	318	342	0.309	176	142	193	149	51944	33027	1.549	2.000	-100	0	1
8	13	3	""	"ela2"	16100	33410	130	640	647	203	31	153	153	169	100	59	96	93	0	334	339	96	28	64	64	68	26	38	100	99	0	1.804	1.796	1.892	1.724	1.903	2.217	0.607	145	879	96	757	769	0.851	487	270	494	275	93878	49093	4.780	10.423	0	0	0
8	14	3	""	"ela2"	16500	33410	130	594	624	202	32	144	144	156	89	57	98	94	0	342	342	95	27	66	66	70	27	38	100	100	0	1.630	1.739	1.694	1.688	1.804	2.147	0.652	141	883	93	726	756	0.705	450	276	480	276	87941	48167	5.258	10.074	0	0	0
8	15	3	""	"ela2"	16900	33420	130	549	594	205	34	147	147	158	85	53	98	92	0	338	331	85	25	66	66	68	25	36	100	100	0	1.478	1.687	1.687	1.582	1.821	2.141	0.608	142	882	92	674	712	0.564	402	272	447	265	84303	47055	5.129	10.520	0	0	0
8	16	3	""	"ela2"	17300	33420	140	532	548	177	32	151	151	171	123	71	97	77	0	302	309	84	27	66	66	70	27	38	100	100	0	1.614	1.634	1.627	1.549	1.848	2.109	0.558	149	1119	93	617	640	0.691	381	236	397	243	81718	46090	3.065	8.852	0	0	0
8	17	3	""	"casp9"	17700	33410	130	341	347	132	38	148	148	156	74	47	84	65	0	218	224	74	33	67	67	68	22	32	100	96	0	1.278	1.268	1.325	1.268	2.687	2.196	0.306	139	885	86	344	356	0.354	193	151	199	157	48298	31112	2.581	7.091	0	0	0
8	18	3	""	"casp9"	18100	33400	130	350	376	160	42	148	148	158	76	48	88	71	0	242	250	95	38	66	66	70	25	35	97	94	0	1.148	1.239	1.214	1.183	2.453	1.750	0.484	136	882	93	378	412	0.199	202	176	228	184	51163	33992	2.868	7.200	0	0	0
8	19	3	""	"casp9"	18500	33400	130	333	392	397	101	143	143	155	75	48	83	64	0	256	283	180	63	66	66	71	38	53	98	94	0	1.000	1.147	1.000	0.983	2.713	2.174	0.475	135	887	95	380	466	0.000	190	190	249	217	52862	38212	3.160	5.579	0	0	0
8	20	3	""	"casp9"	18900	33410	130	338	333	105	31	147	147	156	80	51	80	59	0	236	243	96	39	65	65	69	27	39	99	96	0	1.117	1.045	1.154	1.038	2.463	1.372	0.360	133	886	89	362	364	0.160	191	171	186	178	44250	32301	2.213	6.444	0	0	0
8	1	4	""	"es10"	11310	33830	130	4543	4475	812	18	160	160	171	88	51	100	100	0	1727	1705	313	18	67	67	71	26	36	100	100	0	2.640	2.634	2.672	2.635	1.259	2.688	0.937	132	896	90	6043	5953	1.401	4383	1660	4315	1638	590746	225013	48.909	62.846	0	0	0
8	2	4	""	"es10"	11700	33830	130	4282	4237	924	21	155	155	187	415	221	100	100	0	1693	1648	420	25	67	67	74	78	105	100	99	0	2.538	2.582	2.598	2.643	1.393	2.713	0.903	140	888	82	5753	5663	1.344	4127	1626	4082	1581	593186	230671	9.759	20.179	0	0	0
8	3	4	""	"es10"	12100	33840	130	4480	4394	874	19	153	153	168	89	52	100	100	0	1706	1691	355	20	67	67	71	31	43	100	100	0	2.640	2.611	2.670	2.645	1.313	2.650	0.943	139	889	92	5966	5865	1.401	4327	1639	4241	1624	610744	235089	47.483	52.258	0	0	0
8	4	4	""	"es10"	12500	33830	140	4525	4632	1160	25	160	160	182	117	64	100	100	0	1797	1739	413	23	69	69	74	30	40	100	100	0	2.526	2.678	2.694	2.703	1.320	2.761	0.926	150	1114	88	6093	6142	1.337	4365	1728	4472	1670	694828	260867	38.034	55.500	0	0	0
8	5	4	""	"cat"	12900	33820	130	602	621	213	34	167	167	181	96	53	99	89	0	377	398	122	30	75	75	81	33	40	100	100	0	1.440	1.406	1.377	1.342	1.882	1.713	0.610	148	824	96	737	777	0.526	435	302	454	323	91883	58938	4.583	9.606	0	0	0
8	6	4	""	"cat"	13310	33830	140	589	638	224	35	169	169	822	5811	706	0	0	0	369	387	121	31	70	70	225	1591	707	0	0	0	1.405	1.479	1.495	1.429	1.742	8.994	0.112	143	1125	94	719	786	0.491	420	299	469	317	91228	55367	-0.032	0.102	-100	0	1
8	7	4	""	"cat"	13710	33830	150	649	679	295	43	162	162	190	125	65	99	91	0	372	400	246	61	70	70	75	38	50	99	98	0	1.613	1.567	1.556	1.556	1.904	1.659	0.636	158	1234	93	789	847	0.690	487	302	517	330	107283	63156	3.912	8.553	0	0	0
8	8	4	""	"cat"	14110	33830	150	567	594	196	32	158	158	174	93	53	97	94	0	347	364	112	30	70	70	87	470	540	6	0	0	1.477	1.483	1.372	1.446	1.828	1.760	0.599	169	1223	95	686	730	0.563	409	277	436	294	100439	61578	4.516	0.589	-100	0	1
8	9	4	""	"ezrin"	14500	33830	160	29147	28534	5434	19	156	156	174	107	61	100	100	0	22812	22251	5115	22	70	70	89	452	507	100	100	0	1.275	1.279	1.282	1.302	1.246	1.267	0.980	206	1478	91	51733	50559	0.350	28991	22742	28378	22181	5878003	4583712	265.047	49.031	0	0	0
8	10	4	""	"ezrin"	14910	33820	160	29044	27902	6347	22	155	155	196	381	194	100	100	0	23185	22045	4901	22	69	69	81	186	229	100	100	0	1.250	1.263	1.273	1.259	1.184	1.264	0.977	203	1481	94	52005	49723	0.322	28889	23116	27747	21976	5664173	4475147	72.719	118.086	0	0	0
8	11	4	""	"ezrin"	15310	33820	170	29408	28031	6455	23	152	152	170	105	61	100	100	0	22915	21862	5575	25	67	67	72	38	52	100	100	0	1.280	1.279	1.296	1.310	1.387	1.273	0.976	210	1614	93	52104	49674	0.356	29256	22848	27879	21795	5886519	4590925	265.343	573.421	0	0	0
8	12	4	""	"ezrin"	15700	33820	160	28982	27952	6130	21	152	152	165	102	61	100	100	0	22853	22041	5494	24	67	67	70	24	34	100	100	0	1.265	1.265	1.267	1.279	1.192	1.255	0.978	218	1462	90	51616	49774	0.339	28830	22786	27800	21974	6093588	4804953	272.422	915.458	0	0	0
8	13	4	""	"catnb"	16100	33820	140	1291	1290	349	27	153	153	167	92	55	100	100	0	890	882	200	22	68	68	71	25	35	100	100	0	1.384	1.397	1.374	1.370	1.452	1.475	0.838	182	1078	93	1960	1951	0.469	1138	822	1137	814	234809	160451	12.207	32.440	0	0	0
8	14	4	""	"catnb"	16510	33820	150	1189	1217	338	27	145	145	158	93	58	100	100	0	877	874	227	25	65	65	68	23	33	100	99	0	1.286	1.325	1.320	1.327	1.567	1.387	0.824	185	1203	91	1856	1881	0.363	1044	812	1072	809	225118	161777	11.387	35.043	0	0	0
8	15	4	""	"catnb"	16910	33820	150	1185	1171	305	26	146	146	158	85	53	100	100	0	863	880	198	22	64	64	69	28	40	100	100	0	1.300	1.256	1.295	1.230	1.441	1.311	0.838	173	1215	96	1838	1841	0.379	1039	799	1025	816	202596	152277	11.918	28.964	0	0	0
8	16	4	""	"catnb"	17300	33810	150	1192	1560	3878	248	148	148	164	116	70	99	98	0	851	894	544	60	66	66	71	30	42	99	98	0	1.330	1.705	1.308	1.325	1.621	6.065	0.562	185	1199	83	1829	2240	0.411	1044	785	1412	828	288604	165399	12.034	27.433	0	0	0
8	17	4	""	"f2r"	17700	33810	150	159	175	83	47	148	148	160	80	50	25	7	0	76	84	31	36	65	65	70	51	72	12	1	0	1.000	1.421	2.942	2.523	4.322	18.911	0.020	156	1272	100	22	46	0.000	11	11	27	19	27331	13162	0.188	0.275	-100	0	1
8	18	4	""	"f2r"	18100	33810	150	186	200	88	44	165	165	274	473	172	0	0	0	83	87	29	33	69	69	93	103	110	1	0	0	1.500	1.944	3.214	2.730	4.058	5.315	0.779	156	1272	100	35	53	0.585	21	14	35	18	31257	13627	-0.156	-0.058	-100	0	1
8	19	4	""	"f2r"	18500	33810	150	163	177	98	55	143	143	173	229	132	3	0	0	82	88	33	37	63	63	71	46	64	21	3	0	1.053	1.360	2.911	2.533	3.879	9.306	0.081	156	1272	100	39	59	0.075	20	19	34	25	27629	13787	0.017	0.370	-100	0	1
8	20	4	""	"f2r"	18900	33810	150	151	166	91	54	155	155	175	102	58	15	3	0	77	83	30	36	63	63	66	24	36	37	18	0	-0.286	0.550	3.000	3.377	4.822	65.806	0.004	156	1272	100	10	31	Error	-4	14	11	20	25970	12979	-0.088	0.708	-100	0	1
8	1	5	""	"ccl12"	11310	34230	140	463	473	158	33	168	168	192	130	67	89	56	0	296	294	84	28	71	71	74	29	39	98	98	0	1.311	1.368	1.320	1.250	2.414	2.083	0.437	155	1104	91	520	528	0.391	295	225	305	223	73334	45539	2.162	7.586	0	0	0
8	2	5	""	"ccl12"	11710	34230	150	420	445	179	40	161	161	180	112	62	86	62	0	282	293	85	29	70	70	75	34	45	99	99	0	1.222	1.274	1.260	1.162	2.273	1.944	0.415	169	1222	95	471	507	0.289	259	212	284	223	75132	49484	2.366	6.412	0	0	0
8	3	5	""	"ccl12"	12100	34220	150	441	458	182	39	157	157	176	163	92	79	39	0	291	292	88	30	68	68	74	55	74	97	92	0	1.274	1.344	1.352	1.228	2.721	2.311	0.564	161	1226	81	507	525	0.349	284	223	301	224	73751	46951	1.730	3.964	-100	0	1
8	4	5	""	"ccl12"	12510	34230	150	429	453	152	33	156	156	175	123	70	87	58	0	294	296	91	30	68	68	73	31	42	99	98	0	1.208	1.303	1.236	1.209	2.072	1.966	0.410	172	1216	95	499	525	0.273	273	226	297	228	77844	50978	2.260	7.194	0	0	0
8	5	5	""	"f7"	12880	34130	210	523	537	207	38	173	173	194	120	61	92	74	0	194	230	131	56	73	73	78	35	44	89	72	0	2.893	2.318	2.889	2.754	2.899	3.071	0.331	340	2269	0	471	521	1.533	350	121	364	157	182743	78147	2.858	4.343	-100	0	0
8	6	5	""	"f7"	13310	34230	140	441	482	206	42	161	161	188	196	104	72	30	0	315	336	126	37	70	70	79	89	112	97	73	0	1.143	1.207	1.145	1.093	2.356	2.131	0.585	149	1115	85	525	587	0.193	280	245	321	266	71794	50137	1.500	2.888	-100	0	1
8	7	5	""	"f7"	13710	34230	140	483	514	231	44	165	165	196	146	74	88	55	0	316	354	132	37	68	68	75	43	57	98	98	0	1.282	1.220	1.219	1.135	2.124	1.778	0.463	154	1103	89	566	635	0.358	318	248	349	286	79207	54487	2.178	6.488	0	0	0
8	8	5	""	"f7"	14110	34230	150	412	430	163	37	167	167	182	103	56	85	60	0	284	301	104	34	71	71	76	31	40	100	98	0	1.150	1.143	1.238	1.055	2.495	1.661	0.401	171	1214	90	458	493	0.202	245	213	263	230	73544	51458	2.408	7.258	0	0	0
8	9	5	""	"sp1"	14510	34220	140	24984	24290	4935	20	165	165	179	102	56	100	100	0	9880	9732	1915	19	72	72	77	34	44	100	100	0	2.530	2.497	2.502	2.496	1.168	2.513	0.982	160	1108	89	34627	33785	1.339	24819	9808	24125	9660	3886428	1557162	236.382	283.971	0	0	0
8	10	5	""	"sp1"	14910	34220	140	24996	24741	4472	18	150	150	165	99	60	100	100	0	9857	9677	1818	18	69	69	73	28	38	100	100	0	2.538	2.559	2.548	2.566	1.175	2.571	0.981	155	1109	88	34634	34199	1.344	24846	9788	24591	9608	3834791	1499937	248.242	343.000	0	0	0
8	11	5	""	"sp1"	15310	34220	140	25818	24888	5166	20	163	163	183	114	62	100	100	0	10086	9804	2057	20	70	70	74	33	44	100	100	0	2.561	2.540	2.546	2.556	1.234	2.554	0.980	156	1112	92	35671	34459	1.357	25655	10016	24725	9734	3882570	1529481	216.711	294.848	0	0	0
8	12	5	""	"sp1"	15700	34220	140	26679	25770	4678	18	162	162	177	101	57	100	100	0	10486	10290	2048	19	68	68	71	24	33	100	100	0	2.545	2.505	2.525	2.529	1.171	2.505	0.984	167	1097	84	36935	35830	1.348	26517	10418	25608	10222	4303606	1718357	253.396	425.792	0	0	0
8	13	5	""	"ccl2"	16110	34220	140	404	411	160	38	158	158	177	112	63	81	55	0	275	292	94	32	66	66	70	25	35	100	97	0	1.177	1.119	1.075	0.955	2.774	2.039	0.295	148	1115	90	455	479	0.235	246	209	253	226	60794	43257	2.089	8.880	0	0	0
8	14	5	""	"ccl2"	16500	34230	140	351	374	152	40	146	146	159	96	60	77	55	0	285	290	90	31	65	65	70	37	52	99	97	0	0.932	1.013	1.056	0.858	2.645	1.664	0.356	136	1126	86	425	453	-0.102	205	220	228	225	50924	39434	2.240	5.946	0	0	0
8	15	5	""	"ccl2"	16900	34230	140	326	351	139	39	144	144	158	85	53	80	56	0	266	277	88	31	65	65	68	23	33	100	100	0	0.905	0.976	0.938	0.878	2.454	1.537	0.332	145	1123	93	383	419	-0.144	182	201	207	212	50897	40229	2.271	9.087	0	0	0
8	16	5	""	"ccl2"	17310	34230	140	320	342	128	37	151	151	165	97	58	75	47	0	281	296	100	33	65	65	69	29	42	100	98	0	0.782	0.827	0.843	0.768	2.188	1.318	0.351	151	1110	93	385	422	-0.355	169	216	191	231	51692	44649	1.825	7.828	0	0	0
8	17	5	""	"fcgr3"	17700	34220	150	3506	3518	858	24	153	153	163	86	52	100	100	0	2318	2288	492	21	67	67	70	29	41	100	100	0	1.490	1.515	1.513	1.506	1.273	1.544	0.941	168	1224	95	5604	5586	0.575	3353	2251	3365	2221	591001	384338	39.012	76.483	0	0	0
8	18	5	""	"fcgr3"	18100	34220	140	3878	3797	831	21	154	154	161	79	49	100	100	0	2487	2416	508	21	65	65	70	49	70	100	100	0	1.538	1.550	1.564	1.549	1.258	1.573	0.940	164	1100	90	6146	5994	0.621	3724	2422	3643	2351	622689	396207	46.025	47.878	0	0	0
8	19	5	""	"fcgr3"	18510	34220	150	3645	3664	762	20	159	159	174	123	70	100	100	0	2418	2411	450	18	64	64	73	83	113	100	100	0	1.481	1.493	1.470	1.485	1.257	1.518	0.941	167	1225	96	5840	5852	0.567	3486	2354	3505	2347	611841	402693	28.374	28.169	0	0	0
8	20	5	""	"fcgr3"	18900	34220	150	3217	3063	1189	38	146	146	152	71	46	100	100	0	2227	2058	776	37	63	63	67	28	41	100	100	0	1.419	1.462	1.447	1.461	1.345	1.492	0.932	183	1205	88	5235	4912	0.505	3071	2164	2917	1995	560470	376600	41.000	71.107	0	0	0
8	1	6	""	"ccl20"	11310	34630	140	1279	1289	315	24	160	160	180	133	73	100	100	0	752	733	206	28	71	71	74	26	35	99	99	0	1.643	1.705	1.669	1.782	1.686	1.770	0.839	157	1111	95	1800	1791	0.716	1119	681	1129	662	202408	115032	8.338	25.346	0	0	0
8	2	6	""	"ccl20"	11710	34630	140	1250	1250	299	23	158	158	180	126	70	100	100	0	719	720	177	24	72	72	79	88	111	100	100	0	1.688	1.685	1.710	1.681	1.417	1.752	0.837	153	1115	95	1739	1740	0.755	1092	647	1092	648	191326	110218	8.492	7.284	0	0	0
8	3	6	""	"ccl20"	12110	34630	140	1302	1300	334	25	166	166	183	109	59	100	100	0	747	745	200	26	70	70	75	33	44	100	100	0	1.678	1.680	1.658	1.685	1.455	1.783	0.822	151	1117	96	1813	1809	0.747	1136	677	1134	675	196343	112542	10.248	20.303	0	0	0
8	4	6	""	"ccl20"	12500	34620	130	1295	1322	328	24	171	171	187	107	57	100	100	0	708	722	189	26	71	71	78	83	106	100	99	0	1.765	1.768	1.794	1.785	1.450	1.871	0.810	157	863	89	1761	1802	0.820	1124	637	1151	651	207519	113294	10.607	7.759	0	0	0
8	5	6	""	"foxg1"	12900	34620	150	188	215	148	68	175	175	195	111	56	16	5	0	91	99	40	40	70	70	76	35	46	33	14	0	0.619	1.379	2.226	2.349	5.101	11.358	0.058	156	1272	100	34	69	-0.692	13	21	40	29	33551	15409	0.180	0.657	-100	0	1
8	6	6	""	"foxg1"	13300	34620	150	187	205	118	57	185	185	202	114	56	12	3	0	95	99	32	32	73	73	79	33	41	37	9	0	0.091	0.769	2.690	2.364	3.880	16.424	0.035	156	1272	100	24	46	-3.458	2	22	20	26	31969	15376	0.026	0.606	-100	0	1
8	7	6	""	"foxg1"	13680	34610	80	225	260	218	83	177	177	202	146	72	17	3	0	90	102	49	48	73	73	81	51	62	15	3	0	2.824	2.862	3.643	3.785	3.002	3.657	0.304	52	340	100	65	112	1.498	48	17	83	29	13515	5310	0.397	0.412	-100	0	1
8	8	6	""	"foxg1"	14100	34620	150	183	191	87	45	178	178	203	119	58	9	2	0	88	95	36	37	72	72	77	33	42	36	10	0	0.313	0.565	2.261	2.035	5.249	16.268	0.037	156	1272	100	21	36	-1.676	5	16	13	23	29735	14823	-0.101	0.545	-100	0	1
8	9	6	""	"ccl3"	14510	34630	140	2306	2294	566	24	172	172	196	167	85	100	99	0	1755	1734	302	17	71	71	82	150	182	100	100	0	1.267	1.276	1.246	1.239	1.381	1.319	0.898	166	1098	89	3818	3785	0.341	2134	1684	2122	1663	380766	287827	12.563	11.013	0	0	0
8	10	6	""	"ccl3"	14910	34620	140	2334	2311	509	22	150	150	163	105	64	100	100	0	1755	1740	355	20	69	69	77	141	183	100	100	0	1.295	1.293	1.286	1.284	1.270	1.310	0.923	167	1097	95	3870	3832	0.373	2184	1686	2161	1671	385892	290637	20.457	11.794	0	0	0
8	11	6	""	"ccl3"	15300	34620	140	2356	2347	532	22	167	167	185	110	59	100	100	0	1792	1768	372	21	75	75	82	38	46	100	100	0	1.275	1.288	1.301	1.282	1.313	1.312	0.912	170	1094	94	3906	3873	0.350	2189	1717	2180	1693	399043	300475	19.655	44.368	0	0	0
8	12	6	""	"ccl3"	15710	34620	150	2275	2315	542	23	157	157	178	104	58	100	100	0	1748	1747	383	21	67	67	73	35	47	100	100	0	1.260	1.285	1.247	1.277	1.290	1.303	0.921	177	1215	97	3799	3838	0.333	2118	1681	2158	1680	409676	309296	20.548	47.829	0	0	0
8	13	6	""	"fxyd2"	16110	34620	140	705	724	239	33	159	159	203	598	294	41	1	0	396	401	131	32	68	68	84	292	347	63	3	0	1.665	1.697	1.760	1.675	1.770	1.854	0.603	177	1083	90	874	898	0.736	546	328	565	333	128233	70944	0.871	1.086	-100	0	1
8	14	6	""	"fxyd2"	16510	34620	150	712	719	215	29	154	154	170	95	55	100	97	0	391	391	101	25	66	66	70	37	52	100	100	0	1.717	1.738	1.743	1.687	1.590	1.954	0.704	165	1227	95	883	890	0.780	558	325	565	325	118697	64525	5.779	8.676	0	0	0
8	15	6	""	"fxyd2"	16910	34610	140	703	713	222	31	143	143	161	136	84	98	91	0	374	381	112	29	66	66	69	29	42	98	98	0	1.818	1.810	1.844	1.795	1.760	2.061	0.698	169	1095	92	868	885	0.862	560	308	570	315	120440	64368	4.059	10.759	0	0	0
8	16	6	""	"fxyd2"	17310	34620	150	692	723	240	33	148	148	157	84	53	98	97	0	373	382	119	31	67	67	71	27	38	100	100	0	1.778	1.825	1.807	1.764	1.824	2.106	0.695	177	1209	95	850	890	0.830	544	306	575	315	127948	67602	6.738	11.519	0	0	0
8	17	6	""	"krt1-13"	17710	34610	130	454	483	170	35	144	144	154	80	51	96	90	0	309	322	127	39	64	64	67	26	38	97	97	0	1.265	1.314	1.258	1.277	2.140	1.553	0.543	152	870	95	555	597	0.339	310	245	339	258	73370	48967	4.113	9.808	0	0	0
8	18	6	""	"krt1-13"	18110	34620	130	473	498	239	47	155	155	321	2738	852	0	0	0	300	341	162	47	67	67	329	3552	1079	0	0	0	1.365	1.252	1.149	1.242	2.447	1.693	0.623	148	872	95	551	617	0.449	318	233	343	274	73755	50447	0.065	0.003	-100	0	1
8	19	6	""	"krt1-13"	18490	34610	130	435	462	234	50	155	155	185	473	255	20	1	0	248	281	153	54	67	67	71	38	53	92	83	0	1.547	1.435	1.586	1.421	2.648	1.801	0.502	154	866	92	461	521	0.629	280	181	307	214	71213	43307	0.586	5.526	-100	0	1
8	20	6	""	"krt1-13"	18910	34610	140	472	491	194	39	155	155	167	89	53	94	80	0	294	321	143	44	66	66	71	40	56	97	89	0	1.390	1.318	1.332	1.299	2.339	1.691	0.517	119	1095	40	545	591	0.475	317	228	336	255	58416	38195	3.640	6.250	0	0	0
8	1	7	""	"slc2a1"	11310	35030	120	307	316	109	34	160	160	172	91	52	75	33	0	142	143	41	28	69	69	73	25	34	93	64	0	2.014	2.108	2.219	2.264	3.003	8.611	0.060	45	831	43	220	230	1.010	147	73	156	74	14221	6446	1.582	2.800	-100	0	1
8	2	7	""	"slc2a1"	11720	35030	120	348	379	160	42	158	158	177	120	67	75	28	0	138	146	54	36	72	72	84	156	185	6	0	0	2.879	2.986	2.910	3.377	3.251	0.385	0.236	32	859	4	256	295	1.526	190	66	221	74	12133	4671	1.683	0.397	-100	0	1
8	3	7	""	"slc2a1"	12100	35050	130	336	377	187	49	173	173	188	116	61	75	31	0	140	151	51	33	73	73	78	31	39	85	58	0	2.433	2.615	1.970	2.586	3.031	8.520	0.081	48	929	37	230	282	1.283	163	67	204	78	18095	7236	1.629	2.355	-100	0	1
8	4	7	""	"slc2a1"	12520	35030	120	383	592	926	156	180	180	211	207	98	47	11	0	140	166	74	44	77	77	90	147	163	17	2	0	3.222	4.629	2.775	2.991	2.687	2.310	0.429	34	850	38	266	501	1.688	203	63	412	89	20141	5658	1.841	0.517	-100	0	1
8	5	7	""	"mmp12"	12910	35030	140	435	454	186	40	185	185	216	159	73	74	32	0	204	203	69	33	77	77	83	39	46	90	74	0	1.969	2.135	1.951	1.902	2.758	3.537	0.331	162	1085	80	377	395	0.977	250	127	269	126	73595	32816	1.497	3.077	-100	0	1
8	6	7	""	"mmp12"	13310	35030	130	424	424	126	29	181	181	199	108	54	85	54	0	196	200	49	24	74	74	78	29	37	97	92	0	1.992	1.929	1.911	1.759	2.498	3.405	0.367	140	882	89	365	369	0.994	243	122	243	126	59368	27976	2.083	4.207	0	0	0
8	7	7	""	"mmp12"	13710	35030	140	473	506	281	55	182	182	214	228	106	63	14	0	206	213	83	38	74	74	82	55	67	91	64	0	2.205	2.331	2.053	2.037	2.612	7.450	0.254	161	1090	88	423	463	1.141	291	132	324	139	81407	34269	1.281	2.382	-100	0	1
8	8	7	""	"mmp12"	14090	35050	210	645	858	590	68	185	185	219	182	83	89	63	0	182	205	126	61	77	77	85	51	60	78	50	0	4.381	5.258	5.564	5.224	2.994	6.501	0.470	257	2509	45	565	801	2.131	460	105	673	128	220430	52704	3.511	2.353	-100	0	0
8	9	7	""	"sp8"	14500	35020	120	2965	2913	676	23	167	167	187	104	55	99	99	0	1673	1652	394	23	71	71	79	34	43	100	100	0	1.747	1.737	1.735	1.721	1.332	1.761	0.929	127	785	88	4400	4327	0.805	2798	1602	2746	1581	369951	209789	26.212	46.265	0	0	0
8	10	7	""	"sp8"	14900	35010	120	2849	2893	768	26	171	171	192	160	83	100	100	0	1611	1580	413	26	74	74	80	35	43	99	99	0	1.742	1.807	1.840	1.867	1.558	1.878	0.883	120	792	86	4215	4228	0.801	2678	1537	2722	1506	347182	189657	16.881	42.857	0	0	0
8	11	7	""	"sp8"	15300	35020	130	2874	2988	972	32	162	162	185	135	72	100	100	0	1745	1749	461	26	71	71	77	44	57	100	100	0	1.620	1.684	1.697	1.675	1.276	1.754	0.927	121	907	96	4386	4504	0.696	2712	1674	2826	1678	361571	211627	20.763	38.000	0	0	0
8	12	7	""	"sp8"	15700	35020	130	2951	2873	699	24	153	153	169	117	69	100	100	0	1670	1619	442	27	67	67	71	27	38	100	100	0	1.745	1.753	1.737	1.806	1.438	1.769	0.928	137	887	89	4401	4272	0.803	2798	1603	2720	1552	393578	221798	23.111	57.333	0	0	0
8	13	7	""	"tnf"	16110	35040	120	1375	1526	782	51	146	146	163	113	69	99	98	0	863	840	449	53	66	66	70	25	35	100	100	0	1.542	1.783	1.765	1.867	1.571	1.816	0.895	126	772	64	2026	2154	0.625	1229	797	1380	774	192326	105895	12.062	30.800	0	0	0
8	14	7	""	"tnf"	16510	35040	140	1337	1482	886	59	153	153	166	102	61	96	92	0	685	773	480	62	66	66	69	24	34	97	96	0	1.913	1.880	1.820	1.892	1.702	1.924	0.900	134	1131	81	1803	2036	0.936	1184	619	1329	707	198624	103619	12.902	29.333	0	0	0
8	15	7	""	"tnf"	16920	35040	130	1186	1334	796	59	146	146	354	2810	793	2	0	0	610	688	454	65	67	67	318	3588	1128	0	0	0	1.915	1.913	1.972	2.187	1.861	1.931	0.865	133	889	76	1583	1809	0.937	1040	543	1188	621	177441	91499	0.349	0.103	-100	0	1
8	16	7	""	"tnf"	17310	35050	130	1061	1346	865	64	140	140	157	98	62	100	95	0	562	684	426	62	64	64	67	26	38	98	98	0	1.849	1.945	1.906	1.965	1.690	2.053	0.877	134	889	91	1419	1826	0.887	921	498	1206	620	180313	91603	12.133	23.731	0	0	0
8	17	7	""	"nos"	17710	35020	160	284	289	112	38	146	146	161	91	56	65	30	0	178	187	64	34	66	66	69	27	39	95	85	0	1.232	1.182	1.167	1.069	3.408	2.768	0.205	203	1470	78	250	264	0.301	138	112	143	121	58572	37923	1.407	4.370	-100	0	1
8	18	7	""	"nos"	18110	35020	160	271	277	123	44	145	145	159	103	64	59	22	0	177	176	65	36	66	66	70	28	40	89	76	0	1.135	1.200	1.388	1.217	3.423	4.893	0.134	159	1495	22	237	242	0.183	126	111	132	110	44081	27983	1.146	3.786	-100	0	1
8	19	7	""	"nos"	18500	35020	160	281	285	106	37	143	143	156	83	53	68	39	0	179	181	74	40	68	68	72	35	48	94	74	0	1.243	1.257	1.351	1.247	2.838	2.340	0.160	124	1511	56	249	255	0.314	138	111	142	113	35387	22464	1.554	3.114	-100	0	1
8	20	7	""	"nos"	18910	35020	160	286	292	105	35	142	142	160	211	131	26	0	0	177	183	96	52	65	65	77	156	202	21	2	0	1.286	1.271	1.341	1.205	3.152	2.870	0.126	137	1483	43	256	268	0.363	144	112	150	118	39941	25112	0.626	0.679	-100	0	1
8	1	8	""	"ifnar2c_1"	11310	35440	140	1106	1098	294	26	161	161	174	96	55	100	100	0	674	682	185	27	69	69	73	24	32	100	100	0	1.562	1.529	1.586	1.537	1.529	1.611	0.807	176	1088	96	1550	1550	0.643	945	605	937	613	193317	119995	9.625	25.375	0	0	0
8	2	8	""	"ifnar2c_1"	11710	35430	150	1071	1084	296	27	155	155	166	88	53	100	99	0	657	674	180	26	69	69	73	28	38	100	100	0	1.558	1.536	1.533	1.523	1.547	1.637	0.809	180	1212	89	1504	1534	0.640	916	588	929	605	195106	121322	10.432	21.464	0	0	0
8	3	8	""	"ifnar2c_1"	12110	35430	140	1162	1165	297	25	157	157	172	91	52	100	100	0	731	734	161	21	70	70	75	35	46	100	100	0	1.520	1.518	1.539	1.496	1.487	1.628	0.785	162	1106	89	1666	1672	0.604	1005	661	1008	664	188669	118875	10.912	18.829	0	0	0
8	4	8	""	"ifnar2c_1"	12510	35430	150	1155	1169	296	25	174	174	194	126	64	99	99	0	672	682	183	26	75	75	80	36	45	100	99	0	1.643	1.639	1.650	1.678	1.521	1.749	0.800	179	1213	87	1578	1602	0.716	981	597	995	607	209338	122041	7.738	16.722	0	0	0
8	5	8	""	"pxmp3"	12910	35430	140	521	541	185	34	197	197	257	300	116	57	9	0	341	352	93	26	79	79	98	120	122	98	55	0	1.237	1.260	1.240	1.178	2.002	2.112	0.583	147	1065	92	586	617	0.307	324	262	344	273	79521	51751	0.947	2.117	-100	0	1
8	6	8	""	"pxmp3"	13250	35380	280	690	874	683	78	201	201	272	364	133	69	24	0	258	303	309	101	79	79	98	165	168	53	17	0	2.732	3.004	2.693	3.430	3.815	2.536	0.444	299	4216	0	668	897	1.450	489	179	673	224	261440	90526	1.654	1.242	-100	0	1
8	7	8	""	"pxmp3"	13720	35430	160	603	804	829	103	178	178	215	187	86	86	57	0	328	332	152	45	74	74	84	54	64	94	87	0	1.673	2.426	1.708	1.988	2.895	5.420	0.412	173	1508	88	679	884	0.742	425	254	626	258	139097	57373	3.150	4.593	0	0	0
8	8	8	""	"pxmp3"	14110	35430	150	550	577	242	41	194	194	266	277	104	63	20	0	333	349	130	37	78	78	91	75	82	93	85	0	1.396	1.413	1.352	1.390	2.300	3.027	0.360	175	1204	76	611	654	0.481	356	255	383	271	101040	61031	1.123	3.440	-100	0	1
8	9	8	""	"l-myc"	14510	35430	140	1843	1823	433	23	171	171	190	110	57	100	100	0	970	955	249	26	72	72	78	32	41	100	100	0	1.862	1.871	1.823	1.883	1.420	1.940	0.855	174	1090	96	2570	2535	0.897	1672	898	1652	883	317116	166097	14.845	27.406	0	0	0
8	10	8	""	"l-myc"	14910	35430	150	1886	1901	448	23	184	184	210	145	69	100	100	0	957	979	242	24	78	78	85	43	50	100	100	0	1.936	1.906	1.940	1.906	1.417	1.995	0.855	175	1213	95	2581	2618	0.953	1702	879	1717	901	332679	171400	11.662	20.791	0	0	0
8	11	8	""	"l-myc"	15310	35420	140	1805	1864	477	25	155	155	172	94	54	100	100	0	993	983	249	25	68	68	83	350	421	98	84	0	1.784	1.868	1.891	1.907	1.548	1.934	0.882	170	1094	91	2575	2624	0.835	1650	925	1709	915	316914	167092	18.000	2.571	0	0	0
8	12	8	""	"l-myc"	15710	35420	150	1944	1957	452	23	151	151	168	98	58	100	100	0	1010	1028	269	26	66	66	71	35	49	100	100	0	1.899	1.877	1.864	1.893	1.380	1.921	0.872	175	1217	92	2737	2768	0.925	1793	944	1806	962	342530	179870	18.255	27.343	0	0	0
8	13	8	""	"spry4"	16110	35420	140	437	477	209	43	162	162	178	103	57	92	68	0	291	294	102	34	70	70	75	30	40	98	94	0	1.244	1.406	1.281	1.367	2.282	2.092	0.462	155	1112	92	496	539	0.315	275	221	315	224	73913	45499	2.903	7.300	0	0	0
[truncated: 223,145 more chars]
