# Supplementary material for: Normalization of low-density microarray using external spike-in controls: analysis of macrophage cell lines expression profile
Source: BMC Genomics. 2007 Jan 17;8:17. doi: 10.1186/1471-2164-8-17 (PMC1797020; doi:10.1186/1471-2164-8-17)
Supplement: Additional File 10 — Microarray raw data of the ROC curve experiment. The spike RNAs were added in defined quantity to obtain ratios of 1 (500/500 pg): sp1, sp4, sp6, sp7; of 1.5 (750/500 pg): sp5; of 2 (1000/500 pg): sp2, sp3; of 3 (1500/500 pg): sp8. [file 1471-2164-8-17-S10.xls]

ATF	1.0
31	56    
"Type=GenePix Results 3"
"DateTime=2006/03/22 09:15:49"
"Settings="
"GalFile=C:\Documents and Settings\Administrator\Desktop\gal\4 repl_spikes v1_all.gal"
"PixelSize=10"
"Wavelengths=635	532"
"ImageFiles=C:\Axon\Data\ROC1_UP-22-03-06.tif 2	C:\Axon\Data\ROC1_UP-22-03-06.tif 3"
"NormalizationMethod=None"
"NormalizationFactors=1	1"
"JpegImage=C:\Documents and Settings\Administrator\Desktop\raw data\spike ottobre 05\criterio 2SD\ROC1_UP-22-03-06_2SD.jpg"
"StdDev=Type 1"
"RatioFormulations=W1/W2 (635/532)"
"FeatureType=Irregular Filled"
"Barcode="
"BackgroundSubtraction=LocalFeature"
"ImageOrigin=1800, 6880"
"JpegOrigin=1970, 7040"
"Creator=GenePix Pro 5.1.0.19"
"Scanner=GenePix 4000B [94065]"
"FocusPosition=0"
"Temperature=26.36"
"LinesAveraged=1"
"Comment="
"PMTGain=720	570"
"ScanPower=100	100"
"LaserPower=3.47	3.59"
"Filters=<Empty>	<Empty>"
"ScanRegion=180,688,1932,5380"
"Supplier=PerkinElmer Life Sciences"
"ArrayerSoftwareName=SpotArray"
"ArrayerSoftwareVersion=2.1"
"Block"	"Column"	"Row"	"Name"	"ID"	"X"	"Y"	"Dia."	"F635 Median"	"F635 Mean"	"F635 SD"	"F635 CV"	"B635"	"B635 Median"	"B635 Mean"	"B635 SD"	"B635 CV"	"% > B635+1SD"	"% > B635+2SD"	"F635 % Sat."	"F532 Median"	"F532 Mean"	"F532 SD"	"F532 CV"	"B532"	"B532 Median"	"B532 Mean"	"B532 SD"	"B532 CV"	"% > B532+1SD"	"% > B532+2SD"	"F532 % Sat."	"Ratio of Medians (635/532)"	"Ratio of Means (635/532)"	"Median of Ratios (635/532)"	"Mean of Ratios (635/532)"	"Ratios SD (635/532)"	"Rgn Ratio (635/532)"	"Rgn R2 (635/532)"	"F Pixels"	"B Pixels"	"Circularity"	"Sum of Medians (635/532)"	"Sum of Means (635/532)"	"Log Ratio (635/532)"	"F635 Median - B635"	"F532 Median - B532"	"F635 Mean - B635"	"F532 Mean - B532"	"F635 Total Intensity"	"F532 Total Intensity"	"SNR 635"	"SNR 532"	"Flags"	"Normalize"	"Autoflag"
1	1	1	""	"sp4"	2270	7350	140	2135	2142	639	29	120	120	137	94	68	100	99	0	631	645	266	41	74	74	81	45	55	97	96	0	3.618	3.541	3.541	3.904	1.754	3.620	0.805	141	1127	87	2572	2593	1.855	2015	557	2022	571	302053	90948	21.330	12.533	0	0	0
1	2	1	""	"sp4"	2670	7340	140	2232	2102	704	33	120	120	137	85	62	100	99	0	614	629	319	50	73	73	80	45	56	98	94	0	3.904	3.565	3.663	4.030	1.866	3.287	0.391	136	1125	83	2653	2538	1.965	2112	541	1982	556	285811	85527	23.118	12.200	0	0	0
1	3	1	""	"sp4"	3060	7340	120	2138	2175	636	29	112	112	126	75	59	100	100	0	597	609	236	38	73	73	79	35	44	100	100	0	3.866	3.849	3.989	4.030	1.541	3.972	0.801	124	784	91	2550	2599	1.951	2026	524	2063	536	269655	75454	27.320	15.143	0	0	0
1	4	1	""	"sp4"	3460	7350	150	1689	1816	1109	61	124	124	159	150	94	98	96	0	470	563	379	67	74	74	83	49	59	94	84	0	3.952	3.460	3.722	3.802	2.070	3.530	0.799	176	1203	90	1961	2181	1.983	1565	396	1692	489	319564	99017	11.047	9.796	0	0	0
1	5	1	""	"ccl4"	3860	7340	130	1413	1407	402	28	116	116	126	69	54	100	100	0	706	737	263	35	73	73	79	40	50	100	100	0	2.049	1.944	2.058	2.013	1.548	2.011	0.785	137	891	87	1930	1955	1.035	1297	633	1291	664	192744	100965	18.565	16.450	0	0	0
1	6	1	""	"ccl4"	4260	7340	150	1270	1260	498	39	120	120	133	78	58	99	98	0	704	721	327	45	73	73	80	47	58	99	97	0	1.823	1.759	1.856	1.845	1.818	1.840	0.727	152	1240	89	1781	1788	0.866	1150	631	1140	648	191569	109661	14.449	13.638	0	0	0
1	7	1	""	"ccl4"	4650	7340	130	1426	1424	443	31	112	112	123	63	51	100	100	0	743	772	302	39	75	75	80	36	45	100	100	0	1.967	1.882	1.872	1.973	1.709	1.957	0.739	141	881	91	1982	2009	0.976	1314	668	1312	697	200847	108883	20.651	19.222	0	0	0
1	8	1	""	"ccl4"	5050	7340	150	1240	1255	472	37	112	112	126	85	67	100	100	0	616	695	348	50	73	73	80	65	81	99	98	0	2.077	1.838	1.912	1.980	1.667	1.822	0.781	150	1242	87	1671	1765	1.055	1128	543	1143	622	188216	104188	13.282	9.462	0	0	0
1	9	1	""	"fyn"	5460	7340	140	538	592	272	45	117	117	130	82	63	98	94	0	469	486	212	43	73	73	78	32	41	98	97	0	1.063	1.150	1.121	1.150	2.371	1.270	0.515	171	1089	94	817	888	0.088	421	396	475	413	101147	83082	5.634	12.750	0	0	0
1	10	1	""	"fyn"	5850	7340	150	563	581	219	37	143	143	180	190	105	89	55	0	382	408	229	56	76	76	90	83	92	89	76	0	1.373	1.319	1.377	1.454	2.839	1.973	0.342	176	1214	93	726	770	0.457	420	306	438	332	102284	71873	2.111	3.831	0	0	0
1	11	1	""	"fyn"	6260	7340	150	532	553	212	38	139	139	163	119	73	93	79	0	393	434	234	53	76	76	87	81	93	94	79	0	1.240	1.156	1.233	1.202	2.558	1.068	0.460	170	1222	93	710	772	0.310	393	317	414	358	94013	73856	3.277	4.284	0	0	0
1	12	1	""	"fyn"	6650	7340	150	538	575	267	46	117	117	138	119	86	95	82	0	464	540	345	63	76	76	134	1036	773	5	0	0	1.085	0.987	1.005	1.027	2.594	0.645	0.393	176	1211	90	809	922	0.118	421	388	458	464	101201	95059	3.672	0.392	-100	0	1
1	13	1	""	"ccl6"	7060	7340	150	233	252	128	50	104	104	114	55	48	75	57	0	196	202	100	49	70	70	75	30	40	82	72	0	1.024	1.121	1.155	1.211	3.749	1.859	0.170	160	1228	91	255	280	0.034	129	126	148	132	40240	32384	2.509	4.233	0	0	0
1	14	1	""	"ccl6"	7460	7340	140	270	296	156	52	117	117	130	75	57	78	51	0	202	228	117	51	74	74	82	52	63	83	62	0	1.195	1.162	1.161	1.135	3.229	1.562	0.217	153	1098	81	281	333	0.257	153	128	179	154	45236	34907	2.213	2.808	0	0	0
1	15	1	""	"ccl6"	7840	7330	150	230	250	125	50	113	113	129	75	58	64	41	0	199	214	103	48	72	72	76	30	39	89	78	0	0.921	0.965	0.916	0.930	3.731	1.670	0.168	152	1240	84	244	279	-0.119	117	127	137	142	38073	32555	1.613	4.600	-100	0	1
1	16	1	""	"ccl6"	8230	7320	110	354	347	113	32	147	147	171	115	67	77	44	0	240	257	106	41	81	81	96	61	63	88	61	0	1.302	1.136	1.940	1.259	3.241	1.800	0.078	18	664	73	366	376	0.381	207	159	200	176	6246	4634	1.530	2.639	-100	0	1
1	17	1	""	"sp7"	8660	7340	130	1433	1483	537	36	178	178	307	446	145	96	77	0	545	563	233	41	86	86	127	179	140	91	66	0	2.734	2.736	2.932	2.990	2.040	2.946	0.698	131	893	92	1714	1782	1.451	1255	459	1305	477	194327	73799	2.637	2.436	0	0	0
1	18	1	""	"sp7"	9060	7330	130	1404	1476	545	36	169	169	273	470	172	98	70	0	534	555	235	42	87	87	120	155	129	90	69	0	2.763	2.793	2.784	2.977	1.704	2.914	0.702	140	884	92	1682	1775	1.466	1235	447	1307	468	206662	77697	2.560	2.806	0	0	0
1	19	1	""	"sp7"	9450	7320	140	1157	1112	643	57	157	157	498	1000	200	50	4	0	408	447	303	67	85	85	179	426	237	39	7	0	3.096	2.638	2.688	2.991	2.219	2.595	0.580	156	1140	100	1323	1317	1.630	1000	323	955	362	173487	69798	0.614	0.629	-100	0	1
1	20	1	""	"sp7"	9860	7330	130	1319	1409	630	44	162	162	208	179	86	97	95	0	484	525	293	55	81	81	103	96	93	91	80	0	2.871	2.809	2.841	3.105	1.796	2.848	0.746	147	873	82	1560	1691	1.522	1157	403	1247	444	207086	77188	6.709	4.396	0	0	0
1	1	2	""	"ara"	2260	7740	140	125	156	116	74	116	116	141	137	97	12	2	0	78	85	38	44	74	74	81	43	53	16	2	0	2.250	3.636	1.800	1.772	5.281	10.438	0.076	156	1140	100	13	51	1.170	9	4	40	11	24412	13251	0.109	0.093	-100	0	1
1	2	2	""	"ara"	2660	7740	140	139	155	85	54	122	122	140	98	70	17	4	0	78	90	60	66	73	73	81	49	60	16	3	0	3.400	1.941	1.909	1.818	4.276	10.101	0.012	156	1140	100	22	50	1.766	17	5	33	17	24253	14043	0.153	0.184	-100	0	1
1	3	2	""	"ara"	3060	7720	60	126	153	79	51	131	131	142	79	55	18	6	0	79	85	35	41	79	79	86	50	58	12	0	0	100000.000	3.667	4.403	2.999	4.939	115.317	0.000	32	176	100	-5	28	16.610	-5	0	22	6	4888	2721	0.139	-0.020	-100	0	1
1	4	2	""	"ara"	3460	7740	140	129	142	76	53	120	120	338	3164	936	0	0	0	79	88	41	46	74	74	206	2377	1153	0	0	0	1.800	1.571	1.898	1.792	4.753	19.284	0.007	156	1140	100	14	36	0.848	9	5	22	14	22098	13680	-0.062	-0.050	-100	0	1
1	5	2	""	"fzd2"	3860	7740	140	564	597	239	40	117	117	135	90	66	99	93	0	405	446	232	52	74	74	81	39	48	99	95	0	1.350	1.290	1.340	1.400	2.428	1.369	0.457	141	1125	93	778	852	0.433	447	331	480	372	84225	62927	5.133	9.359	0	0	0
1	6	2	""	"fzd2"	4260	7740	140	542	556	213	38	120	120	137	95	69	97	89	0	393	425	199	46	75	75	80	36	45	99	96	0	1.327	1.246	1.318	1.350	2.409	1.353	0.463	151	1117	93	740	786	0.408	422	318	436	350	83892	64206	4.411	9.583	0	0	0
1	7	2	""	"fzd2"	4650	7740	150	593	611	215	35	115	115	132	83	62	100	93	0	429	456	209	45	74	74	79	37	46	99	97	0	1.346	1.298	1.338	1.378	2.016	1.355	0.587	144	1248	93	833	878	0.429	478	355	496	382	88035	65731	5.771	10.189	0	0	0
1	8	2	""	"fzd2"	5050	7740	140	501	516	213	41	109	109	125	79	63	96	91	0	372	413	217	52	73	73	78	32	41	98	94	0	1.311	1.197	1.216	1.248	2.569	1.241	0.452	154	1102	85	691	747	0.391	392	299	407	340	79509	63545	4.949	10.469	0	0	0
1	9	2	""	"ccl7"	5460	7730	120	246	265	102	38	119	119	133	73	54	79	48	0	149	166	76	45	76	76	83	44	53	79	44	0	1.740	1.622	1.302	1.653	3.454	3.675	0.058	29	857	0	200	236	0.799	127	73	146	90	7680	4819	1.808	1.886	-100	0	1
1	10	2	""	"ccl7"	5870	7720	110	340	335	114	34	160	160	190	116	61	61	38	0	248	232	97	41	80	80	94	67	71	76	61	0	1.071	1.151	0.855	0.961	4.870	9.298	0.018	13	669	69	348	327	0.099	180	168	175	152	4357	3010	1.250	2.060	-100	0	1
1	11	2	""	"ccl7"	6250	7720	100	327	403	324	80	146	146	173	114	65	73	36	0	171	189	87	46	82	82	96	91	94	42	21	0	2.034	2.402	1.615	2.052	4.699	5.365	0.088	19	554	1	270	364	1.024	181	89	257	107	7661	3599	2.018	1.022	-100	0	1
1	12	2	""	"ccl7"	6660	7740	140	273	292	122	41	118	118	129	67	51	85	58	0	133	153	93	60	76	76	83	50	60	52	25	0	2.719	2.260	2.381	2.379	3.741	4.803	0.068	68	1149	53	212	251	1.443	155	57	174	77	19838	10423	2.433	1.400	-100	0	1
1	13	2	""	"g3pdh"	7070	7730	150	65535	59780	12158	20	110	110	122	65	53	100	100	77	35565	31147	12546	40	74	74	78	32	41	100	100	0	1.843	1.920	1.835	2.208	1.658	1.814	0.926	188	1194	95	100916	90743	0.882	65425	35491	59670	31073	11238685	5855696	917.815	970.906	0	0	0
1	14	2	""	"g3pdh"	7460	7740	160	65535	55650	17953	32	120	120	142	92	64	100	100	70	32003	27618	14210	51	77	77	86	67	77	100	100	0	2.049	2.016	2.029	2.520	1.869	1.883	0.925	216	1464	92	97341	83071	1.035	65415	31926	55530	27541	12020472	5965513	603.348	410.925	0	0	0
1	15	2	""	"g3pdh"	7840	7730	150	65535	60315	12593	20	114	114	170	517	304	100	100	80	34790	31389	12819	40	76	76	92	171	185	100	100	0	1.885	1.923	1.880	2.273	1.832	1.819	0.913	180	1206	79	100135	91514	0.915	65421	34714	60201	31313	10856612	5650066	116.335	183.023	0	0	0
1	16	2	""	"g3pdh"	8250	7730	140	65535	63427	8049	12	204	204	774	1553	200	100	100	90	30268	29878	8085	27	93	93	200	317	158	100	100	0	2.165	2.123	2.165	2.238	1.364	2.096	0.924	156	1140	100	95506	93008	1.114	65331	30175	63223	29785	9894673	4660923	40.343	93.621	-100	0	0
1	17	2	""	"sp2"	8670	7730	140	1789	1851	837	45	172	172	240	281	117	98	93	0	2226	2218	1135	51	84	84	110	119	108	98	96	0	0.755	0.787	0.810	0.828	1.453	0.765	0.894	147	1118	84	3759	3813	-0.405	1617	2142	1679	2134	272126	326054	5.733	17.714	0	0	0
1	18	2	""	"sp2"	9060	7730	130	1492	1618	777	48	131	131	165	189	114	100	97	0	2008	2029	969	47	77	77	98	269	274	99	97	0	0.705	0.762	0.760	0.762	1.363	0.763	0.917	142	886	93	3292	3439	-0.504	1361	1931	1487	1952	229699	288136	7.688	7.178	0	0	0
1	19	2	""	"sp2"	9460	7730	140	1814	1827	709	38	161	161	225	345	153	99	91	0	2255	2213	957	43	85	85	115	396	344	98	94	0	0.762	0.783	0.771	0.796	1.422	0.670	0.791	141	1127	91	3823	3794	-0.392	1653	2170	1666	2128	257658	312060	4.643	5.298	0	0	0
1	20	2	""	"sp2"	9860	7730	120	1679	1787	841	47	147	147	185	149	80	100	100	0	2033	2221	1058	47	79	79	96	97	101	100	100	0	0.784	0.766	0.760	0.759	1.369	0.761	0.908	136	772	94	3486	3782	-0.351	1532	1954	1640	2142	243075	302006	10.752	21.907	0	0	0
1	1	3	""	"ccl9"	2260	8140	160	2447	2419	729	30	123	123	143	95	66	100	100	0	2434	2466	823	33	74	74	81	44	54	100	100	0	0.985	0.960	0.976	0.974	1.382	0.945	0.897	189	1491	85	4684	4688	-0.022	2324	2360	2296	2392	457151	466025	23.958	54.205	0	0	0
1	2	3	""	"ccl9"	2670	8150	150	2428	2437	618	25	120	120	137	82	59	100	100	0	2548	2514	727	28	72	72	80	52	65	100	100	0	0.932	0.949	0.935	0.960	1.344	0.932	0.896	188	1193	89	4784	4759	-0.102	2308	2476	2317	2442	458074	472542	28.049	46.808	0	0	0
1	3	3	""	"ccl9"	3060	8140	150	2369	2407	654	27	120	120	136	82	60	100	100	0	2536	2526	744	29	72	72	80	39	48	100	100	0	0.913	0.932	0.960	0.942	1.360	0.918	0.892	186	1202	92	4713	4741	-0.131	2249	2464	2287	2454	447788	469816	27.695	62.718	0	0	0
1	4	3	""	"ccl9"	3470	8140	160	2304	2343	642	27	114	114	131	84	64	100	100	0	2354	2410	758	31	72	72	78	38	48	100	100	0	0.960	0.953	0.970	0.967	1.342	0.933	0.900	198	1482	93	4472	4567	-0.059	2190	2282	2229	2338	463818	477270	26.333	61.368	0	0	0
1	5	3	""	"gadd45a"	3860	8140	170	4934	4792	1312	27	118	118	133	81	60	100	100	0	2440	2473	885	35	74	74	81	40	49	99	99	0	2.036	1.948	2.013	2.034	1.414	1.938	0.905	206	1618	90	7182	7073	1.026	4816	2366	4674	2399	987148	509441	57.519	59.800	0	0	0
1	6	3	""	"gadd45a"	4250	8140	170	4635	4706	1411	29	122	122	136	78	57	100	100	0	2403	2457	858	34	75	75	81	38	46	100	100	0	1.939	1.924	1.969	1.978	1.373	1.933	0.911	212	1612	87	6841	6966	0.955	4513	2328	4584	2382	997777	520934	58.590	62.526	0	0	0
1	7	3	""	"gadd45a"	4660	8140	160	4286	4346	1147	26	120	120	136	80	58	100	100	0	2280	2321	777	33	73	73	78	37	47	100	100	0	1.888	1.880	1.930	1.940	1.383	1.876	0.903	216	1464	94	6373	6474	0.917	4166	2207	4226	2248	938778	501367	52.625	60.622	0	0	0
1	8	3	""	"gadd45a"	5060	8140	160	4338	4434	1253	28	114	114	129	83	64	100	100	0	2355	2446	814	33	73	73	81	74	91	100	100	0	1.851	1.820	1.835	1.861	1.363	1.826	0.908	217	1463	94	6506	6693	0.888	4224	2282	4320	2373	962270	530746	51.867	31.959	0	0	0
1	9	3	""	"ccnd1"	5460	8130	160	1628	1574	532	33	138	138	185	194	104	98	98	0	2720	2639	940	35	80	80	134	264	197	98	98	0	0.564	0.561	0.575	0.575	1.619	0.544	0.882	198	1479	91	4130	3995	-0.826	1490	2640	1436	2559	311743	522437	7.160	9.489	0	0	0
1	10	3	""	"ccnd1"	5860	8140	140	1600	1616	474	29	165	165	193	113	58	100	100	0	2777	2783	763	27	79	79	94	76	80	100	100	0	0.532	0.537	0.527	0.529	1.373	0.520	0.866	157	1111	92	4133	4155	-0.911	1435	2698	1451	2704	253782	436978	12.593	35.382	0	0	0
1	11	3	""	"ccnd1"	6260	8140	140	1434	1470	468	31	147	147	167	100	59	100	100	0	2334	2466	807	32	77	77	86	48	55	100	100	0	0.570	0.554	0.554	0.550	1.399	0.534	0.863	159	1109	93	3544	3712	-0.811	1287	2257	1323	2389	233747	392084	13.030	49.583	0	0	0
1	12	3	""	"ccnd1"	6660	8140	160	1340	1348	451	33	111	111	122	67	54	100	100	0	2509	2486	746	30	73	73	78	35	44	100	100	0	0.505	0.513	0.510	0.502	1.410	0.506	0.888	189	1495	92	3665	3650	-0.986	1229	2436	1237	2413	254828	469808	18.299	68.800	0	0	0
1	13	3	""	"gadd45b"	7060	8130	150	3051	2967	827	27	106	106	115	60	52	100	100	0	1418	1396	484	34	71	71	75	33	44	100	100	0	2.186	2.159	2.162	2.236	1.416	2.178	0.878	182	1206	97	4292	4186	1.128	2945	1347	2861	1325	539960	254136	47.533	40.030	0	0	0
1	14	3	""	"gadd45b"	7460	8120	150	3068	2850	1184	41	119	119	148	107	72	100	98	0	1363	1323	620	46	77	77	90	91	101	96	93	0	2.293	2.192	2.332	2.331	1.883	2.209	0.838	212	1128	43	4235	3977	1.197	2949	1286	2731	1246	604267	280456	25.252	13.549	0	0	0
1	15	3	""	"gadd45b"	7860	8140	150	2999	3006	776	25	123	123	155	131	84	100	100	0	1356	1363	454	33	75	75	91	92	101	99	98	0	2.245	2.238	2.338	2.339	1.476	2.262	0.863	183	1205	92	4157	4171	1.167	2876	1281	2883	1288	550060	249416	21.763	13.826	0	0	0
1	16	3	""	"gadd45b"	8260	8130	150	2744	2779	756	27	141	141	169	113	66	100	100	0	1115	1218	511	41	76	76	86	52	60	100	100	0	2.505	2.310	2.415	2.476	1.466	2.242	0.857	171	1221	93	3642	3780	1.325	2603	1039	2638	1142	475254	208305	23.097	21.769	0	0	0
1	17	3	""	"ccnd2"	8660	8130	150	527	556	203	36	176	176	216	150	69	90	62	0	577	600	248	41	83	83	102	83	81	99	94	0	0.711	0.735	0.726	0.693	2.395	0.823	0.368	150	1236	84	845	897	-0.492	351	494	380	517	83414	89940	2.267	6.000	0	0	0
1	18	3	""	"ccnd2"	9060	8130	120	493	519	215	41	186	186	233	156	66	81	48	0	553	579	219	37	86	86	103	93	90	99	96	0	0.657	0.675	0.665	0.622	2.268	0.762	0.383	119	788	89	774	826	-0.606	307	467	333	493	61809	68847	1.833	5.118	0	0	0
1	19	3	""	"ccnd2"	9460	8130	130	533	585	404	69	190	190	235	178	75	83	45	0	598	625	235	37	91	91	115	136	118	98	90	0	0.677	0.740	0.752	0.652	2.214	1.167	0.305	137	883	91	850	929	-0.563	343	507	395	534	80160	85574	1.966	3.750	-100	0	1
1	20	3	""	"ccnd2"	9860	8130	120	481	512	187	36	166	166	201	143	71	88	55	0	610	656	255	38	84	84	108	132	122	100	95	0	0.599	0.605	0.630	0.537	2.604	0.542	0.371	123	789	94	841	918	-0.739	315	526	346	572	63036	80704	2.175	4.152	0	0	0
1	1	4	""	"gna13"	2260	8540	160	1324	1368	445	32	122	122	145	105	72	100	100	0	292	336	182	54	74	74	82	44	53	93	83	0	5.514	4.756	5.142	5.656	2.509	5.420	0.487	192	1487	88	1420	1508	2.463	1202	218	1246	262	262619	64590	11.648	5.773	0	0	0
1	2	4	""	"gna13"	2660	8550	150	1330	1368	494	36	123	123	152	146	96	99	98	0	329	365	212	58	73	73	82	60	73	87	79	0	4.715	4.264	4.616	5.355	2.543	4.614	0.548	188	1204	91	1463	1537	2.237	1207	256	1245	292	257243	68568	8.329	4.717	0	0	0
1	3	4	""	"gna13"	3070	8540	160	1310	1359	480	35	111	111	125	71	56	100	100	0	316	346	199	57	74	74	79	38	48	93	86	0	4.955	4.588	5.072	5.483	2.509	5.148	0.504	186	1498	95	1441	1520	2.309	1199	242	1248	272	252740	64424	17.380	7.026	0	0	0
1	4	4	""	"gna13"	3470	8540	160	1309	1302	598	45	117	117	132	80	60	99	99	0	271	322	204	63	72	72	78	39	50	87	80	0	5.990	4.740	5.216	5.720	2.384	4.868	0.620	200	1480	91	1391	1435	2.583	1192	199	1185	250	260304	64469	14.625	6.256	0	0	0
1	5	4	""	"ccnd3"	3860	8560	140	986	1001	304	30	116	116	134	86	64	100	100	0	920	917	321	35	74	74	78	32	41	100	100	0	1.028	1.050	1.018	1.069	1.677	1.043	0.724	150	1114	92	1716	1728	0.040	870	846	885	843	150193	137535	10.081	26.219	0	0	0
1	6	4	""	"ccnd3"	4250	8560	130	994	1035	351	33	114	114	123	63	51	100	100	0	887	915	326	35	75	75	80	38	47	100	100	0	1.084	1.096	1.133	1.105	1.626	1.104	0.757	145	875	91	1692	1761	0.116	880	812	921	840	150111	132732	14.476	21.974	0	0	0
1	7	4	""	"ccnd3"	4660	8540	140	884	946	328	34	117	117	129	73	56	100	99	0	728	766	307	40	75	75	79	35	44	100	100	0	1.175	1.200	1.212	1.227	1.727	1.203	0.707	162	1098	90	1420	1520	0.233	767	653	829	691	153320	124126	11.192	19.629	0	0	0
1	8	4	""	"ccnd3"	5060	8540	140	947	952	293	30	106	106	116	58	50	100	99	0	854	856	304	35	72	72	76	35	46	100	100	0	1.075	1.079	1.070	1.088	1.593	1.068	0.749	150	1114	88	1623	1630	0.104	841	782	846	784	142826	128451	14.414	22.286	0	0	0
1	9	4	""	"gpd2"	5460	8540	150	608	634	269	42	117	117	138	92	66	97	91	0	577	624	295	47	74	74	78	33	42	99	98	0	0.976	0.940	0.941	0.928	2.407	0.921	0.568	169	1219	96	994	1067	-0.035	491	503	517	550	107090	105514	5.391	16.545	0	0	0
1	10	4	""	"gpd2"	5860	8540	140	686	734	277	37	162	162	185	118	63	97	92	0	608	638	269	42	78	78	86	54	62	100	98	0	0.989	1.021	1.085	1.013	2.042	1.054	0.584	154	1114	95	1054	1132	-0.016	524	530	572	560	113005	98324	4.653	10.222	0	0	0
1	11	4	""	"gpd2"	6260	8540	140	647	674	263	39	134	134	160	103	64	99	91	0	583	589	242	41	74	74	81	41	50	99	98	0	1.008	1.049	0.996	1.057	2.069	1.088	0.585	161	1107	90	1022	1055	0.011	513	509	540	515	108580	94859	4.990	12.390	0	0	0
1	12	4	""	"gpd2"	6660	8530	150	640	651	239	36	110	110	127	103	81	98	93	0	544	568	228	40	73	73	77	39	50	100	99	0	1.125	1.093	1.120	1.089	1.966	1.109	0.652	179	1209	87	1001	1036	0.170	530	471	541	495	116547	101726	5.087	12.590	0	0	0
1	13	4	""	"ccr5"	7070	8550	140	519	623	576	92	109	109	124	79	63	97	90	0	410	466	284	60	71	71	76	36	47	97	96	0	1.209	1.301	1.161	1.227	2.693	1.956	0.512	149	1119	94	749	909	0.274	410	339	514	395	92887	69504	6.316	10.833	0	0	0
1	14	4	""	"ccr5"	7450	8530	140	435	504	339	67	135	135	355	799	225	10	0	0	359	384	272	70	79	79	134	257	191	53	17	0	1.071	1.210	1.351	1.342	2.709	3.390	0.450	156	1140	100	580	674	0.099	300	280	369	305	78613	59867	0.186	0.973	-100	0	1
1	15	4	""	"ccr5"	7860	8540	150	370	418	211	50	121	121	146	102	69	87	62	0	322	369	238	64	76	76	95	104	109	83	55	0	1.012	1.014	1.016	1.085	2.910	0.846	0.322	177	1207	82	495	590	0.017	249	246	297	293	73924	65350	2.667	2.635	0	0	0
1	16	4	""	"ccr5"	8250	8540	140	396	437	192	43	114	114	135	96	71	90	72	0	366	415	227	54	72	72	80	44	55	96	92	0	0.959	0.942	0.932	1.015	2.930	0.926	0.444	155	1104	86	576	666	-0.060	282	294	323	343	67700	64275	3.146	7.614	0	0	0
1	17	4	""	"gpx2"	8650	8530	110	270	318	124	38	108	108	125	83	66	90	48	0	359	356	99	27	71	71	77	35	45	100	100	0	0.563	0.737	0.564	0.681	2.223	1.055	0.129	31	611	81	450	495	-0.829	162	288	210	285	9865	11035	2.325	7.971	0	0	0
1	18	4	""	"gpx2"	9080	8530	100	566	564	187	33	234	234	275	210	76	75	33	0	265	270	101	37	89	89	118	118	100	70	25	0	1.886	1.823	2.151	2.018	3.170	2.053	0.805	24	530	74	508	511	0.915	332	176	330	181	13540	6484	1.376	1.288	-100	0	1
1	19	4	""	"gpx2"	9470	8530	100	470	526	227	43	200	200	246	199	80	65	31	0	333	337	145	43	91	91	125	207	165	63	10	0	1.116	1.325	1.172	1.095	3.211	0.996	0.314	38	527	72	512	572	0.158	270	242	326	246	20000	12801	1.407	1.024	-100	0	1
1	20	4	""	"gpx2"	9870	8500	110	366	410	222	54	181	181	226	190	84	48	24	0	270	304	155	50	90	90	126	123	97	60	41	0	1.028	1.070	1.251	1.136	3.865	3.282	0.063	41	611	12	365	443	0.040	185	180	229	214	16806	12445	0.968	1.447	-100	0	1
1	1	5	""	"cct3"	2270	8940	150	1162	1208	450	37	121	121	137	84	61	100	100	0	1856	1916	767	40	71	71	77	32	41	100	99	0	0.583	0.589	0.581	0.596	1.594	0.560	0.821	173	1219	93	2826	2932	-0.778	1041	1785	1087	1845	208986	331471	12.750	57.469	0	0	0
1	2	5	""	"cct3"	2670	8950	140	1260	1322	425	32	123	123	139	84	60	100	100	0	1993	2016	661	32	73	73	78	35	44	100	100	0	0.592	0.617	0.634	0.616	1.474	0.592	0.814	167	1097	86	3057	3142	-0.756	1137	1920	1199	1943	220734	336615	14.083	55.371	0	0	0
1	3	5	""	"cct3"	3060	8940	140	1135	1133	432	38	108	108	125	79	63	100	100	0	1899	1909	638	33	73	73	78	40	51	100	100	0	0.562	0.558	0.563	0.538	1.617	0.542	0.796	164	1100	94	2853	2861	-0.831	1027	1826	1025	1836	185828	313010	12.759	45.775	0	0	0
1	4	5	""	"cct3"	3460	8940	150	1181	1227	433	35	114	114	126	70	55	100	100	0	2060	2101	745	35	74	74	80	40	50	100	100	0	0.537	0.549	0.540	0.540	1.547	0.520	0.802	171	1217	91	3053	3140	-0.897	1067	1986	1113	2027	209794	359197	15.729	50.525	0	0	0
1	5	5	""	"gspt1"	3860	8940	150	1000	1020	350	34	125	125	143	95	66	100	98	0	1675	1720	594	34	73	73	81	55	67	100	100	0	0.546	0.543	0.534	0.528	1.665	0.514	0.761	169	1217	85	2477	2542	-0.873	875	1602	895	1647	172451	290688	9.232	29.800	0	0	0
1	6	5	""	"gspt1"	4260	8930	140	778	825	318	38	111	111	124	67	54	100	99	0	1600	1621	592	36	75	75	80	35	43	100	100	0	0.437	0.462	0.446	0.448	1.695	0.424	0.707	165	1099	92	2192	2260	-1.194	667	1525	714	1546	136079	267535	10.463	44.029	0	0	0
1	7	5	""	"gspt1"	4660	8940	140	896	908	336	37	110	110	124	74	59	100	98	0	1569	1624	583	35	72	72	78	38	48	100	100	0	0.525	0.514	0.485	0.501	1.702	0.482	0.758	169	1095	91	2283	2350	-0.930	786	1497	798	1552	153403	274507	10.595	40.684	0	0	0
1	8	5	""	"gspt1"	5060	8940	150	817	860	333	38	110	110	132	108	81	100	97	0	1529	1577	528	33	73	73	80	49	61	100	100	0	0.486	0.499	0.472	0.481	1.670	0.477	0.745	173	1215	96	2163	2254	-1.041	707	1456	750	1504	148816	272833	6.741	30.551	0	0	0
1	9	5	""	"sp1"	5460	8940	140	4416	4699	2404	51	143	143	167	109	65	100	100	0	1545	1827	1030	56	74	74	83	43	51	100	100	0	2.905	2.599	2.579	2.692	1.374	2.577	0.938	168	1088	88	5744	6309	1.539	4273	1471	4556	1753	789351	306998	41.578	40.558	0	0	0
1	10	5	""	"sp1"	5860	8940	140	4209	4720	2593	54	149	149	176	109	61	100	100	0	1560	1759	1050	59	77	77	85	50	58	100	100	0	2.738	2.718	2.732	2.855	1.297	2.669	0.961	153	1115	91	5543	6253	1.453	4060	1483	4571	1682	722156	269100	41.688	33.480	0	0	0
1	11	5	""	"sp1"	6260	8940	140	3745	4356	2485	57	144	144	169	112	66	100	100	0	1445	1695	1059	62	78	78	86	50	58	100	100	0	2.634	2.605	2.677	2.731	1.370	2.568	0.942	160	1108	92	4968	5829	1.397	3601	1367	4212	1617	696928	271210	37.384	32.180	0	0	0
1	12	5	""	"sp1"	6650	8930	120	5809	6214	2145	34	119	119	130	71	54	100	100	0	2326	2357	867	36	73	73	78	40	51	100	100	0	2.526	2.669	2.673	2.734	1.277	2.686	0.952	124	784	90	7943	8379	1.337	5690	2253	6095	2284	770485	292261	85.690	56.975	0	0	0
1	13	5	""	"cct5"	7060	8940	140	6259	6532	3585	54	107	107	125	113	90	100	100	0	6011	6224	2535	40	73	73	77	33	42	100	100	0	1.036	1.045	1.020	1.037	1.342	1.128	0.915	160	1095	76	12090	12576	0.051	6152	5938	6425	6151	1045103	995849	56.699	186.273	0	0	0
1	14	5	""	"cct5"	7460	8940	150	5711	5549	1739	31	118	118	144	111	77	100	100	0	5771	5490	1767	32	73	73	80	43	53	100	99	0	0.982	1.003	0.996	1.023	1.300	0.997	0.958	175	1213	97	11291	10848	-0.026	5593	5698	5431	5417	971072	960764	48.694	125.814	0	0	0
1	15	5	""	"cct5"	7850	8940	140	6063	5906	1302	22	119	119	134	77	57	100	100	0	5929	5880	1363	23	73	73	82	54	65	100	100	0	1.015	0.997	1.015	1.001	1.211	0.991	0.957	160	1104	92	11800	11594	0.021	5944	5856	5787	5807	944939	940789	74.961	107.370	0	0	0
1	16	5	""	"cct5"	8260	8930	150	5579	5580	1352	24	130	130	155	104	67	100	100	0	5526	5428	1312	24	78	78	89	59	66	100	100	0	1.000	1.019	1.017	1.017	1.216	1.013	0.956	168	1224	85	10897	10800	0.000	5449	5448	5450	5350	937462	911965	52.163	90.492	0	0	0
1	17	5	""	"gstm2"	8660	8940	140	1843	1859	610	32	161	161	212	475	224	99	87	0	1034	1037	384	37	80	80	105	258	245	98	89	0	1.763	1.774	1.858	1.816	1.525	1.850	0.783	157	1107	95	2636	2655	0.818	1682	954	1698	957	291913	162796	3.467	3.612	0	0	0
1	18	5	""	"gstm2"	9060	8930	130	1931	1929	643	33	202	202	241	152	63	100	100	0	1039	1074	417	38	89	89	105	75	71	100	98	0	1.820	1.753	1.846	1.804	1.533	1.807	0.805	146	882	89	2679	2712	0.864	1729	950	1727	985	281574	156813	11.105	12.920	0	0	0
1	19	5	""	"gstm2"	9460	8930	140	1940	1922	638	33	171	171	258	848	328	94	56	0	969	1041	451	43	87	87	182	1714	941	5	0	0	2.006	1.835	1.896	1.888	1.544	1.871	0.773	150	1118	89	2651	2705	1.004	1769	882	1751	954	288262	156108	1.962	0.501	-100	0	1
1	20	5	""	"gstm2"	9860	8940	130	1941	1876	670	35	167	167	218	193	88	100	100	0	1018	1025	419	40	87	87	108	148	137	99	95	0	1.905	1.822	1.960	1.872	1.607	1.879	0.779	150	874	96	2705	2647	0.930	1774	931	1709	938	281451	153748	8.591	6.196	0	0	0
1	1	6	""	"cct6a"	2270	9340	140	3828	3898	915	23	115	115	131	82	62	100	100	0	4176	4290	1083	25	72	72	80	46	57	100	100	0	0.905	0.897	0.894	0.898	1.280	0.886	0.920	163	1101	94	7817	8001	-0.144	3713	4104	3783	4218	635335	699221	45.939	91.522	0	0	0
1	2	6	""	"cct6a"	2660	9350	150	3779	3812	964	25	119	119	136	87	63	100	100	0	4147	4092	1087	26	72	72	80	48	60	100	100	0	0.898	0.919	0.909	0.923	1.278	0.910	0.930	168	1224	94	7735	7713	-0.155	3660	4075	3693	4020	640495	687429	42.253	83.583	0	0	0
1	3	6	""	"cct6a"	3060	9340	150	3059	3060	846	27	112	112	123	68	55	100	100	0	3700	3714	916	24	72	72	74	30	40	100	100	0	0.812	0.809	0.807	0.800	1.350	0.810	0.899	170	1222	87	6575	6590	-0.300	2947	3628	2948	3642	520193	631390	43.191	121.333	0	0	0
1	4	6	""	"cct6a"	3460	9340	150	3693	3726	996	26	114	114	127	69	54	100	100	0	4107	4190	935	22	73	73	78	40	51	100	100	0	0.887	0.877	0.859	0.864	1.274	0.884	0.925	176	1212	96	7613	7729	-0.173	3579	4034	3612	4117	655825	737401	52.159	102.800	0	0	0
1	5	6	""	"h2dmb1"	3870	9340	130	459	481	195	40	114	114	136	95	69	94	81	0	306	338	170	50	73	73	78	37	47	94	91	0	1.481	1.385	1.430	1.398	2.481	1.613	0.362	138	882	91	578	632	0.567	345	233	367	265	66327	46630	3.632	7.027	0	0	0
1	6	6	""	"h2dmb1"	4260	9340	140	428	485	219	45	107	107	122	64	52	97	92	0	308	331	151	45	75	75	79	32	40	97	93	0	1.378	1.477	1.491	1.506	2.515	1.739	0.467	145	1119	93	554	634	0.463	321	233	378	256	70333	47927	5.672	7.875	0	0	0
1	7	6	""	"h2dmb1"	4660	9340	140	479	502	206	41	121	121	140	94	67	95	81	0	306	345	175	50	74	74	79	32	40	96	94	0	1.543	1.406	1.568	1.481	2.596	1.723	0.373	135	1133	80	590	652	0.626	358	232	381	271	67710	46556	3.851	8.313	0	0	0
1	8	6	""	"h2dmb1"	5060	9330	140	459	480	176	36	126	126	152	101	66	91	80	0	309	352	181	51	75	75	81	41	50	98	89	0	1.423	1.278	1.337	1.314	2.567	1.401	0.368	140	1124	84	567	631	0.509	333	234	354	277	67165	49272	3.248	6.610	0	0	0
1	9	6	""	"cct7"	5470	9340	140	3767	4210	1911	45	138	138	168	123	73	100	100	0	3957	4144	1855	44	76	76	83	44	53	100	100	0	0.935	1.001	0.994	1.003	1.314	1.002	0.939	155	1113	96	7510	8140	-0.097	3629	3881	4072	4068	652617	642247	32.862	92.295	0	0	0
1	10	6	""	"cct7"	5870	9340	140	4619	4695	1446	30	137	137	165	117	70	100	100	0	4588	4602	1388	30	78	78	90	132	146	100	100	0	0.994	1.008	1.023	1.002	1.252	1.007	0.948	151	1117	94	8992	9082	-0.009	4482	4510	4558	4524	708921	694843	38.718	34.182	0	0	0
1	11	6	""	"cct7"	6270	9330	150	4286	4190	1650	39	130	130	153	97	63	100	100	0	3804	4106	1737	42	75	75	82	40	48	100	100	0	1.115	1.007	1.013	1.023	1.286	0.993	0.948	173	1219	88	7885	8091	0.157	4156	3729	4060	4031	724786	710259	41.619	100.600	0	0	0
1	12	6	""	"cct7"	6660	9320	150	4242	4099	1741	42	110	110	130	82	63	100	100	0	4053	3993	1757	44	74	74	79	48	60	100	100	0	1.038	1.018	1.024	1.030	1.289	1.008	0.955	179	1213	90	8111	7908	0.054	4132	3979	3989	3919	733774	714729	48.402	81.542	0	0	0
1	13	6	""	"hck"	7050	9340	170	163	175	85	48	110	110	125	75	60	41	12	0	208	257	399	155	73	73	78	45	57	91	76	0	0.393	0.353	0.509	0.420	3.552	0.134	0.112	217	1602	88	188	249	-1.347	53	135	65	184	38056	55832	0.667	3.978	-100	0	1
1	14	6	""	"hck"	7450	9330	160	253	267	129	48	111	111	129	82	63	69	39	0	271	311	255	81	73	73	79	41	51	96	89	0	0.717	0.655	0.725	0.702	2.705	0.413	0.178	199	1480	91	340	394	-0.480	142	198	156	238	53106	61887	1.683	5.659	-100	0	1
1	15	6	""	"hck"	7850	9330	140	322	516	640	124	141	141	429	837	195	10	5	0	272	313	169	53	84	84	135	173	128	52	19	0	0.963	1.638	1.069	1.047	3.375	5.594	0.517	156	1140	100	369	604	-0.054	181	188	375	229	80566	48825	0.104	1.029	-100	0	1
1	16	6	""	"hck"	8260	9340	160	282	308	142	46	143	143	172	122	70	54	25	0	307	341	341	100	78	78	87	51	58	94	83	0	0.607	0.627	0.679	0.630	3.059	0.371	0.104	181	1503	94	368	428	-0.720	139	229	165	263	55684	61793	1.115	4.980	-100	0	1
1	17	6	""	"mmel"	8660	9330	130	668	719	270	37	206	206	246	169	68	92	75	0	239	280	146	52	83	83	104	174	167	44	12	0	2.962	2.604	2.900	2.882	2.562	3.753	0.246	140	884	89	618	710	1.567	462	156	513	197	100727	39184	2.799	1.011	-100	0	1
1	18	6	""	"mmel"	9060	9330	130	625	657	258	39	207	207	247	167	67	89	67	0	243	266	118	44	86	86	101	72	71	83	55	0	2.662	2.500	2.610	2.648	2.790	4.081	0.200	131	889	86	575	630	1.413	418	157	450	180	86084	34860	2.455	2.292	0	0	0
1	19	6	""	"mmel"	9460	9330	130	587	619	240	38	182	182	236	225	95	84	41	0	244	270	137	50	88	88	110	94	85	71	41	0	2.596	2.401	2.880	2.921	2.874	3.689	0.233	135	892	91	561	619	1.376	405	156	437	182	83579	36472	1.702	1.702	-100	0	1
1	20	6	""	"mmel"	9860	9330	130	553	587	227	38	164	164	246	599	243	16	0	0	231	255	138	54	86	86	182	1385	760	0	0	0	2.683	2.503	2.532	2.642	2.564	0.531	0.555	122	897	81	534	592	1.424	389	145	423	169	71609	31120	0.569	0.053	-100	0	1
1	1	7	""	"tnc"	2260	9750	150	680	714	256	35	119	119	135	88	65	99	96	0	473	490	201	41	71	71	78	41	52	98	98	0	1.396	1.420	1.434	1.457	2.120	1.520	0.618	168	1224	94	963	1014	0.481	561	402	595	419	119998	82240	6.580	10.049	0	0	0
1	2	7	""	"tnc"	2660	9750	150	648	698	255	36	124	124	141	90	63	100	98	0	463	476	225	47	72	72	77	34	44	95	94	0	1.340	1.421	1.400	1.608	2.726	1.485	0.571	170	1216	87	915	978	0.422	524	391	574	404	118641	80977	6.189	11.735	0	0	0
1	3	7	""	"tnc"	3060	9750	150	577	590	236	40	104	104	115	65	56	100	95	0	396	426	196	46	71	71	75	34	45	97	95	0	1.455	1.369	1.413	1.433	2.111	1.460	0.576	167	1222	92	798	841	0.541	473	325	486	355	98546	71071	7.308	10.324	0	0	0
1	4	7	""	"tnc"	3460	9750	150	656	675	260	38	115	115	129	84	65	98	95	0	408	438	204	46	74	74	78	37	47	97	94	0	1.620	1.538	1.675	1.590	2.304	1.642	0.552	185	1194	82	875	924	0.696	541	334	560	364	124858	81090	6.500	9.730	0	0	0
1	5	7	""	"n-myc"	3860	9750	140	1737	1715	504	29	112	112	130	85	65	100	100	0	1154	1187	421	35	71	71	77	35	45	100	100	0	1.500	1.436	1.461	1.466	1.585	1.449	0.819	154	1114	96	2708	2719	0.585	1625	1083	1603	1116	264065	182788	18.647	31.714	0	0	0
1	6	7	""	"n-myc"	4260	9740	140	1527	1550	480	30	116	116	131	81	61	100	99	0	1052	1127	482	42	74	74	80	38	47	100	100	0	1.443	1.362	1.423	1.425	1.618	1.325	0.760	161	1103	93	2389	2487	0.529	1411	978	1434	1053	249585	181483	17.519	27.553	0	0	0
1	7	7	""	"n-myc"	4660	9740	140	1655	1675	447	26	121	121	141	109	77	100	100	0	1057	1110	379	34	76	76	83	45	54	100	100	0	1.564	1.503	1.529	1.550	1.498	1.510	0.809	155	1113	92	2515	2588	0.645	1534	981	1554	1034	259679	171978	14.073	22.822	0	0	0
1	8	7	""	"n-myc"	5060	9740	140	1383	1389	420	30	151	151	182	128	70	100	100	0	891	936	360	38	80	80	89	57	64	100	99	0	1.519	1.446	1.457	1.503	1.673	1.460	0.757	163	1105	95	2043	2094	0.603	1232	811	1238	856	226346	152554	9.430	14.860	0	0	0
1	9	7	""	"sp8"	5460	9740	140	1071	1166	636	54	164	164	202	134	66	97	88	0	2379	2523	1326	52	80	80	91	53	58	100	100	0	0.395	0.410	0.399	0.375	1.786	0.400	0.836	154	1114	91	3206	3445	-1.340	907	2299	1002	2443	179511	388606	7.194	45.887	0	0	0
1	10	7	""	"sp8"	5860	9740	140	1087	1092	591	54	144	144	170	109	64	97	91	0	2483	2478	1257	50	76	76	83	41	49	100	100	0	0.392	0.395	0.378	0.368	1.767	0.389	0.821	144	1124	94	3350	3350	-1.351	943	2407	948	2402	157268	356838	8.459	58.415	0	0	0
1	11	7	""	"sp8"	6250	9750	120	1542	1505	551	36	126	126	147	93	63	100	100	0	3269	3190	1036	32	76	76	87	73	83	100	100	0	0.443	0.443	0.442	0.429	1.424	0.436	0.884	110	802	83	4609	4493	-1.175	1416	3193	1379	3114	165587	350852	14.602	42.507	0	0	0
1	12	7	""	"sp8"	6650	9750	130	1308	1351	564	41	120	120	137	100	72	98	98	0	3017	2963	1229	41	76	76	90	137	152	98	97	0	0.404	0.426	0.404	0.432	1.504	0.415	0.870	123	904	80	4129	4118	-1.308	1188	2941	1231	2887	166217	364459	12.140	20.971	0	0	0
1	13	7	""	"ifnabr1"	7060	9730	140	1307	1375	396	28	115	115	130	114	87	100	100	0	864	936	344	36	72	72	80	54	67	100	100	0	1.505	1.458	1.509	1.509	1.580	1.510	0.730	170	1094	93	1984	2124	0.590	1192	792	1260	864	233767	159202	10.921	15.852	0	0	0
1	14	7	""	"ifnabr1"	7460	9750	140	1217	1273	398	31	108	108	117	67	57	100	100	0	854	868	281	32	72	72	75	27	36	100	100	0	1.418	1.464	1.504	1.472	1.525	1.519	0.791	170	1094	96	1891	1961	0.504	1109	782	1165	796	216445	147604	17.254	29.370	0	0	0
1	15	7	""	"ifnabr1"	7850	9730	150	1240	1253	407	32	115	115	130	82	63	100	100	0	852	883	338	38	72	72	79	46	58	100	100	0	1.442	1.403	1.444	1.442	1.574	1.431	0.769	174	1218	87	1905	1949	0.528	1125	780	1138	811	218079	153676	13.695	17.478	0	0	0
1	16	7	""	"ifnabr1"	8260	9740	150	1014	1050	322	30	139	139	170	131	77	100	98	0	729	757	294	38	76	76	87	55	63	100	99	0	1.340	1.338	1.240	1.393	1.698	1.369	0.727	185	1203	91	1528	1592	0.422	875	653	911	681	194248	139955	6.718	12.182	0	0	0
1	17	7	""	"prph1"	8650	9730	140	173	194	100	51	162	162	205	161	78	9	1	0	124	140	64	45	83	83	96	72	75	32	8	0	0.268	0.561	1.184	1.140	4.498	4.350	0.172	156	1140	100	52	89	-1.900	11	41	32	57	30223	21858	-0.068	0.611	-100	0	1
1	18	7	""	"prph1"	9050	9730	140	211	248	156	62	169	169	206	152	73	24	6	0	120	136	121	88	84	84	96	53	55	33	12	0	1.167	1.519	2.191	2.290	4.200	3.742	0.110	156	1140	100	78	131	0.223	42	36	79	52	38762	21242	0.276	0.755	-100	0	1
1	19	7	""	"prph1"	9450	9730	140	190	242	176	72	166	166	209	200	95	16	7	0	118	158	163	103	85	85	109	119	109	15	5	0	0.727	1.041	2.601	1.976	5.223	1.746	0.334	156	1140	100	57	149	-0.460	24	33	76	73	37760	24600	0.165	0.412	-100	0	1
1	20	7	""	"prph1"	9850	9730	140	237	337	705	209	192	192	245	226	92	12	7	0	124	152	134	88	88	88	121	286	236	3	1	0	1.250	2.266	2.513	2.712	4.614	1.172	0.098	156	1140	100	81	209	0.322	45	36	145	64	52564	23749	0.407	0.108	-100	0	1
1	1	8	""	"lgals9"	2250	10130	150	271	301	147	48	119	119	135	84	62	71	45	0	147	171	88	51	72	72	79	49	62	66	35	0	2.027	1.838	1.913	1.816	4.024	3.246	0.059	81	1258	40	227	281	1.019	152	75	182	99	24411	13862	1.976	1.878	-100	0	1
1	2	8	""	"lgals9"	2650	10140	120	293	297	140	47	123	123	144	96	66	66	40	0	145	179	112	62	72	72	80	49	61	63	40	0	2.329	1.626	1.828	1.884	5.914	5.912	0.035	77	790	31	243	281	1.220	170	73	174	107	22862	13791	1.594	2.020	-100	0	1
1	3	8	""	"lgals9"	3050	10140	150	246	265	133	50	107	107	123	73	59	69	47	0	176	199	116	58	72	72	77	40	51	71	56	0	1.337	1.244	1.663	1.492	5.368	2.816	0.058	53	1271	62	243	285	0.419	139	104	158	127	14020	10567	1.945	3.050	-100	0	1
1	4	8	""	"lgals9"	3470	10130	140	265	282	137	48	112	112	127	84	66	75	47	0	146	188	153	81	71	71	77	39	50	78	48	0	2.040	1.453	1.658	1.578	3.905	2.745	0.094	74	1118	67	228	287	1.029	153	75	170	117	20867	13880	1.845	2.846	-100	0	1
1	5	8	""	"spp1"	3860	10170	150	13065	11874	7063	59	112	112	132	101	76	100	100	0	6730	6067	3564	58	72	72	80	59	73	100	100	0	1.945	1.962	1.920	1.965	1.265	1.981	0.976	177	1185	55	19611	17757	0.960	12953	6658	11762	5995	2101690	1073818	116.257	101.475	0	0	0
1	6	8	""	"spp1"	4260	10150	140	13187	12616	6414	50	121	121	139	96	69	100	100	0	6963	6598	3275	49	76	76	84	49	58	100	100	0	1.897	1.916	1.909	1.905	1.208	1.938	0.976	154	1110	94	19953	19017	0.924	13066	6887	12495	6522	1942924	1016150	129.969	132.939	0	0	0
1	7	8	""	"spp1"	4660	10140	130	12474	11729	5857	49	132	132	152	92	60	100	100	0	6609	6180	3134	50	78	78	86	56	65	100	100	0	1.890	1.901	1.889	1.935	1.300	1.903	0.975	154	866	95	18873	17699	0.918	12342	6531	11597	6102	1806210	951654	125.837	108.821	0	0	0
1	8	8	""	"spp1"	5060	10140	140	9993	10426	5019	48	153	153	180	120	66	100	100	0	5416	5488	2798	50	80	80	92	60	65	100	100	0	1.844	1.900	1.914	1.979	1.310	1.891	0.957	165	1071	37	15176	15681	0.883	9840	5336	10273	5408	1720218	905568	85.383	89.933	0	0	0
1	9	8	""	"mmp7"	5460	10140	140	1315	1407	457	32	169	169	196	126	64	99	99	0	876	918	321	34	77	77	89	61	68	99	99	0	1.434	1.472	1.472	1.491	1.737	1.568	0.733	153	1111	88	1945	2079	0.520	1146	799	1238	841	215215	140499	9.611	13.590	0	0	0
1	10	8	""	"mmp7"	5860	10140	150	1394	1395	440	31	145	145	178	140	78	100	100	0	886	914	298	32	80	80	99	87	87	100	100	0	1.550	1.499	1.474	1.514	1.624	1.596	0.747	176	1216	92	2055	2084	0.632	1249	806	1250	834	245521	160793	8.693	9.368	0	0	0
1	11	8	""	"mmp7"	6260	10140	150	1428	1430	436	30	121	121	139	97	69	100	100	0	892	943	325	34	73	73	81	65	80	100	99	0	1.596	1.505	1.562	1.525	1.586	1.554	0.783	184	1204	91	2126	2179	0.674	1307	819	1309	870	263071	173520	13.309	13.262	0	0	0
1	12	8	""	"mmp7"	6660	10140	150	1271	1293	383	29	122	122	138	89	64	100	100	0	824	867	353	40	75	75	83	71	85	100	99	0	1.534	1.479	1.553	1.559	1.662	1.467	0.751	188	1200	86	1898	1963	0.617	1149	749	1171	792	243042	162950	12.978	11.042	0	0	0
1	13	8	""	"vegfa"	7060	10130	150	488	535	224	41	112	112	125	72	57	98	93	0	111	145	104	71	73	73	79	42	53	46	28	0	9.895	5.875	6.648	7.441	3.653	7.242	0.153	163	1225	85	414	495	3.307	376	38	423	72	87247	23564	5.694	1.571	-100	0	1
1	14	8	""	"vegfa"	7460	10140	140	499	526	249	47	110	110	120	64	53	95	88	0	113	138	82	59	72	72	75	31	41	58	38	0	9.488	6.303	5.761	6.353	3.902	9.140	0.170	154	1109	93	430	482	3.246	389	41	416	66	80935	21205	6.344	2.032	-100	0	1
1	15	8	""	"vegfa"	7860	10140	140	464	475	197	41	112	112	128	81	63	93	84	0	110	143	94	65	73	73	82	104	126	23	9	0	9.514	5.186	4.552	5.274	3.633	3.109	0.077	152	1112	84	389	433	3.250	352	37	363	70	72129	21681	4.284	0.587	-100	0	1
1	16	8	""	"vegfa"	8260	10130	140	455	474	195	41	160	160	190	126	66	83	58	0	127	164	114	69	81	81	94	64	68	40	23	0	6.413	3.783	4.457	4.178	4.115	4.325	0.123	155	1076	69	341	397	2.681	295	46	314	83	73458	25471	2.254	1.094	-100	0	1
1	17	8	""	"odc"	8660	10140	130	1309	1329	456	34	183	183	222	157	70	99	97	0	1925	1983	732	36	86	86	104	118	113	100	100	0	0.612	0.604	0.599	0.588	1.651	0.573	0.781	135	893	96	2965	3043	-0.708	1126	1839	1146	1897	179451	267660	7.051	15.924	0	0	0
1	18	8	""	"odc"	9060	10130	130	1179	1244	462	37	203	203	242	152	62	100	97	0	1816	1783	767	43	90	90	114	105	92	99	99	0	0.565	0.615	0.618	0.634	1.663	0.569	0.762	140	888	91	2702	2734	-0.824	976	1726	1041	1693	174096	249627	6.592	15.895	0	0	0
1	19	8	""	"odc"	9460	10140	130	1130	1241	617	49	203	203	252	183	72	96	88	0	1613	1666	866	51	93	93	123	134	108	98	95	0	0.610	0.660	0.650	0.659	1.869	0.642	0.736	137	881	92	2447	2611	-0.713	927	1520	1038	1573	169975	228225	5.404	11.515	0	0	0
1	20	8	""	"odc"	9860	10130	130	1255	1333	552	41	193	193	235	154	65	100	98	0	1912	1930	767	39	91	91	116	100	86	100	100	0	0.583	0.620	0.615	0.602	1.576	0.614	0.783	139	889	95	2883	2979	-0.778	1062	1821	1140	1839	185331	268288	7.130	18.140	0	0	0
1	1	9	""	"il13ra1"	2260	10550	140	590	608	235	38	118	118	134	82	61	98	92	0	298	357	256	71	73	73	78	37	47	92	85	0	2.098	1.725	2.194	2.104	3.217	1.748	0.322	157	1096	84	697	774	1.069	472	225	490	284	95453	56097	5.780	7.541	0	0	0
1	2	9	""	"il13ra1"	2660	10550	140	545	593	269	45	127	127	144	89	61	94	83	0	296	344	213	61	74	74	80	50	62	91	78	0	1.883	1.726	1.762	1.885	3.168	2.023	0.289	156	1104	90	640	736	0.913	418	222	466	270	92564	53683	5.045	5.280	0	0	0
1	3	9	""	"il13ra1"	3050	10550	150	478	529	246	46	115	115	134	124	92	90	74	0	244	266	142	53	72	72	79	53	67	88	67	0	2.110	2.134	2.230	2.254	2.870	2.965	0.351	154	1232	82	535	608	1.077	363	172	414	194	81518	40935	3.185	3.528	0	0	0
1	4	9	""	"il13ra1"	3460	10560	140	545	593	245	41	114	114	132	95	71	98	92	0	299	351	225	64	73	73	80	47	58	90	79	0	1.907	1.723	1.925	2.065	2.782	1.913	0.344	159	1104	96	657	757	0.931	431	226	479	278	94320	55858	4.853	5.766	0	0	0
1	5	9	""	"rbl1"	3860	10550	130	204	215	98	45	105	105	118	62	52	66	40	0	246	286	200	69	73	73	79	46	58	80	67	0	0.572	0.516	0.695	0.609	4.070	0.317	0.134	115	892	55	272	323	-0.806	99	173	110	213	24672	32910	1.565	4.500	-100	0	1
1	6	9	""	"rbl1"	4260	10550	140	199	237	133	56	113	113	125	69	55	56	38	0	257	285	185	64	73	73	81	46	56	78	68	0	0.467	0.585	0.596	0.618	5.848	0.493	0.097	118	1124	37	270	336	-1.099	86	184	124	212	27933	33628	1.623	4.435	-100	0	1
1	7	9	""	"rbl1"	4650	10530	110	277	295	140	47	135	135	159	100	62	58	33	0	235	259	204	78	80	80	89	50	56	74	60	0	0.916	0.894	1.007	0.977	4.020	0.919	0.037	51	600	22	297	339	-0.127	142	155	160	179	15031	13189	1.360	3.400	-100	0	1
1	8	9	""	"rbl1"	5070	10540	160	382	402	200	49	168	168	193	121	62	66	40	0	223	267	163	61	81	81	91	53	58	73	59	0	1.507	1.258	1.759	1.563	4.641	3.549	0.057	92	1533	21	356	420	0.592	214	142	234	186	36990	24540	1.727	3.321	-100	0	1
1	9	9	""	"mad"	5460	10540	130	725	770	289	37	168	168	204	134	65	97	89	0	428	469	208	44	83	83	97	71	73	97	95	0	1.614	1.560	1.536	1.562	1.847	1.725	0.558	148	876	88	902	988	0.691	557	345	602	386	113989	69427	4.224	5.239	0	0	0
1	10	9	""	"mad"	5860	10540	140	801	866	280	32	126	126	155	117	75	99	98	0	459	492	201	40	75	75	86	114	132	97	83	0	1.758	1.775	1.708	1.874	1.701	1.828	0.662	147	1121	94	1059	1157	0.814	675	384	740	417	127371	72260	6.077	3.561	0	0	0
1	11	9	""	"mad"	6250	10540	150	763	809	322	39	116	116	131	77	58	100	99	0	440	463	228	49	74	74	78	31	39	97	96	0	1.768	1.781	1.844	2.011	1.990	1.857	0.707	160	1232	85	1013	1082	0.822	647	366	693	389	129420	74102	8.805	12.419	0	0	0
1	12	9	""	"mad"	6670	10540	150	733	818	401	49	116	116	131	76	58	100	96	0	405	458	263	57	74	74	80	42	52	96	92	0	1.864	1.828	1.803	1.945	1.997	1.868	0.709	154	1224	64	948	1086	0.898	617	331	702	384	125897	70551	9.039	9.000	0	0	0
1	13	9	""	"tcn2"	7060	10540	140	475	515	221	42	118	118	134	88	65	98	87	0	269	302	141	46	74	74	83	67	80	90	74	0	1.831	1.741	1.714	1.791	2.426	2.163	0.418	165	1095	89	552	625	0.873	357	195	397	228	85016	49885	4.330	3.269	0	0	0
1	14	9	""	"tcn2"	7450	10540	150	452	474	191	40	109	109	123	73	59	98	89	0	249	290	157	54	71	71	76	29	38	94	87	0	1.927	1.667	1.837	1.979	2.673	1.851	0.445	159	1230	90	521	584	0.946	343	178	365	219	75432	46089	4.808	7.379	0	0	0
1	15	9	""	"tcn2"	7860	10540	150	394	412	214	51	110	110	126	81	64	85	72	0	221	255	155	60	73	73	79	43	54	80	65	0	1.919	1.659	1.885	1.839	2.883	1.920	0.464	163	1220	92	432	484	0.940	284	148	302	182	67140	41572	3.531	4.093	0	0	0
1	16	9	""	"tcn2"	8260	10530	140	478	500	213	42	185	185	231	167	72	72	41	0	233	288	238	82	83	83	98	75	76	74	49	0	1.953	1.537	1.868	1.827	3.233	1.901	0.239	146	1108	79	443	520	0.966	293	150	315	205	72941	42001	1.611	2.533	-100	0	1
1	17	9	""	"mupar1"	8660	10530	140	1634	1657	412	24	183	183	224	242	108	100	99	0	1159	1181	404	34	86	86	101	86	85	100	100	0	1.352	1.346	1.381	1.390	1.461	1.328	0.807	150	1118	85	2524	2569	0.435	1451	1073	1474	1095	248530	177218	5.921	12.558	0	0	0
1	18	9	""	"mupar1"	9060	10530	130	1408	1447	461	31	200	200	240	158	65	99	98	0	1102	1113	387	34	89	89	110	94	85	100	100	0	1.192	1.218	1.222	1.219	1.593	1.255	0.747	132	896	90	2221	2271	0.253	1208	1013	1247	1024	190976	146850	7.639	10.670	0	0	0
1	19	9	""	"mupar1"	9460	10530	140	1544	1548	428	27	209	209	253	177	69	100	99	0	1028	1123	400	35	95	95	129	266	206	98	90	0	1.431	1.303	1.379	1.330	1.538	1.298	0.764	140	1128	90	2268	2367	0.517	1335	933	1339	1028	216673	157249	7.316	3.737	0	0	0
1	20	9	""	"mupar1"	9860	10530	140	1536	1544	472	30	225	225	267	186	69	100	100	0	1146	1152	401	34	94	94	129	165	127	100	98	0	1.246	1.247	1.243	1.267	1.588	1.290	0.712	147	1121	89	2363	2377	0.317	1311	1052	1319	1058	226975	169291	6.866	6.200	0	0	0
1	1	10	""	"sp6"	2260	10950	150	6989	6808	3863	56	118	118	140	90	64	100	100	0	3764	3653	2086	57	71	71	78	43	55	100	99	0	1.861	1.868	1.890	1.907	1.470	1.886	0.951	178	1206	89	10564	10272	0.896	6871	3693	6690	3582	1211801	650287	74.089	83.140	0	0	0
1	2	10	""	"sp6"	2660	10970	150	8558	8111	2920	36	121	121	145	101	69	100	100	0	4650	4347	1699	39	73	73	83	131	157	100	99	0	1.843	1.869	1.881	1.919	1.347	1.862	0.957	159	1229	78	13014	12264	0.882	8437	4577	7990	4274	1289627	691177	78.871	32.550	0	0	0
1	3	10	""	"sp6"	3060	10960	140	8552	8230	2288	27	110	110	123	72	58	100	100	0	4795	4524	1475	32	73	73	78	36	46	100	100	0	1.788	1.824	1.840	1.885	1.283	1.816	0.946	147	1116	92	13164	12571	0.838	8442	4722	8120	4451	1209875	665016	112.597	123.500	0	0	0
1	4	10	""	"sp6"	3450	10950	170	8187	7078	3825	54	115	115	134	92	68	100	99	0	4471	3781	2151	56	72	72	79	41	51	100	99	0	1.835	1.877	1.939	1.987	1.523	1.866	0.962	190	1629	86	12471	10672	0.876	8072	4399	6963	3709	1344800	718304	75.478	90.293	0	0	0
1	5	10	""	"wdr12"	3860	10960	140	937	990	321	32	107	107	117	63	53	100	100	0	1595	1621	545	33	72	72	76	31	40	100	100	0	0.545	0.570	0.562	0.571	1.510	0.545	0.825	155	1113	96	2353	2432	-0.876	830	1523	883	1549	153432	251227	13.857	49.839	0	0	0
1	6	10	""	"wdr12"	4260	10950	140	894	923	329	35	106	106	121	74	61	100	100	0	1563	1576	595	37	73	73	78	35	44	100	100	0	0.529	0.544	0.532	0.541	1.548	0.514	0.816	152	1112	90	2278	2320	-0.919	788	1490	817	1503	140257	239622	10.838	42.800	0	0	0
1	7	10	""	"wdr12"	4660	10940	140	788	834	328	39	158	158	191	132	69	99	93	0	1402	1427	500	35	79	79	90	60	66	99	99	0	0.476	0.501	0.485	0.491	1.815	0.483	0.672	146	1122	86	1953	2024	-1.071	630	1323	676	1348	121702	208297	4.871	22.283	0	0	0
1	8	10	""	"wdr12"	5060	10950	130	918	953	314	32	178	178	217	147	67	100	97	0	1394	1443	497	34	81	81	100	84	84	100	100	0	0.564	0.569	0.545	0.562	1.614	0.537	0.708	144	880	84	2053	2137	-0.826	740	1313	775	1362	137299	207776	5.007	15.988	0	0	0
1	9	10	""	"phdla3"	5460	10940	140	15150	14759	4495	30	153	153	189	133	70	100	100	0	11551	11503	3515	30	82	82	100	139	139	100	100	0	1.308	1.279	1.275	1.280	1.138	1.279	0.979	169	1095	87	26466	26027	0.387	14997	11469	14606	11421	2494336	1944004	109.549	82.036	0	0	0
1	10	10	""	"phdla3"	5860	10940	140	14991	14891	3625	24	130	130	153	109	71	100	100	0	11484	11549	3001	25	76	76	84	51	60	100	100	0	1.303	1.287	1.273	1.292	1.147	1.279	0.979	170	1094	92	26269	26234	0.382	14861	11408	14761	11473	2531408	1963336	135.211	224.804	0	0	0
1	11	10	""	"phdla3"	6260	10950	150	14708	14385	3568	24	109	109	120	67	55	100	100	0	11863	11546	3046	26	73	73	78	33	42	100	100	0	1.238	1.244	1.261	1.254	1.154	1.240	0.976	181	1207	91	26389	25749	0.308	14599	11790	14276	11473	2603740	2089819	212.910	347.515	0	0	0
1	12	10	""	"phdla3"	6660	10940	160	14103	13694	3724	27	113	113	129	81	62	100	100	0	11263	10867	3066	28	75	75	81	38	46	100	100	0	1.250	1.258	1.257	1.263	1.152	1.255	0.977	186	1494	93	25178	24373	0.322	13990	11188	13581	10792	2547048	2021316	167.469	283.842	0	0	0
1	13	10	""	"il7r"	7060	10940	150	738	801	311	38	119	119	140	100	71	100	97	0	318	368	195	52	73	73	83	59	71	95	82	0	2.527	2.312	2.614	2.648	2.274	2.595	0.512	171	1221	88	864	977	1.337	619	245	682	295	136920	62871	6.610	4.831	0	0	0
1	14	10	""	"il7r"	7460	10940	140	683	749	309	41	108	108	124	79	63	100	99	0	299	337	185	54	73	73	78	35	44	95	86	0	2.544	2.428	2.361	2.752	2.516	2.929	0.421	159	1105	92	801	905	1.347	575	226	641	264	119068	53652	7.911	7.400	0	0	0
1	15	10	""	"il7r"	7850	10940	140	704	731	248	33	125	125	158	128	81	100	95	0	294	335	178	53	74	74	81	41	50	95	87	0	2.632	2.322	2.494	2.762	2.474	2.509	0.531	162	1100	89	799	867	1.396	579	220	606	261	118431	54248	4.477	6.195	0	0	0
1	16	10	""	"il7r"	8260	10940	140	699	729	270	37	165	165	222	239	107	90	58	0	270	327	195	59	84	84	98	73	74	80	59	0	2.871	2.321	2.492	2.826	2.649	3.421	0.389	146	1118	92	720	807	1.522	534	186	564	243	106412	47779	2.121	3.137	0	0	0
1	17	10	""	"buffer"	8650	10930	140	158	222	282	127	139	139	177	135	76	19	7	0	85	104	77	74	82	82	90	52	57	13	8	0	6.333	3.773	2.208	2.429	4.301	6.816	0.141	156	1140	100	22	105	2.663	19	3	83	22	34663	16291	0.333	0.269	-100	0	1
1	18	10	""	"buffer"	9050	10900	120	712	761	327	42	214	214	259	166	64	92	69	0	357	360	189	52	96	96	118	94	79	76	69	0	1.908	2.072	1.458	1.874	2.934	4.434	0.084	13	910	63	759	811	0.932	498	261	547	264	9888	4682	3.024	2.574	0	0	0
1	19	10	""	"buffer"	9450	10960	70	535	626	241	38	229	229	279	184	65	85	42	0	251	279	182	65	104	104	141	178	126	42	28	0	2.082	2.269	2.643	2.338	2.938	4.384	0.105	7	233	67	453	572	1.058	306	147	397	175	4384	1956	1.886	0.775	-100	0	1
1	20	10	""	"buffer"	9850	10930	140	181	215	133	61	188	188	226	157	69	10	5	0	85	99	61	61	91	91	116	118	101	3	1	0	1.167	3.375	2.815	2.802	3.883	7.213	0.047	156	1140	100	-13	35	0.223	-7	-6	27	8	33514	15441	-0.070	-0.144	-100	0	1
1	1	11	""	"sp3"	2260	11360	160	1710	1698	896	52	118	118	142	108	76	99	99	0	2761	2927	1552	53	73	73	82	52	63	100	100	0	0.592	0.554	0.552	0.542	1.453	0.544	0.910	232	1444	87	4280	4434	-0.756	1592	2688	1580	2854	393957	679106	14.407	54.712	0	0	0
1	2	11	""	"sp3"	2660	11340	160	1668	1664	797	47	123	123	146	96	65	99	98	0	2960	2957	1385	46	74	74	81	47	58	100	100	0	0.535	0.535	0.538	0.525	1.428	0.526	0.906	198	1485	89	4431	4424	-0.902	1545	2886	1541	2883	329483	585409	15.813	61.191	0	0	0
1	3	11	""	"sp3"	3050	11370	150	1600	1601	834	52	107	107	124	84	67	99	98	0	3226	2973	1633	54	72	72	81	67	82	100	98	0	0.473	0.515	0.527	0.531	1.561	0.496	0.900	185	1200	87	4647	4395	-1.080	1493	3154	1494	2901	296166	549937	17.583	43.164	0	0	0
1	4	11	""	"sp3"	3460	11350	170	1750	1726	983	56	111	111	130	142	109	97	92	0	3297	3018	1680	55	72	72	85	333	391	97	89	0	0.508	0.548	0.545	0.528	1.497	0.528	0.904	200	1610	80	4864	4561	-0.977	1639	3225	1615	2946	345132	603607	11.239	8.808	0	0	0
1	5	11	""	"rrm2"	3860	11340	160	356	381	161	42	109	109	121	68	56	91	78	0	784	828	278	33	72	72	78	37	47	100	100	0	0.347	0.360	0.331	0.312	2.151	0.339	0.542	178	1506	85	959	1028	-1.527	247	712	272	756	67738	147466	3.824	20.270	0	0	0
1	6	11	""	"rrm2"	4260	11350	140	347	358	144	40	119	119	141	91	64	87	62	0	802	834	284	34	74	74	81	41	50	100	100	0	0.313	0.314	0.306	0.286	2.175	0.269	0.384	164	1100	95	956	999	-1.676	228	728	239	760	58711	136766	2.385	18.366	0	0	0
1	7	11	""	"rrm2"	4660	11340	140	397	423	209	49	154	154	181	120	66	79	50	0	798	836	314	37	76	76	85	44	51	100	100	0	0.337	0.354	0.354	0.313	2.601	0.321	0.321	159	1109	90	965	1029	-1.569	243	722	269	760	67223	132886	2.017	17.068	0	0	0
1	8	11	""	"rrm2"	5060	11340	150	405	425	171	40	164	164	200	144	72	76	39	0	830	841	301	35	80	80	91	53	58	99	99	0	0.321	0.343	0.356	0.332	2.391	0.306	0.320	156	1234	87	991	1022	-1.639	241	750	261	761	66239	131241	1.563	14.151	0	0	0
1	9	11	""	"myd116"	5460	11340	150	1099	1137	362	31	134	134	164	118	71	100	99	0	1000	1018	342	33	76	76	85	44	51	100	100	0	1.044	1.065	1.062	1.059	1.599	1.078	0.756	185	1203	89	1889	1945	0.062	965	924	1003	942	210404	188320	8.246	21.205	0	0	0
1	10	11	""	"myd116"	5860	11350	160	994	1061	343	32	114	114	132	88	66	100	100	0	1052	1074	353	32	74	74	80	44	55	100	100	0	0.900	0.947	0.946	0.948	1.610	0.943	0.745	190	1490	94	1858	1947	-0.152	880	978	947	1000	201637	204046	10.557	22.591	0	0	0
1	11	11	""	"myd116"	6260	11340	160	1014	1051	341	32	106	106	114	55	48	100	100	0	1034	1047	301	28	72	72	76	30	39	100	100	0	0.944	0.969	0.963	0.961	1.554	0.990	0.785	197	1483	92	1870	1920	-0.083	908	962	945	975	206957	206183	17.036	32.367	0	0	0
1	12	11	""	"myd116"	6660	11340	160	981	976	309	31	106	106	118	76	64	100	100	0	944	966	340	35	72	72	77	35	45	100	100	0	1.003	0.973	1.029	0.979	1.615	0.964	0.769	204	1480	92	1747	1764	0.004	875	872	870	894	199160	197037	11.289	25.400	0	0	0
1	13	11	""	"selenbp1"	7060	11340	150	992	1005	307	30	108	108	121	73	60	100	100	0	274	285	146	51	72	72	78	36	46	91	82	0	4.376	4.211	4.493	5.242	2.648	4.687	0.511	190	1198	93	1086	1110	2.130	884	202	897	213	190923	54195	12.110	5.750	0	0	0
1	14	11	""	"selenbp1"	7460	11340	150	1044	1041	282	27	115	115	128	76	59	100	100	0	273	276	117	42	73	73	77	37	48	94	84	0	4.645	4.562	4.770	5.345	2.257	4.952	0.587	175	1217	91	1129	1129	2.216	929	200	926	203	182210	48285	12.013	5.378	0	0	0
1	15	11	""	"selenbp1"	7850	11340	140	1069	1096	357	32	160	160	211	165	78	100	96	0	246	273	133	48	79	79	90	57	63	88	70	0	5.443	4.825	5.510	5.603	2.308	5.787	0.410	160	1108	91	1076	1130	2.444	909	167	936	194	175429	43712	5.364	3.211	0	0	0
1	16	11	""	"selenbp1"	8260	11340	130	1116	1127	307	27	235	235	296	503	169	91	32	0	260	281	154	54	90	90	119	119	100	62	31	0	5.182	4.670	4.831	6.162	3.120	5.604	0.210	145	879	92	1051	1083	2.374	881	170	892	191	163382	40808	1.652	1.361	-100	0	1
1	17	11	""	"sp5"	8660	11340	120	5329	5307	1194	22	223	223	263	163	61	100	100	0	3111	3085	936	30	92	92	114	84	73	100	100	0	1.691	1.699	1.686	1.749	1.331	1.676	0.913	120	792	92	8125	8077	0.758	5106	3019	5084	2993	636896	370193	30.945	35.369	0	0	0
1	18	11	""	"sp5"	9060	11340	130	4937	5099	1510	29	220	220	270	190	70	100	100	0	2964	2966	908	30	92	92	112	107	95	100	100	0	1.642	1.698	1.697	1.698	1.326	1.732	0.898	134	894	96	7589	7753	0.715	4717	2872	4879	2874	683221	397465	25.416	26.673	0	0	0
1	19	11	""	"sp5"	9460	11330	130	4710	4519	2033	44	234	234	288	241	83	100	100	0	2740	2578	1181	45	97	97	138	279	202	100	96	0	1.694	1.727	1.732	1.756	1.419	1.764	0.912	139	889	85	7119	6766	0.760	4476	2643	4285	2481	628140	358364	17.556	8.746	0	0	0
1	20	11	""	"sp5"	9860	11330	130	4554	4475	2123	47	233	233	276	185	67	100	100	0	2637	2560	1249	48	97	97	122	106	86	100	100	0	1.701	1.722	1.705	1.746	1.400	1.736	0.941	139	889	85	6861	6705	0.766	4321	2540	4242	2463	622089	355832	22.697	23.000	0	0	0
2	1	1	""	"sp4"	11250	7330	130	1882	1897	705	37	215	215	264	237	89	100	98	0	494	540	283	52	89	89	126	507	402	35	4	0	4.116	3.729	3.709	4.226	2.010	1.403	0.258	131	893	95	2072	2133	2.041	1667	405	1682	451	248466	70708	6.890	0.817	0	0	0
2	2	1	""	"sp4"	11660	7320	140	1856	1850	720	38	185	185	225	154	68	100	99	0	507	552	307	55	90	90	107	110	102	90	79	0	4.007	3.604	3.886	4.066	1.970	3.923	0.535	130	1133	92	2088	2127	2.003	1671	417	1665	462	240551	71738	10.552	4.045	0	0	0
2	3	1	""	"sp4"	12050	7330	130	1976	1930	791	40	210	210	249	163	65	100	98	0	482	514	286	55	93	93	114	112	98	88	71	0	4.540	4.086	4.569	4.651	1.967	4.192	0.568	135	893	91	2155	2141	2.183	1766	389	1720	421	260606	69352	10.313	3.571	0	0	0
2	4	1	""	"sp4"	12450	7330	130	1931	1920	753	39	184	184	237	191	80	99	99	0	432	537	336	62	83	83	108	134	124	88	65	0	5.006	3.824	4.337	4.504	1.918	3.754	0.691	132	894	81	2096	2190	2.324	1747	349	1736	454	253463	70875	8.812	3.201	0	0	0
2	5	1	""	"cd37"	12840	7320	110	549	571	226	39	130	130	161	121	75	94	78	0	257	299	176	58	75	75	86	62	72	88	66	0	2.302	1.969	2.026	2.288	2.971	2.329	0.357	75	610	34	601	665	1.203	419	182	441	224	42819	22413	3.388	3.435	0	0	0
2	6	1	""	"cd37"	13260	7320	120	870	1130	1046	92	227	227	286	250	87	93	64	0	358	614	1082	176	97	97	129	123	95	83	53	0	2.464	1.747	2.526	2.640	2.915	1.226	0.515	73	825	57	904	1420	1.301	643	261	903	517	82495	44842	3.376	3.943	0	0	0
2	7	1	""	"cd37"	13670	7330	110	680	715	209	29	299	299	346	241	69	82	33	0	305	335	171	51	104	104	140	144	102	66	33	0	1.896	1.801	2.026	2.247	3.482	2.252	0.153	74	592	36	582	647	0.923	381	201	416	231	52879	24804	1.531	1.354	-100	0	1
2	8	1	""	"cd37"	14060	7320	110	684	680	209	30	266	266	300	172	57	88	64	0	283	328	149	45	92	92	108	66	61	92	80	0	2.188	1.754	1.806	1.741	2.811	2.773	0.244	42	633	75	609	650	1.130	418	191	414	236	28563	13785	2.209	3.333	0	0	0
2	9	1	""	"hif1a"	14450	7320	130	766	804	334	41	271	271	312	193	61	84	63	0	538	579	290	50	93	93	115	79	68	93	88	0	1.112	1.097	1.100	1.128	3.562	1.388	0.337	130	898	89	940	1019	0.153	495	445	533	486	104517	75208	2.549	5.873	0	0	0
2	10	1	""	"hif1a"	14850	7320	120	699	748	334	44	259	259	322	258	80	75	38	0	580	575	296	51	95	95	189	1312	694	0	0	0	0.907	1.019	0.953	1.034	2.840	1.249	0.331	131	775	90	925	969	-0.141	440	485	489	480	97936	75370	1.651	0.294	-100	0	1
2	11	1	""	"hif1a"	15250	7320	130	749	791	305	38	273	273	331	230	69	77	53	0	492	541	287	53	99	99	128	138	107	83	68	0	1.211	1.172	1.195	1.272	3.081	1.538	0.270	130	894	90	869	960	0.276	476	393	518	442	102801	70281	2.000	2.993	0	0	0
2	12	1	""	"hif1a"	15650	7320	120	841	886	344	38	298	298	359	242	67	83	56	0	555	618	378	61	99	99	126	105	83	91	81	0	1.191	1.133	1.197	1.207	2.910	1.246	0.312	132	781	91	999	1107	0.252	543	456	588	519	117000	81633	2.178	4.686	0	0	0
2	13	1	""	"cd47"	16050	7320	130	1969	2074	790	38	280	280	324	214	66	100	96	0	1095	1120	526	46	99	99	131	269	205	96	76	0	1.696	1.757	1.890	1.829	1.513	1.773	0.829	141	883	92	2685	2815	0.762	1689	996	1794	1021	292500	157968	8.178	3.677	0	0	0
2	14	1	""	"cd47"	16450	7320	130	1724	1781	631	35	281	281	328	203	61	99	97	0	972	1078	527	48	101	101	126	101	80	98	94	0	1.657	1.535	1.520	1.662	1.770	1.533	0.742	143	881	93	2314	2477	0.729	1443	871	1500	977	254710	154163	7.158	9.426	0	0	0
2	15	1	""	"cd47"	16850	7320	130	1778	1851	648	35	261	261	312	198	63	100	99	0	1000	1047	487	46	93	93	122	131	107	100	95	0	1.673	1.667	1.765	1.763	1.679	1.689	0.723	144	880	80	2424	2544	0.742	1517	907	1590	954	266563	150824	7.773	7.061	0	0	0
2	16	1	""	"cd47"	17250	7320	130	2006	2043	651	31	288	288	345	269	77	100	97	0	1179	1194	499	41	104	104	130	156	120	99	95	0	1.598	1.610	1.649	1.681	1.622	1.618	0.731	143	877	82	2793	2845	0.676	1718	1075	1755	1090	292136	170725	6.312	6.821	0	0	0
2	17	1	""	"sp7"	17650	7320	110	1957	1922	520	27	200	200	248	176	70	100	100	0	632	664	250	37	85	85	106	117	110	98	95	0	3.212	2.974	2.916	3.180	1.632	3.042	0.783	100	604	92	2304	2301	1.683	1757	547	1722	579	192190	66350	9.511	4.769	0	0	0
2	18	1	""	"sp7"	18050	7320	110	2010	1984	528	26	154	154	184	116	63	100	100	0	671	707	275	38	80	80	94	76	80	100	97	0	3.140	2.919	3.113	3.110	1.630	2.998	0.732	101	607	90	2447	2457	1.651	1856	591	1830	627	200341	71369	15.517	8.066	0	0	0
2	19	1	""	"sp7"	18450	7310	120	1888	1893	504	26	149	149	178	116	65	100	100	0	705	741	278	37	81	81	94	68	72	100	98	0	2.787	2.642	2.810	2.796	1.614	2.726	0.762	105	811	92	2363	2404	1.479	1739	624	1744	660	198739	77781	14.784	9.515	0	0	0
2	20	1	""	"sp7"	18840	7310	110	1572	1588	417	26	164	164	209	180	86	100	100	0	640	650	215	33	85	85	104	122	117	98	92	0	2.537	2.520	2.576	2.633	1.568	2.646	0.779	107	597	95	1963	1989	1.343	1408	555	1424	565	169886	69582	7.661	4.475	0	0	0
2	1	2	""	"ara"	11250	7720	120	239	315	298	94	183	183	223	149	66	34	14	0	97	117	138	117	84	84	97	68	70	14	6	0	4.308	4.000	2.157	2.859	4.625	3.680	0.323	120	820	100	69	165	2.107	56	13	132	33	37792	14018	0.617	0.294	-100	0	1
2	2	2	""	"ara"	11650	7720	120	182	223	166	74	190	190	243	176	72	11	5	0	92	109	64	58	91	91	117	105	89	8	3	0	-8.000	1.833	2.571	2.558	4.682	3.019	0.163	120	820	100	-7	51	Error	-8	1	33	18	26802	13046	-0.114	-0.076	-100	0	1
2	3	2	""	"ara"	12050	7720	120	230	248	128	51	241	241	277	175	63	10	0	0	104	122	82	67	95	95	121	105	86	8	5	0	-1.222	0.259	3.071	2.874	4.481	4.064	0.070	120	820	100	-2	34	Error	-11	9	7	27	29795	14672	-0.166	0.010	-100	0	1
2	4	2	""	"ara"	12450	7720	120	210	246	152	61	222	222	266	173	65	10	3	0	92	115	111	96	92	92	122	120	98	8	1	0	100000.000	1.043	2.691	2.519	3.585	3.831	0.067	120	820	100	-12	47	16.610	-12	0	24	23	29574	13846	-0.116	-0.058	-100	0	1
2	5	2	""	"hmga1"	12850	7720	120	14323	14306	5308	37	152	152	193	208	107	100	100	0	9720	9644	3722	38	82	82	109	164	150	100	100	0	1.470	1.480	1.473	1.487	1.172	1.472	0.976	134	778	90	23809	23716	0.556	14171	9638	14154	9562	1916960	1292250	67.851	58.140	0	0	0
2	6	2	""	"hmga1"	13250	7720	120	15394	15309	4900	32	265	265	349	508	145	100	100	0	10392	10281	3573	34	98	98	135	165	122	100	100	0	1.470	1.477	1.471	1.511	1.272	1.466	0.974	129	787	92	25423	25227	0.556	15129	10294	15044	10183	1974920	1326189	29.449	61.491	0	0	0
2	7	2	""	"hmga1"	13650	7720	120	14872	14469	4967	34	272	272	322	200	62	100	100	0	9289	9730	3631	37	103	103	141	188	133	100	100	0	1.589	1.475	1.489	1.491	1.170	1.462	0.975	128	784	87	23786	23824	0.668	14600	9186	14197	9627	1851994	1245443	70.735	51.005	0	0	0
2	8	2	""	"hmga1"	14050	7720	120	14592	14770	5552	37	239	239	278	179	64	100	100	0	10193	10020	4095	40	92	92	113	83	73	100	100	0	1.421	1.464	1.482	1.484	1.170	1.444	0.976	136	776	88	24454	24459	0.507	14353	10101	14531	9928	2008720	1362704	80.961	119.361	0	0	0
2	9	2	""	"cdkn1a"	14450	7720	120	4727	4746	1492	31	271	271	313	192	61	100	100	0	1671	1732	624	36	91	91	115	86	74	100	100	0	2.820	2.727	2.810	2.786	1.338	2.757	0.916	143	765	92	6036	6116	1.496	4456	1580	4475	1641	678687	247653	23.089	18.802	0	0	0
2	10	2	""	"cdkn1a"	14850	7720	130	4332	4359	1220	27	292	292	328	191	58	100	100	0	1537	1628	609	37	98	98	121	105	86	100	100	0	2.808	2.658	2.666	2.760	1.361	2.669	0.892	141	887	91	5479	5597	1.490	4040	1439	4067	1530	614555	229478	21.105	14.352	0	0	0
2	11	2	""	"cdkn1a"	15250	7720	130	4121	4295	1416	32	288	288	337	243	72	100	100	0	1475	1576	808	51	99	99	134	198	147	100	98	0	2.786	2.713	2.875	2.885	1.380	2.555	0.840	144	884	90	5209	5484	1.478	3833	1376	4007	1477	618533	226991	16.288	7.283	0	0	0
2	12	2	""	"cdkn1a"	15650	7710	120	4584	4507	1318	29	293	293	344	248	72	100	100	0	1718	1708	713	41	97	97	131	155	118	100	99	0	2.647	2.616	2.730	2.790	1.423	2.578	0.874	137	775	93	5912	5825	1.404	4291	1621	4214	1611	617477	233980	16.786	10.174	0	0	0
2	13	2	""	"hmga2"	16050	7720	130	1874	1897	703	37	260	260	297	175	58	99	99	0	1439	1535	681	44	94	94	120	99	82	100	100	0	1.200	1.136	1.144	1.161	1.499	1.122	0.827	139	889	91	2959	3078	0.263	1614	1345	1637	1441	263644	213406	9.143	14.293	0	0	0
2	14	2	""	"hmga2"	16450	7720	130	1808	1853	672	36	313	313	368	233	63	100	97	0	1359	1445	638	44	102	102	131	100	76	100	99	0	1.189	1.147	1.156	1.174	1.529	1.153	0.795	144	884	91	2752	2883	0.250	1495	1257	1540	1343	266836	208133	6.373	13.140	0	0	0
2	15	2	""	"hmga2"	16850	7720	130	1837	1828	660	36	265	265	321	214	66	100	95	0	1360	1436	626	43	97	97	129	182	141	100	97	0	1.245	1.167	1.218	1.185	1.561	1.171	0.807	142	886	91	2835	2902	0.316	1572	1263	1563	1339	259576	203907	7.042	7.181	0	0	0
2	16	2	""	"hmga2"	17250	7710	130	1733	1805	719	39	260	260	301	202	67	99	96	0	1382	1435	617	42	96	96	130	263	202	99	93	0	1.145	1.154	1.166	1.153	1.591	1.074	0.658	138	890	86	2759	2884	0.195	1473	1286	1545	1339	249057	198068	7.446	4.962	0	0	0
2	17	2	""	"sp2"	17650	7710	110	1823	1824	882	48	179	179	213	142	66	100	96	0	2543	2426	1120	46	82	82	103	108	104	100	100	0	0.668	0.702	0.685	0.662	1.463	0.709	0.875	106	598	89	4105	3989	-0.582	1644	2461	1645	2344	193312	257116	11.345	21.509	0	0	0
2	18	2	""	"sp2"	18050	7710	110	2034	2053	470	22	144	144	173	124	71	100	100	0	2885	2958	642	21	79	79	93	55	59	100	100	0	0.674	0.663	0.684	0.659	1.257	0.652	0.916	99	609	88	4696	4788	-0.569	1890	2806	1909	2879	203244	292830	15.161	52.091	0	0	0
2	19	2	""	"sp2"	18450	7710	130	1851	1837	759	41	167	167	209	161	77	100	98	0	2511	2410	1032	42	82	82	106	149	140	99	98	0	0.693	0.717	0.713	0.723	1.528	0.705	0.871	114	910	94	4113	3998	-0.529	1684	2429	1670	2328	209401	274716	10.112	15.463	0	0	0
2	20	2	""	"sp2"	18850	7710	130	1459	1584	725	45	165	165	207	156	75	100	99	0	1941	2008	967	48	82	82	103	136	132	100	99	0	0.696	0.737	0.731	0.737	1.446	0.720	0.864	128	900	93	3153	3345	-0.523	1294	1859	1419	1926	202810	257060	8.827	14.007	0	0	0
2	1	3	""	"cenpb"	11250	8120	130	3942	3822	1010	26	191	191	227	141	62	100	100	0	3553	3608	1164	32	89	89	111	103	92	100	100	0	1.083	1.032	1.043	1.055	1.339	1.011	0.909	143	885	90	7215	7150	0.115	3751	3464	3631	3519	546593	516002	25.496	33.951	0	0	0
2	2	3	""	"cenpb"	11650	8120	130	3843	3818	1177	30	202	202	245	174	71	100	100	0	3533	3472	1138	32	91	91	115	102	88	100	100	0	1.058	1.070	1.082	1.068	1.269	1.061	0.926	149	875	87	7083	6997	0.081	3641	3442	3616	3381	568870	517272	20.534	32.912	0	0	0
2	3	3	""	"cenpb"	12050	8120	130	3498	3491	972	27	208	208	301	1208	401	100	76	0	3194	3150	1010	32	96	96	131	308	235	100	100	0	1.062	1.075	1.082	1.090	1.298	1.045	0.900	142	886	87	6388	6337	0.087	3290	3098	3283	3054	495738	447358	2.641	9.802	0	0	0
2	4	3	""	"cenpb"	12450	8120	120	3547	3471	1142	32	220	220	265	173	65	100	100	0	3144	3175	1279	40	94	94	119	139	116	100	100	0	1.091	1.055	1.045	1.076	1.341	1.020	0.896	143	765	91	6377	6332	0.126	3327	3050	3251	3081	496288	453957	18.532	21.986	0	0	0
2	5	3	""	"hmgn1"	12850	8120	130	2592	2587	867	33	131	131	160	131	81	100	100	0	3013	3035	1026	33	78	78	90	55	61	100	100	0	0.839	0.831	0.850	0.828	1.349	0.819	0.900	142	882	90	5396	5413	-0.253	2461	2935	2456	2957	367313	431031	18.527	53.545	0	0	0
2	6	3	""	"hmgn1"	13250	8120	140	2483	2652	899	33	190	190	241	205	85	100	100	0	2972	3029	1024	33	90	90	121	200	165	100	100	0	0.796	0.838	0.863	0.835	1.306	0.831	0.908	145	1123	93	5175	5401	-0.329	2293	2882	2462	2939	384609	439137	11.761	14.540	0	0	0
2	7	3	""	"hmgn1"	13650	8120	130	2678	2698	803	29	270	270	338	361	106	100	99	0	2959	2943	1012	34	101	101	167	577	345	98	97	0	0.843	0.854	0.838	0.868	1.331	0.744	0.840	135	890	88	5266	5270	-0.246	2408	2858	2428	2842	364280	397239	6.537	4.811	0	0	0
2	8	3	""	"hmgn1"	14050	8110	130	2592	2656	1109	41	208	208	279	262	93	100	98	0	2974	3015	1255	41	91	91	116	97	83	100	100	0	0.827	0.837	0.821	0.824	1.328	0.836	0.904	151	873	94	5267	5372	-0.274	2384	2883	2448	2924	401084	455280	9.073	29.887	0	0	0
2	9	3	""	"chi3l3"	14450	8110	120	168	194	148	76	171	171	198	152	76	10	1	0	93	101	49	48	82	82	103	303	294	0	0	0	-0.273	1.211	3.292	2.545	3.395	11.009	0.055	120	820	100	8	42	Error	-3	11	23	19	23328	12077	-0.026	-0.007	-100	0	1
2	10	3	""	"chi3l3"	14850	8110	120	177	205	131	63	184	184	225	159	70	8	4	0	90	102	47	46	84	84	97	62	63	12	1	0	-1.167	1.167	2.968	3.371	4.988	7.155	0.042	120	820	100	-1	39	Error	-7	6	21	18	24638	12299	-0.126	0.081	-100	0	1
2	11	3	""	"chi3l3"	15250	8110	120	263	305	166	54	260	260	315	231	73	16	0	0	113	135	103	76	93	93	115	103	89	12	5	0	0.150	1.071	2.659	2.676	4.763	12.228	0.033	120	820	100	23	87	-2.737	3	20	45	42	36589	16143	-0.043	0.194	-100	0	1
2	12	3	""	"chi3l3"	15650	8110	120	262	288	163	56	287	287	334	194	58	7	4	0	108	131	112	85	97	97	123	127	103	8	4	0	-2.273	0.029	3.373	2.779	5.611	15.829	0.011	120	820	100	-14	35	Error	-25	11	1	34	34528	15761	-0.237	0.063	-100	0	1
2	13	3	""	"hmgp"	16050	8120	130	7547	7627	2437	31	246	246	296	192	64	100	100	0	4936	5248	1820	34	95	95	119	103	86	100	100	0	1.508	1.432	1.414	1.441	1.223	1.426	0.955	142	882	92	12142	12534	0.593	7301	4841	7381	5153	1083051	745185	38.182	49.796	0	0	0
2	14	3	""	"hmgp"	16450	8110	130	7023	7361	2164	29	242	242	296	214	72	100	100	0	4896	5013	1678	33	94	94	122	141	115	100	100	0	1.412	1.447	1.458	1.470	1.227	1.435	0.954	139	889	93	11583	12038	0.498	6781	4802	7119	4919	1023247	696829	33.014	34.688	0	0	0
2	15	3	""	"hmgp"	16850	8110	130	7229	7215	2246	31	254	254	304	205	67	100	100	0	4766	4803	1761	36	92	92	113	84	74	100	100	0	1.492	1.478	1.493	1.510	1.300	1.458	0.935	143	885	93	11649	11672	0.577	6975	4674	6961	4711	1031709	686828	33.712	55.833	0	0	0
2	16	3	""	"hmgp"	17250	8110	130	7670	7728	2390	30	257	257	300	182	60	100	100	0	5173	5295	1940	36	95	95	114	75	65	100	100	0	1.460	1.437	1.466	1.463	1.250	1.410	0.955	140	884	90	12491	12671	0.546	7413	5078	7471	5200	1081911	741303	40.813	69.080	0	0	0
2	17	3	""	"chop10"	17650	8110	130	13044	12557	3045	24	166	166	209	153	73	100	100	0	5945	5643	1541	27	80	80	97	63	64	100	100	0	2.196	2.227	2.263	2.253	1.164	2.222	0.971	151	873	89	18743	17954	1.135	12878	5865	12391	5563	1896047	852140	80.706	88.032	0	0	0
2	18	3	""	"chop10"	18050	8110	130	12726	12341	2743	22	150	150	206	221	107	100	100	0	5827	5499	1593	28	85	85	101	86	85	100	100	0	2.190	2.252	2.236	2.302	1.185	2.214	0.972	150	874	89	18318	17605	1.131	12576	5742	12191	5414	1851083	824852	54.910	62.767	0	0	0
2	19	3	""	"chop10"	18450	8110	140	10565	10578	2595	24	172	172	215	168	78	100	100	0	4709	4627	1377	29	87	87	112	134	119	100	100	0	2.249	2.292	2.362	2.343	1.215	2.275	0.963	157	1111	88	15015	14946	1.169	10393	4622	10406	4540	1660683	726382	61.685	33.694	0	0	0
2	20	3	""	"chop10"	18850	8110	140	7833	7891	2082	26	177	177	229	270	117	100	100	0	3363	3286	998	30	88	88	136	717	527	99	96	0	2.338	2.412	2.415	2.466	1.251	2.251	0.722	167	1101	92	10931	10912	1.225	7656	3275	7714	3198	1317781	548689	28.378	4.393	0	0	0
2	1	4	""	"hmox1"	11250	8520	130	6871	6902	2571	37	219	219	259	163	62	100	100	0	3453	3437	1491	43	92	92	115	94	81	100	100	0	1.979	1.998	2.046	2.073	1.281	1.969	0.953	136	892	83	10013	10028	0.985	6652	3361	6683	3345	938605	467422	40.755	35.340	0	0	0
2	2	4	""	"hmox1"	11650	8520	130	7090	7102	1635	23	200	200	243	181	74	100	100	0	3429	3513	1007	28	88	88	116	208	179	100	100	0	2.062	2.015	2.051	2.052	1.252	2.004	0.946	136	892	87	10231	10327	1.044	6890	3341	6902	3425	965937	477789	37.895	16.332	0	0	0
2	3	4	""	"hmox1"	12050	8520	130	6855	6946	2053	29	206	206	258	219	84	100	100	0	3405	3441	1271	36	90	90	123	301	244	100	100	0	2.006	2.011	2.025	2.069	1.243	1.953	0.919	133	895	91	9964	10091	1.004	6649	3315	6740	3351	923771	457645	30.539	11.023	0	0	0
2	4	4	""	"hmox1"	12450	8520	120	6569	6433	3026	47	174	174	214	179	83	100	100	0	3091	3117	1648	52	87	87	104	97	93	100	100	0	2.129	2.066	2.079	2.172	1.305	2.025	0.947	135	777	87	9399	9289	1.090	6395	3004	6259	3030	868410	420737	34.743	31.062	0	0	0
2	5	4	""	"ckm"	12850	8520	130	779	867	363	41	156	156	202	203	100	94	80	0	710	774	333	43	84	84	99	76	76	99	98	0	0.995	1.030	0.977	1.017	1.935	1.114	0.605	135	889	90	1249	1401	-0.007	623	626	711	690	117009	104543	3.276	8.882	0	0	0
2	6	4	""	"ckm"	13250	8520	120	999	1065	459	43	177	177	223	164	73	100	96	0	866	912	456	50	87	87	110	94	85	100	99	0	1.055	1.076	1.048	1.075	1.670	1.073	0.659	129	787	92	1601	1713	0.077	822	779	888	825	137437	117601	5.134	8.532	0	0	0
2	7	4	""	"ckm"	13650	8520	120	956	991	360	36	269	269	311	191	61	93	83	0	752	812	357	43	97	97	127	205	161	96	79	0	1.049	1.010	1.010	0.973	2.082	1.067	0.515	130	782	86	1342	1437	0.069	687	655	722	715	128794	105564	3.560	3.341	0	0	0
2	8	4	""	"ckm"	14050	8520	120	890	927	344	37	149	149	217	468	215	80	32	0	819	822	349	42	82	82	139	628	451	58	9	0	1.005	1.051	1.030	1.070	1.674	1.043	0.717	131	775	92	1478	1518	0.007	741	737	778	740	121493	107732	1.517	1.088	-100	0	1
2	9	4	""	"hspa4"	14450	8520	120	4668	4662	1358	29	289	289	349	230	65	100	100	0	4777	4755	1437	30	102	102	135	141	104	100	100	0	0.937	0.940	0.961	0.941	1.261	0.922	0.932	138	770	92	9054	9026	-0.094	4379	4675	4373	4653	643359	656155	18.752	32.766	0	0	0
2	10	4	""	"hspa4"	14850	8520	120	4554	4519	1261	27	359	359	409	258	63	100	100	0	4469	4531	1350	29	105	105	141	132	93	100	100	0	0.961	0.940	0.958	0.940	1.247	0.923	0.923	138	770	92	8559	8586	-0.057	4195	4364	4160	4426	623654	625225	15.930	33.258	0	0	0
2	11	4	""	"hspa4"	15250	8520	130	4118	4214	1429	33	257	257	313	197	62	100	100	0	4257	4415	1539	34	99	99	119	85	71	100	100	0	0.929	0.917	0.926	0.915	1.267	0.911	0.934	142	882	92	8019	8273	-0.106	3861	4158	3957	4316	598435	626893	19.802	50.541	0	0	0
2	12	4	""	"hspa4"	15650	8520	130	4206	4321	1268	29	289	289	325	192	59	100	100	0	4472	4503	1378	30	95	95	120	106	88	100	100	0	0.895	0.915	0.937	0.915	1.236	0.914	0.942	139	889	91	8294	8440	-0.160	3917	4377	4032	4408	600585	625954	20.813	41.349	0	0	0
2	13	4	""	"clca1"	16050	8520	120	638	689	277	40	260	260	309	207	66	79	45	0	358	396	186	46	92	92	114	91	79	88	69	0	1.421	1.411	1.346	1.427	2.989	2.417	0.248	108	797	78	644	733	0.507	378	266	429	304	74428	42724	1.836	3.099	-100	0	1
2	14	4	""	"clca1"	16450	8520	120	549	565	195	34	241	241	296	206	69	75	26	0	369	391	154	39	93	93	119	107	89	90	68	0	1.116	1.087	1.139	1.050	2.859	2.086	0.188	76	804	64	584	622	0.158	308	276	324	298	42937	29710	1.306	2.542	-100	0	1
2	15	4	""	"clca1"	16850	8520	130	555	592	235	39	175	175	219	312	142	63	14	0	391	417	184	44	81	81	118	739	626	5	0	0	1.226	1.241	1.230	1.239	2.285	1.431	0.378	69	911	74	690	753	0.294	380	310	417	336	40850	28796	1.196	0.405	-100	0	1
2	16	4	""	"clca1"	17250	8510	130	622	654	315	48	253	253	295	192	65	72	47	0	397	410	216	52	94	94	117	84	71	88	73	0	1.218	1.269	1.291	1.249	2.878	1.965	0.342	123	898	71	672	717	0.285	369	303	401	316	80434	50461	1.870	3.488	-100	0	1
2	17	4	""	"hyp prot loc"	17650	8510	130	60072	54939	11940	21	208	208	261	190	72	100	100	37	32044	30807	8590	27	88	88	109	92	84	100	100	0	1.873	1.782	1.817	1.814	1.143	1.751	0.984	144	884	93	91820	85450	0.905	59864	31956	54731	30719	7911198	4436256	287.779	333.674	0	0	0
2	18	4	""	"hyp prot loc"	18050	8510	130	53804	51234	12566	24	171	171	226	224	99	100	100	10	27273	25831	7280	28	88	88	110	105	95	100	100	0	1.973	1.984	1.989	2.011	1.126	1.961	0.991	149	875	87	80818	76806	0.980	53633	27185	51063	25743	7633915	3848770	227.714	244.962	0	0	0
2	19	4	""	"hyp prot loc"	18450	8510	140	43037	43824	12895	29	183	183	231	194	83	100	100	2	20410	21556	6638	30	88	88	107	76	71	100	100	0	2.109	2.033	2.014	2.051	1.148	2.025	0.990	154	1114	89	63176	65109	1.077	42854	20322	43641	21468	6748932	3319554	224.706	282.224	0	0	0
2	20	4	""	"hyp prot loc"	18850	8510	140	34585	36424	12187	33	188	188	247	242	97	100	100	0	16708	17855	6345	35	92	92	115	106	92	100	100	0	2.070	2.040	2.055	2.057	1.143	2.025	0.988	160	1108	91	51013	53999	1.050	34397	16616	36236	17763	5827774	2856833	149.492	167.358	0	0	0
2	1	5	""	"col4a1"	11250	8930	130	454	503	232	46	213	213	250	158	63	70	38	0	258	307	174	56	90	90	115	111	96	65	42	0	1.435	1.336	1.371	1.361	3.175	2.307	0.220	131	890	92	409	507	0.521	241	168	290	217	65924	40239	1.601	1.730	-100	0	1
2	2	5	""	"col4a1"	11650	8930	130	513	524	224	42	197	197	243	164	67	76	44	0	339	357	173	48	89	89	105	72	68	89	69	0	1.264	1.220	1.324	1.278	2.750	2.140	0.209	101	882	68	566	595	0.338	316	250	327	268	52956	36107	1.713	3.500	-100	0	1
2	3	5	""	"col4a1"	12050	8920	130	464	489	210	42	206	206	248	159	64	69	40	0	271	287	156	54	91	91	112	82	73	70	55	0	1.433	1.444	1.500	1.411	4.700	2.611	0.158	130	887	71	438	479	0.519	258	180	283	196	63518	37311	1.516	2.134	-100	0	1
2	4	5	""	"col4a1"	12450	8920	130	623	630	232	36	176	176	212	142	66	92	75	0	384	397	201	50	87	87	109	132	121	85	54	0	1.505	1.465	1.565	1.538	2.531	0.431	0.327	83	889	80	744	764	0.590	447	297	454	310	52321	32965	2.944	2.182	0	0	0
2	5	5	""	"icsbp1"	12850	8920	120	3103	3156	989	31	193	193	231	159	68	100	100	0	2577	2570	798	31	88	88	108	118	109	100	100	0	1.169	1.194	1.201	1.192	1.315	1.202	0.895	138	774	86	5399	5445	0.225	2910	2489	2963	2482	435538	354603	18.396	20.864	0	0	0
2	6	5	""	"icsbp1"	13250	8920	130	3247	3246	925	28	167	167	210	186	88	100	100	0	2731	2640	880	33	85	85	115	212	184	100	100	0	1.164	1.205	1.195	1.231	1.411	1.177	0.883	141	883	91	5726	5634	0.219	3080	2646	3079	2555	457646	372189	16.323	11.910	0	0	0
2	7	5	""	"icsbp1"	13650	8920	130	2967	2988	867	29	249	249	284	166	58	100	100	0	2436	2363	688	29	96	96	118	92	77	100	100	0	1.162	1.208	1.228	1.207	1.353	1.228	0.893	137	887	93	5058	5006	0.217	2718	2340	2739	2267	409325	323682	16.289	24.402	0	0	0
2	8	5	""	"icsbp1"	14050	8920	130	3168	3135	930	29	232	232	302	319	105	100	100	0	2660	2622	807	30	91	91	130	203	156	100	100	0	1.143	1.147	1.134	1.143	1.292	1.158	0.893	144	880	92	5505	5434	0.193	2936	2569	2903	2531	451387	377558	8.881	12.276	0	0	0
2	9	5	""	"sp1"	14450	8920	120	5100	5398	1920	35	234	234	287	196	68	100	100	0	2008	2128	812	38	99	99	124	114	91	100	100	0	2.549	2.545	2.549	2.594	1.252	2.546	0.952	124	792	90	6775	7193	1.350	4866	1909	5164	2029	669385	263825	26.077	17.579	0	0	0
2	10	5	""	"sp1"	14850	8920	120	4481	5044	2093	41	257	257	415	2237	539	93	48	0	1761	2016	934	46	92	92	159	1184	744	79	25	0	2.531	2.488	2.496	2.552	1.277	2.160	0.819	125	791	92	5893	6711	1.340	4224	1669	4787	1924	630477	251972	2.069	1.568	-100	0	1
2	11	5	""	"sp1"	15250	8920	120	4473	4939	2194	44	258	258	299	218	72	99	99	0	1813	1937	872	45	101	101	127	134	105	98	98	0	2.462	2.550	2.629	2.594	1.425	2.607	0.929	129	774	87	5927	6517	1.300	4215	1712	4681	1836	637079	249810	21.284	13.507	0	0	0
2	12	5	""	"sp1"	15650	8920	120	4647	5109	1970	38	279	279	319	192	60	100	100	0	1894	1990	842	42	102	102	126	106	84	100	100	0	2.438	2.558	2.548	2.618	1.246	2.557	0.944	124	792	93	6160	6718	1.286	4368	1792	4830	1888	633544	246719	24.948	17.585	0	0	0
2	13	5	""	"col4a3"	16060	8910	110	606	588	165	28	249	249	286	169	59	82	51	0	301	325	123	37	94	94	110	73	66	86	68	0	1.725	1.468	1.742	1.655	3.053	5.035	0.058	29	618	59	564	570	0.787	357	207	339	231	17065	9427	1.787	2.945	0	0	0
2	14	5	""	"col4a3"	16430	8920	100	591	604	181	29	244	244	291	174	59	85	48	0	340	374	196	52	90	90	107	65	60	88	81	0	1.388	1.268	1.166	1.519	2.916	5.249	0.037	27	533	79	597	644	0.473	347	250	360	284	16317	10102	1.799	4.108	-100	0	1
2	15	5	""	"col4a3"	16870	8920	70	495	590	235	39	196	196	261	194	74	87	37	0	385	344	183	53	102	102	137	115	83	75	62	0	1.057	1.628	0.912	1.502	5.507	5.951	0.015	8	220	71	582	636	0.080	299	283	394	242	4719	2749	1.696	1.800	-100	0	1
2	16	5	""	"col4a3"	17240	8920	120	560	603	234	38	225	225	283	260	91	68	27	0	301	302	124	41	91	91	117	153	130	59	27	0	1.595	1.791	1.364	1.777	3.467	1.678	0.555	22	861	14	545	589	0.674	335	210	378	211	13274	6647	1.231	1.209	-100	0	1
2	17	5	""	"idb2"	17670	8870	80	868	887	405	45	278	278	339	280	82	90	55	0	169	212	127	59	100	100	125	130	104	45	20	0	8.551	5.438	4.703	5.740	3.424	11.892	0.051	20	337	24	659	721	3.096	590	69	609	112	17743	4235	1.957	0.669	-100	0	1
2	18	5	""	"idb2"	18080	8890	90	588	615	292	47	164	164	240	241	100	76	38	0	226	292	277	94	89	89	119	208	174	30	11	0	3.095	2.222	3.854	2.915	4.383	0.932	0.232	26	424	0	561	654	1.630	424	137	451	203	15993	7604	1.556	0.832	-100	0	1
2	19	5	""	"idb2"	18470	8920	70	463	443	171	38	211	211	264	214	81	61	7	0	204	350	262	74	99	99	149	282	189	38	15	0	2.400	0.924	2.136	1.589	4.450	0.989	0.315	13	228	63	357	483	1.263	252	105	232	251	5754	4551	0.836	0.713	-100	0	1
2	20	5	""	"idb2"	18790	8890	80	541	610	374	61	205	205	297	298	100	58	20	0	141	169	102	60	100	100	126	123	97	18	9	0	8.195	5.870	5.567	5.695	4.548	7.299	0.117	43	320	48	377	474	3.035	336	41	405	69	26211	7259	1.050	0.350	-100	0	1
2	1	6	""	"cox6a2"	11250	9320	120	1538	1587	438	27	214	214	259	192	74	100	100	0	821	851	283	33	88	88	112	112	100	100	98	0	1.806	1.799	1.810	1.847	1.554	1.963	0.705	130	782	95	2057	2136	0.853	1324	733	1373	763	206282	110641	6.917	6.598	0	0	0
2	2	6	""	"cox6a2"	11650	9330	130	1458	1507	493	32	194	194	254	187	73	100	100	0	739	765	298	38	92	92	111	82	73	100	97	0	1.954	1.951	1.947	2.041	1.677	2.083	0.717	135	887	92	1911	1986	0.966	1264	647	1313	673	203388	103234	6.701	7.976	0	0	0
2	3	6	""	"cox6a2"	12050	9330	120	1459	1484	378	25	223	223	266	174	65	100	100	0	756	811	306	37	94	94	119	116	97	100	99	0	1.867	1.759	1.800	1.843	1.683	1.805	0.648	128	784	93	1898	1978	0.901	1236	662	1261	717	189922	103752	7.000	5.966	0	0	0
2	4	6	""	"cox6a2"	12450	9320	120	1555	1574	410	26	233	233	267	160	59	100	100	0	751	802	298	37	91	91	116	86	74	100	99	0	2.003	1.886	1.887	1.964	1.559	1.968	0.735	129	783	90	1982	2052	1.002	1322	660	1341	711	203021	103432	8.169	7.977	0	0	0
2	5	6	""	"ido"	12840	9320	100	544	534	220	41	217	217	264	173	65	79	41	0	196	216	111	51	93	93	116	109	93	45	16	0	3.175	2.577	5.403	3.241	3.813	5.589	0.047	24	565	43	430	440	1.667	327	103	317	123	12817	5178	1.561	0.917	-100	0	1
2	6	6	""	"ido"	13230	9330	100	426	480	225	46	156	156	190	131	68	84	61	0	447	429	221	51	85	85	104	71	68	92	76	0	0.746	0.942	0.846	1.223	3.252	1.529	0.082	13	585	47	632	668	-0.423	270	362	324	344	6236	5583	2.214	4.577	0	0	0
2	7	6	""	"ido"	13620	9330	90	688	730	185	25	286	286	330	204	61	88	44	0	445	418	203	48	105	105	139	115	82	88	55	0	1.182	1.419	1.386	1.665	3.095	2.077	0.087	9	443	33	742	757	0.241	402	340	444	313	6568	3763	1.961	2.426	-100	0	1
2	8	6	""	"ido"	14050	9320	120	339	380	191	50	250	250	289	186	64	32	7	0	162	191	108	56	96	96	124	163	131	18	3	0	1.348	1.368	1.867	1.807	3.860	2.490	0.203	120	820	100	155	225	0.431	89	66	130	95	45551	22903	0.489	0.411	-100	0	1
2	9	6	""	"ctsd"	14450	9320	120	5014	4949	1111	22	239	239	282	176	62	100	100	0	1856	1858	513	27	97	97	120	85	70	100	100	0	2.715	2.675	2.562	2.718	1.321	2.711	0.902	134	778	90	6534	6471	1.441	4775	1759	4710	1761	663200	248907	26.517	20.447	0	0	0
2	10	6	""	"ctsd"	14850	9320	120	4726	4756	1221	25	320	320	372	223	59	100	100	0	1710	1806	635	35	100	100	133	158	118	100	100	0	2.737	2.600	2.592	2.694	1.350	2.613	0.859	131	781	93	6016	6142	1.453	4406	1610	4436	1706	623025	236555	19.659	10.589	0	0	0
2	11	6	""	"ctsd"	15250	9320	120	4473	4534	1218	26	266	266	328	248	75	100	100	0	1740	1819	621	34	94	94	121	120	99	100	100	0	2.556	2.474	2.454	2.536	1.380	2.523	0.871	134	774	92	5853	5993	1.354	4207	1646	4268	1725	607494	243782	16.960	14.150	0	0	0
2	12	6	""	"ctsd"	15650	9320	120	4693	4702	1247	26	272	272	311	191	61	100	100	0	1759	1840	631	34	95	95	121	144	119	100	100	0	2.657	2.539	2.519	2.614	1.374	2.566	0.860	134	774	93	6085	6175	1.410	4421	1664	4430	1745	630041	246617	22.990	11.938	0	0	0
2	13	6	""	"ifi1"	16050	9320	140	934	968	397	41	245	245	295	210	71	92	74	0	744	752	380	50	92	92	113	95	84	96	88	0	1.057	1.095	1.133	1.119	2.265	1.143	0.553	148	1120	92	1341	1383	0.080	689	652	723	660	143196	111306	3.205	6.726	0	0	0
2	14	6	""	"ifi1"	16450	9320	140	885	913	344	37	234	234	276	175	63	96	82	0	640	692	356	51	88	88	103	63	61	96	96	0	1.179	1.124	1.167	1.194	2.094	1.208	0.506	150	1114	92	1203	1283	0.238	651	552	679	604	137008	103846	3.640	9.349	0	0	0
2	15	6	""	"ifi1"	16850	9320	140	773	824	354	42	201	201	299	319	106	82	44	0	540	618	358	57	86	86	108	80	74	93	88	0	1.260	1.171	1.206	1.295	2.306	1.330	0.439	145	1123	92	1026	1155	0.333	572	454	623	532	119501	89607	1.646	6.375	-100	0	1
2	16	6	""	"ifi1"	17250	9310	130	664	709	317	44	175	175	218	177	81	88	67	0	541	550	266	48	83	83	101	88	87	95	85	0	1.068	1.143	1.067	1.155	2.051	1.290	0.597	143	881	94	947	1001	0.095	489	458	534	467	101349	78647	2.774	5.102	0	0	0
2	17	6	""	"nars"	17650	9320	130	1213	1320	580	43	251	251	335	300	89	95	76	0	667	734	442	60	95	95	124	170	137	90	72	0	1.682	1.673	1.654	1.872	2.431	1.780	0.567	142	880	84	1534	1708	0.750	962	572	1069	639	187454	104271	3.283	3.588	0	0	0
2	18	6	""	"nars"	18050	9320	120	926	1003	427	42	165	165	245	269	109	91	78	0	560	653	361	55	86	86	111	186	167	90	69	0	1.605	1.478	1.522	1.541	2.063	1.493	0.622	125	779	92	1235	1405	0.683	761	474	838	567	125324	81638	2.818	2.914	0	0	0
2	19	6	""	"nars"	18450	9310	140	695	817	445	54	166	166	215	174	80	91	72	0	446	513	320	62	85	85	104	94	90	91	74	0	1.465	1.521	1.501	1.479	2.332	1.666	0.465	144	1118	80	890	1079	0.551	529	361	651	428	117692	73818	3.460	4.351	0	0	0
2	20	6	""	"nars"	18850	9320	130	565	686	470	68	166	166	226	233	103	71	41	0	368	454	281	61	87	87	107	109	101	84	61	0	1.420	1.417	1.393	1.504	2.860	1.987	0.428	145	874	84	680	887	0.506	399	281	520	367	99508	65890	1.974	3.183	-100	0	1
2	1	7	""	"ifi47"	11270	9730	80	523	555	190	34	233	233	275	164	59	80	40	0	282	343	188	54	105	105	131	90	68	80	50	0	1.638	1.353	1.929	1.730	6.641	-42.832	0.000	10	347	82	467	560	0.712	290	177	322	238	5545	3426	1.707	2.356	-100	0	1
2	2	7	""	"ifi47"	11720	9720	50	816	825	302	36	163	163	195	126	64	96	96	0	210	222	126	56	145	145	196	137	69	25	7	0	10.046	8.597	5.896	5.224	2.580	4.508	0.076	27	54	61	718	739	3.329	653	65	662	77	22281	5995	5.000	0.190	0	0	0
2	3	7	""	"ifi47"	12070	9750	80	534	591	228	38	253	253	291	172	59	81	45	0	329	360	208	57	103	103	142	127	89	63	45	0	1.243	1.315	2.525	2.262	5.465	3.251	0.043	11	344	7	507	595	0.314	281	226	338	257	6500	3955	1.744	1.717	-100	0	1
2	4	7	""	"ifi47"	12480	9720	90	442	490	220	44	212	212	288	316	109	37	12	0	459	462	170	36	98	98	155	349	225	50	0	0	0.637	0.764	0.682	0.615	3.256	2.439	0.140	8	432	41	591	642	-0.651	230	361	278	364	3916	3696	0.639	0.880	-100	0	1
2	5	7	""	"procr"	12850	9720	120	1202	1285	409	31	221	221	268	212	79	100	96	0	705	776	356	45	95	95	119	100	84	100	99	0	1.608	1.562	1.605	1.647	1.678	1.628	0.669	124	792	89	1591	1745	0.685	981	610	1064	681	159340	96231	4.797	6.570	0	0	0
2	6	7	""	"procr"	13250	9720	130	1048	1089	361	33	138	138	173	143	82	100	99	0	653	689	279	40	82	82	107	164	153	96	86	0	1.594	1.567	1.638	1.646	1.665	1.706	0.703	130	898	90	1481	1558	0.673	910	571	951	607	141607	89526	6.406	3.549	0	0	0
2	7	7	""	"procr"	13650	9720	120	1210	1245	368	29	257	257	296	187	63	98	96	0	722	737	311	42	99	99	123	94	76	99	93	0	1.530	1.549	1.556	1.635	1.937	1.656	0.592	130	782	92	1576	1626	0.614	953	623	988	638	161822	95795	5.075	6.532	0	0	0
2	8	7	""	"procr"	14050	9720	120	1210	1248	355	28	248	248	293	194	66	100	96	0	712	764	331	43	96	96	121	98	80	99	97	0	1.562	1.497	1.571	1.583	1.725	1.535	0.641	129	779	90	1578	1668	0.643	962	616	1000	668	161036	98554	4.923	6.561	0	0	0
2	9	7	""	"sp8"	14450	9720	120	1323	1352	534	39	265	265	309	187	60	96	91	0	2895	2853	970	33	94	94	117	108	92	100	100	0	0.378	0.394	0.385	0.361	1.641	0.386	0.773	114	801	83	3859	3846	-1.404	1058	2801	1087	2759	154104	325288	5.578	25.333	0	0	0
2	10	7	""	"sp8"	14850	9720	120	1195	1292	504	39	293	293	335	191	57	99	92	0	2783	2866	1058	36	96	96	127	123	96	100	100	0	0.336	0.361	0.348	0.339	1.504	0.357	0.809	115	801	89	3589	3769	-1.573	902	2687	999	2770	148559	329567	5.010	22.268	0	0	0
2	11	7	""	"sp8"	15250	9720	120	1177	1284	560	43	260	260	311	257	82	96	80	0	2432	2752	1233	44	94	94	128	255	199	100	100	0	0.392	0.385	0.382	0.356	1.622	0.378	0.794	119	797	91	3255	3682	-1.351	917	2338	1024	2658	152759	327458	3.786	10.290	0	0	0
2	12	7	""	"sp8"	15650	9720	120	1181	1238	514	41	267	267	315	342	108	89	70	0	2553	2669	1038	38	92	92	112	99	88	100	100	0	0.371	0.377	0.355	0.340	1.822	0.375	0.750	119	795	93	3375	3548	-1.431	914	2461	971	2577	147320	317621	2.699	25.828	0	0	0
2	13	7	""	"krt2-6a"	16040	9710	120	285	319	178	55	252	252	285	167	58	20	6	0	119	154	152	98	94	94	114	82	71	29	10	0	1.320	1.117	2.530	2.787	5.025	9.922	0.014	120	820	100	58	127	0.401	33	25	67	60	38302	18484	0.204	0.488	-100	0	1
2	14	7	""	"krt2-6a"	16440	9710	120	291	309	158	51	246	246	279	174	62	22	6	0	117	143	91	63	88	88	107	75	70	25	11	0	1.552	1.145	2.311	2.306	4.212	10.226	0.026	120	820	100	74	118	0.634	45	29	63	55	37122	17105	0.172	0.480	-100	0	1
2	15	7	""	"krt2-6a"	16830	9660	80	304	345	181	52	206	206	250	180	72	26	11	0	108	129	68	52	87	87	108	84	77	23	5	0	4.667	3.310	3.138	3.174	4.498	19.421	0.017	52	340	100	119	181	2.222	98	21	139	42	17950	6683	0.528	0.250	-100	0	1
2	16	7	""	"krt2-6a"	17240	9710	120	305	340	223	65	215	215	300	247	82	19	5	0	126	165	132	80	91	91	115	89	77	29	11	0	2.571	1.689	1.996	2.264	5.774	6.224	0.096	120	820	100	125	199	1.362	90	35	125	74	40761	19790	0.162	0.562	-100	0	1
2	17	7	""	"spi"	17640	9710	120	347	373	195	52	231	231	298	229	76	25	6	0	106	135	89	65	92	92	129	234	181	4	0	0	8.286	3.302	2.923	2.856	5.624	1.188	0.063	120	820	100	130	185	3.051	116	14	142	43	44757	16206	0.328	0.026	-100	0	1
2	18	7	""	"spi"	18020	9690	100	776	901	589	65	208	208	264	201	76	95	80	0	147	162	91	56	91	91	120	161	134	9	4	0	10.143	9.761	7.469	9.007	4.657	4.399	0.109	21	567	0	624	764	3.342	568	56	693	71	18923	3394	3.169	0.261	-100	0	1
2	19	7	""	"spi"	18460	9690	60	442	467	156	33	185	185	231	182	78	71	14	0	266	225	91	40	94	94	115	101	87	71	28	0	1.494	2.153	1.278	1.795	3.096	28.689	0.004	7	180	72	429	413	0.579	257	172	282	131	3272	1578	1.297	1.089	-100	0	1
2	20	7	""	"spi"	18840	9710	120	172	199	103	51	157	157	215	316	146	0	0	0	107	128	83	64	83	83	116	296	255	2	0	0	0.625	0.933	2.522	2.034	5.989	0.945	0.339	120	820	100	39	87	-0.678	15	24	42	45	23882	15350	-0.051	0.041	-100	0	1
2	1	8	""	"mmp2"	11250	10130	130	555	536	179	33	258	258	306	205	66	70	18	0	316	342	149	43	98	98	126	117	92	82	47	0	1.362	1.139	1.296	1.285	3.299	1.614	0.075	70	915	64	515	522	0.446	297	218	278	244	37540	23951	1.122	1.846	-100	0	1
2	2	8	""	"mmp2"	11660	10130	120	608	686	267	38	250	250	292	183	62	86	50	0	331	364	136	37	104	104	128	94	73	95	63	0	1.577	1.677	1.750	1.594	3.096	3.380	0.131	46	817	76	585	696	0.657	358	227	436	260	31537	16753	2.153	2.511	0	0	0
2	3	8	""	"mmp2"	12050	10120	120	514	572	186	32	255	255	293	168	57	86	26	0	375	406	146	35	103	103	127	97	76	96	76	0	0.952	1.046	0.969	1.020	2.430	2.268	0.121	30	829	72	531	620	-0.071	259	272	317	303	17155	12179	1.661	2.876	-100	0	1
2	4	8	""	"mmp2"	12450	10130	120	559	554	157	28	267	267	297	170	57	79	36	0	289	354	202	57	100	100	125	100	80	86	48	0	1.545	1.130	1.429	1.386	2.971	1.923	0.110	58	803	70	481	541	0.628	292	189	287	254	32104	20533	1.512	2.290	-100	0	1
2	5	8	""	"trfr"	12850	10130	110	468	505	251	49	260	260	305	179	58	52	22	0	465	518	266	51	100	100	131	151	115	85	59	0	0.570	0.586	0.632	0.608	3.474	0.634	0.116	97	603	87	573	663	-0.811	208	365	245	418	48989	50200	1.117	2.563	-100	0	1
2	6	8	""	"trfr"	13250	10120	120	393	426	188	44	167	167	206	194	94	56	19	0	470	480	272	56	86	86	125	578	462	19	0	0	0.589	0.657	0.631	0.642	3.676	0.650	0.180	106	806	76	610	653	-0.764	226	384	259	394	45103	50829	1.134	0.614	-100	0	1
2	7	8	""	"trfr"	13650	10120	130	478	492	254	51	235	235	277	178	64	56	25	0	430	473	267	56	92	92	119	130	109	81	58	0	0.719	0.675	0.686	0.688	3.930	0.982	0.074	118	891	59	581	638	-0.476	243	338	257	381	58055	55823	1.208	2.723	-100	0	1
2	8	8	""	"trfr"	14060	10120	150	453	551	555	100	239	239	294	323	109	32	9	0	435	486	322	66	92	92	118	147	124	79	58	0	0.624	0.792	0.671	0.672	4.394	2.440	0.134	126	1239	44	557	706	-0.680	214	343	312	394	69473	61224	0.796	2.503	-100	0	1
2	9	8	""	"nup21"	14480	10120	80	659	759	429	56	262	262	299	205	68	81	50	0	475	458	182	39	101	101	131	138	105	81	68	0	1.061	1.392	1.199	1.146	2.921	3.194	0.036	16	324	28	771	854	0.085	397	374	497	357	12141	7320	2.244	2.370	0	0	0
2	10	8	""	"nup21"	14860	10130	100	647	617	195	31	308	308	357	213	59	76	23	0	403	362	204	56	108	108	152	201	132	57	19	0	1.149	1.217	1.397	2.215	4.546	0.775	0.116	21	564	37	634	563	0.200	339	295	309	254	12957	7597	1.221	1.045	-100	0	1
2	11	8	""	"nup21"	15220	10120	80	685	646	267	41	271	271	320	210	65	63	50	0	456	447	207	46	101	101	132	119	90	77	68	0	1.166	1.084	0.939	1.172	4.222	3.154	0.049	22	334	28	769	721	0.222	414	355	375	346	14211	9825	1.552	2.647	0	0	0
2	12	8	""	"nup21"	15650	10110	120	545	625	319	51	268	268	319	242	75	62	31	0	320	408	426	104	98	98	135	257	190	45	8	0	1.248	1.152	0.968	1.240	6.039	0.883	0.358	35	840	63	499	667	0.320	277	222	357	310	21861	14282	1.264	1.062	-100	0	1
2	13	8	""	"igh4"	15940	10120	50	724	773	393	50	275	275	305	158	51	92	78	0	147	193	151	78	85	85	112	91	81	42	21	0	7.242	4.611	5.390	4.976	4.055	10.167	0.088	14	74	34	511	606	2.856	449	62	498	108	10817	2699	2.962	0.890	-100	0	1
2	14	8	""	"igh4"	16440	10110	120	257	298	180	60	245	245	293	246	83	12	2	0	94	125	124	99	94	94	114	93	81	13	4	0	100000.000	1.710	3.182	2.519	3.982	27.005	0.003	120	820	100	12	84	16.610	12	0	53	31	35796	14981	0.020	0.118	-100	0	1
2	15	8	""	"igh4"	16840	10110	120	233	272	144	52	247	247	290	188	64	15	0	0	98	134	148	110	89	89	108	121	112	10	3	0	-1.556	0.556	2.874	2.839	4.003	10.323	0.024	120	820	100	-5	70	Error	-14	9	25	45	32622	16078	-0.096	0.215	-100	0	1
2	16	8	""	"igh4"	17240	10110	120	203	223	139	62	206	206	271	229	84	7	0	0	94	121	95	78	89	89	113	107	94	11	5	0	-0.600	0.531	3.189	2.818	5.922	9.104	0.051	120	820	100	2	49	Error	-3	5	17	32	26714	14489	-0.210	0.075	-100	0	1
2	17	8	""	"rb1"	17650	10120	120	785	797	336	42	205	205	264	226	85	85	63	0	345	480	374	77	91	91	121	249	205	51	26	0	2.283	1.522	1.519	1.831	3.142	0.811	0.354	115	790	76	834	981	1.191	580	254	592	389	91699	55187	2.358	1.442	-100	0	1
2	18	8	""	"rb1"	18050	10110	120	566	589	227	38	187	187	225	160	71	83	61	0	288	319	176	55	85	85	102	84	82	84	59	0	1.867	1.718	1.706	1.797	2.582	2.080	0.290	128	770	84	582	636	0.901	379	203	402	234	75382	40790	2.275	2.583	0	0	0
2	19	8	""	"rb1"	18440	10120	110	699	757	332	43	159	159	226	636	281	38	3	0	435	509	307	60	82	82	105	175	166	74	50	0	1.530	1.400	1.534	1.563	2.790	3.497	0.442	113	583	72	893	1025	0.614	540	353	598	427	85549	57569	0.835	2.309	-100	0	1
2	20	8	""	"rb1"	18850	10110	130	414	434	193	44	168	168	218	229	105	51	12	0	195	233	129	55	88	88	108	142	131	39	15	0	2.299	1.834	1.868	2.291	4.088	3.663	0.109	83	890	59	353	411	1.201	246	107	266	145	35996	19322	0.943	0.880	-100	0	1
2	1	9	""	"ly6a"	11250	10520	130	706	736	293	39	273	273	369	1222	331	0	0	0	462	500	245	49	100	100	137	230	167	71	33	0	1.196	1.158	1.244	1.177	2.917	1.547	0.319	126	902	89	795	863	0.258	433	362	463	400	92770	62973	0.300	1.578	-100	0	1
2	2	9	""	"ly6a"	11650	10530	130	765	797	332	41	273	273	348	431	123	59	16	0	459	499	270	54	104	104	136	143	105	83	60	0	1.386	1.327	1.371	1.392	2.827	3.319	0.327	119	901	75	847	919	0.471	492	355	524	395	94894	59404	1.042	2.538	-100	0	1
2	3	9	""	"ly6a"	12050	10520	130	647	736	344	46	278	278	336	235	69	75	41	0	381	456	268	58	105	105	142	172	121	76	42	0	1.337	1.305	1.347	1.395	2.794	1.531	0.341	128	898	81	645	809	0.419	369	276	458	351	94199	58398	1.702	1.826	-100	0	1
2	4	9	""	"ly6a"	12460	10520	120	685	720	331	45	275	275	312	184	58	76	54	0	377	437	266	60	100	100	125	99	79	83	64	0	1.480	1.320	1.450	1.366	3.027	1.813	0.289	124	782	83	687	782	0.566	410	277	445	337	89270	54207	2.217	3.152	0	0	0
2	5	9	""	"styx"	12860	10560	70	538	583	312	53	288	288	340	220	64	57	42	0	267	271	138	50	115	115	144	111	77	71	42	0	1.645	1.891	1.012	1.422	3.395	7.850	0.028	7	265	67	402	451	0.718	250	152	295	156	4078	1899	1.105	1.144	-100	0	1
2	6	9	""	"styx"	13250	10520	120	226	275	195	70	194	194	230	178	77	20	6	0	144	173	113	65	88	88	116	180	155	15	3	0	0.571	0.953	1.917	2.032	5.205	0.779	0.394	120	820	100	88	166	-0.808	32	56	81	85	33002	20733	0.253	0.317	-100	0	1
2	7	9	""	"styx"	13660	10480	50	572	862	821	95	222	222	247	145	58	89	68	0	298	537	739	137	112	112	135	77	57	63	63	0	1.882	1.506	1.780	2.111	3.096	1.285	0.709	19	66	29	536	1065	0.912	350	186	640	425	16383	10212	4.241	5.221	0	0	0
2	8	9	""	"styx"	14040	10540	90	580	579	228	39	282	282	345	254	73	54	27	0	391	474	327	68	100	100	137	147	107	72	45	0	1.024	0.794	1.040	1.993	18.300	3.302	0.026	11	435	83	589	671	0.034	298	291	297	374	6364	5209	0.921	2.293	-100	0	1
2	9	9	""	"ms4a1"	14440	10520	120	313	342	174	50	270	270	325	227	69	18	3	0	172	196	121	61	97	97	128	190	148	15	2	0	0.573	0.727	1.636	1.605	5.703	6.024	0.046	120	820	100	118	171	-0.803	43	75	72	99	41063	23499	0.075	0.358	-100	0	1
2	10	9	""	"ms4a1"	14830	10490	70	725	669	196	29	297	297	337	188	55	83	66	0	268	281	122	43	127	127	164	130	79	50	16	0	3.035	2.416	4.251	2.778	4.626	7.857	0.023	6	250	92	569	526	1.602	428	141	372	154	4011	1685	1.766	0.900	-100	0	1
2	11	9	""	"ms4a1"	15270	10490	60	515	596	327	54	312	312	356	231	64	50	16	0	390	370	139	37	128	128	156	103	66	83	66	0	0.775	1.174	0.927	1.530	4.375	10.000	0.006	6	188	86	465	526	-0.368	203	262	284	242	3577	2217	1.039	2.078	-100	0	1
2	12	9	""	"ms4a1"	15640	10510	120	310	359	181	50	270	270	314	199	63	22	6	0	154	194	119	61	95	95	120	113	94	34	11	0	0.678	0.899	1.984	1.497	5.096	4.947	0.087	120	820	100	99	188	-0.561	40	59	89	99	43063	23241	0.226	0.655	-100	0	1
2	13	9	""	"wbscr22"	16080	10530	70	537	539	212	39	293	293	314	175	55	61	32	0	383	417	157	37	111	111	135	101	74	90	77	0	0.897	0.804	0.977	0.814	2.609	1.505	0.160	31	185	71	516	552	-0.157	244	272	246	306	16716	12931	1.286	2.792	-100	0	1
2	14	9	""	"wbscr22"	16440	10530	100	461	478	189	39	251	251	296	198	66	52	15	0	305	335	143	42	96	96	114	71	62	88	79	0	1.005	0.950	1.105	1.112	3.469	6.266	0.025	53	523	77	419	466	0.007	210	209	227	239	25337	17744	0.919	3.113	-100	0	1
2	15	9	""	"wbscr22"	16880	10520	90	479	496	170	34	230	230	267	157	58	78	38	0	371	378	178	47	88	88	116	110	94	83	69	0	0.880	0.917	0.782	0.996	5.040	1.645	0.064	42	351	54	532	556	-0.184	249	283	266	290	20828	15890	1.459	2.382	-100	0	1
2	16	9	""	"wbscr22"	17250	10520	120	485	512	161	31	247	247	389	671	172	2	0	0	371	415	174	41	97	97	172	572	332	11	0	0	0.869	0.833	0.846	0.852	2.667	0.590	0.583	44	814	75	512	583	-0.203	238	274	265	318	22532	18238	0.183	0.425	-100	0	1
2	17	9	""	"pdk4"	17650	10520	120	421	448	207	46	152	152	191	173	90	78	29	0	327	356	172	48	82	82	111	334	300	30	1	0	1.098	1.080	1.225	1.113	2.694	1.126	0.258	116	793	89	514	570	0.135	269	245	296	274	52021	41285	1.486	0.734	-100	0	1
2	18	9	""	"pdk4"	18050	10520	120	382	426	204	47	176	176	244	406	166	16	2	0	285	320	171	53	86	86	138	727	526	1	0	0	1.035	1.068	1.058	0.971	3.023	1.061	0.080	121	790	93	405	484	0.050	206	199	250	234	51587	38757	0.448	0.250	-100	0	1
2	19	9	""	"pdk4"	18450	10520	140	509	3055	10483	343	176	176	220	288	130	62	25	0	339	1476	6104	413	91	91	113	140	123	79	44	0	1.343	2.079	1.417	1.513	3.437	1.782	0.894	112	1126	46	581	4264	0.425	333	248	2879	1385	342168	165327	9.844	9.736	-100	0	1
2	20	9	""	"pdk4"	18850	10510	130	531	574	274	47	172	172	208	153	73	78	61	0	295	354	259	73	93	93	114	104	91	72	46	0	1.777	1.540	1.681	1.812	3.280	1.502	0.317	123	891	77	561	663	0.829	359	202	402	261	70580	43559	2.392	2.308	-100	0	1
2	1	10	""	"sp6"	11250	10930	120	7873	7256	3280	45	257	257	308	198	64	100	100	0	4022	4035	1993	49	101	101	124	87	70	100	100	0	1.942	1.779	1.825	1.820	1.267	1.765	0.952	122	790	93	11537	10933	0.958	7616	3921	6999	3934	885189	492255	35.091	44.954	0	0	0
2	2	10	""	"sp6"	11650	10930	120	7631	7082	2846	40	209	209	266	216	81	100	100	0	4097	3771	1611	42	98	98	124	104	83	100	100	0	1.856	1.871	1.897	1.914	1.329	1.881	0.940	114	796	90	11421	10546	0.892	7422	3999	6873	3673	807350	429932	31.556	35.067	0	0	0
2	3	10	""	"sp6"	12050	10930	120	6401	6538	2761	42	248	248	299	193	64	100	100	0	3374	3547	1628	45	97	97	120	90	75	100	99	0	1.878	1.823	1.871	1.902	1.471	1.831	0.928	127	785	89	9430	9740	0.909	6153	3277	6290	3450	830287	450447	32.326	38.078	0	0	0
2	4	10	""	"sp6"	12450	10920	130	6646	6494	2881	44	249	249	299	196	65	100	100	0	3337	3562	1710	48	97	97	120	93	77	100	100	0	1.974	1.802	1.782	1.841	1.282	1.795	0.948	131	897	83	9637	9710	0.981	6397	3240	6245	3465	850766	466654	31.607	37.011	0	0	0
2	5	10	""	"il4r"	12850	10920	120	787	814	352	43	222	222	282	249	88	88	66	0	517	550	244	44	94	94	119	165	138	89	66	0	1.336	1.298	1.318	1.293	2.472	1.683	0.329	109	804	77	988	1048	0.418	565	423	592	456	88775	59912	2.137	2.612	0	0	0
2	6	10	""	"il4r"	13250	10930	110	691	759	378	49	170	170	209	145	69	97	81	0	518	541	230	42	85	85	99	64	64	98	94	0	1.203	1.292	1.222	1.226	2.267	1.623	0.455	110	597	82	954	1045	0.267	521	433	589	456	83473	59488	3.793	6.906	0	0	0
2	7	10	""	"il4r"	13650	10920	120	622	689	282	40	189	189	234	171	73	89	68	0	518	556	252	45	85	85	106	84	79	95	88	0	1.000	1.062	1.092	1.081	2.203	1.301	0.389	116	800	80	866	971	0.000	433	433	500	471	79881	64488	2.661	5.357	0	0	0
2	8	10	""	"il4r"	14050	10920	120	758	759	250	32	234	234	274	169	61	93	75	0	522	546	241	44	94	94	120	151	125	90	71	0	1.224	1.162	1.252	1.212	2.287	1.266	0.430	118	798	85	952	977	0.292	524	428	525	452	89506	64370	2.870	2.821	0	0	0
2	9	10	""	"r-ras"	14450	10920	120	901	926	326	35	246	246	288	182	63	96	86	0	340	362	164	45	94	94	115	88	76	89	67	0	2.663	2.537	2.580	2.623	2.433	3.119	0.370	83	821	52	901	948	1.413	655	246	680	268	76887	30082	3.505	2.807	0	0	0
2	10	10	""	"r-ras"	14860	10930	110	781	833	333	39	268	268	308	196	63	88	68	0	276	313	188	60	94	94	123	136	110	66	28	0	2.819	2.580	2.648	2.925	2.856	3.515	0.189	107	591	75	695	784	1.495	513	182	565	219	89130	33462	2.679	1.397	-100	0	1
2	11	10	""	"r-ras"	15260	10920	120	719	740	270	36	263	263	305	186	60	84	67	0	273	327	153	46	95	95	118	83	70	83	55	0	2.562	2.056	2.291	2.097	2.814	3.566	0.206	86	813	71	634	709	1.357	456	178	477	232	63613	28102	2.339	2.518	0	0	0
2	12	10	""	"r-ras"	15650	10920	120	748	776	302	38	282	282	320	182	56	85	64	0	264	307	188	61	99	99	125	95	76	69	42	0	2.824	2.375	2.393	2.642	3.173	3.225	0.287	105	787	65	631	702	1.498	466	165	494	208	81462	32234	2.505	1.916	-100	0	1
2	13	10	""	"mic1"	16050	10920	120	965	1004	327	32	269	269	312	188	60	96	89	0	494	543	257	47	91	91	106	68	64	97	92	0	1.727	1.626	1.765	1.767	2.050	1.874	0.495	129	783	89	1099	1187	0.788	696	403	735	452	129533	70051	3.681	6.426	0	0	0
2	14	10	""	"mic1"	16450	10920	130	1005	1026	338	32	247	247	293	190	64	97	89	0	459	519	271	52	92	92	110	87	79	94	84	0	2.065	1.824	1.952	2.120	2.327	2.038	0.500	139	885	89	1125	1206	1.046	758	367	779	427	142658	72119	3.858	4.701	0	0	0
2	15	10	""	"mic1"	16850	10920	120	1020	1013	327	32	241	241	308	355	115	91	54	0	539	605	290	47	94	94	229	1642	717	0	0	0	1.751	1.511	1.610	1.572	2.128	1.682	0.471	131	781	91	1224	1283	0.808	779	445	772	511	132689	79223	1.986	0.229	-100	0	1
2	16	10	""	"mic1"	17250	10920	150	936	984	315	32	243	243	311	269	86	96	74	0	498	532	231	43	92	92	123	127	103	95	79	0	1.707	1.684	1.798	1.837	2.224	2.542	0.330	145	1242	91	1099	1181	0.771	693	406	741	440	142679	77068	2.502	3.220	0	0	0
2	17	10	""	"buffer"	17540	10890	100	757	775	355	45	234	234	293	235	80	82	60	0	147	166	92	55	91	91	128	194	151	10	0	0	9.339	7.213	6.201	6.158	3.101	2.775	0.060	40	566	7	579	616	3.223	523	56	541	75	31011	6658	2.051	0.196	-100	0	1
2	18	10	""	"buffer"	18040	10910	120	203	247	152	61	192	192	224	152	67	18	5	0	95	118	109	92	91	91	116	143	123	7	3	0	2.750	2.037	2.617	2.169	5.340	3.346	0.092	120	820	100	15	82	1.459	11	4	55	27	29581	14215	0.151	0.014	-100	0	1
2	19	10	""	"buffer"	18440	10910	120	195	226	151	66	188	188	228	174	76	11	5	0	94	163	393	241	91	91	117	145	123	5	5	0	2.333	0.528	1.989	1.792	5.603	0.286	0.076	120	820	100	10	110	1.222	7	3	38	72	27080	19547	-0.011	0.317	-100	0	1
2	20	10	""	"buffer"	18840	10910	120	173	213	142	66	171	171	214	156	72	15	8	0	95	113	86	76	91	91	116	142	122	5	0	0	0.500	1.909	2.467	2.177	3.873	4.751	0.065	120	820	100	6	64	-1.000	2	4	42	22	25604	13508	-0.006	-0.021	-100	0	1
2	1	11	""	"sp3"	11250	11330	120	2067	2072	574	27	262	262	311	210	67	100	100	0	3974	3935	933	23	99	99	125	147	117	100	100	0	0.466	0.472	0.471	0.461	1.322	0.470	0.883	131	781	92	5680	5646	-1.102	1805	3875	1810	3836	271370	515428	8.386	25.918	0	0	0
2	2	11	""	"sp3"	11650	11330	130	1872	1853	780	42	206	206	277	251	90	100	95	0	3530	3517	1691	48	93	93	131	233	177	100	99	0	0.485	0.481	0.478	0.494	1.456	0.458	0.857	139	889	90	5103	5071	-1.044	1666	3437	1647	3424	257548	488815	6.279	14.532	0	0	0
2	3	11	""	"sp3"	12050	11330	130	2161	2177	620	28	266	266	309	183	59	100	100	0	3938	3868	931	24	95	95	127	135	106	100	100	0	0.493	0.506	0.502	0.494	1.328	0.499	0.888	133	895	90	5738	5684	-1.020	1895	3843	1911	3773	289544	514393	10.208	27.711	0	0	0
2	4	11	""	"sp3"	12450	11320	130	2099	2100	568	27	223	223	272	180	66	100	99	0	3854	3762	962	25	93	93	121	197	162	100	100	0	0.499	0.512	0.494	0.506	1.341	0.502	0.884	131	897	90	5637	5546	-1.003	1876	3761	1877	3669	275157	492778	10.156	18.482	0	0	0
2	5	11	""	"tgfb1"	12850	11330	120	911	936	295	31	228	228	265	174	65	99	90	0	1022	1075	408	37	92	92	109	70	64	100	100	0	0.734	0.720	0.737	0.724	1.758	0.695	0.567	122	790	89	1613	1691	-0.446	683	930	708	983	114185	131100	3.856	13.800	0	0	0
2	6	11	""	"tgfb1"	13250	11320	130	866	934	348	37	213	213	279	264	94	92	68	0	1018	1043	377	36	90	90	132	311	235	96	83	0	0.704	0.757	0.733	0.720	1.996	0.752	0.582	128	900	83	1581	1674	-0.506	653	928	721	953	119605	133524	2.481	2.929	0	0	0
2	7	11	""	"tgfb1"	13650	11320	130	799	844	317	37	162	162	199	149	74	98	90	0	968	1007	363	36	82	82	99	75	75	100	100	0	0.719	0.737	0.746	0.709	1.744	0.748	0.660	133	895	83	1523	1607	-0.476	637	886	682	925	112242	133970	4.329	12.107	0	0	0
2	8	11	""	"tgfb1"	14060	11320	130	831	862	295	34	213	213	265	200	75	95	78	0	1002	1000	368	36	90	90	109	78	71	99	99	0	0.678	0.713	0.678	0.667	2.090	0.704	0.576	138	887	88	1530	1559	-0.561	618	912	649	910	118958	138065	2.985	11.423	0	0	0
2	9	11	""	"pnp"	14450	11320	130	3419	3384	627	18	198	198	247	177	71	100	100	0	1892	1872	474	25	88	88	112	123	109	100	100	0	1.785	1.786	1.759	1.821	1.295	1.785	0.902	135	893	90	5025	4970	0.836	3221	1804	3186	1784	456839	252767	17.723	14.309	0	0	0
2	10	11	""	"pnp"	14850	11320	130	3417	3333	769	23	283	283	322	188	58	100	100	0	1840	1829	513	28	96	96	126	109	86	99	99	0	1.797	1.760	1.794	1.803	1.450	1.795	0.877	130	898	87	4878	4783	0.846	3134	1744	3050	1733	433291	237769	16.016	15.624	0	0	0
2	11	11	""	"pnp"	15250	11320	120	3369	3329	706	21	263	263	311	188	60	100	100	0	1839	1861	713	38	98	98	120	83	69	100	100	0	1.784	1.739	1.772	1.782	1.324	1.694	0.831	127	785	87	4847	4829	0.835	3106	1741	3066	1763	422801	236299	16.053	20.976	0	0	0
2	12	11	""	"pnp"	15650	11320	120	3300	3286	654	19	254	254	306	294	96	100	100	0	1729	1735	431	24	98	98	121	86	71	100	100	0	1.868	1.852	1.841	1.880	1.287	1.922	0.869	128	784	86	4677	4669	0.901	3046	1631	3032	1637	420567	222025	10.136	18.767	0	0	0
2	13	11	""	"timp2"	16050	11330	130	762	813	286	35	242	242	288	183	63	95	75	0	473	503	198	39	93	93	120	151	125	92	69	0	1.368	1.393	1.394	1.398	2.132	1.460	0.314	142	870	76	900	981	0.452	520	380	571	410	115404	71402	2.869	2.536	0	0	0
2	14	11	""	"timp2"	16450	11320	130	802	811	237	29	237	237	272	162	59	97	83	0	531	555	222	40	91	91	108	84	77	97	93	0	1.284	1.237	1.277	1.253	2.045	1.333	0.478	148	872	88	1005	1038	0.361	565	440	574	464	120098	82066	3.327	5.321	0	0	0
2	15	11	""	"timp2"	16850	11320	130	714	752	224	29	252	252	295	193	65	94	68	0	503	547	211	38	89	89	115	127	110	98	84	0	1.116	1.092	1.146	1.100	2.002	1.288	0.352	138	883	75	876	958	0.158	462	414	500	458	103764	75428	2.368	3.402	0	0	0
2	16	11	""	"timp2"	17250	11330	130	777	815	327	40	248	248	304	232	76	88	61	0	513	531	197	37	95	95	126	179	142	93	65	0	1.266	1.300	1.208	1.212	2.723	1.769	0.311	149	871	91	947	1003	0.340	529	418	567	436	121502	79116	2.203	2.263	0	0	0
2	17	11	""	"sp5"	17650	11320	130	5238	5331	1528	28	248	248	324	281	86	100	100	0	2584	2598	862	33	96	96	119	126	105	100	100	0	2.006	2.032	2.046	2.064	1.408	2.066	0.862	157	863	87	7478	7585	1.004	4990	2488	5083	2502	836934	407947	17.819	19.675	0	0	0
2	18	11	""	"sp5"	18050	11320	130	8230	8043	1990	24	173	173	220	177	80	100	100	0	3736	3725	1081	29	90	90	106	75	70	100	100	0	2.210	2.165	2.214	2.188	1.272	2.179	0.922	157	863	88	11703	11505	1.144	8057	3646	7870	3635	1262689	584857	44.198	48.253	0	0	0
2	19	11	""	"sp5"	18450	11320	130	8766	9251	5839	63	208	208	247	184	74	100	100	0	3716	4106	2821	68	92	92	114	120	105	98	98	0	2.361	2.253	2.245	2.487	1.781	2.217	0.945	166	850	93	12182	13057	1.239	8558	3624	9043	4014	1535655	681575	48.935	33.267	0	0	0
2	20	11	""	"sp5"	18850	11330	140	9433	14750	13825	93	187	187	234	180	76	100	100	0	3793	6835	7661	112	94	94	118	126	106	100	98	0	2.500	2.160	2.280	2.455	1.617	1.997	0.904	169	1091	86	12945	21304	1.322	9246	3699	14563	6741	2492727	1155159	80.644	53.310	0	0	0
3	1	1	""	"sp4"	2300	16310	130	2062	2117	558	26	124	124	151	104	68	100	100	0	617	653	273	41	73	73	84	61	72	97	96	0	3.563	3.436	3.663	3.771	1.658	3.449	0.792	125	900	87	2482	2573	1.833	1938	544	1993	580	264686	81636	18.904	9.328	0	0	0
3	2	1	""	"sp4"	2690	16310	130	1753	1799	796	44	168	168	204	168	82	100	98	0	464	538	328	60	78	78	91	66	72	96	88	0	4.106	3.546	3.839	4.049	1.707	3.445	0.773	154	870	89	1971	2091	2.038	1585	386	1631	460	277107	82793	9.494	6.773	0	0	0
3	3	1	""	"sp4"	3090	16310	140	1324	1431	667	46	135	135	167	133	79	99	96	0	472	513	297	57	74	74	81	47	58	95	90	0	2.987	2.952	3.194	3.477	2.235	3.061	0.717	152	1111	89	1587	1735	1.579	1189	398	1296	439	217469	77974	9.504	9.191	0	0	0
3	4	1	""	"sp4"	3490	16310	140	1739	1730	817	47	123	123	164	339	206	98	85	0	501	580	376	64	74	74	124	577	465	37	5	0	3.785	3.176	3.414	3.762	2.122	1.196	0.393	160	1097	90	2043	2113	1.920	1616	427	1607	506	276789	92725	4.619	0.790	-100	0	1
3	5	1	""	"abp1"	3890	16290	130	252	353	719	203	113	113	132	78	59	78	42	0	210	301	650	215	76	76	86	61	70	81	52	0	1.037	1.067	1.334	1.113	3.586	1.132	0.871	70	902	69	273	465	0.052	139	134	240	225	24733	21094	2.833	3.525	-100	0	1
3	6	1	""	"abp1"	4280	16320	120	238	269	118	43	117	117	138	95	68	63	37	0	228	261	181	69	76	76	91	127	139	53	22	0	0.796	0.822	0.925	0.859	4.878	0.349	0.230	58	812	41	273	337	-0.329	121	152	152	185	15629	15134	1.379	1.339	-100	0	1
3	7	1	""	"abp1"	4680	16300	130	281	277	100	36	121	121	150	116	77	60	22	0	179	207	125	60	76	76	87	68	78	63	37	0	1.553	1.191	1.297	1.574	3.897	1.558	0.041	58	920	49	263	287	0.635	160	103	156	131	16065	12014	1.095	1.765	-100	0	1
3	8	1	""	"abp1"	5080	16300	100	281	258	131	50	124	124	138	79	57	61	48	0	180	219	122	55	76	76	82	36	43	82	64	0	1.510	0.937	1.053	1.008	4.595	4.176	0.038	39	532	37	261	277	0.595	157	104	134	143	10075	8544	1.519	3.806	-100	0	1
3	9	1	""	"ctss"	5490	16310	120	1048	1161	483	41	129	129	156	124	79	100	99	0	799	955	513	53	77	77	86	47	54	100	100	0	1.273	1.175	1.200	1.226	1.589	1.132	0.797	125	787	96	1641	1910	0.348	919	722	1032	878	145136	119432	8.105	18.489	0	0	0
3	10	1	""	"ctss"	5890	16310	130	1024	1113	465	41	126	126	145	94	64	100	100	0	796	889	434	48	79	79	89	62	69	100	99	0	1.252	1.219	1.214	1.264	1.584	1.204	0.806	125	903	95	1615	1797	0.324	898	717	987	810	139181	111087	10.298	12.903	0	0	0
3	11	1	""	"ctss"	6290	16310	120	947	1043	411	39	127	127	142	89	62	100	100	0	757	856	418	48	78	78	86	52	60	100	100	0	1.208	1.177	1.254	1.205	1.561	1.150	0.760	119	781	80	1499	1694	0.273	820	679	916	778	124144	101837	10.124	14.808	0	0	0
3	12	1	""	"ctss"	6680	16300	130	1012	1110	542	48	171	171	220	165	75	99	94	0	744	891	552	61	87	87	110	101	91	97	94	0	1.280	1.168	1.300	1.288	1.883	1.133	0.771	130	872	51	1498	1743	0.356	841	657	939	804	144338	115880	5.394	7.733	0	0	0
3	13	1	""	"actin"	7090	16300	120	35015	33365	6527	19	177	177	238	240	100	100	100	0	44703	43518	8342	19	88	88	121	132	109	100	100	0	0.781	0.764	0.761	0.762	1.120	0.763	0.990	117	799	88	79453	76618	-0.357	34838	44615	33188	43430	3903684	5091664	138.029	328.765	0	0	0
3	14	1	""	"actin"	7480	16300	120	33888	32638	6931	21	166	166	271	543	200	100	100	0	45037	42741	8869	20	91	91	193	936	484	100	100	0	0.750	0.761	0.759	0.760	1.100	0.759	0.990	122	788	79	78668	75122	-0.415	33722	44946	32472	42650	3981841	5214435	59.608	45.457	0	0	0
3	15	1	""	"actin"	7880	16300	140	31473	30439	7972	26	159	159	240	378	157	100	100	0	41881	40068	10318	25	90	90	171	703	411	100	100	0	0.749	0.757	0.757	0.762	1.256	0.753	0.964	134	1134	81	73105	70258	-0.417	31314	41791	30280	39978	4078859	5369049	79.892	56.752	0	0	0
3	16	1	""	"actin"	8290	16310	120	29604	28918	9083	31	205	205	466	2788	598	100	100	0	38143	36595	12776	34	93	93	262	2428	926	99	97	0	0.773	0.787	0.786	0.825	1.395	0.778	0.981	129	783	95	67449	65215	-0.371	29399	38050	28713	36502	3730465	4720793	10.205	14.964	0	0	0
3	17	1	""	"sp7"	8680	16300	110	1435	1480	519	35	155	155	194	149	76	100	98	0	655	668	294	44	83	83	96	59	61	100	97	0	2.238	2.265	2.268	2.382	1.721	2.353	0.703	111	593	96	1852	1910	1.162	1280	572	1325	585	164269	74162	8.631	9.695	0	0	0
3	18	1	""	"sp7"	9080	16300	110	1520	1574	472	29	179	179	233	177	75	100	100	0	605	621	254	40	85	85	113	159	140	95	82	0	2.579	2.603	2.685	2.840	1.823	2.772	0.660	108	600	91	1861	1931	1.367	1341	520	1395	536	169980	67103	7.576	3.195	0	0	0
3	19	1	""	"sp7"	9490	16300	120	1634	1645	558	33	229	229	295	482	163	96	77	0	689	693	303	43	95	95	179	1492	833	0	0	0	2.365	2.368	2.513	2.578	1.879	2.386	0.634	117	799	93	1999	2014	1.242	1405	594	1416	598	192440	81103	2.801	0.345	-100	0	1
3	20	1	""	"sp7"	9880	16300	110	1573	1507	544	36	250	250	308	239	77	99	94	0	628	668	317	47	100	100	205	1359	662	2	0	0	2.506	2.213	2.182	2.333	1.896	2.235	0.581	109	595	92	1851	1825	1.325	1323	528	1257	568	164269	72819	5.017	0.341	-100	0	1
3	1	2	""	"ara"	2280	16710	120	138	152	82	53	124	124	144	88	61	19	5	0	90	115	75	65	75	75	81	42	51	37	21	0	0.933	0.700	1.643	1.380	4.061	5.433	0.022	120	820	100	29	68	-0.100	14	15	28	40	18286	13773	0.091	0.810	-100	0	1
3	2	2	""	"ara"	2660	16670	60	325	340	160	47	156	156	176	111	63	57	31	0	191	211	89	42	86	86	101	64	63	73	42	0	1.610	1.472	2.319	1.359	5.770	24.592	0.002	19	152	34	274	309	0.687	169	105	184	125	6462	4007	1.477	1.719	-100	0	1
3	3	2	""	"ara"	3100	16700	80	304	328	150	45	110	110	134	96	71	80	53	0	212	210	102	48	71	71	84	74	88	66	40	0	1.376	1.568	2.490	1.663	3.269	8.871	0.009	15	320	69	335	357	0.460	194	141	218	139	4915	3149	2.021	1.703	-100	0	1
3	4	2	""	"ara"	3500	16700	100	254	260	121	46	120	120	198	372	187	2	0	0	198	229	143	62	78	78	187	758	405	2	0	0	1.117	0.927	0.786	0.924	4.077	1.576	0.091	41	557	71	254	291	0.160	134	120	140	151	10652	9408	0.167	0.055	-100	0	1
3	5	2	""	"cxcl10"	3890	16710	130	897	949	297	31	122	122	140	86	61	100	99	0	485	497	197	39	73	73	80	46	57	100	97	0	1.881	1.950	1.903	2.083	1.873	2.099	0.647	141	883	95	1187	1251	0.911	775	412	827	424	133816	70033	9.407	9.065	0	0	0
3	6	2	""	"cxcl10"	4280	16710	140	854	888	252	28	134	134	154	104	67	100	99	0	425	473	215	45	78	78	91	65	71	97	91	0	2.075	1.909	2.055	2.119	1.976	1.989	0.608	149	1115	86	1067	1149	1.053	720	347	754	395	132341	70431	7.058	5.877	0	0	0
3	7	2	""	"cxcl10"	4690	16710	140	759	781	280	35	133	133	161	118	73	98	92	0	384	403	174	43	77	77	89	73	82	93	86	0	2.039	1.988	2.114	2.096	2.141	2.206	0.598	151	1117	94	933	974	1.028	626	307	648	326	117912	60860	5.254	4.301	0	0	0
3	8	2	""	"cxcl10"	5090	16710	140	731	756	284	37	145	145	178	125	70	98	92	0	369	401	202	50	79	79	88	51	57	95	89	0	2.021	1.898	1.979	2.092	2.009	2.048	0.547	154	1114	93	876	933	1.015	586	290	611	322	116397	61757	4.624	6.137	0	0	0
3	9	2	""	"anxa4"	5480	16710	130	878	920	326	35	147	147	179	131	73	100	97	0	297	333	194	58	80	80	92	60	65	83	73	0	3.369	3.055	3.040	3.668	2.837	3.610	0.371	137	891	96	948	1026	1.752	731	217	773	253	125991	45608	5.656	4.017	0	0	0
3	10	2	""	"anxa4"	5890	16710	130	937	946	366	38	140	140	169	148	87	100	91	0	268	319	245	76	78	78	91	101	110	70	46	0	4.195	3.344	3.729	4.254	2.800	3.108	0.298	141	878	92	987	1047	2.069	797	190	806	241	133318	45011	5.250	2.257	-100	0	1
3	11	2	""	"anxa4"	6290	16710	120	865	921	363	39	142	142	173	126	72	99	96	0	270	310	171	55	79	79	91	61	67	86	66	0	3.785	3.372	3.892	4.179	2.600	4.295	0.349	138	770	96	914	1010	1.920	723	191	779	231	127050	42769	5.937	3.590	0	0	0
3	12	2	""	"anxa4"	6690	16710	130	844	951	515	54	188	188	249	226	90	94	74	0	298	367	416	113	88	88	121	136	112	62	35	0	3.124	2.735	3.188	3.729	2.888	2.176	0.350	118	906	92	866	1042	1.643	656	210	763	279	112162	43342	3.106	1.809	-100	0	1
3	13	2	""	"cxcl10-bis"	7090	16700	120	563	574	229	39	209	209	252	178	70	78	49	0	253	290	144	49	85	85	111	92	82	79	46	0	2.107	1.780	1.741	2.015	3.129	2.472	0.273	115	801	90	522	570	1.075	354	168	365	205	66013	33399	1.809	1.946	-100	0	1
3	14	2	""	"cxcl10-bis"	7490	16710	120	578	597	271	45	227	227	309	300	97	58	19	0	282	316	198	62	96	96	149	266	178	30	6	0	1.887	1.682	1.990	1.976	2.965	0.981	0.455	105	800	84	537	590	0.916	351	186	370	220	62666	33198	0.960	0.628	-100	0	1
3	15	2	""	"cxcl10-bis"	7880	16710	110	690	813	401	49	251	251	306	259	84	81	44	0	308	365	222	60	93	93	141	346	245	29	5	0	2.042	2.066	2.000	2.202	3.068	0.756	0.225	72	589	69	654	834	1.030	439	215	562	272	58564	26246	1.958	0.647	-100	0	1
3	16	2	""	"cxcl10-bis"	8290	16700	130	759	846	435	51	283	283	367	342	93	71	21	0	358	454	387	85	99	99	167	377	225	26	6	0	1.838	1.586	1.720	1.766	2.304	1.113	0.418	88	882	58	735	918	0.878	476	259	563	355	74452	39920	1.401	0.761	-100	0	1
3	17	2	""	"sp2"	8680	16700	110	1169	1320	603	45	170	170	231	291	125	95	85	0	1822	2010	997	49	82	82	109	157	144	100	100	0	0.574	0.596	0.586	0.594	1.439	0.616	0.757	111	593	92	2739	3078	-0.801	999	1740	1150	1928	146535	223142	3.742	12.108	0	0	0
3	18	2	""	"sp2"	9090	16700	120	1431	1487	668	44	191	191	230	162	70	100	95	0	2218	2283	990	43	89	89	113	111	98	100	100	0	0.582	0.591	0.576	0.573	1.463	0.591	0.836	112	804	93	3369	3490	-0.781	1240	2129	1296	2194	166521	255683	7.759	19.550	0	0	0
3	19	2	""	"sp2"	9490	16700	120	1325	1486	667	44	244	244	308	273	88	97	86	0	2095	2130	883	41	95	95	151	556	368	98	81	0	0.540	0.610	0.579	0.581	1.518	0.616	0.821	115	801	94	3081	3277	-0.889	1081	2000	1242	2035	170895	244956	4.315	3.559	0	0	0
3	20	2	""	"sp2"	9890	16700	120	1366	1429	623	43	245	245	291	181	62	99	91	0	1986	2052	968	47	95	95	123	126	102	100	100	0	0.593	0.605	0.581	0.598	1.606	0.586	0.778	111	805	94	3012	3141	-0.754	1121	1891	1184	1957	158634	227725	6.287	15.310	0	0	0
3	1	3	""	"apc"	2280	17110	140	852	875	301	34	144	144	195	332	170	91	54	0	609	648	300	46	76	76	128	556	434	49	5	0	1.328	1.278	1.296	1.363	1.981	1.265	0.600	168	1096	88	1241	1303	0.409	708	533	731	572	147078	108840	2.048	0.935	-100	0	1
3	2	3	""	"apc"	2690	17110	140	813	837	295	35	140	140	165	108	65	99	98	0	619	654	319	48	74	74	86	65	75	100	99	0	1.235	1.202	1.261	1.258	1.866	1.184	0.600	168	1096	85	1218	1277	0.305	673	545	697	580	140676	109886	6.222	8.738	0	0	0
3	3	3	""	"apc"	3080	17100	150	776	815	327	40	118	118	155	448	289	74	23	0	652	655	273	41	71	71	99	491	495	64	7	0	1.133	1.193	1.205	1.207	2.006	1.236	0.675	174	1214	90	1239	1281	0.180	658	581	697	584	141874	113936	1.473	1.132	-100	0	1
3	4	3	""	"apc"	3490	17110	150	821	867	341	39	125	125	149	94	63	99	97	0	610	626	274	43	73	73	81	52	64	100	99	0	1.296	1.342	1.304	1.357	1.993	1.419	0.573	174	1218	95	1233	1295	0.374	696	537	742	553	150849	109006	7.638	10.481	0	0	0
3	5	3	""	"cxcl11"	3890	17120	140	269	271	103	38	117	117	139	91	65	67	39	0	141	163	84	51	72	72	81	43	53	65	44	0	2.203	1.692	1.781	1.735	3.874	3.307	0.093	83	1142	21	221	245	1.139	152	69	154	91	22457	13546	1.451	1.907	-100	0	1
3	6	3	""	"cxcl11"	4290	17120	110	294	305	132	43	111	111	127	72	56	85	64	0	169	185	109	58	76	76	82	37	45	75	55	0	1.968	1.780	1.320	1.667	4.583	2.744	0.146	56	592	31	276	303	0.977	183	93	194	109	17090	10370	2.472	2.784	0	0	0
3	7	3	""	"cxcl11"	4660	17110	130	265	314	190	60	116	116	131	78	59	71	48	0	190	179	88	49	76	76	84	54	64	66	51	0	1.307	1.922	1.326	1.655	5.199	3.850	0.092	45	920	5	263	301	0.386	149	114	198	103	14149	8048	2.346	1.759	-100	0	1
3	8	3	""	"cxcl11"	5090	17120	110	284	283	115	40	124	124	166	187	112	36	2	0	136	180	123	68	74	74	98	137	139	31	10	0	2.581	1.500	1.752	1.738	4.866	3.635	0.015	38	600	68	222	265	1.368	160	62	159	106	10744	6828	0.626	0.599	-100	0	1
3	9	3	""	"arg2"	5500	17110	80	260	258	105	40	129	129	152	92	60	66	33	0	156	164	67	40	82	82	94	54	57	66	22	0	1.770	1.573	1.867	1.225	4.278	78.163	0.000	9	363	0	205	211	0.824	131	74	129	82	2324	1472	1.152	1.296	-100	0	1
3	10	3	""	"arg2"	5880	17130	70	121	157	100	63	122	122	138	73	52	21	18	0	106	119	58	48	82	82	90	46	51	31	3	0	-0.042	0.946	2.353	1.595	4.970	14.624	0.006	32	236	100	23	72	Error	-1	24	35	37	5017	3802	0.260	0.630	-100	0	1
3	11	3	""	"arg2"	6290	17110	90	365	389	144	37	140	140	307	1905	620	0	0	0	211	253	184	72	78	78	126	579	459	9	0	0	1.692	1.423	1.736	1.358	5.667	2.357	0.157	11	441	61	358	424	0.759	225	133	249	175	4279	2788	0.043	0.219	-100	0	1
3	12	3	""	"arg2"	6680	17100	120	193	226	187	82	202	202	254	200	78	6	2	0	108	133	142	106	87	87	115	135	117	7	2	0	-0.429	0.522	1.746	2.042	5.068	2.156	0.221	120	820	100	12	70	Error	-9	21	24	46	27101	15945	-0.140	0.133	-100	0	1
3	13	3	""	"cxcl5"	7080	17100	130	582	674	479	71	215	215	277	248	89	67	23	0	269	348	227	65	94	94	148	363	245	17	4	0	2.097	1.807	1.781	1.762	3.527	0.576	0.327	64	909	58	542	713	1.068	367	175	459	254	43161	22253	1.601	0.551	-100	0	1
3	14	3	""	"cxcl5"	7480	17110	120	590	681	440	64	208	208	289	319	110	57	22	0	315	399	311	77	89	89	162	427	263	18	6	0	1.690	1.526	1.389	1.679	3.593	1.179	0.524	61	804	71	608	783	0.757	382	226	473	310	41516	24330	1.229	0.555	-100	0	1
3	15	3	""	"cxcl5"	7890	17100	120	563	592	262	44	183	183	260	329	126	57	15	0	337	351	189	53	86	86	136	364	267	30	1	0	1.514	1.543	1.750	1.624	3.220	0.789	0.762	52	796	72	631	674	0.598	380	251	409	265	30788	18272	1.009	0.591	-100	0	1
3	16	3	""	"cxcl5"	8290	17110	130	467	519	289	55	168	168	254	316	124	47	13	0	242	276	161	58	82	82	135	338	250	15	0	0	1.869	1.809	1.794	2.111	3.544	0.650	0.407	108	893	43	459	545	0.902	299	160	351	194	56067	29841	0.839	0.417	-100	0	1
3	17	3	""	"arhgef1"	8680	17100	120	899	991	349	35	144	144	179	132	73	100	100	0	916	994	395	39	79	79	95	124	130	100	97	0	0.902	0.926	1.001	0.946	1.687	0.896	0.704	123	793	88	1592	1762	-0.149	755	837	847	915	121901	122238	6.152	7.250	0	0	0
3	18	3	""	"arhgef1"	9080	17100	120	974	1019	356	34	164	164	210	168	80	100	94	0	896	908	310	34	81	81	101	84	83	100	100	0	0.994	1.034	1.006	1.009	1.640	1.086	0.727	124	792	90	1625	1682	-0.009	810	815	855	827	126321	112611	4.815	9.607	0	0	0
3	19	3	""	"arhgef1"	9490	17100	120	1001	1023	323	31	175	175	254	257	101	97	85	0	909	949	381	40	86	86	113	129	114	100	95	0	1.004	0.983	1.014	1.013	1.666	0.977	0.620	118	798	95	1649	1711	0.006	826	823	848	863	120747	111950	2.992	6.481	0	0	0
3	20	3	""	"arhgef1"	9880	17090	110	1081	1069	365	34	236	236	286	188	65	98	91	0	938	990	435	43	93	93	112	72	64	100	98	0	1.000	0.929	0.959	0.926	1.882	0.905	0.645	117	583	95	1690	1730	0.000	845	845	833	897	125113	115840	4.165	12.194	0	0	0
3	1	4	""	"cxcl9"	2290	17520	140	371	407	179	43	146	146	180	124	68	76	46	0	250	297	176	59	78	78	92	117	127	67	37	0	1.308	1.192	1.372	1.243	3.068	0.681	0.097	143	1121	94	397	480	0.387	225	172	261	219	58270	42468	1.831	1.752	-100	0	1
3	2	4	""	"cxcl9"	2690	17510	140	304	351	171	48	127	127	160	196	122	45	14	0	285	314	154	49	74	74	98	343	350	21	0	0	0.839	0.933	0.965	0.909	2.778	0.507	0.692	171	1082	84	388	464	-0.253	177	211	224	240	60093	53640	0.974	0.630	-100	0	1
3	3	4	""	"cxcl9"	3090	17510	140	372	397	178	44	146	146	178	143	80	68	35	0	292	293	152	51	76	76	108	454	420	7	0	0	1.046	1.157	1.225	1.155	3.445	1.423	0.335	154	1112	82	442	468	0.065	226	216	251	217	61166	45090	1.531	0.407	-100	0	1
3	4	4	""	"cxcl9"	3490	17510	140	388	391	172	43	124	124	147	109	74	79	56	0	261	303	161	53	74	74	83	47	56	90	78	0	1.412	1.166	1.193	1.133	3.058	1.382	0.277	155	1108	88	451	496	0.498	264	187	267	229	60545	46988	2.239	4.681	0	0	0
3	5	4	""	"arhj"	3870	17510	150	326	348	151	43	127	127	149	135	90	69	32	0	327	356	186	52	77	77	93	172	184	69	26	0	0.796	0.792	0.827	0.832	2.984	0.878	0.295	155	1234	90	449	500	-0.329	199	250	221	279	54011	55230	1.474	1.529	-100	0	1
3	6	4	""	"arhj"	4290	17500	130	387	422	221	52	117	117	133	80	60	94	75	0	294	336	170	50	75	75	83	45	54	93	84	0	1.233	1.169	1.209	1.210	2.634	1.435	0.362	147	872	81	489	566	0.302	270	219	305	261	62027	49432	3.613	5.622	0	0	0
3	7	4	""	"arhj"	4680	17500	130	331	364	182	50	110	110	129	84	65	83	60	0	328	368	196	53	75	75	84	46	54	93	88	0	0.874	0.867	0.897	0.913	3.390	0.863	0.364	145	879	91	474	547	-0.194	221	253	254	293	52849	53410	2.798	6.174	0	0	0
3	8	4	""	"arhj"	5090	17500	130	301	319	146	45	116	116	127	89	70	73	53	0	306	334	171	51	74	74	81	37	45	95	89	0	0.797	0.781	0.772	0.769	3.095	0.804	0.363	141	883	96	417	463	-0.327	185	232	203	260	44969	47068	2.157	6.838	0	0	0
3	9	4	""	"cxcr4"	5490	17510	120	375	390	153	39	109	109	137	184	134	68	27	0	157	187	127	67	74	74	100	365	365	4	0	0	3.205	2.487	3.075	3.332	4.364	2.746	0.176	108	808	92	349	394	1.680	266	83	281	113	42093	20222	1.375	0.238	-100	0	1
3	10	4	""	"cxcr4"	5890	17510	130	434	450	143	31	112	112	166	356	214	41	0	0	170	185	105	56	75	75	139	524	376	0	0	0	3.389	3.073	3.529	3.883	3.389	3.527	0.249	112	910	81	417	448	1.761	322	95	338	110	50375	20762	0.798	0.088	-100	0	1
3	11	4	""	"cxcr4"	6280	17510	130	388	507	552	108	110	110	139	179	128	73	32	0	172	420	1107	263	75	75	83	62	74	58	40	0	2.866	1.151	2.226	2.810	4.977	0.551	0.430	128	884	80	375	742	1.519	278	97	397	345	64869	53766	2.056	5.435	-100	0	1
3	12	4	""	"cxcr4"	6690	17510	130	349	381	188	49	116	116	137	100	72	79	57	0	133	155	89	57	75	75	85	61	71	47	20	0	4.017	3.313	3.600	3.447	3.931	5.444	0.165	116	906	88	291	345	2.006	233	58	265	80	44160	18030	2.440	1.148	-100	0	1
3	13	4	""	"atp2a3"	7090	17500	130	423	452	199	44	116	116	151	179	118	78	41	0	323	389	241	61	74	74	96	253	263	49	17	0	1.233	1.067	1.051	1.200	2.702	0.531	0.449	123	901	88	556	651	0.302	307	249	336	315	55603	47858	1.682	1.158	-100	0	1
3	14	4	""	"atp2a3"	7480	17500	130	440	495	250	50	122	122	166	200	120	73	37	0	328	397	274	69	76	76	99	126	127	73	49	0	1.262	1.162	1.157	1.384	3.109	1.017	0.417	127	897	88	570	694	0.336	318	252	373	321	62866	50449	1.645	2.365	-100	0	1
3	15	4	""	"atp2a3"	7890	17500	130	395	477	296	62	117	117	153	138	90	75	50	0	350	442	291	65	76	76	98	116	118	80	55	0	1.015	0.984	1.030	1.003	3.320	0.977	0.416	139	889	97	552	726	0.021	278	274	360	366	66238	61420	2.348	2.966	0	0	0
3	16	4	""	"atp2a3"	8290	17510	140	575	787	764	97	132	132	243	916	376	17	5	0	392	592	1147	193	80	80	176	1124	638	5	2	0	1.420	1.279	1.420	1.622	2.672	0.734	0.613	110	1111	42	755	1167	0.506	443	312	655	512	86564	65096	0.594	0.370	-100	0	1
3	17	4	""	"cyp1a1"	8690	17490	110	281	454	667	146	109	109	124	83	66	79	52	0	234	554	1445	260	74	74	86	123	143	63	27	0	1.075	0.719	1.203	1.068	2.815	0.462	0.856	88	612	78	332	825	0.104	172	160	345	480	39965	48725	3.976	3.805	-100	0	1
3	18	4	""	"cyp1a1"	9080	17510	110	277	297	135	45	120	120	191	485	253	2	0	0	217	264	194	73	75	75	138	512	371	5	0	0	1.106	0.937	1.135	1.096	2.852	0.705	0.821	35	636	66	299	366	0.145	157	142	177	189	10406	9238	0.219	0.246	-100	0	1
3	19	4	""	"cyp1a1"	9480	17490	120	162	200	146	73	138	138	409	1121	274	0	0	0	121	158	130	82	80	80	213	1998	938	0	0	0	0.585	0.795	1.836	1.495	5.617	0.422	0.898	120	820	100	65	140	-0.773	24	41	62	78	24041	18953	-0.186	-0.028	-100	0	1
3	20	4	""	"cyp1a1"	9880	17530	110	630	955	1396	146	218	218	288	546	189	28	10	0	234	328	428	130	92	92	134	205	152	33	12	0	2.901	3.123	3.025	3.460	3.544	3.684	0.604	39	614	33	554	973	1.537	412	142	737	236	37252	12806	1.222	0.946	-100	0	1
3	1	5	""	"auh"	2280	17910	140	2365	2406	761	31	150	150	174	105	60	100	100	0	1759	1745	658	37	78	78	92	78	84	100	100	0	1.318	1.353	1.352	1.394	1.426	1.339	0.884	160	1108	92	3896	3923	0.398	2215	1681	2256	1667	384924	279215	21.257	21.192	0	0	0
3	2	5	""	"auh"	2680	17910	130	2275	2245	720	32	154	154	189	131	69	100	100	0	1590	1639	571	34	78	78	95	82	86	100	100	0	1.403	1.340	1.306	1.343	1.408	1.347	0.857	151	869	83	3633	3652	0.489	2121	1512	2091	1561	338979	247544	15.695	18.829	0	0	0
3	3	5	""	"auh"	3090	17910	140	2063	2069	767	37	146	146	180	179	99	100	100	0	1422	1453	815	56	74	74	92	99	107	100	99	0	1.422	1.394	1.409	1.476	1.551	1.310	0.756	158	1106	91	3265	3302	0.508	1917	1348	1923	1379	326870	229643	10.553	13.747	0	0	0
3	4	5	""	"auh"	3490	17910	140	2125	2144	804	37	121	121	138	85	61	100	100	0	1438	1555	709	45	73	73	84	53	63	100	100	0	1.468	1.365	1.392	1.417	1.454	1.334	0.869	173	1091	94	3369	3505	0.554	2004	1365	2023	1482	370844	269024	23.600	27.755	0	0	0
3	5	5	""	"cyp1b1"	3880	17920	150	347	728	1141	156	129	129	151	97	64	80	58	0	181	500	967	193	75	75	89	65	73	57	43	0	2.057	1.409	1.854	1.921	3.007	1.245	0.799	92	1265	40	324	1024	1.041	218	106	599	425	66965	46045	5.948	6.323	-100	0	1
3	6	5	""	"cyp1b1"	4290	17910	130	268	304	160	52	128	128	160	134	83	52	24	0	156	175	78	44	78	78	86	51	59	68	40	0	1.795	1.814	2.177	1.844	5.150	5.183	0.100	114	889	35	218	273	0.844	140	78	176	97	34698	19989	1.075	1.745	-100	0	1
3	7	5	""	"cyp1b1"	4680	17910	130	225	245	105	42	120	120	139	94	67	55	28	0	152	173	91	52	73	73	84	86	102	45	19	0	1.329	1.250	1.373	1.130	3.510	1.038	0.293	123	895	73	184	225	0.410	105	79	125	100	30182	21227	1.128	1.035	-100	0	1
3	8	5	""	"cyp1b1"	5090	17910	140	229	230	83	36	118	118	137	107	78	53	7	0	149	167	77	46	77	77	86	91	105	38	12	0	1.542	1.244	1.512	1.640	3.659	2.493	0.135	126	1126	80	183	202	0.625	111	72	112	90	28995	21032	0.869	0.890	-100	0	1
3	9	5	""	"sp1"	5500	17900	100	6862	6641	1705	25	111	111	124	70	56	100	100	0	2864	2881	773	26	74	74	79	37	46	100	100	0	2.420	2.326	2.371	2.343	1.202	2.343	0.957	90	526	89	9541	9337	1.275	6751	2790	6530	2807	597645	259274	93.100	75.730	0	0	0
3	10	5	""	"sp1"	5900	17900	110	6255	6343	1770	27	110	110	127	88	69	100	100	0	2554	2676	851	31	78	78	86	71	82	100	100	0	2.482	2.399	2.387	2.446	1.248	2.394	0.955	99	605	89	8621	8831	1.312	6145	2476	6233	2598	627981	264886	70.636	36.479	0	0	0
3	11	5	""	"sp1"	6280	17910	120	5104	5058	2094	41	138	138	280	1261	450	92	85	0	2164	2193	1042	47	82	82	284	2732	961	24	0	0	2.385	2.331	2.366	2.521	1.535	2.297	0.943	114	798	80	7048	7031	1.254	4966	2082	4920	2111	576598	250022	3.789	0.699	-100	0	1
3	12	5	""	"sp1"	6680	17910	130	4178	4411	2687	60	143	143	201	267	132	100	98	0	1661	1888	1248	66	80	80	128	760	593	71	50	0	2.552	2.361	2.376	2.507	1.490	2.324	0.940	119	909	87	5616	6076	1.352	4035	1581	4268	1808	524881	224618	15.768	2.316	0	0	0
3	13	5	""	"bhlhb2"	7080	17910	120	909	950	377	39	160	160	237	334	140	90	60	0	402	427	245	57	82	82	169	1128	667	0	0	0	2.341	2.290	2.406	2.881	2.608	0.074	0.035	120	790	89	1069	1135	1.227	749	320	790	345	114006	51181	2.135	0.229	-100	0	1
3	14	5	""	"bhlhb2"	7490	17910	120	925	970	361	37	181	181	254	340	133	91	59	0	450	467	227	48	89	89	163	670	411	8	0	0	2.061	2.087	2.223	2.310	2.308	1.442	0.557	116	794	91	1105	1167	1.043	744	361	789	378	112504	54207	2.106	0.454	-100	0	1
3	15	5	""	"bhlhb2"	7890	17910	120	973	1047	344	32	206	206	285	295	103	99	76	0	441	510	325	63	92	92	158	511	323	26	4	0	2.198	2.012	2.308	2.369	2.406	1.968	0.479	112	804	95	1116	1259	1.136	767	349	841	418	117210	57173	2.583	0.689	-100	0	1
3	16	5	""	"bhlhb2"	8280	17900	120	967	1026	374	36	224	224	288	232	80	95	83	0	409	482	295	61	91	91	134	181	135	80	42	0	2.336	2.051	2.435	2.308	2.236	1.918	0.466	114	798	81	1061	1193	1.224	743	318	802	391	117010	54915	3.181	1.923	-100	0	1
3	17	5	""	"dbl"	8680	17900	130	589	661	455	68	151	151	206	213	103	84	50	0	383	435	319	73	81	81	108	166	153	79	40	0	1.450	1.441	1.422	1.526	2.408	1.617	0.599	125	902	87	740	864	0.536	438	302	510	354	82664	54434	2.136	1.970	-100	0	1
3	18	5	""	"dbl"	9090	17900	120	641	668	274	41	156	156	226	379	167	64	16	0	449	480	258	53	84	84	127	269	211	62	23	0	1.329	1.293	1.327	1.324	2.033	1.293	0.489	125	780	92	850	908	0.410	485	365	512	396	83559	60052	1.166	1.312	-100	0	1
3	19	5	""	"dbl"	9490	17890	110	602	649	285	43	157	157	199	176	88	93	62	0	394	423	212	50	79	79	93	56	60	92	87	0	1.413	1.430	1.419	1.573	2.793	1.992	0.337	109	581	81	760	836	0.499	445	315	492	344	70696	46091	2.557	5.893	0	0	0
3	20	5	""	"dbl"	9890	17900	130	629	673	275	40	224	224	281	226	80	80	40	0	364	428	237	55	92	92	123	138	112	79	50	0	1.489	1.336	1.342	1.427	2.759	1.769	0.310	128	890	80	677	785	0.574	405	272	449	336	86200	54802	1.735	2.210	-100	0	1
3	1	6	""	"blnk"	2280	18320	140	340	362	160	44	163	163	199	147	73	54	22	0	231	257	151	58	82	82	104	359	345	8	1	0	1.188	1.137	1.324	1.246	3.694	1.820	0.109	135	1117	74	326	374	0.249	177	149	199	175	48913	34725	1.109	0.426	-100	0	1
3	2	6	""	"blnk"	2690	18310	130	348	367	171	46	169	169	202	134	66	62	26	0	211	234	123	52	78	78	89	62	69	74	50	0	1.346	1.269	1.215	1.342	3.939	3.687	0.059	114	880	29	312	354	0.429	179	133	198	156	41805	26711	1.231	2.339	-100	0	1
3	3	6	""	"blnk"	3090	18320	140	299	317	147	46	128	128	152	101	66	68	37	0	189	219	144	65	73	73	81	41	50	83	61	0	1.474	1.295	1.383	1.451	3.354	1.902	0.163	150	1112	89	287	335	0.560	171	116	189	146	47546	32834	1.634	3.366	-100	0	1
3	4	6	""	"blnk"	3490	18310	170	270	280	118	42	118	118	136	82	60	70	42	0	182	201	114	56	75	75	83	50	60	71	52	0	1.421	1.286	1.345	1.512	4.374	1.647	0.143	159	1650	81	259	288	0.507	152	107	162	126	44567	32002	1.756	2.360	-100	0	1
3	5	6	""	"dck"	3890	18310	130	377	413	202	48	125	125	149	103	69	83	59	0	311	368	225	61	77	77	87	52	59	90	80	0	1.077	0.990	1.043	1.024	3.519	1.004	0.254	130	897	89	486	579	0.107	252	234	288	291	53653	47850	2.563	5.404	0	0	0
3	6	6	""	"dck"	4290	18310	140	353	402	201	50	125	125	149	106	71	85	52	0	314	361	207	57	76	76	85	45	52	90	83	0	0.958	0.972	0.997	0.958	2.992	1.139	0.252	141	1123	87	466	562	-0.062	228	238	277	285	56749	50873	2.387	6.133	0	0	0
3	7	6	""	"dck"	4690	18310	150	417	465	258	55	119	119	142	115	80	85	60	0	283	325	189	58	75	75	84	47	55	88	79	0	1.433	1.384	1.651	1.555	3.491	2.525	0.196	139	1247	73	506	596	0.519	298	208	346	250	64613	45126	2.809	5.128	0	0	0
3	8	6	""	"dck"	5090	18310	130	343	374	180	48	118	118	136	84	61	85	65	0	338	372	226	60	75	75	83	44	53	90	82	0	0.856	0.862	0.901	1.009	3.659	0.785	0.256	132	891	92	488	553	-0.224	225	263	256	297	49350	49125	2.833	6.568	0	0	0
3	9	6	""	"bnip3l"	5490	18300	120	963	1017	428	42	106	106	116	70	60	99	97	0	398	468	308	65	74	74	82	139	169	84	55	0	2.645	2.312	2.570	2.666	2.388	2.265	0.608	127	781	86	1181	1305	1.403	857	324	911	394	129197	59397	12.871	2.777	0	0	0
3	10	6	""	"bnip3l"	5890	18310	130	850	933	420	45	145	145	190	145	76	98	92	0	357	425	232	54	82	82	102	117	114	83	60	0	2.564	2.297	2.370	2.612	2.337	2.608	0.502	127	901	91	980	1131	1.358	705	275	788	343	118497	53965	5.124	2.761	0	0	0
3	11	6	""	"bnip3l"	6290	18310	120	860	960	464	48	214	214	321	409	127	74	35	0	312	381	256	67	97	97	168	393	233	26	6	0	3.005	2.627	2.981	3.429	3.326	2.457	0.452	124	788	89	861	1030	1.587	646	215	746	284	119050	47198	1.562	0.542	-100	0	1
3	12	6	""	"bnip3l"	6690	18310	130	770	851	388	45	171	171	229	241	105	90	69	0	286	355	229	64	85	85	107	182	170	52	30	0	2.980	2.519	2.888	3.253	2.967	2.712	0.547	107	908	48	800	950	1.575	599	201	680	270	91097	38006	2.581	1.363	-100	0	1
3	13	6	""	"ddx21"	7080	18300	130	4478	4389	1879	42	214	214	271	218	80	100	100	0	4481	4272	1787	41	90	90	131	214	163	100	100	0	0.971	0.998	1.002	0.988	1.301	1.004	0.946	131	897	87	8655	8357	-0.042	4264	4391	4175	4182	574939	559686	18.890	19.350	0	0	0
3	14	6	""	"ddx21"	7480	18300	120	4498	4381	1930	44	209	209	268	208	77	100	100	0	4112	4246	2201	51	96	96	144	243	168	100	100	0	1.068	1.005	1.005	1.048	1.398	0.966	0.923	133	779	94	8305	8322	0.095	4289	4016	4172	4150	582610	564767	19.774	16.881	0	0	0
3	15	6	""	"ddx21"	7890	18300	120	4672	4410	1984	44	238	238	374	564	150	100	97	0	4351	4194	2028	48	99	99	261	948	363	93	82	0	1.043	1.019	0.984	1.044	1.354	0.993	0.927	134	778	94	8686	8267	0.061	4434	4252	4172	4095	590918	561970	7.156	4.149	0	0	0
3	16	6	""	"ddx21"	8290	18300	130	3978	3785	1745	46	237	237	332	465	140	99	96	0	3683	3540	1765	49	96	96	185	756	408	96	81	0	1.043	1.030	1.041	1.056	1.434	0.999	0.899	132	896	94	7328	6992	0.061	3741	3587	3548	3444	499654	467269	7.426	4.438	0	0	0
3	17	6	""	"ifi204"	8690	18300	110	766	816	281	34	170	170	207	155	74	100	88	0	340	378	222	58	82	82	98	68	69	92	72	0	2.310	2.182	2.602	2.627	2.692	2.482	0.391	108	593	79	854	942	1.208	596	258	646	296	88119	40839	3.929	4.118	0	0	0
3	18	6	""	"ifi204"	9080	18290	120	678	757	367	48	164	164	230	278	120	80	47	0	259	319	199	62	82	82	112	134	119	63	31	0	2.904	2.502	2.839	2.930	2.925	2.885	0.315	116	796	73	691	830	1.538	514	177	593	237	87808	36953	1.896	1.545	-100	0	1
3	19	6	""	"ifi204"	9490	18290	110	802	836	324	38	195	195	255	244	95	95	62	0	304	338	195	57	92	92	117	98	83	76	51	0	2.863	2.606	2.760	3.025	2.854	3.581	0.242	95	607	85	819	887	1.518	607	212	641	246	79388	32146	2.381	2.255	0	0	0
3	20	6	""	"ifi204"	9890	18290	110	869	867	331	38	217	217	264	191	72	91	79	0	312	386	299	77	92	92	117	101	86	74	54	0	2.964	2.211	2.567	2.648	2.838	2.196	0.359	107	593	94	872	944	1.568	652	220	650	294	92763	41275	3.157	2.663	0	0	0
3	1	7	""	"poh1"	2280	18710	140	1539	1560	424	27	167	167	204	143	70	100	100	0	1285	1349	502	37	79	79	90	58	64	100	100	0	1.138	1.097	1.114	1.134	1.484	1.069	0.813	147	1121	90	2578	2663	0.187	1372	1206	1393	1270	229317	198341	9.483	21.707	0	0	0
3	2	7	""	"poh1"	2690	18710	140	1521	1513	435	28	152	152	185	133	71	100	100	0	1311	1331	445	33	78	78	94	109	115	100	100	0	1.110	1.086	1.177	1.100	1.514	1.080	0.818	145	1123	95	2602	2614	0.151	1369	1233	1361	1253	219453	192939	9.985	11.349	0	0	0
3	3	7	""	"poh1"	3080	18700	130	1600	1648	496	30	124	124	144	86	59	100	100	0	1483	1485	447	30	76	76	94	110	117	100	99	0	1.049	1.082	1.101	1.083	1.517	1.091	0.826	148	872	89	2883	2933	0.069	1476	1407	1524	1409	243884	219801	17.488	12.645	0	0	0
3	4	7	""	"poh1"	3480	18700	140	1163	1192	455	38	110	110	126	145	115	100	97	0	1178	1169	434	37	72	72	82	108	131	100	100	0	0.952	0.986	0.960	0.981	1.527	1.005	0.813	142	1122	68	2159	2179	-0.071	1053	1106	1082	1097	169334	165953	7.352	10.065	0	0	0
3	5	7	""	"krt2-4"	3890	18700	120	8262	8194	3250	39	130	130	195	338	173	100	100	0	6697	6929	3059	44	79	79	152	540	355	100	97	0	1.229	1.177	1.182	1.206	1.311	1.153	0.955	131	781	93	14750	14914	0.297	8132	6618	8064	6850	1073393	907679	23.666	12.550	0	0	0
3	6	7	""	"krt2-4"	4290	18700	120	7737	7892	2777	35	138	138	165	107	64	100	100	0	6749	6746	2519	37	77	77	90	76	84	100	100	0	1.139	1.163	1.145	1.171	1.211	1.152	0.962	131	781	88	14271	14423	0.188	7599	6672	7754	6669	1033836	883718	72.215	87.579	0	0	0
3	7	7	""	"krt2-4"	4690	18700	120	7434	7268	2831	38	134	134	166	118	71	100	100	0	6333	6252	2541	40	77	77	90	67	74	100	100	0	1.167	1.155	1.163	1.178	1.247	1.146	0.961	132	780	94	13556	13309	0.223	7300	6256	7134	6175	959345	825230	60.186	91.970	0	0	0
3	8	7	""	"krt2-4"	5080	18690	130	7205	7402	3663	49	125	125	147	100	68	100	100	0	6203	6200	3178	51	79	79	92	71	77	100	100	0	1.156	1.189	1.192	1.195	1.212	1.179	0.967	140	884	91	13204	13398	0.209	7080	6124	7277	6121	1036244	868060	72.550	86.028	0	0	0
3	9	7	""	"sp8"	5500	18710	110	1182	1271	544	42	121	121	148	104	70	100	99	0	2938	3016	1219	40	78	78	90	64	71	100	100	0	0.371	0.391	0.377	0.378	1.448	0.374	0.845	107	597	80	3921	4088	-1.431	1061	2860	1150	2938	136005	322678	10.798	45.719	0	0	0
3	10	7	""	"sp8"	5880	18700	120	1119	1120	492	43	217	217	291	363	124	81	63	0	2672	2641	1191	45	95	95	140	246	175	100	100	0	0.350	0.355	0.331	0.327	1.634	0.390	0.523	114	802	76	3479	3449	-1.515	902	2577	903	2546	127693	301055	2.284	10.167	0	0	0
3	11	7	""	"sp8"	6280	18700	110	1004	1045	470	44	234	234	344	650	188	64	10	0	2498	2472	942	38	101	101	187	649	347	98	84	0	0.321	0.342	0.331	0.312	2.314	0.321	0.578	118	578	90	3167	3182	-1.639	770	2397	811	2371	123317	291724	1.078	3.521	-100	0	1
3	12	7	""	"sp8"	6680	18700	110	945	1019	543	53	177	177	234	219	93	90	73	0	2310	2467	1250	50	91	91	132	301	228	100	94	0	0.346	0.354	0.354	0.325	1.798	0.340	0.761	117	583	95	2987	3218	-1.531	768	2219	842	2376	119204	288639	3.584	7.757	0	0	0
3	13	7	""	"snk"	7080	18700	130	854	899	357	39	155	155	214	327	152	94	55	0	341	398	236	59	84	84	148	660	445	8	0	0	2.720	2.369	2.593	2.882	2.755	0.926	0.485	118	908	88	956	1058	1.444	699	257	744	314	106125	46963	2.095	0.379	-100	0	1
3	14	7	""	"snk"	7490	18700	120	794	860	413	48	159	159	245	352	143	85	41	0	365	404	219	54	85	85	173	651	376	6	0	0	2.268	2.197	2.338	2.396	2.281	2.627	0.457	113	798	91	915	1020	1.181	635	280	701	319	97157	45628	1.747	0.355	-100	0	1
3	15	7	""	"snk"	7880	18700	120	842	890	327	36	164	164	258	328	127	92	52	0	350	403	257	63	82	82	135	272	201	48	14	0	2.530	2.262	2.399	2.628	2.261	5.002	0.260	126	781	86	946	1047	1.339	678	268	726	321	112179	50769	1.927	0.985	-100	0	1
3	16	7	""	"snk"	8280	18700	130	906	948	364	38	199	199	267	232	86	97	78	0	347	395	256	64	88	88	121	164	135	77	33	0	2.730	2.440	2.808	2.906	2.869	2.320	0.352	120	906	93	966	1056	1.449	707	259	749	307	113799	47368	2.935	1.671	-100	0	1
3	17	7	""	"mmp13"	8690	18660	90	642	649	179	27	153	153	198	244	123	100	50	0	186	222	130	58	86	86	120	379	315	0	0	0	4.890	3.647	4.382	5.332	2.561	4.054	0.190	10	430	92	589	632	2.290	489	100	496	136	6487	2215	1.848	0.269	-100	0	1
3	18	7	""	"mmp13"	9110	18700	110	452	504	196	38	164	164	226	249	110	64	8	0	184	210	128	60	83	83	111	131	118	32	12	0	2.851	2.677	3.036	2.960	2.848	1.360	0.319	25	664	20	389	467	1.511	288	101	340	127	12591	5248	1.116	0.756	-100	0	1
3	19	7	""	"mmp13"	9480	18690	120	206	245	163	66	183	183	223	152	68	19	9	0	107	122	71	58	83	83	99	70	70	21	6	0	0.958	1.590	2.538	2.402	4.565	6.856	0.076	120	820	100	47	101	-0.062	23	24	62	39	29411	14683	0.145	0.329	-100	0	1
3	20	7	""	"mmp13"	9880	18690	120	206	270	186	68	244	244	298	221	74	15	1	0	111	140	104	74	98	98	130	186	143	10	2	0	-2.923	0.619	2.533	2.894	4.388	6.651	0.094	120	820	100	-25	68	Error	-38	13	26	42	32366	16786	-0.127	0.054	-100	0	1
3	1	8	""	"tnf rsf19"	2280	19110	140	471	515	263	51	182	182	239	233	97	61	25	0	301	346	216	62	80	80	96	75	78	85	70	0	1.308	1.252	1.298	1.237	3.554	2.657	0.133	155	1094	72	510	599	0.387	289	221	333	266	79864	53596	1.185	3.333	-100	0	1
3	2	8	""	"tnf rsf19"	2690	19110	150	478	479	207	43	152	152	186	140	75	75	55	0	351	379	194	51	76	76	100	140	140	78	49	0	1.185	1.079	1.099	1.062	2.781	0.634	0.275	160	1232	89	601	630	0.245	326	275	327	303	76578	60669	2.093	1.993	-100	0	1
3	3	8	""	"tnf rsf19"	3090	19110	150	393	419	189	45	128	128	151	107	70	82	58	0	296	328	183	55	74	74	85	66	77	87	77	0	1.194	1.146	1.158	1.095	2.918	1.337	0.287	175	1203	87	487	545	0.256	265	222	291	254	73242	57413	2.505	3.682	0	0	0
3	4	8	""	"tnf rsf19"	3490	19110	140	360	405	221	54	97	97	112	64	57	92	79	0	267	314	193	61	70	70	74	31	41	95	87	0	1.335	1.262	1.353	1.319	2.878	1.332	0.444	164	1100	95	460	552	0.417	263	197	308	244	66470	51421	4.578	7.742	0	0	0
3	5	8	""	"nqo1"	3890	19110	130	3308	3258	980	30	127	127	149	94	63	100	100	0	3017	2869	914	31	75	75	83	45	54	100	100	0	1.081	1.121	1.105	1.127	1.300	1.118	0.912	148	872	89	6123	5925	0.112	3181	2942	3131	2794	482156	424630	33.074	61.911	0	0	0
3	6	8	""	"nqo1"	4290	19100	130	3294	3232	1008	31	166	166	202	193	95	100	100	0	2669	2749	937	34	83	83	103	150	145	100	100	0	1.210	1.150	1.155	1.161	1.316	1.145	0.921	144	880	89	5714	5732	0.275	3128	2586	3066	2666	465365	395795	15.699	17.640	0	0	0
3	7	8	""	"nqo1"	4690	19110	140	2871	2915	1087	37	127	127	153	111	72	100	100	0	2580	2623	1000	38	77	77	88	72	81	100	100	0	1.096	1.095	1.097	1.099	1.329	1.095	0.921	152	1112	96	5247	5334	0.132	2744	2503	2788	2546	443034	398738	24.883	35.208	0	0	0
3	8	8	""	"nqo1"	5090	19110	140	2873	2995	1248	41	133	133	163	114	69	100	100	0	2507	2617	1137	43	80	80	104	146	140	100	100	0	1.129	1.128	1.166	1.134	1.411	1.128	0.899	161	1103	96	5167	5399	0.175	2740	2427	2862	2537	482273	421340	24.842	17.212	0	0	0
3	9	8	""	"ifnar2c_2"	5490	19110	130	1497	1531	421	27	220	220	261	179	68	100	100	0	1041	1069	325	30	93	93	121	139	114	99	99	0	1.347	1.343	1.306	1.358	1.516	1.390	0.727	132	896	96	2225	2287	0.430	1277	948	1311	976	202099	141070	7.095	6.820	0	0	0
3	10	8	""	"ifnar2c_2"	5890	19100	130	1573	1552	405	26	212	212	292	381	130	100	90	0	1077	1081	319	29	99	99	171	421	246	95	70	0	1.392	1.365	1.355	1.378	1.491	1.256	0.644	122	906	88	2339	2322	0.477	1361	978	1340	982	189379	131892	3.307	2.162	0	0	0
3	11	8	""	"ifnar2c_2"	6280	19100	110	1487	1511	394	26	228	228	313	301	96	100	97	0	1020	1051	303	28	100	100	153	273	178	100	91	0	1.368	1.349	1.323	1.350	1.478	1.435	0.735	119	585	87	2179	2234	0.452	1259	920	1283	951	179788	125127	3.980	3.289	0	0	0
3	12	8	""	"ifnar2c_2"	6690	19100	120	1296	1302	438	33	193	193	244	203	83	100	95	0	931	944	339	35	89	89	122	190	155	97	91	0	1.310	1.297	1.344	1.321	1.743	1.230	0.731	121	786	88	1945	1964	0.390	1103	842	1109	855	157552	114202	5.212	4.326	0	0	0
3	13	8	""	"radixin"	7090	19100	130	881	926	333	35	226	226	373	1049	281	18	0	0	720	760	322	42	98	98	216	986	456	13	0	0	1.053	1.057	1.090	1.071	2.062	1.032	0.605	125	902	90	1277	1362	0.075	655	622	700	662	115754	94957	0.527	0.552	-100	0	1
3	14	8	""	"radixin"	7490	19100	140	884	937	308	32	191	191	268	294	109	94	64	0	632	745	492	66	91	91	145	302	208	87	46	0	1.281	1.141	1.127	1.219	1.834	0.826	0.497	131	1137	93	1234	1400	0.357	693	541	746	654	122796	97630	2.276	1.987	-100	0	1
3	15	8	""	"radixin"	7890	19100	120	920	992	414	41	222	222	357	650	182	58	8	0	773	820	319	38	97	97	212	583	275	61	6	0	1.033	1.065	1.051	1.043	1.860	1.167	0.526	124	788	94	1374	1493	0.047	698	676	770	723	122948	101686	0.977	1.043	-100	0	1
3	16	8	""	"radixin"	8290	19100	130	904	1002	483	48	234	234	305	306	100	91	55	0	749	829	558	67	95	95	133	162	121	98	90	0	1.024	1.046	1.003	1.059	1.929	1.011	0.647	122	906	95	1324	1502	0.034	670	654	768	734	122253	101093	2.278	4.296	0	0	0
3	17	8	""	"lrp1"	8690	19100	120	2242	2326	830	35	181	181	238	196	82	100	100	0	1682	1690	679	40	88	88	116	120	103	99	99	0	1.293	1.339	1.378	1.388	1.555	1.359	0.855	119	797	96	3655	3747	0.371	2061	1594	2145	1602	276788	201154	10.653	13.117	0	0	0
3	18	8	""	"lrp1"	9080	19090	110	2295	2370	862	36	184	184	279	332	118	100	98	0	1845	1834	945	51	85	85	177	488	275	96	82	0	1.199	1.250	1.275	1.295	1.457	1.174	0.794	117	585	95	3871	3935	0.262	2111	1760	2186	1749	277348	214523	6.298	3.395	0	0	0
3	19	8	""	"lrp1"	9480	19090	110	1767	1886	671	35	177	177	219	155	70	100	100	0	1609	1541	585	37	84	84	103	83	80	100	100	0	1.043	1.173	1.200	1.192	1.515	1.188	0.835	116	588	96	3115	3166	0.061	1590	1525	1709	1457	218755	178772	10.755	17.325	0	0	0
3	20	8	""	"lrp1"	9890	19090	120	2322	2358	774	32	223	223	272	187	68	100	100	0	1754	1818	761	41	94	94	119	109	91	100	100	0	1.264	1.238	1.225	1.294	1.512	1.218	0.831	125	791	91	3759	3859	0.338	2099	1660	2135	1724	294808	227287	11.155	15.587	0	0	0
3	1	9	""	"star"	2290	19510	130	491	549	327	59	171	171	225	188	83	73	39	0	285	332	246	74	80	80	98	82	83	79	60	0	1.561	1.500	1.415	1.487	3.048	2.807	0.336	163	831	76	525	630	0.642	320	205	378	252	89423	54175	1.723	2.854	-100	0	1
3	2	9	""	"star"	2690	19510	140	435	470	215	45	132	132	167	163	97	80	47	0	303	325	166	51	77	77	97	155	159	66	32	0	1.341	1.363	1.402	1.308	3.005	0.922	0.346	159	1097	89	529	586	0.423	303	226	338	248	74707	51750	1.859	1.471	-100	0	1
3	3	9	""	"star"	3090	19510	140	373	408	173	42	128	128	156	137	87	77	43	0	305	341	170	49	74	74	86	107	124	84	52	0	1.061	1.049	1.072	1.038	2.846	0.675	0.196	151	1110	89	476	547	0.085	245	231	280	267	61538	51515	1.839	2.383	-100	0	1
3	4	9	""	"star"	3490	19510	140	361	401	224	55	113	113	135	109	80	78	57	0	251	290	170	58	73	73	84	91	108	74	49	0	1.393	1.327	1.309	1.274	2.700	1.346	0.450	163	1101	87	426	505	0.478	248	178	288	217	65404	47289	2.440	2.264	-100	0	1
3	5	9	""	"mnt"	3880	19500	130	1874	1820	440	24	134	134	167	286	171	100	98	0	1610	1650	521	31	76	76	96	182	189	100	100	0	1.134	1.071	1.091	1.089	1.400	1.108	0.849	145	879	93	3274	3260	0.181	1740	1534	1686	1574	263832	239220	5.780	8.538	0	0	0
3	6	9	""	"mnt"	4290	19500	130	1901	1829	468	25	139	139	166	109	65	100	100	0	1720	1726	473	27	79	79	89	56	62	100	100	0	1.074	1.026	0.990	1.036	1.430	1.020	0.846	140	888	90	3403	3337	0.103	1762	1641	1690	1647	256039	241629	15.257	29.232	0	0	0
3	7	9	""	"mnt"	4690	19500	140	1702	1764	536	30	121	121	145	133	91	100	100	0	1595	1622	480	29	72	72	93	184	197	100	100	0	1.038	1.060	1.071	1.057	1.378	1.073	0.882	157	1111	92	3104	3193	0.054	1581	1523	1643	1550	276991	254589	12.173	8.310	0	0	0
3	8	9	""	"mnt"	5090	19510	120	1684	1724	525	30	201	201	256	263	102	100	98	0	1517	1574	553	35	91	91	128	209	163	99	99	0	1.040	1.027	1.014	1.048	1.438	1.013	0.835	133	779	91	2909	3006	0.057	1483	1426	1523	1483	229231	209350	5.582	6.919	0	0	0
3	9	9	""	"vig1"	5490	19510	120	5787	5796	1904	32	219	219	257	171	66	100	100	0	3625	3736	1358	36	92	92	113	87	76	100	100	0	1.576	1.530	1.500	1.570	1.380	1.533	0.916	119	797	96	9101	9221	0.656	5568	3533	5577	3644	689700	444565	32.392	41.644	0	0	0
3	10	9	""	"vig1"	5890	19510	120	5455	5519	1842	33	223	223	274	194	70	100	100	0	3577	3555	1353	38	99	99	141	180	127	100	99	0	1.504	1.532	1.513	1.590	1.432	1.532	0.900	127	789	95	8710	8752	0.589	5232	3478	5296	3456	700852	451545	27.036	18.967	0	0	0
3	11	9	""	"vig1"	6290	19500	130	5659	5625	1689	30	229	229	296	336	113	100	100	0	3710	3662	1346	36	97	97	139	217	156	100	100	0	1.503	1.514	1.523	1.559	1.305	1.497	0.930	127	901	88	9043	8961	0.588	5430	3613	5396	3565	714356	465099	15.860	16.235	0	0	0
3	12	9	""	"vig1"	6690	19500	120	5248	5062	1499	29	201	201	257	235	91	100	100	0	3556	3571	1193	33	89	89	143	295	206	100	100	0	1.456	1.396	1.418	1.412	1.324	1.376	0.898	123	793	89	8514	8343	0.542	5047	3467	4861	3482	622616	439197	20.447	11.620	0	0	0
3	13	9	""	"pdcd2"	7080	19500	110	2315	2300	627	27	205	205	267	246	92	100	100	0	1136	1218	415	34	96	96	144	291	202	99	97	0	2.029	1.867	1.889	1.885	1.519	1.939	0.765	117	583	89	3150	3217	1.021	2110	1040	2095	1122	269060	142520	8.264	3.691	0	0	0
3	14	9	""	"pdcd2"	7480	19500	120	2205	2148	872	40	256	256	351	373	106	97	86	0	1036	1050	418	39	106	106	187	460	245	88	52	0	2.096	2.004	2.008	1.991	1.647	2.151	0.772	117	791	85	2879	2836	1.068	1949	930	1892	944	251372	122890	4.818	1.876	0	0	0
3	15	9	""	"pdcd2"	7890	19500	120	2102	2151	611	28	303	303	429	564	131	99	90	0	1028	1088	424	38	107	107	237	732	308	70	10	0	1.953	1.884	1.955	1.939	1.480	1.708	0.668	120	792	92	2720	2829	0.966	1799	921	1848	981	258158	130580	3.053	1.163	-100	0	1
3	16	9	""	"pdcd2"	8290	19500	120	2106	2152	522	24	232	232	288	229	79	100	100	0	1176	1145	357	31	89	89	120	102	85	100	100	0	1.724	1.818	1.844	1.870	1.438	1.882	0.818	117	799	94	2961	2976	0.786	1874	1087	1920	1056	251827	133937	8.140	10.049	0	0	0
3	17	9	""	"il17r"	8680	19490	110	13884	13400	2624	19	213	213	287	239	83	100	100	0	11236	11042	2424	21	98	98	144	189	131	100	100	0	1.227	1.205	1.207	1.210	1.222	1.197	0.958	115	589	95	24809	24131	0.295	13671	11138	13187	10944	1541012	1269856	54.866	57.661	0	0	0
3	18	9	""	"il17r"	9080	19490	110	11979	11455	3070	26	208	208	254	185	72	100	100	0	9678	9527	2545	26	92	92	110	73	66	100	100	0	1.228	1.192	1.199	1.190	1.174	1.191	0.968	117	587	96	21357	20682	0.296	11771	9586	11247	9435	1340272	1114623	60.546	129.000	0	0	0
3	19	9	""	"il17r"	9480	19490	110	12849	12817	2935	22	232	232	302	301	99	100	100	0	10711	10751	2560	23	97	97	144	357	247	100	100	0	1.189	1.181	1.199	1.185	1.176	1.177	0.971	118	586	96	23231	23239	0.250	12617	10614	12585	10654	1512403	1268646	41.578	29.711	0	0	0
3	20	9	""	"il17r"	9880	19490	110	12632	12182	2655	21	245	245	293	203	69	100	100	0	10380	10484	2471	23	101	101	142	335	235	100	100	0	1.205	1.150	1.154	1.153	1.174	1.140	0.966	117	587	88	22666	22320	0.269	12387	10279	11937	10383	1425301	1226609	58.567	30.872	0	0	0
3	1	10	""	"sp6"	2290	19910	130	8490	8206	3444	41	130	130	167	143	85	100	100	0	4827	4682	1971	42	78	78	117	486	415	98	94	0	1.760	1.754	1.730	1.808	1.414	1.758	0.886	151	869	91	13109	12680	0.816	8360	4749	8076	4604	1239031	707042	56.217	9.393	0	0	0
3	2	10	""	"sp6"	2700	19910	130	9232	8930	1943	21	116	116	139	90	64	100	100	0	5349	5225	1443	27	74	74	86	62	72	100	100	0	1.728	1.711	1.735	1.765	1.349	1.698	0.948	132	896	90	14391	13965	0.789	9116	5275	8814	5151	1178780	689643	97.678	82.887	0	0	0
3	3	10	""	"sp6"	3090	19910	140	7099	7105	3244	45	114	114	133	90	67	100	100	0	3947	4062	1954	48	74	74	85	72	84	100	99	0	1.804	1.753	1.786	1.824	1.345	1.746	0.957	153	1107	90	10858	10979	0.851	6985	3873	6991	3988	1087051	621449	77.467	55.236	0	0	0
3	4	10	""	"sp6"	3480	19900	130	8398	8351	1711	20	109	109	144	208	144	100	100	0	4726	4836	1148	23	74	74	92	207	225	100	100	0	1.782	1.731	1.728	1.741	1.247	1.740	0.932	140	888	94	12941	13004	0.833	8289	4652	8242	4762	1169101	677090	39.457	22.918	0	0	0
3	5	10	""	"rpl44"	3890	19910	160	63771	59375	9164	15	132	132	160	205	128	100	100	41	36825	35958	8353	23	78	78	102	507	497	100	100	0	1.732	1.651	1.703	1.684	1.193	1.626	0.975	204	1480	94	100386	95123	0.792	63639	36747	59243	35880	12112543	7335489	288.854	70.722	0	0	0
3	6	10	""	"rpl44"	4290	19910	160	65086	59626	9488	15	129	129	157	144	91	100	100	45	36720	36124	8475	23	81	81	90	57	63	100	100	0	1.773	1.651	1.706	1.697	1.262	1.625	0.976	206	1478	97	101596	95540	0.826	64957	36639	59497	36043	12282966	7441489	412.979	632.175	0	0	0
3	7	10	""	"rpl44"	4690	19900	140	60511	50165	21555	42	163	163	210	184	87	100	100	36	35209	30955	15631	50	86	86	105	93	88	100	100	0	1.718	1.620	1.683	1.974	1.727	1.569	0.971	168	1070	30	95471	80871	0.781	60348	35123	50002	30869	8427723	5200377	271.495	331.720	0	0	0
3	8	10	""	"rpl44"	5090	19900	130	63490	57510	11635	20	216	216	270	212	78	100	100	43	36692	34792	10832	31	103	103	140	196	140	100	100	0	1.729	1.652	1.662	1.737	1.374	1.606	0.958	144	880	91	99863	91983	0.790	63274	36589	57294	34689	8281444	5009998	270.000	176.796	0	0	0
3	9	10	""	"mdm2"	5480	19900	130	438	459	189	41	203	203	251	179	71	62	24	0	395	425	177	41	93	93	113	93	82	93	79	0	0.778	0.771	0.706	0.678	3.243	1.339	0.156	129	896	86	537	588	-0.362	235	302	256	332	59202	54791	1.162	3.355	-100	0	1
3	10	10	""	"mdm2"	5890	19900	130	443	472	198	41	223	223	283	240	84	45	13	0	419	459	222	48	97	97	134	161	120	84	48	0	0.683	0.688	0.671	0.631	3.097	1.441	0.171	120	901	81	542	611	-0.550	220	322	249	362	56625	55030	0.788	2.019	-100	0	1
3	11	10	""	"mdm2"	6290	19900	120	467	479	196	40	187	187	236	175	74	69	33	0	401	423	197	46	94	94	125	204	163	70	27	0	0.912	0.888	0.917	0.853	2.556	0.924	0.351	118	790	88	587	621	-0.133	280	307	292	329	56498	49946	1.389	1.461	-100	0	1
3	12	10	""	"mdm2"	6690	19900	120	421	471	237	50	211	211	262	212	80	49	16	0	397	424	227	53	92	92	127	171	134	75	41	0	0.689	0.783	0.720	0.813	3.233	1.187	0.285	117	791	89	515	592	-0.537	210	305	260	332	55111	49582	0.986	1.737	-100	0	1
3	13	10	""	"tdo"	7090	19900	130	1019	1092	628	57	225	225	311	320	102	91	65	0	719	825	945	114	97	97	181	452	249	74	16	0	1.277	1.191	1.257	1.287	2.082	0.831	0.607	127	886	80	1416	1595	0.353	794	622	867	728	138740	104729	2.441	1.425	-100	0	1
3	14	10	""	"tdo"	7490	19900	120	979	1027	302	29	226	226	285	214	75	99	91	0	687	760	328	43	96	96	142	201	141	99	80	0	1.274	1.206	1.261	1.251	1.819	1.249	0.586	121	795	91	1344	1465	0.349	753	591	801	664	124257	91923	3.467	3.075	0	0	0
3	15	10	""	"tdo"	7890	19900	130	1046	1095	410	37	266	266	365	441	120	87	35	0	694	790	463	58	107	107	197	710	360	33	2	0	1.329	1.214	1.236	1.304	1.767	1.057	0.587	139	874	81	1367	1512	0.410	780	587	829	683	152251	109773	1.655	0.835	-100	0	1
3	16	10	""	"tdo"	8290	19900	120	1035	1042	328	31	218	218	271	197	72	100	92	0	629	647	258	39	92	92	118	101	85	97	93	0	1.521	1.485	1.476	1.582	1.938	1.666	0.595	123	793	94	1354	1379	0.605	817	537	824	555	128117	79623	3.914	5.238	0	0	0
3	17	10	""	"buffer"	8680	19890	120	316	355	200	56	294	294	369	292	79	12	2	0	102	133	112	84	109	109	166	269	162	5	0	0	-3.143	2.542	3.103	3.507	3.450	4.031	0.084	120	820	100	15	85	Error	22	-7	61	24	42623	15938	-0.048	-0.123	-100	0	1
3	18	10	""	"buffer"	9080	19890	120	248	278	146	52	238	238	308	250	81	10	0	0	92	116	78	67	97	97	125	128	102	6	5	0	-2.000	2.105	2.694	2.504	3.732	5.465	0.152	120	820	100	5	59	Error	10	-5	40	19	33309	13863	-0.120	-0.070	-100	0	1
3	19	10	""	"buffer"	9480	19890	120	260	293	185	63	270	270	322	291	90	6	3	0	93	112	65	58	107	107	145	151	104	3	0	0	0.714	4.600	3.455	3.017	5.407	3.904	0.030	120	820	100	-24	28	-0.486	-10	-14	23	5	35129	13395	-0.100	-0.219	-100	0	1
3	20	10	""	"buffer"	9880	19890	120	222	274	186	67	240	240	283	197	69	13	5	0	99	116	69	59	96	96	118	91	77	11	2	0	-6.000	1.700	2.343	2.336	4.098	12.498	0.023	120	820	100	-15	54	Error	-18	3	34	20	32896	13944	-0.046	-0.022	-100	0	1
3	1	11	""	"sp3"	2290	20310	140	1923	1910	616	32	118	118	154	186	120	99	97	0	3700	3541	1069	30	75	75	106	223	210	100	98	0	0.498	0.517	0.521	0.511	1.392	0.506	0.904	156	1104	90	5430	5258	-1.006	1805	3625	1792	3466	297896	552395	9.441	15.404	0	0	0
3	2	11	""	"sp3"	2690	20300	150	1895	1852	687	37	108	108	130	98	75	99	98	0	3661	3443	1243	36	71	71	79	47	59	100	100	0	0.498	0.517	0.507	0.507	1.407	0.505	0.899	171	1214	83	5377	5116	-1.006	1787	3590	1744	3372	316705	588757	17.571	71.574	0	0	0
3	3	11	""	"sp3"	3090	20300	160	1587	1620	784	48	106	106	120	73	60	100	100	0	3214	3086	1454	47	74	74	90	164	182	100	100	0	0.472	0.503	0.493	0.497	1.392	0.496	0.907	196	1476	85	4621	4526	-1.083	1481	3140	1514	3012	317570	604777	20.548	18.268	0	0	0
3	4	11	""	"sp3"	3490	20290	150	1623	1721	686	39	104	104	115	66	57	100	100	0	3243	3237	1294	39	74	74	84	71	84	100	100	0	0.479	0.511	0.498	0.510	1.357	0.501	0.911	179	1209	93	4688	4780	-1.062	1519	3169	1617	3163	308101	579503	24.333	44.408	0	0	0
3	5	11	""	"mxi1"	3890	20300	130	2649	2613	566	21	110	110	122	74	60	100	100	0	1547	1592	419	26	74	74	85	64	75	100	100	0	1.724	1.649	1.710	1.668	1.388	1.677	0.872	137	887	88	4012	4021	0.786	2539	1473	2503	1518	358004	218161	33.662	23.547	0	0	0
3	6	11	""	"mxi1"	4290	20300	130	2699	2623	679	25	121	121	136	79	58	100	100	0	1570	1531	480	31	78	78	88	50	56	100	100	0	1.728	1.722	1.760	1.767	1.435	1.747	0.871	138	890	92	4070	3955	0.789	2578	1492	2502	1453	362030	211229	31.481	28.860	0	0	0
3	7	11	""	"mxi1"	4670	20310	180	1800	1828	1135	62	134	134	175	167	95	94	90	0	1039	1039	758	72	79	79	95	132	138	80	73	0	1.735	1.765	1.839	2.207	2.221	1.714	0.817	227	1886	32	2626	2654	0.795	1666	960	1694	960	414955	235808	9.898	7.152	0	0	0
3	8	11	""	"mxi1"	5090	20310	120	2409	2321	730	31	146	146	199	188	94	100	100	0	1321	1326	433	32	85	85	105	88	83	100	100	0	1.831	1.753	1.706	1.754	1.494	1.815	0.816	143	765	92	3499	3416	0.873	2263	1236	2175	1241	331857	189571	11.287	13.875	0	0	0
3	9	11	""	"itgb1"	5480	20300	120	239	260	140	53	175	175	222	197	88	18	1	0	100	112	89	79	82	82	114	155	135	3	1	0	3.556	2.833	3.419	2.978	5.626	2.545	0.372	120	820	100	82	115	1.830	64	18	85	30	31170	13461	0.193	-0.013	-100	0	1
3	10	11	""	"itgb1"	5850	20300	90	677	765	459	60	217	217	261	181	69	85	71	0	246	702	1637	233	90	90	119	112	94	57	35	0	2.949	0.895	3.278	2.365	4.704	0.382	0.381	14	414	84	616	1160	1.560	460	156	548	612	10703	9827	2.785	5.205	-100	0	1
3	11	11	""	"itgb1"	6280	20290	120	191	270	256	94	211	211	264	213	80	15	8	0	92	133	250	187	91	91	124	176	141	4	1	0	-20.000	1.405	3.010	3.321	4.068	2.169	0.206	120	820	100	-19	101	Error	-20	1	59	42	32422	15921	0.028	0.051	-100	0	1
3	12	11	""	"itgb1"	6680	20290	120	190	229	134	58	195	195	240	170	70	12	2	0	96	136	134	98	89	89	115	158	137	12	4	0	-0.714	0.723	1.569	1.876	4.649	0.789	0.279	120	820	100	2	81	Error	-5	7	34	47	27474	16312	-0.065	0.133	-100	0	1
3	13	11	""	"empty"	7080	20290	120	939	962	421	43	207	207	261	239	91	89	76	0	1807	1748	767	43	90	90	118	177	150	90	88	0	0.426	0.455	0.432	0.466	2.286	0.448	0.613	120	820	100	2449	2413	-1.231	732	1717	755	1658	115408	209739	2.933	9.209	-100	0	0
3	14	11	""	"empty"	7480	20290	120	873	901	379	42	223	223	277	244	88	86	75	0	1917	1760	729	41	98	98	133	127	95	90	88	0	0.357	0.408	0.406	0.432	2.115	0.408	0.631	120	820	100	2469	2340	-1.486	650	1819	678	1662	108162	211235	2.557	12.811	-100	0	0
3	15	11	""	"empty"	7880	20290	120	932	949	432	45	254	254	345	302	87	83	61	0	1857	1793	731	40	101	101	169	275	162	92	90	0	0.386	0.411	0.386	0.404	2.006	0.415	0.507	120	820	100	2434	2387	-1.373	678	1756	695	1692	113864	215166	2.000	5.905	-100	0	0
3	16	11	""	"empty"	8280	20290	120	843	885	419	47	251	251	324	274	84	80	55	0	1759	1654	717	43	103	103	157	191	121	88	88	0	0.357	0.409	0.400	0.397	1.930	0.424	0.580	120	820	100	2248	2185	-1.486	592	1656	634	1551	106228	198526	2.047	7.838	-100	0	0
3	17	11	""	"sp5"	8690	20300	120	3591	3667	1616	44	279	279	334	230	68	100	100	0	2260	2346	1039	44	104	104	137	147	107	100	99	0	1.536	1.511	1.572	1.508	1.379	1.555	0.892	115	801	94	5468	5630	0.619	3312	2156	3388	2242	421740	269752	14.491	15.027	0	0	0
3	18	11	""	"sp5"	9090	20300	120	3698	3875	1636	42	282	282	345	278	80	100	99	0	2112	2250	1066	47	102	102	137	135	98	99	99	0	1.700	1.673	1.704	1.755	1.635	1.681	0.885	115	801	94	5426	5741	0.766	3416	2010	3593	2148	445575	258722	12.698	15.652	0	0	0
3	19	11	""	"sp5"	9480	20290	110	3409	3578	1949	54	204	204	265	212	80	100	100	0	2245	2233	1359	60	90	90	114	85	74	100	99	0	1.487	1.574	1.595	1.697	1.505	1.547	0.900	120	584	94	5360	5517	0.572	3205	2155	3374	2143	429345	267997	15.627	24.929	0	0	0
3	20	11	""	"sp5"	9890	20290	110	3797	3759	1166	31	213	213	252	173	68	100	100	0	2305	2353	760	32	92	92	118	101	85	100	100	0	1.620	1.568	1.583	1.571	1.359	1.605	0.879	115	589	91	5797	5807	0.696	3584	2213	3546	2261	432257	270553	20.272	22.129	0	0	0
4	1	1	""	"sp4"	11300	16370	120	2015	1990	583	29	299	299	365	267	73	98	97	0	560	597	289	48	107	107	153	178	116	88	65	0	3.788	3.451	3.680	3.911	2.076	3.507	0.439	118	790	91	2169	2181	1.921	1716	453	1691	490	234792	70446	6.086	2.494	0	0	0
4	2	1	""	"sp4"	11700	16370	120	1908	1949	667	34	293	293	359	337	93	99	96	0	506	578	301	52	105	105	142	145	102	89	67	0	4.027	3.501	3.822	4.213	2.204	3.592	0.646	120	788	93	2016	2129	2.010	1615	401	1656	473	233820	69415	4.718	3.007	0	0	0
4	3	1	""	"sp4"	12090	16370	120	2024	1953	766	39	262	262	316	224	70	99	95	0	534	556	292	52	98	98	132	139	105	87	66	0	4.041	3.692	3.767	4.088	1.900	3.888	0.644	121	791	87	2198	2149	2.015	1762	436	1691	458	236307	67260	7.308	3.050	0	0	0
4	4	1	""	"sp4"	12490	16370	130	1756	1806	800	44	179	179	303	985	325	73	35	0	486	502	272	54	85	85	257	2092	814	0	0	0	3.933	3.902	3.868	4.210	1.747	4.009	0.748	121	907	90	1978	2044	1.976	1577	401	1627	417	218473	60767	1.526	0.117	-100	0	1
4	5	1	""	"bsg"	12890	16360	130	6538	6283	1503	23	139	139	173	181	104	100	100	0	1984	1957	570	29	79	79	95	137	144	100	100	0	3.359	3.272	3.311	3.351	1.307	3.278	0.890	137	891	97	8304	8022	1.748	6399	1905	6144	1878	860724	268085	33.757	13.591	0	0	0
4	6	1	""	"bsg"	13300	16360	130	6548	6384	1387	21	124	124	152	104	68	100	100	0	2039	2004	501	25	79	79	85	42	49	100	100	0	3.278	3.252	3.239	3.289	1.268	3.283	0.941	135	893	97	8384	8185	1.713	6424	1960	6260	1925	861872	270484	59.923	45.690	0	0	0
4	7	1	""	"bsg"	13690	16360	130	6575	6553	1308	19	126	126	153	108	70	100	100	0	2003	2019	518	25	78	78	88	50	56	100	100	0	3.350	3.311	3.371	3.377	1.267	3.330	0.941	135	893	85	8374	8368	1.744	6449	1925	6427	1941	884676	272580	59.259	38.620	0	0	0
4	8	1	""	"bsg"	14090	16360	130	6618	6505	1430	21	126	126	148	99	66	100	100	0	2028	2018	583	28	81	81	93	131	140	100	99	0	3.334	3.293	3.368	3.385	1.293	3.296	0.909	142	882	92	8439	8316	1.737	6492	1947	6379	1937	923741	286542	64.212	14.695	0	0	0
4	9	1	""	"dncic"	14490	16360	130	501	552	241	43	167	167	212	169	79	80	49	0	303	337	187	55	79	79	90	52	57	89	82	0	1.491	1.492	1.669	1.561	2.971	2.113	0.260	123	903	88	558	643	0.576	334	224	385	258	67841	41412	2.012	4.750	-100	0	1
4	10	1	""	"dncic"	14890	16360	130	529	538	269	50	185	185	236	184	77	71	42	0	323	377	206	54	84	84	101	102	100	85	57	0	1.439	1.205	1.336	1.267	2.832	1.729	0.197	126	896	85	583	646	0.525	344	239	353	293	67850	47472	1.641	2.706	-100	0	1
4	11	1	""	"dncic"	15290	16360	130	490	537	258	48	183	183	213	142	66	83	54	0	311	352	213	60	79	79	95	58	61	87	75	0	1.323	1.297	1.498	1.336	3.063	1.784	0.270	131	895	83	539	627	0.404	307	232	354	273	70407	46101	2.282	4.431	0	0	0
4	12	1	""	"dncic"	15690	16360	130	503	506	237	46	168	168	208	150	72	76	52	0	322	356	209	58	83	83	105	116	110	75	51	0	1.402	1.238	1.287	1.518	4.049	1.745	0.189	121	905	86	574	611	0.487	335	239	338	273	61222	43047	1.987	2.164	0	0	0
4	13	1	""	"btg1"	16090	16360	130	2565	2553	572	22	164	164	198	125	63	100	100	0	903	924	337	36	81	81	99	80	80	99	98	0	2.921	2.834	2.954	3.046	1.687	2.880	0.802	140	888	94	3223	3232	1.546	2401	822	2389	843	357462	129354	18.840	10.313	0	0	0
4	14	1	""	"btg1"	16490	16360	130	2491	2527	672	26	185	185	216	133	61	100	100	0	960	948	317	33	82	82	96	82	85	100	100	0	2.626	2.704	2.732	2.809	1.529	2.862	0.777	140	888	94	3184	3208	1.393	2306	878	2342	866	353729	132677	17.376	10.390	0	0	0
4	15	1	""	"btg1"	16890	16360	130	2535	2522	611	24	176	176	211	143	67	100	100	0	927	937	322	34	81	81	95	64	67	100	99	0	2.788	2.741	2.817	2.882	1.576	2.829	0.797	144	884	87	3205	3202	1.479	2359	846	2346	856	363231	134963	16.161	13.156	0	0	0
4	16	1	""	"btg1"	17290	16360	130	2515	2545	745	29	181	181	209	134	64	100	100	0	855	903	346	38	81	81	96	71	73	99	98	0	3.016	2.876	2.961	3.109	1.771	2.966	0.820	145	879	94	3108	3186	1.593	2334	774	2364	822	368969	130871	17.433	11.366	0	0	0
4	17	1	""	"sp7"	17690	16360	120	1491	1534	516	33	156	156	184	112	60	100	99	0	648	632	315	49	81	81	93	65	69	98	94	0	2.354	2.501	2.703	2.815	1.832	2.489	0.736	130	782	89	1902	1929	1.235	1335	567	1378	551	199480	82175	12.054	8.292	0	0	0
4	18	1	""	"sp7"	18100	16360	130	1261	1350	641	47	165	165	236	296	125	95	78	0	528	563	309	54	80	80	133	707	531	23	0	0	2.446	2.453	2.671	2.837	2.229	0.682	0.359	129	899	94	1544	1668	1.290	1096	448	1185	483	174172	72643	3.764	0.608	-100	0	1
4	19	1	""	"sp7"	18490	16360	130	1156	1191	457	38	157	157	202	163	80	100	97	0	497	524	240	45	79	79	103	117	113	96	77	0	2.390	2.324	2.623	2.479	1.869	2.499	0.560	122	906	95	1417	1479	1.257	999	418	1034	445	145264	63979	6.067	3.598	0	0	0
4	20	1	""	"sp7"	18890	16360	120	1471	1510	570	37	178	178	278	690	248	85	42	0	571	640	312	48	88	88	112	137	122	97	80	0	2.677	2.413	2.714	2.556	1.881	2.541	0.662	128	779	95	1776	1884	1.421	1293	483	1332	552	193249	81944	1.786	3.854	-100	0	1
4	1	2	""	"ara"	11290	16760	130	262	323	205	63	227	227	273	186	68	24	14	0	100	129	94	72	94	94	113	87	76	16	4	0	5.833	2.743	2.871	2.345	5.096	7.115	0.082	120	940	100	41	131	2.544	35	6	96	35	38768	15481	0.269	0.184	-100	0	1
4	2	2	""	"ara"	11690	16760	130	295	364	240	65	301	301	353	246	69	15	7	0	110	134	92	68	106	106	161	383	237	1	0	0	-1.500	2.250	3.598	3.177	3.711	0.253	0.129	120	940	100	-2	91	Error	-6	4	63	28	43654	16100	0.045	-0.070	-100	0	1
4	3	2	""	"ara"	12090	16760	130	265	305	185	60	292	292	350	245	70	10	2	0	97	143	168	117	103	103	131	111	84	12	5	0	4.500	0.325	2.951	2.525	3.351	3.463	0.132	120	940	100	-33	53	2.170	-27	-6	13	40	36655	17113	-0.184	0.108	-100	0	1
4	4	2	""	"ara"	12490	16760	130	248	293	173	59	262	262	306	189	61	13	3	0	93	106	51	48	93	93	112	106	94	6	0	0	100000.000	2.385	4.574	4.371	4.089	15.484	0.030	120	940	100	-14	44	16.610	-14	0	31	13	35168	12695	-0.069	-0.057	-100	0	1
4	5	2	""	"dntt"	12890	16760	130	192	214	138	64	161	161	197	133	67	20	7	0	91	106	121	114	79	79	92	60	65	16	1	0	2.583	1.963	3.661	3.083	3.757	7.708	0.015	120	940	100	43	80	1.369	31	12	53	27	25717	12738	0.128	0.233	-100	0	1
4	6	2	""	"dntt"	13290	16760	130	122	140	77	55	137	137	168	126	75	6	1	0	91	102	49	48	77	77	89	64	71	16	5	0	-1.071	0.120	2.273	2.349	5.087	14.259	0.027	120	940	100	-1	28	Error	-15	14	3	25	16835	12273	-0.222	0.203	-100	0	1
4	7	2	""	"dntt"	13690	16750	60	544	532	294	55	167	167	211	154	72	73	56	0	163	175	107	61	83	83	101	71	70	56	26	0	4.713	3.967	3.350	3.086	2.774	6.005	0.204	23	149	40	457	457	2.237	377	80	365	92	12228	4029	2.084	1.042	-100	0	1
4	8	2	""	"dntt"	14090	16760	130	135	162	100	61	132	132	162	114	70	14	5	0	93	101	60	59	80	80	92	63	68	9	3	0	0.231	1.429	2.390	2.483	4.195	11.926	0.019	120	940	100	16	51	-2.114	3	13	30	21	19381	12093	0.000	0.143	-100	0	1
4	9	2	""	"capn3"	14490	16760	130	15223	15205	5572	36	147	147	182	136	74	100	100	0	14712	14764	5924	40	79	79	95	74	77	100	100	0	1.030	1.025	1.015	1.052	1.296	1.009	0.974	135	893	86	29709	29743	0.043	15076	14633	15058	14685	2052652	1993161	110.463	198.230	0	0	0
4	10	2	""	"capn3"	14890	16760	130	14367	13867	5047	36	164	164	194	118	60	100	100	0	14297	13775	5596	40	81	81	94	89	94	100	100	0	0.999	1.001	1.010	1.022	1.253	0.980	0.976	142	886	92	28419	27397	-0.001	14203	14216	13703	13694	1969150	1956092	115.873	153.719	0	0	0
4	11	2	""	"capn3"	15290	16760	140	12507	13108	5380	41	163	163	199	144	72	100	100	0	12535	12982	5673	43	79	79	90	55	61	100	100	0	0.991	1.003	1.006	1.023	1.241	0.990	0.976	147	1121	89	24800	25848	-0.013	12344	12456	12945	12903	1926830	1908409	89.646	234.400	0	0	0
4	12	2	""	"capn3"	15690	16760	140	12403	12365	5245	42	154	154	187	120	64	100	100	0	12134	12418	5744	46	79	79	91	57	62	100	100	0	1.016	0.990	1.009	1.026	1.349	0.970	0.967	151	1117	88	24304	24550	0.023	12249	12055	12211	12339	1867050	1875159	101.483	216.263	0	0	0
4	13	2	""	"ebf1"	16100	16760	130	844	866	300	34	161	161	206	175	84	98	91	0	619	671	299	44	77	77	93	71	76	100	97	0	1.260	1.187	1.183	1.231	1.753	1.335	0.563	140	888	93	1225	1299	0.333	683	542	705	594	121283	93897	3.771	8.141	0	0	0
4	14	2	""	"ebf1"	16490	16760	120	853	843	343	40	155	155	180	113	62	98	93	0	601	630	294	46	78	78	90	53	58	99	95	0	1.335	1.246	1.175	1.302	2.200	1.321	0.492	139	761	88	1221	1240	0.417	698	523	688	552	117221	87591	5.867	10.189	0	0	0
4	15	2	""	"ebf1"	16900	16760	130	769	781	315	40	176	176	212	142	66	95	82	0	666	713	328	46	80	80	94	64	68	100	97	0	1.012	0.956	0.977	0.932	1.970	0.997	0.583	142	882	94	1179	1238	0.017	593	586	605	633	110931	101253	4.007	9.672	0	0	0
4	16	2	""	"ebf1"	17300	16760	140	721	756	288	38	179	179	243	350	144	77	33	0	641	665	299	44	84	84	117	314	268	82	36	0	0.973	0.993	0.950	0.950	2.335	1.002	0.830	150	1116	97	1099	1158	-0.039	542	557	577	581	113389	99677	1.466	1.745	-100	0	1
4	17	2	""	"sp2"	17690	16760	130	1678	1760	734	41	166	166	200	164	82	100	99	0	2498	2484	1102	44	79	79	96	132	137	100	100	0	0.625	0.663	0.652	0.664	1.384	0.641	0.880	120	908	90	3931	3999	-0.678	1512	2419	1594	2405	211146	298124	9.512	18.091	0	0	0
4	18	2	""	"sp2"	18100	16760	130	1402	1496	809	54	162	162	230	226	98	96	83	0	2136	2176	1197	55	83	83	100	77	77	100	100	0	0.604	0.637	0.626	0.626	1.511	0.631	0.864	142	882	87	3293	3427	-0.727	1240	2053	1334	2093	212393	308993	5.602	26.961	0	0	0
4	19	2	""	"sp2"	18500	16760	130	1264	1404	629	44	150	150	191	171	89	99	94	0	2080	2196	906	41	78	78	93	71	76	100	100	0	0.556	0.592	0.573	0.569	1.501	0.595	0.869	131	897	96	3116	3372	-0.847	1114	2002	1254	2118	183934	287620	7.094	29.620	0	0	0
4	20	2	""	"sp2"	18900	16760	140	1433	1566	795	50	161	161	207	193	93	97	94	0	2019	2067	1049	50	83	83	103	108	104	99	98	0	0.657	0.708	0.702	0.703	1.738	0.710	0.834	146	1122	87	3208	3389	-0.606	1272	1936	1405	1984	228570	301744	7.041	18.185	0	0	0
4	1	3	""	"casp1"	11290	17170	130	873	921	336	36	200	200	282	294	104	94	59	0	731	761	288	37	94	94	139	191	137	97	82	0	1.057	1.081	1.050	1.082	1.826	1.337	0.620	142	882	85	1310	1388	0.080	673	637	721	667	130776	108023	2.173	3.257	0	0	0
4	2	3	""	"casp1"	11690	17170	120	975	987	305	30	192	192	278	328	117	96	66	0	727	755	274	36	88	88	121	142	117	99	95	0	1.225	1.192	1.189	1.219	1.762	1.263	0.666	135	777	87	1422	1462	0.293	783	639	795	667	133261	101924	2.162	4.465	0	0	0
4	3	3	""	"casp1"	12090	17170	130	968	984	308	31	202	202	255	204	80	99	88	0	723	742	298	40	94	94	123	157	127	97	85	0	1.218	1.207	1.216	1.267	1.839	1.296	0.609	140	888	96	1395	1430	0.285	766	629	782	648	137815	103846	3.574	3.943	0	0	0
4	4	3	""	"casp1"	12490	17170	130	899	1018	668	65	158	158	209	164	78	98	93	0	679	706	252	35	86	86	104	82	78	100	99	0	1.250	1.387	1.232	1.280	1.797	2.060	0.499	144	884	97	1334	1480	0.322	741	593	860	620	146588	101706	4.933	7.341	0	0	0
4	5	3	""	"ecm1"	12900	17170	120	2173	2165	678	31	138	138	173	191	110	100	99	0	800	866	323	37	79	79	110	373	339	92	47	0	2.822	2.576	2.708	2.647	1.501	2.655	0.835	123	789	96	2756	2814	1.497	2035	721	2027	787	266240	106495	10.429	2.027	0	0	0
4	6	3	""	"ecm1"	13290	17170	130	2057	2070	661	31	150	150	177	140	79	100	100	0	862	884	358	40	82	82	92	80	86	99	99	0	2.445	2.394	2.470	2.517	1.672	2.453	0.807	124	904	93	2687	2722	1.290	1907	780	1920	802	256681	109641	13.521	9.900	0	0	0
4	7	3	""	"ecm1"	13690	17160	130	2064	2077	783	37	141	141	165	108	65	100	100	0	747	780	327	41	80	80	95	66	69	99	97	0	2.883	2.766	2.751	2.919	1.669	2.917	0.792	131	897	84	2590	2636	1.528	1923	667	1936	700	272111	102216	17.704	10.379	0	0	0
4	8	3	""	"ecm1"	14090	17160	130	1836	1970	712	36	138	138	161	113	70	100	100	0	740	798	353	44	79	79	96	92	95	98	97	0	2.569	2.548	2.635	2.695	1.604	2.612	0.781	131	897	87	2359	2551	1.361	1698	661	1832	719	258114	104516	16.009	7.630	0	0	0
4	9	3	""	"casp7"	14500	17160	150	312	375	321	85	142	142	170	116	68	66	36	0	231	277	231	83	76	76	90	87	96	67	42	0	1.097	1.159	1.203	1.197	3.382	1.801	0.321	153	1233	83	325	434	0.134	170	155	233	201	57407	42330	1.767	2.149	-100	0	1
4	10	3	""	"casp7"	14900	17160	140	281	317	157	49	165	165	195	132	67	48	22	0	264	292	152	52	79	79	92	110	119	71	40	0	0.627	0.714	0.779	0.679	4.070	1.612	0.123	130	1138	86	301	365	-0.673	116	185	152	213	41228	37962	0.924	1.818	-100	0	1
4	11	3	""	"casp7"	15290	17160	140	301	324	174	53	150	150	179	123	68	56	30	0	274	281	159	56	80	80	88	51	57	81	71	0	0.778	0.866	0.977	1.005	3.927	1.602	0.118	155	1100	87	345	375	-0.362	151	194	174	201	50251	43618	1.179	3.784	-100	0	1
4	12	3	""	"casp7"	15690	17160	140	292	312	131	41	152	152	181	120	66	57	23	0	220	247	118	47	78	78	91	92	101	66	45	0	0.986	0.947	0.885	1.019	2.919	2.261	0.117	147	1110	81	282	329	-0.020	140	142	160	169	45896	36290	1.092	1.696	-100	0	1
4	13	3	""	"ela2"	16100	17160	130	529	554	227	40	151	151	177	110	62	94	80	0	359	375	155	41	77	77	87	60	68	97	89	0	1.340	1.352	1.259	1.349	2.287	1.608	0.569	136	888	91	660	701	0.422	378	282	403	298	75291	50961	3.427	4.800	0	0	0
4	14	3	""	"ela2"	16500	17160	130	582	595	192	32	148	148	179	114	63	99	89	0	378	409	153	37	77	77	88	58	65	98	98	0	1.442	1.346	1.349	1.313	1.850	1.479	0.501	137	883	89	735	779	0.528	434	301	447	332	81545	55999	3.649	5.534	0	0	0
4	15	3	""	"ela2"	16900	17160	140	535	567	225	39	158	158	185	123	66	93	78	0	362	382	155	40	81	81	98	125	127	89	61	0	1.342	1.359	1.332	1.330	2.170	1.712	0.445	139	1129	82	658	710	0.424	377	281	409	301	78781	53129	3.106	2.272	0	0	0
4	16	3	""	"ela2"	17290	17160	130	476	499	186	37	164	164	211	240	113	65	19	0	304	328	128	39	79	79	120	478	398	7	0	0	1.387	1.345	1.235	1.299	2.211	0.830	0.504	146	880	89	537	584	0.472	312	225	335	249	72922	47895	1.200	0.435	-100	0	1
4	17	3	""	"casp9"	17700	17160	130	388	400	161	40	160	160	194	131	67	72	38	0	246	289	138	47	79	79	91	64	70	88	63	0	1.365	1.143	1.126	1.223	3.268	2.228	0.157	118	904	89	395	450	0.449	228	167	240	210	47212	34058	1.573	3.094	-100	0	1
4	18	3	""	"casp9"	18090	17160	130	339	395	197	49	155	155	192	150	78	61	29	0	246	286	155	54	79	79	88	51	57	88	72	0	1.102	1.159	1.104	1.137	3.223	3.007	0.155	118	904	86	351	447	0.140	184	167	240	207	46588	33711	1.353	3.882	-100	0	1
4	19	3	""	"casp9"	18510	17160	110	331	357	173	48	137	137	181	158	87	65	20	0	257	286	146	51	79	79	99	131	132	65	29	0	1.090	1.063	1.213	1.170	4.020	1.908	0.222	64	602	64	372	427	0.124	194	178	220	207	22876	18322	1.114	1.427	-100	0	1
4	20	3	""	"casp9"	18900	17160	130	407	437	215	49	172	172	231	244	105	47	12	0	231	282	281	99	86	86	102	68	66	76	54	0	1.621	1.352	1.591	1.474	3.113	3.761	0.138	124	890	78	380	461	0.697	235	145	265	196	54224	35023	0.844	2.647	-100	0	1
4	1	4	""	"es10"	11300	17570	120	7592	7544	1879	24	272	272	363	707	194	100	100	0	3286	3261	965	29	106	106	200	1506	753	95	53	0	2.302	2.305	2.311	2.334	1.314	2.316	0.928	122	794	91	10500	10427	1.203	7320	3180	7272	3155	920345	397899	10.157	2.033	0	0	0
4	2	4	""	"es10"	11700	17570	120	6868	7072	1846	26	260	260	321	254	79	100	100	0	3011	3019	891	29	101	101	140	225	160	100	100	0	2.271	2.334	2.362	2.375	1.267	2.351	0.943	128	784	93	9518	9730	1.183	6608	2910	6812	2918	905276	386473	26.579	12.796	0	0	0
4	3	4	""	"es10"	12100	17570	130	7569	7149	1869	26	288	288	356	263	73	100	100	0	3112	3100	874	28	107	107	146	149	102	100	100	0	2.423	2.292	2.368	2.305	1.340	2.328	0.930	124	904	93	10286	9854	1.277	7281	3005	6861	2993	886415	384424	25.829	19.826	0	0	0
4	4	4	""	"es10"	12490	17570	110	7470	7418	2034	27	295	295	355	243	68	100	100	0	3215	3198	892	27	108	108	144	163	113	100	100	0	2.309	2.305	2.327	2.313	1.227	2.345	0.947	119	585	87	10282	10213	1.207	7175	3107	7123	3090	882728	380507	29.066	18.736	0	0	0
4	5	4	""	"cat"	12900	17570	130	790	812	274	33	169	169	231	194	83	95	81	0	462	486	232	47	86	86	105	76	72	92	83	0	1.652	1.607	1.686	1.721	2.332	1.830	0.474	131	883	79	997	1043	0.724	621	376	643	400	106364	63678	2.995	5.013	0	0	0
4	6	4	""	"cat"	13300	17570	130	740	805	355	44	137	137	161	100	62	98	96	0	452	520	310	59	80	80	93	61	65	94	86	0	1.621	1.518	1.646	1.748	2.436	1.501	0.534	134	890	96	975	1108	0.697	603	372	668	440	107847	69710	6.440	7.000	0	0	0
4	7	4	""	"cat"	13700	17570	130	668	727	475	65	141	141	176	116	65	96	79	0	455	473	258	54	79	79	90	60	66	95	88	0	1.402	1.487	1.482	1.586	2.408	1.889	0.573	129	897	94	903	980	0.487	527	376	586	394	93817	61017	4.750	6.383	0	0	0
4	8	4	""	"cat"	14100	17570	130	696	767	302	39	137	137	167	127	76	100	91	0	469	508	263	51	77	77	89	74	83	96	87	0	1.426	1.462	1.715	1.574	2.238	1.541	0.528	133	891	96	951	1061	0.512	559	392	630	431	102062	67574	4.724	5.662	0	0	0
4	9	4	""	"ezrin"	14490	17570	140	32446	32234	13380	41	150	150	182	124	68	100	100	0	28852	27013	12209	45	79	79	93	92	98	100	100	0	1.122	1.191	1.202	1.228	1.276	1.170	0.987	162	1102	97	61069	59018	0.166	32296	28773	32084	26934	5221848	4376167	258.484	292.609	0	0	0
4	10	4	""	"ezrin"	14890	17570	150	28002	30279	12848	42	146	146	173	116	67	100	100	0	23061	25125	11680	46	79	79	88	51	57	100	100	0	1.212	1.203	1.204	1.235	1.278	1.181	0.978	170	1222	97	50838	55179	0.277	27856	22982	30133	25046	5147365	4271301	259.534	490.922	0	0	0
4	11	4	""	"ezrin"	15290	17570	150	28185	29896	12603	42	149	149	173	109	63	100	100	0	23774	24637	11059	44	77	77	85	43	50	100	100	0	1.183	1.211	1.214	1.243	1.266	1.197	0.981	176	1216	91	51733	54307	0.242	28036	23697	29747	24560	5261742	4336065	272.688	570.977	0	0	0
4	12	4	""	"ezrin"	15700	17560	150	30053	28687	11741	40	149	149	185	135	72	100	100	0	24048	23843	10542	44	79	79	91	90	98	100	100	0	1.248	1.201	1.224	1.256	1.400	1.183	0.977	178	1214	90	53873	52302	0.320	29904	23969	28538	23764	5106304	4244110	211.126	263.911	0	0	0
4	13	4	""	"catnb"	16100	17560	140	2149	2138	694	32	147	147	174	116	66	100	100	0	1646	1693	669	39	78	78	88	52	59	100	100	0	1.277	1.233	1.265	1.254	1.524	1.220	0.817	160	1104	97	3570	3606	0.353	2002	1568	1991	1615	342023	270838	16.931	30.865	0	0	0
4	14	4	""	"catnb"	16490	17560	140	2198	2100	748	35	152	152	180	128	71	100	100	0	1668	1698	645	37	79	79	90	62	68	100	100	0	1.288	1.203	1.204	1.202	1.442	1.205	0.860	163	1101	88	3635	3567	0.365	2046	1589	1948	1619	342244	276719	15.000	25.935	0	0	0
4	15	4	""	"catnb"	16900	17560	150	1910	1923	694	36	158	158	196	147	75	100	100	0	1439	1580	725	45	79	79	89	55	61	100	99	0	1.288	1.176	1.185	1.247	1.663	1.144	0.789	172	1220	91	3112	3266	0.365	1752	1360	1765	1501	330700	271724	11.748	27.109	0	0	0
4	16	4	""	"catnb"	17300	17560	140	1886	1916	708	36	168	168	207	141	68	100	100	0	1467	1506	670	44	81	81	93	54	58	99	99	0	1.240	1.227	1.278	1.284	1.697	1.202	0.809	175	1085	92	3104	3173	0.310	1718	1386	1748	1425	335377	263521	12.121	26.167	0	0	0
4	17	4	""	"f2r"	17680	17580	80	386	380	142	37	169	169	193	117	60	73	40	0	185	206	129	62	85	85	102	93	91	53	13	0	2.170	1.744	1.722	2.040	5.382	1.004	0.046	15	343	70	317	332	1.118	217	100	211	121	5699	3085	1.598	1.118	-100	0	1
4	18	4	""	"f2r"	18090	17560	130	158	176	105	59	154	154	193	170	88	9	0	0	88	99	55	55	79	79	101	258	255	0	0	0	0.444	1.100	2.743	2.779	3.631	15.982	0.023	120	940	100	13	42	-1.171	4	9	22	20	21086	11890	-0.100	-0.008	-100	0	1
4	19	4	""	"f2r"	18490	17560	130	138	150	74	49	136	136	170	140	82	6	0	0	94	108	68	62	80	80	93	87	93	12	4	0	0.143	0.500	1.661	1.346	4.058	6.063	0.076	120	940	100	16	42	-2.806	2	14	14	28	18042	12932	-0.143	0.172	-100	0	1
4	20	4	""	"f2r"	18840	17550	50	199	298	225	75	189	189	218	151	69	41	33	0	95	106	61	57	88	88	102	80	78	16	0	0	1.429	6.056	2.108	2.467	4.809	29.342	0.065	12	104	100	17	127	0.515	10	7	109	18	3570	1273	0.530	0.050	-100	0	1
4	1	5	""	"ccl12"	11290	17970	140	657	729	405	55	255	255	323	293	90	64	28	0	380	409	240	58	103	103	145	206	142	62	27	0	1.451	1.549	1.587	1.669	3.454	1.583	0.433	142	1110	79	679	780	0.537	402	277	474	306	103537	58055	1.386	1.282	-100	0	1
4	2	5	""	"ccl12"	11700	17980	130	657	665	281	42	265	265	339	312	92	62	18	0	354	387	248	64	103	103	149	214	143	58	18	0	1.562	1.408	1.763	1.627	3.411	1.758	0.292	112	907	82	643	684	0.643	392	251	400	284	74523	43389	1.045	1.112	-100	0	1
4	3	5	""	"ccl12"	12090	17970	120	691	699	253	36	278	278	340	243	71	77	37	0	410	422	189	44	108	108	144	135	93	81	55	0	1.368	1.341	1.506	1.466	3.077	2.131	0.200	81	806	48	715	735	0.452	413	302	421	314	56655	34156	1.477	2.059	-100	0	1
4	4	5	""	"ccl12"	12500	17970	120	793	789	330	41	274	274	333	258	77	78	50	0	441	520	375	72	103	103	144	161	111	77	51	0	1.536	1.235	1.340	1.379	3.389	1.674	0.290	70	780	72	857	932	0.619	519	338	515	417	55251	36371	1.767	2.335	0	0	0
4	5	5	""	"f7"	12900	17970	130	590	638	268	42	223	223	291	265	91	73	23	0	282	332	215	64	94	94	121	174	143	52	23	0	1.952	1.744	1.759	2.193	3.570	1.520	0.345	119	891	81	555	653	0.965	367	188	415	238	75980	39561	1.309	1.213	-100	0	1
4	6	5	""	"f7"	13290	17970	130	463	493	230	46	142	142	167	100	59	88	71	0	246	312	180	57	80	80	96	84	87	80	48	0	1.934	1.513	1.558	1.581	3.390	1.913	0.271	120	899	85	487	583	0.952	321	166	351	232	59145	37491	3.260	2.571	-100	0	1
4	7	5	""	"f7"	13690	17960	130	450	478	209	43	147	147	176	126	71	83	55	0	243	314	232	73	80	80	95	72	75	76	60	0	1.859	1.415	1.495	1.739	3.620	1.167	0.264	138	884	88	466	565	0.895	303	163	331	234	66027	43271	2.397	3.042	0	0	0
4	8	5	""	"f7"	14100	17960	130	415	444	203	45	140	140	162	104	64	86	67	0	245	293	183	62	78	78	97	125	128	59	34	0	1.647	1.414	1.518	1.895	3.589	1.271	0.250	137	880	74	442	519	0.720	275	167	304	215	60761	40166	2.712	1.568	-100	0	1
4	9	5	""	"sp1"	14500	17970	120	6123	6070	1732	28	138	138	169	155	91	100	100	0	2502	2535	810	31	78	78	95	202	212	100	99	0	2.469	2.414	2.383	2.482	1.324	2.416	0.952	111	805	88	8409	8389	1.304	5985	2424	5932	2457	673784	281369	38.071	12.079	0	0	0
4	10	5	""	"sp1"	14900	17970	120	6300	6243	1828	29	149	149	179	116	64	100	100	0	2701	2564	831	32	77	77	85	47	55	100	100	0	2.344	2.450	2.443	2.534	1.383	2.467	0.936	122	790	95	8775	8581	1.229	6151	2624	6094	2487	761593	312853	52.276	52.745	0	0	0
4	11	5	""	"sp1"	15300	17970	120	6021	5925	1737	29	152	152	177	121	68	100	100	0	2564	2441	805	32	76	76	83	38	45	100	100	0	2.359	2.441	2.412	2.530	1.356	2.442	0.951	120	792	96	8357	8138	1.238	5869	2488	5773	2365	711013	292926	47.504	62.053	0	0	0
4	12	5	""	"sp1"	15690	17960	130	5813	5609	1870	33	148	148	181	137	75	100	100	0	2427	2363	804	34	81	81	88	45	51	100	100	0	2.415	2.393	2.425	2.402	1.278	2.422	0.942	128	900	86	8011	7743	1.272	5665	2346	5461	2282	717928	302479	39.620	50.556	0	0	0
4	13	5	""	"ccl2"	16100	17960	130	380	413	170	41	142	142	173	139	80	75	44	0	441	469	182	38	77	77	88	73	82	100	93	0	0.654	0.691	0.619	0.599	2.453	0.778	0.368	131	892	81	602	663	-0.613	238	364	271	392	54068	61385	1.727	5.219	-100	0	1
4	14	5	""	"ccl2"	16490	17960	140	354	385	152	39	151	151	187	164	87	59	25	0	462	494	197	39	79	79	102	289	283	74	18	0	0.530	0.564	0.546	0.530	2.240	0.562	0.417	135	1132	87	586	649	-0.916	203	383	234	415	51955	66638	1.207	1.356	-100	0	1
4	15	5	""	"ccl2"	16910	17960	160	385	436	236	54	155	155	187	127	67	75	45	0	375	390	197	50	80	80	90	55	61	92	85	0	0.780	0.906	0.785	0.850	3.648	1.495	0.183	168	1470	54	525	591	-0.358	230	295	281	310	73184	65479	1.961	5.455	-100	0	1
4	16	5	""	"ccl2"	17300	17960	130	360	387	174	44	160	160	190	127	66	67	36	0	423	456	196	42	80	80	90	52	57	99	95	0	0.583	0.604	0.600	0.549	2.723	0.967	0.156	140	878	85	543	603	-0.778	200	343	227	376	54248	63868	1.551	7.038	0	0	0
4	17	5	""	"fcgr3"	17690	17960	130	6943	6921	1453	20	155	155	186	128	68	100	100	0	4639	4594	1031	22	77	77	90	67	74	100	100	0	1.488	1.498	1.505	1.505	1.247	1.505	0.942	146	882	92	11350	11283	0.573	6788	4562	6766	4517	1010478	670757	52.617	67.224	0	0	0
4	18	5	""	"fcgr3"	18130	17940	220	5261	4706	3045	64	142	142	185	155	83	99	94	0	3487	3027	2155	71	79	79	91	64	70	89	83	0	1.502	1.548	1.578	2.207	2.679	1.511	0.942	219	2791	0	8527	7512	0.587	5119	3408	4564	2948	1030650	662861	29.168	45.875	0	0	0
4	19	5	""	"fcgr3"	18500	17960	140	4774	4828	1800	37	129	129	161	115	71	100	100	0	3432	3585	1216	33	77	77	86	52	60	100	100	0	1.385	1.340	1.333	1.336	1.407	1.373	0.926	160	1104	95	8000	8207	0.470	4645	3355	4699	3508	772504	573545	40.583	67.288	0	0	0
4	20	5	""	"fcgr3"	18900	17960	140	6223	6289	1717	27	166	166	214	216	100	100	100	0	4298	4223	1310	31	84	84	104	82	78	100	100	0	1.437	1.479	1.494	1.503	1.289	1.472	0.936	164	1100	94	10271	10262	0.523	6057	4214	6123	4139	1031361	692602	28.125	50.232	0	0	0
4	1	6	""	"ccl20"	11300	18370	130	1085	1193	531	44	266	266	340	256	75	90	76	0	894	989	583	58	106	106	142	126	88	95	87	0	1.039	1.050	1.077	1.115	2.152	1.050	0.600	131	897	91	1607	1810	0.055	819	788	927	883	156233	129584	3.332	6.722	0	0	0
4	2	6	""	"ccl20"	11700	18370	120	1236	1228	506	41	267	267	321	221	68	95	81	0	920	1028	500	48	104	104	136	135	99	97	90	0	1.188	1.040	1.071	1.044	2.121	1.063	0.598	122	794	91	1785	1885	0.249	969	816	961	924	149808	125418	4.104	6.607	0	0	0
4	3	6	""	"ccl20"	12100	18370	130	1012	1098	501	45	274	274	340	276	81	89	62	0	882	947	514	54	105	105	144	159	110	92	85	0	0.950	0.979	1.025	0.968	2.276	1.085	0.574	127	897	90	1515	1666	-0.074	738	777	824	842	139432	120228	2.746	5.050	0	0	0
4	4	6	""	"ccl20"	12500	18370	130	1078	1318	1157	87	274	274	344	365	106	84	56	0	950	1035	632	61	108	108	154	192	124	90	79	0	0.955	1.126	1.004	1.108	2.192	1.821	0.539	128	900	95	1646	1971	-0.066	804	842	1044	927	168701	132482	2.668	4.589	0	0	0
4	5	6	""	"foxg1"	12890	18360	130	278	326	188	57	274	274	351	330	94	9	1	0	130	150	106	70	101	101	136	121	88	10	5	0	0.138	1.061	2.600	2.487	4.448	17.121	0.033	120	940	100	33	101	-2.857	4	29	52	49	39068	17977	-0.076	0.116	-100	0	1
4	6	6	""	"foxg1"	13290	18360	130	133	158	108	68	147	147	181	128	70	10	2	0	94	99	45	45	82	82	93	56	60	10	3	0	-1.167	0.647	1.512	1.590	3.933	9.201	0.023	120	940	100	-2	28	Error	-14	12	11	17	18937	11855	-0.180	0.107	-100	0	1
4	7	6	""	"foxg1"	13690	18360	130	141	160	90	56	146	146	183	140	76	10	0	0	94	101	44	43	79	79	91	62	68	11	3	0	-0.333	0.636	2.436	2.599	4.196	10.395	0.022	120	940	100	10	36	Error	-5	15	14	22	19207	12115	-0.164	0.161	-100	0	1
4	8	6	""	"foxg1"	14090	18360	130	127	141	80	56	142	142	164	105	64	10	1	0	88	92	37	40	77	77	87	66	75	8	1	0	-1.364	-0.067	1.904	1.838	6.426	13.259	0.007	120	940	100	-4	14	Error	-15	11	-1	15	16918	11006	-0.219	0.076	-100	0	1
4	9	6	""	"ccl3"	14490	18360	130	3968	3959	895	22	148	148	181	131	72	100	100	0	2971	2938	769	26	79	79	90	62	68	100	100	0	1.321	1.333	1.331	1.349	1.340	1.326	0.916	142	886	97	6712	6670	0.402	3820	2892	3811	2859	562181	417194	28.840	45.935	0	0	0
4	10	6	""	"ccl3"	14890	18360	130	4187	4175	960	22	149	149	174	113	64	100	100	0	3215	3187	900	28	78	78	89	66	74	100	100	0	1.287	1.295	1.316	1.321	1.323	1.280	0.928	145	883	98	7175	7135	0.364	4038	3137	4026	3109	605330	462043	35.407	46.939	0	0	0
4	11	6	""	"ccl3"	15290	18360	130	4079	3951	1023	25	147	147	180	133	73	100	100	0	2868	2817	907	32	77	77	87	62	71	100	100	0	1.409	1.388	1.390	1.429	1.352	1.370	0.908	156	864	97	6723	6544	0.495	3932	2791	3804	2740	616309	439420	28.353	44.032	0	0	0
4	12	6	""	"ccl3"	15690	18360	150	3758	3856	1056	27	157	157	187	122	65	100	100	0	2829	2794	962	34	79	79	91	59	64	100	99	0	1.309	1.362	1.327	1.424	1.488	1.336	0.915	173	1219	97	6351	6414	0.388	3601	2750	3699	2715	667160	483424	30.074	45.814	0	0	0
4	13	6	""	"fxyd2"	16100	18360	140	659	675	234	34	156	156	188	125	66	96	90	0	392	410	185	45	78	78	90	53	58	98	92	0	1.602	1.563	1.671	1.653	2.292	1.813	0.466	164	1100	93	817	851	0.680	503	314	519	332	110686	67312	3.896	6.038	0	0	0
4	14	6	""	"fxyd2"	16490	18360	150	676	734	280	38	159	159	191	128	67	97	89	0	358	400	187	46	79	79	93	81	87	93	78	0	1.853	1.791	1.870	1.912	2.333	2.031	0.425	165	1226	94	796	896	0.890	517	279	575	321	121067	65960	4.242	3.790	0	0	0
4	15	6	""	"fxyd2"	16900	18360	140	589	631	274	43	175	175	230	208	90	86	48	0	351	378	199	52	80	80	99	153	154	75	39	0	1.528	1.530	1.561	1.598	2.556	1.289	0.304	168	1091	84	685	754	0.612	414	271	456	298	105987	63502	1.928	1.824	-100	0	1
4	16	6	""	"fxyd2"	17290	18360	140	693	677	253	37	170	170	208	162	77	92	76	0	344	388	180	46	79	79	92	74	80	96	85	0	1.974	1.641	1.654	1.606	2.451	2.025	0.424	163	1097	87	788	816	0.981	523	265	507	309	110411	63223	2.895	4.000	0	0	0
4	17	6	""	"krt1-13"	17690	18380	110	414	435	204	46	149	149	191	144	75	81	41	0	303	320	160	50	79	79	91	63	69	86	73	0	1.183	1.187	1.105	1.120	2.288	1.946	0.195	60	631	37	489	527	0.242	265	224	286	241	26074	19176	1.694	3.635	-100	0	1
4	18	6	""	"krt1-13"	18110	18360	170	477	516	249	48	159	159	201	155	77	78	51	0	180	239	211	88	83	83	99	80	80	53	36	0	3.278	2.288	2.660	3.078	4.213	2.980	0.171	163	1565	0	415	513	1.713	318	97	357	156	84102	38987	2.032	1.750	-100	0	1
4	19	6	""	"krt1-13"	18480	18390	90	439	466	183	39	131	131	156	97	62	86	77	0	322	365	212	58	78	78	92	59	64	93	77	0	1.262	1.167	1.226	1.210	2.402	1.148	0.372	45	378	52	552	622	0.336	308	244	335	287	20973	16435	3.196	4.627	0	0	0
4	20	6	""	"krt1-13"	18910	18360	130	537	574	290	50	192	192	288	384	133	43	8	0	334	371	268	72	93	93	170	531	312	9	2	0	1.432	1.374	1.435	1.368	3.377	0.883	0.146	87	916	27	586	660	0.518	345	241	382	278	49977	32301	0.745	0.379	-100	0	1
4	1	7	""	"slc2a1"	11290	18770	130	278	339	230	67	193	193	264	279	105	20	10	0	125	166	120	72	92	92	127	211	166	10	2	0	2.576	1.973	2.286	2.245	4.391	3.016	0.364	120	940	100	118	220	1.365	85	33	146	74	40719	19903	0.269	0.185	-100	0	1
4	2	7	""	"slc2a1"	11690	18770	130	259	309	192	62	204	204	267	264	98	18	3	0	128	163	129	79	93	93	137	232	169	8	2	0	1.571	1.500	1.914	1.748	5.207	1.796	0.261	120	940	100	90	175	0.652	55	35	105	70	37046	19575	0.159	0.112	-100	0	1
4	3	7	""	"slc2a1"	12090	18770	130	308	385	289	75	238	238	351	954	271	0	0	0	137	178	184	103	103	103	168	602	358	2	0	0	2.059	1.960	2.113	2.201	4.279	1.824	0.933	120	940	100	104	222	1.042	70	34	147	75	46182	21403	0.036	0.017	-100	0	1
4	4	7	""	"slc2a1"	12490	18770	130	307	386	273	70	204	204	253	186	73	33	17	0	148	182	124	68	92	92	119	117	98	28	6	0	1.839	2.022	1.864	1.778	4.960	2.239	0.214	120	940	100	159	272	0.879	103	56	182	90	46309	21851	0.715	0.538	-100	0	1
4	5	7	""	"mmp12"	12900	18770	130	661	697	298	42	234	234	295	226	76	80	45	0	239	287	216	75	94	94	127	135	106	54	19	0	2.945	2.399	3.099	2.776	3.329	2.974	0.191	98	874	33	572	656	1.558	427	145	463	193	68309	28154	1.779	1.185	-100	0	1
4	6	7	""	"mmp12"	13290	18770	120	516	560	218	38	140	140	174	134	77	94	71	0	184	218	122	55	81	81	95	123	129	38	18	0	3.650	3.066	3.509	3.877	3.371	4.759	0.195	115	797	92	479	557	1.868	376	103	420	137	64447	25113	2.881	1.000	-100	0	1
4	7	7	""	"mmp12"	13700	18770	130	499	507	213	42	133	133	158	102	64	91	76	0	182	208	118	56	78	78	89	59	66	70	43	0	3.519	2.877	3.371	3.281	3.399	4.118	0.226	134	893	93	470	504	1.815	366	104	374	130	67887	27808	3.422	2.017	-100	0	1
4	8	7	""	"mmp12"	14100	18770	130	482	506	229	45	139	139	158	107	67	95	73	0	169	205	117	57	77	77	84	44	52	76	50	0	3.728	2.867	3.206	3.546	3.257	4.726	0.195	138	886	95	435	495	1.898	343	92	367	128	69871	28273	3.252	2.750	0	0	0
4	9	7	""	"sp8"	14500	18760	110	1267	1300	433	33	137	137	175	139	79	100	99	0	3318	3240	920	28	75	75	83	46	55	100	100	0	0.348	0.367	0.363	0.357	1.391	0.354	0.847	101	601	83	4373	4328	-1.523	1130	3243	1163	3165	131320	327277	8.094	68.630	0	0	0
4	10	7	""	"sp8"	14900	18760	110	1320	1343	422	31	160	160	194	132	68	99	99	0	3131	3087	1016	32	79	79	95	91	95	100	100	0	0.380	0.393	0.396	0.400	1.628	0.368	0.809	110	586	84	4212	4191	-1.396	1160	3052	1183	3008	147766	339531	8.705	32.879	0	0	0
4	11	7	""	"sp8"	15300	18760	120	1310	1338	505	37	157	157	191	133	69	100	98	0	3189	3141	794	25	77	77	91	86	94	100	100	0	0.371	0.385	0.378	0.359	1.495	0.384	0.819	111	805	91	4265	4245	-1.431	1153	3112	1181	3064	148528	348621	8.624	35.465	0	0	0
4	12	7	""	"sp8"	15700	18760	130	1149	1174	490	41	177	177	216	174	80	96	89	0	2859	2904	1096	37	79	79	92	60	65	100	100	0	0.350	0.353	0.347	0.334	1.514	0.343	0.801	128	898	94	3752	3822	-1.515	972	2780	997	2825	150264	371649	5.506	46.867	0	0	0
4	13	7	""	"tnf"	16100	18780	110	1473	1518	833	54	159	159	192	157	81	97	92	0	904	945	578	61	81	81	97	71	73	94	93	0	1.597	1.573	1.520	1.661	2.370	1.605	0.778	105	583	72	2137	2223	0.675	1314	823	1359	864	159439	99246	8.446	11.944	0	0	0
4	14	7	""	"tnf"	16510	18780	110	1378	1443	803	55	146	146	178	119	66	98	93	0	979	962	516	53	79	79	91	55	60	97	96	0	1.369	1.469	1.446	1.419	1.849	1.562	0.786	100	598	86	2132	2180	0.453	1232	900	1297	883	144346	96235	10.630	15.836	0	0	0
4	15	7	""	"tnf"	16890	18780	130	1218	1286	775	60	172	172	207	139	67	94	88	0	679	837	608	72	81	81	94	68	72	94	85	0	1.749	1.474	1.501	1.631	2.555	1.468	0.746	119	874	17	1644	1870	0.807	1046	598	1114	756	153013	99544	7.763	10.926	0	0	0
4	16	7	""	"tnf"	17300	18770	120	1150	1355	791	58	161	161	191	126	65	98	97	0	800	890	498	55	79	79	91	57	62	99	97	0	1.372	1.472	1.439	1.465	1.953	1.604	0.756	103	813	82	1710	2005	0.456	989	721	1194	811	139569	91694	9.238	14.018	0	0	0
4	17	7	""	"nos"	17710	18750	130	302	343	182	53	140	140	183	142	77	50	21	0	241	255	109	42	80	80	94	64	68	84	68	0	1.006	1.160	0.949	1.046	3.277	4.380	0.056	32	947	46	323	378	0.009	162	161	203	175	10972	8144	1.127	2.516	-100	0	1
4	18	7	""	"nos"	18120	18780	160	436	490	255	52	168	168	214	188	87	71	31	0	182	249	204	81	84	84	103	175	169	24	15	0	2.735	1.952	2.749	2.366	4.365	7.809	0.032	45	1569	0	366	487	1.452	268	98	322	165	22052	11224	1.468	0.834	-100	0	1
4	19	7	""	"nos"	18510	18820	60	299	346	106	30	160	160	188	117	62	63	36	0	258	266	126	47	92	92	115	73	63	63	63	0	0.837	1.069	0.911	1.163	3.625	12.756	0.010	11	178	52	305	360	-0.257	139	166	186	174	3804	2925	1.350	2.068	-100	0	1
4	20	7	""	"nos"	18910	18750	120	326	387	202	52	186	186	229	171	74	44	18	0	307	303	138	45	91	91	125	182	145	59	14	0	0.648	0.948	0.973	0.859	4.637	1.017	0.271	27	856	0	356	413	-0.626	140	216	201	212	10461	8173	0.924	0.978	-100	0	1
4	1	8	""	"ifnar2c_1"	11300	19180	120	1879	1889	516	27	308	308	366	235	64	99	99	0	1249	1312	435	33	114	114	155	170	109	98	98	0	1.384	1.320	1.314	1.336	1.470	1.331	0.752	120	796	85	2706	2779	0.469	1571	1135	1581	1198	226703	157390	6.481	6.806	0	0	0
4	2	8	""	"ifnar2c_1"	11700	19180	120	1854	1975	762	38	299	299	371	254	68	100	96	0	1327	1446	1042	72	119	119	169	163	96	99	98	0	1.287	1.263	1.330	1.315	1.588	1.048	0.633	128	775	86	2763	3003	0.364	1555	1208	1676	1327	252749	185138	6.315	7.834	0	0	0
4	3	8	""	"ifnar2c_1"	12090	19170	110	1841	1877	494	26	290	290	339	219	64	100	100	0	1309	1328	414	31	113	113	159	141	88	100	99	0	1.297	1.306	1.325	1.314	1.434	1.335	0.766	119	585	89	2747	2802	0.375	1551	1196	1587	1215	223418	158086	7.023	8.291	0	0	0
4	4	8	""	"ifnar2c_1"	12490	19170	110	1931	1982	600	30	269	269	335	299	89	100	97	0	1192	1267	423	33	105	105	153	342	223	100	86	0	1.529	1.474	1.461	1.479	1.500	1.314	0.706	116	588	94	2749	2875	0.613	1662	1087	1713	1162	229956	147024	5.508	3.257	0	0	0
4	5	8	""	"pxmp3"	12890	19180	110	749	1064	1520	142	295	295	367	262	71	84	45	0	473	591	414	70	114	114	208	1271	611	2	1	0	1.265	1.612	1.194	1.230	2.680	4.627	0.262	73	604	58	813	1246	0.339	454	359	769	477	77658	43109	2.660	0.301	-100	0	1
4	6	8	""	"pxmp3"	13290	19170	120	600	607	218	35	163	163	223	214	95	83	51	0	452	486	193	39	86	86	105	106	100	97	86	0	1.194	1.110	1.017	1.091	2.267	1.379	0.395	114	794	89	803	844	0.256	437	366	444	400	69241	55416	1.794	3.594	0	0	0
4	7	8	""	"pxmp3"	13700	19170	130	550	557	208	37	129	129	157	134	85	94	76	0	435	459	191	41	80	80	93	116	124	93	76	0	1.186	1.129	1.063	1.171	2.413	0.953	0.417	130	898	95	776	807	0.246	421	355	428	379	72410	59717	2.985	3.155	0	0	0
4	8	8	""	"pxmp3"	14100	19170	130	486	512	214	41	127	127	148	99	66	93	77	0	412	431	189	43	76	76	83	40	48	97	93	0	1.068	1.085	1.095	1.045	2.395	1.191	0.458	135	886	84	695	740	0.095	359	336	385	355	69114	58206	3.677	8.700	0	0	0
4	9	8	""	"l-myc"	14500	19170	130	15144	14647	3524	24	139	139	166	111	66	100	100	0	6638	6540	1849	28	74	74	83	50	60	100	100	0	2.286	2.244	2.309	2.304	1.333	2.250	0.944	146	878	95	21569	20974	1.193	15005	6564	14508	6466	2138530	954883	130.459	129.140	0	0	0
4	10	8	""	"l-myc"	14900	19160	130	14824	14834	3678	24	138	138	166	113	68	100	100	0	6872	6749	1823	27	76	76	86	48	55	100	100	0	2.161	2.202	2.259	2.214	1.259	2.219	0.947	148	876	91	21482	21369	1.112	14686	6796	14696	6673	2195441	998897	129.805	138.813	0	0	0
4	11	8	""	"l-myc"	15300	19170	140	14794	14446	3878	26	153	153	185	131	70	100	100	0	6527	6398	1910	29	79	79	88	51	57	100	100	0	2.271	2.262	2.281	2.323	1.343	2.270	0.953	156	1108	97	21089	20612	1.183	14641	6448	14293	6319	2253555	998030	108.863	123.725	0	0	0
4	12	8	""	"l-myc"	15700	19170	140	14489	14315	3663	25	150	150	174	130	74	100	100	0	6437	6349	1902	29	79	79	88	50	56	100	100	0	2.255	2.259	2.236	2.359	1.438	2.258	0.952	160	1108	97	20697	20435	1.173	14339	6358	14165	6270	2290426	1015789	108.777	125.220	0	0	0
4	13	8	""	"spry4"	16100	19170	130	442	443	200	45	143	143	165	105	63	84	62	0	270	304	156	51	77	77	86	49	56	91	78	0	1.549	1.322	1.432	1.463	3.080	1.658	0.314	119	908	78	492	527	0.631	299	193	300	227	52765	36130	2.648	4.449	0	0	0
4	14	8	""	"spry4"	16500	19160	120	384	427	220	51	144	144	173	108	62	83	57	0	269	299	178	59	78	78	88	63	71	85	63	0	1.257	1.281	1.285	1.436	3.521	1.997	0.165	119	793	91	431	504	0.330	240	191	283	221	50830	35622	2.352	3.349	0	0	0
4	15	8	""	"spry4"	16900	19160	130	359	393	217	55	149	149	178	117	65	70	43	0	243	255	139	54	77	77	89	61	68	77	58	0	1.265	1.371	1.632	1.542	4.255	3.267	0.099	134	888	88	376	422	0.339	210	166	244	178	52700	34193	1.838	2.721	-100	0	1
4	16	8	""	"spry4"	17300	19160	130	441	487	227	46	163	163	203	160	78	74	43	0	322	325	165	50	81	81	98	135	137	71	41	0	1.154	1.328	1.217	1.232	3.609	3.008	0.126	81	901	65	519	568	0.207	278	241	324	244	39437	26344	1.775	1.681	-100	0	1
4	17	8	""	"mmp9"	17710	19160	190	507	539	233	43	150	150	188	143	76	88	60	0	398	417	220	52	80	80	95	97	102	82	70	0	1.123	1.154	1.090	1.231	3.097	1.539	0.313	177	2113	0	675	726	0.167	357	318	389	337	95388	73846	2.455	3.320	0	0	0
4	18	8	""	"mmp9"	18100	19160	130	564	600	231	38	159	159	201	156	77	92	66	0	476	503	242	48	84	84	106	119	112	90	75	0	1.033	1.053	1.024	1.107	2.349	0.984	0.513	144	878	91	797	860	0.047	405	392	441	419	86338	72503	2.558	3.336	0	0	0
4	19	8	""	"mmp9"	18500	19160	140	519	539	220	40	137	137	163	115	70	94	77	0	478	519	233	44	81	81	94	74	78	100	96	0	0.962	0.918	0.917	0.892	1.899	0.938	0.527	137	1128	92	779	840	-0.056	382	397	402	438	73826	71061	3.270	5.743	0	0	0
4	20	8	""	"mmp9"	18900	19160	120	542	577	258	44	166	166	203	169	83	83	51	0	535	559	252	45	85	85	111	186	167	90	63	0	0.836	0.867	0.871	0.833	1.991	0.929	0.560	149	755	89	826	885	-0.258	376	450	411	474	86031	83328	2.213	2.409	0	0	0
4	1	9	""	"vegfb"	11300	19580	120	6962	6964	1967	28	296	296	370	261	70	100	100	0	5493	5777	2030	35	113	113	160	201	125	100	100	0	1.239	1.177	1.161	1.214	1.357	1.146	0.923	126	790	93	12046	12332	0.309	6666	5380	6668	5664	877524	727905	25.264	27.945	0	0	0
4	2	9	""	"vegfb"	11700	19580	120	6442	6622	1926	29	283	283	351	379	107	100	100	0	5633	5499	1954	35	118	118	163	157	96	100	100	0	1.117	1.178	1.160	1.218	1.445	1.154	0.902	124	792	94	11674	11720	0.160	6159	5515	6339	5381	821167	681822	16.546	33.987	0	0	0
4	3	9	""	"vegfb"	12100	19580	120	6583	6603	1935	29	344	344	421	371	88	100	100	0	5315	5532	2057	37	124	124	191	361	189	100	99	0	1.202	1.157	1.161	1.199	1.410	1.125	0.924	122	794	95	11430	11667	0.265	6239	5191	6259	5408	805510	674913	16.663	14.795	0	0	0
4	4	9	""	"vegfb"	12490	19570	110	6499	6717	1861	27	315	315	376	234	62	100	100	0	5538	5540	1622	29	122	122	165	159	96	100	100	0	1.142	1.182	1.170	1.186	1.229	1.175	0.945	119	585	87	11600	11820	0.192	6184	5416	6402	5418	799380	659303	27.098	33.805	0	0	0
4	5	9	""	"p4hb"	12890	19570	110	5145	5128	1373	26	350	350	423	306	72	100	100	0	1596	1665	583	35	127	127	174	190	109	99	99	0	3.264	3.107	3.191	3.227	1.457	3.173	0.863	110	594	97	6264	6316	1.707	4795	1469	4778	1538	564079	183142	15.376	7.847	0	0	0
4	6	9	""	"p4hb"	13300	19570	120	5070	5102	1293	25	281	281	355	266	74	100	100	0	1561	1612	518	32	108	108	142	136	95	99	99	0	3.296	3.205	3.302	3.305	1.460	3.309	0.854	120	796	90	6242	6325	1.721	4789	1453	4821	1504	612215	193453	17.846	10.809	0	0	0
4	7	9	""	"p4hb"	13700	19570	130	5305	5264	1341	25	143	143	185	143	77	100	100	0	1674	1686	542	32	79	79	95	65	68	100	99	0	3.236	3.187	3.286	3.298	1.426	3.255	0.885	138	886	90	6757	6728	1.694	5162	1595	5121	1607	726470	232620	35.517	24.477	0	0	0
4	8	9	""	"p4hb"	14100	19570	130	5418	5233	1479	28	136	136	179	226	126	100	100	0	1701	1648	554	33	76	76	111	308	277	97	93	0	3.250	3.242	3.280	3.360	1.468	3.329	0.880	143	881	90	6907	6669	1.700	5282	1625	5097	1572	748372	235606	22.363	4.990	0	0	0
4	9	9	""	"il15"	14500	19570	120	1603	1646	446	27	140	140	166	112	67	100	100	0	633	653	243	37	79	79	90	68	75	98	98	0	2.641	2.624	2.726	2.821	1.789	2.840	0.669	122	794	93	2017	2080	1.401	1463	554	1506	574	200859	79626	13.214	8.279	0	0	0
4	10	9	""	"il15"	14900	19570	130	1695	1654	419	25	149	149	180	128	71	100	100	0	605	609	233	38	79	79	91	79	86	99	93	0	2.939	2.840	2.922	3.080	1.746	2.977	0.733	130	898	93	2072	2035	1.555	1546	526	1505	530	215003	79189	11.516	6.557	0	0	0
4	11	9	""	"il15"	15300	19570	140	1533	1546	421	27	155	155	187	138	73	100	100	0	557	608	252	41	80	80	91	57	62	98	97	0	2.889	2.634	2.804	2.824	1.702	2.732	0.721	142	1126	94	1855	1919	1.531	1378	477	1391	528	219529	86300	9.848	9.070	0	0	0
4	12	9	""	"il15"	15700	19570	140	1517	1515	445	29	151	151	186	137	73	100	100	0	544	574	264	45	77	77	85	49	57	98	96	0	2.925	2.744	2.911	3.067	1.910	2.887	0.664	150	1118	94	1833	1861	1.548	1366	467	1364	497	227209	86168	9.701	9.980	0	0	0
4	13	9	""	"rbms2"	16100	19570	130	464	577	840	145	150	150	176	113	64	89	65	0	350	382	251	65	78	78	89	55	61	87	77	0	1.154	1.405	1.073	1.327	3.244	5.045	0.194	141	865	73	586	731	0.207	314	272	427	304	81392	53799	3.549	5.327	0	0	0
4	14	9	""	"rbms2"	16500	19570	130	515	568	281	49	156	156	188	134	71	89	65	0	440	467	284	60	78	78	94	127	135	80	63	0	0.992	1.059	1.243	1.272	2.936	0.928	0.371	117	911	93	721	801	-0.012	359	362	412	389	66457	54581	2.836	2.937	0	0	0
4	15	9	""	"rbms2"	16900	19560	130	456	483	232	48	145	145	175	128	73	84	55	0	360	394	218	55	78	78	89	55	61	91	85	0	1.103	1.070	1.020	1.014	3.048	1.409	0.350	137	889	86	593	654	0.141	311	282	338	316	66198	53910	2.406	5.545	0	0	0
4	16	9	""	"rbms2"	17300	19560	130	423	458	243	53	153	153	186	140	75	70	47	0	320	396	275	69	77	77	89	56	62	87	75	0	1.111	0.956	1.180	1.126	3.354	1.038	0.287	133	890	93	513	624	0.152	270	243	305	319	60849	52664	1.943	5.482	-100	0	1
4	17	9	""	"mcl1"	17700	19560	150	28461	27475	6463	23	157	157	200	161	80	100	100	0	12728	12347	3086	24	82	82	93	61	65	100	100	0	2.238	2.227	2.222	2.251	1.233	2.232	0.975	174	1218	92	40950	39583	1.162	28304	12646	27318	12265	4780736	2148448	169.410	200.885	0	0	0
4	18	9	""	"mcl1"	18100	19560	140	28041	27496	5559	20	126	126	164	166	101	100	100	0	12714	12430	2753	22	76	76	109	698	640	100	100	0	2.209	2.215	2.235	2.234	1.190	2.217	0.973	168	1100	93	40553	39724	1.143	27915	12638	27370	12354	4619323	2088234	164.651	17.652	0	0	0
4	19	9	""	"mcl1"	18500	19560	140	28100	27192	6546	24	137	137	164	109	66	100	100	0	12477	12320	3252	26	81	81	92	55	59	100	100	0	2.256	2.211	2.221	2.224	1.172	2.206	0.977	175	1089	95	40359	39294	1.174	27963	12396	27055	12239	4758559	2156032	247.963	222.327	0	0	0
4	20	9	""	"mcl1"	18890	19560	140	27077	26664	6912	25	161	161	199	142	71	100	100	0	11965	11835	3447	29	87	87	102	72	70	100	100	0	2.266	2.256	2.261	2.287	1.225	2.248	0.970	175	1089	96	38794	38251	1.180	26916	11878	26503	11748	4666226	2071077	186.373	162.958	0	0	0
4	1	10	""	"sp6"	11290	19970	110	6278	6291	1490	23	281	281	333	220	66	100	100	0	3690	3723	1007	27	106	106	145	148	102	100	100	0	1.673	1.662	1.705	1.678	1.254	1.671	0.926	119	585	87	9581	9627	0.742	5997	3584	6010	3617	748644	443032	27.082	24.176	0	0	0
4	2	10	""	"sp6"	11700	19970	120	6260	5661	2436	43	281	281	340	279	82	100	100	0	3548	3293	1571	47	104	104	146	158	108	100	100	0	1.736	1.687	1.645	1.734	1.382	1.678	0.930	122	794	86	9423	8569	0.796	5979	3444	5380	3189	690650	401781	19.072	19.918	0	0	0
4	3	10	""	"sp6"	12100	19970	120	6331	6192	1540	24	306	306	381	287	75	100	100	0	3724	3569	1016	28	117	117	158	168	106	100	100	0	1.670	1.705	1.721	1.725	1.338	1.719	0.903	121	795	88	9632	9338	0.740	6025	3607	5886	3452	749284	431864	20.247	20.304	0	0	0
4	4	10	""	"sp6"	12500	19970	120	6212	6212	1789	28	293	293	357	257	71	100	100	0	3545	3568	1091	30	111	111	160	345	215	100	100	0	1.724	1.712	1.688	1.708	1.309	1.758	0.903	123	793	92	9353	9376	0.786	5919	3434	5919	3457	764024	438913	22.782	9.878	0	0	0
4	5	10	""	"tcof1"	12900	19970	120	989	1234	685	55	309	309	372	296	79	89	59	0	1075	1185	712	60	113	113	160	227	141	94	82	0	0.707	0.863	0.801	0.818	2.134	0.769	0.548	121	795	94	1642	1997	-0.500	680	962	925	1072	149344	143330	2.912	4.515	0	0	0
4	6	10	""	"tcof1"	13300	19970	130	991	1116	581	52	319	319	382	249	65	86	67	0	976	1062	677	63	110	110	148	128	86	95	89	0	0.776	0.837	0.790	0.833	2.234	0.877	0.578	123	900	90	1538	1749	-0.366	672	866	797	952	137262	130679	2.948	7.141	0	0	0
4	7	10	""	"tcof1"	13700	19970	120	882	959	450	46	244	244	293	193	65	90	75	0	881	1023	560	54	97	97	125	95	76	100	97	0	0.814	0.772	0.737	0.734	1.991	0.778	0.624	118	798	93	1422	1641	-0.297	638	784	715	926	113155	120706	3.451	9.453	0	0	0
4	8	10	""	"tcof1"	14100	19970	140	749	902	564	62	168	168	229	196	85	92	69	0	894	1043	685	65	78	78	95	69	72	97	96	0	0.712	0.761	0.777	0.718	1.926	0.789	0.689	145	1120	91	1397	1699	-0.490	581	816	734	965	130779	151194	3.434	13.739	0	0	0
4	9	10	""	"mut"	14500	19970	130	385	421	176	41	132	132	162	114	70	82	57	0	384	400	172	43	77	77	84	47	55	95	92	0	0.824	0.895	0.791	0.872	2.588	1.182	0.269	119	906	90	560	612	-0.279	253	307	289	323	50053	47653	2.272	6.723	0	0	0
4	10	10	""	"mut"	14900	19970	130	411	428	175	40	159	159	193	142	73	72	40	0	349	384	177	46	80	80	90	52	57	93	90	0	0.937	0.885	0.908	0.915	3.176	1.195	0.212	125	897	90	521	573	-0.094	252	269	269	304	53552	47962	1.655	5.654	-100	0	1
4	11	10	""	"mut"	15300	19970	130	327	385	181	47	164	164	187	115	61	70	37	0	315	355	176	49	79	79	87	42	48	96	92	0	0.691	0.801	0.711	0.778	3.476	1.321	0.127	127	896	91	399	497	-0.533	163	236	221	276	48866	45118	1.722	6.381	-100	0	1
4	12	10	""	"mut"	15700	19970	130	387	419	167	39	149	149	180	118	65	84	50	0	310	333	141	42	79	79	89	47	52	94	90	0	1.030	1.063	1.053	1.118	3.144	1.610	0.188	135	888	81	469	524	0.043	238	231	270	254	56544	44963	2.025	5.191	0	0	0
4	13	10	""	"zyx"	16100	19960	130	2120	2092	615	29	161	161	187	122	65	100	100	0	1540	1539	578	37	78	78	88	52	59	100	100	0	1.340	1.322	1.328	1.364	1.508	1.305	0.840	140	888	97	3421	3392	0.422	1959	1462	1931	1461	292922	215443	15.615	27.904	0	0	0
4	14	10	""	"zyx"	16500	19960	130	2043	2014	526	26	151	151	180	118	65	100	100	0	1425	1466	499	34	77	77	86	48	55	100	100	0	1.404	1.341	1.363	1.379	1.417	1.326	0.855	137	887	94	3240	3252	0.490	1892	1348	1863	1389	275914	200860	15.542	28.750	0	0	0
4	15	10	""	"zyx"	16900	19960	140	2036	2120	697	32	149	149	184	119	64	100	100	0	1434	1442	552	38	78	78	88	56	63	100	100	0	1.392	1.445	1.461	1.483	1.467	1.442	0.859	147	1117	90	3243	3335	0.477	1887	1356	1971	1364	311662	211910	16.269	24.179	0	0	0
4	16	10	""	"zyx"	17300	19970	130	1892	1899	558	29	164	164	206	152	73	100	100	0	1290	1288	454	35	81	81	94	71	75	100	100	0	1.429	1.437	1.432	1.464	1.440	1.429	0.856	149	875	96	2937	2942	0.515	1728	1209	1735	1207	282958	191854	11.138	16.817	0	0	0
4	17	10	""	"buffer"	17700	19960	130	159	182	110	60	171	171	202	133	65	13	2	0	79	89	45	50	83	83	94	57	60	9	3	0	3.000	1.833	3.955	3.096	3.587	10.937	0.019	120	940	100	-16	17	1.585	-12	-4	11	6	21879	10658	-0.150	-0.088	-100	0	1
4	18	10	""	"buffer"	18100	19960	130	140	163	91	55	138	138	178	128	71	13	3	0	73	82	38	46	78	78	88	53	60	9	1	0	-0.400	6.250	2.481	2.916	3.118	5.565	0.058	120	940	100	-3	29	Error	2	-5	25	4	19594	9896	-0.117	-0.113	-100	0	1
4	19	10	""	"buffer"	18500	19960	130	132	152	87	57	128	128	156	120	76	11	4	0	79	88	46	52	80	80	90	61	67	5	2	0	-4.000	3.000	2.290	2.481	4.230	16.901	0.010	120	940	100	3	32	Error	4	-1	24	8	18244	10533	-0.033	-0.033	-100	0	1
4	20	10	""	"buffer"	18900	19960	130	160	181	103	56	156	156	186	121	65	12	1	0	91	111	91	81	83	83	102	109	106	8	4	0	0.500	0.893	2.097	1.926	4.485	0.334	0.028	120	940	100	12	53	-1.000	4	8	25	28	21682	13317	-0.041	0.083	-100	0	1
4	1	11	""	"sp3"	11300	20380	120	2042	2074	549	26	249	249	309	236	76	100	100	0	3910	3823	907	23	97	97	123	93	75	100	100	0	0.470	0.490	0.483	0.485	1.346	0.480	0.858	121	795	95	5606	5551	-1.089	1793	3813	1825	3726	250972	462605	7.479	39.785	0	0	0
4	2	11	""	"sp3"	11690	20370	110	2055	2067	540	26	277	277	349	316	90	100	98	0	3872	3822	945	24	106	106	151	198	131	100	100	0	0.472	0.482	0.491	0.474	1.323	0.465	0.852	120	584	95	5544	5506	-1.083	1778	3766	1790	3716	248003	458618	5.437	18.540	0	0	0
4	3	11	""	"sp3"	12100	20370	120	2177	2162	561	25	279	279	333	215	64	100	99	0	3809	3757	940	25	108	108	151	155	102	100	100	0	0.513	0.516	0.502	0.511	1.400	0.500	0.870	125	791	91	5599	5532	-0.963	1898	3701	1883	3649	270276	469595	8.507	23.265	0	0	0
4	4	11	""	"sp3"	12500	20370	120	2161	2174	640	29	279	279	339	259	76	99	98	0	3803	3926	976	24	106	106	144	154	106	100	100	0	0.509	0.496	0.489	0.480	1.376	0.487	0.877	124	792	90	5579	5715	-0.974	1882	3697	1895	3820	269530	486883	7.085	24.558	0	0	0
4	5	11	""	"plxn1"	12900	20380	130	1423	1473	477	32	232	232	286	219	76	100	97	0	977	998	341	34	100	100	140	142	101	100	97	0	1.358	1.382	1.385	1.375	1.589	1.482	0.728	135	889	93	2068	2139	0.441	1191	877	1241	898	198831	134729	5.420	6.042	0	0	0
4	6	11	""	"plxn1"	13300	20370	130	1305	1340	411	30	190	190	259	227	87	100	97	0	949	1000	335	33	92	92	120	122	101	100	99	0	1.301	1.267	1.259	1.277	1.655	1.353	0.681	145	879	91	1972	2058	0.380	1115	857	1150	908	194236	145013	4.762	7.213	0	0	0
4	7	11	""	"plxn1"	13700	20370	130	1368	1368	452	33	224	224	285	221	77	100	94	0	879	951	361	37	91	91	113	82	72	100	98	0	1.452	1.330	1.336	1.341	1.729	1.445	0.646	142	882	91	1932	2004	0.538	1144	788	1144	860	194287	135091	4.900	10.220	0	0	0
4	8	11	""	"plxn1"	14110	20370	170	1107	1105	602	54	205	205	275	238	86	89	72	0	636	681	487	71	85	85	108	102	94	76	72	0	1.637	1.510	1.540	1.984	2.851	1.587	0.573	221	1537	62	1453	1496	0.711	902	551	900	596	244107	150409	3.487	5.618	0	0	0
4	9	11	""	"mid1"	14500	20370	140	3018	3085	736	23	139	139	169	126	74	100	100	0	1943	1939	549	28	76	76	86	61	70	100	100	0	1.542	1.581	1.573	1.610	1.381	1.603	0.878	144	1124	94	4746	4809	0.625	2879	1867	2946	1863	444208	279175	23.143	30.377	0	0	0
4	10	11	""	"mid1"	14900	20370	140	2951	3002	723	24	161	161	197	141	71	100	100	0	1848	1920	634	33	82	82	94	53	56	100	100	0	1.580	1.546	1.544	1.597	1.488	1.543	0.857	144	1124	94	4556	4679	0.660	2790	1766	2841	1838	432261	276454	19.894	34.453	0	0	0
4	11	11	""	"mid1"	15300	20370	140	2911	2953	792	26	178	178	218	147	67	100	100	0	1949	1971	642	32	81	81	89	46	51	100	100	0	1.463	1.468	1.421	1.511	1.514	1.480	0.830	155	1113	96	4601	4665	0.549	2733	1868	2775	1890	457724	305486	18.605	40.913	0	0	0
4	12	11	""	"mid1"	15700	20370	140	2948	2990	812	27	161	161	197	167	84	100	100	0	1924	1925	685	35	77	77	89	53	59	100	99	0	1.509	1.531	1.533	1.600	1.535	1.520	0.861	159	1109	96	4634	4677	0.594	2787	1847	2829	1848	475340	306001	16.725	34.642	0	0	0
4	13	11	""	"empty"	16100	20360	130	151	188	136	72	155	155	188	134	71	13	5	0	79	107	140	130	78	78	93	160	172	4	1	0	-4.000	1.138	3.322	3.227	5.144	4.984	0.028	120	940	100	-3	62	Error	-4	1	33	29	22593	12826	0.000	0.088	-100	0	1
4	14	11	""	"empty"	16500	20360	130	154	180	118	65	149	149	176	117	66	16	4	0	85	97	67	69	76	76	85	54	63	12	5	0	0.556	1.476	3.310	2.759	4.260	9.984	0.017	120	940	100	14	52	-0.847	5	9	31	21	21653	11617	0.034	0.222	-100	0	1
4	15	11	""	"empty"	16900	20360	130	166	219	153	69	155	155	194	199	102	14	3	0	79	96	79	82	77	77	103	448	434	0	0	0	5.500	3.368	2.857	2.659	4.296	0.343	0.648	120	940	100	13	83	2.459	11	2	64	19	26226	11502	0.126	-0.016	-100	0	1
4	16	11	""	"empty"	17300	20360	130	165	189	102	53	149	149	184	129	70	16	5	0	81	91	42	46	79	79	91	66	72	8	1	0	8.000	3.333	3.000	3.129	5.033	8.758	0.007	120	940	100	18	52	3.000	16	2	40	12	22630	10871	0.039	0.000	-100	0	1
4	17	11	""	"sp5"	17690	20360	120	5470	5414	1903	35	155	155	190	129	67	100	100	0	3105	3128	1184	37	77	77	86	60	69	100	100	0	1.755	1.724	1.687	1.733	1.366	1.731	0.924	137	767	88	8343	8310	0.811	5315	3028	5259	3051	741696	428591	40.496	50.700	0	0	0
4	18	11	""	"sp5"	18100	20360	140	5222	4815	2108	43	143	143	185	161	87	100	100	0	2981	2906	1436	49	79	79	90	55	61	100	99	0	1.750	1.653	1.681	1.741	1.512	1.631	0.915	154	1114	94	7981	7499	0.807	5079	2902	4672	2827	741440	447570	28.758	51.200	0	0	0
4	19	11	""	"sp5"	18500	20360	130	3410	3779	1890	50	124	124	149	98	65	100	100	0	2313	2391	1211	50	79	79	91	93	102	99	99	0	1.471	1.581	1.603	1.630	1.482	1.597	0.925	149	875	89	5520	5967	0.557	3286	2234	3655	2312	563042	356193	37.041	24.731	0	0	0
4	20	11	""	"sp5"	18900	20360	140	4115	4427	2617	59	150	150	174	112	64	100	100	0	2384	2567	1456	56	82	82	95	68	71	100	99	0	1.722	1.721	1.665	1.722	1.603	1.784	0.915	159	1109	91	6267	6762	0.784	3965	2302	4277	2485	703824	408075	37.973	36.353	0	0	0
5	1	1	""	"sp4"	2270	23350	150	2092	2117	527	24	148	148	188	162	86	100	100	0	740	766	271	35	79	79	133	343	257	89	47	0	2.941	2.866	3.014	3.031	1.579	2.932	0.717	185	1199	92	2605	2656	1.556	1944	661	1969	687	391661	141722	11.907	1.845	0	0	0
5	2	1	""	"sp4"	2670	23350	160	2022	2029	493	24	151	151	187	133	71	100	100	0	668	692	257	37	77	77	92	113	122	99	94	0	3.166	3.054	3.059	3.260	1.589	3.109	0.640	187	1497	93	2462	2493	1.663	1871	591	1878	615	379399	129376	13.850	5.310	0	0	0
5	3	1	""	"sp4"	3070	23350	160	1887	1874	723	38	143	143	166	105	63	100	99	0	622	642	330	51	75	75	88	108	122	91	83	0	3.188	3.053	3.284	3.435	1.836	3.081	0.700	197	1487	92	2291	2298	1.673	1744	547	1731	567	369101	126414	16.267	5.130	0	0	0
5	4	1	""	"sp4"	3470	23350	160	2066	2099	563	26	142	142	172	118	68	100	100	0	733	745	256	34	77	77	91	92	101	98	96	0	2.933	2.930	2.992	3.095	1.645	3.069	0.780	198	1486	95	2580	2625	1.552	1924	656	1957	668	415688	147451	16.331	7.109	0	0	0
5	5	1	""	"ccl4"	3870	23350	140	1293	1290	427	33	151	151	184	126	68	100	100	0	795	832	341	40	76	76	102	162	158	98	92	0	1.588	1.507	1.546	1.569	1.583	1.448	0.695	167	1101	94	1861	1895	0.667	1142	719	1139	756	215496	138912	8.778	4.506	0	0	0
5	6	1	""	"ccl4"	4270	23350	140	1256	1303	412	31	171	171	208	142	68	100	100	0	831	840	320	38	85	85	100	76	76	100	98	0	1.454	1.499	1.554	1.552	1.620	1.546	0.744	158	1108	92	1831	1887	0.540	1085	746	1132	755	205850	132724	7.711	9.737	0	0	0
5	7	1	""	"ccl4"	4670	23350	150	1343	1336	475	35	138	138	179	269	150	100	92	0	745	789	292	37	81	81	122	484	396	75	18	0	1.815	1.692	1.763	1.700	1.634	1.805	0.741	168	1220	95	1869	1906	0.860	1205	664	1198	708	224408	132615	4.301	1.378	-100	0	1
5	8	1	""	"ccl4"	5060	23340	170	890	964	490	50	114	114	137	152	110	99	94	0	524	651	1222	187	77	77	90	101	112	96	85	0	1.736	1.481	1.727	1.745	1.899	0.547	0.438	248	1553	62	1223	1424	0.796	776	447	850	574	239099	161522	5.441	5.554	0	0	0
5	9	1	""	"fyn"	5470	23340	160	587	605	252	41	113	113	133	90	67	97	90	0	520	544	213	39	77	77	91	85	93	98	93	0	1.070	1.054	1.037	1.050	2.090	1.131	0.537	178	1506	91	917	959	0.098	474	443	492	467	107755	96841	5.244	5.329	0	0	0
5	10	1	""	"fyn"	5870	23350	160	634	653	249	38	111	111	137	138	100	97	85	0	493	532	236	44	78	78	98	240	244	86	41	0	1.260	1.194	1.154	1.227	2.043	0.616	0.323	175	1509	93	938	996	0.333	523	415	542	454	114290	93140	3.739	1.808	-100	0	1
5	11	1	""	"fyn"	6270	23350	150	533	545	187	34	103	103	120	81	67	97	93	0	508	531	209	39	74	74	81	41	50	100	99	0	0.991	0.967	0.927	0.962	2.061	0.967	0.594	177	1209	85	864	899	-0.013	430	434	442	457	96396	93913	5.247	10.976	0	0	0
5	12	1	""	"fyn"	6660	23350	160	558	567	208	36	104	104	121	131	108	96	82	0	492	527	244	46	71	71	80	99	123	97	85	0	1.078	1.015	1.017	1.088	2.138	0.991	0.534	178	1506	88	875	919	0.108	454	421	463	456	100939	93816	3.405	4.515	0	0	0
5	13	1	""	"ccl6"	7060	23340	150	232	246	107	43	109	109	126	131	103	49	14	0	218	231	110	47	70	70	80	103	128	67	28	0	0.831	0.851	0.906	0.813	3.338	1.361	0.172	157	1221	87	271	298	-0.267	123	148	137	161	38676	36211	0.916	1.466	-100	0	1
5	14	1	""	"ccl6"	7470	23350	150	229	243	115	47	107	107	126	112	88	53	18	0	219	235	103	43	71	71	80	50	62	87	70	0	0.824	0.829	0.801	0.827	3.031	1.998	0.102	166	1217	84	270	300	-0.279	122	148	136	164	40260	39084	1.045	3.100	-100	0	1
5	15	1	""	"ccl6"	7860	23340	170	214	238	150	63	110	110	133	102	76	50	18	0	231	245	165	67	72	72	81	57	70	85	61	0	0.654	0.740	0.753	0.782	3.034	1.164	0.240	187	1637	84	263	301	-0.613	104	159	128	173	44514	45793	1.029	2.877	-100	0	1
5	16	1	""	"ccl6"	8270	23340	140	235	271	163	60	120	120	149	148	99	33	12	0	216	232	146	62	75	75	86	63	73	83	53	0	0.816	0.962	0.894	0.950	3.904	2.341	0.133	173	1072	74	256	308	-0.293	115	141	151	157	46837	40075	0.824	2.317	-100	0	1
5	17	1	""	"sp7"	8670	23340	140	1584	1571	382	24	116	116	145	126	86	100	100	0	710	717	215	29	75	75	87	61	70	99	99	0	2.312	2.266	2.238	2.344	1.559	2.366	0.814	144	1124	89	2103	2097	1.209	1468	635	1455	642	226215	103202	11.317	10.328	0	0	0
5	18	1	""	"sp7"	9070	23340	130	1625	1655	416	25	126	126	147	94	63	100	100	0	705	710	226	31	78	78	91	84	92	98	96	0	2.391	2.419	2.390	2.527	1.586	2.526	0.763	144	880	96	2126	2161	1.258	1499	627	1529	632	238318	102297	16.043	7.369	0	0	0
5	19	1	""	"sp7"	9470	23340	140	1661	1688	527	31	127	127	156	121	77	100	99	0	717	718	223	31	79	79	91	59	64	100	99	0	2.404	2.443	2.491	2.462	1.558	2.628	0.790	152	1116	88	2172	2200	1.265	1534	638	1561	639	256638	109143	12.661	10.627	0	0	0
5	20	1	""	"sp7"	9870	23340	150	1541	1408	694	49	159	159	223	202	90	91	80	0	640	618	350	56	87	87	118	375	317	69	24	0	2.499	2.352	2.467	2.566	2.103	2.436	0.741	199	1163	84	1935	1780	1.321	1382	553	1249	531	280141	122924	5.866	1.333	-100	0	1
5	1	2	""	"ara"	2260	23750	140	129	146	77	52	118	118	166	462	278	0	0	0	90	103	68	66	80	80	187	1183	632	0	0	0	1.100	1.217	1.730	1.465	4.246	0.357	0.239	156	1140	100	21	51	0.138	11	10	28	23	22766	16123	-0.043	-0.071	-100	0	1
5	2	2	""	"ara"	2660	23750	140	135	164	114	69	135	135	163	111	68	17	7	0	79	91	49	53	75	75	85	57	67	14	5	0	0.000	1.813	2.391	2.183	4.016	7.128	0.039	156	1140	100	4	45	Error	0	4	29	16	25528	14247	0.009	0.105	-100	0	1
5	3	2	""	"ara"	3100	23770	60	441	436	89	20	157	157	202	224	110	85	0	0	111	293	422	144	79	79	99	91	91	28	28	0	8.875	1.304	4.581	2.312	5.206	1.138	0.080	7	193	72	316	493	3.150	284	32	279	214	3053	2050	1.045	2.132	-100	0	1
5	4	2	""	"ara"	3460	23740	140	135	169	107	63	150	150	180	118	65	13	4	0	84	106	168	158	77	77	112	476	425	1	0	0	-2.143	0.655	2.217	2.280	3.921	1.461	0.093	156	1140	100	-8	48	Error	-15	7	19	29	26309	16495	-0.093	-0.013	-100	0	1
5	5	2	""	"fzd2"	3870	23750	140	529	575	288	50	131	131	158	110	69	91	77	0	410	462	269	58	76	76	93	160	172	78	51	0	1.192	1.150	1.179	1.245	2.574	0.831	0.424	168	1096	93	732	830	0.253	398	334	444	386	96647	77696	3.791	2.306	0	0	0
5	6	2	""	"fzd2"	4270	23740	140	605	620	241	38	166	166	206	145	70	92	72	0	536	549	232	42	86	86	112	192	171	89	61	0	0.976	0.981	1.006	0.987	2.395	1.072	0.435	155	1111	91	889	917	-0.035	439	450	454	463	96168	85157	2.855	2.276	0	0	0
5	7	2	""	"fzd2"	4660	23740	120	487	548	328	59	143	143	186	177	95	81	46	0	382	473	324	68	86	86	117	157	134	82	47	0	1.162	1.047	1.034	1.051	2.197	0.929	0.416	125	761	55	640	792	0.217	344	296	405	387	68439	59127	2.045	2.268	-100	0	1
5	8	2	""	"fzd2"	5070	23730	150	496	1014	3628	357	119	119	142	123	86	91	69	0	370	508	723	142	80	80	101	205	202	66	31	0	1.300	2.091	1.417	1.428	2.358	4.776	0.591	146	1203	49	667	1323	0.379	377	290	895	428	148096	74233	7.089	1.985	-100	0	1
5	9	2	""	"ccl7"	5460	23740	150	264	311	186	59	120	120	144	120	83	61	24	0	183	915	5200	568	80	80	100	98	98	51	18	0	1.398	0.229	1.439	1.071	5.194	0.028	0.130	54	1284	0	247	1026	0.483	144	103	191	835	16811	49436	1.392	8.316	-100	0	1
5	10	2	""	"ccl7"	5860	23730	140	260	356	364	102	118	118	142	114	80	57	31	0	199	405	826	203	79	79	92	67	72	77	42	0	1.183	0.730	1.010	1.227	3.439	0.443	0.560	85	1141	45	262	564	0.242	142	120	238	326	30251	34405	1.877	4.672	-100	0	1
5	11	2	""	"ccl7"	6280	23730	130	243	274	144	52	113	113	136	93	68	70	29	0	168	180	88	48	76	76	85	48	56	72	47	0	1.413	1.548	1.333	1.402	3.591	3.843	0.076	102	849	43	222	265	0.499	130	92	161	104	27926	18309	1.484	1.979	-100	0	1
5	12	2	""	"ccl7"	6670	23740	140	231	244	105	43	111	111	144	311	215	8	0	0	172	200	117	58	75	75	96	237	246	10	2	0	1.237	1.064	1.119	1.092	4.299	1.485	0.107	98	1121	41	217	258	0.307	120	97	133	125	23926	19562	0.322	0.439	-100	0	1
5	13	2	""	"g3pdh"	7060	23750	190	65535	51486	22861	44	124	124	161	154	95	100	100	68	33876	27832	16770	60	78	78	95	199	209	96	96	0	1.935	1.851	1.877	2.529	2.458	1.738	0.935	257	2055	86	99209	79116	0.952	65411	33798	51362	27754	13231950	7152769	333.279	139.382	0	0	0
5	14	2	""	"g3pdh"	7480	23740	160	65535	60473	12150	20	116	116	140	134	95	100	100	81	36711	32991	13021	39	75	75	85	56	65	100	100	0	1.786	1.834	1.786	2.134	1.784	1.740	0.924	202	1478	87	102055	93273	0.837	65419	36636	60357	32916	12215453	6664150	450.246	587.607	0	0	0
5	15	2	""	"g3pdh"	7870	23740	160	65535	61418	10849	17	120	120	145	124	85	100	100	83	35524	33138	12161	36	77	77	88	60	68	100	100	0	1.845	1.854	1.841	2.208	2.011	1.771	0.928	201	1483	94	100862	94359	0.884	65415	35447	61298	33061	12345032	6660640	494.137	550.833	0	0	0
5	16	2	""	"g3pdh"	8270	23740	140	65535	62883	8047	12	121	121	139	95	68	100	100	87	35112	33832	10484	30	77	77	88	70	79	100	100	0	1.867	1.859	1.864	2.064	1.688	1.786	0.927	190	1070	93	100449	96517	0.901	65414	35035	62762	33755	11947822	6428043	660.463	482.057	0	0	0
5	17	2	""	"sp2"	8670	23740	130	2452	2408	549	22	118	118	139	93	66	100	100	0	3481	3392	772	22	78	78	90	69	76	100	100	0	0.686	0.691	0.675	0.691	1.302	0.680	0.925	129	899	92	5737	5604	-0.544	2334	3403	2290	3314	310605	437518	24.398	47.855	0	0	0
5	18	2	""	"sp2"	9070	23740	140	2269	2106	813	38	129	129	162	176	108	97	95	0	3378	2985	1265	42	81	81	96	74	77	99	97	0	0.649	0.681	0.693	0.716	1.573	0.661	0.917	149	1115	91	5437	4881	-0.624	2140	3297	1977	2904	313722	444761	11.045	39.041	0	0	0
5	19	2	""	"sp2"	9470	23730	130	2339	2312	570	24	124	124	148	108	72	100	100	0	3430	3413	704	20	77	77	92	79	85	100	100	0	0.661	0.656	0.650	0.649	1.311	0.650	0.913	140	884	93	5568	5524	-0.597	2215	3353	2188	3336	323642	477831	20.037	42.038	0	0	0
5	20	2	""	"sp2"	9870	23730	140	2002	1853	873	47	161	161	221	197	89	95	92	0	2692	2648	1297	48	87	87	112	123	109	95	94	0	0.707	0.661	0.646	0.696	1.900	0.645	0.883	156	1140	100	4446	4253	-0.500	1841	2605	1692	2561	289136	413028	8.284	20.618	-100	0	0
5	1	3	""	"ccl9"	2270	24150	160	2435	2405	595	24	109	109	126	99	78	100	100	0	2778	2688	653	24	77	77	110	241	219	100	100	0	0.861	0.879	0.887	0.872	1.341	0.853	0.871	195	1485	92	5027	4907	-0.216	2326	2701	2296	2611	469010	524252	23.020	10.697	0	0	0
5	2	3	""	"ccl9"	2660	24150	160	2322	2319	577	24	125	125	151	133	88	100	100	0	2669	2676	753	28	75	75	90	127	141	100	100	0	0.847	0.844	0.856	0.851	1.362	0.821	0.888	205	1479	91	4791	4795	-0.240	2197	2594	2194	2601	475378	548527	16.301	20.362	0	0	0
5	3	3	""	"ccl9"	3070	24150	160	2390	2341	585	24	149	149	187	161	86	100	100	0	2663	2642	732	27	78	78	95	123	129	100	100	0	0.867	0.855	0.854	0.862	1.382	0.835	0.884	196	1488	91	4826	4756	-0.206	2241	2585	2192	2564	458899	517851	13.379	20.707	0	0	0
5	4	3	""	"ccl9"	3470	24150	160	2362	2362	633	26	134	134	160	117	73	100	100	0	2555	2606	752	28	76	76	91	102	112	100	100	0	0.899	0.881	0.895	0.883	1.405	0.865	0.871	205	1479	95	4707	4758	-0.154	2228	2479	2228	2530	484279	534319	18.821	24.657	0	0	0
5	5	3	""	"gadd45a"	3870	24150	160	5217	5189	1150	22	122	122	152	116	76	100	100	0	3255	3264	883	27	76	76	90	89	98	100	100	0	1.603	1.589	1.598	1.624	1.353	1.589	0.914	229	1451	91	8274	8255	0.681	5095	3179	5067	3188	1188374	747432	43.422	35.663	0	0	0
5	6	3	""	"gadd45a"	4270	24140	150	5303	5271	1102	20	193	193	247	269	108	100	100	0	3248	3207	741	23	89	89	129	335	259	100	99	0	1.618	1.629	1.620	1.642	1.353	1.623	0.895	201	1179	95	8269	8196	0.694	5110	3159	5078	3118	1059531	644517	18.677	9.188	0	0	0
5	7	3	""	"gadd45a"	4670	24150	170	5162	5179	1153	22	135	135	183	271	148	100	100	0	3162	3127	873	27	82	82	132	683	517	99	97	0	1.632	1.656	1.683	1.689	1.331	1.554	0.726	236	1584	89	8107	8089	0.707	5027	3080	5044	3045	1222126	737900	18.435	4.385	0	0	0
5	8	3	""	"gadd45a"	5060	24160	170	4410	4330	1019	23	125	125	165	191	115	100	100	0	2582	2607	799	30	78	78	95	75	78	100	100	0	1.711	1.663	1.709	1.707	1.311	1.650	0.916	243	1574	94	6789	6734	0.775	4285	2504	4205	2529	1052119	633587	21.806	33.493	0	0	0
5	9	3	""	"ccnd1"	5460	24140	140	1694	1754	502	28	148	148	333	1055	316	87	13	0	3099	3086	685	22	89	89	208	651	312	99	99	0	0.514	0.536	0.526	0.526	1.339	0.558	0.740	156	1140	100	4556	4603	-0.960	1546	3010	1606	2997	273564	481414	1.347	4.421	-100	0	0
5	10	3	""	"ccnd1"	5870	24150	150	1787	1785	470	26	119	119	151	141	93	100	100	0	3298	3283	724	22	78	78	95	86	90	100	100	0	0.518	0.520	0.517	0.510	1.331	0.509	0.892	179	1213	95	4888	4871	-0.949	1668	3220	1666	3205	319431	587637	11.589	37.070	0	0	0
5	11	3	""	"ccnd1"	6270	24140	160	1825	1827	493	26	113	113	143	143	100	100	100	0	3275	3190	702	22	74	74	90	81	90	100	100	0	0.535	0.550	0.560	0.542	1.355	0.542	0.878	197	1487	84	4913	4830	-0.902	1712	3201	1714	3116	359824	628436	11.776	38.272	0	0	0
5	12	3	""	"ccnd1"	6670	24140	160	1645	1686	500	29	116	116	146	136	93	100	100	0	3096	3088	860	27	73	73	89	91	102	100	100	0	0.506	0.521	0.518	0.517	1.355	0.508	0.895	206	1478	96	4552	4585	-0.983	1529	3023	1570	3015	347245	636129	11.324	32.956	0	0	0
5	13	3	""	"gadd45b"	7070	24140	160	3227	3217	875	27	122	122	160	144	90	100	100	0	1619	1640	508	30	75	75	88	74	84	100	99	0	2.011	1.978	1.990	2.024	1.411	2.002	0.899	212	1468	94	4649	4660	1.008	3105	1544	3095	1565	681975	347667	21.229	20.973	0	0	0
5	14	3	""	"gadd45b"	7470	24130	160	2892	2665	1217	45	111	111	134	118	88	100	100	0	1387	1329	721	54	73	73	84	69	82	98	96	0	2.116	2.033	2.080	2.292	1.719	1.993	0.892	207	1477	92	4095	3810	1.081	2781	1314	2554	1256	551577	275154	21.449	18.043	0	0	0
5	15	3	""	"gadd45b"	7870	24140	160	2986	3032	887	29	117	117	134	89	66	100	100	0	1544	1550	517	33	74	74	85	54	63	100	99	0	1.952	1.975	1.979	2.028	1.520	2.025	0.865	202	1482	95	4339	4391	0.965	2869	1470	2915	1476	612514	313139	32.562	27.130	0	0	0
5	16	3	""	"gadd45b"	8270	24140	160	2847	2864	788	27	115	115	135	104	77	100	100	0	1405	1418	498	35	75	75	87	63	72	98	98	0	2.054	2.047	2.100	2.115	1.469	2.055	0.881	199	1485	95	4062	4092	1.038	2732	1330	2749	1343	570032	282184	26.240	21.127	0	0	0
5	17	3	""	"ccnd2"	8670	24140	140	580	596	190	31	124	124	159	157	98	97	79	0	724	706	183	25	78	78	94	89	94	100	99	0	0.706	0.752	0.717	0.733	1.679	0.881	0.521	148	1120	96	1102	1100	-0.502	456	646	472	628	88260	104450	2.783	6.876	0	0	0
5	18	3	""	"ccnd2"	9070	24140	140	572	618	258	41	126	126	169	220	130	89	51	0	768	768	239	31	78	78	93	83	89	100	100	0	0.646	0.713	0.732	0.679	1.802	0.899	0.531	142	1126	96	1136	1182	-0.630	446	690	492	690	87785	109110	2.041	8.133	0	0	0
5	19	3	""	"ccnd2"	9470	24130	130	548	570	185	32	127	127	156	124	79	98	88	0	728	739	284	38	78	78	95	88	92	97	94	0	0.648	0.670	0.665	0.704	2.128	0.621	0.531	153	867	89	1071	1104	-0.626	421	650	443	661	87205	113106	3.339	7.318	0	0	0
5	20	3	""	"ccnd2"	9860	24130	140	565	588	234	39	179	179	270	280	103	68	23	0	662	664	264	39	91	91	130	189	145	91	79	0	0.676	0.714	0.685	0.658	2.138	0.835	0.368	156	1140	100	957	982	-0.565	386	571	409	573	91713	103637	1.136	2.825	-100	0	1
5	1	4	""	"gna13"	2270	24550	160	1393	1388	425	30	109	109	126	97	76	100	100	0	374	411	222	54	76	76	97	128	131	83	59	0	4.309	3.818	4.419	4.558	2.146	3.983	0.473	211	1469	91	1582	1614	2.107	1284	298	1279	335	292832	86640	13.010	2.453	0	0	0
5	2	4	""	"gna13"	2670	24550	160	1374	1347	517	38	118	118	139	90	64	100	99	0	300	358	212	59	75	75	84	53	63	88	79	0	5.582	4.343	5.030	5.432	2.536	4.659	0.546	207	1473	90	1481	1512	2.481	1256	225	1229	283	278776	74023	13.422	5.170	0	0	0
5	3	4	""	"gna13"	3070	24550	160	1334	1396	440	31	132	132	158	104	65	99	99	0	360	408	214	52	75	75	84	48	57	96	88	0	4.218	3.796	4.388	4.518	2.329	4.142	0.556	197	1483	92	1487	1597	2.077	1202	285	1264	333	274939	80416	11.904	6.750	0	0	0
5	4	4	""	"gna13"	3470	24550	170	1312	1268	568	44	118	118	136	95	69	99	97	0	335	372	262	70	73	73	86	87	101	82	65	0	4.557	3.846	4.567	4.758	2.377	3.914	0.500	229	1591	89	1456	1449	2.188	1194	262	1150	299	290308	85227	11.916	3.287	0	0	0
5	5	4	""	"ccnd3"	3870	24540	150	985	997	300	30	125	125	156	124	79	100	98	0	966	984	302	30	76	76	92	76	82	100	100	0	0.966	0.960	0.987	0.953	1.548	0.959	0.750	185	1203	96	1750	1780	-0.050	860	890	872	908	184466	182044	6.782	11.737	0	0	0
5	6	4	""	"ccnd3"	4270	24550	150	1012	1055	298	28	170	170	243	278	114	99	89	0	975	984	297	30	90	90	129	269	208	98	88	0	0.951	0.990	0.994	0.991	1.567	0.870	0.550	174	1214	95	1727	1779	-0.072	842	885	885	894	183587	171289	2.921	3.178	0	0	0
5	7	4	""	"ccnd3"	4670	24540	150	970	1001	296	29	135	135	178	296	166	99	82	0	972	973	303	31	80	80	109	481	441	92	40	0	0.936	0.970	0.929	0.976	1.571	0.979	0.727	184	1208	95	1727	1759	-0.095	835	892	866	893	184152	179039	2.780	1.796	-100	0	1
5	8	4	""	"ccnd3"	5070	24540	160	992	1055	374	35	121	121	145	129	88	100	100	0	917	943	339	35	77	77	89	58	65	100	99	0	1.037	1.079	1.042	1.076	1.611	1.094	0.769	192	1492	92	1711	1800	0.052	871	840	934	866	202499	181054	7.054	14.724	0	0	0
5	9	4	""	"gpd2"	5490	24440	90	661	662	289	43	130	130	232	645	278	32	1	0	637	662	256	38	79	79	135	250	185	93	64	0	0.952	0.913	0.888	0.845	1.966	1.078	0.545	90	335	36	1089	1115	-0.071	531	558	532	583	59539	59598	0.667	2.108	-100	0	1
5	10	4	""	"gpd2"	5870	24550	160	734	761	300	39	116	116	140	121	86	98	94	0	727	787	378	48	75	75	90	115	127	99	97	0	0.948	0.906	0.883	0.894	1.806	0.858	0.604	192	1488	91	1270	1357	-0.077	618	652	645	712	146174	151094	5.132	6.061	0	0	0
5	11	4	""	"gpd2"	6260	24550	160	771	801	289	36	122	122	156	140	89	99	92	0	741	768	298	38	76	76	94	98	104	98	97	0	0.976	0.981	0.933	1.000	1.893	0.976	0.612	197	1487	89	1314	1371	-0.035	649	665	679	692	157713	151362	4.607	6.878	0	0	0
5	12	4	""	"gpd2"	6670	24540	150	741	779	313	40	130	130	164	129	78	98	92	0	746	752	283	37	80	80	98	87	88	98	95	0	0.917	0.966	0.948	0.979	1.851	1.003	0.656	182	1206	90	1277	1321	-0.125	611	666	649	672	141697	136800	4.767	7.517	0	0	0
5	13	4	""	"ccr5"	7070	24540	150	493	532	253	47	123	123	199	975	489	2	0	0	472	499	222	44	77	77	123	575	467	24	0	0	0.937	0.969	0.997	0.991	2.278	0.637	0.608	178	1207	94	765	831	-0.094	370	395	409	422	94614	88898	0.342	0.654	-100	0	1
5	14	4	""	"ccr5"	7470	24540	150	528	569	297	52	128	128	177	204	115	81	45	0	543	571	257	45	80	80	119	314	263	75	26	0	0.864	0.898	0.822	0.866	2.376	0.791	0.427	172	1211	91	863	932	-0.211	400	463	441	491	97840	98223	1.922	1.439	-100	0	1
5	15	4	""	"ccr5"	7870	24550	160	541	606	300	49	124	124	188	639	339	19	1	0	486	494	226	45	77	77	102	263	257	75	28	0	1.020	1.156	1.134	1.106	2.329	0.393	0.139	178	1494	90	826	899	0.029	417	409	482	417	107945	88005	0.654	1.490	-100	0	1
5	16	4	""	"ccr5"	8270	24540	140	487	538	232	43	122	122	157	153	97	91	64	0	465	503	223	44	76	76	95	138	145	93	74	0	0.938	0.974	0.913	0.959	2.048	1.034	0.473	166	1102	95	754	843	-0.092	365	389	416	427	89378	83441	2.490	2.957	0	0	0
5	17	4	""	"gpx2"	8670	24540	150	304	382	344	90	128	128	163	166	101	52	21	0	273	288	145	50	80	80	95	88	92	80	55	0	0.912	1.221	0.914	0.931	3.566	3.331	0.189	189	1154	24	369	462	-0.133	176	193	254	208	72224	54367	1.319	2.193	-100	0	1
5	18	4	""	"gpx2"	9070	24540	130	253	281	116	41	124	124	159	187	117	33	5	0	278	293	107	36	77	77	96	107	111	85	43	0	0.642	0.727	0.691	0.661	2.673	1.084	0.360	134	883	83	330	373	-0.639	129	201	157	216	37688	39272	0.652	1.841	-100	0	1
5	19	4	""	"gpx2"	9470	24540	140	276	301	145	48	132	132	203	393	193	5	0	0	281	294	126	42	81	81	104	130	125	72	30	0	0.720	0.793	0.840	0.746	3.545	1.489	0.118	136	1125	87	344	382	-0.474	144	200	169	213	40881	40010	0.249	1.462	-100	0	1
5	20	4	""	"gpx2"	9860	24530	140	319	350	222	63	186	186	286	393	137	7	1	0	261	269	136	50	90	90	125	145	116	55	21	0	0.778	0.916	0.955	0.928	3.195	5.879	0.168	156	1140	100	304	343	-0.362	133	171	164	179	54547	42010	0.163	0.993	-100	0	1
5	1	5	""	"cct3"	2270	24960	160	1283	1294	393	30	116	116	146	138	94	100	99	0	2312	2293	708	30	77	77	113	184	162	100	100	0	0.522	0.532	0.526	0.532	1.450	0.510	0.851	200	1484	97	3402	3394	-0.938	1167	2235	1178	2216	258892	458537	8.319	11.848	0	0	0
5	2	5	""	"cct3"	2660	24960	150	1443	1441	425	29	109	109	124	77	62	100	100	0	2474	2503	653	26	74	74	84	61	72	100	100	0	0.556	0.548	0.528	0.540	1.409	0.532	0.856	188	1200	91	3734	3761	-0.847	1334	2400	1332	2429	270937	470567	17.104	39.656	0	0	0
5	3	5	""	"cct3"	3070	24960	160	1323	1351	401	29	110	110	124	77	62	100	100	0	2270	2332	685	29	73	73	81	50	61	100	100	0	0.552	0.549	0.553	0.544	1.421	0.529	0.855	202	1482	95	3410	3500	-0.857	1213	2197	1241	2259	272896	471006	15.935	45.020	0	0	0
5	4	5	""	"cct3"	3470	24960	160	1395	1368	414	30	103	103	118	76	64	100	100	0	2406	2391	739	30	73	73	83	110	132	100	100	0	0.554	0.546	0.559	0.543	1.440	0.517	0.842	209	1471	97	3625	3583	-0.852	1292	2333	1265	2318	285883	499751	16.447	20.982	0	0	0
5	5	5	""	"gspt1"	3870	24960	160	931	965	317	32	115	115	137	96	70	100	99	0	1811	1873	521	27	76	76	93	262	281	100	99	0	0.470	0.473	0.479	0.462	1.604	0.445	0.745	198	1486	97	2551	2647	-1.089	816	1735	850	1797	191163	370898	8.625	6.794	0	0	0
5	6	5	""	"gspt1"	4270	24950	150	906	941	333	35	158	158	224	288	128	96	70	0	1802	1815	499	27	89	89	165	941	570	93	34	0	0.437	0.454	0.448	0.430	1.663	0.395	0.599	189	1199	92	2461	2509	-1.194	748	1713	783	1726	177773	343054	2.490	1.753	-100	0	1
5	7	5	""	"gspt1"	4670	24950	160	879	897	338	37	168	168	227	185	81	96	86	0	1581	1540	629	40	86	86	128	579	452	90	71	0	0.476	0.501	0.473	0.487	1.960	0.440	0.546	190	1484	83	2206	2183	-1.071	711	1495	729	1454	170519	292653	3.622	2.439	0	0	0
5	8	5	""	"gspt1"	5070	24940	150	930	952	354	37	131	131	176	147	83	100	95	0	1765	1704	529	31	78	78	91	60	65	100	100	0	0.474	0.505	0.477	0.489	1.813	0.469	0.635	193	1195	84	2486	2447	-1.077	799	1687	821	1626	183647	328880	5.279	26.883	0	0	0
5	9	5	""	"sp1"	5470	24960	140	7768	7429	1792	24	130	130	164	138	84	100	100	0	3301	3218	838	26	76	76	93	76	81	100	100	0	2.368	2.323	2.297	2.352	1.244	2.334	0.962	163	1101	95	10863	10441	1.244	7638	3225	7299	3142	1210953	524583	52.645	41.118	0	0	0
5	10	5	""	"sp1"	5870	24960	140	7615	7227	1733	23	121	121	154	145	94	100	100	0	3371	3193	822	25	75	75	108	422	390	99	98	0	2.274	2.279	2.257	2.297	1.234	2.283	0.968	159	1105	95	10790	10224	1.185	7494	3296	7106	3118	1149141	507759	48.779	7.310	0	0	0
5	11	5	""	"sp1"	6260	24940	130	7458	7309	1597	21	129	129	160	151	94	100	100	0	3410	3268	685	20	79	79	93	85	91	100	100	0	2.200	2.251	2.246	2.253	1.168	2.273	0.967	155	869	96	10660	10369	1.138	7329	3331	7180	3189	1132967	506480	47.344	37.353	0	0	0
5	12	5	""	"sp1"	6670	24950	150	7203	7060	1504	21	126	126	160	139	86	100	100	0	3142	3083	781	25	77	77	95	86	90	100	100	0	2.309	2.307	2.325	2.354	1.272	2.308	0.960	166	1226	94	10142	9940	1.207	7077	3065	6934	3006	1172035	511778	49.640	34.744	0	0	0
5	13	5	""	"cct5"	7070	24950	140	6073	6057	1140	18	129	129	178	273	153	100	100	0	6522	6423	1220	18	80	80	149	1095	734	100	98	0	0.923	0.935	0.923	0.937	1.263	0.831	0.788	172	1092	95	12386	12271	-0.116	5944	6442	5928	6343	1041881	1104702	21.535	5.730	0	0	0
5	14	5	""	"cct5"	7470	24950	140	6217	6145	1219	19	127	127	161	134	83	100	100	0	6471	6351	1347	21	79	79	100	147	147	100	100	0	0.953	0.960	0.963	0.967	1.270	0.952	0.958	170	1094	96	12482	12290	-0.069	6090	6392	6018	6272	1044665	1079619	44.657	42.524	0	0	0
5	15	5	""	"cct5"	7870	24940	140	6291	6258	1369	21	128	128	168	166	98	100	100	0	6417	6346	1455	22	79	79	96	100	104	100	100	0	0.972	0.978	0.972	0.986	1.270	0.969	0.954	172	1092	90	12501	12397	-0.041	6163	6338	6130	6267	1076371	1091504	36.687	62.500	0	0	0
5	16	5	""	"cct5"	8270	24940	140	6117	6137	1324	21	123	123	150	111	74	100	100	0	6362	6355	1150	18	78	78	91	63	69	100	100	0	0.954	0.958	0.969	0.952	1.218	0.962	0.943	168	1100	93	12278	12291	-0.068	5994	6284	6014	6277	1031030	1067666	53.937	99.429	0	0	0
5	17	5	""	"gstm2"	8670	24940	150	2509	2451	736	30	134	134	185	176	95	100	100	0	1468	1422	486	34	79	79	106	130	122	99	96	0	1.710	1.725	1.715	1.789	1.620	1.746	0.823	176	1215	92	3764	3660	0.774	2375	1389	2317	1343	431424	250269	12.875	10.123	0	0	0
5	18	5	""	"gstm2"	9070	24940	140	2525	2493	577	23	120	120	143	95	66	100	100	0	1387	1406	368	26	76	76	88	71	80	100	100	0	1.834	1.784	1.804	1.803	1.427	1.820	0.876	160	1108	93	3716	3703	0.875	2405	1311	2373	1330	398913	224939	24.737	18.563	0	0	0
5	19	5	""	"gstm2"	9470	24940	140	2405	2435	578	23	136	136	178	156	87	100	100	0	1387	1386	412	29	81	81	104	163	156	100	98	0	1.737	1.762	1.801	1.806	1.423	1.743	0.808	166	1102	93	3575	3604	0.797	2269	1306	2299	1305	404269	230019	14.468	7.865	0	0	0
5	20	5	""	"gstm2"	9890	24960	190	1516	1520	946	62	167	167	223	196	87	90	76	0	856	831	638	76	87	87	118	136	115	72	61	0	1.754	1.819	1.901	2.174	2.508	1.739	0.794	262	1885	3	2118	2097	0.811	1349	769	1353	744	398363	217811	6.617	5.243	0	0	0
5	1	6	""	"cct6a"	2270	25350	160	3406	3266	969	29	122	122	154	121	78	100	100	0	4296	4199	1164	27	77	77	115	196	170	100	100	0	0.778	0.763	0.768	0.753	1.338	0.759	0.913	201	1479	89	7503	7266	-0.362	3284	4219	3144	4122	656454	843960	25.719	20.837	0	0	0
5	2	6	""	"cct6a"	2670	25360	160	3577	3602	963	26	110	110	131	93	70	100	100	0	4504	4369	1177	26	71	71	82	78	95	100	100	0	0.782	0.812	0.829	0.815	1.347	0.804	0.926	191	1489	94	7900	7790	-0.355	3467	4433	3492	4298	687946	834389	37.323	54.962	0	0	0
5	3	6	""	"cct6a"	3060	25360	150	3558	3566	820	22	107	107	123	72	58	100	100	0	4644	4508	1090	24	71	71	82	82	100	100	100	0	0.755	0.780	0.784	0.784	1.293	0.768	0.933	196	1188	93	8024	7896	-0.405	3451	4573	3459	4437	698875	883480	47.819	53.976	0	0	0
5	4	6	""	"cct6a"	3470	25360	160	3684	3636	794	21	103	103	116	71	61	100	100	0	4453	4412	1097	24	71	71	79	45	56	100	100	0	0.817	0.814	0.805	0.823	1.292	0.800	0.932	204	1480	96	7963	7874	-0.292	3581	4382	3533	4341	741736	899959	49.577	96.289	0	0	0
5	5	6	""	"h2dmb1"	3870	25350	170	493	513	195	38	124	124	162	146	90	92	67	0	364	373	185	49	75	75	89	69	77	91	80	0	1.277	1.305	1.271	1.368	2.496	1.766	0.343	188	1625	73	658	687	0.353	369	289	389	298	96491	70191	2.404	4.116	0	0	0
5	6	6	""	"h2dmb1"	4260	25350	180	600	634	290	45	172	172	245	217	88	82	48	0	290	341	209	61	89	89	117	121	103	71	40	0	2.129	1.833	2.072	2.104	3.083	2.112	0.292	188	1908	47	629	714	1.090	428	201	462	252	119190	64109	1.793	1.851	-100	0	1
5	7	6	""	"h2dmb1"	4670	25360	140	498	503	173	34	119	119	146	204	139	85	46	0	381	408	181	44	76	76	88	66	75	97	88	0	1.243	1.157	1.230	1.219	2.391	1.182	0.438	163	1095	90	684	716	0.314	379	305	384	332	81992	66505	1.750	4.848	-100	0	1
5	8	6	""	"h2dmb1"	5060	25380	200	545	622	638	102	143	143	201	175	87	87	58	0	294	396	1091	275	80	80	98	80	81	75	61	0	1.879	1.516	1.779	2.161	3.564	0.667	0.628	221	2329	0	616	795	0.910	402	214	479	316	137484	87441	2.406	3.725	0	0	0
5	9	6	""	"cct7"	5470	25350	150	5108	5032	1472	29	143	143	196	169	86	100	100	0	5473	5334	1489	27	81	81	101	94	93	100	100	0	0.921	0.931	0.911	0.930	1.265	0.930	0.948	196	1192	89	10357	10142	-0.119	4965	5392	4889	5253	986253	1045434	28.615	55.670	0	0	0
5	10	6	""	"cct7"	5860	25350	150	5497	5363	1472	27	122	122	144	101	70	100	100	0	5965	5707	1456	25	75	75	87	79	90	100	100	0	0.913	0.931	0.947	0.924	1.253	0.933	0.950	183	1209	97	11265	10873	-0.131	5375	5890	5241	5632	981479	1044424	51.673	71.139	0	0	0
5	11	6	""	"cct7"	6270	25350	140	5242	4997	1522	30	135	135	175	187	106	100	100	0	5638	5271	1601	30	80	80	105	143	136	100	100	0	0.919	0.937	0.939	0.932	1.262	0.934	0.950	174	1090	95	10665	10053	-0.122	5107	5558	4862	5191	869465	917214	25.786	36.126	0	0	0
5	12	6	""	"cct7"	6670	25350	150	5326	5218	1572	30	129	129	174	163	93	100	100	0	5671	5462	1613	29	80	80	97	77	79	100	99	0	0.930	0.946	0.957	0.955	1.319	0.942	0.942	180	1212	93	10788	10471	-0.105	5197	5591	5089	5382	939168	983154	30.945	69.675	0	0	0
5	13	6	""	"hck"	7070	25340	160	402	429	182	42	128	128	165	148	89	81	44	0	360	365	150	41	79	79	99	107	108	92	72	0	0.975	1.052	0.979	0.998	2.628	1.466	0.337	175	1494	85	555	587	-0.037	274	281	301	286	74995	63867	1.784	2.486	-100	0	1
5	14	6	""	"hck"	7470	25350	150	436	480	262	54	140	140	201	306	152	48	6	0	354	429	365	85	81	81	112	156	139	86	42	0	1.084	0.977	1.030	0.986	2.486	0.943	0.390	162	1227	93	569	688	0.116	296	273	340	348	77835	69501	0.912	2.032	-100	0	1
5	15	6	""	"hck"	7870	25350	150	394	440	222	50	138	138	182	182	100	69	28	0	373	389	181	46	81	81	99	102	103	85	71	0	0.877	0.981	0.998	0.963	2.814	1.432	0.260	178	1200	86	548	610	-0.189	256	292	302	308	78244	69204	1.418	2.843	-100	0	1
5	16	6	""	"hck"	8270	25340	150	370	379	177	46	129	129	163	140	85	73	38	0	357	371	152	40	78	78	92	76	82	95	81	0	0.864	0.853	0.838	0.784	2.857	1.363	0.316	172	1215	89	520	543	-0.211	241	279	250	293	65118	63784	1.543	3.671	-100	0	1
5	17	6	""	"mmel"	8670	25350	160	581	637	276	43	140	140	177	136	76	97	83	0	322	378	392	103	83	83	98	73	74	94	81	0	1.845	1.685	1.933	1.918	2.235	1.234	0.440	178	1479	72	680	792	0.884	441	239	497	295	113379	67293	3.382	3.836	0	0	0
5	18	6	""	"mmel"	9070	25340	150	571	597	217	36	125	125	157	134	85	97	86	0	296	327	160	48	78	78	92	67	72	93	76	0	2.046	1.896	1.843	2.077	2.446	2.242	0.370	174	1214	93	664	721	1.033	446	218	472	249	103946	56965	3.284	3.507	0	0	0
5	19	6	""	"mmel"	9470	25340	140	604	626	215	34	133	133	188	218	115	91	58	0	301	338	171	50	80	80	125	341	272	18	2	0	2.131	1.911	2.038	2.079	2.250	2.254	0.389	170	1094	90	692	751	1.092	471	221	493	258	106438	57490	2.009	0.625	-100	0	1
5	20	6	""	"mmel"	9870	25320	180	672	704	448	63	163	163	233	240	103	83	54	0	256	305	201	65	89	89	137	380	277	16	2	0	3.048	2.505	2.469	3.135	3.411	0.620	0.247	238	1765	9	676	757	1.608	509	167	541	216	167541	72673	1.963	0.442	-100	0	1
5	1	7	""	"tnc"	2250	25750	210	648	650	257	39	118	118	145	110	75	95	87	0	554	592	306	51	73	73	98	210	214	88	57	0	1.102	1.025	1.050	1.037	2.538	0.664	0.380	228	2447	0	1011	1051	0.140	530	481	532	519	148293	134920	4.591	2.352	0	0	0
5	2	7	""	"tnc"	2660	25760	140	667	668	229	34	113	113	134	95	70	98	97	0	533	546	238	43	71	71	80	56	70	98	96	0	1.199	1.168	1.162	1.227	2.121	1.160	0.607	177	1087	89	1016	1030	0.262	554	462	555	475	118191	96726	5.621	8.321	0	0	0
5	3	7	""	"tnc"	3070	25760	150	727	730	263	36	121	121	148	108	72	98	94	0	531	546	216	39	74	74	84	53	63	99	98	0	1.326	1.290	1.370	1.301	2.051	1.380	0.570	186	1198	93	1063	1081	0.407	606	457	609	472	135854	101533	5.389	8.717	0	0	0
5	4	7	""	"tnc"	3470	25750	160	702	708	267	37	112	112	131	104	79	98	95	0	489	511	207	40	72	72	79	44	55	99	98	0	1.415	1.358	1.416	1.361	2.069	1.468	0.585	195	1489	93	1007	1035	0.501	590	417	596	439	138069	99651	5.548	9.818	0	0	0
5	5	7	""	"n-myc"	3870	25750	140	1712	1690	407	24	134	134	194	197	101	100	100	0	1255	1311	433	33	77	77	92	63	68	100	100	0	1.340	1.261	1.281	1.303	1.512	1.249	0.794	167	1097	86	2756	2790	0.422	1578	1178	1556	1234	282255	218930	7.594	19.349	0	0	0
5	6	7	""	"n-myc"	4270	25750	140	1768	1770	414	23	230	230	300	238	79	100	100	0	1303	1329	429	32	93	93	124	113	91	99	99	0	1.271	1.246	1.253	1.294	1.588	1.237	0.751	160	1104	90	2748	2776	0.346	1538	1210	1540	1236	283241	212694	6.176	10.664	0	0	0
5	7	7	""	"n-myc"	4670	25750	150	1758	1771	540	30	136	136	185	232	125	100	100	0	1290	1316	433	32	78	78	95	84	88	100	100	0	1.338	1.321	1.338	1.342	1.468	1.338	0.826	173	1219	90	2834	2873	0.420	1622	1212	1635	1238	306365	227626	6.836	14.536	0	0	0
5	8	7	""	"n-myc"	5070	25750	150	1670	1674	434	25	145	145	199	168	84	99	99	0	1155	1210	422	34	81	81	98	71	72	99	99	0	1.420	1.354	1.433	1.396	1.743	1.352	0.751	180	1190	79	2599	2658	0.506	1525	1074	1529	1129	301324	217863	8.780	15.662	0	0	0
5	9	7	""	"sp8"	5470	25750	140	1646	1665	466	27	127	127	157	140	89	100	100	0	3660	3581	874	24	77	77	94	99	105	100	100	0	0.424	0.439	0.429	0.433	1.417	0.428	0.863	156	1112	84	5102	5042	-1.238	1519	3583	1538	3504	259737	558587	10.771	35.222	0	0	0
5	10	7	""	"sp8"	5870	25760	140	1638	1658	454	27	144	144	192	237	123	100	99	0	3674	3601	754	20	83	83	112	150	133	100	100	0	0.416	0.430	0.413	0.421	1.370	0.433	0.810	147	1117	88	5085	5032	-1.265	1494	3591	1514	3518	243750	529312	6.186	23.260	0	0	0
5	11	7	""	"sp8"	6270	25750	140	1599	1564	475	30	146	146	200	197	98	98	96	0	3498	3375	993	29	83	83	111	127	114	99	99	0	0.425	0.431	0.427	0.429	1.509	0.406	0.823	166	1098	92	4868	4710	-1.234	1453	3415	1418	3292	259705	560260	6.924	25.701	0	0	0
5	12	7	""	"sp8"	6670	25750	130	1661	1661	499	30	130	130	161	126	78	100	98	0	3721	3674	900	24	77	77	91	80	87	100	100	0	0.420	0.426	0.423	0.408	1.458	0.414	0.856	147	877	96	5175	5128	-1.252	1531	3644	1531	3597	244218	540022	11.905	44.788	0	0	0
5	13	7	""	"ifnabr1"	7070	25740	150	1465	1475	395	26	127	127	159	148	93	100	100	0	1008	1030	372	36	77	77	96	129	134	99	98	0	1.437	1.414	1.395	1.479	1.680	1.412	0.737	176	1216	91	2269	2301	0.523	1338	931	1348	953	259581	181241	8.892	7.240	0	0	0
5	14	7	""	"ifnabr1"	7470	25740	140	1380	1399	387	27	133	133	174	190	109	100	99	0	1066	1106	352	31	80	80	102	140	137	99	99	0	1.265	1.234	1.207	1.264	1.582	1.248	0.775	170	1094	93	2233	2292	0.339	1247	986	1266	1026	237828	187988	6.447	7.171	0	0	0
5	15	7	""	"ifnabr1"	7870	25740	150	1311	1338	385	28	129	129	161	122	75	100	100	0	1019	1039	384	36	78	78	93	73	78	100	100	0	1.256	1.258	1.241	1.289	1.576	1.253	0.775	176	1216	94	2123	2170	0.329	1182	941	1209	961	235571	182777	9.648	12.959	0	0	0
5	16	7	""	"ifnabr1"	8270	25740	140	1250	1286	389	30	120	120	147	118	80	100	99	0	1009	1003	296	29	75	75	90	77	85	100	100	0	1.210	1.256	1.309	1.245	1.602	1.301	0.761	168	1100	96	2064	2094	0.275	1130	934	1166	928	216010	168504	9.653	11.857	0	0	0
5	17	7	""	"prph1"	8680	25740	130	335	390	327	83	136	136	181	170	93	59	14	0	168	312	661	211	78	78	100	139	139	38	8	0	2.211	1.085	1.499	2.135	5.804	0.717	0.388	47	930	0	289	488	1.145	199	90	254	234	18308	14682	1.229	1.525	-100	0	1
5	18	7	""	"prph1"	9030	25690	140	354	433	318	73	130	130	166	139	83	74	40	0	175	196	109	55	78	78	94	75	79	61	30	0	2.309	2.568	2.584	2.646	3.759	3.974	0.218	59	1129	0	321	421	1.207	224	97	303	118	25547	11553	1.921	1.360	-100	0	1
5	19	7	""	"prph1"	9500	25740	110	339	407	233	57	134	134	171	243	142	42	14	0	219	227	105	46	82	82	105	102	97	64	28	0	1.496	1.883	1.837	1.824	4.889	3.269	0.611	14	678	54	342	418	0.581	205	137	273	145	5691	3179	0.971	1.196	-100	0	1
5	20	7	""	"prph1"	9860	25730	140	322	365	194	53	199	199	268	221	82	30	11	0	148	189	161	85	89	89	120	109	90	28	9	0	2.085	1.660	1.802	1.681	4.149	3.014	0.158	156	1140	100	182	266	1.060	123	59	166	100	56881	29490	0.439	0.633	-100	0	1
5	1	8	""	"lgals9"	2230	26150	220	280	340	362	106	111	111	130	91	70	73	46	0	201	388	1639	422	71	71	87	161	185	39	16	0	1.300	0.722	1.285	1.174	3.454	0.206	0.518	273	2710	0	299	546	0.379	169	130	229	317	92769	105967	2.308	1.870	-100	0	1
5	2	8	""	"lgals9"	2670	26150	160	272	295	140	47	113	113	130	92	70	75	41	0	146	176	105	59	71	71	81	81	100	45	20	0	2.120	1.733	1.829	1.769	3.896	4.860	0.060	141	1492	29	234	287	1.084	159	75	182	105	41576	24876	1.793	1.173	-100	0	1
5	3	8	""	"lgals9"	3070	26160	160	274	292	142	48	132	132	161	115	71	56	28	0	162	187	114	60	75	75	89	198	222	17	1	0	1.632	1.429	1.498	1.597	4.091	0.057	0.006	169	1491	73	229	272	0.707	142	87	160	112	49305	31548	1.139	0.495	-100	0	1
5	4	8	""	"lgals9"	3470	26150	150	382	392	168	42	153	153	237	872	367	1	0	0	192	209	110	52	81	81	118	345	292	4	0	0	2.063	1.867	1.831	1.929	3.416	4.905	0.073	70	1251	47	340	367	1.045	229	111	239	128	27423	14615	0.178	0.264	-100	0	1
5	5	8	""	"spp1"	3870	26150	130	14502	14393	4608	32	250	250	327	264	80	100	100	0	8339	8097	2889	35	98	98	152	242	159	100	100	0	1.729	1.768	1.795	1.804	1.239	1.761	0.963	138	890	89	22493	22142	0.790	14252	8241	14143	7999	1986166	1117374	53.280	32.831	0	0	0
5	6	8	""	"spp1"	4280	26150	140	11898	12136	6105	50	177	177	257	281	109	100	100	0	6829	7061	3391	48	93	93	154	980	636	100	94	0	1.740	1.716	1.720	1.691	1.261	1.690	0.862	154	1108	79	18457	18927	0.799	11721	6736	11959	6968	1869014	1087408	42.274	7.048	0	0	0
5	7	8	""	"spp1"	4670	26150	130	12798	13311	5121	38	224	224	279	220	78	100	100	0	7395	7581	2871	37	92	92	124	113	91	100	100	0	1.722	1.747	1.734	1.736	1.217	1.769	0.963	149	875	91	19877	20576	0.784	12574	7303	13087	7489	1983285	1129635	59.236	65.991	0	0	0
5	8	8	""	"spp1"	5070	26150	140	12488	12847	5204	40	220	220	282	214	75	100	100	0	7621	7361	2987	40	95	95	127	145	114	100	100	0	1.630	1.738	1.763	1.755	1.262	1.748	0.968	153	1111	91	19794	19893	0.705	12268	7526	12627	7266	1965558	1126157	58.715	49.890	0	0	0
5	9	8	""	"mmp7"	5470	26150	130	1459	1513	414	27	232	232	281	199	70	99	98	0	1026	1082	373	34	97	97	142	432	304	95	58	0	1.321	1.301	1.321	1.322	1.710	1.365	0.665	139	889	88	2156	2266	0.402	1227	929	1281	985	210332	150367	6.191	2.176	0	0	0
5	10	8	""	"mmp7"	5870	26150	140	1562	1577	417	26	176	176	231	185	80	100	99	0	1143	1143	432	37	92	92	129	123	95	98	97	0	1.319	1.333	1.365	1.403	1.665	1.320	0.736	158	1106	90	2437	2452	0.399	1386	1051	1401	1051	249115	180655	7.276	8.244	0	0	0
5	11	8	""	"mmp7"	6270	26150	140	1455	1496	431	28	177	177	344	1973	573	6	0	0	1136	1165	410	35	91	91	166	799	481	75	10	0	1.223	1.228	1.239	1.258	1.550	2.500	0.844	168	1100	94	2323	2393	0.290	1278	1045	1319	1074	251305	195774	0.584	1.250	-100	0	1
5	12	8	""	"mmp7"	6670	26140	140	1494	1488	375	25	158	158	213	197	92	100	98	0	1137	1143	358	31	82	82	106	104	98	100	100	0	1.266	1.254	1.250	1.274	1.530	1.264	0.791	161	1107	89	2391	2391	0.340	1336	1055	1330	1061	239504	184027	6.472	9.971	0	0	0
5	13	8	""	"vegfa"	7070	26150	140	777	829	302	36	222	222	283	246	86	91	63	0	209	239	137	57	93	93	131	239	182	25	1	0	4.784	4.158	4.216	5.015	3.248	6.068	0.119	114	1142	64	671	753	2.258	555	116	607	146	94461	27228	2.220	0.452	-100	0	1
5	14	8	""	"vegfa"	7470	26140	130	699	733	246	33	182	182	251	234	93	90	58	0	182	215	118	54	94	94	135	200	148	26	2	0	5.875	4.554	4.246	5.145	3.177	2.295	0.256	122	894	84	605	672	2.555	517	88	551	121	89402	26213	2.060	0.400	-100	0	1
5	15	8	""	"vegfa"	7870	26140	140	682	706	266	37	155	155	212	185	87	95	71	0	162	200	122	61	85	85	115	134	116	34	10	0	6.844	4.791	6.311	5.888	3.904	6.914	0.152	155	1103	91	604	666	2.775	527	77	551	115	109406	30954	2.670	0.634	-100	0	1
5	16	8	""	"vegfa"	8270	26140	140	499	557	241	43	134	134	192	197	102	85	48	0	144	185	150	81	82	82	101	96	95	35	16	0	5.887	4.107	4.573	4.817	3.316	4.493	0.193	148	1120	86	427	526	2.558	365	62	423	103	82477	27331	1.853	0.875	-100	0	1
5	17	8	""	"odc"	8670	26140	140	1510	1557	515	33	133	133	171	149	87	99	98	0	2285	2354	715	30	80	80	97	91	93	100	100	0	0.624	0.626	0.625	0.605	1.592	0.609	0.835	158	1106	91	3582	3698	-0.680	1377	2205	1424	2274	245976	371953	9.302	24.802	0	0	0
5	18	8	""	"odc"	9070	26140	130	1596	1634	493	30	123	123	147	126	85	100	100	0	2455	2481	694	27	77	77	90	87	96	100	100	0	0.619	0.629	0.647	0.623	1.417	0.616	0.860	153	871	88	3851	3915	-0.692	1473	2378	1511	2404	249968	379551	11.802	27.483	0	0	0
5	19	8	""	"odc"	9470	26140	140	1586	1618	474	29	134	134	167	131	78	99	99	0	2458	2461	682	27	80	80	98	83	84	100	100	0	0.611	0.623	0.610	0.610	1.538	0.604	0.845	159	1109	89	3830	3865	-0.711	1452	2378	1484	2381	257251	391298	11.076	28.470	0	0	0
5	20	8	""	"odc"	9850	26150	210	1335	1293	676	52	171	171	234	217	92	92	80	0	1882	1689	1166	69	88	88	117	170	145	77	71	0	0.649	0.701	0.739	1.094	3.383	0.630	0.727	209	2514	29	2958	2723	-0.624	1164	1794	1122	1601	270312	353098	4.880	9.247	0	0	0
5	1	9	""	"il13ra1"	2260	26550	140	512	552	234	42	123	123	198	441	222	42	4	0	345	377	219	58	77	77	194	1001	515	1	0	0	1.451	1.430	1.535	1.608	2.601	0.990	0.245	156	1140	100	657	729	0.537	389	268	429	300	86116	58755	0.803	0.183	-100	0	1
5	2	9	""	"il13ra1"	2670	26560	150	485	518	209	40	103	103	117	84	71	97	91	0	302	337	195	57	69	69	75	36	48	95	90	0	1.639	1.549	1.651	1.710	2.344	1.601	0.474	181	1207	93	615	683	0.713	382	233	415	268	93719	60964	4.774	7.278	0	0	0
5	3	9	""	"il13ra1"	3070	26560	150	529	571	228	39	123	123	153	114	74	96	82	0	343	380	196	51	75	75	88	106	120	88	60	0	1.515	1.469	1.486	1.579	2.506	1.714	0.358	175	1212	89	674	753	0.599	406	268	448	305	99915	66459	3.667	2.755	0	0	0
5	4	9	""	"il13ra1"	3470	26550	150	561	607	280	46	146	146	183	142	77	92	71	0	333	367	218	59	80	80	98	97	98	84	60	0	1.640	1.606	1.713	1.721	2.889	1.860	0.345	179	1209	92	668	748	0.714	415	253	461	287	108608	65693	2.986	2.773	0	0	0
5	5	9	""	"rbl1"	3860	26550	140	238	293	231	78	180	180	256	294	114	10	3	0	220	264	193	73	88	88	126	151	119	46	18	0	0.439	0.642	0.845	0.729	4.294	1.828	0.216	156	1140	100	190	289	-1.188	58	132	113	176	45740	41194	0.126	0.914	-100	0	1
5	6	9	""	"rbl1"	4260	26560	60	614	600	256	42	329	329	362	221	61	63	21	0	540	621	469	75	168	168	219	172	78	73	52	0	0.766	0.598	1.175	1.059	4.048	0.424	0.083	19	169	54	657	724	-0.385	285	372	271	453	11405	11795	1.077	2.337	-100	0	1
5	7	9	""	"rbl1"	4660	26550	140	247	281	158	56	199	199	258	218	84	19	4	0	280	303	183	60	88	88	115	120	104	66	36	0	0.250	0.381	0.817	0.686	4.901	1.377	0.060	156	1140	100	240	297	-2.000	48	192	82	215	43814	47321	0.106	1.567	-100	0	1
5	8	9	""	"rbl1"	5100	26530	60	675	652	343	52	247	247	318	293	92	57	28	0	652	736	363	49	167	167	237	191	80	85	71	0	0.882	0.712	0.438	0.399	7.534	1.289	0.103	7	184	79	913	974	-0.181	428	485	405	569	4567	5149	1.140	2.613	-100	0	1
5	9	9	""	"mad"	5480	26550	130	1090	1139	366	32	277	277	331	245	74	99	84	0	622	703	415	59	100	100	154	328	212	82	34	0	1.557	1.430	1.437	1.512	1.763	0.986	0.368	130	894	92	1335	1465	0.639	813	522	862	603	148085	91362	3.298	1.674	-100	0	1
5	10	9	""	"mad"	5870	26550	130	1210	1256	337	26	256	256	303	194	64	99	96	0	723	738	261	35	102	102	137	188	137	98	86	0	1.536	1.572	1.498	1.639	1.747	1.512	0.553	129	891	86	1575	1636	0.619	954	621	1000	636	162025	95197	4.912	3.197	0	0	0
5	11	9	""	"mad"	6270	26550	120	1149	1172	313	26	270	270	320	213	66	100	98	0	662	686	186	27	103	103	140	169	120	100	91	0	1.572	1.547	1.570	1.546	1.555	1.779	0.545	124	788	95	1438	1485	0.653	879	559	902	583	145326	85107	4.000	3.231	0	0	0
5	12	9	""	"mad"	6670	26540	120	1068	1081	287	26	288	288	341	230	67	99	90	0	647	666	202	30	103	103	142	187	131	98	83	0	1.434	1.409	1.372	1.432	1.732	1.249	0.575	115	797	91	1324	1356	0.520	780	544	793	563	124265	76571	3.217	2.802	0	0	0
5	13	9	""	"tcn2"	7070	26550	130	823	863	329	38	311	311	386	399	103	69	19	0	466	508	310	61	108	108	155	191	123	80	46	0	1.430	1.380	1.317	1.364	2.339	1.775	0.454	111	915	92	870	952	0.516	512	358	552	400	95835	56380	1.195	1.848	-100	0	1
5	14	9	""	"tcn2"	7470	26540	130	713	784	279	35	279	279	350	279	79	79	33	0	416	457	232	50	109	109	179	326	182	44	8	0	1.414	1.451	1.624	1.541	2.327	1.316	0.181	117	906	75	741	853	0.500	434	307	505	348	91701	53518	1.556	0.853	-100	0	1
5	15	9	""	"tcn2"	7870	26550	130	770	790	328	41	239	239	316	277	87	85	40	0	467	500	212	42	102	102	147	161	109	92	60	0	1.455	1.384	1.387	1.397	2.150	2.280	0.248	101	905	45	896	949	0.541	531	365	551	398	79798	50541	1.711	2.193	-100	0	1
5	16	9	""	"tcn2"	8270	26540	130	806	873	346	39	304	304	484	840	173	12	1	0	441	458	184	40	108	108	170	278	163	62	9	0	1.508	1.626	1.528	1.613	2.332	4.065	0.200	85	912	45	835	919	0.593	502	333	569	350	74200	38891	0.463	1.036	-100	0	1
5	17	9	""	"mupar1"	8670	26540	130	1657	1663	469	28	236	236	292	201	68	100	98	0	1179	1230	402	32	94	94	126	114	90	98	97	0	1.310	1.256	1.250	1.279	1.577	1.279	0.768	141	883	88	2506	2563	0.390	1421	1085	1427	1136	234472	173415	6.821	9.684	0	0	0
5	18	9	""	"mupar1"	9070	26540	150	1673	1719	434	25	128	128	162	142	87	100	100	0	1364	1395	376	26	79	79	93	71	76	100	99	0	1.202	1.209	1.213	1.219	1.446	1.215	0.838	169	1223	93	2830	2907	0.265	1545	1285	1591	1316	290522	235824	10.965	18.338	0	0	0
5	19	9	""	"mupar1"	9470	26540	140	1735	1794	496	27	137	137	181	225	124	100	100	0	1495	1500	428	28	85	85	103	103	100	100	100	0	1.133	1.171	1.212	1.178	1.441	1.187	0.823	168	1100	92	3008	3072	0.180	1598	1410	1657	1415	301383	251973	7.169	13.563	0	0	0
5	20	9	""	"mupar1"	9860	26540	180	1502	1392	615	44	185	185	259	261	100	92	80	0	1202	1069	635	59	91	91	119	126	105	83	77	0	1.185	1.234	1.293	1.450	2.196	1.176	0.735	218	1863	0	2428	2185	0.245	1317	1111	1207	978	303529	233077	4.341	7.540	0	0	0
5	1	10	""	"sp6"	2270	26950	160	11720	10738	3996	37	139	139	225	439	195	100	99	0	6982	6321	2360	37	83	83	200	904	452	94	92	0	1.679	1.699	1.685	1.755	1.391	1.720	0.956	202	1478	89	18480	16837	0.748	11581	6899	10599	6238	2169036	1276793	23.948	6.771	0	0	0
5	2	10	""	"sp6"	2670	26960	160	11532	11106	2632	23	111	111	131	95	72	100	100	0	7116	6848	1613	23	72	72	81	86	106	100	100	0	1.621	1.623	1.624	1.622	1.224	1.636	0.956	191	1493	92	18465	17771	0.697	11421	7044	10995	6776	2121240	1307936	115.526	78.686	0	0	0
5	3	10	""	"sp6"	3070	26960	160	11862	11349	2671	23	126	126	205	406	198	100	100	0	6736	6565	1587	24	75	75	128	355	277	100	100	0	1.762	1.729	1.727	1.734	1.265	1.740	0.947	199	1481	90	18397	17713	0.817	11736	6661	11223	6490	2258535	1306361	27.448	18.132	0	0	0
5	4	10	""	"sp6"	3470	26960	160	11676	11161	2826	25	153	153	200	183	91	100	100	0	6675	6447	1665	25	83	83	100	91	91	100	100	0	1.748	1.730	1.737	1.748	1.246	1.738	0.965	197	1487	94	18115	17372	0.806	11523	6592	11008	6364	2198654	1270094	59.896	69.747	0	0	0
5	5	10	""	"wdr12"	3870	26950	140	1041	1063	328	30	172	172	230	190	82	99	95	0	1755	1749	483	27	88	88	175	1265	722	76	4	0	0.521	0.536	0.531	0.523	1.469	0.100	0.159	164	1104	94	2536	2552	-0.941	869	1667	891	1661	174333	286761	4.384	1.244	0	0	0
5	6	10	""	"wdr12"	4270	26950	140	1152	1191	386	32	244	244	291	209	71	99	95	0	1844	1871	591	31	101	101	139	144	103	100	100	0	0.521	0.535	0.527	0.519	1.544	0.526	0.733	151	1113	91	2651	2717	-0.941	908	1743	947	1770	179811	282512	4.306	12.028	0	0	0
5	7	10	""	"wdr12"	4670	26950	130	1021	1067	324	30	229	229	284	198	69	100	95	0	1751	1797	557	30	96	96	132	143	108	100	100	0	0.479	0.493	0.474	0.485	1.649	0.472	0.669	141	887	93	2447	2539	-1.062	792	1655	838	1701	150427	253357	3.955	11.643	0	0	0
5	8	10	""	"wdr12"	5070	26950	120	1129	1164	332	28	303	303	364	259	71	97	87	0	1814	1820	451	24	103	103	135	117	86	100	100	0	0.483	0.501	0.501	0.482	1.572	0.485	0.602	132	780	91	2537	2578	-1.050	826	1711	861	1717	153678	240193	3.089	14.402	0	0	0
5	9	10	""	"phdla3"	5470	26950	130	15581	14328	5934	41	310	310	369	270	73	100	100	0	13276	12133	5367	44	111	111	155	246	158	100	99	0	1.160	1.166	1.164	1.229	1.494	1.152	0.967	142	882	91	28436	26040	0.214	15271	13165	14018	12022	2034585	1722902	51.700	48.691	0	0	0
5	10	10	""	"phdla3"	5870	26950	130	18364	17700	3417	19	303	303	352	215	61	100	100	0	15255	14854	3074	20	116	116	148	128	86	100	100	0	1.193	1.180	1.183	1.186	1.164	1.175	0.974	142	886	91	33200	32135	0.255	18061	15139	17397	14738	2513370	2109269	80.688	114.891	0	0	0
5	11	10	""	"phdla3"	6270	26950	140	17419	16765	3993	23	298	298	375	320	85	100	100	0	14916	14176	3632	25	108	108	169	339	200	100	100	0	1.156	1.171	1.176	1.178	1.219	1.166	0.971	146	1122	92	31929	30535	0.209	17121	14808	16467	14068	2447722	2069649	51.219	41.319	0	0	0
5	12	10	""	"phdla3"	6670	26950	130	17392	16585	3743	22	306	306	368	266	72	100	100	0	14410	14147	3351	23	107	107	141	137	97	100	100	0	1.195	1.159	1.159	1.164	1.160	1.154	0.977	135	889	94	31389	30319	0.257	17086	14303	16279	14040	2239004	1909781	60.966	102.234	0	0	0
5	13	10	""	"il7r"	7070	26940	130	1161	1236	644	52	306	306	365	275	75	96	82	0	527	560	269	48	107	107	158	214	135	86	46	0	2.036	2.053	1.996	2.010	2.105	2.710	0.477	133	891	90	1275	1383	1.026	855	420	930	453	164343	74433	3.167	1.879	-100	0	1
5	14	10	""	"il7r"	7470	26940	130	970	1032	313	30	285	285	344	241	70	98	81	0	482	506	207	40	108	108	146	165	113	88	58	0	1.832	1.877	1.909	2.018	2.158	1.970	0.343	136	886	85	1059	1145	0.873	685	374	747	398	140289	68880	2.855	2.182	0	0	0
5	15	10	""	"il7r"	7870	26940	130	963	1008	320	31	285	285	338	239	70	95	82	0	470	527	228	43	104	104	146	175	119	87	54	0	1.852	1.709	1.772	1.796	2.170	2.191	0.407	133	894	91	1044	1146	0.889	678	366	723	423	134075	70025	2.803	2.177	0	0	0
5	16	10	""	"il7r"	8270	26940	140	1200	1353	1029	76	330	330	394	287	72	97	80	0	467	540	464	85	111	111	150	142	94	86	63	0	2.444	2.385	2.442	2.738	2.586	2.882	0.543	142	1109	59	1226	1452	1.289	870	356	1023	429	192112	76617	3.341	2.746	0	0	0
5	17	10	""	"buffer"	8670	27000	50	498	594	465	78	473	473	533	336	63	16	16	0	135	242	233	96	131	131	159	112	70	25	25	0	6.250	1.090	3.140	2.746	5.544	5.538	0.180	12	104	100	29	232	2.644	25	4	121	111	7131	2906	0.182	0.741	-100	0	1
5	18	10	""	"buffer"	9060	26930	140	144	185	150	81	135	135	165	137	83	13	5	0	83	94	57	60	80	80	95	78	82	7	3	0	3.000	3.571	1.440	1.758	4.046	3.262	0.135	156	1140	100	12	64	1.585	9	3	50	14	28792	14621	0.146	-0.013	-100	0	1
5	19	10	""	"buffer"	9470	26890	90	213	288	342	118	161	161	216	185	85	17	9	0	88	126	168	133	89	89	126	146	115	7	1	0	-52.000	3.432	2.036	2.316	4.782	1.604	0.295	52	420	100	51	164	Error	52	-1	127	37	14992	6562	0.389	0.000	-100	0	1
5	20	10	""	"buffer"	9810	26910	110	706	707	215	30	292	292	355	305	85	85	5	0	180	543	1316	242	103	103	133	125	93	25	20	0	5.377	0.943	4.823	3.849	3.889	1.095	0.083	20	648	0	491	855	2.427	414	77	415	440	14130	10867	1.154	3.280	-100	0	1
5	1	11	""	"sp3"	2270	27350	160	2034	2065	663	32	153	153	216	248	114	100	97	0	4055	3849	1145	29	85	85	167	437	261	100	100	0	0.474	0.508	0.504	0.501	1.346	0.499	0.879	206	1478	93	5851	5676	-1.077	1881	3970	1912	3764	425438	792866	7.456	8.426	0	0	0
5	2	11	""	"sp3"	2670	27360	160	1866	1895	586	30	117	117	142	101	71	100	99	0	3836	3764	956	25	76	76	88	93	105	100	100	0	0.465	0.482	0.474	0.471	1.337	0.479	0.909	203	1477	92	5509	5466	-1.105	1749	3760	1778	3688	384621	764182	17.356	39.527	0	0	0
5	3	11	""	"sp3"	3070	27350	170	1971	1942	606	31	139	139	171	143	83	100	100	0	3877	3790	1026	27	77	77	90	84	93	100	100	0	0.482	0.486	0.482	0.475	1.318	0.483	0.914	215	1609	92	5632	5516	-1.053	1832	3800	1803	3713	417442	814787	12.385	44.048	0	0	0
5	4	11	""	"sp3"	3470	27350	170	2101	2150	729	33	159	159	206	179	86	100	99	0	4157	4099	1074	26	85	85	112	219	195	100	100	0	0.477	0.496	0.494	0.479	1.337	0.495	0.891	213	1609	89	6014	6005	-1.068	1942	4072	1991	4014	457973	873043	10.860	18.205	0	0	0
5	5	11	""	"rrm2"	3870	27350	150	432	446	185	41	176	176	238	256	107	50	9	0	821	828	344	41	87	87	130	264	203	91	70	0	0.349	0.364	0.330	0.334	2.455	0.414	0.145	198	1177	93	990	1011	-1.519	256	734	270	741	88221	163862	0.813	2.644	-100	0	1
5	6	11	""	"rrm2"	4270	27350	150	426	467	237	50	212	212	266	200	75	54	18	0	952	963	313	32	97	97	137	267	194	99	87	0	0.250	0.294	0.252	0.234	3.200	0.287	0.247	186	1183	76	1069	1121	-2.000	214	855	255	866	86942	179171	1.005	3.094	-100	0	1
5	7	11	""	"rrm2"	4670	27350	150	526	561	277	49	238	238	288	208	72	66	25	0	928	941	302	32	94	94	125	135	108	98	97	0	0.345	0.381	0.352	0.321	2.591	0.446	0.208	170	1218	94	1122	1170	-1.535	288	834	323	847	95399	160048	1.313	6.044	0	0	0
5	8	11	""	"rrm2"	5070	27350	150	436	463	191	41	214	214	272	203	74	52	19	0	916	934	270	28	94	94	127	138	108	99	98	0	0.270	0.296	0.293	0.244	2.549	0.285	0.165	181	1206	87	1044	1089	-1.889	222	822	249	840	83813	169061	0.941	5.848	0	0	0
5	9	11	""	"myd116"	5470	27350	130	1010	1002	441	44	193	193	250	245	98	87	74	0	1039	1034	524	50	94	94	119	107	89	93	88	0	0.865	0.861	0.843	0.867	2.059	0.839	0.675	142	886	91	1762	1749	-0.209	817	945	809	940	142332	146792	3.069	8.551	0	0	0
5	10	11	""	"myd116"	5870	27350	130	1118	1197	487	40	250	250	338	602	178	81	23	0	1154	1154	432	37	106	106	183	478	261	89	59	0	0.828	0.904	0.894	0.878	1.976	0.946	0.562	149	875	90	1916	1995	-0.272	868	1048	947	1048	178325	171877	1.427	2.031	-100	0	1
5	11	11	""	"myd116"	6270	27340	130	1237	1289	488	37	285	285	360	366	101	93	72	0	1187	1200	481	40	106	106	150	183	122	98	93	0	0.881	0.918	0.911	0.892	1.684	1.120	0.574	146	878	92	2033	2098	-0.183	952	1081	1004	1094	188151	175175	2.538	5.738	0	0	0
5	12	11	""	"myd116"	6670	27350	130	1192	1240	402	32	255	255	327	266	81	97	90	0	1189	1204	403	33	103	103	141	147	104	100	98	0	0.863	0.895	0.919	0.886	1.692	0.934	0.603	142	882	96	2023	2086	-0.213	937	1086	985	1101	176047	170933	3.432	7.231	0	0	0
5	13	11	""	"selenbp1"	7070	27340	130	1174	1224	347	28	272	272	358	533	148	89	33	0	320	353	187	52	107	107	158	343	217	24	2	0	4.235	3.870	4.169	4.782	2.446	4.241	0.140	130	894	91	1115	1198	2.082	902	213	952	246	159169	45863	1.625	0.569	-100	0	1
5	14	11	""	"selenbp1"	7470	27340	130	1211	1213	357	29	287	287	344	234	68	99	90	0	354	390	196	50	110	110	198	1127	569	0	0	0	3.787	3.307	3.609	3.711	2.097	0.045	0.017	133	892	79	1168	1206	1.921	924	244	926	280	161319	51923	3.714	0.170	-100	0	1
5	15	11	""	"selenbp1"	7870	27340	130	1266	1293	389	30	286	286	351	255	72	100	90	0	363	405	273	67	107	107	136	110	80	83	60	0	3.828	3.379	3.758	4.010	2.303	1.913	0.264	127	899	83	1236	1305	1.937	980	256	1007	298	164263	51381	3.694	2.445	0	0	0
5	16	11	""	"selenbp1"	8270	27340	130	1371	1398	397	28	328	328	390	262	67	100	91	0	381	399	180	45	108	108	146	149	102	80	40	0	3.821	3.677	3.893	4.318	2.275	4.524	0.428	126	898	90	1316	1361	1.934	1043	273	1070	291	176162	50235	3.847	1.698	-100	0	1
5	17	11	""	"sp5"	8670	27350	80	3632	3883	1448	37	267	267	318	223	70	100	100	0	2273	2415	977	40	98	98	125	114	91	100	100	0	1.547	1.561	1.570	1.576	1.507	1.581	0.858	46	332	54	5540	5933	0.629	3365	2175	3616	2317	178607	111089	15.987	20.088	0	0	0
5	18	11	""	"sp5"	9070	27340	80	3218	3306	2043	61	127	127	159	117	73	100	100	0	2082	2236	1302	58	82	82	103	156	151	100	96	0	1.546	1.476	1.544	1.446	1.525	1.529	0.919	59	321	79	5091	5333	0.629	3091	2000	3179	2154	195065	131942	26.897	13.673	0	0	0
5	19	11	""	"sp5"	9470	27340	90	2924	3016	1733	57	138	138	178	140	78	96	96	0	1748	1853	1113	60	77	77	95	77	81	95	91	0	1.667	1.620	1.717	1.766	2.552	1.642	0.876	60	390	64	4457	4654	0.737	2786	1671	2878	1776	180953	111188	20.271	22.831	0	0	0
5	20	11	""	"sp5"	9870	27340	80	3162	3004	1183	39	263	263	338	268	79	98	98	0	1744	1887	901	47	94	94	130	117	90	100	100	0	1.757	1.529	1.532	1.510	1.807	1.520	0.847	53	323	51	4549	4534	0.813	2899	1650	2741	1793	159192	99987	9.948	15.017	0	0	0
6	1	1	""	"sp4"	11260	23330	110	2356	2408	550	22	118	118	138	84	60	100	100	0	805	815	253	31	77	77	86	48	55	100	100	0	3.074	3.103	3.204	3.218	1.468	3.212	0.823	110	590	82	2966	3028	1.620	2238	728	2290	738	264878	89606	27.024	15.188	0	0	0
6	2	1	""	"sp4"	11660	23330	120	2444	2453	588	23	224	224	287	256	89	100	100	0	728	736	292	39	98	98	124	104	83	97	97	0	3.524	3.494	3.611	3.788	1.695	3.786	0.682	119	797	85	2850	2867	1.817	2220	630	2229	638	291873	87635	8.461	5.885	0	0	0
6	3	1	""	"sp4"	12060	23330	120	2414	2466	671	27	370	370	444	319	71	100	100	0	734	763	341	44	124	124	192	570	296	55	6	0	3.351	3.280	3.411	3.591	1.692	3.422	0.665	127	785	92	2654	2735	1.745	2044	610	2096	639	313190	96878	6.339	1.002	0	0	0
6	4	1	""	"sp4"	12460	23330	120	2576	2609	625	23	339	339	414	312	75	100	100	0	766	768	270	35	119	119	169	208	123	93	85	0	3.457	3.498	3.448	3.856	1.832	3.571	0.604	128	784	92	2884	2919	1.790	2237	647	2270	649	333960	98273	7.035	2.880	0	0	0
6	5	1	""	"cd37"	12860	23330	120	839	895	408	45	256	256	343	722	210	26	3	0	383	449	273	60	97	97	132	138	104	92	51	0	2.038	1.815	1.825	1.820	2.236	10.278	0.188	78	799	52	869	991	1.027	583	286	639	352	69776	34986	0.765	2.297	-100	0	1
6	6	1	""	"cd37"	13260	23320	120	706	735	233	31	177	177	244	249	102	93	58	0	363	397	164	41	84	84	109	99	90	92	76	0	1.896	1.783	1.988	1.861	2.286	2.417	0.348	81	809	58	808	871	0.923	529	279	558	313	59544	32196	1.972	2.909	0	0	0
6	7	1	""	"cd37"	13650	23320	170	578	611	237	38	169	169	225	184	81	91	57	0	274	296	158	53	81	81	98	85	86	80	55	0	2.119	2.056	1.946	2.178	2.739	2.822	0.276	170	1612	54	602	657	1.083	409	193	442	215	103835	50349	2.098	2.329	0	0	0
6	8	1	""	"cd37"	14060	23320	140	563	625	474	75	143	143	171	117	68	95	85	0	304	378	678	179	76	76	88	60	68	94	80	0	1.842	1.596	1.888	1.868	2.344	0.872	0.649	141	1127	91	648	784	0.881	420	228	482	302	88068	53341	3.880	4.833	0	0	0
6	9	1	""	"hif1a"	14460	23320	130	789	848	319	37	152	152	193	149	77	98	92	0	696	708	353	49	78	78	95	65	68	98	96	0	1.031	1.105	1.058	1.168	2.361	1.106	0.526	146	878	92	1255	1326	0.044	637	618	696	630	123850	103300	4.396	9.431	0	0	0
6	10	1	""	"hif1a"	14860	23320	130	774	823	301	36	195	195	233	151	64	97	88	0	640	656	286	43	83	83	95	56	58	100	96	0	1.039	1.096	1.165	1.151	2.158	1.229	0.460	149	875	87	1136	1201	0.055	579	557	628	573	122667	97737	3.907	10.018	0	0	0
6	11	1	""	"hif1a"	15260	23320	130	747	805	311	38	162	162	197	141	71	97	88	0	608	629	309	49	78	78	92	69	75	97	89	0	1.104	1.167	1.253	1.236	2.378	1.208	0.491	153	871	88	1115	1194	0.143	585	530	643	551	123160	96248	4.312	7.783	0	0	0
6	12	1	""	"hif1a"	15660	23320	150	727	787	314	39	142	142	178	161	90	96	87	0	634	695	347	49	82	82	121	229	189	90	64	0	1.060	1.052	1.028	1.140	2.417	0.967	0.529	157	1232	85	1137	1258	0.084	585	552	645	613	123502	109118	3.783	2.507	0	0	0
6	13	1	""	"cd47"	16060	23330	140	2057	2132	560	26	151	151	185	136	73	100	100	0	1331	1382	446	32	80	80	91	59	64	100	99	0	1.524	1.522	1.533	1.575	1.515	1.519	0.840	172	1092	94	3157	3283	0.608	1906	1251	1981	1302	366748	237671	14.316	21.881	0	0	0
6	14	1	""	"cd47"	16460	23320	150	1818	1836	600	32	152	152	189	139	73	100	98	0	1199	1227	530	43	80	80	95	69	72	97	97	0	1.489	1.468	1.478	1.574	1.846	1.437	0.827	186	1202	94	2785	2831	0.574	1666	1119	1684	1147	341511	228290	11.849	16.406	0	0	0
6	15	1	""	"cd47"	16860	23320	150	2012	2060	585	28	135	135	166	131	78	100	100	0	1438	1409	460	32	80	80	91	65	71	100	100	0	1.382	1.448	1.471	1.484	1.513	1.464	0.849	182	1210	90	3235	3254	0.467	1877	1358	1925	1329	374977	256407	14.458	20.277	0	0	0
6	16	1	""	"cd47"	17260	23320	150	2000	1990	658	33	154	154	184	124	67	100	100	0	1401	1375	510	37	84	84	108	105	97	100	100	0	1.402	1.422	1.453	1.454	1.529	1.440	0.826	181	1211	89	3163	3127	0.487	1846	1317	1836	1291	360154	248894	14.565	12.067	0	0	0
6	17	1	""	"sp7"	17660	23320	130	1586	1582	445	28	145	145	171	115	67	100	100	0	652	685	237	34	81	81	97	80	82	99	99	0	2.524	2.379	2.243	2.473	1.587	2.467	0.788	140	884	88	2012	2041	1.336	1441	571	1437	604	221511	95862	12.270	7.350	0	0	0
6	18	1	""	"sp7"	18060	23320	130	1713	1688	368	21	150	150	172	107	62	100	100	0	657	673	233	34	79	79	89	51	57	99	99	0	2.704	2.589	2.588	2.715	1.594	2.662	0.767	138	886	90	2141	2132	1.435	1563	578	1538	594	232931	92876	14.168	11.451	0	0	0
6	19	1	""	"sp7"	18460	23320	140	1574	1628	426	26	144	144	169	114	67	100	100	0	682	710	253	35	82	82	91	49	53	100	100	0	2.383	2.363	2.456	2.462	1.579	2.459	0.763	151	1113	89	2030	2112	1.253	1430	600	1484	628	245806	107271	12.798	12.633	0	0	0
6	20	1	""	"sp7"	18860	23320	140	1532	1569	554	35	148	148	180	133	73	100	100	0	651	664	314	47	85	85	95	48	50	100	94	0	2.445	2.454	2.359	2.733	1.808	2.491	0.763	154	1114	95	1950	2000	1.290	1384	566	1421	579	241595	102271	10.444	11.854	0	0	0
6	1	2	""	"ara"	11250	23720	130	125	160	140	87	130	130	162	142	87	9	5	0	89	101	94	93	80	80	93	66	70	7	5	0	-0.556	1.429	1.879	1.810	5.029	3.375	0.105	120	940	100	4	51	Error	-5	9	30	21	19206	12118	-0.014	0.121	-100	0	1
6	2	2	""	"ara"	11650	23720	130	341	404	251	62	324	324	382	272	71	18	4	0	123	161	118	73	113	113	165	312	189	5	0	0	1.700	1.667	3.034	3.283	4.274	0.999	0.465	120	940	100	27	128	0.766	17	10	80	48	48527	19359	0.081	-0.013	-100	0	1
6	3	2	""	"ara"	12050	23720	130	328	382	228	59	332	332	390	255	65	15	5	0	117	163	138	84	112	112	152	155	101	14	6	0	-0.800	0.980	3.162	3.122	3.844	5.181	0.057	120	940	100	1	101	Error	-4	5	50	51	45821	19603	-0.031	0.071	-100	0	1
6	4	2	""	"ara"	12450	23720	130	373	478	385	80	311	311	387	292	75	24	6	0	139	216	265	122	110	110	150	125	83	25	10	0	2.138	1.575	1.933	1.916	5.566	3.547	0.121	120	940	100	91	273	1.096	62	29	167	106	57319	25947	0.312	0.528	-100	0	1
6	5	2	""	"hmga1"	12860	23730	120	17140	16705	3829	22	280	280	341	234	68	100	100	0	12230	12039	3402	28	101	101	133	114	85	100	100	0	1.390	1.376	1.357	1.431	1.459	1.355	0.958	121	795	90	28989	28363	0.475	16860	12129	16425	11938	2021325	1456679	69.932	104.439	0	0	0
6	6	2	""	"hmga1"	13260	23730	130	17995	17074	5423	31	205	205	276	240	86	100	100	0	12744	12278	3938	32	89	89	115	107	93	100	100	0	1.406	1.384	1.381	1.399	1.337	1.387	0.968	141	887	89	30445	29058	0.492	17790	12655	16869	12189	2407396	1731231	69.992	113.673	0	0	0
6	7	2	""	"hmga1"	13660	23730	130	17634	17095	5153	30	175	175	231	184	79	100	100	0	12799	11982	3807	31	81	81	105	103	98	100	100	0	1.373	1.422	1.416	1.451	1.344	1.419	0.966	143	885	95	30177	28821	0.457	17459	12718	16920	11901	2444528	1713459	91.652	115.311	0	0	0
6	8	2	""	"hmga1"	14060	23720	130	19394	19008	4449	23	139	139	168	131	77	100	100	0	14231	13787	3458	25	75	75	83	40	48	100	100	0	1.360	1.376	1.375	1.387	1.204	1.370	0.976	149	879	97	33411	32581	0.444	19255	14156	18869	13712	2832166	2054278	143.817	342.600	0	0	0
6	9	2	""	"cdkn1a"	14460	23720	130	5111	5056	1352	26	140	140	177	135	76	100	100	0	2142	2074	700	33	77	77	90	87	96	100	99	0	2.407	2.462	2.454	2.553	1.351	2.450	0.914	158	866	90	7036	6913	1.267	4971	2065	4916	1997	798886	327741	36.141	22.805	0	0	0
6	10	2	""	"cdkn1a"	14860	23720	140	4943	4897	1390	28	163	163	202	146	72	100	100	0	1969	2037	750	36	79	79	105	185	176	99	99	0	2.529	2.418	2.442	2.515	1.490	2.435	0.883	167	1097	86	6670	6692	1.339	4780	1890	4734	1958	817831	340235	32.158	10.443	0	0	0
6	11	2	""	"cdkn1a"	15260	23730	150	5412	5271	1592	30	162	162	196	140	71	100	100	0	2222	2219	788	35	81	81	99	94	94	100	99	0	2.452	2.390	2.453	2.465	1.449	2.428	0.891	176	1216	92	7391	7247	1.294	5250	2141	5109	2138	927668	390515	36.250	22.553	0	0	0
6	12	2	""	"cdkn1a"	15660	23720	150	4951	5009	1463	29	146	146	181	128	70	100	100	0	2021	2092	797	38	80	80	94	68	72	100	99	0	2.476	2.417	2.426	2.540	1.479	2.401	0.903	181	1207	89	6746	6875	1.308	4805	1941	4863	2012	906707	378707	37.719	29.382	0	0	0
6	13	2	""	"hmga2"	16060	23730	150	2456	2457	753	30	152	152	190	141	74	100	100	0	2007	1992	626	31	81	81	107	147	137	100	99	0	1.196	1.206	1.196	1.212	1.426	1.215	0.881	164	1228	92	4230	4216	0.258	2304	1926	2305	1911	403017	326734	16.078	12.823	0	0	0
6	14	2	""	"hmga2"	16460	23730	170	2287	2257	948	42	162	162	207	158	76	97	95	0	2034	1996	920	46	85	85	135	310	229	93	88	0	1.090	1.096	1.125	1.163	1.768	1.023	0.776	186	1627	86	4074	4006	0.124	2125	1949	2095	1911	419878	371322	12.975	6.003	0	0	0
6	15	2	""	"hmga2"	16860	23720	140	2330	2342	709	30	144	144	186	156	83	100	100	0	2170	2141	711	33	82	82	108	167	154	100	98	0	1.047	1.068	1.071	1.095	1.531	1.052	0.870	168	1096	88	4274	4257	0.066	2186	2088	2198	2059	393535	359609	13.821	12.174	0	0	0
6	16	2	""	"hmga2"	17270	23720	140	2288	2281	747	32	146	146	175	128	73	100	100	0	1978	2027	683	33	75	75	88	60	68	100	100	0	1.126	1.094	1.085	1.093	1.409	1.094	0.870	169	1095	88	4045	4087	0.171	2142	1903	2135	1952	385511	342503	16.453	32.317	0	0	0
6	17	2	""	"sp2"	17660	23720	140	1901	1974	712	36	131	131	170	149	87	100	99	0	2886	2822	1062	37	78	78	88	53	60	100	100	0	0.630	0.672	0.656	0.679	1.407	0.649	0.889	160	1108	91	4578	4587	-0.667	1770	2808	1843	2744	315844	451574	12.107	51.585	0	0	0
6	18	2	""	"sp2"	18060	23720	140	1993	1971	790	40	151	151	172	114	66	100	100	0	2937	2811	1106	39	77	77	88	62	70	100	99	0	0.644	0.666	0.680	0.667	1.482	0.661	0.902	146	1122	88	4702	4554	-0.635	1842	2860	1820	2734	287748	410369	15.781	43.919	0	0	0
6	19	2	""	"sp2"	18460	23720	140	1890	1878	792	42	143	143	173	119	68	100	100	0	2810	2732	1154	42	80	80	90	50	55	100	100	0	0.640	0.654	0.646	0.664	1.489	0.641	0.886	163	1105	90	4477	4387	-0.644	1747	2730	1735	2652	306192	445253	14.328	52.840	0	0	0
6	20	2	""	"sp2"	18860	23720	140	1708	1744	829	47	155	155	191	139	72	99	98	0	2564	2520	1370	54	88	88	100	60	60	100	100	0	0.627	0.653	0.646	0.682	1.555	0.621	0.889	167	1097	91	4029	4021	-0.673	1553	2476	1589	2432	291200	420919	11.173	40.333	0	0	0
6	1	3	""	"cenpb"	11260	24130	140	4566	4446	1187	26	151	151	208	174	83	100	100	0	4362	4386	1175	26	87	87	111	121	109	100	100	0	1.033	0.999	0.993	0.998	1.283	0.996	0.927	159	1109	90	8690	8594	0.047	4415	4275	4295	4299	706855	697405	24.356	35.331	0	0	0
6	2	3	""	"cenpb"	11660	24130	120	4223	4347	993	22	345	345	404	269	66	100	100	0	4006	4088	1055	25	117	117	155	125	80	100	100	0	0.997	1.008	0.997	1.012	1.265	1.000	0.921	128	784	90	7767	7973	-0.004	3878	3889	4002	3971	556363	523306	14.658	31.464	0	0	0
6	3	3	""	"cenpb"	12060	24130	120	3929	4111	1455	35	342	342	418	274	65	100	100	0	3721	3794	1594	42	120	120	183	243	132	100	100	0	0.996	1.026	1.025	1.051	1.330	0.998	0.920	134	778	88	7188	7443	-0.006	3587	3601	3769	3674	550836	508425	13.478	14.860	0	0	0
6	4	3	""	"cenpb"	12460	24130	130	4458	4409	1315	29	307	307	375	309	82	100	100	0	4078	4133	1150	27	107	107	143	121	84	100	100	0	1.045	1.019	1.024	1.009	1.474	1.030	0.895	140	884	90	8122	8128	0.064	4151	3971	4102	4026	617255	578667	13.055	32.975	0	0	0
6	5	3	""	"hmgn1"	12860	24130	120	3251	3263	702	21	300	300	359	242	67	100	100	0	3609	3656	807	22	106	106	136	104	76	100	100	0	0.842	0.835	0.839	0.835	1.291	0.825	0.908	127	789	89	6454	6513	-0.248	2951	3503	2963	3550	414446	464345	12.000	33.846	0	0	0
6	6	3	""	"hmgn1"	13260	24120	130	3241	3278	725	22	205	205	259	191	73	100	100	0	3836	3888	919	23	87	87	109	103	94	100	100	0	0.810	0.808	0.819	0.811	1.292	0.798	0.914	149	879	90	6785	6874	-0.304	3036	3749	3073	3801	488382	579303	15.806	36.689	0	0	0
6	7	3	""	"hmgn1"	13660	24130	130	3143	3131	743	23	181	181	232	175	75	100	100	0	3636	3583	827	23	83	83	100	81	81	100	100	0	0.834	0.843	0.855	0.842	1.318	0.836	0.931	148	880	97	6515	6450	-0.262	2962	3553	2950	3500	463362	530237	16.566	43.000	0	0	0
6	8	3	""	"hmgn1"	14060	24130	140	3114	3115	757	24	129	129	159	123	77	100	100	0	3648	3746	932	24	74	74	87	66	75	99	99	0	0.835	0.813	0.798	0.828	1.555	0.800	0.917	160	1108	92	6559	6658	-0.260	2985	3574	2986	3672	498391	599324	24.033	55.439	0	0	0
6	9	3	""	"chi3l3"	14430	24090	60	163	212	170	80	129	129	168	147	87	18	9	0	106	108	52	48	85	85	95	55	57	12	6	0	1.619	3.609	1.169	1.391	3.213	20.091	0.008	32	176	100	55	106	0.695	34	21	83	23	6771	3464	0.299	0.236	-100	0	1
6	10	3	""	"chi3l3"	14810	24080	120	460	459	202	44	163	163	199	130	65	75	55	0	146	191	137	71	79	79	89	51	57	53	38	0	4.433	2.643	2.488	3.413	5.480	5.658	0.077	49	798	0	364	408	2.148	297	67	296	112	22493	9360	2.000	2.000	-100	0	1
6	11	3	""	"chi3l3"	15250	24120	130	166	187	113	60	159	159	207	179	86	7	2	0	111	128	84	65	79	79	108	191	176	5	1	0	0.219	0.571	1.656	1.725	4.698	8.777	0.020	120	940	100	39	77	-2.191	7	32	28	49	22430	15371	-0.112	0.105	-100	0	1
6	12	3	""	"chi3l3"	15640	24090	60	188	237	191	80	157	157	196	129	65	25	6	0	93	123	87	70	95	95	115	96	83	18	9	0	-15.500	2.857	1.553	1.865	4.333	4.112	0.072	32	176	100	29	108	Error	31	-2	80	28	7589	3947	0.318	0.083	-100	0	1
6	13	3	""	"hmgp"	16060	24120	140	10002	9642	2306	23	143	143	177	171	96	100	100	0	7423	7166	1689	23	77	77	90	139	154	100	100	0	1.342	1.340	1.330	1.333	1.261	1.346	0.949	165	1103	93	17205	16588	0.424	9859	7346	9499	7089	1590951	1182362	55.351	50.906	0	0	0
6	14	3	""	"hmgp"	16460	24120	150	10025	9518	2549	26	150	150	186	145	77	100	100	0	7113	6952	1881	27	80	80	109	208	190	100	100	0	1.404	1.363	1.365	1.364	1.305	1.367	0.961	173	1219	90	16908	16240	0.490	9875	7033	9368	6872	1646650	1202680	64.359	32.899	0	0	0
6	15	3	""	"hmgp"	16860	24120	140	9562	9370	2583	27	142	142	172	123	71	100	100	0	7136	6881	1823	26	81	81	113	161	142	100	100	0	1.335	1.357	1.366	1.350	1.252	1.370	0.954	171	1093	89	16475	16028	0.417	9420	7055	9228	6800	1602222	1176663	74.780	42.037	0	0	0
6	16	3	""	"hmgp"	17260	24120	140	9249	9005	2373	26	142	142	170	121	71	100	100	0	7019	6699	1807	26	77	77	93	87	93	100	100	0	1.312	1.338	1.338	1.343	1.283	1.339	0.956	172	1092	95	16049	15485	0.392	9107	6942	8863	6622	1548924	1152302	73.017	75.931	0	0	0
6	17	3	""	"chop10"	17660	24120	140	13159	12820	2313	18	152	152	183	127	69	100	100	0	6592	6366	1339	21	80	80	89	49	55	100	100	0	1.997	2.015	1.994	2.038	1.247	2.011	0.969	174	1094	93	19519	18954	0.998	13007	6512	12668	6286	2230669	1107610	99.504	128.102	0	0	0
6	18	3	""	"chop10"	18060	24120	140	13141	12563	2761	21	145	145	175	111	63	100	100	0	6596	6297	1495	23	80	80	91	58	63	100	100	0	1.994	1.997	2.010	2.017	1.213	1.998	0.971	178	1082	92	19512	18635	0.996	12996	6516	12418	6217	2236275	1120814	111.604	107.000	0	0	0
6	19	3	""	"chop10"	18460	24120	140	13031	12556	2467	19	141	141	172	123	71	100	100	0	6393	6217	1254	20	83	83	93	51	54	100	100	0	2.043	2.024	2.052	2.025	1.185	2.035	0.969	175	1085	93	19200	18549	1.031	12890	6310	12415	6134	2197295	1087947	100.683	120.078	0	0	0
6	20	3	""	"chop10"	18860	24120	140	13013	12547	2554	20	144	144	174	118	67	100	100	0	6285	6195	1519	24	88	88	96	45	46	100	100	0	2.077	2.031	2.019	2.057	1.227	2.023	0.964	174	1090	91	19066	18510	1.055	12869	6197	12403	6107	2183248	1077878	104.856	135.533	0	0	0
6	1	4	""	"hmox1"	11260	24530	120	8730	8629	1687	19	194	194	269	238	88	100	100	0	4813	4769	1036	21	95	95	124	99	79	100	100	0	1.809	1.805	1.835	1.808	1.199	1.805	0.954	134	778	93	13254	13109	0.855	8536	4718	8435	4674	1156303	639072	35.126	46.919	0	0	0
6	2	4	""	"hmox1"	11660	24530	120	8106	8197	1927	23	342	342	407	299	73	100	100	0	4260	4429	1252	28	115	115	160	235	146	100	99	0	1.873	1.821	1.820	1.857	1.301	1.818	0.948	128	788	91	11909	12169	0.905	7764	4145	7855	4314	1049184	566875	26.054	18.166	0	0	0
6	3	4	""	"hmox1"	12060	24530	120	8435	8392	1541	18	366	366	446	317	71	100	100	0	4628	4551	1167	25	123	123	171	156	91	100	100	0	1.791	1.813	1.814	1.852	1.266	1.800	0.936	129	783	92	12574	12454	0.841	8069	4505	8026	4428	1082509	587092	25.066	28.077	0	0	0
6	4	4	""	"hmox1"	12460	24530	120	8355	8679	1860	21	282	282	335	246	73	100	100	0	4652	4610	1149	24	102	102	148	369	249	100	99	0	1.774	1.863	1.878	1.890	1.335	1.858	0.904	130	782	95	12623	12905	0.827	8073	4550	8397	4508	1128304	599342	33.919	12.092	0	0	0
6	5	4	""	"ckm"	12860	24530	120	1244	1313	402	30	340	340	422	324	76	96	84	0	997	1070	383	35	111	111	163	349	214	98	76	0	1.020	1.015	1.065	1.044	1.778	1.098	0.662	127	785	92	1790	1932	0.029	904	886	973	959	166706	135832	2.750	2.599	0	0	0
6	6	4	""	"ckm"	13260	24530	130	1190	1240	348	28	196	196	256	198	77	100	99	0	1064	1100	353	32	86	86	100	63	63	100	100	0	1.016	1.030	1.004	1.033	1.579	1.045	0.698	135	893	94	1972	2058	0.023	994	978	1044	1014	167344	148533	4.970	15.873	0	0	0
6	7	4	""	"ckm"	13660	24520	130	1228	1228	352	28	156	156	206	185	89	100	98	0	1062	1095	368	33	81	81	109	188	172	100	98	0	1.093	1.057	1.068	1.066	1.516	0.992	0.675	150	874	93	2053	2086	0.128	1072	981	1072	1014	184235	164249	5.524	5.245	0	0	0
6	8	4	""	"ckm"	14060	24530	140	1214	1223	391	31	146	146	171	117	68	100	98	0	1073	1081	352	32	80	80	91	70	76	100	100	0	1.076	1.076	1.066	1.063	1.532	1.089	0.799	158	1110	93	2061	2078	0.106	1068	993	1077	1001	193211	170845	8.991	14.143	0	0	0
6	9	4	""	"hspa4"	14460	24520	140	5041	4929	1272	25	168	168	239	267	111	100	100	0	5242	5164	1341	25	85	85	129	256	198	100	99	0	0.945	0.937	0.942	0.942	1.364	0.929	0.935	162	1102	94	10030	9840	-0.082	4873	5157	4761	5079	798434	836602	17.566	19.668	0	0	0
6	10	4	""	"hspa4"	14860	24520	130	5084	5032	1120	22	174	174	210	146	69	100	100	0	5712	5603	1292	23	81	81	94	68	72	100	100	0	0.872	0.880	0.884	0.881	1.253	0.867	0.934	157	867	93	10541	10380	-0.198	4910	5631	4858	5522	790034	879722	33.027	81.015	0	0	0
6	11	4	""	"hspa4"	15260	24520	140	4973	4975	1198	24	177	177	231	206	89	100	100	0	5553	5463	1330	24	86	86	148	304	205	100	100	0	0.877	0.892	0.908	0.892	1.256	0.883	0.938	162	1106	85	10263	10175	-0.189	4796	5467	4798	5377	805920	884990	23.029	17.484	0	0	0
6	12	4	""	"hspa4"	15660	24520	140	5170	5081	1149	22	172	172	213	151	70	100	100	0	5583	5434	1291	23	90	90	142	245	172	100	98	0	0.910	0.919	0.920	0.935	1.427	0.912	0.933	166	1098	88	10491	10253	-0.136	4998	5493	4909	5344	843430	902081	32.238	21.600	0	0	0
6	13	4	""	"clca1"	16060	24520	130	706	747	244	32	157	157	187	121	64	99	94	0	572	583	213	36	82	82	100	86	86	99	98	0	1.120	1.178	1.166	1.193	1.762	1.211	0.598	151	873	93	1039	1091	0.163	549	490	590	501	112789	88090	4.628	5.616	0	0	0
6	14	4	""	"clca1"	16460	24520	140	731	759	298	39	155	155	188	130	69	98	89	0	531	554	235	42	78	78	90	58	64	99	97	0	1.272	1.269	1.279	1.257	1.928	1.458	0.575	159	1105	84	1029	1080	0.347	576	453	604	476	120736	88029	4.392	8.000	0	0	0
6	15	4	""	"clca1"	16860	24520	130	699	731	243	33	154	154	193	138	71	99	88	0	562	581	206	35	82	82	98	92	93	100	96	0	1.135	1.156	1.168	1.147	1.702	1.253	0.632	147	877	88	1025	1076	0.183	545	480	577	499	107396	85469	3.899	5.250	0	0	0
6	16	4	""	"clca1"	17260	24520	130	651	671	245	36	152	152	180	122	67	99	88	0	531	542	201	37	83	83	95	59	62	99	98	0	1.114	1.131	1.127	1.135	2.094	1.250	0.599	148	876	86	947	978	0.156	499	448	519	459	99332	80255	4.025	7.576	0	0	0
6	17	4	""	"hyp prot loc"	17660	24530	150	62821	56978	11421	20	169	169	211	162	76	100	100	37	34284	32738	8106	24	86	86	104	96	92	100	100	0	1.832	1.740	1.762	1.805	1.447	1.727	0.971	179	1209	92	96850	89461	0.873	62652	34198	56809	32652	10199025	5860062	350.414	339.938	0	0	0
6	18	4	""	"hyp prot loc"	18060	24520	140	62393	58241	10252	17	163	163	197	138	70	100	100	34	35078	33857	6582	19	88	88	100	71	71	100	100	0	1.779	1.720	1.736	1.729	1.261	1.718	0.976	163	1105	89	97220	91847	0.831	62230	34990	58078	33769	9493296	5518718	420.609	475.451	0	0	0
6	19	4	""	"hyp prot loc"	18460	24520	140	63687	58269	10448	17	149	149	1391	8231	591	100	100	39	35188	33224	7647	23	93	93	1120	7561	675	98	95	0	1.810	1.754	1.755	1.792	1.278	1.739	0.976	165	1103	90	98633	91251	0.856	63538	35095	58120	33131	9614410	5481898	6.910	4.246	0	0	0
6	20	4	""	"hyp prot loc"	18860	24520	140	64403	58828	9627	16	151	151	173	111	64	100	100	45	35773	33974	7914	23	92	92	102	56	54	100	100	0	1.801	1.732	1.735	1.777	1.266	1.709	0.973	171	1093	90	99933	92559	0.849	64252	35681	58677	33882	10059544	5809474	528.423	604.857	0	0	0
6	1	5	""	"col4a1"	11260	24930	120	779	815	293	35	252	252	318	236	74	89	56	0	461	507	276	54	99	99	129	129	100	93	74	0	1.456	1.380	1.416	1.356	2.518	1.651	0.324	102	803	55	889	971	0.542	527	362	563	408	83117	51699	2.106	2.930	0	0	0
6	2	5	""	"col4a1"	11660	24930	130	716	771	293	38	331	331	402	254	63	76	32	0	423	454	219	48	121	121	166	189	113	76	31	0	1.275	1.321	1.237	1.299	2.696	2.060	0.285	117	906	83	687	773	0.350	385	302	440	333	90200	53175	1.453	1.524	-100	0	1
6	3	5	""	"col4a1"	12070	24930	120	802	834	300	35	321	321	381	329	86	66	28	0	503	539	235	43	115	115	168	209	124	89	41	0	1.240	1.210	1.135	1.132	2.631	1.708	0.171	75	814	59	869	937	0.310	481	388	513	424	62560	40396	1.377	1.775	-100	0	1
6	4	5	""	"col4a1"	12460	24930	120	864	877	348	39	296	296	350	238	68	85	62	0	488	494	188	38	104	104	135	163	120	92	59	0	1.479	1.490	1.474	1.326	2.689	1.601	0.239	67	803	52	952	971	0.565	568	384	581	390	58778	33101	2.214	2.202	0	0	0
6	5	5	""	"icsbp1"	12860	24930	120	2985	2995	750	25	324	324	379	241	63	100	100	0	2580	2565	677	26	101	101	135	147	108	100	100	0	1.073	1.084	1.067	1.083	1.395	1.091	0.854	136	776	89	5140	5135	0.102	2661	2479	2671	2464	407306	348845	10.855	16.531	0	0	0
6	6	5	""	"icsbp1"	13260	24930	140	3159	3158	742	23	182	182	230	171	74	100	100	0	2616	2682	705	26	84	84	96	57	59	100	100	0	1.176	1.145	1.180	1.152	1.379	1.134	0.895	149	1119	89	5509	5574	0.234	2977	2532	2976	2598	470582	399603	17.123	45.368	0	0	0
6	7	5	""	"icsbp1"	13660	24930	140	3322	3283	811	24	160	160	202	161	79	100	100	0	2807	2807	734	26	78	78	95	81	85	100	100	0	1.159	1.144	1.153	1.163	1.511	1.141	0.872	159	1109	93	5891	5852	0.213	3162	2729	3123	2729	521979	446276	19.137	33.481	0	0	0
6	8	5	""	"icsbp1"	14060	24930	140	3299	3309	782	23	156	156	187	137	73	100	100	0	2821	2920	764	26	79	79	94	62	65	100	100	0	1.146	1.110	1.062	1.119	1.366	1.104	0.902	168	1100	94	5885	5994	0.197	3143	2742	3153	2841	555995	490614	22.788	45.581	0	0	0
6	9	5	""	"sp1"	14460	24930	140	7811	7784	1772	22	168	168	215	162	75	100	100	0	3449	3304	814	24	80	80	96	72	75	100	100	0	2.269	2.362	2.361	2.400	1.321	2.375	0.954	157	1111	90	11012	10840	1.182	7643	3369	7616	3224	1222090	518761	46.722	44.556	0	0	0
6	10	5	""	"sp1"	14860	24930	140	7866	7679	1671	21	186	186	263	347	131	100	100	0	3382	3246	734	22	84	84	109	108	99	100	100	0	2.329	2.370	2.380	2.400	1.294	2.391	0.960	153	1115	92	10978	10655	1.220	7680	3298	7493	3162	1174874	496673	21.372	29.046	0	0	0
6	11	5	""	"sp1"	15260	24930	140	8098	7922	1498	18	176	176	215	161	74	100	100	0	3460	3358	738	21	85	85	101	68	67	100	100	0	2.347	2.367	2.335	2.402	1.256	2.375	0.964	160	1108	92	11297	11019	1.231	7922	3375	7746	3273	1267569	537317	47.870	47.897	0	0	0
6	12	5	""	"sp1"	15660	24930	140	7899	7864	1532	19	158	158	197	143	72	100	100	0	3349	3254	769	23	81	81	100	104	104	100	100	0	2.369	2.429	2.426	2.492	1.292	2.427	0.960	160	1108	93	11009	10879	1.244	7741	3268	7706	3173	1258254	520602	53.615	30.327	0	0	0
6	13	5	""	"col4a3"	16060	24920	130	330	339	125	36	147	147	187	151	80	60	19	0	255	263	120	45	80	80	114	195	171	44	5	0	1.046	1.049	1.032	1.058	3.955	0.870	0.263	136	876	55	358	375	0.065	183	175	192	183	46150	35774	1.007	0.764	-100	0	1
6	14	5	""	"col4a3"	16480	24910	180	336	357	159	44	150	150	184	123	66	64	31	0	222	243	123	50	78	78	88	53	60	79	63	0	1.292	1.255	1.182	1.261	3.843	3.306	0.115	176	1968	61	330	372	0.370	186	144	207	165	62919	42705	1.407	2.925	-100	0	1
6	15	5	""	"col4a3"	16860	24930	140	356	405	224	55	157	157	188	125	66	73	33	0	264	287	144	50	80	80	94	69	73	83	65	0	1.082	1.198	1.066	1.170	3.246	2.200	0.162	130	1126	27	383	455	0.114	199	184	248	207	52637	37256	1.736	2.797	-100	0	1
6	16	5	""	"col4a3"	17260	24920	130	349	388	208	53	154	154	185	133	71	63	31	0	281	305	207	67	84	84	107	142	132	59	23	0	0.990	1.059	1.133	1.084	3.308	0.693	0.144	142	863	86	392	455	-0.014	195	197	234	221	55134	43298	1.526	1.394	-100	0	1
6	17	5	""	"idb2"	17660	24920	140	413	436	184	42	152	152	178	112	62	81	58	0	203	218	110	50	78	78	90	72	80	69	43	0	2.088	2.029	1.912	2.307	3.269	3.657	0.198	108	1131	41	386	424	1.062	261	125	284	140	47042	23574	2.304	1.778	-100	0	1
6	18	5	""	"idb2"	18050	24920	130	425	462	265	57	157	157	187	123	65	78	54	0	232	260	145	55	86	86	98	68	69	74	54	0	1.836	1.753	1.394	1.561	4.679	3.631	0.100	70	940	53	414	479	0.877	268	146	305	174	32365	18193	2.236	2.382	0	0	0
6	19	5	""	"idb2"	18460	24920	130	374	436	242	55	145	145	172	113	65	79	53	0	249	261	127	48	87	87	98	56	57	80	66	0	1.414	1.672	1.422	1.466	3.945	3.768	0.101	63	922	31	391	465	0.500	229	162	291	174	27497	16469	2.336	2.911	0	0	0
6	20	5	""	"idb2"	18870	24920	130	394	417	178	42	146	146	173	118	68	80	51	0	238	249	128	51	92	92	101	49	48	80	64	0	1.699	1.726	1.575	1.603	3.606	4.089	0.099	97	909	54	394	428	0.765	248	146	271	157	40497	24152	2.068	3.020	0	0	0
6	1	6	""	"cox6a2"	11260	25330	120	1648	1734	420	24	316	316	386	313	81	100	99	0	941	983	339	34	107	107	149	348	233	97	69	0	1.597	1.619	1.599	1.669	1.539	1.712	0.716	119	793	84	2166	2294	0.675	1332	834	1418	876	206306	116970	4.307	2.397	0	0	0
6	2	6	""	"cox6a2"	11660	25330	120	1747	1744	404	23	322	322	383	234	61	100	100	0	966	971	273	28	112	112	146	124	84	100	99	0	1.669	1.655	1.621	1.680	1.480	1.753	0.735	123	793	87	2279	2281	0.739	1425	854	1422	859	214564	119374	5.816	6.653	0	0	0
6	3	6	""	"cox6a2"	12060	25330	120	1751	1758	453	25	275	275	344	275	79	100	99	0	974	973	329	33	107	107	148	156	105	98	96	0	1.702	1.712	1.681	1.775	1.649	1.870	0.690	132	780	89	2343	2349	0.767	1476	867	1483	866	232100	128443	5.142	5.288	0	0	0
6	4	6	""	"cox6a2"	12460	25330	120	1686	1701	448	26	323	323	380	260	68	99	97	0	1015	1015	309	30	104	104	137	109	79	100	100	0	1.496	1.513	1.520	1.514	1.508	1.636	0.747	125	791	91	2274	2289	0.581	1363	911	1378	911	212615	126919	5.081	8.055	0	0	0
6	5	6	""	"ido"	12850	25320	130	378	423	220	52	304	304	358	240	67	24	6	0	190	209	121	57	102	102	131	109	83	41	13	0	0.841	1.112	1.967	1.786	4.324	8.258	0.032	120	940	100	162	226	-0.250	74	88	119	107	50706	25137	0.271	0.716	-100	0	1
6	6	6	""	"ido"	13230	25370	100	583	645	267	41	230	230	275	178	64	84	46	0	311	375	243	64	94	94	114	79	69	81	68	0	1.627	1.477	1.552	1.635	3.716	3.058	0.099	32	529	0	570	696	0.702	353	217	415	281	20653	11987	2.079	3.304	-100	0	1
6	7	6	""	"ido"	13660	25330	140	357	368	135	36	151	151	185	128	69	70	34	0	274	275	118	42	78	78	88	51	57	91	76	0	1.051	1.102	1.263	1.109	3.684	2.529	0.128	67	1141	75	402	414	0.072	206	196	217	197	24633	18410	1.430	3.667	-100	0	1
6	8	6	""	"ido"	14060	25330	130	393	424	236	55	171	171	203	129	63	70	40	0	236	276	157	56	83	83	98	68	69	81	58	0	1.451	1.311	1.685	1.381	3.485	2.442	0.107	85	889	58	375	446	0.537	222	153	253	193	36059	23492	1.713	2.618	-100	0	1
6	9	6	""	"ctsd"	14460	25330	140	5527	5404	1035	19	195	195	238	164	68	100	100	0	2167	2175	539	24	83	83	104	117	112	100	99	0	2.559	2.490	2.471	2.568	1.386	2.511	0.917	152	1116	90	7416	7301	1.356	5332	2084	5209	2092	821419	330665	31.500	17.701	0	0	0
6	10	6	""	"ctsd"	14860	25320	130	5632	5513	1104	20	172	172	238	289	121	100	100	0	2125	2098	487	23	84	84	112	120	107	100	100	0	2.675	2.652	2.708	2.671	1.316	2.731	0.902	154	870	93	7501	7355	1.420	5460	2041	5341	2014	848937	323133	18.253	16.550	0	0	0
6	11	6	""	"ctsd"	15260	25330	140	5596	5593	1114	19	159	159	194	140	72	100	100	0	2238	2207	565	25	81	81	103	134	130	99	98	0	2.521	2.556	2.559	2.647	1.442	2.595	0.914	153	1115	92	7594	7560	1.334	5437	2157	5434	2126	855796	337633	38.564	15.701	0	0	0
6	12	6	""	"ctsd"	15660	25330	140	5127	5153	1243	24	140	140	177	137	77	100	100	0	2040	2052	585	28	79	79	91	74	81	100	100	0	2.543	2.541	2.532	2.584	1.295	2.558	0.929	160	1108	92	6948	6986	1.347	4987	1961	5013	1973	824550	328369	36.321	26.500	0	0	0
6	13	6	""	"ifi1"	16060	25330	150	1070	1112	395	35	144	144	181	130	71	100	98	0	942	959	362	37	79	79	99	115	116	100	96	0	1.073	1.100	1.067	1.119	1.751	1.056	0.644	171	1214	83	1789	1848	0.102	926	863	968	880	190172	164011	7.162	7.478	0	0	0
6	14	6	""	"ifi1"	16460	25320	140	1055	1085	334	30	144	144	177	124	70	100	100	0	972	983	361	36	78	78	91	66	72	99	99	0	1.019	1.040	1.090	1.072	1.699	1.023	0.708	170	1094	88	1805	1846	0.027	911	894	941	905	184520	167139	7.323	13.515	0	0	0
6	15	6	""	"ifi1"	16860	25320	150	932	1003	347	34	158	158	192	140	72	100	98	0	870	906	358	39	83	83	103	97	94	100	98	0	0.983	1.027	0.979	1.042	1.705	1.028	0.687	173	1219	90	1561	1668	-0.025	774	787	845	823	173571	156770	5.793	8.278	0	0	0
6	16	6	""	"ifi1"	17260	25320	140	985	1022	371	36	150	150	182	123	67	98	95	0	892	898	331	36	82	82	98	82	83	100	98	0	1.031	1.069	1.090	1.048	1.710	1.094	0.769	162	1106	89	1645	1688	0.044	835	810	872	816	165489	145453	6.829	9.756	0	0	0
6	17	6	""	"nars"	17660	25320	130	1802	1848	586	31	165	165	197	128	64	100	100	0	1428	1460	479	32	83	83	90	47	52	100	100	0	1.217	1.222	1.245	1.218	1.441	1.238	0.838	144	884	87	2982	3060	0.283	1637	1345	1683	1377	266075	210187	12.898	29.149	0	0	0
6	18	6	""	"nars"	18060	25320	140	1725	1744	568	32	161	161	189	120	63	100	100	0	1154	1288	584	45	85	85	94	55	58	100	99	0	1.463	1.316	1.357	1.386	1.598	1.267	0.788	148	1120	85	2633	2786	0.549	1564	1069	1583	1203	258116	190638	12.958	21.709	0	0	0
6	19	6	""	"nars"	18460	25320	140	1427	1521	540	35	134	134	163	118	72	100	100	0	1259	1248	496	39	86	86	96	52	54	100	100	0	1.102	1.194	1.186	1.227	1.583	1.196	0.799	155	1113	86	2466	2549	0.140	1293	1173	1387	1162	235708	193481	11.508	22.154	0	0	0
6	20	6	""	"nars"	18860	25320	140	1771	1822	673	36	153	153	181	119	65	100	99	0	1273	1362	583	42	99	99	110	71	64	100	100	0	1.378	1.321	1.401	1.350	1.623	1.312	0.821	152	1112	86	2792	2932	0.463	1618	1174	1669	1263	276875	207059	13.790	17.634	0	0	0
6	1	7	""	"ifi47"	11260	25730	130	409	450	233	51	330	330	390	258	66	21	6	0	314	337	161	47	110	110	139	110	79	74	41	0	0.387	0.529	0.906	0.840	4.199	4.539	0.060	120	940	100	283	347	-1.370	79	204	120	227	53972	40426	0.233	1.800	-100	0	1
6	2	7	""	"ifi47"	11640	25700	60	560	609	285	46	316	316	396	250	63	50	33	0	410	490	372	75	154	154	209	153	73	50	50	0	0.953	0.872	0.705	1.237	3.973	0.983	0.092	6	210	75	500	629	-0.069	244	256	293	336	3656	2939	0.852	1.837	-100	0	1
6	3	7	""	"ifi47"	12060	25720	130	241	288	194	67	268	268	346	281	81	7	1	0	306	318	157	49	98	98	144	183	127	56	16	0	-0.130	0.091	0.721	0.722	8.342	9.300	0.021	120	940	100	181	240	Error	-27	208	20	220	34603	38140	-0.206	0.951	-100	0	1
6	4	7	""	"ifi47"	12460	25720	130	333	376	204	54	305	305	365	242	66	16	3	0	276	289	144	49	100	100	133	130	97	60	31	0	0.159	0.376	0.797	0.653	5.076	9.036	0.012	120	940	100	204	260	-2.653	28	176	71	189	45103	34624	0.045	1.200	-100	0	1
6	5	7	""	"procr"	12860	25730	130	1399	1411	356	25	267	267	319	214	67	100	100	0	827	893	309	34	100	100	135	184	136	99	96	0	1.557	1.443	1.537	1.494	1.689	1.534	0.617	130	894	92	1859	1937	0.639	1132	727	1144	793	183386	116077	5.103	4.120	0	0	0
6	6	7	""	"procr"	13270	25730	130	1335	1347	393	29	184	184	225	161	71	100	100	0	872	886	285	32	84	84	107	99	92	100	100	0	1.461	1.450	1.461	1.460	1.589	1.547	0.723	144	880	91	1939	1965	0.547	1151	788	1163	802	193984	127625	6.969	7.869	0	0	0
6	7	7	""	"procr"	13660	25730	140	1314	1346	403	29	163	163	201	139	69	100	100	0	909	935	328	35	80	80	94	73	77	100	98	0	1.388	1.384	1.380	1.417	1.659	1.425	0.731	150	1118	90	1980	2038	0.473	1151	829	1183	855	201892	140313	8.237	11.521	0	0	0
6	8	7	""	"procr"	14060	25730	140	1380	1393	424	30	181	181	227	210	92	100	98	0	875	884	357	40	84	84	105	112	106	99	96	0	1.516	1.515	1.456	1.597	1.686	1.548	0.734	156	1112	90	1990	2012	0.600	1199	791	1212	800	217287	137963	5.552	6.955	0	0	0
6	9	7	""	"sp8"	14460	25730	120	1801	1816	510	28	169	169	209	141	67	100	99	0	3657	3593	778	21	80	80	99	95	95	100	100	0	0.456	0.469	0.458	0.456	1.399	0.460	0.875	122	790	89	5209	5160	-1.133	1632	3577	1647	3513	221553	438323	11.397	36.779	0	0	0
6	10	7	""	"sp8"	14870	25720	130	1624	1619	670	41	173	173	216	160	74	98	96	0	3582	3161	1500	47	84	84	121	174	143	95	92	0	0.415	0.470	0.445	0.548	2.290	0.420	0.753	143	856	46	4949	4523	-1.269	1451	3498	1446	3077	231482	451970	8.769	17.471	0	0	0
6	11	7	""	"sp8"	15260	25720	130	1751	1799	664	36	167	167	223	280	125	98	96	0	3812	3744	1012	27	80	80	125	268	214	100	100	0	0.424	0.445	0.428	0.425	1.541	0.435	0.805	130	898	85	5316	5296	-1.238	1584	3732	1632	3664	233895	486663	5.629	13.504	0	0	0
6	12	7	""	"sp8"	15660	25720	120	1717	1716	471	27	167	167	199	127	63	99	98	0	3760	3676	918	24	83	83	99	73	73	100	100	0	0.422	0.431	0.418	0.420	1.424	0.416	0.871	134	778	94	5227	5142	-1.245	1550	3677	1549	3593	229895	492614	11.945	49.000	0	0	0
6	13	7	""	"krt2-6a"	16100	25740	200	400	417	233	55	148	148	185	154	83	68	33	0	254	384	451	117	77	77	91	102	112	66	41	0	1.424	0.876	1.757	1.669	4.554	0.617	0.132	86	2514	0	429	576	0.510	252	177	269	307	35903	33037	1.506	2.873	-100	0	1
6	14	7	""	"krt2-6a"	16470	25720	140	363	364	143	39	145	145	181	192	106	58	12	0	200	209	89	42	80	80	106	152	143	39	3	0	1.817	1.698	2.129	1.766	3.291	4.310	0.023	58	1142	67	338	348	0.862	218	120	219	129	21125	12109	0.953	0.678	-100	0	1
6	15	7	""	"krt2-6a"	16900	25730	70	207	229	132	57	178	178	212	138	65	21	9	0	115	145	91	62	94	94	118	84	71	21	12	0	1.381	1.000	1.989	2.940	5.717	4.761	0.029	32	236	100	50	102	0.466	29	21	51	51	7312	4650	0.123	0.321	-100	0	1
6	16	7	""	"krt2-6a"	17210	25750	70	404	406	152	37	203	203	244	166	68	55	11	0	205	241	118	48	88	88	118	95	80	66	33	0	1.718	1.327	1.980	1.919	3.811	5.638	0.017	18	229	41	318	356	0.781	201	117	203	153	7303	4330	0.976	1.295	-100	0	1
6	17	7	""	"spi"	17680	25710	110	411	406	150	36	172	172	210	151	71	64	35	0	272	269	148	55	88	88	108	92	85	61	50	0	1.299	1.293	0.743	1.194	4.927	3.073	0.053	34	635	26	423	415	0.377	239	184	234	181	13793	9150	1.298	1.750	-100	0	1
6	18	7	""	"spi"	18070	25730	130	421	426	178	41	163	163	197	148	75	81	40	0	274	271	132	48	94	94	108	79	73	77	55	0	1.433	1.486	1.536	1.588	3.544	6.697	0.033	27	978	36	438	440	0.519	258	180	263	177	11492	7307	1.547	2.063	-100	0	1
6	19	7	""	"spi"	18490	25730	120	410	499	519	104	143	143	176	122	69	84	56	0	189	228	116	50	95	95	105	53	50	72	44	0	2.840	2.677	2.158	2.428	3.910	9.631	0.070	58	835	21	361	489	1.506	267	94	356	133	28968	13230	2.648	2.321	-100	0	1
6	20	7	""	"spi"	18870	25750	110	463	456	182	39	180	180	209	135	64	74	51	0	276	270	102	37	111	111	124	73	58	76	61	0	1.715	1.736	1.843	1.605	4.506	6.726	0.042	39	645	8	448	435	0.778	283	165	276	159	17775	10516	1.830	2.000	0	0	0
6	1	8	""	"mmp2"	11260	26130	130	539	554	203	36	331	331	397	263	66	43	8	0	351	365	148	40	115	115	148	113	76	81	53	0	0.881	0.892	1.099	0.997	3.230	3.358	0.112	120	940	100	444	473	-0.183	208	236	223	250	66460	43836	0.597	1.920	-100	0	1
6	2	8	""	"mmp2"	11650	26110	80	836	875	225	25	362	362	418	247	59	90	45	0	472	537	260	48	120	120	177	153	86	90	63	0	1.347	1.230	1.444	1.347	2.643	1.837	0.203	11	353	11	826	930	0.430	474	352	513	417	9627	5905	1.850	2.353	-100	0	1
6	3	8	""	"mmp2"	12080	26160	70	812	739	222	30	351	351	418	305	72	72	9	0	516	593	258	43	135	135	238	748	314	9	0	0	1.210	0.847	1.286	0.944	2.458	3.716	0.037	11	207	0	842	846	0.275	461	381	388	458	8125	6523	1.052	0.475	-100	0	1
6	4	8	""	"mmp2"	12470	26140	120	730	799	429	53	323	323	386	266	68	69	31	0	401	481	255	53	110	110	150	158	105	84	47	0	1.399	1.283	1.498	1.196	2.834	2.228	0.219	86	809	32	698	847	0.484	407	291	476	371	68722	41375	1.553	2.095	-100	0	1
6	5	8	""	"trfr"	12860	26130	130	505	564	262	46	273	273	326	211	64	54	25	0	504	535	277	51	97	97	131	160	122	81	58	0	0.570	0.664	0.593	0.689	3.735	0.708	0.115	131	865	34	639	729	-0.811	232	407	291	438	73902	70051	1.128	2.525	-100	0	1
6	6	8	""	"trfr"	13260	26130	130	454	488	224	45	187	187	235	167	71	70	35	0	505	536	253	47	80	80	94	60	63	97	94	0	0.628	0.660	0.570	0.607	2.916	0.870	0.197	124	899	83	692	757	-0.671	267	425	301	456	60564	66497	1.515	7.367	-100	0	1
6	7	8	""	"trfr"	13660	26130	130	421	437	195	44	176	176	219	158	72	68	32	0	514	561	260	46	81	81	99	115	116	98	84	0	0.566	0.544	0.604	0.513	3.001	0.576	0.227	134	889	88	678	741	-0.821	245	433	261	480	58509	75178	1.380	4.017	-100	0	1
6	8	8	""	"trfr"	14060	26130	130	513	525	244	46	203	203	241	151	62	74	50	0	457	524	271	51	85	85	105	111	105	96	79	0	0.833	0.733	0.847	0.666	3.175	0.680	0.226	136	888	94	682	761	-0.264	310	372	322	439	71420	71298	1.881	3.775	0	0	0
6	9	8	""	"nup21"	14460	26120	120	369	393	197	50	173	173	209	163	77	53	28	0	323	370	229	61	81	81	94	66	70	88	75	0	0.810	0.761	0.873	0.781	4.070	1.308	0.086	77	797	41	438	509	-0.304	196	242	220	289	30291	28483	1.129	4.182	-100	0	1
6	10	8	""	"nup21"	14860	26130	150	356	401	207	51	184	184	230	165	71	50	19	0	273	290	160	55	81	81	92	57	61	82	68	0	0.896	1.038	0.976	1.016	4.230	4.745	0.045	114	1241	41	364	426	-0.158	172	192	217	209	45725	33096	1.036	3.474	-100	0	1
6	11	8	""	"nup21"	15270	26130	130	336	365	188	51	173	173	206	148	71	52	18	0	303	319	172	53	82	82	105	121	115	71	45	0	0.738	0.810	0.737	0.758	4.027	1.427	0.138	91	899	47	384	429	-0.438	163	221	192	237	33195	29042	1.074	1.769	-100	0	1
6	12	8	""	"nup21"	15670	26120	130	323	335	143	42	159	159	194	151	77	50	19	0	323	325	147	45	77	77	88	63	71	91	79	0	0.667	0.710	0.794	0.679	3.044	1.442	0.123	111	907	57	410	424	-0.584	164	246	176	248	37168	36097	0.934	3.762	-100	0	1
6	13	8	""	"igh4"	16040	26140	60	196	234	144	61	142	142	170	102	60	31	12	0	110	144	78	54	87	87	99	63	63	34	18	0	2.348	1.614	2.255	3.148	4.822	5.396	0.024	32	176	100	77	149	1.231	54	23	92	57	7495	4605	0.627	0.714	-100	0	1
6	14	8	""	"igh4"	16460	26120	130	169	185	89	48	141	141	170	172	101	8	0	0	100	112	62	55	79	79	91	57	62	23	6	0	1.333	1.333	1.167	1.435	4.933	70.884	0.000	120	940	100	49	77	0.415	28	21	44	33	22221	13463	0.087	0.368	-100	0	1
6	15	8	""	"igh4"	16840	26120	70	174	211	134	63	190	190	208	108	51	15	9	0	110	124	56	45	93	93	124	145	116	3	0	0	-0.941	0.677	4.222	3.984	6.274	7.972	0.007	32	236	100	1	52	Error	-16	17	21	31	6743	3955	0.028	0.000	-100	0	1
6	16	8	""	"igh4"	17260	26120	130	175	198	143	72	175	175	212	147	69	6	2	0	125	150	145	96	93	93	129	271	210	2	1	0	0.000	0.404	2.000	1.948	4.652	0.182	0.123	120	940	100	32	80	Error	0	32	23	57	23731	17998	-0.095	0.077	-100	0	1
6	17	8	""	"rb1"	17670	26120	140	2662	2696	728	27	165	165	201	132	65	100	100	0	2200	2250	648	28	87	87	105	85	80	100	100	0	1.182	1.170	1.177	1.179	1.394	1.168	0.892	154	1114	93	4610	4694	0.241	2497	2113	2531	2163	415167	346438	18.902	25.235	0	0	0
6	18	8	""	"rb1"	18060	26120	130	2658	2705	770	28	176	176	215	151	70	100	100	0	2197	2167	601	27	97	97	109	61	55	100	100	0	1.182	1.222	1.226	1.215	1.478	1.243	0.862	153	871	87	4582	4599	0.241	2482	2100	2529	2070	413881	331591	16.490	33.738	0	0	0
6	19	8	""	"rb1"	18460	26120	140	2174	2313	803	34	156	156	200	154	77	100	100	0	1952	2023	680	33	96	96	109	62	56	100	99	0	1.087	1.119	1.105	1.123	1.507	1.130	0.862	155	1113	88	3874	4084	0.120	2018	1856	2157	1927	358473	313642	13.721	30.871	0	0	0
6	20	8	""	"rb1"	18860	26120	140	2794	2817	799	28	186	186	229	217	94	100	100	0	2204	2242	654	29	116	116	133	118	88	100	100	0	1.249	1.238	1.244	1.250	1.445	1.263	0.862	150	1118	91	4696	4757	0.321	2608	2088	2631	2126	422596	336373	11.926	17.873	0	0	0
6	1	9	""	"ly6a"	11260	26540	110	1006	1033	335	32	353	353	408	248	60	89	68	0	692	698	263	37	123	123	155	120	77	99	91	0	1.148	1.183	1.315	1.130	2.392	1.577	0.331	108	589	75	1222	1255	0.199	653	569	680	575	111561	75359	2.520	4.525	0	0	0
6	2	9	""	"ly6a"	11660	26530	120	1054	1100	395	35	344	344	406	267	65	92	69	0	709	704	275	39	118	118	160	142	88	95	84	0	1.201	1.290	1.316	1.316	2.450	1.761	0.423	113	802	83	1301	1342	0.264	710	591	756	586	124350	79592	2.599	3.831	0	0	0
6	3	9	""	"ly6a"	12060	26530	120	1003	1030	361	35	251	251	298	207	69	93	88	0	629	689	286	41	95	95	125	120	96	99	94	0	1.408	1.311	1.254	1.277	2.054	1.464	0.404	117	799	86	1286	1373	0.494	752	534	779	594	120541	80583	3.536	4.700	0	0	0
6	4	9	""	"ly6a"	12460	26530	120	955	990	354	35	315	315	381	484	127	70	16	0	570	579	238	41	108	108	162	255	157	83	42	0	1.385	1.433	1.394	1.441	2.696	2.032	0.286	119	792	86	1102	1146	0.470	640	462	675	471	117757	68922	1.258	1.635	-100	0	1
6	5	9	""	"styx"	12860	26520	130	292	340	196	57	243	243	299	212	70	22	6	0	163	196	124	63	94	94	136	234	172	11	2	0	0.710	0.951	1.455	1.520	3.301	0.701	0.056	120	940	100	118	199	-0.494	49	69	97	102	40804	23482	0.193	0.256	-100	0	1
6	6	9	""	"styx"	13250	26550	80	465	529	217	41	184	184	225	147	65	90	45	0	237	292	163	55	89	89	118	105	88	60	45	0	1.899	1.700	1.618	1.761	3.240	4.719	0.050	20	340	75	429	548	0.925	281	148	345	203	10587	5834	2.068	1.657	-100	0	1
6	7	9	""	"styx"	13660	26500	130	521	577	230	39	215	215	269	199	73	73	38	0	357	427	406	95	88	88	128	167	130	61	37	0	1.138	1.068	1.304	1.566	3.686	0.810	0.177	86	867	6	575	701	0.187	306	269	362	339	49594	36753	1.548	1.790	-100	0	1
6	8	9	""	"styx"	14060	26540	110	487	459	134	29	205	205	250	171	68	77	18	0	247	298	166	55	82	82	105	103	98	70	40	0	1.709	1.176	1.725	1.586	2.553	7.051	0.032	27	611	64	447	470	0.773	282	165	254	216	12399	8033	1.222	1.874	-100	0	1
6	9	9	""	"ms4a1"	14470	26550	110	492	500	159	31	167	167	208	144	69	90	62	0	221	266	159	59	82	82	104	88	84	67	42	0	2.338	1.810	1.861	2.271	2.704	2.253	0.113	40	609	50	464	517	1.225	325	139	333	184	19985	10652	2.028	1.841	-100	0	1
6	10	9	""	"ms4a1"	14850	26490	120	493	545	261	47	164	164	208	151	72	81	54	0	219	234	127	54	79	79	92	52	56	77	61	0	2.350	2.458	2.084	2.346	3.599	6.988	0.060	75	766	0	469	536	1.233	329	140	381	155	40848	17520	2.232	2.731	0	0	0
6	11	9	""	"ms4a1"	15270	26540	120	415	459	221	48	219	219	269	189	70	51	18	0	260	279	136	48	86	86	107	86	80	77	50	0	1.126	1.244	1.376	1.211	4.616	4.215	0.042	72	776	24	370	433	0.171	196	174	240	193	33017	20116	1.005	2.000	-100	0	1
6	12	9	""	"ms4a1"	15660	26520	140	355	394	191	48	177	177	235	258	109	36	9	0	200	232	116	50	84	84	123	241	195	19	0	0	1.534	1.466	1.260	1.317	5.137	0.902	0.218	115	1126	59	294	365	0.617	178	116	217	148	45344	26690	0.616	0.452	-100	0	1
6	13	9	""	"wbscr22"	16060	26530	120	351	375	160	42	139	139	174	123	70	74	38	0	359	375	162	43	77	77	97	134	138	83	53	0	0.752	0.792	0.816	0.803	3.219	0.545	0.191	126	784	90	494	534	-0.411	212	282	236	298	47255	47212	1.634	2.075	-100	0	1
6	14	9	""	"wbscr22"	16460	26520	130	346	360	168	46	143	143	171	139	81	62	31	0	325	372	193	51	76	76	88	54	61	99	85	0	0.815	0.733	0.742	0.752	3.053	1.344	0.164	123	885	78	452	513	-0.295	203	249	217	296	44299	45721	1.360	5.259	-100	0	1
6	15	9	""	"wbscr22"	16860	26530	140	361	410	259	63	158	158	192	134	69	71	38	0	372	385	180	46	82	82	98	68	69	92	81	0	0.700	0.832	0.831	0.777	3.213	1.489	0.141	127	1128	78	493	555	-0.515	203	290	252	303	52118	48957	1.627	4.221	-100	0	1
6	16	9	""	"wbscr22"	17260	26520	130	375	378	159	42	179	179	214	148	69	62	21	0	359	377	165	43	90	90	114	112	98	90	61	0	0.729	0.693	0.779	0.652	3.400	1.092	0.145	132	888	88	465	486	-0.456	196	269	199	287	49836	49811	1.108	2.348	-100	0	1
6	17	9	""	"pdk4"	17660	26520	130	965	1003	285	28	166	166	201	147	73	100	99	0	829	883	298	33	86	86	102	67	65	100	100	0	1.075	1.050	1.072	1.067	1.711	1.073	0.637	137	891	85	1542	1634	0.104	799	743	837	797	137372	121005	5.456	11.657	0	0	0
6	18	9	""	"pdk4"	18070	26520	130	974	1017	303	29	175	175	208	136	65	99	99	0	861	867	258	29	95	95	106	61	57	100	100	0	1.043	1.091	1.052	1.089	1.618	1.142	0.714	137	891	93	1565	1614	0.061	799	766	842	772	139390	118845	5.949	12.475	0	0	0
6	19	9	""	"pdk4"	18460	26520	140	928	983	372	37	164	164	196	135	68	99	97	0	948	957	326	34	106	106	120	72	60	100	99	0	0.907	0.962	0.957	0.947	1.797	1.002	0.641	143	1125	89	1606	1670	-0.141	764	842	819	851	140539	136886	5.830	11.625	0	0	0
6	20	9	""	"pdk4"	18860	26520	130	1079	1098	302	27	177	177	210	142	67	99	97	0	875	913	293	32	119	119	131	72	54	98	98	0	1.193	1.160	1.156	1.199	1.982	1.183	0.672	137	887	92	1658	1715	0.255	902	756	921	794	150395	125045	6.254	10.861	0	0	0
6	1	10	""	"sp6"	11260	26930	120	8804	8452	2463	29	337	337	391	240	61	100	100	0	4792	4763	1483	31	113	113	156	203	130	100	100	0	1.810	1.745	1.749	1.751	1.258	1.764	0.934	131	781	84	13146	12765	0.856	8467	4679	8115	4650	1107152	623911	33.588	22.695	0	0	0
6	2	10	""	"sp6"	11670	26930	120	10783	10270	2238	21	271	271	346	378	109	100	100	0	5855	5668	1328	23	98	98	135	147	108	100	100	0	1.826	1.795	1.802	1.807	1.252	1.808	0.941	133	779	93	16269	15569	0.869	10512	5757	9999	5570	1365858	753805	26.254	37.639	0	0	0
6	3	10	""	"sp6"	12060	26930	120	10918	10522	2227	21	325	325	371	226	60	100	100	0	5862	5812	1277	21	111	111	168	244	145	100	100	0	1.842	1.789	1.767	1.789	1.211	1.805	0.953	132	780	91	16344	15898	0.881	10593	5751	10197	5701	1388913	767210	44.916	23.131	0	0	0
6	4	10	""	"sp6"	12460	26930	120	10447	10218	2081	20	317	317	371	241	64	100	100	0	5901	5723	1495	26	107	107	141	123	87	100	100	0	1.748	1.763	1.754	1.798	1.270	1.753	0.946	130	782	89	15924	15517	0.806	10130	5794	9901	5616	1328276	744016	40.859	45.382	0	0	0
6	5	10	""	"il4r"	12860	26930	110	767	762	262	34	232	232	285	197	69	89	66	0	621	646	227	35	84	84	105	78	74	99	98	0	0.996	0.943	0.877	0.896	2.123	1.113	0.401	104	600	85	1072	1092	-0.006	535	537	530	562	79267	67168	2.421	6.936	0	0	0
6	6	10	""	"il4r"	13260	26930	120	743	766	265	34	205	205	261	222	85	92	60	0	601	638	253	39	91	91	132	214	162	91	62	0	1.055	1.026	1.013	1.005	2.081	0.927	0.396	121	791	88	1048	1108	0.077	538	510	561	547	92644	77192	2.275	2.364	0	0	0
6	7	10	""	"il4r"	13660	26930	130	790	835	265	31	223	223	269	182	67	98	84	0	605	626	253	40	89	89	111	125	112	96	92	0	1.099	1.140	1.152	1.155	1.818	1.205	0.400	118	910	89	1083	1149	0.136	567	516	612	537	98551	73818	3.110	4.120	0	0	0
6	8	10	""	"il4r"	14060	26930	120	830	856	294	34	201	201	243	169	69	96	90	0	611	651	292	44	84	84	95	60	63	99	98	0	1.194	1.155	1.188	1.208	2.051	1.232	0.476	126	784	89	1156	1222	0.256	629	527	655	567	107883	82032	3.627	9.267	0	0	0
6	9	10	""	"r-ras"	14460	26930	120	747	778	247	31	175	175	208	151	72	97	89	0	356	389	218	56	79	79	94	91	96	91	69	0	2.065	1.945	2.121	2.203	2.293	2.134	0.464	123	786	83	849	913	1.046	572	277	603	310	95639	47820	3.775	3.242	0	0	0
6	10	10	""	"r-ras"	14860	26930	120	789	829	277	33	179	179	225	166	73	100	90	0	359	404	179	44	77	77	93	66	70	99	92	0	2.163	1.988	2.059	2.105	1.795	2.463	0.439	128	782	89	892	977	1.113	610	282	650	327	106083	51743	3.639	4.712	0	0	0
6	11	10	""	"r-ras"	15260	26930	130	772	786	265	33	183	183	223	177	79	96	83	0	340	380	180	47	80	80	95	94	98	93	70	0	2.265	2.010	2.283	2.102	2.467	2.541	0.403	129	899	88	849	903	1.180	589	260	603	300	101420	49044	3.181	3.032	0	0	0
6	12	10	""	"r-ras"	15670	26930	130	749	781	256	32	154	154	187	136	72	99	93	0	359	365	160	43	79	79	93	107	115	87	66	0	2.125	2.192	2.135	2.382	2.150	2.537	0.501	139	877	90	875	913	1.087	595	280	627	286	108529	50720	4.368	2.542	0	0	0
6	13	10	""	"mic1"	16060	26930	140	938	999	345	34	140	140	173	137	79	100	99	0	600	624	241	38	80	80	92	67	72	99	99	0	1.535	1.579	1.643	1.620	1.796	1.713	0.648	151	1117	92	1318	1403	0.618	798	520	859	544	150842	94186	6.029	7.940	0	0	0
6	14	10	""	"mic1"	16470	26920	140	934	967	347	35	146	146	177	130	73	100	98	0	589	620	237	38	83	83	98	70	71	99	97	0	1.557	1.529	1.581	1.559	1.850	1.660	0.595	163	1101	84	1294	1358	0.639	788	506	821	537	157609	101063	6.077	7.457	0	0	0
6	15	10	""	"mic1"	16860	26920	140	943	977	296	30	160	160	192	134	69	100	98	0	549	623	278	44	85	85	101	95	94	99	93	0	1.688	1.519	1.504	1.612	1.815	1.551	0.614	154	1114	91	1247	1355	0.755	783	464	817	538	150396	95986	5.858	5.495	0	0	0
6	16	10	""	"mic1"	17260	26920	150	993	1006	340	33	168	168	200	128	64	100	98	0	618	632	262	41	85	85	100	99	99	95	91	0	1.548	1.532	1.490	1.634	2.096	1.646	0.590	164	1228	86	1358	1385	0.630	825	533	838	547	164914	103622	6.297	5.374	0	0	0
6	17	10	""	"buffer"	17660	26920	130	185	215	127	59	185	185	217	134	61	18	5	0	94	106	58	54	93	93	107	65	60	12	4	0	0.000	2.308	1.928	2.047	4.970	14.212	0.025	120	940	100	1	43	Error	0	1	30	13	25817	12721	-0.015	-0.015	-100	0	1
6	18	10	""	"buffer"	18060	26920	130	186	218	148	67	180	180	225	222	98	7	2	0	97	111	100	90	103	103	141	450	319	0	0	0	-1.000	4.750	2.065	2.051	4.279	5.897	0.038	120	940	100	0	46	Error	6	-6	38	8	26171	13262	-0.032	-0.067	-100	0	1
6	19	10	""	"buffer"	18420	26970	50	696	757	340	44	222	222	241	129	53	93	86	0	187	258	227	87	119	119	130	55	42	60	33	0	6.971	3.849	5.351	4.575	2.949	4.312	0.159	15	59	18	542	674	2.801	474	68	535	139	11349	3870	4.000	2.327	-100	0	1
6	20	10	""	"buffer"	18860	26920	130	248	291	186	63	225	225	270	178	65	22	6	0	144	161	133	82	141	141	162	104	64	6	1	0	7.667	3.300	1.789	2.385	4.539	3.116	0.108	120	940	100	26	86	2.939	23	3	66	20	34878	19336	0.118	-0.010	-100	0	1
6	1	11	""	"sp3"	11260	27330	130	2236	2259	560	24	319	319	396	305	77	99	98	0	4129	4102	1000	24	107	107	140	106	75	100	100	0	0.477	0.486	0.471	0.481	1.432	0.463	0.802	144	880	93	5939	5935	-1.068	1917	4022	1940	3995	325279	590647	6.108	37.377	0	0	0
6	2	11	""	"sp3"	11660	27330	130	2420	2440	558	22	254	254	318	228	71	100	98	0	4305	4354	976	22	98	98	129	111	86	100	100	0	0.515	0.514	0.499	0.507	1.412	0.502	0.882	147	877	87	6373	6442	-0.957	2166	4207	2186	4256	358615	640026	9.307	38.063	0	0	0
6	3	11	""	"sp3"	12060	27330	120	2378	2373	518	21	295	295	339	215	63	100	100	0	4457	4415	859	19	100	100	147	506	344	100	100	0	0.478	0.482	0.470	0.476	1.284	0.465	0.879	136	776	89	6440	6393	-1.065	2083	4357	2078	4315	322701	600381	9.460	8.435	0	0	0
6	4	11	""	"sp3"	12460	27330	120	2522	2516	560	22	273	273	368	826	224	98	88	0	4279	4332	952	21	101	101	168	520	309	100	100	0	0.538	0.530	0.521	0.526	1.294	0.506	0.881	137	775	95	6427	6474	-0.894	2249	4178	2243	4231	344702	593447	2.600	8.008	0	0	0
6	5	11	""	"tgfb1"	12860	27330	120	1201	1170	409	34	209	209	254	185	72	97	90	0	1443	1361	474	34	86	86	113	176	155	98	97	0	0.731	0.754	0.731	0.739	1.723	0.749	0.720	123	789	87	2349	2236	-0.452	992	1357	961	1275	143896	167364	4.951	7.091	0	0	0
6	6	11	""	"tgfb1"	13270	27330	120	1273	1301	402	30	195	195	242	165	68	100	99	0	1587	1603	438	27	83	83	102	80	78	100	100	0	0.717	0.728	0.684	0.709	1.587	0.720	0.724	125	785	94	2582	2626	-0.480	1078	1504	1106	1520	162666	200324	6.418	18.763	0	0	0
6	7	11	""	"tgfb1"	13670	27330	120	1283	1298	367	28	254	254	306	219	71	99	95	0	1467	1445	445	30	90	90	119	101	84	99	99	0	0.747	0.770	0.771	0.769	1.600	0.774	0.673	126	784	92	2406	2399	-0.421	1029	1377	1044	1355	163550	182040	4.530	13.129	0	0	0
6	8	11	""	"tgfb1"	14070	27330	120	1205	1192	420	35	194	194	271	433	159	89	63	0	1412	1430	487	34	82	82	120	159	132	100	100	0	0.760	0.740	0.733	0.713	1.604	0.733	0.742	138	770	94	2341	2346	-0.396	1011	1330	998	1348	164479	197292	2.127	8.239	0	0	0
6	9	11	""	"pnp"	14470	27330	150	3170	2844	1228	43	178	178	226	162	71	99	96	0	2063	1884	928	49	90	90	136	225	165	94	88	0	1.516	1.486	1.521	1.573	2.030	1.480	0.830	168	1171	27	4965	4460	0.600	2992	1973	2666	1794	477790	316571	16.160	7.769	0	0	0
6	10	11	""	"pnp"	14870	27330	120	3380	3384	621	18	177	177	216	145	67	100	100	0	2109	2090	459	21	81	81	99	76	76	100	100	0	1.579	1.596	1.618	1.610	1.288	1.603	0.925	133	779	94	5231	5216	0.659	3203	2028	3207	2009	450101	278020	21.848	26.197	0	0	0
6	11	11	""	"pnp"	15270	27330	120	3524	3461	665	19	151	151	176	116	65	100	100	0	2224	2179	494	22	79	79	87	46	52	100	100	0	1.572	1.576	1.583	1.608	1.345	1.579	0.929	132	780	95	5518	5410	0.653	3373	2145	3310	2100	456849	287594	28.319	45.478	0	0	0
6	12	11	""	"pnp"	15670	27330	130	3545	3455	707	20	141	141	169	117	69	100	100	0	2154	2183	520	23	74	74	88	92	104	100	100	0	1.637	1.571	1.585	1.586	1.358	1.583	0.911	137	891	96	5484	5423	0.711	3404	2080	3314	2109	473390	299031	28.085	22.772	0	0	0
6	13	11	""	"timp2"	16060	27320	90	717	713	209	29	143	143	158	107	67	100	96	0	570	604	260	43	79	79	93	126	135	97	89	0	1.169	1.086	1.153	1.145	1.813	1.028	0.627	78	370	82	1065	1095	0.225	574	491	570	525	55586	47094	5.187	4.056	0	0	0
6	14	11	""	"timp2"	16460	27320	90	623	676	297	43	159	159	214	236	110	85	47	0	600	658	613	93	83	83	182	903	496	5	1	0	0.897	0.899	1.041	0.939	2.633	0.454	0.342	90	350	93	981	1092	-0.157	464	517	517	575	60809	59192	1.958	0.527	-100	0	1
6	15	11	""	"timp2"	16870	27300	180	764	836	360	43	168	168	213	171	80	94	82	0	603	769	623	81	86	86	124	299	241	77	39	0	1.153	0.978	1.252	1.105	2.305	0.744	0.454	108	2035	0	1113	1351	0.205	596	517	668	683	90306	83068	3.643	2.157	-100	0	1
6	16	11	""	"timp2"	17260	27330	100	727	768	249	32	182	182	210	134	63	100	95	0	626	640	250	39	87	87	100	90	90	98	97	0	1.011	1.060	0.967	1.086	1.897	1.034	0.542	82	538	86	1084	1139	0.016	545	539	586	553	62936	52468	4.164	6.000	0	0	0
6	17	11	""	"sp5"	17660	27320	130	192	247	183	74	187	187	226	151	66	20	10	0	105	122	76	62	95	95	109	64	58	19	7	0	0.500	2.222	2.563	2.592	4.115	9.510	0.050	120	940	100	15	87	-1.000	5	10	60	27	29655	14665	0.139	0.203	-100	0	1
6	18	11	""	"sp5"	18060	27320	130	167	206	118	57	187	187	235	184	78	7	2	0	106	125	125	100	105	105	119	64	53	8	2	0	-20.000	0.950	2.710	2.852	4.192	27.265	0.005	120	940	100	-19	39	Error	-20	1	19	20	24711	14958	-0.158	0.094	-100	0	1
6	19	11	""	"sp5"	18460	27320	130	162	193	128	66	175	175	228	188	82	10	2	0	104	112	44	39	117	117	129	76	58	5	0	0	1.000	-3.600	2.529	2.359	3.312	4.335	0.095	120	940	100	-26	13	0.000	-13	-13	18	-5	23216	13452	-0.186	-0.224	-100	0	1
6	20	11	""	"sp5"	18860	27320	130	258	302	192	63	211	211	256	176	68	23	9	0	154	181	109	60	145	145	164	90	54	16	8	0	5.222	2.528	2.440	2.227	3.774	8.213	0.050	120	940	100	56	127	2.385	47	9	91	36	36234	21680	0.261	0.189	-100	0	1
7	1	1	""	"sp4"	2290	32310	150	1999	1965	527	26	156	156	185	123	66	100	100	0	734	731	279	38	79	79	92	61	66	98	96	0	2.814	2.775	2.799	2.943	1.612	2.836	0.799	167	1225	89	2498	2461	1.493	1843	655	1809	652	328088	122042	14.472	10.475	0	0	0
7	2	1	""	"sp4"	2690	32310	150	2002	2076	546	26	159	159	189	141	74	100	99	0	729	749	267	35	81	81	99	77	77	100	98	0	2.844	2.870	3.035	2.997	1.608	3.046	0.760	159	1233	83	2491	2585	1.508	1843	648	1917	668	330035	119115	13.383	8.442	0	0	0
7	3	1	""	"sp4"	3090	32310	150	2088	2155	566	26	177	177	215	154	71	100	100	0	782	786	248	31	90	90	118	131	111	97	94	0	2.762	2.842	2.780	2.976	1.631	3.024	0.748	167	1225	85	2603	2674	1.466	1911	692	1978	696	359825	131184	12.597	5.099	0	0	0
7	4	1	""	"sp4"	3490	32310	150	2118	2122	515	24	164	164	206	160	77	100	100	0	727	743	267	35	87	87	114	123	107	98	91	0	3.053	2.985	3.185	3.203	1.655	3.099	0.758	170	1222	89	2594	2614	1.610	1954	640	1958	656	360682	126348	11.975	5.114	0	0	0
7	5	1	""	"abp1"	3890	32290	110	490	519	158	30	212	212	275	261	94	54	4	0	301	370	279	75	109	109	163	177	108	54	25	0	1.448	1.176	1.385	1.710	4.557	1.147	0.187	24	625	20	470	568	0.534	278	192	307	261	12466	8890	0.935	1.169	-100	0	1
7	6	1	""	"abp1"	4290	32300	130	210	249	138	55	195	195	241	178	73	13	1	0	166	197	105	53	101	101	138	156	113	25	4	0	0.231	0.563	0.964	0.850	4.539	2.520	0.056	120	940	100	80	150	-2.114	15	65	54	96	29930	23650	0.045	0.378	-100	0	1
7	7	1	""	"abp1"	4690	32300	130	307	357	208	58	361	361	427	392	91	7	0	0	164	200	174	87	123	123	159	138	86	17	5	0	-1.317	-0.052	2.225	2.124	4.187	6.503	0.033	120	940	100	-13	73	Error	-54	41	-4	77	42867	23980	-0.179	0.297	-100	0	1
7	8	1	""	"abp1"	5130	32360	50	556	729	404	55	235	235	248	129	52	81	62	0	351	325	163	50	108	108	138	82	59	75	56	0	1.321	2.276	1.682	1.664	3.549	11.102	0.026	16	63	66	564	711	0.402	321	243	494	217	11656	5192	3.729	2.280	0	0	0
7	9	1	""	"ctss"	5490	32300	130	978	1093	488	44	158	158	211	184	87	99	90	0	714	859	444	51	83	83	103	94	91	99	98	0	1.300	1.205	1.234	1.236	1.702	1.212	0.778	139	889	91	1451	1711	0.379	820	631	935	776	151879	119348	4.793	8.043	0	0	0
7	10	1	""	"ctss"	5900	32310	140	1068	1183	516	43	166	166	214	187	87	100	95	0	773	925	514	55	86	86	105	90	85	98	96	0	1.313	1.212	1.204	1.305	1.820	1.190	0.738	128	1140	93	1589	1856	0.393	902	687	1017	839	151475	118382	5.182	9.111	0	0	0
7	11	1	""	"ctss"	6300	32300	130	992	1139	504	44	179	179	237	284	119	97	82	0	710	864	471	54	89	89	115	184	160	98	87	0	1.309	1.239	1.242	1.276	1.632	1.261	0.789	141	883	96	1434	1735	0.388	813	621	960	775	160632	121797	3.176	4.071	0	0	0
7	12	1	""	"ctss"	6700	32300	130	1016	1126	439	38	173	173	227	224	98	99	92	0	743	871	447	51	84	84	104	92	88	99	98	0	1.279	1.211	1.223	1.266	1.771	1.180	0.707	142	882	90	1502	1740	0.355	843	659	953	787	159931	123639	4.013	8.337	0	0	0
7	13	1	""	"actin"	7090	32300	130	31898	30783	6017	19	183	183	238	195	81	100	100	0	44494	42633	7897	18	89	89	118	169	143	100	100	0	0.714	0.719	0.722	0.718	1.222	0.716	0.977	149	875	95	76120	73144	-0.486	31715	44405	30600	42544	4586657	6352270	156.641	251.568	0	0	0
7	14	1	""	"actin"	7500	32300	140	32138	28787	9015	31	205	205	271	229	84	100	100	0	44624	39516	13107	33	98	98	131	261	199	100	100	0	0.717	0.725	0.721	0.742	1.298	0.717	0.982	167	1101	95	76459	68000	-0.480	31933	44526	28582	39418	4807510	6599091	124.524	150.900	0	0	0
7	15	1	""	"actin"	7900	32300	140	32603	31294	5547	17	178	178	228	200	87	100	100	0	45090	43731	7571	17	86	86	106	164	154	100	100	0	0.720	0.713	0.718	0.714	1.165	0.710	0.980	152	1116	96	77429	74761	-0.474	32425	45004	31116	43645	4756666	6647158	155.330	266.006	0	0	0
7	16	1	""	"actin"	8300	32300	140	32521	31817	5483	17	209	209	279	249	89	100	100	0	44748	43280	8649	19	92	92	121	114	94	100	100	0	0.724	0.732	0.726	0.744	1.240	0.723	0.978	157	1111	95	76968	74796	-0.466	32312	44656	31608	43188	4995318	6794910	126.659	378.588	0	0	0
7	17	1	""	"sp7"	8690	32300	130	1672	1674	398	23	198	198	249	187	75	100	99	0	735	754	212	28	92	92	117	105	89	100	99	0	2.292	2.230	2.210	2.260	1.547	2.362	0.734	144	880	96	2117	2138	1.197	1474	643	1476	662	241093	108562	7.620	6.067	0	0	0
7	18	1	""	"sp7"	9100	32300	130	1690	1685	440	26	144	144	188	157	83	100	100	0	715	715	290	40	86	86	105	97	92	98	93	0	2.458	2.450	2.540	2.641	1.769	2.542	0.670	132	896	95	2175	2170	1.297	1546	629	1541	629	222432	94338	9.535	6.289	0	0	0
7	19	1	""	"sp7"	9500	32300	150	1726	1747	665	38	177	177	270	256	94	98	95	0	700	689	324	47	87	87	109	92	84	92	87	0	2.527	2.608	2.654	2.981	2.142	2.816	0.672	160	1220	82	2162	2172	1.337	1549	613	1570	602	279554	110172	5.770	6.304	0	0	0
7	20	1	""	"sp7"	9900	32290	130	2002	2074	557	26	349	349	403	275	68	100	99	0	807	833	253	30	111	111	149	166	111	100	96	0	2.375	2.389	2.415	2.413	1.510	2.660	0.682	133	895	88	2349	2447	1.248	1653	696	1725	722	275892	110725	6.076	4.120	0	0	0
7	1	2	""	"ara"	2290	32710	130	170	198	119	60	146	146	186	144	77	10	6	0	115	141	81	57	82	82	99	101	102	21	8	0	0.727	0.881	1.089	1.080	4.575	1.824	0.052	120	940	100	57	111	-0.460	24	33	52	59	23812	16897	0.083	0.416	-100	0	1
7	2	2	""	"ara"	2690	32700	130	159	196	110	56	163	163	193	125	64	15	5	0	143	161	89	55	82	82	96	67	69	46	20	0	-0.066	0.418	1.240	1.164	4.512	3.112	0.058	120	940	100	57	112	Error	-4	61	33	79	23542	19311	0.024	0.970	-100	0	1
7	3	2	""	"ara"	3090	32700	130	218	264	184	69	192	192	238	180	75	14	6	0	115	132	80	60	96	96	135	228	168	3	0	0	1.368	2.000	2.101	1.972	3.737	3.171	0.132	120	940	100	45	108	0.452	26	19	72	36	31675	15794	0.144	-0.013	-100	0	1
7	4	2	""	"ara"	3490	32700	130	170	194	115	59	162	162	199	153	76	12	4	0	102	123	71	57	86	86	118	276	233	1	0	0	0.500	0.865	1.877	1.801	3.819	0.222	0.174	120	940	100	24	69	-1.000	8	16	32	37	23273	14808	-0.033	0.018	-100	0	1
7	5	2	""	"cxcl10"	3900	32710	140	889	922	364	39	182	182	233	193	82	97	87	0	487	552	352	63	104	104	149	155	104	92	66	0	1.846	1.652	1.735	1.767	1.809	1.552	0.451	162	1102	94	1090	1188	0.884	707	383	740	448	149380	89347	3.570	2.600	0	0	0
7	6	2	""	"cxcl10"	4290	32710	140	929	934	261	27	195	195	240	171	71	100	96	0	520	535	192	35	101	101	136	140	102	98	76	0	1.752	1.703	1.736	1.771	1.604	1.818	0.533	159	1109	90	1153	1173	0.809	734	419	739	434	148537	85027	4.058	2.850	0	0	0
7	7	2	""	"cxcl10"	4690	32710	130	906	947	320	33	235	235	315	398	126	88	32	0	446	514	312	60	108	108	157	393	250	41	6	0	1.985	1.754	1.975	1.913	1.979	2.102	0.311	150	868	95	1009	1118	0.989	671	338	712	406	142078	77143	1.588	0.908	-100	0	1
7	8	2	""	"cxcl10"	5100	32710	150	854	901	312	34	157	157	208	173	83	99	93	0	437	465	197	42	89	89	112	99	88	95	79	0	2.003	1.979	2.017	2.065	1.888	2.256	0.526	164	1224	93	1045	1120	1.002	697	348	744	376	147819	76181	4.006	3.566	0	0	0
7	9	2	""	"anxa4"	5490	32710	130	1051	1106	346	31	159	159	202	209	103	98	96	0	332	376	226	60	87	87	122	493	404	10	2	0	3.641	3.277	3.480	3.830	2.402	3.658	0.414	149	875	95	1137	1236	1.864	892	245	947	289	164720	56088	4.325	0.515	0	0	0
7	10	2	""	"anxa4"	5900	32710	140	1117	1167	391	33	167	167	203	136	66	100	97	0	312	364	211	57	88	88	109	185	169	60	27	0	4.241	3.623	3.942	4.699	2.524	3.777	0.516	148	1120	96	1174	1276	2.084	950	224	1000	276	172644	53853	7.088	1.378	0	0	0
7	11	2	""	"anxa4"	6290	32700	130	1057	1081	349	32	171	171	213	162	76	98	95	0	340	367	207	56	86	86	109	104	95	81	65	0	3.488	3.238	3.568	3.677	2.488	3.795	0.369	160	856	81	1140	1191	1.802	886	254	910	281	172956	58748	5.358	2.481	0	0	0
7	12	2	""	"anxa4"	6700	32700	140	1028	1088	378	34	177	177	247	594	240	81	21	0	363	371	173	46	88	88	139	1054	758	0	0	0	3.095	3.219	3.217	3.790	2.523	0.580	0.792	161	1107	91	1126	1194	1.630	851	275	911	283	175189	59778	1.416	0.220	-100	0	1
7	13	2	""	"cxcl10-bis"	7100	32700	130	542	600	249	41	169	169	226	269	119	71	30	0	305	334	149	44	87	87	118	130	110	80	37	0	1.711	1.745	1.695	1.659	2.621	2.758	0.402	130	897	91	591	678	0.775	373	218	431	247	78030	43375	1.390	1.662	-100	0	1
7	14	2	""	"cxcl10-bis"	7500	32700	130	567	613	219	35	197	197	249	186	74	88	48	0	309	330	168	50	91	91	115	100	86	79	53	0	1.697	1.741	1.776	1.911	2.588	2.387	0.273	139	883	94	588	655	0.763	370	218	416	239	85215	45924	1.957	2.150	-100	0	1
7	15	2	""	"cxcl10-bis"	7900	32690	150	585	592	219	36	179	179	239	402	168	50	4	0	317	355	193	54	86	86	110	175	159	62	25	0	1.758	1.535	1.602	1.722	2.905	2.067	0.311	152	1233	88	637	682	0.814	406	231	413	269	89945	53890	0.878	1.400	-100	0	1
7	16	2	""	"cxcl10-bis"	8290	32690	160	707	745	319	42	200	200	285	369	129	69	24	0	321	352	200	56	90	90	132	244	184	46	12	0	2.195	2.080	2.085	2.328	3.282	2.225	0.277	166	1517	77	738	807	1.134	507	231	545	262	123734	58463	1.247	0.902	-100	0	1
7	17	2	""	"sp2"	8690	32700	140	1965	1997	708	35	213	213	268	212	79	100	99	0	3183	3094	1144	36	94	94	120	110	91	100	100	0	0.567	0.595	0.596	0.591	1.423	0.583	0.874	141	1127	90	4841	4784	-0.819	1752	3089	1784	3000	281578	436230	8.156	27.036	0	0	0
7	18	2	""	"sp2"	9090	32690	130	2184	2174	553	25	152	152	192	153	79	100	100	0	3172	3086	795	25	82	82	98	76	77	100	100	0	0.658	0.673	0.676	0.673	1.348	0.659	0.889	137	891	92	5122	5026	-0.604	2032	3090	2022	3004	297803	422753	12.954	39.316	0	0	0
7	19	2	""	"sp2"	9490	32690	140	1649	1767	872	49	159	159	259	295	113	95	88	0	2085	2063	1430	69	84	84	110	89	80	88	84	0	0.745	0.813	0.735	1.185	3.562	0.693	0.761	193	1033	62	3491	3587	-0.425	1490	2001	1608	1979	340936	398119	5.112	21.944	0	0	0
7	20	2	""	"sp2"	9900	32700	130	2031	2075	559	26	252	252	306	199	65	100	98	0	3031	2949	734	24	100	100	127	124	97	100	100	0	0.607	0.640	0.655	0.629	1.463	0.620	0.832	139	889	97	4710	4672	-0.720	1779	2931	1823	2849	288454	409858	8.889	22.758	0	0	0
7	1	3	""	"apc"	2290	33110	140	849	867	272	31	139	139	166	105	63	98	98	0	698	746	266	35	78	78	90	60	66	99	99	0	1.145	1.090	1.101	1.085	1.876	1.106	0.676	165	1097	88	1330	1396	0.195	710	620	728	668	143014	123115	6.676	10.933	0	0	0
7	2	3	""	"apc"	2700	33110	140	858	891	282	31	159	159	192	130	67	98	97	0	702	729	280	38	84	84	101	93	92	98	98	0	1.131	1.135	1.142	1.200	2.057	1.121	0.631	165	1099	92	1317	1377	0.178	699	618	732	645	146977	120250	5.377	6.753	0	0	0
7	3	3	""	"apc"	3090	33110	140	871	914	302	33	171	171	212	215	101	98	86	0	784	812	320	39	85	85	105	98	93	99	97	0	1.001	1.022	1.013	1.036	1.818	1.199	0.591	167	1097	94	1399	1470	0.001	700	699	743	727	152627	135656	3.265	7.214	0	0	0
7	4	3	""	"apc"	3500	33110	140	823	874	318	36	154	154	197	165	83	97	93	0	690	704	281	39	85	85	107	113	105	97	95	0	1.106	1.163	1.166	1.172	1.892	1.247	0.584	168	1096	94	1274	1339	0.145	669	605	720	619	146870	118349	4.103	5.283	0	0	0
7	5	3	""	"cxcl11"	3890	33060	110	391	411	145	35	207	207	245	182	74	50	12	0	195	257	146	56	104	104	158	232	146	37	0	0	2.022	1.333	7.500	3.184	5.374	0.499	0.261	8	716	91	275	357	1.016	184	91	204	153	3290	2052	0.912	0.427	-100	0	1
7	6	3	""	"cxcl11"	4290	33100	130	223	242	139	57	186	186	232	169	72	13	3	0	149	179	112	62	101	101	131	122	93	25	6	0	0.771	0.718	1.059	0.973	3.879	3.525	0.051	120	940	100	85	134	-0.375	37	48	56	78	29090	21426	0.059	0.393	-100	0	1
7	7	3	""	"cxcl11"	4690	33100	130	316	346	171	49	304	304	364	278	76	7	1	0	148	185	114	61	120	120	175	227	129	8	1	0	0.429	0.646	1.892	1.750	5.874	1.333	0.375	120	940	100	40	107	-1.221	12	28	42	65	41530	22187	-0.065	0.044	-100	0	1
7	8	3	""	"cxcl11"	5120	33050	70	523	567	239	42	168	168	228	171	75	82	52	0	220	298	223	74	108	108	132	89	67	60	34	0	3.170	2.100	3.113	2.496	3.149	3.296	0.131	23	193	0	467	589	1.664	355	112	399	190	13052	6853	1.982	1.865	-100	0	1
7	9	3	""	"arg2"	5490	33100	130	200	222	136	61	174	174	213	146	68	15	6	0	125	149	105	70	87	87	107	92	85	23	6	0	0.684	0.774	1.838	1.685	4.711	4.721	0.038	120	940	100	64	110	-0.548	26	38	48	62	26603	17868	0.062	0.457	-100	0	1
7	10	3	""	"arg2"	5890	33100	130	250	275	165	60	184	184	227	191	84	15	5	0	135	162	101	62	93	93	114	101	88	22	8	0	1.571	1.319	1.691	1.795	4.314	2.806	0.130	120	940	100	108	160	0.652	66	42	91	69	32965	19430	0.251	0.475	-100	0	1
7	11	3	""	"arg2"	6260	33080	110	570	933	1281	137	172	172	254	716	281	15	10	0	206	1224	3518	287	95	95	124	195	157	26	15	0	3.586	0.674	2.056	2.137	4.717	0.394	0.745	19	681	0	509	1890	1.842	398	111	761	1129	17733	23251	0.948	5.641	-100	0	1
7	12	3	""	"arg2"	6690	33100	130	157	183	113	61	177	177	224	195	87	7	0	0	137	148	83	56	87	87	109	102	93	16	2	0	-0.400	0.098	1.579	1.450	5.270	4.389	0.168	120	940	100	30	67	Error	-20	50	6	61	21931	17759	-0.210	0.382	-100	0	1
7	13	3	""	"cxcl5"	7090	33100	150	446	481	194	40	164	164	219	335	152	37	7	0	336	375	208	55	82	82	109	215	197	59	18	0	1.110	1.082	1.022	1.087	2.633	1.417	0.299	149	1236	84	536	610	0.151	282	254	317	293	71736	55911	0.782	1.237	-100	0	1
7	14	3	""	"cxcl5"	7500	33100	130	489	557	282	50	192	192	243	196	80	71	37	0	300	359	229	63	85	85	116	123	106	79	45	0	1.381	1.332	1.382	1.340	2.993	1.741	0.347	142	876	92	512	639	0.466	297	215	365	274	79058	50948	1.602	1.976	-100	0	1
7	15	3	""	"cxcl5"	7900	33100	130	509	572	258	45	182	182	290	804	277	6	0	0	329	365	173	47	87	87	139	466	335	13	0	0	1.351	1.403	1.453	1.412	2.908	1.810	0.814	140	883	95	569	668	0.434	327	242	390	278	80094	51108	0.351	0.485	-100	0	1
7	16	3	""	"cxcl5"	8300	33090	140	634	774	478	61	199	199	277	256	92	77	42	0	295	371	333	89	91	91	132	256	193	41	11	0	2.132	2.054	1.880	2.175	3.005	1.304	0.195	161	1030	15	639	855	1.092	435	204	575	280	124568	59745	1.941	0.934	-100	0	1
7	17	3	""	"arhgef1"	8700	33100	130	1115	1121	361	32	215	215	265	232	87	97	88	0	1198	1190	393	33	96	96	120	88	73	100	99	0	0.817	0.828	0.856	0.811	1.668	0.840	0.707	148	876	96	2002	2000	-0.292	900	1102	906	1094	165901	176081	3.690	12.159	0	0	0
7	18	3	""	"arhgef1"	9100	33100	140	1129	1124	317	28	133	133	165	130	78	100	98	0	1187	1210	420	34	83	83	98	79	80	99	98	0	0.902	0.879	0.887	0.898	1.584	0.859	0.781	147	1121	95	2100	2118	-0.149	996	1104	991	1127	165223	177937	7.377	14.076	0	0	0
7	19	3	""	"arhgef1"	9500	33100	140	1272	1249	381	30	172	172	261	267	102	98	93	0	1168	1165	405	34	86	86	111	91	81	100	97	0	1.017	0.998	0.994	1.014	1.928	1.000	0.636	149	1114	94	2182	2156	0.024	1100	1082	1077	1079	186034	173541	3.700	11.582	0	0	0
7	20	3	""	"arhgef1"	9890	33100	120	1207	1232	365	29	241	241	304	240	78	99	91	0	1181	1176	454	38	99	99	123	118	95	97	97	0	0.893	0.920	0.917	0.972	1.894	0.873	0.658	138	774	85	2048	2068	-0.163	966	1082	991	1077	169979	162243	3.867	8.924	0	0	0
7	1	4	""	"cxcl9"	2300	33510	150	374	414	167	40	124	124	150	104	69	91	62	0	382	409	164	40	77	77	88	52	59	97	94	0	0.820	0.873	0.789	0.823	2.380	1.050	0.249	158	1230	93	555	622	-0.286	250	305	290	332	65337	64576	2.538	6.173	0	0	0
7	2	4	""	"cxcl9"	2700	33510	140	449	476	197	41	157	157	198	175	88	78	37	0	390	411	179	43	85	85	111	252	227	62	17	0	0.957	0.979	0.884	0.977	2.596	1.168	0.268	143	1124	89	597	645	-0.063	292	305	319	326	68052	58772	1.589	1.190	-100	0	1
7	3	4	""	"cxcl9"	3090	33510	140	434	501	288	57	156	156	192	155	80	81	42	0	390	451	393	87	86	86	113	248	219	61	18	0	0.914	0.945	0.937	0.980	2.403	0.814	0.403	150	1114	86	582	710	-0.130	278	304	345	365	75131	67677	1.994	1.363	-100	0	1
7	4	4	""	"cxcl9"	3490	33510	140	423	442	173	39	149	149	192	149	77	78	42	0	334	363	157	43	84	84	103	80	77	96	79	0	1.096	1.050	1.006	0.998	2.436	1.419	0.324	152	1116	88	524	572	0.132	274	250	293	279	67200	55120	1.678	3.250	-100	0	1
7	5	4	""	"arhj"	3890	33510	140	470	519	204	39	178	178	227	202	88	76	31	0	503	533	224	42	93	93	127	126	99	97	80	0	0.712	0.775	0.744	0.736	2.277	0.982	0.308	151	1113	88	702	781	-0.490	292	410	341	440	78321	80489	1.446	3.222	-100	0	1
7	6	4	""	"arhj"	4300	33510	130	477	513	196	38	161	161	205	162	79	83	47	0	476	501	200	39	92	92	121	115	95	96	80	0	0.823	0.861	0.866	0.841	2.348	1.023	0.290	130	889	74	700	761	-0.281	316	384	352	409	66686	65125	1.901	3.304	-100	0	1
7	7	4	""	"arhj"	4690	33510	150	588	616	234	37	270	270	337	297	88	53	11	0	429	468	228	48	116	116	173	252	145	61	18	0	1.016	0.983	0.918	0.979	2.857	1.519	0.264	149	1218	65	631	698	0.023	318	313	346	352	91760	69737	0.939	1.171	-100	0	1
7	8	4	""	"arhj"	5100	33510	140	482	531	249	46	150	150	194	145	74	86	58	0	406	445	215	48	84	84	107	90	84	94	82	0	1.031	1.055	1.108	1.013	3.102	1.453	0.202	153	1070	31	654	742	0.044	332	322	381	361	81210	68136	2.324	3.756	0	0	0
7	9	4	""	"cxcr4"	5500	33510	120	486	503	187	37	171	171	207	144	69	85	58	0	206	217	100	46	90	90	108	82	75	61	37	0	2.716	2.614	2.485	2.782	3.201	5.428	0.110	104	802	57	431	459	1.441	315	116	332	127	52302	22598	2.056	1.329	-100	0	1
7	10	4	""	"cxcr4"	5890	33510	130	530	525	187	35	180	180	227	171	75	85	51	0	211	230	127	55	92	92	120	140	116	36	13	0	2.941	2.500	2.740	2.572	3.779	3.400	0.190	122	898	86	469	483	1.556	350	119	345	138	64106	28064	1.743	0.786	-100	0	1
7	11	4	""	"cxcr4"	6290	33510	140	474	521	257	49	177	177	226	199	88	75	30	0	196	229	156	68	90	90	122	256	209	15	3	0	2.802	2.475	2.497	2.541	4.528	4.034	0.193	130	1122	83	403	483	1.486	297	106	344	139	67786	29757	1.482	0.418	-100	0	1
7	12	4	""	"cxcr4"	6690	33510	160	454	477	198	41	163	163	204	170	83	77	38	0	184	220	118	53	85	85	106	106	100	47	23	0	2.939	2.326	2.366	2.344	4.070	2.702	0.226	155	1495	70	390	449	1.555	291	99	314	135	73909	34108	1.606	1.075	-100	0	1
7	13	4	""	"atp2a3"	7100	33500	130	560	582	248	42	176	176	232	238	102	72	33	0	400	463	240	51	90	90	121	201	166	75	36	0	1.239	1.088	1.114	1.163	2.440	1.013	0.352	133	888	87	694	779	0.309	384	310	406	373	77467	61573	1.471	1.701	-100	0	1
7	14	4	""	"atp2a3"	7500	33500	140	676	714	313	43	179	179	231	184	79	86	64	0	512	517	234	45	88	88	116	115	99	91	78	0	1.172	1.247	1.303	1.233	2.448	1.633	0.421	140	1122	81	921	964	0.229	497	424	535	429	99978	72328	2.625	3.487	0	0	0
7	15	4	""	"atp2a3"	7900	33500	130	731	813	355	43	177	177	230	184	80	95	78	0	539	603	355	58	89	89	119	194	163	83	61	0	1.231	1.237	1.236	1.294	2.275	0.950	0.334	141	883	92	1004	1150	0.300	554	450	636	514	114606	85088	3.168	2.495	0	0	0
7	16	4	""	"atp2a3"	8300	33500	140	640	708	387	54	196	196	254	215	84	77	50	0	465	499	259	51	91	91	123	197	160	75	46	0	1.187	1.255	1.308	1.190	2.862	1.748	0.316	147	1111	81	818	920	0.247	444	374	512	408	104027	73395	2.112	1.909	-100	0	1
7	17	4	""	"cyp1a1"	8690	33500	110	431	454	185	40	192	192	239	170	71	67	32	0	338	337	131	38	88	88	109	80	73	90	70	0	0.956	1.052	1.107	0.998	3.447	4.877	0.044	31	642	64	489	511	-0.065	239	250	262	249	14059	10446	1.265	2.850	-100	0	1
7	18	4	""	"cyp1a1"	9090	33490	130	403	407	186	45	133	133	161	115	71	75	56	0	230	246	126	51	77	77	91	58	63	80	57	0	1.765	1.621	2.206	1.801	3.303	3.720	0.125	76	891	18	423	443	0.820	270	153	274	169	30926	18696	2.139	2.672	0	0	0
7	19	4	""	"cyp1a1"	9510	33490	120	648	660	303	45	162	162	239	242	101	79	50	0	275	275	141	51	90	90	108	82	75	67	53	0	2.627	2.692	3.024	2.703	4.459	6.046	0.093	62	787	38	671	683	1.393	486	185	498	185	40947	17031	1.740	2.037	0	0	0
7	20	4	""	"cyp1a1"	9910	33470	80	731	784	333	42	270	270	305	185	60	78	64	0	369	368	199	54	113	113	149	128	85	64	50	0	1.801	2.016	1.693	1.762	3.374	5.455	0.043	14	340	61	717	769	0.849	461	256	514	255	10980	5146	2.589	1.711	0	0	0
7	1	5	""	"auh"	2290	33910	130	3114	3084	706	22	123	123	146	100	68	100	100	0	2528	2508	573	22	76	76	84	41	48	100	100	0	1.220	1.218	1.217	1.211	1.347	1.224	0.906	151	873	84	5443	5393	0.287	2991	2452	2961	2432	465636	378661	29.380	59.122	0	0	0
7	2	5	""	"auh"	2700	33910	140	3283	3203	747	23	159	159	192	134	69	100	100	0	2572	2537	651	25	84	84	101	80	79	100	100	0	1.256	1.241	1.245	1.238	1.342	1.240	0.910	154	1114	91	5612	5497	0.329	3124	2488	3044	2453	493216	390735	22.470	30.450	0	0	0
7	3	5	""	"auh"	3100	33910	140	3102	3073	717	23	163	163	210	168	80	100	100	0	2480	2469	662	26	86	86	103	89	86	100	100	0	1.228	1.221	1.224	1.238	1.419	1.215	0.882	160	1104	86	5333	5293	0.296	2939	2394	2910	2383	491609	395066	17.042	26.584	0	0	0
7	4	5	""	"auh"	3500	33910	140	3195	3073	776	25	150	150	194	165	85	100	100	0	2491	2465	684	27	84	84	103	92	89	100	100	0	1.265	1.228	1.247	1.233	1.365	1.230	0.891	160	1104	94	5452	5304	0.339	3045	2407	2923	2381	491614	394381	17.448	25.674	0	0	0
7	5	5	""	"cyp1b1"	3930	33920	120	420	510	374	73	173	173	217	177	81	70	30	0	266	365	387	106	93	93	118	106	89	80	32	0	1.428	1.239	1.337	1.205	2.518	1.387	0.370	40	835	50	420	609	0.514	247	173	337	272	20418	14602	1.655	2.330	-100	0	1
7	6	5	""	"cyp1b1"	4320	33920	90	391	2018	6279	311	172	172	219	213	97	50	22	0	348	599	945	157	98	98	142	150	105	68	40	0	0.876	3.685	0.879	1.010	4.166	6.475	0.752	22	360	65	469	2347	-0.191	219	250	1846	501	44406	13180	8.446	3.047	-100	0	1
7	7	5	""	"cyp1b1"	4730	33910	50	610	603	133	22	345	345	427	495	115	0	0	0	314	382	174	45	144	144	168	109	64	83	33	0	1.559	1.084	1.228	1.159	2.470	4.402	0.083	6	92	0	435	496	0.641	265	170	258	238	3619	2289	0.356	1.963	-100	0	1
7	8	5	""	"cyp1b1"	5090	33900	130	585	697	668	95	236	236	805	1832	227	0	0	0	284	391	334	85	119	119	351	1234	351	1	0	0	2.115	1.695	1.867	1.613	3.195	3.508	0.591	120	940	100	514	733	1.081	349	165	461	272	83655	46921	-0.059	0.032	-100	0	1
7	9	5	""	"sp1"	5490	33910	130	6963	6909	1444	20	172	172	216	154	71	100	100	0	3231	3144	822	26	90	90	109	75	68	100	100	0	2.162	2.206	2.206	2.292	1.450	2.214	0.933	149	875	95	9932	9791	1.112	6791	3141	6737	3054	1029427	468478	43.461	40.467	0	0	0
7	10	5	""	"sp1"	5900	33900	130	7188	7033	1669	23	179	179	220	148	67	100	100	0	3184	3162	787	24	94	94	119	94	78	100	100	0	2.268	2.234	2.196	2.241	1.300	2.262	0.953	145	879	94	10099	9922	1.181	7009	3090	6854	3068	1019800	458491	46.034	32.372	0	0	0
7	11	5	""	"sp1"	6300	33900	140	7090	7023	1499	21	171	171	227	481	211	100	100	0	3135	3084	787	25	92	92	117	131	111	99	99	0	2.274	2.290	2.295	2.350	1.316	2.289	0.958	153	1115	96	9962	9844	1.185	6919	3043	6852	2992	1074506	471796	14.129	22.649	0	0	0
7	12	5	""	"sp1"	6700	33900	140	6792	6707	1458	21	155	155	199	158	79	100	100	0	3078	3070	675	21	88	88	111	102	91	100	100	0	2.220	2.197	2.216	2.191	1.225	2.227	0.953	158	1110	93	9627	9534	1.151	6637	2990	6552	2982	1059701	485002	41.190	29.010	0	0	0
7	13	5	""	"bhlhb2"	7100	33900	130	1189	1214	350	28	172	172	227	262	115	100	94	0	528	573	232	40	89	89	114	126	110	97	88	0	2.317	2.153	2.239	2.312	1.842	2.201	0.571	136	890	96	1456	1526	1.212	1017	439	1042	484	165106	77978	3.767	3.643	0	0	0
7	14	5	""	"bhlhb2"	7500	33900	130	1112	1141	347	30	187	187	239	193	80	98	95	0	527	571	317	55	94	94	137	314	229	70	23	0	2.136	2.000	2.143	2.212	2.215	2.070	0.473	142	872	84	1358	1431	1.095	925	433	954	477	161959	81064	4.674	1.382	0	0	0
7	15	5	""	"bhlhb2"	7900	33900	130	1117	1160	365	31	188	188	225	149	66	99	98	0	548	559	211	37	89	89	115	105	91	98	91	0	2.024	2.068	2.092	2.141	1.861	2.407	0.531	136	892	90	1388	1442	1.017	929	459	972	470	157805	76065	6.275	4.229	0	0	0
7	16	5	""	"bhlhb2"	8300	33900	130	1121	1155	333	28	192	192	271	477	176	95	45	0	543	603	315	52	91	91	119	149	125	97	82	0	2.055	1.881	2.089	2.049	1.823	1.958	0.544	142	882	92	1381	1475	1.039	929	452	963	512	164013	85631	1.853	3.248	-100	0	1
7	17	5	""	"dbl"	8690	33900	130	698	719	253	35	184	184	231	195	84	94	71	0	527	558	224	40	91	91	110	103	93	96	91	0	1.179	1.146	1.107	1.129	1.938	1.307	0.477	158	862	88	950	1002	0.238	514	436	535	467	113615	88229	2.503	4.350	0	0	0
7	18	5	""	"dbl"	9100	33900	140	636	677	229	33	135	135	164	126	76	98	91	0	532	548	199	36	80	80	90	53	58	100	97	0	1.108	1.158	1.179	1.163	1.871	1.289	0.564	162	1104	95	953	1010	0.148	501	452	542	468	109674	88739	4.071	8.642	0	0	0
7	19	5	""	"dbl"	9500	33900	140	703	744	339	45	169	169	257	261	101	88	52	0	543	567	290	51	88	88	114	102	89	94	89	0	1.174	1.200	1.143	1.213	2.600	1.544	0.394	168	1066	56	989	1054	0.231	534	455	575	479	124976	95311	1.866	4.441	0	0	0
7	20	5	""	"dbl"	9900	33900	120	755	807	259	32	259	259	303	199	65	96	66	0	549	572	234	40	100	100	121	80	66	100	93	0	1.105	1.161	1.213	1.184	2.086	1.518	0.293	130	780	95	945	1020	0.144	496	449	548	472	104906	74412	2.533	5.638	0	0	0
7	1	6	""	"blnk"	2300	34310	130	340	357	164	45	131	131	164	133	81	68	35	0	261	274	129	47	78	78	93	101	108	74	44	0	1.142	1.153	1.202	1.086	3.555	1.967	0.218	135	883	85	392	422	0.192	209	183	226	196	48200	36923	1.451	1.792	-100	0	1
7	2	6	""	"blnk"	2690	34310	140	379	383	163	42	159	159	202	179	88	60	21	0	247	267	129	48	84	84	97	70	72	82	60	0	1.350	1.224	1.201	1.257	3.431	3.699	0.145	131	1132	83	383	407	0.433	220	163	224	183	50227	34922	1.011	2.429	-100	0	1
7	3	6	""	"blnk"	3090	34310	140	354	387	184	47	159	159	195	149	76	64	23	0	253	294	153	52	86	86	107	118	110	68	32	0	1.168	1.096	1.118	1.103	3.794	1.889	0.110	141	1119	81	362	436	0.224	195	167	228	208	54507	41456	1.289	1.585	-100	0	1
7	4	6	""	"blnk"	3500	34310	130	341	378	163	43	145	145	182	149	81	66	28	0	248	268	138	51	79	79	100	101	101	73	39	0	1.160	1.233	1.351	1.238	3.181	2.245	0.167	136	883	81	365	422	0.214	196	169	233	189	51406	36463	1.315	1.663	-100	0	1
7	5	6	""	"dck"	3890	34310	140	456	482	222	46	170	170	214	196	91	66	32	0	419	441	229	51	91	91	118	113	95	85	64	0	0.872	0.891	0.858	0.927	3.329	1.678	0.203	136	1108	68	614	662	-0.198	286	328	312	350	65497	60001	1.367	2.858	-100	0	1
7	6	6	""	"dck"	4300	34310	140	433	466	206	44	163	163	207	155	74	73	44	0	392	415	188	45	95	95	118	91	77	91	77	0	0.909	0.947	0.949	0.962	3.141	1.378	0.192	138	1110	78	567	623	-0.138	270	297	303	320	64336	57214	1.671	3.264	-100	0	1
7	7	6	""	"dck"	4690	34300	130	507	593	330	55	246	246	309	240	77	54	26	0	405	529	834	157	117	117	167	187	111	71	34	0	0.906	0.842	0.900	0.906	3.814	0.464	0.278	107	880	30	549	759	-0.142	261	288	347	412	63464	56600	1.183	1.936	-100	0	1
7	8	6	""	"dck"	5100	34310	120	445	456	196	42	146	146	194	146	75	78	52	0	404	423	197	46	89	89	108	74	68	95	80	0	0.949	0.928	0.903	0.910	3.052	1.160	0.186	119	789	89	614	644	-0.076	299	315	310	334	54251	50391	1.795	4.257	0	0	0
7	9	6	""	"bnip3l"	5490	34310	130	946	1055	466	44	180	180	219	179	81	100	88	0	462	524	284	54	94	94	127	142	111	90	63	0	2.082	2.035	2.075	2.216	2.181	2.197	0.507	134	882	90	1134	1305	1.058	766	368	875	430	141366	70247	4.670	2.796	0	0	0
7	10	6	""	"bnip3l"	5890	34300	130	1059	1142	453	39	184	184	226	155	68	99	98	0	433	478	261	54	96	96	134	145	108	82	60	0	2.596	2.508	2.595	2.953	2.700	2.578	0.442	141	880	95	1212	1340	1.376	875	337	958	382	160968	67406	5.910	2.372	0	0	0
7	11	6	""	"bnip3l"	6300	34300	140	950	1028	466	45	174	174	246	486	197	79	31	0	443	490	271	55	93	93	128	163	127	83	52	0	2.217	2.151	2.424	2.407	2.325	2.598	0.392	144	1112	86	1126	1251	1.149	776	350	854	397	147972	70600	1.609	2.221	-100	0	1
7	12	6	""	"bnip3l"	6700	34300	130	1078	1102	356	32	164	164	220	474	215	94	45	0	432	481	262	54	86	86	109	249	228	63	27	0	2.642	2.375	2.798	2.812	2.094	1.998	0.823	141	887	96	1260	1333	1.402	914	346	938	395	155441	67836	1.861	1.494	-100	0	1
7	13	6	""	"ddx21"	7090	34300	130	8121	7793	2171	27	184	184	244	218	89	100	100	0	7517	7513	1970	26	95	95	126	121	96	100	100	0	1.069	1.026	1.030	1.016	1.286	1.028	0.953	156	868	87	15359	15027	0.096	7937	7422	7609	7418	1215735	1172032	34.628	61.050	0	0	0
7	14	6	""	"ddx21"	7500	34300	140	8001	7860	2148	27	178	178	224	164	73	100	100	0	7374	7382	2081	28	94	94	126	272	215	100	100	0	1.075	1.054	1.048	1.055	1.269	1.045	0.948	160	1108	95	15103	14970	0.104	7823	7280	7682	7288	1257631	1181148	46.561	26.676	0	0	0
7	15	6	""	"ddx21"	7900	34300	140	7353	7135	2298	32	191	191	260	219	84	100	100	0	7103	6808	2157	31	90	90	118	103	87	100	100	0	1.021	1.034	1.040	1.032	1.346	1.036	0.946	167	1097	95	14175	13662	0.030	7162	7013	6944	6718	1191535	1136971	31.393	64.951	0	0	0
7	16	6	""	"ddx21"	8300	34300	140	7217	7113	2100	29	199	199	268	246	91	100	100	0	6892	6717	2176	32	90	90	120	122	101	100	100	0	1.032	1.043	1.045	1.061	1.337	1.027	0.940	167	1097	94	13820	13541	0.045	7018	6802	6914	6627	1187843	1121665	27.825	54.074	0	0	0
7	17	6	""	"ifi204"	8700	34300	130	938	971	322	33	183	183	223	161	72	99	97	0	444	450	199	44	89	89	110	95	86	92	78	0	2.127	2.183	2.360	2.469	2.202	2.630	0.454	141	877	92	1110	1149	1.089	755	355	788	361	136934	63394	4.646	3.579	0	0	0
7	18	6	""	"ifi204"	9100	34300	130	932	970	313	32	134	134	164	119	72	100	99	0	404	422	188	44	78	78	92	74	80	95	88	0	2.448	2.430	2.448	2.667	1.953	2.687	0.500	146	878	94	1124	1180	1.292	798	326	836	344	141678	61623	6.773	4.459	0	0	0
7	19	6	""	"ifi204"	9490	34300	130	891	938	359	38	175	175	245	206	84	98	87	0	387	425	212	49	86	86	119	121	101	85	62	0	2.379	2.251	2.280	2.486	2.333	2.763	0.380	158	866	90	1017	1102	1.250	716	301	763	339	148221	67147	3.364	2.529	0	0	0
7	20	6	""	"ifi204"	9900	34300	130	1028	1047	282	26	259	259	305	209	68	98	93	0	414	434	173	39	101	101	165	771	467	1	0	0	2.457	2.366	2.482	2.579	2.145	2.485	0.371	131	892	93	1082	1121	1.297	769	313	788	333	137198	56895	3.550	0.349	-100	0	1
7	1	7	""	"poh1"	2300	34710	140	1317	1337	422	31	122	122	145	130	89	100	100	0	1378	1402	400	28	77	77	87	60	68	100	100	0	0.919	0.917	0.903	0.901	1.493	0.945	0.791	149	1119	91	2496	2540	-0.122	1195	1301	1215	1325	199180	208912	9.169	21.917	0	0	0
7	2	7	""	"poh1"	2700	34710	140	1755	1748	460	26	150	150	185	194	104	100	99	0	1600	1595	399	25	89	89	113	180	159	100	100	0	1.062	1.061	1.068	1.048	1.447	1.056	0.788	149	1119	94	3116	3104	0.087	1605	1511	1598	1506	260431	237635	8.057	8.233	0	0	0
7	3	7	""	"poh1"	3100	34710	140	1700	1706	451	26	160	160	201	150	74	99	99	0	1603	1589	481	30	85	85	103	78	75	99	99	0	1.014	1.028	1.043	1.049	1.843	1.017	0.813	156	1106	95	3058	3050	0.020	1540	1518	1546	1504	266159	247927	10.033	19.051	0	0	0
7	4	7	""	"poh1"	3500	34710	140	1625	1629	446	27	152	152	195	167	85	100	100	0	1559	1570	463	29	81	81	98	81	82	100	99	0	0.997	0.992	1.012	1.000	1.476	1.015	0.809	158	1109	94	2951	2966	-0.004	1473	1478	1477	1489	257407	248102	8.587	18.173	0	0	0
7	5	7	""	"krt2-4"	3900	34710	140	10009	9620	2425	25	161	161	203	166	81	100	100	0	8865	8793	2359	26	92	92	116	98	84	100	100	0	1.123	1.087	1.105	1.091	1.240	1.080	0.953	149	1119	96	18621	18160	0.167	9848	8773	9459	8701	1433422	1310133	56.729	88.541	0	0	0
7	6	7	""	"krt2-4"	4300	34710	140	10111	9989	2617	26	168	168	208	157	75	100	100	0	9026	8928	2738	30	95	95	127	144	113	100	100	0	1.113	1.112	1.111	1.138	1.311	1.097	0.955	145	1123	95	18874	18654	0.154	9943	8931	9821	8833	1448358	1294556	62.299	61.118	0	0	0
7	7	7	""	"krt2-4"	4690	34710	130	9708	9430	2717	28	230	230	301	239	79	100	100	0	8865	8655	2554	29	109	109	177	490	276	100	100	0	1.082	1.077	1.068	1.078	1.248	1.074	0.956	143	885	97	18234	17746	0.114	9478	8756	9200	8546	1348449	1237611	38.197	17.302	0	0	0
7	8	7	""	"krt2-4"	5100	34700	130	9361	8997	2710	30	159	159	217	280	129	100	100	0	8167	8170	2458	30	97	97	133	160	120	100	100	0	1.140	1.095	1.092	1.096	1.247	1.095	0.957	144	880	97	17272	16911	0.189	9202	8070	8838	8073	1295553	1176519	31.357	50.231	0	0	0
7	9	7	""	"sp8"	5500	34700	130	1593	1591	448	28	182	182	229	178	77	99	97	0	3505	3510	884	25	100	100	140	166	118	100	100	0	0.414	0.413	0.414	0.398	1.559	0.395	0.808	137	891	90	4816	4819	-1.272	1411	3405	1409	3410	217973	480870	7.652	20.301	0	0	0
7	10	7	""	"sp8"	5900	34700	130	1643	1624	475	29	190	190	235	170	72	100	97	0	3715	3611	891	24	100	100	144	191	132	100	100	0	0.402	0.408	0.395	0.399	1.443	0.395	0.833	134	892	83	5068	4945	-1.315	1453	3615	1434	3511	217554	483808	8.171	18.152	0	0	0
7	11	7	""	"sp8"	6300	34700	130	1608	1619	467	28	178	178	226	198	87	98	97	0	3574	3587	819	22	92	92	122	123	100	100	100	0	0.411	0.412	0.413	0.395	1.423	0.403	0.845	147	875	81	4912	4936	-1.283	1430	3482	1441	3495	238002	527301	7.035	28.171	0	0	0
7	12	7	""	"sp8"	6690	34700	130	1603	1575	414	26	169	169	213	153	71	100	99	0	3643	3558	993	27	91	91	112	99	88	100	100	0	0.404	0.406	0.398	0.409	1.520	0.381	0.832	147	877	92	4986	4873	-1.308	1434	3552	1406	3467	231497	523013	8.902	34.808	0	0	0
7	13	7	""	"snk"	7090	34700	140	964	1005	372	37	178	178	225	186	82	98	93	0	380	424	218	51	94	94	123	110	89	86	65	0	2.748	2.506	2.674	2.849	2.291	2.952	0.427	152	1116	92	1072	1157	1.458	786	286	827	330	152702	64464	4.194	2.736	0	0	0
7	14	7	""	"snk"	7490	34700	140	851	901	317	35	177	177	223	186	83	98	88	0	351	395	189	47	91	91	116	107	92	88	60	0	2.592	2.382	2.783	2.711	2.596	2.731	0.418	152	1110	83	934	1028	1.374	674	260	724	304	136917	59999	3.645	2.607	0	0	0
7	15	7	""	"snk"	7900	34700	140	804	864	306	35	183	183	232	200	86	98	85	0	408	449	201	44	89	89	119	171	143	85	45	0	1.947	1.892	2.057	2.045	2.192	2.234	0.448	155	1113	95	940	1041	0.961	621	319	681	360	133877	69545	3.160	1.930	-100	0	1
7	16	7	""	"snk"	8310	34700	160	938	985	408	41	207	207	284	261	91	94	72	0	377	409	203	49	90	90	124	140	112	86	52	0	2.547	2.439	2.569	2.704	2.441	3.286	0.373	172	1495	68	1018	1097	1.349	731	287	778	319	169442	70415	2.686	2.036	0	0	0
7	17	7	""	"mmp13"	8690	34690	130	200	227	123	54	197	197	255	209	81	10	1	0	148	166	100	60	94	94	124	116	93	20	7	0	0.056	0.417	1.918	1.623	4.173	5.101	0.070	120	940	100	57	102	-4.158	3	54	30	72	27294	19918	-0.134	0.362	-100	0	1
7	18	7	""	"mmp13"	9090	34690	130	171	192	95	49	151	151	187	141	75	16	1	0	124	139	64	46	84	84	101	79	78	26	6	0	0.500	0.745	1.110	1.241	4.944	5.151	0.054	120	940	100	60	96	-1.000	20	40	41	55	23027	16626	0.035	0.481	-100	0	1
7	19	7	""	"mmp13"	9490	34680	70	493	572	290	50	135	135	169	111	65	100	91	0	165	198	101	51	86	86	95	41	43	69	47	0	4.532	3.902	4.689	4.449	3.499	8.452	0.094	23	187	41	437	549	2.180	358	79	437	112	13151	4549	3.631	2.512	-100	0	1
7	20	7	""	"mmp13"	9860	34660	50	381	380	200	52	264	264	310	195	62	41	8	0	199	244	156	63	127	127	146	79	54	50	25	0	1.625	0.991	1.747	1.425	4.491	17.438	0.004	12	104	100	189	233	0.700	117	72	116	117	4561	2930	0.359	1.241	-100	0	1
7	1	8	""	"tnf rsf19"	2300	35110	140	561	605	264	43	129	129	164	205	125	87	54	0	518	549	214	38	80	80	90	63	70	98	97	0	0.986	1.015	0.963	0.951	2.153	1.138	0.513	155	1106	90	870	945	-0.020	432	438	476	469	93827	85076	2.151	7.286	0	0	0
7	2	8	""	"tnf rsf19"	2700	35110	140	609	665	282	42	158	158	202	165	81	93	71	0	484	524	243	46	88	88	113	114	100	95	82	0	1.139	1.163	1.209	1.142	2.336	0.197	0.596	164	1098	94	847	943	0.188	451	396	507	436	109022	86017	2.806	3.605	0	0	0
7	3	8	""	"tnf rsf19"	3100	35110	140	636	677	242	35	157	157	204	190	93	94	67	0	504	542	217	40	84	84	112	266	237	80	35	0	1.140	1.135	1.167	1.155	2.005	1.269	0.506	158	1110	94	899	978	0.189	479	420	520	458	107015	85687	2.489	1.617	-100	0	1
7	4	8	""	"tnf rsf19"	3500	35110	140	566	611	242	39	150	150	191	154	80	94	72	0	487	519	231	44	83	83	103	82	79	94	91	0	1.030	1.057	1.120	1.062	2.345	1.187	0.482	158	1106	91	820	897	0.043	416	404	461	436	96470	82055	2.727	5.073	0	0	0
7	5	8	""	"nqo1"	3900	35110	140	4190	4144	1022	24	160	160	203	186	91	100	100	0	3775	3737	989	26	91	91	114	103	90	100	100	0	1.094	1.093	1.095	1.098	1.323	1.087	0.916	152	1116	96	7714	7630	0.130	4030	3684	3984	3646	629921	567970	21.188	35.175	0	0	0
7	6	8	""	"nqo1"	4300	35110	130	4315	4305	1068	24	163	163	224	515	229	100	100	0	3943	3812	978	25	92	92	142	640	450	99	96	0	1.078	1.113	1.101	1.128	1.358	1.112	0.924	146	878	95	8003	7862	0.108	4152	3851	4142	3720	628491	556511	7.924	5.734	0	0	0
7	7	8	""	"nqo1"	4700	35110	130	3959	4023	1035	25	210	210	282	236	83	100	100	0	3578	3617	1053	29	114	114	160	205	128	100	100	0	1.082	1.088	1.101	1.109	1.400	1.075	0.894	144	880	92	7213	7316	0.114	3749	3464	3813	3503	579352	520907	15.852	16.863	0	0	0
7	8	8	""	"nqo1"	5100	35110	130	3671	3676	997	27	176	176	228	189	82	100	100	0	3538	3508	921	26	95	95	116	79	68	100	100	0	1.015	1.025	1.044	1.022	1.309	1.034	0.911	146	878	95	6938	6913	0.021	3495	3443	3500	3413	536685	512140	18.243	42.937	0	0	0
7	9	8	""	"ifnar2c_2"	5500	35110	140	1474	1506	380	25	177	177	214	173	80	100	100	0	1088	1092	321	29	96	96	121	134	110	99	98	0	1.307	1.334	1.381	1.356	1.494	1.371	0.792	147	1117	93	2289	2325	0.386	1297	992	1329	996	221425	160454	7.468	7.246	0	0	0
7	10	8	""	"ifnar2c_2"	5900	35110	140	1489	1511	361	23	176	176	221	160	72	100	100	0	1059	1089	342	31	99	99	134	187	139	98	97	0	1.368	1.348	1.375	1.392	1.534	1.294	0.716	152	1116	94	2273	2325	0.452	1313	960	1335	990	229709	165525	8.063	5.107	0	0	0
7	11	8	""	"ifnar2c_2"	6300	35110	140	1466	1492	371	24	164	164	210	183	87	100	100	0	1068	1079	301	27	91	91	128	404	315	98	69	0	1.333	1.344	1.358	1.356	1.496	1.352	0.779	152	1112	95	2279	2316	0.415	1302	977	1328	988	226732	164058	7.005	2.354	0	0	0
7	12	8	""	"ifnar2c_2"	6700	35100	130	1493	1491	364	24	168	168	203	130	64	100	100	0	1052	1089	278	25	90	90	113	94	83	100	100	0	1.377	1.324	1.316	1.320	1.435	1.348	0.787	152	872	95	2287	2322	0.462	1325	962	1323	999	226678	165543	9.908	10.383	0	0	0
7	13	8	""	"radixin"	7100	35100	150	1006	1033	303	29	171	171	215	156	72	99	98	0	971	1005	338	33	93	93	121	113	93	100	100	0	0.951	0.945	0.958	0.944	1.734	0.929	0.632	169	1223	92	1713	1774	-0.072	835	878	862	912	174568	169838	5.244	7.823	0	0	0
7	14	8	""	"radixin"	7500	35100	140	971	1005	308	30	171	171	217	176	81	99	96	0	893	937	302	32	91	91	117	106	90	99	99	0	0.998	0.986	1.013	0.988	1.702	1.011	0.625	177	1087	93	1602	1680	-0.003	800	802	834	846	177937	165835	4.477	7.736	0	0	0
7	15	8	""	"radixin"	7900	35100	150	1059	1076	312	28	176	176	221	209	94	100	96	0	962	995	333	33	88	88	123	232	188	100	92	0	1.010	0.992	0.949	1.000	1.594	0.949	0.580	178	1214	95	1757	1807	0.014	883	874	900	907	191514	177119	4.091	3.759	0	0	0
7	16	8	""	"radixin"	8300	35100	150	1101	1123	352	31	217	217	290	257	88	98	85	0	913	1049	1317	125	95	95	132	211	159	98	93	0	1.081	0.950	1.073	1.052	1.924	0.378	0.245	176	1216	94	1702	1860	0.112	884	818	906	954	197722	184653	3.241	4.346	0	0	0
7	17	8	""	"lrp1"	8700	35100	140	3642	3596	788	21	193	193	250	184	73	100	100	0	2913	2908	746	25	93	93	127	137	107	100	100	0	1.223	1.209	1.220	1.223	1.361	1.202	0.892	161	1107	94	6269	6218	0.290	3449	2820	3403	2815	579015	468142	18.185	20.299	0	0	0
7	18	8	""	"lrp1"	9100	35100	140	3527	3481	815	23	152	152	198	227	114	100	100	0	2839	2799	687	24	84	84	103	122	118	100	100	0	1.225	1.226	1.192	1.234	1.359	1.233	0.902	172	1092	95	6130	6044	0.293	3375	2755	3329	2715	598709	481383	14.463	22.098	0	0	0
7	19	8	""	"lrp1"	9500	35100	140	3554	3551	832	23	137	137	173	137	79	100	100	0	2750	2804	765	27	81	81	92	54	58	100	100	0	1.280	1.254	1.289	1.277	1.374	1.242	0.899	165	1099	93	6086	6137	0.356	3417	2669	3414	2723	585944	462673	24.657	50.222	0	0	0
7	20	8	""	"lrp1"	9890	35100	130	3622	3580	845	23	228	228	272	184	67	100	100	0	2827	2816	705	25	96	96	118	104	88	100	100	0	1.243	1.232	1.245	1.235	1.362	1.235	0.898	154	870	89	6125	6072	0.314	3394	2731	3352	2720	551378	433648	17.978	25.942	0	0	0
7	1	9	""	"star"	2290	35510	140	481	500	200	40	120	120	147	119	80	91	72	0	428	466	228	48	79	79	89	73	82	99	89	0	1.034	0.982	1.033	0.941	2.421	0.966	0.516	152	1116	85	710	767	0.048	361	349	380	387	76053	70865	2.966	5.164	0	0	0
7	2	9	""	"star"	2700	35510	140	523	559	224	40	150	150	191	160	83	95	65	0	447	459	193	42	86	86	106	92	86	92	85	0	1.033	1.097	1.109	1.109	2.209	1.378	0.416	163	1095	88	734	782	0.047	373	361	409	373	91192	74745	2.300	3.837	0	0	0
7	3	9	""	"star"	3100	35510	140	520	539	182	33	159	159	195	158	81	89	60	0	435	453	202	44	86	86	107	87	81	96	82	0	1.034	1.035	0.988	1.064	2.266	1.111	0.368	152	1116	95	710	747	0.048	361	349	380	367	81894	68780	2.177	3.977	0	0	0
7	4	9	""	"star"	3500	35510	140	500	530	181	34	145	145	186	136	73	94	76	0	395	404	167	41	85	85	100	66	66	97	87	0	1.145	1.207	1.254	1.238	2.180	1.387	0.430	158	1104	93	665	704	0.195	355	310	385	319	83766	63796	2.529	4.606	0	0	0
7	5	9	""	"mnt"	3900	35510	140	1953	1972	481	24	159	159	188	145	77	100	100	0	1918	1916	480	25	88	88	113	210	185	100	100	0	0.980	0.992	0.995	0.993	1.363	0.989	0.870	158	1106	95	3624	3641	-0.029	1794	1830	1813	1828	311555	302769	12.303	8.586	0	0	0
7	6	9	""	"mnt"	4300	35510	140	1893	1957	479	24	163	163	204	183	89	100	100	0	2020	2029	519	25	91	91	121	126	104	100	100	0	0.897	0.926	0.940	0.931	1.432	0.918	0.837	155	1113	94	3659	3732	-0.157	1730	1929	1794	1938	303328	314552	9.579	15.143	0	0	0
7	7	9	""	"mnt"	4700	35510	140	1971	1971	493	25	209	209	285	245	85	100	98	0	2009	1996	525	26	105	105	143	141	98	100	100	0	0.925	0.932	0.966	0.931	1.437	0.940	0.809	153	1115	96	3666	3653	-0.112	1762	1904	1762	1891	301561	305444	6.882	13.142	0	0	0
7	8	9	""	"mnt"	5100	35510	140	1828	1852	423	22	222	222	271	195	71	100	100	0	1991	1991	486	24	102	102	129	99	76	100	100	0	0.850	0.863	0.861	0.867	1.378	0.869	0.851	153	1115	96	3495	3519	-0.234	1606	1889	1630	1889	283300	304562	8.108	18.808	0	0	0
7	9	9	""	"vig1"	5500	35510	140	9186	8917	2326	26	181	181	227	198	87	100	100	0	6426	6282	1865	29	98	98	139	191	137	100	100	0	1.423	1.413	1.393	1.456	1.393	1.406	0.951	160	1108	96	15333	14920	0.509	9005	6328	8736	6184	1426784	1005108	43.889	32.162	0	0	0
7	10	9	""	"vig1"	5900	35510	140	9323	9227	2088	22	189	189	264	439	166	100	100	0	6592	6418	1760	27	108	108	154	216	140	100	100	0	1.409	1.432	1.429	1.469	1.325	1.419	0.952	153	1115	95	15618	15348	0.495	9134	6484	9038	6310	1411783	981896	20.417	29.000	0	0	0
7	11	9	""	"vig1"	6290	35500	130	9738	9614	1981	20	173	173	215	170	79	100	100	0	6700	6677	1480	22	94	94	119	96	80	100	100	0	1.448	1.434	1.456	1.446	1.249	1.435	0.950	155	869	97	16171	16024	0.534	9565	6606	9441	6583	1490162	1034898	55.288	68.313	0	0	0
7	12	9	""	"vig1"	6700	35510	150	9334	9089	2008	22	175	175	225	202	89	100	100	0	6504	6328	1554	24	90	90	111	101	90	100	100	0	1.428	1.429	1.441	1.444	1.329	1.428	0.948	166	1226	90	15573	15152	0.514	9159	6414	8914	6238	1508828	1050441	43.881	61.554	0	0	0
7	13	9	""	"pdcd2"	7090	35500	130	2304	2362	512	21	177	177	218	172	78	100	100	0	1338	1330	328	24	91	91	117	97	82	100	100	0	1.706	1.764	1.741	1.781	1.405	1.820	0.851	146	882	90	3374	3424	0.771	2127	1247	2185	1239	344785	194189	12.465	12.505	0	0	0
7	14	9	""	"pdcd2"	7500	35500	130	2522	2483	545	21	177	177	219	165	75	100	100	0	1357	1372	414	30	91	91	110	100	90	100	100	0	1.852	1.800	1.829	1.826	1.368	1.824	0.847	146	882	97	3611	3587	0.889	2345	1266	2306	1281	362562	200268	13.721	12.620	0	0	0
7	15	9	""	"pdcd2"	7900	35500	130	2506	2462	470	19	189	189	240	204	85	100	100	0	1270	1270	321	25	91	91	120	151	125	100	99	0	1.965	1.928	1.978	1.960	1.386	1.940	0.846	148	876	97	3496	3452	0.975	2317	1179	2273	1179	364417	187923	10.892	7.616	0	0	0
7	16	9	""	"pdcd2"	8300	35500	140	2465	2460	652	26	229	229	309	256	82	98	97	0	1283	1275	414	32	96	96	169	1013	599	70	2	0	1.884	1.892	1.894	1.994	1.909	1.942	0.804	156	1108	91	3423	3410	0.914	2236	1187	2231	1179	383711	198930	8.402	1.092	0	0	0
7	17	9	""	"il17r"	8690	35500	130	15853	15344	3084	20	175	175	228	179	78	100	100	0	14618	14145	3318	23	88	88	108	93	86	100	100	0	1.079	1.079	1.068	1.093	1.228	1.067	0.970	150	874	92	30208	29226	0.110	15678	14530	15169	14057	2301621	2121801	84.447	150.935	0	0	0
7	18	9	""	"il17r"	9100	35500	140	15715	15120	2914	19	146	146	192	175	91	100	100	0	13954	13861	2738	19	82	82	105	140	133	100	100	0	1.122	1.087	1.092	1.090	1.228	1.083	0.972	162	1106	95	29441	28753	0.166	15569	13872	14974	13779	2449415	2245414	85.303	98.257	0	0	0
7	19	9	""	"il17r"	9500	35500	140	15327	14782	2799	18	142	142	179	217	121	100	100	0	14104	13588	3050	22	85	85	101	74	73	100	100	0	1.083	1.084	1.072	1.098	1.317	1.074	0.955	160	1108	96	29204	28143	0.115	15185	14019	14640	13503	2365134	2174022	67.295	182.257	0	0	0
7	20	9	""	"il17r"	9890	35500	130	15685	15357	3035	19	203	203	250	176	70	100	100	0	14355	13989	2797	19	96	96	116	79	68	100	100	0	1.086	1.091	1.098	1.089	1.257	1.090	0.957	148	876	88	29741	29047	0.119	15482	14259	15154	13893	2272902	2070393	85.835	175.608	0	0	0
7	1	10	""	"sp6"	2300	35910	140	10826	10708	2443	22	133	133	165	128	77	100	100	0	6784	6562	1692	25	81	81	96	72	75	100	100	0	1.595	1.632	1.609	1.671	1.353	1.628	0.951	169	1095	92	17396	17056	0.674	10693	6703	10575	6481	1809716	1108938	82.367	89.806	0	0	0
7	2	10	""	"sp6"	2700	35910	140	11577	11340	2177	19	160	160	194	179	92	100	100	0	6864	6925	1331	19	83	83	105	117	111	100	100	0	1.684	1.634	1.663	1.628	1.258	1.647	0.955	169	1099	94	18198	18022	0.752	11417	6781	11180	6842	1916381	1170370	62.268	58.291	0	0	0
7	3	10	""	"sp6"	3100	35910	150	11895	11517	2276	19	155	155	187	132	70	100	100	0	7212	7076	1524	21	87	87	110	99	90	100	100	0	1.648	1.626	1.637	1.636	1.233	1.632	0.958	171	1221	94	18865	18351	0.721	11740	7125	11362	6989	1969395	1209953	85.833	70.364	0	0	0
7	4	10	""	"sp6"	3500	35910	140	11684	11404	2214	19	157	157	203	193	95	100	100	0	6829	6772	1335	19	86	86	108	91	84	100	100	0	1.709	1.682	1.694	1.681	1.189	1.695	0.961	171	1093	95	18270	17933	0.773	11527	6743	11247	6686	1950127	1158025	58.036	73.231	0	0	0
7	5	10	""	"rpl44"	3900	35910	150	63789	59887	9039	15	159	159	202	167	82	100	100	41	38926	37971	8156	21	90	90	118	158	133	100	100	0	1.638	1.577	1.582	1.621	1.291	1.558	0.978	171	1221	94	102466	97609	0.712	63630	38836	59728	37881	10240680	6492983	357.395	239.576	0	0	0
7	6	10	""	"rpl44"	4300	35910	150	64897	60155	9870	16	162	162	195	128	65	100	100	44	38979	38242	7771	20	88	88	104	69	66	100	100	0	1.665	1.572	1.593	1.592	1.265	1.562	0.978	175	1217	96	103626	98147	0.736	64735	38891	59993	38154	10527156	6692339	468.438	552.725	0	0	0
7	7	10	""	"rpl44"	4700	35910	140	65457	60865	10320	16	181	181	276	1247	451	100	100	50	40448	39391	8276	21	98	98	131	127	96	100	100	0	1.618	1.544	1.561	1.559	1.307	1.536	0.964	166	1098	97	105626	99977	0.694	65276	40350	60684	39293	10103558	6538865	48.588	309.134	0	0	0
7	8	10	""	"rpl44"	5100	35910	140	64669	59391	10857	18	202	202	262	213	81	100	100	45	39706	38931	9978	25	103	103	135	142	105	100	100	0	1.628	1.524	1.540	1.577	1.358	1.501	0.966	158	1108	91	104070	98017	0.703	64467	39603	59189	38828	9383757	6151127	277.601	273.211	0	0	0
7	9	10	""	"mdm2"	5500	35910	140	428	441	162	36	169	169	203	153	75	75	36	0	461	493	185	37	92	92	112	82	73	98	96	0	0.702	0.678	0.631	0.592	2.552	0.781	0.297	164	1100	94	628	673	-0.510	259	369	272	401	72378	80794	1.556	4.646	0	0	0
7	10	10	""	"mdm2"	5900	35900	150	406	441	196	44	182	182	226	170	75	64	25	0	474	483	172	35	96	96	132	169	128	92	58	0	0.593	0.669	0.633	0.567	2.766	0.991	0.270	168	1214	91	602	646	-0.754	224	378	259	387	74005	81203	1.265	2.077	-100	0	1
7	11	10	""	"mdm2"	6290	35900	140	433	459	194	42	175	175	211	165	78	71	30	0	430	450	168	37	94	94	121	104	85	95	86	0	0.768	0.798	0.765	0.719	2.538	1.083	0.285	162	1097	87	594	640	-0.381	258	336	284	356	74343	72915	1.503	3.163	-100	0	1
7	12	10	""	"mdm2"	6700	35900	150	426	438	190	43	174	174	217	160	73	71	30	0	474	476	180	37	90	90	122	184	150	89	56	0	0.656	0.684	0.612	0.596	3.016	1.077	0.152	160	1224	87	636	650	-0.608	252	384	264	386	70099	76085	1.381	1.924	-100	0	1
7	13	10	""	"tdo"	7100	35900	130	1164	1192	349	29	192	192	250	198	79	99	97	0	863	897	298	33	91	91	142	399	280	92	46	0	1.259	1.241	1.199	1.247	1.617	1.062	0.520	147	873	92	1744	1806	0.332	972	772	1000	806	175269	131877	4.758	1.892	0	0	0
7	14	10	""	"tdo"	7500	35900	140	1164	1188	332	27	174	174	221	244	110	98	95	0	849	870	284	32	88	88	112	116	103	99	98	0	1.301	1.297	1.328	1.315	1.639	1.342	0.725	152	1116	92	1751	1796	0.380	990	761	1014	782	180642	132280	3.963	6.534	0	0	0
7	15	10	""	"tdo"	7900	35900	140	1081	1105	316	28	172	172	218	170	77	100	97	0	806	831	302	36	87	87	108	88	81	100	98	0	1.264	1.254	1.289	1.281	1.616	1.285	0.677	155	1113	94	1628	1677	0.338	909	719	933	744	171343	128839	5.218	8.216	0	0	0
7	16	10	""	"tdo"	8300	35900	140	1144	1152	352	30	217	217	301	409	135	94	62	0	828	933	1004	107	95	95	138	410	297	93	34	0	1.265	1.116	1.287	1.192	1.802	0.586	0.245	155	1113	93	1660	1773	0.339	927	733	935	838	178541	144678	2.081	1.939	-100	0	1
7	17	10	""	"buffer"	8690	35900	80	511	564	93	16	176	176	211	132	62	100	100	0	188	209	126	60	94	94	112	90	80	50	37	0	3.564	3.374	2.825	2.413	1.928	5.376	0.057	8	357	65	429	503	1.833	335	94	388	115	4508	1671	2.674	1.078	0	0	0
7	18	10	""	"buffer"	9090	35890	130	145	689	4029	584	145	145	182	133	73	14	6	0	84	161	626	388	86	86	109	113	103	5	2	0	0.000	7.253	2.160	2.436	5.330	6.851	0.846	120	940	100	-2	619	Error	0	-2	544	75	82738	19277	3.812	0.460	-100	0	1
7	19	10	""	"buffer"	9490	35890	130	166	225	203	90	138	138	181	548	302	5	0	0	93	112	77	68	79	79	100	187	187	6	0	0	2.000	2.636	2.357	2.965	4.118	3.127	0.904	120	940	100	42	120	1.000	28	14	87	33	27012	13435	0.080	0.064	-100	0	1
7	20	10	""	"buffer"	9920	35890	90	574	564	193	34	193	193	252	187	74	90	50	0	140	206	156	75	92	92	115	95	82	40	25	0	7.938	3.254	3.488	4.512	5.214	15.698	0.016	20	423	63	429	485	2.989	381	48	371	114	11288	4128	1.668	0.958	-100	0	1
7	1	11	""	"sp3"	2290	36310	150	2040	2027	555	27	166	166	205	145	70	100	99	0	3911	3841	918	23	85	85	104	104	100	100	100	0	0.490	0.495	0.486	0.487	1.361	0.478	0.881	180	1212	89	5700	5617	-1.029	1874	3826	1861	3756	364860	691328	12.566	35.933	0	0	0
7	2	11	""	"sp3"	2700	36310	140	2168	2168	495	22	159	159	193	139	72	100	100	0	4223	4126	720	17	85	85	110	150	136	100	100	0	0.486	0.497	0.485	0.490	1.304	0.488	0.902	168	1096	95	6147	6050	-1.041	2009	4138	2009	4041	364159	693172	14.209	26.773	0	0	0
7	3	11	""	"sp3"	3100	36310	140	2143	2144	526	24	166	166	208	182	87	100	100	0	4328	4254	799	18	90	90	115	137	119	100	100	0	0.466	0.475	0.459	0.468	1.283	0.468	0.906	171	1093	94	6215	6142	-1.102	1977	4238	1978	4164	366607	727354	10.637	30.212	0	0	0
7	4	11	""	"sp3"	3500	36310	150	2301	2356	576	24	160	160	208	199	95	100	100	0	4481	4512	931	20	83	83	106	139	131	100	100	0	0.487	0.496	0.487	0.491	1.274	0.491	0.909	173	1219	94	6539	6625	-1.038	2141	4398	2196	4429	407538	780579	10.794	31.698	0	0	0
7	5	11	""	"mxi1"	3900	36310	140	2718	2712	646	23	160	160	197	151	76	100	100	0	1864	1850	561	30	88	88	108	97	89	100	100	0	1.440	1.448	1.437	1.479	1.434	1.452	0.864	150	1118	95	4334	4314	0.526	2558	1776	2552	1762	406803	277470	16.656	17.959	0	0	0
7	6	11	""	"mxi1"	4300	36310	140	2744	2770	605	21	155	155	200	192	96	100	100	0	1797	1821	444	24	84	84	107	131	122	100	100	0	1.511	1.505	1.529	1.517	1.325	1.539	0.881	155	1113	95	4302	4352	0.596	2589	1713	2615	1737	429323	282329	13.385	13.084	0	0	0
7	7	11	""	"mxi1"	4700	36310	140	2784	2786	679	24	164	164	208	153	73	100	100	0	1829	1799	469	26	94	94	126	127	100	100	99	0	1.510	1.538	1.558	1.555	1.400	1.559	0.875	152	1116	95	4355	4327	0.595	2620	1735	2622	1705	423495	273489	16.850	13.173	0	0	0
7	8	11	""	"mxi1"	5100	36310	140	2796	2676	699	26	184	184	239	183	76	100	100	0	1713	1707	527	30	97	97	125	114	91	98	98	0	1.616	1.548	1.590	1.629	1.617	1.563	0.869	152	1116	95	4228	4102	0.692	2612	1616	2492	1610	406776	259464	13.317	13.877	0	0	0
7	9	11	""	"itgb1"	5450	36340	60	469	485	166	34	166	166	221	173	78	80	44	0	260	380	318	83	99	99	151	170	112	44	32	0	1.882	1.135	1.404	1.516	3.790	0.518	0.242	25	145	18	464	600	0.912	303	161	319	281	12124	9495	1.526	1.347	-100	0	1
7	10	11	""	"itgb1"	5890	36300	130	173	203	140	68	163	163	203	153	75	11	4	0	91	121	113	93	96	96	125	102	81	9	5	0	-2.000	1.600	2.222	2.347	4.654	2.539	0.095	120	940	100	5	65	Error	10	-5	40	25	24328	14509	0.000	-0.039	-100	0	1
7	11	11	""	"itgb1"	6290	36300	130	169	198	117	59	169	169	210	163	77	11	1	0	85	114	89	78	96	96	126	117	92	9	2	0	0.000	1.611	2.192	1.752	4.745	2.214	0.052	120	940	100	-11	47	Error	0	-11	29	18	23728	13692	-0.074	-0.103	-100	0	1
7	12	11	""	"itgb1"	6690	36300	130	150	184	129	70	164	164	204	146	71	14	3	0	95	122	90	73	90	90	117	127	108	9	3	0	-2.800	0.625	2.062	1.839	8.594	0.796	0.091	120	940	100	-9	52	Error	-14	5	20	32	22086	14695	-0.137	0.039	-100	0	1
7	13	11	""	"empty"	7090	36300	130	966	987	302	30	176	176	224	204	91	98	92	0	2179	2160	618	28	91	91	128	237	185	99	98	0	0.378	0.392	0.382	0.385	1.536	0.362	0.715	120	940	100	2878	2880	-1.404	790	2088	811	2069	118448	259199	3.740	8.574	-100	0	0
7	14	11	""	"empty"	7490	36300	130	1002	1010	293	29	167	167	210	164	78	99	95	0	2208	2154	586	27	92	92	114	99	86	100	100	0	0.395	0.409	0.411	0.396	1.492	0.376	0.724	120	940	100	2951	2905	-1.340	835	2116	843	2062	121209	258533	4.878	20.606	-100	0	0
7	15	11	""	"empty"	7890	36300	130	1027	1054	330	31	180	180	225	197	87	100	93	0	2187	2198	479	21	86	86	114	162	142	100	100	0	0.403	0.414	0.405	0.395	1.499	0.387	0.703	120	940	100	2948	2986	-1.311	847	2101	874	2112	126464	263818	4.208	12.864	-100	0	0
7	16	11	""	"empty"	8290	36290	130	1077	1027	411	40	233	233	317	279	88	88	70	0	2249	2140	759	35	103	103	141	210	148	98	95	0	0.393	0.390	0.375	0.364	1.643	0.378	0.631	120	940	100	2990	2831	-1.347	844	2146	794	2037	123270	256783	2.545	9.519	-100	0	0
7	17	11	""	"sp5"	8700	36300	80	8568	8072	2143	26	200	200	248	241	97	100	100	0	4601	4527	1154	25	87	87	121	144	119	100	100	0	1.854	1.773	1.763	1.758	1.265	1.811	0.927	66	310	88	12882	12312	0.891	8368	4514	7872	4440	532759	298788	32.465	30.597	0	0	0
7	18	11	""	"sp5"	9090	36300	90	7603	7022	2469	35	152	152	204	174	85	100	100	0	4348	4023	1414	35	83	83	103	108	104	100	100	0	1.747	1.744	1.766	1.720	1.356	1.764	0.938	75	377	93	11716	10810	0.805	7451	4265	6870	3940	526648	301724	39.184	36.296	0	0	0
7	19	11	""	"sp5"	9500	36290	90	7539	6953	2573	37	139	139	168	134	79	100	100	0	4247	4010	1594	39	80	80	90	55	61	100	100	0	1.776	1.734	1.715	1.767	1.495	1.738	0.925	75	370	92	11567	10744	0.829	7400	4167	6814	3930	521478	300746	50.634	71.273	0	0	0
7	20	11	""	"sp5"	9900	36290	90	8061	7255	2629	36	171	171	208	138	66	100	100	0	4619	4140	1431	34	90	90	119	112	94	100	100	0	1.742	1.749	1.677	1.694	1.486	1.803	0.913	71	381	91	12419	11134	0.801	7890	4529	7084	4050	515070	293954	51.065	35.902	0	0	0
8	1	1	""	"sp4"	11310	32380	130	2214	2272	535	23	279	279	354	686	193	100	89	0	696	731	265	36	98	98	129	116	89	100	95	0	3.236	3.148	3.148	3.331	1.642	3.443	0.687	139	889	96	2533	2626	1.694	1935	598	1993	633	315748	101674	2.796	5.190	0	0	0
8	2	1	""	"sp4"	11710	32380	120	2380	2334	547	23	242	242	281	175	62	100	100	0	738	763	249	32	95	95	116	85	73	100	98	0	3.325	3.132	3.193	3.250	1.547	3.387	0.727	134	778	95	2781	2760	1.733	2138	643	2092	668	312714	102239	11.731	7.612	0	0	0
8	3	1	""	"sp4"	12110	32380	130	2218	2248	566	25	242	242	290	188	64	100	100	0	665	681	257	37	93	93	111	77	69	100	97	0	3.455	3.412	3.420	3.611	1.674	3.646	0.733	144	880	97	2548	2594	1.789	1976	572	2006	588	323750	98048	10.415	7.403	0	0	0
8	4	1	""	"sp4"	12500	32380	130	1976	1915	832	43	204	204	248	174	70	98	95	0	605	635	333	52	87	87	104	75	72	92	85	0	3.421	3.122	3.191	3.482	1.998	3.312	0.711	142	884	84	2290	2259	1.774	1772	518	1711	548	271947	90227	9.580	7.080	0	0	0
8	5	1	""	"bsg"	12900	32370	130	6490	6484	1309	20	178	178	214	144	67	100	100	0	2185	2139	490	22	83	83	99	68	68	100	100	0	3.003	3.067	3.045	3.098	1.307	3.118	0.937	151	870	90	8414	8362	1.586	6312	2102	6306	2056	979158	323017	43.542	30.000	0	0	0
8	6	1	""	"bsg"	13300	32370	130	6601	6582	1186	18	224	224	272	182	66	100	100	0	2076	2074	447	21	87	87	104	72	69	100	100	0	3.206	3.200	3.133	3.219	1.266	3.256	0.921	150	874	93	8366	8345	1.681	6377	1989	6358	1987	987227	311026	34.670	27.361	0	0	0
8	7	1	""	"bsg"	13700	32370	130	6577	6533	1166	17	227	227	270	185	68	100	100	0	2093	2057	526	25	86	86	102	69	67	99	99	0	3.164	3.199	3.170	3.314	1.427	3.227	0.920	150	878	93	8357	8277	1.662	6350	2007	6306	1971	979944	308514	33.854	28.333	0	0	0
8	8	1	""	"bsg"	14100	32370	130	6375	6238	1230	19	186	186	236	169	71	100	100	0	2058	1972	509	25	81	81	94	55	58	100	100	0	3.131	3.200	3.220	3.281	1.344	3.227	0.923	150	874	94	8166	7943	1.647	6189	1977	6052	1891	935626	295794	35.515	34.145	0	0	0
8	9	1	""	"dncic"	14510	32380	130	567	606	263	43	179	179	220	152	69	86	65	0	401	415	222	53	82	82	97	71	73	93	81	0	1.216	1.282	1.226	1.219	3.339	1.807	0.224	132	891	80	707	760	0.282	388	319	427	333	80027	54748	2.539	4.479	0	0	0
8	10	1	""	"dncic"	14910	32370	130	577	578	205	35	163	163	201	141	70	90	69	0	439	470	204	43	80	80	90	53	58	99	96	0	1.153	1.064	1.106	1.082	2.299	1.231	0.362	119	905	87	773	805	0.205	414	359	415	390	68796	55959	2.674	7.170	0	0	0
8	11	1	""	"dncic"	15310	32370	120	517	558	261	46	209	209	248	170	68	75	42	0	362	420	241	57	85	85	100	68	68	91	79	0	1.112	1.042	1.105	1.259	2.787	1.491	0.275	120	788	84	585	684	0.153	308	277	349	335	66976	50400	1.824	4.706	-100	0	1
8	12	1	""	"dncic"	15700	32370	140	553	599	240	40	234	234	290	214	73	67	37	0	359	399	210	52	89	89	108	87	80	88	71	0	1.181	1.177	1.327	1.265	3.043	2.419	0.121	134	1126	76	589	675	0.240	319	270	365	310	80229	53470	1.444	3.345	-100	0	1
8	13	1	""	"btg1"	16110	32370	140	2475	2487	617	24	212	212	272	271	99	100	100	0	959	953	324	33	87	87	107	107	100	99	97	0	2.595	2.627	2.587	2.762	1.641	2.746	0.798	153	1115	95	3135	3141	1.376	2263	872	2275	866	380529	145836	8.173	7.907	0	0	0
8	14	1	""	"btg1"	16510	32360	130	2427	2456	607	24	182	182	218	150	68	100	100	0	902	944	350	37	87	87	102	79	77	100	100	0	2.755	2.653	2.738	2.801	1.567	2.740	0.772	150	874	96	3060	3131	1.462	2245	815	2274	857	368425	141621	14.920	10.658	0	0	0
8	15	1	""	"btg1"	16910	32370	130	2481	2456	601	24	164	164	206	148	71	99	99	0	944	952	281	29	84	84	97	60	61	98	98	0	2.694	2.641	2.605	2.726	1.544	2.756	0.815	153	869	84	3177	3160	1.430	2317	860	2292	868	375815	145601	15.203	14.250	0	0	0
8	16	1	""	"btg1"	17300	32370	140	2356	2381	560	23	182	182	224	151	67	100	100	0	939	960	315	32	91	91	112	100	89	100	99	0	2.564	2.530	2.524	2.625	1.482	2.606	0.807	153	1115	91	3022	3068	1.358	2174	848	2199	869	364368	146853	14.285	8.480	0	0	0
8	17	1	""	"sp7"	17700	32370	130	1666	1684	406	24	201	201	233	140	60	100	100	0	740	767	227	29	107	107	123	72	58	100	100	0	2.314	2.247	2.263	2.301	1.488	2.392	0.761	136	892	96	2098	2143	1.210	1465	633	1483	660	229076	104252	10.364	8.944	0	0	0
8	18	1	""	"sp7"	18100	32370	130	1494	1571	462	29	249	249	298	203	68	99	97	0	687	734	288	39	135	135	154	87	56	99	95	0	2.255	2.207	2.244	2.316	1.784	2.345	0.664	146	870	79	1797	1921	1.173	1245	552	1322	599	229353	107122	6.271	6.667	0	0	0
8	19	1	""	"sp7"	18510	32370	130	1719	1728	438	25	225	225	258	162	62	100	100	0	704	748	265	35	133	133	149	73	48	99	98	0	2.616	2.444	2.490	2.546	1.616	2.548	0.728	139	889	97	2065	2118	1.387	1494	571	1503	615	240164	103933	9.074	8.205	0	0	0
8	20	1	""	"sp7"	18910	32370	130	1670	1672	444	26	263	263	310	187	60	100	100	0	764	772	282	36	167	167	183	87	47	95	94	0	2.357	2.329	2.405	2.626	1.985	2.428	0.688	138	886	88	2004	2014	1.237	1407	597	1409	605	230701	106482	7.283	6.770	0	0	0
8	1	2	""	"ara"	11300	32780	130	320	378	199	52	288	288	338	214	63	24	10	0	117	141	92	65	101	101	126	106	84	17	4	0	2.000	2.250	2.834	2.517	4.780	7.038	0.038	120	940	100	48	130	1.000	32	16	90	40	45398	16898	0.187	0.142	-100	0	1
8	2	2	""	"ara"	11700	32770	130	201	261	179	68	200	200	255	205	80	15	5	0	92	115	81	70	91	91	121	258	213	3	0	0	1.000	2.542	3.267	3.871	5.403	0.519	0.405	120	940	100	2	85	0.000	1	1	61	24	31353	13769	0.029	-0.023	-100	0	1
8	3	2	""	"ara"	12100	32770	130	212	263	266	101	241	241	296	218	73	9	0	0	98	138	258	186	94	94	114	86	75	11	5	0	-7.250	0.500	3.273	3.037	4.296	3.271	0.168	120	940	100	-25	66	Error	-29	4	22	44	31573	16607	-0.151	0.279	-100	0	1
8	4	2	""	"ara"	12500	32770	130	213	276	204	73	204	204	257	192	74	21	5	0	87	99	61	61	87	87	101	64	63	10	4	0	100000.000	6.000	5.167	5.241	3.606	37.695	0.006	120	940	100	9	84	16.610	9	0	72	12	33092	11934	0.099	-0.031	-100	0	1
8	5	2	""	"dntt"	12900	32770	130	208	239	127	53	159	159	204	158	77	17	5	0	101	128	107	83	81	81	98	73	74	20	10	0	2.450	1.702	1.946	2.053	5.404	14.579	0.012	120	940	100	69	127	1.293	49	20	80	47	28715	15337	0.222	0.411	-100	0	1
8	6	2	""	"dntt"	13300	32770	130	241	269	149	55	257	257	303	202	66	10	4	0	120	131	69	52	94	94	114	85	74	17	5	0	-0.615	0.324	2.455	2.578	5.532	8.916	0.045	120	940	100	10	49	Error	-16	26	12	37	32249	15699	-0.168	0.200	-100	0	1
8	7	2	""	"dntt"	13700	32770	130	224	274	191	69	219	219	268	226	84	13	5	0	111	146	142	97	85	85	102	80	78	23	9	0	0.192	0.902	3.159	3.020	4.759	16.328	0.013	120	940	100	31	116	-2.381	5	26	55	61	32879	17528	0.027	0.550	-100	0	1
8	8	2	""	"dntt"	14100	32770	130	196	216	136	62	157	157	189	134	70	20	6	0	109	122	61	50	79	79	90	60	66	27	12	0	1.300	1.372	2.244	2.112	4.651	8.965	0.028	120	940	100	69	102	0.379	39	30	59	43	25940	14636	0.201	0.533	-100	0	1
8	9	2	""	"capn3"	14510	32770	140	17693	16791	4988	29	141	141	181	146	80	100	100	0	18338	17509	5306	30	78	78	91	99	108	100	100	0	0.961	0.955	0.967	0.959	1.295	0.950	0.975	152	1116	92	35812	34081	-0.057	17552	18260	16650	17431	2552282	2661333	113.767	175.939	0	0	0
8	10	2	""	"capn3"	14900	32770	130	16961	16528	5230	31	130	130	164	132	80	100	100	0	17731	17163	5432	31	75	75	87	68	78	100	100	0	0.953	0.960	0.983	0.954	1.309	0.956	0.960	150	874	94	34487	33486	-0.069	16831	17656	16398	17088	2479204	2574453	123.970	251.118	0	0	0
8	11	2	""	"capn3"	15300	32770	130	16865	15941	4450	27	162	162	201	149	74	100	100	0	17593	16269	5287	32	81	81	92	52	56	100	100	0	0.954	0.975	0.969	0.996	1.272	0.954	0.967	146	882	93	34215	31967	-0.068	16703	17512	15779	16188	2327455	2375207	105.638	311.096	0	0	0
8	12	2	""	"capn3"	15710	32770	130	14956	14464	5149	35	241	241	291	204	70	100	100	0	15813	14744	5038	34	90	90	110	88	80	100	100	0	0.936	0.971	0.969	0.960	1.322	0.972	0.960	149	875	95	30438	28877	-0.095	14715	15723	14223	14654	2155104	2196812	69.475	166.295	0	0	0
8	13	2	""	"ebf1"	16100	32770	130	924	979	331	33	199	199	241	164	68	100	94	0	814	810	323	39	87	87	103	77	74	100	98	0	0.997	1.079	1.054	1.107	1.907	1.120	0.601	139	889	95	1452	1503	-0.004	725	727	780	723	136061	112592	4.500	9.182	0	0	0
8	14	2	""	"ebf1"	16510	32770	130	887	915	325	35	185	185	220	161	73	98	90	0	758	793	317	39	84	84	99	75	75	99	97	0	1.042	1.030	1.078	1.032	2.062	1.055	0.595	143	885	97	1376	1439	0.059	702	674	730	709	130791	113429	4.317	9.253	0	0	0
8	15	2	""	"ebf1"	16910	32770	130	891	908	315	34	157	157	191	148	77	99	94	0	733	772	305	39	80	80	95	66	69	100	99	0	1.124	1.085	1.055	1.107	1.874	1.138	0.645	152	872	96	1387	1443	0.169	734	653	751	692	138085	117307	4.845	10.258	0	0	0
8	16	2	""	"ebf1"	17300	32770	130	882	929	338	36	166	166	202	136	67	98	95	0	781	805	331	41	89	89	107	78	72	100	96	0	1.035	1.066	1.087	1.089	1.974	1.097	0.612	146	878	85	1408	1479	0.050	716	692	763	716	135607	117598	5.346	8.949	0	0	0
8	17	2	""	"sp2"	17710	32760	130	1939	1926	788	40	167	167	201	158	78	100	99	0	2985	2904	1077	37	94	94	107	60	56	100	100	0	0.613	0.626	0.623	0.607	1.400	0.630	0.882	140	884	95	4663	4569	-0.706	1772	2891	1759	2810	269669	406609	10.918	46.617	0	0	0
8	18	2	""	"sp2"	18100	32760	130	2162	2182	626	28	291	291	369	326	88	100	96	0	3059	3031	765	25	135	135	159	101	63	100	100	0	0.640	0.653	0.653	0.639	1.472	0.639	0.815	150	878	91	4795	4787	-0.644	1871	2924	1891	2896	327334	454609	5.561	28.436	0	0	0
8	19	2	""	"sp2"	18500	32760	130	2040	2072	664	32	214	214	256	168	65	100	99	0	2848	2883	730	25	119	119	137	74	54	100	100	0	0.669	0.672	0.653	0.667	1.528	0.668	0.805	148	880	84	4555	4622	-0.580	1826	2729	1858	2764	306651	426613	10.810	37.108	0	0	0
8	20	2	""	"sp2"	18910	32760	130	1974	1982	603	30	238	238	280	182	65	100	100	0	2975	2857	779	27	147	147	159	74	46	100	100	0	0.614	0.644	0.606	0.639	1.500	0.632	0.828	138	890	90	4564	4454	-0.704	1736	2828	1744	2710	273513	394301	9.352	36.459	0	0	0
8	1	3	""	"casp1"	11310	33180	120	1004	1082	347	32	318	318	372	223	59	97	83	0	759	791	251	31	104	104	137	111	81	100	98	0	1.047	1.112	1.182	1.074	1.767	1.334	0.529	137	775	94	1341	1451	0.066	686	655	764	687	148205	108299	3.184	5.892	0	0	0
8	2	3	""	"casp1"	11710	33180	120	1026	1047	294	28	209	209	255	164	64	100	97	0	766	792	277	34	90	90	113	87	76	100	98	0	1.209	1.194	1.190	1.218	1.656	1.204	0.606	142	770	95	1493	1540	0.274	817	676	838	702	148644	112487	4.829	7.805	0	0	0
8	3	3	""	"casp1"	12110	33180	140	955	985	328	33	254	254	302	194	64	97	85	0	735	740	270	36	98	98	121	102	84	98	95	0	1.100	1.139	1.178	1.112	1.954	1.285	0.557	140	1128	94	1338	1373	0.138	701	637	731	642	137949	103596	3.521	6.069	0	0	0
8	4	3	""	"casp1"	12510	33180	140	1006	1027	303	29	217	217	261	173	66	100	97	0	764	795	272	34	89	89	107	80	74	98	97	0	1.169	1.147	1.143	1.156	1.802	1.223	0.632	151	1117	95	1464	1516	0.225	789	675	810	706	155012	120087	4.428	8.600	0	0	0
8	5	3	""	"ecm1"	12910	33180	140	2185	2171	564	25	170	170	216	158	73	100	100	0	971	1003	341	33	84	84	99	65	65	100	100	0	2.272	2.177	2.155	2.247	1.478	2.233	0.824	147	1121	95	2902	2920	1.184	2015	887	2001	919	319193	147408	12.373	13.908	0	0	0
8	6	3	""	"ecm1"	13310	33180	130	2181	2231	590	26	274	274	319	199	62	100	99	0	911	956	323	33	96	96	121	107	88	100	100	0	2.340	2.276	2.358	2.315	1.514	2.392	0.758	144	880	95	2722	2817	1.227	1907	815	1957	860	321315	137679	9.608	7.804	0	0	0
8	7	3	""	"ecm1"	13710	33170	130	2269	2239	545	24	213	213	261	183	70	100	100	0	899	950	327	34	85	85	106	107	100	100	98	0	2.526	2.342	2.442	2.435	1.476	2.362	0.823	149	875	96	2870	2891	1.337	2056	814	2026	865	333651	141615	10.809	7.888	0	0	0
8	8	3	""	"ecm1"	14100	33170	130	2143	2141	581	27	150	150	190	148	77	100	100	0	892	906	322	35	79	79	90	51	56	100	99	0	2.451	2.407	2.448	2.507	1.533	2.467	0.818	146	878	93	2806	2818	1.293	1993	813	1991	827	312556	132270	13.182	16.000	0	0	0
8	9	3	""	"casp7"	14500	33170	130	320	346	136	39	108	108	122	74	60	92	70	0	298	328	139	42	68	68	74	32	43	99	97	0	0.922	0.915	0.892	0.912	2.229	1.004	0.436	144	876	86	442	498	-0.117	212	230	238	260	49766	47286	3.027	7.938	0	0	0
8	10	3	""	"casp7"	14910	33170	130	336	352	160	45	130	130	162	125	77	70	38	0	323	331	134	40	75	75	83	44	53	97	91	0	0.831	0.867	0.923	0.852	3.218	1.229	0.208	140	878	92	454	478	-0.267	206	248	222	256	49308	46310	1.520	5.636	-100	0	1
8	11	3	""	"casp7"	15310	33170	130	394	390	142	36	155	155	196	151	77	69	30	0	321	348	159	45	81	81	93	60	64	95	89	0	0.996	0.880	0.960	0.855	2.611	1.365	0.190	86	906	47	479	502	-0.006	239	240	235	267	33523	29914	1.285	4.250	-100	0	1
8	12	3	""	"casp7"	15700	33170	130	439	470	233	49	226	226	267	172	64	60	25	0	364	383	162	42	85	85	104	78	75	93	75	0	0.763	0.819	0.823	0.817	3.239	2.695	0.074	80	907	56	492	542	-0.390	213	279	244	298	37578	30625	1.180	3.577	-100	0	1
8	13	3	""	"ela2"	16110	33170	130	657	667	199	29	185	185	232	166	71	99	75	0	389	415	153	36	80	80	96	73	76	97	91	0	1.528	1.439	1.435	1.522	2.095	1.762	0.408	134	892	92	781	817	0.612	472	309	482	335	89337	55582	2.620	4.370	0	0	0
8	14	3	""	"ela2"	16500	33170	130	606	642	243	37	175	175	220	155	70	94	75	0	392	420	230	54	84	84	96	60	62	98	95	0	1.399	1.390	1.479	1.393	1.996	1.629	0.434	137	887	95	739	803	0.484	431	308	467	336	88012	57557	2.723	5.400	0	0	0
8	15	3	""	"ela2"	16910	33170	130	599	627	215	34	160	160	199	154	77	96	77	0	451	459	141	30	83	83	99	81	81	100	95	0	1.193	1.242	1.251	1.204	1.811	1.486	0.598	136	892	96	807	843	0.255	439	368	467	376	85294	62465	2.779	4.444	0	0	0
8	16	3	""	"ela2"	17310	33170	140	613	632	201	31	169	169	200	129	64	96	85	0	439	450	149	33	87	87	103	67	65	98	95	0	1.261	1.275	1.239	1.289	1.926	1.610	0.443	147	1121	96	796	826	0.335	444	352	463	363	92957	66177	3.349	5.179	0	0	0
8	17	3	""	"casp9"	17700	33170	120	466	490	247	50	175	175	210	144	68	76	50	0	341	368	166	45	91	91	102	59	57	92	78	0	1.164	1.137	1.116	1.059	2.549	1.612	0.326	111	797	91	541	592	0.219	291	250	315	277	54435	40835	1.944	4.508	0	0	0
8	18	3	""	"casp9"	18100	33170	130	652	669	240	35	296	296	363	260	71	64	23	0	407	440	195	44	126	126	147	88	59	84	76	0	1.267	1.188	1.144	1.226	3.251	5.577	0.049	59	918	70	637	687	0.341	356	281	373	314	39479	25950	1.177	3.330	-100	0	1
8	19	3	""	"casp9"	18510	33170	130	459	504	229	45	199	199	253	179	70	73	27	0	361	376	143	38	114	114	127	65	51	95	84	0	1.053	1.164	1.146	1.051	2.644	2.452	0.149	120	899	92	507	567	0.075	260	247	305	262	60497	45118	1.402	3.831	-100	0	1
8	20	3	""	"casp9"	18900	33170	130	440	491	180	36	218	218	252	156	61	68	31	0	358	387	138	35	129	129	139	63	45	95	85	0	0.969	1.058	1.016	0.937	3.289	2.515	0.135	83	922	46	451	531	-0.045	222	229	273	258	40712	32155	1.532	3.937	-100	0	1
8	1	4	""	"es10"	11310	33580	120	8117	7853	1322	16	295	295	355	237	66	100	100	0	3474	3472	749	21	102	102	132	112	84	100	100	0	2.320	2.243	2.242	2.273	1.292	2.256	0.933	128	788	92	11194	10928	1.214	7822	3372	7558	3370	1005169	444472	31.637	29.821	0	0	0
8	2	4	""	"es10"	11710	33580	120	7505	7434	1229	16	240	240	288	191	66	100	100	0	3257	3305	767	23	94	94	116	77	66	100	100	0	2.297	2.240	2.293	2.286	1.283	2.243	0.936	127	789	94	10428	10405	1.200	7265	3163	7194	3211	944178	419706	37.414	41.416	0	0	0
8	3	4	""	"es10"	12110	33580	120	7925	7739	1390	17	243	243	281	176	62	100	100	0	3402	3354	692	20	99	99	128	148	115	100	100	0	2.326	2.303	2.313	2.318	1.284	2.342	0.929	128	788	95	10985	10751	1.218	7682	3303	7496	3255	990544	429300	42.375	21.797	0	0	0
8	4	4	""	"es10"	12510	33580	120	7570	7591	1556	20	226	226	264	178	67	100	100	0	3177	3183	775	24	91	91	109	75	68	100	100	0	2.380	2.382	2.374	2.424	1.342	2.395	0.936	129	783	95	10430	10457	1.251	7344	3086	7365	3092	979208	410584	41.163	40.987	0	0	0
8	5	4	""	"cat"	12910	33580	120	950	957	329	34	168	168	200	128	64	99	96	0	599	609	240	39	87	87	110	197	179	92	68	0	1.527	1.511	1.489	1.553	2.121	1.457	0.394	124	788	96	1294	1311	0.611	782	512	789	522	118609	75535	5.914	2.533	0	0	0
8	6	4	""	"cat"	13310	33580	130	930	984	326	33	268	268	311	175	56	98	89	0	652	652	255	39	98	98	123	92	74	98	96	0	1.195	1.292	1.399	1.305	2.148	1.551	0.432	128	895	94	1216	1270	0.257	662	554	716	554	125967	83444	3.846	5.750	0	0	0
8	7	4	""	"cat"	13710	33580	130	830	870	301	34	210	210	250	161	64	94	89	0	548	591	266	45	86	86	103	81	78	97	92	0	1.342	1.307	1.321	1.405	2.689	1.527	0.370	138	886	88	1082	1165	0.424	620	462	660	505	120010	81623	3.851	6.025	0	0	0
8	8	4	""	"cat"	14110	33580	130	814	856	323	37	183	183	224	172	76	96	85	0	555	602	260	43	82	82	96	60	62	98	98	0	1.334	1.294	1.255	1.267	1.952	1.466	0.501	133	887	85	1104	1193	0.416	631	473	673	520	113858	80046	3.674	8.433	0	0	0
8	9	4	""	"ezrin"	14510	33570	150	42178	40485	10604	26	116	116	133	101	75	100	100	0	36260	34367	10288	29	74	74	80	35	43	100	100	0	1.162	1.177	1.177	1.208	1.343	1.164	0.970	183	1209	90	78248	74662	0.217	42062	36186	40369	34293	7408723	6289237	399.525	979.629	0	0	0
8	10	4	""	"ezrin"	14900	33570	150	42574	41079	10790	26	119	119	141	108	76	100	100	0	36279	34999	8967	25	76	76	83	48	57	100	100	0	1.173	1.173	1.175	1.166	1.172	1.176	0.979	185	1207	94	78658	75883	0.230	42455	36203	40960	34923	7599661	6474773	379.056	727.417	0	0	0
8	11	4	""	"ezrin"	15310	33570	150	42746	40856	11052	27	139	139	173	122	70	100	100	0	37024	34743	10767	30	79	79	90	70	77	100	100	0	1.153	1.175	1.178	1.204	1.360	1.160	0.961	175	1217	90	79552	75381	0.205	42607	36945	40717	34664	7149835	6079966	333.467	495.043	0	0	0
8	12	4	""	"ezrin"	15700	33570	130	41914	40613	10683	26	224	224	265	181	68	100	100	0	36880	35002	10050	28	89	89	109	117	107	100	100	0	1.133	1.157	1.163	1.167	1.198	1.145	0.978	156	868	90	78481	75302	0.180	41690	36791	40389	34913	6335558	5460248	222.917	298.231	0	0	0
8	13	4	""	"catnb"	16110	33570	140	2241	2277	550	24	216	216	260	174	66	100	100	0	1874	1883	521	27	89	89	105	71	67	100	99	0	1.134	1.149	1.177	1.164	1.487	1.157	0.850	163	1105	95	3810	3855	0.181	2025	1785	2061	1794	371149	306998	11.592	25.042	0	0	0
8	14	4	""	"catnb"	16510	33570	140	2241	2243	595	26	186	186	229	166	72	100	100	0	1728	1770	538	30	87	87	106	77	72	100	100	0	1.252	1.222	1.248	1.233	1.469	1.226	0.820	165	1103	95	3696	3740	0.324	2055	1641	2057	1683	370023	292109	12.133	21.610	0	0	0
8	15	4	""	"catnb"	16910	33570	140	2325	2329	648	27	165	165	200	145	72	100	99	0	1891	1969	589	29	86	86	113	140	123	100	100	0	1.197	1.149	1.138	1.143	1.523	1.145	0.827	165	1099	95	3965	4047	0.259	2160	1805	2164	1883	384217	324835	14.683	13.257	0	0	0
8	16	4	""	"catnb"	17310	33570	140	2245	2267	593	26	162	162	196	136	69	100	100	0	1989	1954	564	28	84	84	99	69	69	100	100	0	1.093	1.126	1.142	1.134	1.495	1.124	0.830	166	1098	96	3988	3975	0.128	2083	1905	2105	1870	376343	324428	15.228	26.884	0	0	0
8	17	4	""	"f2r"	17700	33560	130	140	159	99	62	142	142	172	119	69	7	4	0	90	104	55	52	82	82	94	65	69	14	5	0	-0.250	0.773	1.530	1.433	4.633	14.384	0.009	120	940	100	6	39	Error	-2	8	17	22	19133	12432	-0.109	0.154	-100	0	1
8	18	4	""	"f2r"	18100	33560	130	280	316	157	49	290	290	347	235	67	7	3	0	135	200	361	180	117	117	139	92	66	18	10	0	-0.556	0.313	2.424	2.441	5.534	2.492	0.032	120	940	100	8	109	Error	-10	18	26	83	37952	24001	-0.132	0.663	-100	0	1
8	19	4	""	"f2r"	18500	33560	130	244	285	157	55	213	213	249	154	61	22	8	0	131	140	56	40	108	108	124	79	63	20	1	0	1.348	2.250	2.431	2.800	5.570	13.721	0.021	120	940	100	54	104	0.431	31	23	72	32	34190	16768	0.234	0.203	-100	0	1
8	20	4	""	"f2r"	18900	33560	130	221	267	186	69	216	216	252	157	62	18	9	0	136	147	67	45	121	121	136	77	56	17	4	0	0.333	1.962	2.333	1.930	4.374	9.784	0.029	120	940	100	20	77	-1.586	5	15	51	26	32009	17602	0.096	0.143	-100	0	1
8	1	5	""	"ccl12"	11300	33990	160	692	725	266	36	292	292	357	253	70	71	37	0	444	476	235	49	100	100	129	146	113	84	58	0	1.163	1.152	1.140	1.149	2.530	2.232	0.157	154	1502	70	744	809	0.218	400	344	433	376	111680	73234	1.455	2.377	-100	0	1
8	2	5	""	"ccl12"	11710	33980	140	665	710	261	36	232	232	278	173	62	91	67	0	473	502	215	42	94	94	118	103	87	96	83	0	1.142	1.172	1.019	1.179	2.347	1.566	0.271	133	1129	90	812	886	0.192	433	379	478	408	94438	66818	2.497	3.728	0	0	0
8	3	5	""	"ccl12"	12100	33980	130	697	755	306	40	246	246	292	182	62	88	65	0	461	484	237	48	97	97	121	113	93	87	73	0	1.239	1.315	1.384	1.313	2.678	1.449	0.220	128	890	87	815	896	0.309	451	364	509	387	96581	61932	2.544	3.212	0	0	0
8	4	5	""	"ccl12"	12510	33980	130	580	628	241	38	232	232	283	350	123	49	12	0	408	460	236	51	90	90	116	92	79	94	76	0	1.094	1.070	1.075	1.155	2.624	1.482	0.214	135	884	93	666	766	0.130	348	318	396	370	84766	62167	0.986	3.739	-100	0	1
8	5	5	""	"f7"	12910	33980	120	644	691	273	39	179	179	223	178	79	91	69	0	393	446	214	47	83	83	99	64	64	97	92	0	1.500	1.410	1.419	1.493	2.873	1.727	0.368	114	795	84	775	875	0.585	465	310	512	363	78826	50835	2.629	5.422	0	0	0
8	6	5	""	"f7"	13310	33980	120	719	738	239	32	268	268	310	202	65	86	57	0	409	460	241	52	96	96	119	77	64	91	82	0	1.441	1.291	1.353	1.435	2.926	1.936	0.199	107	795	64	764	834	0.527	451	313	470	364	78940	49257	2.119	4.429	0	0	0
8	7	5	""	"f7"	13710	33980	120	648	661	255	38	214	214	249	156	62	87	70	0	338	389	192	49	84	84	103	80	77	92	75	0	1.709	1.466	1.566	1.495	2.695	1.937	0.331	127	778	79	688	752	0.773	434	254	447	305	83961	49410	2.641	3.575	0	0	0
8	8	5	""	"f7"	14110	33980	130	554	594	230	38	176	176	213	148	69	88	67	0	346	405	243	60	78	78	89	49	55	95	88	0	1.410	1.278	1.380	1.409	3.098	1.534	0.264	146	877	92	646	745	0.496	378	268	418	327	86712	59085	2.574	6.449	0	0	0
8	9	5	""	"sp1"	14500	33970	130	7746	7577	1764	23	119	119	135	80	59	100	100	0	3399	3295	845	25	73	73	82	48	58	100	100	0	2.293	2.315	2.339	2.358	1.332	2.331	0.954	152	872	89	10953	10680	1.197	7627	3326	7458	3222	1151692	500864	93.025	66.938	0	0	0
8	10	5	""	"sp1"	14910	33970	140	7941	7724	1716	22	113	113	129	75	58	100	100	0	3425	3323	844	25	76	76	81	40	49	100	100	0	2.337	2.344	2.397	2.416	1.448	2.365	0.944	145	1123	93	11177	10858	1.225	7828	3349	7611	3247	1119939	481867	101.267	81.050	0	0	0
8	11	5	""	"sp1"	15310	33970	140	7677	7551	1615	21	129	129	151	98	64	100	100	0	3379	3270	752	22	76	76	83	45	54	100	100	0	2.285	2.324	2.342	2.361	1.374	2.347	0.952	157	1111	91	10851	10616	1.192	7548	3303	7422	3194	1185471	513428	75.510	70.822	0	0	0
8	12	5	""	"sp1"	15710	33980	140	7336	7379	1393	18	206	206	250	174	69	100	100	0	3264	3202	712	22	86	86	102	66	64	100	100	0	2.244	2.302	2.287	2.365	1.367	2.316	0.957	157	1111	96	10308	10289	1.166	7130	3178	7173	3116	1158453	502655	40.971	46.970	0	0	0
8	13	5	""	"ccl2"	16110	33970	120	478	511	202	39	210	210	251	154	61	78	41	0	522	564	215	38	85	85	102	80	78	100	95	0	0.613	0.628	0.563	0.582	2.368	0.670	0.269	124	781	77	705	780	-0.706	268	437	301	479	63349	69885	1.688	5.775	0	0	0
8	14	5	""	"ccl2"	16510	33970	120	468	498	178	35	208	208	245	153	62	80	38	0	545	550	183	33	87	87	104	88	84	99	96	0	0.568	0.626	0.614	0.563	2.536	0.742	0.273	131	780	88	718	753	-0.816	260	458	290	463	65194	72056	1.654	5.068	0	0	0
8	15	5	""	"ccl2"	16900	33970	130	484	555	444	80	166	166	204	149	73	85	55	0	509	570	316	55	87	87	112	152	135	98	75	0	0.754	0.805	0.753	0.731	2.124	1.289	0.257	130	892	94	740	872	-0.407	318	422	389	483	72192	74048	2.356	3.013	0	0	0
8	16	5	""	"ccl2"	17310	33970	140	417	454	204	44	164	164	196	130	66	79	48	0	519	538	193	35	84	84	96	61	63	98	97	0	0.582	0.639	0.602	0.554	2.512	0.740	0.303	143	1125	85	688	744	-0.781	253	435	290	454	64969	76906	1.985	7.246	0	0	0
8	17	5	""	"fcgr3"	17710	33970	140	6587	6376	1375	21	157	157	188	129	68	100	100	0	4759	4667	1081	23	85	85	98	80	81	100	100	0	1.376	1.357	1.368	1.369	1.410	1.362	0.927	144	1124	91	11104	10801	0.460	6430	4674	6219	4582	918130	671998	47.969	57.113	0	0	0
8	18	5	""	"fcgr3"	18110	33970	120	6706	6607	1458	22	210	210	263	194	73	100	100	0	4490	4533	1105	24	99	99	119	100	84	100	100	0	1.479	1.443	1.471	1.450	1.300	1.438	0.929	132	780	93	10887	10831	0.565	6496	4391	6397	4434	872088	598304	32.701	44.140	0	0	0
8	19	5	""	"fcgr3"	18510	33970	130	6558	6552	1437	21	190	190	230	155	67	100	100	0	4607	4516	1174	25	99	99	113	67	59	100	99	0	1.413	1.440	1.419	1.485	1.453	1.438	0.927	140	884	93	10876	10779	0.499	6368	4508	6362	4417	917312	632214	40.787	65.716	0	0	0
8	20	5	""	"fcgr3"	18910	33970	120	6294	6157	1273	20	206	206	238	153	64	100	100	0	4467	4393	1038	23	110	110	123	69	56	100	100	0	1.397	1.389	1.373	1.400	1.396	1.385	0.928	131	785	93	10445	10234	0.482	6088	4357	5951	4283	806600	575487	38.686	61.884	0	0	0
8	1	6	""	"ccl20"	11310	34380	120	1532	1600	432	27	280	280	335	231	68	100	99	0	1353	1325	467	35	102	102	126	88	69	100	100	0	1.001	1.079	1.107	1.114	1.618	1.070	0.701	133	775	92	2503	2543	0.001	1252	1251	1320	1223	212788	176172	5.476	13.625	0	0	0
8	2	6	""	"ccl20"	11710	34380	120	1507	1578	488	30	265	265	315	210	66	100	98	0	1392	1401	506	36	100	100	126	106	84	100	99	0	0.961	1.009	1.038	1.028	1.652	1.012	0.707	136	772	93	2534	2614	-0.057	1242	1292	1313	1301	214581	190487	6.014	12.028	0	0	0
8	3	6	""	"ccl20"	12110	34380	130	1473	1484	506	34	239	239	282	180	63	99	96	0	1201	1250	538	43	92	92	114	97	85	100	99	0	1.113	1.075	1.125	1.091	1.771	1.055	0.710	135	893	95	2343	2403	0.154	1234	1109	1245	1158	200309	168707	6.678	11.711	0	0	0
8	4	6	""	"ccl20"	12510	34380	120	1446	1516	536	35	229	229	274	193	70	100	98	0	1280	1365	588	43	91	91	111	80	72	100	100	0	1.024	1.010	0.950	1.032	1.639	0.985	0.710	133	779	94	2406	2561	0.034	1217	1189	1287	1274	201646	181527	6.435	15.675	0	0	0
8	5	6	""	"foxg1"	12900	34370	130	190	203	104	51	168	168	204	135	66	13	3	0	97	110	57	51	82	82	98	69	70	15	3	0	1.467	1.250	2.778	2.558	5.682	18.146	0.007	120	940	100	37	63	0.553	22	15	35	28	24396	13233	-0.007	0.174	-100	0	1
8	6	6	""	"foxg1"	13300	34370	130	283	318	184	57	278	278	328	233	71	13	2	0	109	133	85	63	96	96	118	100	84	15	3	0	0.385	1.081	3.956	4.279	4.503	23.909	0.009	120	940	100	18	77	-1.377	5	13	40	37	38142	15992	-0.043	0.150	-100	0	1
8	7	6	""	"foxg1"	13700	34370	130	200	243	146	60	214	214	255	159	62	15	6	0	108	122	63	51	85	85	101	65	64	22	5	0	-0.609	0.784	1.953	2.284	5.234	11.089	0.028	120	940	100	9	66	Error	-14	23	29	37	29139	14687	-0.075	0.323	-100	0	1
8	8	6	""	"foxg1"	14100	34370	130	156	165	92	55	150	150	188	144	76	4	2	0	93	98	36	36	78	78	90	82	91	5	0	0	0.400	0.750	1.850	1.860	4.049	14.771	0.023	120	940	100	21	35	-1.322	6	15	15	20	19839	11749	-0.160	0.098	-100	0	1
8	9	6	""	"ccl3"	14510	34370	140	3985	3943	868	22	111	111	127	78	61	100	100	0	3395	3260	748	22	72	72	79	49	62	100	100	0	1.166	1.202	1.207	1.203	1.347	1.204	0.925	156	1112	89	7197	7020	0.222	3874	3323	3832	3188	615066	508565	48.923	64.918	0	0	0
8	10	6	""	"ccl3"	14910	34370	140	4059	4011	890	22	117	117	148	143	96	100	100	0	3418	3375	773	22	74	74	81	49	60	100	100	0	1.179	1.180	1.186	1.176	1.338	1.183	0.921	155	1113	93	7286	7195	0.238	3942	3344	3894	3301	621774	523131	27.014	67.224	0	0	0
8	11	6	""	"ccl3"	15310	34370	140	3951	3893	811	20	186	186	227	159	70	100	100	0	3346	3307	832	25	80	80	93	81	87	100	100	0	1.153	1.149	1.160	1.171	1.408	1.134	0.899	163	1105	92	7031	6934	0.205	3765	3266	3707	3227	634540	539106	23.057	39.679	0	0	0
8	12	6	""	"ccl3"	15700	34370	130	4028	4028	850	21	239	239	288	189	65	100	100	0	3251	3257	806	24	87	87	104	69	66	100	100	0	1.198	1.195	1.207	1.206	1.351	1.191	0.903	157	867	90	6953	6959	0.261	3789	3164	3789	3170	632455	511284	19.788	45.696	0	0	0
8	13	6	""	"fxyd2"	16110	34370	130	800	854	327	38	234	234	274	168	61	95	85	0	475	499	199	39	93	93	115	99	86	97	86	0	1.482	1.527	1.458	1.492	2.190	2.011	0.329	147	874	93	948	1026	0.568	566	382	620	406	125584	73361	3.452	3.879	0	0	0
8	14	6	""	"fxyd2"	16510	34370	140	734	773	276	35	205	205	246	165	67	96	84	0	461	491	219	44	89	89	109	87	79	95	88	0	1.422	1.413	1.456	1.471	2.196	1.661	0.383	154	1110	87	901	970	0.508	529	372	568	402	119046	75657	3.194	4.391	0	0	0
8	15	6	""	"fxyd2"	16910	34370	140	761	816	290	35	166	166	212	165	77	99	89	0	465	501	217	43	84	84	109	153	140	93	64	0	1.562	1.559	1.689	1.598	1.878	1.748	0.467	158	1110	92	976	1067	0.643	595	381	650	417	128887	79155	3.661	2.562	0	0	0
8	16	6	""	"fxyd2"	17310	34370	150	764	773	261	33	157	157	191	142	74	98	92	0	475	488	208	42	81	81	97	86	88	98	89	0	1.541	1.514	1.518	1.613	2.163	1.652	0.469	166	1224	91	1001	1023	0.624	607	394	616	407	128239	81054	4.099	4.547	0	0	0
8	17	6	""	"krt1-13"	17710	34370	140	377	464	299	64	128	128	151	100	66	83	59	0	296	337	195	57	79	79	88	49	55	89	80	0	1.147	1.302	1.185	1.272	2.612	1.719	0.458	139	1119	72	466	594	0.198	249	217	336	258	64465	46781	3.130	5.082	0	0	0
8	18	6	""	"krt1-13"	18100	34370	160	535	565	228	40	200	200	246	170	69	83	47	0	306	337	172	51	98	98	118	84	71	83	59	0	1.611	1.527	1.515	1.689	3.135	3.015	0.124	167	1504	84	543	604	0.688	335	208	365	239	94399	56231	1.876	2.607	-100	0	1
8	19	6	""	"krt1-13"	18500	34370	140	579	609	216	35	169	169	207	140	67	93	76	0	365	404	235	58	93	93	108	69	63	86	75	0	1.507	1.415	1.532	1.664	2.768	1.797	0.263	97	1121	20	682	751	0.592	410	272	440	311	59110	39199	2.871	4.290	0	0	0
8	20	6	""	"krt1-13"	18910	34370	130	432	449	176	39	191	191	234	163	69	68	33	0	319	336	158	47	104	104	117	68	58	86	70	0	1.121	1.112	1.175	1.203	3.034	2.636	0.100	132	887	81	456	490	0.165	241	215	258	232	59256	44417	1.319	3.221	-100	0	1
8	1	7	""	"slc2a1"	11300	34770	130	317	363	200	55	283	283	345	234	67	21	4	0	143	174	115	66	98	98	126	105	83	25	10	0	0.756	1.053	2.537	2.485	4.445	7.978	0.043	120	940	100	79	156	-0.404	34	45	80	76	43582	20853	0.077	0.457	-100	0	1
8	2	7	""	"slc2a1"	11700	34770	130	252	282	145	51	240	240	285	191	67	14	4	0	139	156	86	55	91	91	109	80	73	26	10	0	0.250	0.646	1.478	1.471	4.726	10.102	0.034	120	940	100	60	107	-2.000	12	48	42	65	33798	18715	-0.016	0.588	-100	0	1
8	3	7	""	"slc2a1"	12100	34770	130	252	286	142	49	247	247	289	179	61	16	4	0	151	171	95	55	94	94	115	143	124	19	5	0	0.088	0.506	1.733	1.564	4.484	8.240	0.023	120	940	100	62	116	-3.506	5	57	39	77	34299	20508	-0.017	0.392	-100	0	1
8	4	7	""	"slc2a1"	12500	34770	130	273	291	138	47	217	217	262	177	67	24	4	0	143	153	95	62	89	89	104	65	62	41	12	0	1.037	1.156	1.810	1.415	5.127	15.984	0.009	120	940	100	110	138	0.052	56	54	74	64	34955	18411	0.164	0.754	-100	0	1
8	5	7	""	"mmp12"	12910	34780	130	562	592	213	35	171	171	211	169	80	91	61	0	250	274	126	45	82	82	95	59	62	88	68	0	2.327	2.193	2.443	2.342	2.646	4.967	0.165	105	903	49	559	613	1.218	391	168	421	192	62122	28727	2.254	3.034	0	0	0
8	6	7	""	"mmp12"	13310	34790	130	723	730	249	34	266	266	304	184	60	91	64	0	256	294	142	48	92	92	112	98	87	73	39	0	2.787	2.297	2.703	2.610	2.597	4.374	0.158	68	915	29	621	666	1.479	457	164	464	202	49662	19971	2.315	1.857	-100	0	1
8	7	7	""	"mmp12"	13710	34780	130	586	650	265	40	214	214	256	182	71	87	51	0	263	279	121	43	87	87	103	65	63	86	66	0	2.114	2.271	2.423	2.371	2.503	4.085	0.269	127	893	85	548	628	1.080	372	176	436	192	82561	35381	2.165	2.708	0	0	0
8	8	7	""	"mmp12"	14110	34780	130	499	518	204	39	158	158	187	130	69	89	64	0	214	257	178	69	79	79	93	94	101	64	35	0	2.526	2.022	2.447	2.241	3.523	2.735	0.183	142	872	86	476	538	1.337	341	135	360	178	73517	36498	2.546	1.745	-100	0	1
8	9	7	""	"sp8"	14510	34770	120	1549	1586	457	28	116	116	135	99	73	100	99	0	3571	3523	839	23	76	76	81	34	41	100	100	0	0.410	0.426	0.411	0.416	1.397	0.417	0.881	124	788	95	4928	4917	-1.286	1433	3495	1470	3447	196612	436792	14.657	101.235	0	0	0
8	10	7	""	"sp8"	14910	34770	120	1624	1611	386	23	116	116	139	102	73	100	100	0	3526	3527	872	24	75	75	83	44	53	100	100	0	0.437	0.433	0.437	0.434	1.391	0.417	0.894	114	802	95	4959	4947	-1.194	1508	3451	1495	3452	183622	402064	14.431	78.273	0	0	0
8	11	7	""	"sp8"	15310	34770	120	1536	1513	393	25	156	156	197	143	72	100	99	0	3498	3402	749	22	79	79	90	49	54	100	100	0	0.404	0.408	0.402	0.399	1.462	0.392	0.841	127	785	94	4799	4680	-1.308	1380	3419	1357	3323	192205	432027	9.203	67.592	0	0	0
8	12	7	""	"sp8"	15710	34770	140	1444	1456	406	27	248	248	304	256	84	99	95	0	3217	3188	729	22	93	93	117	142	121	100	100	0	0.383	0.390	0.392	0.377	1.506	0.368	0.791	163	1105	94	4320	4303	-1.385	1196	3124	1208	3095	237408	519679	4.500	21.627	0	0	0
8	13	7	""	"tnf"	16110	34790	100	2130	2172	973	44	208	208	243	158	65	98	97	0	1353	1442	739	51	86	86	107	89	83	98	96	0	1.517	1.448	1.510	1.520	2.012	1.462	0.770	88	520	71	3189	3320	0.601	1922	1267	1964	1356	191164	126914	12.209	15.000	0	0	0
8	14	7	""	"tnf"	16510	34790	100	2304	2270	899	39	192	192	240	166	69	100	100	0	1479	1516	692	45	86	86	103	68	66	100	97	0	1.516	1.453	1.414	1.510	1.641	1.463	0.845	81	529	72	3505	3508	0.600	2112	1393	2078	1430	183852	122790	12.229	20.779	0	0	0
8	15	7	""	"tnf"	16910	34780	120	1981	2054	1003	48	159	159	195	141	72	100	98	0	1338	1402	770	54	83	83	103	103	100	96	96	0	1.452	1.437	1.429	1.558	1.980	1.442	0.838	96	810	57	3077	3214	0.538	1822	1255	1895	1319	197153	134584	13.184	12.612	0	0	0
8	16	7	""	"tnf"	17310	34780	130	1501	1605	1038	64	157	157	190	158	83	97	87	0	911	1145	822	71	82	82	98	84	85	95	89	0	1.621	1.362	1.419	1.481	2.085	1.368	0.813	129	895	81	2173	2511	0.697	1344	829	1448	1063	206994	147700	8.956	12.464	0	0	0
8	17	7	""	"nos"	17680	34770	110	284	301	128	42	127	127	146	95	65	65	41	0	236	248	104	41	77	77	92	73	79	82	55	0	0.987	1.018	0.929	0.863	3.556	2.236	0.080	58	589	0	316	345	-0.019	157	159	174	171	17445	14364	1.632	2.137	-100	0	1
[truncated: 229,763 more chars]
