# Supplementary material for: Normalization of low-density microarray using external spike-in controls: analysis of macrophage cell lines expression profile
Source: BMC Genomics. 2007 Jan 17;8:17. doi: 10.1186/1471-2164-8-17 (PMC1797020; doi:10.1186/1471-2164-8-17)
Supplement: Additional File 11 — Microarray raw data of the ROC curve experiment. The spike RNAs were added in defined quantity to obtain ratios of 1 (500/500 pg): sp1, sp4, sp6, sp7; of 1.5 (750/500 pg): sp5; of 2 (1000/500 pg): sp2, sp3; of 3 (1500/500 pg): sp8. Dye swap was performed to get reverse ratios. [file 1471-2164-8-17-S11.xls]

ATF	1.0
31	56    
"Type=GenePix Results 3"
"DateTime=2006/03/22 09:21:35"
"Settings="
"GalFile=C:\Documents and Settings\Administrator\Desktop\gal\4 repl_spikes v1_all.gal"
"PixelSize=10"
"Wavelengths=635	532"
"ImageFiles=C:\Axon\Data\ROC2_DOWN-22-03-06.tif 2	C:\Axon\Data\ROC2_DOWN-22-03-06.tif 3"
"NormalizationMethod=None"
"NormalizationFactors=1	1"
"JpegImage=C:\Documents and Settings\Administrator\Desktop\raw data\spike ottobre 05\criterio 2SD\ROC2_DOWN-22-03-06_2SD.jpg"
"StdDev=Type 1"
"RatioFormulations=W1/W2 (635/532)"
"FeatureType=Irregular Filled"
"Barcode="
"BackgroundSubtraction=LocalFeature"
"ImageOrigin=1800, 6880"
"JpegOrigin=1970, 7030"
"Creator=GenePix Pro 5.1.0.19"
"Scanner=GenePix 4000B [94065]"
"FocusPosition=0"
"Temperature=26.66"
"LinesAveraged=1"
"Comment="
"PMTGain=720	560"
"ScanPower=100	100"
"LaserPower=3.46	3.59"
"Filters=<Empty>	<Empty>"
"ScanRegion=180,688,1932,5380"
"Supplier=PerkinElmer Life Sciences"
"ArrayerSoftwareName=SpotArray"
"ArrayerSoftwareVersion=2.1"
"Block"	"Column"	"Row"	"Name"	"ID"	"X"	"Y"	"Dia."	"F635 Median"	"F635 Mean"	"F635 SD"	"F635 CV"	"B635"	"B635 Median"	"B635 Mean"	"B635 SD"	"B635 CV"	"% > B635+1SD"	"% > B635+2SD"	"F635 % Sat."	"F532 Median"	"F532 Mean"	"F532 SD"	"F532 CV"	"B532"	"B532 Median"	"B532 Mean"	"B532 SD"	"B532 CV"	"% > B532+1SD"	"% > B532+2SD"	"F532 % Sat."	"Ratio of Medians (635/532)"	"Ratio of Means (635/532)"	"Median of Ratios (635/532)"	"Mean of Ratios (635/532)"	"Ratios SD (635/532)"	"Rgn Ratio (635/532)"	"Rgn R2 (635/532)"	"F Pixels"	"B Pixels"	"Circularity"	"Sum of Medians (635/532)"	"Sum of Means (635/532)"	"Log Ratio (635/532)"	"F635 Median - B635"	"F532 Median - B532"	"F635 Mean - B635"	"F532 Mean - B532"	"F635 Total Intensity"	"F532 Total Intensity"	"SNR 635"	"SNR 532"	"Flags"	"Normalize"	"Autoflag"
1	1	1	""	"sp4"	2270	7360	130	629	636	257	40	110	110	125	73	58	97	95	0	1314	1296	460	35	68	68	78	52	66	100	100	0	0.417	0.428	0.432	0.398	1.682	0.417	0.759	144	874	81	1765	1754	-1.262	519	1246	526	1228	91588	186675	7.000	23.423	0	0	0
1	2	1	""	"sp4"	2660	7370	180	543	616	344	55	116	116	142	116	81	89	76	0	958	976	655	67	70	70	83	52	62	91	86	0	0.481	0.552	0.516	0.689	3.618	0.470	0.544	210	1889	0	1315	1406	-1.056	427	888	500	906	129340	204932	4.086	17.173	0	0	0
1	3	1	""	"sp4"	3070	7370	140	718	740	280	37	114	114	152	276	181	91	57	0	1367	1371	486	35	73	73	87	92	105	100	100	0	0.467	0.482	0.477	0.471	1.561	0.479	0.718	140	1124	90	1898	1924	-1.099	604	1294	626	1298	103606	192007	2.130	13.957	0	0	0
1	4	1	""	"sp4"	3470	7370	130	737	771	276	35	142	142	208	294	141	91	51	0	1455	1507	471	31	83	83	114	158	138	100	100	0	0.434	0.442	0.417	0.421	1.566	0.452	0.668	141	883	90	1967	2053	-1.204	595	1372	629	1424	108737	212537	1.915	8.816	0	0	0
1	5	1	""	"ccl4"	3860	7360	160	902	917	378	41	154	154	215	297	138	91	63	0	617	626	299	47	88	88	118	165	139	89	70	0	1.414	1.418	1.407	1.444	1.958	1.401	0.564	172	1506	84	1277	1301	0.500	748	529	763	538	157705	107642	2.364	3.079	0	0	0
1	6	1	""	"ccl4"	4270	7370	140	797	828	351	42	146	146	182	198	108	95	75	0	589	626	286	45	83	83	105	105	100	95	87	0	1.287	1.256	1.208	1.309	1.902	1.329	0.674	161	1107	94	1157	1225	0.364	651	506	682	543	133374	100706	3.263	4.962	0	0	0
1	7	1	""	"ccl4"	4670	7360	150	968	982	424	43	159	159	214	232	108	95	79	0	635	655	309	47	90	90	112	112	100	95	84	0	1.484	1.457	1.507	1.535	1.937	1.691	0.577	162	1219	70	1354	1388	0.569	809	545	823	565	159093	106100	3.310	4.848	0	0	0
1	8	1	""	"ccl4"	5070	7360	140	824	843	310	36	149	149	179	123	68	99	92	0	556	606	565	93	90	90	109	68	62	98	91	0	1.448	1.345	1.422	1.524	1.909	0.906	0.378	166	1091	85	1141	1210	0.534	675	466	694	516	139937	100677	5.398	7.309	0	0	0
1	9	1	""	"fyn"	5470	7360	160	436	469	218	46	158	158	238	878	368	1	0	0	410	434	212	48	93	93	140	455	325	25	2	0	0.877	0.912	0.949	0.889	2.983	2.378	0.899	183	1497	88	595	652	-0.189	278	317	311	341	85828	79498	0.263	0.646	-100	0	1
1	10	1	""	"fyn"	5870	7360	150	430	493	277	56	172	172	219	189	86	68	34	0	415	443	257	58	99	99	127	126	99	85	60	0	0.816	0.933	0.882	0.873	3.139	1.023	0.419	191	1193	95	574	665	-0.293	258	316	321	344	94116	84662	1.450	2.508	-100	0	1
1	11	1	""	"fyn"	6270	7360	160	458	509	238	46	172	172	205	157	76	80	43	0	430	451	225	49	97	97	119	89	74	90	77	0	0.859	0.952	0.902	1.002	2.677	1.271	0.331	187	1494	92	619	691	-0.219	286	333	337	354	95225	84377	1.936	3.730	-100	0	1
1	12	1	""	"fyn"	6670	7360	160	387	433	240	55	144	144	194	259	133	45	15	0	354	403	248	61	84	84	123	473	384	17	2	0	0.900	0.906	0.933	0.861	3.310	0.296	0.456	197	1477	93	513	608	-0.152	243	270	289	319	85285	79317	0.923	0.592	-100	0	1
1	13	1	""	"ccl6"	7030	7360	150	650	1095	1063	97	146	146	182	187	102	88	61	0	308	526	1566	297	85	85	107	200	186	58	26	0	2.260	2.152	2.775	2.517	2.539	0.668	0.175	148	1212	62	727	1390	1.176	504	223	949	441	162045	77786	4.882	2.095	-100	0	1
1	14	1	""	"ccl6"	7450	7320	100	322	335	132	39	148	148	180	130	72	65	30	0	257	275	93	33	87	87	111	76	68	90	55	0	1.024	0.995	0.983	1.015	2.457	2.376	0.060	20	576	0	344	375	0.034	174	170	187	188	6708	5501	1.192	2.158	-100	0	1
1	15	1	""	"ccl6"	7870	7370	150	258	286	152	53	152	152	186	150	80	37	13	0	215	243	148	60	84	84	102	118	115	53	22	0	0.809	0.843	0.994	0.878	3.725	1.896	0.074	158	1206	64	237	293	-0.306	106	131	134	159	45191	38470	0.667	1.195	-100	0	1
1	16	1	""	"ccl6"	8260	7350	150	152	178	110	61	146	146	216	276	127	1	0	0	133	163	93	57	87	87	119	114	95	28	7	0	0.130	0.421	1.522	1.232	6.333	5.294	0.076	156	1272	100	52	108	-2.943	6	46	32	76	27805	25355	-0.138	0.386	-100	0	1
1	17	1	""	"sp7"	8670	7350	140	669	682	283	41	145	145	175	115	65	96	84	0	1039	1075	415	38	81	81	99	74	74	100	100	0	0.547	0.540	0.527	0.492	1.936	0.531	0.671	150	1112	92	1482	1531	-0.870	524	958	537	994	102353	161239	4.409	13.189	0	0	0
1	18	1	""	"sp7"	9140	7400	240	627	900	700	77	168	168	209	169	80	87	65	0	580	627	315	50	95	95	127	353	277	65	23	0	0.946	1.376	1.218	1.115	2.896	2.082	0.424	340	3139	0	944	1264	-0.080	459	485	732	532	305927	213107	4.089	1.416	-100	0	1
1	19	1	""	"sp7"	9470	7350	140	686	720	309	42	179	179	223	179	80	89	70	0	1049	1033	464	44	94	94	119	176	147	97	90	0	0.531	0.576	0.554	0.548	2.092	0.517	0.561	161	1083	91	1462	1480	-0.913	507	955	541	939	115967	166332	2.777	5.193	0	0	0
1	20	1	""	"sp7"	9870	7350	140	703	723	330	45	188	188	234	177	75	84	69	0	953	1020	528	51	95	95	124	153	123	98	89	0	0.600	0.578	0.571	0.550	1.914	0.554	0.586	163	1105	91	1373	1460	-0.737	515	858	535	925	117861	166261	2.763	5.856	0	0	0
1	1	2	""	"ara"	2270	7760	150	112	136	85	62	118	118	141	100	70	12	4	0	85	107	86	80	71	71	82	53	64	24	10	0	-0.429	0.500	1.577	1.436	4.661	5.889	0.038	156	1272	100	8	54	Error	-6	14	18	36	21223	16743	-0.050	0.472	-100	0	1
1	2	2	""	"ara"	2680	7740	60	355	474	353	74	120	120	147	101	68	77	66	0	190	192	101	52	76	76	91	69	75	66	22	0	2.061	3.052	3.406	3.013	3.413	5.255	0.147	9	166	65	349	470	1.043	235	114	354	116	4267	1730	3.238	1.464	-100	0	1
1	3	2	""	"ara"	3110	7840	110	373	1443	5493	380	136	136	166	117	70	76	53	0	170	476	1259	264	83	83	106	95	89	48	33	0	2.724	3.326	2.542	2.633	3.568	4.360	0.932	39	622	17	324	1700	1.446	237	87	1307	393	56264	18546	10.915	3.895	-100	0	1
1	4	2	""	"ara"	3500	7680	170	606	799	608	76	147	147	240	1152	480	10	3	0	201	303	295	97	82	82	115	293	254	25	11	0	3.857	2.950	3.691	3.940	3.647	4.065	0.407	59	1703	0	578	873	1.947	459	119	652	221	47136	17894	0.485	0.642	-100	0	1
1	5	2	""	"fzd2"	3880	7770	160	405	434	216	49	131	131	192	308	160	42	7	0	356	393	252	64	78	78	103	122	118	75	56	0	0.986	0.962	1.003	1.082	2.880	2.204	0.274	178	1502	92	552	618	-0.020	274	278	303	315	77163	69979	0.786	2.377	-100	0	1
1	6	2	""	"fzd2"	4260	7770	150	399	431	171	39	125	125	167	244	146	54	16	0	384	412	180	43	75	75	99	195	196	76	33	0	0.887	0.908	0.882	0.901	2.334	1.265	0.539	153	1231	84	583	643	-0.173	274	309	306	337	65889	63049	1.082	1.605	-100	0	1
1	7	2	""	"fzd2"	4670	7750	140	520	638	427	66	162	162	208	198	95	80	45	0	386	452	317	70	87	87	114	91	79	90	79	0	1.197	1.304	1.362	1.310	2.839	2.031	0.304	132	1092	54	657	841	0.259	358	299	476	365	84177	59638	2.172	3.714	-100	0	1
1	8	2	""	"fzd2"	5070	7760	140	480	517	251	48	160	160	231	425	183	34	5	0	421	473	268	56	92	92	121	153	126	83	54	0	0.973	0.937	0.965	0.916	3.272	1.038	0.346	117	1095	63	649	738	-0.039	320	329	357	381	60492	55388	0.673	2.301	-100	0	1
1	9	2	""	"ccl7"	5480	7760	120	389	674	915	135	171	171	205	149	72	53	46	0	268	510	801	157	99	99	123	103	83	76	46	0	1.290	1.224	1.141	1.200	6.318	1.251	0.608	13	891	82	387	914	0.367	218	169	503	411	8757	6626	3.148	3.757	-100	0	1
1	10	2	""	"ccl7"	5860	7730	80	548	1372	1358	98	193	193	234	247	105	71	42	0	358	506	407	80	112	112	143	141	98	57	42	0	1.443	2.992	2.476	2.004	3.138	3.748	0.579	14	348	79	601	1573	0.529	355	246	1179	394	19205	7082	4.607	2.574	-100	0	1
1	11	2	""	"ccl7"	6240	7730	100	547	688	373	54	168	168	210	185	88	85	52	0	166	228	125	54	101	101	123	86	69	47	23	0	5.831	4.094	8.137	5.733	4.240	5.797	0.065	21	570	18	444	647	2.544	379	65	520	127	14453	4784	2.584	1.221	-100	0	1
1	12	2	""	"ccl7"	6650	7780	100	413	479	187	39	137	137	160	111	69	92	84	0	158	204	109	53	89	89	130	682	524	0	0	0	4.000	2.974	4.281	3.699	3.625	5.099	0.091	26	540	14	345	457	2.000	276	69	342	115	12459	5308	2.874	0.109	-100	0	1
1	13	2	""	"g3pdh"	7070	7760	170	65535	55933	14503	25	149	149	178	154	86	100	100	57	29828	26155	12156	46	84	84	101	79	78	99	98	0	2.198	2.140	2.104	2.541	1.947	2.018	0.913	228	1596	95	95130	81855	1.136	65386	29744	55784	26071	12752765	5963265	362.045	329.797	0	0	0
1	14	2	""	"g3pdh"	7470	7750	160	65535	62334	8570	13	163	163	332	1140	343	100	100	76	31308	29526	9118	30	89	89	137	265	193	100	100	0	2.094	2.112	2.084	2.302	1.628	2.052	0.921	209	1471	94	96591	91608	1.066	65372	31219	62171	29437	13027843	6171017	54.388	110.902	0	0	0
1	15	2	""	"g3pdh"	7870	7750	160	65535	62394	8528	13	155	155	201	282	140	100	100	77	31087	29882	9158	30	89	89	109	147	134	100	99	0	2.109	2.089	2.078	2.287	1.695	2.031	0.927	206	1478	94	96378	92032	1.077	65380	30998	62239	29793	12853142	6155726	220.543	202.537	0	0	0
1	16	2	""	"g3pdh"	8250	7730	220	53104	42026	25486	60	170	170	527	1612	305	94	90	37	21441	18934	14602	77	93	93	176	341	193	90	84	0	2.480	2.222	2.479	3.398	2.298	2.073	0.931	283	2816	6	74282	60697	1.310	52934	21348	41856	18841	11893469	5358388	25.744	55.009	-100	0	0
1	17	2	""	"sp2"	8670	7750	140	2309	2459	1128	45	157	157	199	290	145	100	98	0	1025	1117	621	55	89	89	104	62	59	99	97	0	2.299	2.239	2.280	2.494	1.759	2.194	0.873	158	1110	91	3088	3330	1.201	2152	936	2302	1028	388486	176458	7.793	16.339	0	0	0
1	18	2	""	"sp2"	9070	7750	140	2816	2762	1092	39	184	184	217	138	63	100	100	0	1240	1297	629	48	101	101	137	566	413	83	50	0	2.311	2.156	2.190	2.308	1.447	2.132	0.883	157	1111	91	3771	3774	1.209	2632	1139	2578	1196	433700	203704	18.442	2.049	0	0	0
1	19	2	""	"sp2"	9470	7760	140	2624	2659	1149	43	174	174	207	134	64	100	100	0	1070	1150	571	49	94	94	117	116	99	98	95	0	2.510	2.353	2.387	2.493	1.484	2.345	0.877	161	1099	86	3426	3541	1.328	2450	976	2485	1056	428045	185183	18.299	8.905	0	0	0
1	20	2	""	"sp2"	9870	7750	140	2664	2595	1119	43	157	157	191	127	66	100	100	0	1172	1155	604	52	90	90	113	99	87	98	94	0	2.317	2.289	2.380	2.486	1.545	2.244	0.882	162	1106	92	3589	3503	1.212	2507	1082	2438	1065	420430	187146	18.929	10.525	0	0	0
1	1	3	""	"ccl9"	2270	8160	150	1746	1787	591	33	130	130	163	152	93	100	100	0	2562	2559	699	27	77	77	92	70	76	100	100	0	0.650	0.668	0.656	0.656	1.394	0.662	0.846	182	1206	92	4101	4139	-0.621	1616	2485	1657	2482	325182	465812	10.684	35.243	0	0	0
1	2	3	""	"ccl9"	2670	8160	160	1725	1740	547	31	135	135	177	165	93	100	99	0	2351	2380	760	31	79	79	97	79	81	100	100	0	0.700	0.698	0.697	0.701	1.534	0.705	0.748	194	1486	92	3862	3906	-0.515	1590	2272	1605	2301	337489	461758	9.473	28.899	0	0	0
1	3	3	""	"ccl9"	3070	8170	160	1579	1619	507	31	134	134	174	157	90	100	99	0	2430	2387	767	32	77	77	91	64	70	100	100	0	0.614	0.643	0.632	0.644	1.416	0.625	0.863	196	1488	91	3798	3795	-0.704	1445	2353	1485	2310	317337	467900	9.204	35.875	0	0	0
1	4	3	""	"ccl9"	3470	8160	160	1650	1733	764	44	132	132	205	540	263	96	76	0	2437	2418	877	36	77	77	104	173	166	98	98	0	0.643	0.684	0.690	0.697	1.755	0.803	0.669	208	1468	94	3878	3942	-0.637	1518	2360	1601	2341	360543	502869	2.830	13.376	0	0	0
1	5	3	""	"gadd45a"	3880	8160	170	2642	2609	777	29	134	134	208	429	206	98	98	0	2080	2061	750	36	77	77	99	112	113	98	98	0	1.252	1.247	1.260	1.298	1.517	1.229	0.870	222	1598	92	4511	4459	0.324	2508	2003	2475	1984	579180	457489	5.597	17.518	0	0	0
1	6	3	""	"gadd45a"	4270	8160	170	2314	2338	632	27	114	114	134	106	79	100	100	0	1820	1843	602	32	70	70	82	90	109	99	99	0	1.257	1.254	1.273	1.287	1.477	1.247	0.857	233	1587	97	3950	3997	0.330	2200	1750	2224	1773	544785	429349	20.792	19.567	0	0	0
1	7	3	""	"gadd45a"	4660	8170	170	2620	2622	762	29	135	135	169	149	88	100	100	0	2075	2056	670	32	78	78	97	124	127	100	100	0	1.244	1.257	1.277	1.279	1.426	1.249	0.883	227	1597	91	4482	4465	0.315	2485	1997	2487	1978	595081	466695	16.463	15.798	0	0	0
1	8	3	""	"gadd45a"	5070	8160	160	2569	2540	714	28	156	156	199	176	88	100	100	0	2096	2135	704	32	90	90	111	89	80	100	100	0	1.203	1.166	1.172	1.175	1.357	1.157	0.888	202	1482	91	4419	4429	0.267	2413	2006	2384	2045	512990	431241	13.301	22.742	0	0	0
1	9	3	""	"ccnd1"	5470	8160	150	1040	1097	429	39	171	171	226	230	101	98	88	0	2534	2469	826	33	96	96	133	273	205	100	100	0	0.356	0.390	0.364	0.374	1.545	0.377	0.761	187	1201	94	3307	3299	-1.490	869	2438	926	2373	205075	461661	3.787	8.557	0	0	0
1	10	3	""	"ccnd1"	5870	8160	160	1056	1091	400	36	163	163	207	171	82	97	93	0	2489	2474	708	28	93	93	115	94	81	100	100	0	0.373	0.390	0.373	0.363	1.682	0.375	0.725	186	1498	94	3289	3309	-1.423	893	2396	928	2381	202917	460115	5.170	25.096	0	0	0
1	11	3	""	"ccnd1"	6270	8160	160	1110	1116	400	35	177	177	222	200	90	96	91	0	2445	2408	799	33	97	97	118	89	75	100	100	0	0.397	0.406	0.395	0.393	1.584	0.394	0.762	187	1497	92	3281	3250	-1.333	933	2348	939	2311	208658	450380	4.470	25.730	0	0	0
1	12	3	""	"ccnd1"	6670	8160	160	1009	1077	516	47	147	147	182	154	84	99	94	0	2380	2430	989	40	88	88	107	94	87	100	99	0	0.376	0.397	0.386	0.378	1.663	0.393	0.791	188	1496	97	3154	3272	-1.411	862	2292	930	2342	202416	456873	5.812	24.713	0	0	0
1	13	3	""	"gadd45b"	7070	8150	150	2081	2135	593	27	151	151	187	148	79	100	100	0	1307	1317	467	35	81	81	105	109	103	99	98	0	1.574	1.605	1.643	1.675	1.575	1.607	0.815	197	1187	92	3156	3220	0.654	1930	1226	1984	1236	420509	259493	13.162	11.119	0	0	0
1	14	3	""	"gadd45b"	7470	8160	150	2240	2245	577	25	167	167	207	155	74	100	100	0	1341	1312	443	33	86	86	110	111	100	100	99	0	1.652	1.695	1.773	1.754	1.495	1.713	0.835	181	1207	89	3328	3304	0.724	2073	1255	2078	1226	406324	237450	13.148	10.829	0	0	0
1	15	3	""	"gadd45b"	7870	8160	150	1822	1860	624	33	171	171	477	837	175	91	48	0	1119	1128	487	43	88	88	182	257	141	95	87	0	1.601	1.624	1.661	1.738	1.665	1.661	0.780	186	1193	88	2682	2729	0.679	1651	1031	1689	1040	345882	209824	1.652	3.681	-100	0	1
1	16	3	""	"gadd45b"	8270	8160	140	2098	2102	647	30	142	142	198	217	109	100	98	0	1222	1239	453	36	79	79	106	207	195	98	94	0	1.711	1.690	1.753	1.746	1.562	1.618	0.769	176	1064	78	3099	3120	0.775	1956	1143	1960	1160	369882	218087	8.774	5.473	0	0	0
1	17	3	""	"ccnd2"	8670	8150	140	405	437	183	41	175	175	267	261	97	43	6	0	563	565	206	36	92	92	121	91	75	98	94	0	0.488	0.554	0.536	0.505	2.427	0.640	0.399	143	1113	91	701	735	-1.035	230	471	262	473	62442	80793	0.651	4.879	-100	0	1
1	18	3	""	"ccnd2"	9070	8150	140	396	409	179	43	168	168	202	155	76	65	32	0	574	637	471	73	93	93	112	73	65	99	96	0	0.474	0.443	0.449	0.381	3.018	0.373	0.201	152	1111	90	709	785	-1.077	228	481	241	544	62119	96770	1.335	7.192	0	0	0
1	19	3	""	"ccnd2"	9470	8150	150	412	425	203	47	168	168	208	144	69	70	36	0	581	593	217	36	92	92	125	334	267	77	20	0	0.499	0.513	0.519	0.477	2.447	0.556	0.254	172	1216	90	733	758	-1.003	244	489	257	501	73137	102001	1.507	1.401	-100	0	1
1	20	3	""	"ccnd2"	9870	8150	150	391	430	255	59	155	155	191	158	82	72	32	0	502	540	208	38	88	88	111	100	90	98	89	0	0.570	0.608	0.526	0.530	2.831	0.881	0.209	170	1218	91	650	727	-0.811	236	414	275	452	73040	91823	1.513	4.290	-100	0	1
1	1	4	""	"gna13"	2270	8560	150	936	998	371	37	130	130	155	184	118	97	95	0	305	335	194	57	73	73	86	63	73	90	72	0	3.474	3.313	3.544	3.963	2.492	4.477	0.355	176	1212	89	1038	1130	1.797	806	232	868	262	175712	59037	4.582	3.952	0	0	0
1	2	4	""	"gna13"	2680	8570	170	881	944	362	38	129	129	166	151	90	98	94	0	298	326	192	58	76	76	92	73	79	81	68	0	3.387	3.260	3.346	3.847	2.423	3.513	0.511	208	1607	85	974	1065	1.760	752	222	815	250	196341	67869	5.152	3.205	0	0	0
1	3	4	""	"gna13"	3070	8560	140	904	920	337	36	147	147	185	153	82	96	90	0	312	338	161	47	79	79	101	77	76	88	71	0	3.249	2.985	3.357	3.343	2.267	3.627	0.471	174	1082	90	990	1032	1.700	757	233	773	259	160018	58761	4.804	3.078	0	0	0
1	4	4	""	"gna13"	3470	8570	140	1008	1044	361	34	142	142	184	162	88	100	98	0	335	364	177	48	78	78	99	83	83	91	72	0	3.370	3.154	3.183	3.570	2.287	3.577	0.493	161	1099	92	1123	1188	1.753	866	257	902	286	168159	58658	5.309	3.193	0	0	0
1	5	4	""	"ccnd3"	3880	8570	150	654	666	248	37	129	129	161	135	83	97	88	0	705	708	256	36	77	77	90	70	77	100	99	0	0.836	0.851	0.847	0.836	1.789	0.871	0.644	172	1220	95	1153	1168	-0.258	525	628	537	631	114597	121694	3.741	8.829	0	0	0
1	6	4	""	"ccnd3"	4270	8570	150	609	697	442	63	113	113	130	100	76	97	93	0	692	782	659	84	71	71	80	47	58	100	100	0	0.799	0.821	0.783	0.789	1.853	0.721	0.760	160	1225	90	1117	1295	-0.324	496	621	584	711	111532	125062	5.670	14.936	0	0	0
1	7	4	""	"ccnd3"	4670	8560	150	645	678	346	51	128	128	161	141	87	97	84	0	738	765	288	37	75	75	92	74	80	99	98	0	0.780	0.797	0.750	0.769	1.985	0.914	0.437	171	1213	92	1180	1240	-0.358	517	663	550	690	115960	130811	3.667	9.095	0	0	0
1	8	4	""	"ccnd3"	5070	8570	150	644	658	264	40	144	144	198	189	95	90	68	0	640	653	269	41	80	80	108	120	111	95	89	0	0.893	0.897	0.893	0.860	2.301	1.003	0.564	170	1214	92	1060	1087	-0.163	500	560	514	573	111908	110947	2.434	4.542	0	0	0
1	9	4	""	"gpd2"	5470	8560	150	593	625	299	47	170	170	220	224	101	80	44	0	706	702	307	43	91	91	118	108	91	96	92	0	0.688	0.745	0.772	0.701	2.343	0.885	0.416	179	1212	84	1038	1066	-0.540	423	615	455	611	111947	125597	1.808	5.407	-100	0	1
1	10	4	""	"gpd2"	5870	8560	140	541	656	976	148	174	174	219	218	99	74	41	0	634	657	323	49	98	98	117	88	75	97	93	0	0.685	0.862	0.748	0.719	2.486	2.571	0.369	176	1084	86	903	1041	-0.546	367	536	482	559	115511	115656	2.005	6.136	-100	0	1
1	11	4	""	"gpd2"	6270	8560	140	580	634	304	47	178	178	218	164	75	84	62	0	600	647	301	46	101	101	124	85	68	98	94	0	0.806	0.835	0.785	0.807	2.687	0.949	0.412	171	1086	84	901	1002	-0.311	402	499	456	546	108335	110633	2.537	6.153	0	0	0
1	12	4	""	"gpd2"	6680	8560	160	408	450	207	46	143	143	175	129	73	79	53	0	535	558	263	47	83	83	103	70	67	97	92	0	0.586	0.646	0.629	0.616	2.424	0.704	0.391	184	1500	94	717	782	-0.771	265	452	307	475	82875	102641	2.132	6.500	0	0	0
1	13	4	""	"ccr5"	7070	8560	150	340	368	197	53	146	146	182	237	130	42	8	0	374	418	213	50	83	83	104	179	172	73	41	0	0.667	0.663	0.672	0.628	3.317	0.765	0.604	167	1221	94	485	557	-0.584	194	291	222	335	61516	69852	0.785	1.754	-100	0	1
1	14	4	""	"ccr5"	7470	8560	140	365	424	331	78	148	148	174	130	74	68	43	0	372	427	356	83	84	84	100	66	66	92	82	0	0.753	0.805	0.828	0.712	3.804	0.902	0.444	174	1079	92	505	619	-0.409	217	288	276	343	73719	74341	1.923	4.955	-100	0	1
1	15	4	""	"ccr5"	7870	8560	140	296	338	189	55	153	153	308	667	216	2	0	0	362	387	174	44	84	84	130	204	156	69	25	0	0.514	0.611	0.679	0.524	3.327	0.827	0.515	155	1108	88	421	488	-0.960	143	278	185	303	52418	60052	0.045	1.260	-100	0	1
1	16	4	""	"ccr5"	8290	8560	180	406	710	1060	149	174	174	223	179	80	63	33	0	373	827	3348	404	87	87	109	84	77	86	72	0	0.811	0.724	0.917	0.826	3.834	0.216	0.314	213	1864	47	518	1276	-0.302	232	286	536	740	151213	176045	2.721	8.548	-100	0	1
1	17	4	""	"gpx2"	8570	8420	150	631	713	393	55	176	176	235	196	83	91	60	0	221	262	171	65	92	92	119	83	69	66	36	0	3.527	3.159	3.556	3.952	2.979	4.410	0.301	95	1213	0	584	707	1.818	455	129	537	170	67767	24937	2.439	1.723	-100	0	1
1	18	4	""	"gpx2"	9060	8560	120	395	461	210	45	195	195	238	177	74	60	24	0	274	263	108	41	101	101	127	111	87	64	40	0	1.156	1.642	1.375	1.553	4.094	3.744	0.054	25	833	45	373	428	0.209	200	173	266	162	11527	6570	1.260	1.225	-100	0	1
1	19	4	""	"gpx2"	9480	8550	120	407	496	361	72	174	174	208	134	64	90	31	0	248	245	68	27	94	94	117	88	75	77	40	0	1.513	2.132	1.867	1.951	2.552	5.221	0.058	22	852	52	387	473	0.597	233	154	322	151	10920	5393	2.149	1.455	-100	0	1
1	20	4	""	"gpx2"	9870	8530	90	388	451	216	47	164	164	198	124	62	77	41	0	246	319	327	102	95	95	123	97	78	67	41	0	1.483	1.281	1.519	1.792	4.473	0.879	0.056	31	388	27	375	511	0.569	224	151	287	224	13984	9890	2.040	2.021	-100	0	1
1	1	5	""	"cct3"	2280	8970	140	845	879	333	37	123	123	146	108	73	100	96	0	1808	1841	639	34	72	72	85	63	74	100	100	0	0.416	0.427	0.410	0.411	1.678	0.402	0.746	161	1103	96	2458	2525	-1.265	722	1736	756	1769	141525	296370	6.787	27.873	0	0	0
1	2	5	""	"cct3"	2670	8970	150	867	907	446	49	129	129	188	251	133	90	69	0	1539	1730	788	45	74	74	95	83	87	100	100	0	0.504	0.470	0.455	0.442	2.043	0.478	0.480	175	1209	85	2203	2434	-0.989	738	1465	778	1656	158661	302777	2.865	19.699	0	0	0
1	3	5	""	"cct3"	3070	8970	130	774	825	345	41	129	129	160	136	85	97	89	0	1681	1765	701	39	76	76	93	73	78	100	100	0	0.402	0.412	0.402	0.390	1.792	0.381	0.683	148	876	94	2250	2385	-1.315	645	1605	696	1689	122157	261291	4.890	22.904	0	0	0
1	4	5	""	"cct3"	3480	8970	140	796	885	405	45	143	143	193	199	103	96	79	0	1741	1816	797	43	79	79	102	85	83	99	99	0	0.393	0.427	0.405	0.414	1.911	0.400	0.624	159	1105	95	2315	2479	-1.347	653	1662	742	1737	140651	288718	3.477	20.165	0	0	0
1	5	5	""	"gspt1"	3870	8960	140	675	714	287	40	150	150	194	200	103	92	71	0	1618	1675	553	33	80	80	99	82	82	98	98	0	0.341	0.354	0.337	0.331	1.952	0.344	0.427	167	1101	92	2063	2159	-1.552	525	1538	564	1595	119241	279788	2.600	19.220	0	0	0
1	6	5	""	"gspt1"	4270	8960	160	654	666	302	45	129	129	204	689	337	23	1	0	1562	1551	526	33	75	75	100	142	142	98	98	0	0.353	0.364	0.336	0.329	2.019	0.412	0.327	192	1490	92	2012	2013	-1.502	525	1487	537	1476	127950	297838	0.671	10.218	0	0	0
1	7	5	""	"gspt1"	4670	8960	150	638	686	350	51	138	138	190	360	189	68	23	0	1561	1619	536	33	80	80	106	177	166	100	99	0	0.338	0.356	0.339	0.309	2.171	0.336	0.517	192	1196	91	1981	2087	-1.565	500	1481	548	1539	131639	310841	1.378	8.548	0	0	0
1	8	5	""	"gspt1"	5070	8960	160	624	664	279	42	130	130	177	191	107	92	65	0	1631	1666	499	29	77	77	106	188	177	100	100	0	0.318	0.336	0.344	0.303	1.958	0.322	0.632	201	1479	87	2048	2123	-1.653	494	1554	534	1589	133550	334850	2.550	8.298	0	0	0
1	9	5	""	"sp1"	5470	8970	150	2786	3091	1883	60	160	160	213	209	98	99	98	0	2834	3009	1638	54	90	90	117	100	85	100	100	0	0.957	1.004	0.975	0.976	1.399	1.051	0.895	161	1229	86	5370	5850	-0.063	2626	2744	2931	2919	497645	484467	13.770	28.920	0	0	0
1	10	5	""	"sp1"	5870	8960	140	2722	2787	1428	51	170	170	219	198	90	99	98	0	2786	2817	1470	52	94	94	128	155	121	99	98	0	0.948	0.961	0.939	0.962	1.483	0.961	0.927	168	1092	89	5244	5340	-0.077	2552	2692	2617	2723	468278	473245	12.970	17.348	0	0	0
1	11	5	""	"sp1"	6270	8960	150	2495	2761	1565	56	183	183	220	165	75	100	98	0	2356	2682	1492	55	98	98	120	83	69	100	99	0	1.024	0.998	0.986	0.966	1.418	1.016	0.935	175	1209	93	4570	5162	0.034	2312	2258	2578	2584	483207	469310	15.400	30.867	0	0	0
1	12	5	""	"sp1"	6690	8990	200	2244	2551	1527	59	153	153	201	233	115	99	97	0	1230	1773	1332	75	84	84	111	159	143	98	95	0	1.825	1.420	1.277	1.564	1.977	1.370	0.704	290	2318	73	3237	4087	0.868	2091	1146	2398	1689	739842	514313	10.086	10.453	0	0	0
1	13	5	""	"cct5"	7070	8950	150	4347	4373	1202	27	145	145	182	173	95	100	100	0	5720	5707	1558	27	81	81	118	584	494	100	99	0	0.745	0.752	0.762	0.747	1.261	0.745	0.951	177	1215	97	9841	9854	-0.425	4202	5639	4228	5626	774044	1010066	24.225	9.570	0	0	0
1	14	5	""	"cct5"	7470	8960	140	4592	4559	969	21	150	150	185	148	80	100	100	0	6189	5978	1403	23	84	84	102	103	100	100	100	0	0.728	0.748	0.743	0.754	1.230	0.737	0.954	152	1116	94	10547	10303	-0.458	4442	6105	4409	5894	692960	908594	29.554	57.049	0	0	0
1	15	5	""	"cct5"	7870	8950	140	4862	4733	1224	25	158	158	188	125	66	100	100	0	6181	5954	1643	27	85	85	103	67	65	100	100	0	0.772	0.780	0.774	0.785	1.273	0.765	0.935	167	1097	91	10800	10444	-0.373	4704	6096	4575	5869	790371	994321	36.360	87.328	0	0	0
1	16	5	""	"cct5"	8260	8950	130	4807	4712	1257	26	172	172	205	138	67	100	100	0	6124	6162	1820	29	93	93	114	79	69	100	100	0	0.769	0.748	0.758	0.750	1.316	0.733	0.936	157	867	90	10666	10609	-0.379	4635	6031	4540	6069	739787	967440	32.659	76.557	0	0	0
1	17	5	""	"gstm2"	8630	9030	230	1999	2950	2198	74	187	187	244	199	81	100	99	0	849	905	479	52	95	95	118	91	77	99	96	0	2.403	3.411	3.363	3.135	1.835	4.398	0.723	428	2725	64	2566	3573	1.265	1812	754	2763	810	1262745	387393	13.598	8.648	-100	0	0
1	18	5	""	"gstm2"	9070	8960	150	1082	1095	399	36	184	184	221	175	79	98	90	0	729	744	265	35	97	97	116	77	66	99	98	0	1.421	1.408	1.378	1.364	1.743	1.643	0.662	183	1205	95	1530	1558	0.507	898	632	911	647	200301	136125	4.994	8.156	0	0	0
1	19	5	""	"gstm2"	9470	8960	160	1007	1019	374	36	173	173	221	534	241	78	24	0	710	749	347	46	91	91	114	137	120	99	91	0	1.347	1.286	1.281	1.308	1.751	2.971	0.468	191	1493	95	1453	1504	0.430	834	619	846	658	194607	143121	1.494	4.635	-100	0	1
1	20	5	""	"gstm2"	9870	8960	150	969	1063	455	42	174	174	217	214	98	97	88	0	687	735	346	47	95	95	124	137	110	98	88	0	1.343	1.389	1.380	1.412	1.789	1.500	0.656	180	1208	94	1387	1529	0.425	795	592	889	640	191252	132302	3.953	4.460	0	0	0
1	1	6	""	"cct6a"	2270	9360	150	2462	2413	627	25	128	128	155	113	72	100	100	0	4233	4183	1141	27	73	73	87	60	68	100	100	0	0.561	0.556	0.568	0.558	1.384	0.538	0.901	174	1218	92	6494	6395	-0.834	2334	4160	2285	4110	419884	727772	19.982	68.267	0	0	0
1	2	6	""	"cct6a"	2670	9360	150	2491	2451	641	26	137	137	169	127	75	100	100	0	4010	4100	1104	26	78	78	96	77	80	100	100	0	0.599	0.575	0.570	0.575	1.392	0.559	0.892	164	1228	90	6286	6336	-0.739	2354	3932	2314	4022	401988	672319	17.969	52.000	0	0	0
1	3	6	""	"cct6a"	3070	9360	140	2261	2267	669	29	135	135	173	144	83	100	100	0	3905	3871	1156	29	77	77	97	76	78	100	100	0	0.555	0.562	0.552	0.561	1.400	0.546	0.894	156	1108	87	5954	5926	-0.849	2126	3828	2132	3794	353606	603868	14.542	49.658	0	0	0
1	4	6	""	"cct6a"	3470	9370	150	2466	2549	893	35	151	151	201	213	105	100	98	0	4007	4053	1414	34	79	79	112	250	223	99	98	0	0.589	0.603	0.596	0.607	1.633	0.586	0.865	175	1204	93	6243	6372	-0.764	2315	3928	2398	3974	446015	709283	11.023	15.764	0	0	0
1	5	6	""	"h2dmb1"	3870	9360	150	480	533	321	60	145	145	187	181	96	76	44	0	353	379	187	49	81	81	109	166	152	80	33	0	1.232	1.302	1.299	1.183	2.312	1.729	0.469	156	1228	90	607	686	0.301	335	272	388	298	83223	59125	1.912	1.627	-100	0	1
1	6	6	""	"h2dmb1"	4270	9360	140	348	373	159	42	138	138	227	766	337	1	0	0	302	316	141	44	77	77	106	117	110	78	46	0	0.933	0.983	0.985	1.045	2.760	1.156	0.236	145	1116	89	435	474	-0.100	210	225	235	239	54034	45867	0.191	1.795	-100	0	1
1	7	6	""	"h2dmb1"	4670	9360	150	365	402	198	49	139	139	208	849	408	1	0	0	269	309	161	52	77	77	109	337	309	20	1	0	1.177	1.134	1.088	1.114	3.008	1.680	0.267	155	1226	84	418	495	0.235	226	192	263	232	62241	47910	0.229	0.593	-100	0	1
1	8	6	""	"h2dmb1"	5070	9360	140	374	391	154	39	134	134	162	125	77	79	45	0	291	320	151	47	75	75	93	87	93	87	62	0	1.111	1.049	1.070	1.039	2.653	1.177	0.289	149	1113	81	456	502	0.152	240	216	257	245	58275	47615	1.832	2.609	-100	0	1
1	9	6	""	"cct7"	5470	9350	150	2701	3013	1287	42	159	159	204	171	83	100	100	0	3468	3973	1797	45	89	89	115	102	88	100	100	0	0.752	0.735	0.743	0.748	1.437	0.718	0.909	183	1203	87	5921	6738	-0.411	2542	3379	2854	3884	551457	726968	16.427	37.824	0	0	0
1	10	6	""	"cct7"	5870	9350	150	2763	3002	1230	40	174	174	237	288	121	100	98	0	3778	3927	1703	43	95	95	130	217	166	98	98	0	0.703	0.738	0.733	0.745	1.487	0.745	0.820	184	1200	91	6272	6660	-0.508	2589	3683	2828	3832	552419	722607	9.601	17.498	0	0	0
1	11	6	""	"cct7"	6270	9350	150	2495	2870	1280	44	179	179	239	260	108	100	100	0	3437	3759	1791	47	94	94	122	118	96	100	100	0	0.693	0.734	0.721	0.750	1.380	0.719	0.933	188	1200	89	5659	6356	-0.529	2316	3343	2691	3665	539609	706757	10.119	30.822	0	0	0
1	12	6	""	"cct7"	6670	9360	150	2691	2957	1238	41	145	145	191	282	147	100	99	0	3506	4024	1870	46	84	84	109	199	182	100	99	0	0.744	0.714	0.706	0.724	1.418	0.684	0.894	183	1209	93	5968	6752	-0.427	2546	3422	2812	3940	541055	736354	9.809	19.673	0	0	0
1	13	6	""	"hck"	7070	9360	150	331	348	137	39	147	147	179	141	78	67	24	0	309	331	154	46	82	82	104	113	108	80	50	0	0.811	0.807	0.821	0.838	2.692	0.757	0.166	135	1226	33	411	450	-0.302	184	227	201	249	46985	44694	1.199	2.009	-100	0	1
1	14	6	""	"hck"	7470	9360	150	302	315	152	48	152	152	185	137	74	56	18	0	262	285	143	50	84	84	99	65	65	84	65	0	0.843	0.811	0.836	0.822	3.340	1.799	0.135	175	1204	81	328	364	-0.246	150	178	163	201	55080	49867	0.949	2.862	-100	0	1
1	15	6	""	"hck"	7870	9360	150	400	423	174	41	163	163	202	139	68	74	35	0	328	358	154	43	85	85	107	97	90	90	68	0	0.975	0.952	0.910	0.929	2.674	1.383	0.216	107	1236	74	480	533	-0.037	237	243	260	273	45311	38346	1.590	2.588	-100	0	1
1	16	6	""	"hck"	8270	9350	140	345	377	196	51	168	168	205	137	66	59	27	0	318	337	170	50	89	89	113	104	92	79	55	0	0.773	0.843	0.780	0.780	3.232	1.038	0.156	154	1109	87	406	457	-0.371	177	229	209	248	58061	51961	1.255	2.154	-100	0	1
1	17	6	""	"mmel"	8670	9350	140	477	508	214	42	165	165	200	143	71	82	53	0	257	282	125	44	87	87	111	101	90	77	40	0	1.835	1.759	1.758	1.638	3.308	0.065	0.030	162	1050	62	482	538	0.876	312	170	343	195	82348	45641	2.154	1.693	-100	0	1
1	18	6	""	"mmel"	9070	9350	150	521	546	213	39	175	175	206	143	69	87	62	0	267	281	125	44	93	93	114	82	71	77	54	0	1.989	1.973	1.914	2.170	2.732	2.772	0.197	153	1232	84	520	559	0.992	346	174	371	188	83515	42947	2.378	2.037	0	0	0
1	19	6	""	"mmel"	9470	9350	150	480	502	188	37	171	171	200	125	62	87	62	0	235	264	133	50	91	91	111	79	71	77	44	0	2.146	1.913	2.073	2.030	2.748	2.740	0.203	158	1222	57	453	504	1.102	309	144	331	173	79237	41741	2.416	1.937	-100	0	1
1	20	6	""	"mmel"	9870	9350	140	498	535	236	44	178	178	221	187	84	76	38	0	268	283	120	42	93	93	113	86	76	81	50	0	1.829	1.879	1.934	1.833	2.681	1.649	0.518	159	1098	93	495	547	0.871	320	175	357	190	84992	44938	1.679	1.977	-100	0	1
1	1	7	""	"tnc"	2270	9760	150	458	472	184	38	122	122	144	97	67	94	77	0	416	432	187	43	74	74	86	62	72	96	91	0	0.982	0.978	0.953	1.031	2.531	1.030	0.446	179	1209	90	678	708	-0.026	336	342	350	358	84503	77306	3.381	5.581	0	0	0
1	2	7	""	"tnc"	2670	9760	130	468	478	200	41	134	134	159	112	70	88	69	0	413	417	172	41	75	75	90	61	67	95	89	0	0.988	1.006	0.994	0.945	2.726	1.128	0.428	163	857	85	672	686	-0.017	334	338	344	342	77873	67933	2.848	5.361	0	0	0
1	3	7	""	"tnc"	3070	9770	140	448	500	248	49	165	165	201	148	73	77	48	0	411	441	218	49	86	86	104	74	71	92	83	0	0.871	0.944	0.994	0.943	2.455	1.194	0.366	168	1094	93	608	690	-0.199	283	325	335	355	84005	74115	2.020	4.554	-100	0	1
1	4	7	""	"tnc"	3480	9760	150	510	541	236	43	146	146	195	208	106	76	38	0	381	441	211	47	84	84	115	181	157	80	40	0	1.226	1.106	1.084	1.064	2.523	1.118	0.267	162	1216	82	661	752	0.294	364	297	395	357	87674	71364	1.663	1.801	-100	0	1
1	5	7	""	"n-myc"	3870	9760	150	910	988	482	48	145	145	194	186	95	99	90	0	902	978	372	38	80	80	107	121	113	98	97	0	0.931	0.939	0.912	0.909	1.829	1.043	0.599	165	1223	92	1587	1741	-0.103	765	822	843	898	163061	161393	4.269	7.198	0	0	0
1	6	7	""	"n-myc"	4270	9760	140	893	959	430	44	129	129	196	784	400	47	2	0	914	979	431	44	71	71	149	1087	729	27	0	0	0.906	0.914	0.853	0.889	1.823	0.929	0.686	159	1105	87	1607	1738	-0.142	764	843	830	908	152493	155739	0.973	0.764	-100	0	1
1	7	7	""	"n-myc"	4670	9760	140	908	973	463	47	143	143	192	228	118	95	81	0	902	958	644	67	80	80	115	202	175	96	85	0	0.931	0.945	0.941	0.970	1.741	0.851	0.714	161	1103	89	1587	1708	-0.103	765	822	830	878	156589	154174	3.425	4.173	0	0	0
1	8	7	""	"n-myc"	5070	9760	140	872	915	327	35	154	154	195	159	81	100	96	0	863	923	396	42	87	87	107	83	77	99	98	0	0.925	0.910	0.927	0.933	1.801	0.881	0.654	159	1109	93	1494	1597	-0.112	718	776	761	836	145421	146755	4.528	9.831	0	0	0
1	9	7	""	"sp8"	5470	9760	140	2256	2401	1094	45	174	174	221	194	87	100	100	0	748	840	568	67	90	90	115	110	95	91	79	0	3.164	2.969	3.208	3.751	2.039	2.776	0.799	164	1104	95	2740	2977	1.662	2082	658	2227	750	393734	137718	11.237	6.591	0	0	0
1	10	7	""	"sp8"	5870	9760	130	2775	2860	842	29	176	176	234	250	106	100	100	0	872	919	395	42	93	93	120	109	90	97	95	0	3.336	3.249	3.414	3.589	1.691	3.272	0.808	141	879	88	3378	3510	1.738	2599	779	2684	826	403206	129590	10.504	7.330	0	0	0
1	11	7	""	"sp8"	6270	9760	150	2173	2303	1223	53	172	172	222	217	97	99	97	0	652	759	533	70	89	89	112	90	80	91	78	0	3.554	3.181	3.509	3.974	2.046	3.054	0.809	165	1225	89	2564	2801	1.829	2001	563	2131	670	379920	125201	9.590	7.189	0	0	0
1	12	7	""	"sp8"	6670	9760	150	2181	2280	1158	50	140	140	187	393	210	96	85	0	721	749	505	67	81	81	101	134	132	87	73	0	3.189	3.204	3.496	3.920	2.108	3.089	0.837	163	1229	93	2681	2808	1.673	2041	640	2140	668	371719	122126	5.326	4.836	0	0	0
1	13	7	""	"ifnabr1"	7070	9750	140	838	898	334	37	150	150	200	354	177	91	48	0	741	777	355	45	83	83	104	85	81	99	95	0	1.046	1.078	1.108	1.129	1.700	1.065	0.696	174	1086	89	1346	1442	0.065	688	658	748	694	156167	135204	1.972	7.918	0	0	0
1	14	7	""	"ifnabr1"	7470	9750	140	764	824	398	48	149	149	178	119	66	99	93	0	763	828	347	41	84	84	101	80	79	99	98	0	0.906	0.907	0.897	0.910	1.895	0.970	0.594	153	1111	93	1294	1419	-0.142	615	679	675	744	126142	126726	5.429	9.088	0	0	0
1	15	7	""	"ifnabr1"	7870	9750	130	773	825	370	44	151	151	186	154	82	96	84	0	705	776	580	74	82	82	102	82	80	99	94	0	0.998	0.971	1.071	0.993	2.115	0.756	0.358	151	869	93	1245	1368	-0.003	622	623	674	694	124642	117189	4.149	8.220	0	0	0
1	16	7	""	"ifnabr1"	8270	9750	140	802	856	336	39	172	172	210	177	84	97	82	0	764	799	310	38	87	87	108	124	114	98	94	0	0.931	0.961	0.924	0.937	1.891	1.031	0.622	156	1112	90	1307	1396	-0.103	630	677	684	712	133473	124596	3.650	5.573	0	0	0
1	17	7	""	"prph1"	8660	9730	60	201	233	118	50	157	157	189	136	71	15	6	0	139	161	81	50	103	103	125	83	66	28	9	0	1.222	1.310	1.743	1.453	4.174	2.557	0.042	32	176	100	80	134	0.289	44	36	76	58	7467	5151	0.324	0.434	-100	0	1
1	18	7	""	"prph1"	9080	9740	60	488	582	278	47	195	195	225	130	57	100	57	0	129	205	126	61	114	114	137	91	66	42	28	0	19.533	4.253	4.606	2.922	4.580	2.907	0.107	7	165	90	308	478	4.288	293	15	387	91	4074	1432	2.746	0.747	-100	0	1
1	19	7	""	"prph1"	9470	9770	80	526	577	282	48	165	165	202	135	66	90	68	0	195	210	85	40	104	104	122	64	52	63	31	0	3.967	3.887	4.750	3.462	3.724	7.588	0.099	22	348	42	452	518	1.988	361	91	412	106	12695	4610	2.778	1.375	-100	0	1
1	20	7	""	"prph1"	9820	9730	80	502	529	128	24	198	198	230	131	56	100	66	0	207	232	94	40	104	104	135	96	71	50	16	0	2.951	2.586	2.682	3.016	2.629	2.460	0.275	6	390	0	407	459	1.561	304	103	331	128	3174	1394	2.282	1.010	-100	0	1
1	1	8	""	"lgals9"	2260	10160	140	291	314	149	47	126	126	152	125	82	64	28	0	181	195	103	52	74	74	87	60	68	64	43	0	1.542	1.554	1.291	1.469	5.752	6.337	0.035	39	1163	54	272	309	0.625	165	107	188	121	12255	7599	1.296	1.800	-100	0	1
1	2	8	""	"lgals9"	2650	10160	110	452	488	215	44	140	140	176	175	99	77	48	0	196	201	98	48	81	81	101	77	76	59	33	0	2.713	2.900	3.480	2.456	3.893	1.741	0.060	27	628	31	427	468	1.440	312	115	348	120	13189	5428	1.783	1.299	-100	0	1
1	3	8	""	"lgals9"	3120	10150	110	431	508	336	66	146	146	189	164	86	86	36	0	227	256	148	57	85	85	101	66	65	66	50	0	2.007	2.117	2.166	2.175	2.954	4.267	0.173	30	653	0	427	533	1.005	285	142	362	171	15244	7670	1.945	2.348	-100	0	1
1	4	8	""	"lgals9"	3470	10170	120	450	589	904	153	160	160	200	254	127	60	12	0	256	370	749	202	85	85	114	243	213	27	3	0	1.696	1.505	1.338	1.779	3.656	1.109	0.512	33	842	24	461	714	0.762	290	171	429	285	19446	12195	1.531	1.053	-100	0	1
1	5	8	""	"spp1"	3870	10170	120	8409	8635	3801	44	179	179	235	283	120	100	100	0	5762	6053	2970	49	90	90	119	114	95	100	100	0	1.451	1.418	1.443	1.438	1.296	1.392	0.942	134	778	95	13902	14419	0.537	8230	5672	8456	5963	1157030	811066	29.682	52.053	0	0	0
1	6	8	""	"spp1"	4270	10160	130	5376	6518	3477	53	144	144	398	829	208	100	98	0	4711	5175	2727	52	85	85	172	281	163	100	100	0	1.131	1.252	1.270	1.271	1.296	1.266	0.945	133	895	88	9858	11464	0.178	5232	4626	6374	5090	866875	688288	7.382	17.804	0	0	0
1	7	8	""	"spp1"	4670	10160	130	8304	8654	3658	42	147	147	192	201	104	100	100	0	5552	5820	2564	44	83	83	107	88	82	100	100	0	1.491	1.483	1.488	1.503	1.286	1.482	0.951	132	896	87	13626	14244	0.576	8157	5469	8507	5737	1142357	768190	42.100	64.920	0	0	0
1	8	8	""	"spp1"	5070	10160	130	8381	8365	3747	44	149	149	190	178	93	100	100	0	5632	5669	2818	49	82	82	106	83	78	100	99	0	1.483	1.471	1.485	1.542	1.448	1.442	0.961	141	887	86	13782	13803	0.569	8232	5550	8216	5587	1179476	799298	45.927	67.024	0	0	0
1	9	8	""	"mmp7"	5470	10160	140	926	989	382	38	172	172	222	233	104	99	87	0	857	904	347	38	92	92	112	78	69	100	99	0	0.986	1.006	1.034	1.004	1.814	1.046	0.608	160	1108	90	1519	1629	-0.020	754	765	817	812	158316	144621	3.292	10.154	0	0	0
1	10	8	""	"mmp7"	5870	10160	150	936	954	347	36	170	170	214	257	120	92	75	0	839	839	332	39	91	91	119	161	135	98	87	0	1.024	1.048	1.020	1.063	1.858	1.116	0.538	178	1214	89	1514	1532	0.034	766	748	784	748	169882	149377	2.879	4.472	0	0	0
1	11	8	""	"mmp7"	6280	10160	150	816	828	356	42	161	161	210	194	92	92	77	0	714	745	345	46	89	89	113	97	85	96	93	0	1.048	1.017	1.038	1.024	2.078	1.055	0.623	193	1195	93	1280	1323	0.068	655	625	667	656	159775	143821	3.186	6.515	0	0	0
1	12	8	""	"mmp7"	6660	10160	140	743	778	305	39	140	140	176	155	88	96	86	0	721	733	309	42	80	80	92	66	71	99	98	0	0.941	0.977	0.892	0.969	1.940	0.989	0.610	179	1085	96	1244	1291	-0.088	603	641	638	653	139349	131189	3.884	9.712	0	0	0
1	13	8	""	"vegfa"	7060	10150	150	417	439	207	47	150	150	194	200	103	60	23	0	125	173	116	67	82	82	101	86	85	37	18	0	6.209	3.176	3.740	4.026	5.031	5.002	0.194	133	1250	77	310	380	2.634	267	43	289	91	58435	22964	1.225	0.837	-100	0	1
1	14	8	""	"vegfa"	7460	10160	140	417	438	223	50	155	155	187	150	80	68	39	0	155	179	110	61	83	83	108	178	164	17	3	0	3.639	2.948	2.742	2.698	3.641	3.632	0.121	130	1126	83	334	379	1.864	262	72	283	96	57003	23239	1.673	0.399	-100	0	1
1	15	8	""	"vegfa"	7880	10150	110	505	546	230	42	148	148	192	161	83	87	53	0	156	182	100	54	86	86	105	83	79	43	21	0	5.100	4.146	3.865	4.478	3.610	4.834	0.142	71	579	53	427	494	2.350	357	70	398	96	38782	12944	2.199	0.928	-100	0	1
1	16	8	""	"vegfa"	8270	10160	140	458	483	214	44	175	175	213	172	80	70	38	0	173	194	109	56	92	92	113	83	73	48	18	0	3.494	3.020	3.093	3.331	4.039	8.783	0.058	148	1095	46	364	410	1.805	283	81	308	102	71524	28649	1.570	0.976	-100	0	1
1	17	8	""	"odc"	8670	10160	140	826	896	392	43	155	155	182	112	61	98	94	0	1725	1823	690	37	84	84	99	65	65	100	100	0	0.409	0.426	0.399	0.392	1.803	0.404	0.695	158	1110	96	2312	2480	-1.290	671	1641	741	1739	141518	288017	6.375	26.523	0	0	0
1	18	8	""	"odc"	9070	10160	140	805	846	362	42	146	146	174	125	71	97	91	0	1751	1826	669	36	85	85	103	83	80	99	99	0	0.396	0.402	0.385	0.376	1.965	0.384	0.691	158	1110	95	2325	2441	-1.336	659	1666	700	1741	133721	288485	5.376	20.759	0	0	0
1	19	8	""	"odc"	9470	10160	140	757	809	344	42	157	157	186	132	70	96	88	0	1594	1705	723	42	89	89	108	88	81	99	98	0	0.399	0.403	0.396	0.386	2.029	0.376	0.692	159	1105	95	2105	2268	-1.326	600	1505	652	1616	128624	271040	4.720	18.148	0	0	0
1	20	8	""	"odc"	9870	10150	140	754	823	377	45	172	172	205	141	68	95	83	0	1614	1769	753	42	90	90	109	75	68	100	100	0	0.382	0.388	0.386	0.354	1.795	0.381	0.707	161	1103	89	2106	2330	-1.388	582	1524	651	1679	132527	284867	4.383	22.133	0	0	0
1	1	9	""	"il13ra1"	2270	10570	140	415	441	269	60	129	129	157	113	71	81	61	0	278	296	173	58	75	75	89	59	66	81	67	0	1.409	1.412	1.462	1.484	3.527	2.088	0.302	154	1108	93	489	533	0.495	286	203	312	221	67883	45548	2.513	3.508	0	0	0
1	2	9	""	"il13ra1"	2670	10570	140	390	436	219	50	155	155	200	157	78	69	36	0	248	293	175	59	85	85	106	98	92	69	44	0	1.442	1.351	1.279	1.555	3.908	2.403	0.135	179	1038	54	398	489	0.528	235	163	281	208	78010	52386	1.503	1.908	-100	0	1
1	3	9	""	"il13ra1"	3070	10570	160	401	456	266	58	150	150	183	137	74	71	46	0	260	309	201	65	81	81	102	97	95	66	47	0	1.402	1.342	1.300	1.353	3.270	1.895	0.302	162	1488	56	430	534	0.487	251	179	306	228	73893	50118	1.993	2.134	-100	0	1
1	4	9	""	"il13ra1"	3470	10570	150	428	492	316	64	152	152	204	285	139	49	17	0	279	375	434	115	85	85	115	189	164	52	22	0	1.423	1.172	1.298	1.346	3.817	1.228	0.406	173	1168	34	470	630	0.509	276	194	340	290	85131	64960	1.011	1.376	-100	0	1
1	5	9	""	"rbl1"	3900	10540	50	368	541	450	83	178	178	203	118	58	68	43	0	358	398	283	71	113	113	147	122	82	75	50	0	0.776	1.274	1.248	0.873	3.856	2.229	0.080	16	57	22	435	648	-0.366	190	245	363	285	8653	6363	2.864	2.057	-100	0	1
1	6	9	""	"rbl1"	4270	10560	150	151	186	129	69	148	148	227	347	152	3	0	0	184	220	141	64	84	84	119	155	130	35	10	0	0.030	0.279	0.968	0.960	6.490	3.305	0.103	156	1272	100	103	174	-5.059	3	100	38	136	29042	34300	-0.118	0.652	-100	0	1
1	7	9	""	"rbl1"	4680	10560	130	257	289	191	66	148	148	209	296	141	17	2	0	269	301	181	60	85	85	115	167	145	52	23	0	0.592	0.653	0.618	0.670	4.658	2.398	0.024	34	920	75	293	357	-0.756	109	184	141	216	9814	10249	0.270	1.114	-100	0	1
1	8	9	""	"rbl1"	5080	10550	140	347	370	195	52	155	155	197	156	79	57	22	0	316	333	137	41	87	87	107	83	77	88	71	0	0.838	0.874	1.081	0.888	3.333	3.874	0.087	35	1139	37	421	461	-0.255	192	229	215	246	12957	11672	1.109	2.723	-100	0	1
1	9	9	""	"mad"	5470	10560	150	665	707	309	43	172	172	213	171	80	94	72	0	431	464	208	44	94	94	114	84	73	97	82	0	1.463	1.446	1.616	1.448	2.094	1.849	0.456	155	1237	88	830	905	0.549	493	337	535	370	109554	71894	2.889	4.167	0	0	0
1	10	9	""	"mad"	5870	10560	140	652	675	244	36	160	160	200	172	86	95	76	0	456	476	182	38	89	89	108	78	72	97	91	0	1.341	1.331	1.318	1.348	2.051	1.591	0.500	149	1115	88	859	902	0.423	492	367	515	387	100564	70920	2.762	4.718	0	0	0
1	11	9	""	"mad"	6270	10560	150	567	607	311	51	160	160	218	346	158	57	19	0	340	391	226	57	86	86	110	116	105	77	52	0	1.602	1.466	1.420	1.552	2.930	2.776	0.598	166	1218	89	661	752	0.680	407	254	447	305	100757	64852	1.124	2.422	-100	0	1
1	12	9	""	"mad"	6670	10560	140	574	623	258	41	149	149	190	159	83	95	74	0	364	396	267	67	82	82	102	83	81	92	79	0	1.507	1.510	1.475	1.621	2.168	1.612	0.374	147	1121	95	707	788	0.592	425	282	474	314	91581	58182	2.723	3.542	0	0	0
1	13	9	""	"tcn2"	7070	10560	140	465	473	215	45	166	166	225	359	159	30	4	0	248	290	162	55	85	85	114	182	159	45	10	0	1.834	1.498	1.551	1.538	3.309	1.699	0.218	142	1114	87	462	512	0.875	299	163	307	205	67150	41192	0.691	0.967	-100	0	1
1	14	9	""	"tcn2"	7470	10560	140	417	453	202	44	150	150	181	126	69	79	53	0	245	275	158	57	83	83	101	69	68	78	58	0	1.648	1.578	1.548	1.745	3.259	2.332	0.231	157	1106	94	429	495	0.721	267	162	303	192	71152	43220	2.159	2.522	0	0	0
1	15	9	""	"tcn2"	7870	10560	150	421	439	178	40	168	168	205	146	71	77	40	0	244	281	159	56	90	90	108	71	65	80	54	0	1.643	1.419	1.488	1.511	3.508	2.104	0.204	150	1241	92	407	462	0.716	253	154	271	191	65786	42131	1.603	2.437	-100	0	1
1	16	9	""	"tcn2"	8270	10550	130	399	429	178	41	159	159	195	130	66	76	46	0	229	272	143	52	87	87	107	87	81	77	42	0	1.690	1.459	1.386	1.526	3.400	1.758	0.199	135	888	93	382	455	0.757	240	142	270	185	57861	36755	1.800	1.897	-100	0	1
1	17	9	""	"mupar1"	8670	10550	150	1051	1058	316	29	159	159	182	110	60	100	98	0	995	1025	326	31	85	85	100	70	70	99	98	0	0.980	0.956	0.950	0.946	1.618	0.955	0.747	164	1228	88	1802	1839	-0.029	892	910	899	940	173453	168020	7.964	13.214	0	0	0
1	18	9	""	"mupar1"	9070	10550	140	1032	1028	304	29	161	161	199	183	91	99	96	0	962	997	329	32	86	86	168	1223	727	16	0	0	0.994	0.952	0.903	0.955	1.563	0.187	0.306	164	1100	95	1747	1778	-0.009	871	876	867	911	168631	163465	4.530	0.678	0	0	0
1	19	9	""	"mupar1"	9470	10550	150	944	984	293	29	161	161	189	149	78	100	99	0	1015	1001	379	37	87	87	108	113	104	99	98	0	0.844	0.900	0.863	0.931	1.702	0.861	0.719	164	1224	89	1711	1737	-0.245	783	928	823	914	161354	164084	5.336	7.903	0	0	0
1	20	9	""	"mupar1"	9870	10560	150	997	1023	331	32	179	179	220	262	119	98	83	0	926	956	346	36	92	92	116	100	86	100	98	0	0.981	0.977	1.009	0.983	1.627	1.252	0.600	166	1226	94	1652	1708	-0.028	818	834	844	864	169873	158746	3.065	8.400	0	0	0
1	1	10	""	"sp6"	2270	10970	140	4231	3925	1962	49	141	141	167	123	73	100	100	0	3683	3480	2007	57	77	77	91	62	68	100	100	0	1.134	1.112	1.129	1.201	1.594	1.072	0.921	151	1113	92	7696	7187	0.181	4090	3606	3784	3403	592687	525531	30.553	54.661	0	0	0
1	2	10	""	"sp6"	2670	10970	140	3501	3819	1913	50	129	129	164	137	83	100	100	0	3358	3593	1922	53	74	74	92	72	78	100	100	0	1.027	1.049	1.050	1.078	1.449	1.032	0.923	162	1102	96	6656	7209	0.038	3372	3284	3690	3519	618612	582136	26.679	48.625	0	0	0
1	3	10	""	"sp6"	3070	10970	140	3597	3661	2108	57	146	146	182	155	85	100	100	0	3110	3169	1982	62	81	81	102	87	85	100	100	0	1.139	1.138	1.149	1.185	1.503	1.115	0.916	160	1108	93	6480	6603	0.188	3451	3029	3515	3088	585811	507040	22.445	35.253	0	0	0
1	4	10	""	"sp6"	3470	10970	140	3350	3883	2302	59	146	146	187	153	81	100	100	0	2984	3334	1957	58	81	81	103	84	81	100	100	0	1.104	1.149	1.173	1.173	1.534	1.161	0.926	166	1098	94	6107	6990	0.143	3204	2903	3737	3253	644627	553434	24.157	38.464	0	0	0
1	5	10	""	"wdr12"	3870	10960	130	738	769	367	47	152	152	206	214	103	90	63	0	1466	1491	631	42	82	82	104	95	91	100	99	0	0.423	0.438	0.417	0.410	1.835	0.422	0.658	151	873	88	1970	2026	-1.241	586	1384	617	1409	116107	225106	2.631	14.600	0	0	0
1	6	10	""	"wdr12"	4270	10960	140	674	701	309	44	150	150	192	170	88	88	73	0	1254	1347	607	45	85	85	111	108	97	99	98	0	0.448	0.437	0.420	0.409	2.070	0.401	0.592	157	1101	86	1693	1813	-1.158	524	1169	551	1262	110134	211409	2.994	11.444	0	0	0
1	7	10	""	"wdr12"	4670	10970	130	687	711	300	42	134	134	186	211	113	89	63	0	1366	1331	519	38	79	79	109	145	133	100	100	0	0.430	0.461	0.439	0.435	1.741	0.464	0.585	144	884	92	1840	1829	-1.218	553	1287	577	1252	102332	191665	2.488	8.428	0	0	0
1	8	10	""	"wdr12"	5070	10960	130	839	854	306	35	166	166	217	200	92	97	81	0	1398	1510	478	31	91	91	119	120	100	100	100	0	0.515	0.485	0.475	0.463	1.661	0.460	0.684	153	871	90	1980	2107	-0.957	673	1307	688	1419	130725	231050	3.185	11.592	0	0	0
1	9	10	""	"phdla3"	5470	10960	140	7063	7008	2257	32	168	168	204	150	73	100	100	0	7519	7518	2322	30	88	88	107	73	68	100	100	0	0.928	0.921	0.931	0.911	1.218	0.923	0.964	163	1105	94	14326	14270	-0.108	6895	7431	6840	7430	1142349	1225427	45.360	101.521	0	0	0
1	10	10	""	"phdla3"	5870	10960	140	6229	6306	1966	31	172	172	206	133	64	100	100	0	6488	6614	2051	31	88	88	106	70	66	100	100	0	0.946	0.940	0.955	0.939	1.215	0.939	0.954	155	1113	95	12457	12660	-0.080	6057	6400	6134	6526	977424	1025094	45.865	92.971	0	0	0
1	11	10	""	"phdla3"	6270	10960	140	6052	6132	1976	32	154	154	197	186	94	100	100	0	6319	6368	2232	35	82	82	102	101	99	100	100	0	0.946	0.951	0.962	0.968	1.326	0.938	0.952	155	1109	93	12135	12264	-0.080	5898	6237	5978	6286	950428	986990	31.909	62.040	0	0	0
1	12	10	""	"phdla3"	6670	10960	140	5877	5960	1969	33	158	158	222	352	158	100	99	0	6258	6103	2183	35	88	88	122	220	180	100	98	0	0.927	0.965	0.959	0.994	1.464	0.951	0.939	155	1109	91	11889	11817	-0.109	5719	6170	5802	6015	923782	946040	16.301	27.186	0	0	0
1	13	10	""	"il7r"	7070	10950	130	637	700	360	51	161	161	213	187	87	91	66	0	338	370	175	47	91	91	115	105	91	81	65	0	1.927	1.932	1.876	1.999	2.553	2.941	0.340	138	888	93	723	818	0.946	476	247	539	279	96573	51046	2.604	2.429	0	0	0
1	14	10	""	"il7r"	7460	10960	140	593	639	296	46	161	161	211	189	89	89	60	0	299	342	180	52	87	87	111	101	90	83	52	0	2.038	1.875	1.903	1.954	3.067	3.512	0.203	139	1111	78	644	733	1.027	432	212	478	255	88858	47469	2.265	2.287	0	0	0
1	15	10	""	"il7r"	7870	10960	130	592	643	281	43	170	170	226	226	100	82	44	0	305	335	167	49	87	87	116	147	126	70	31	0	1.936	1.907	1.851	1.912	2.521	2.461	0.167	141	883	95	640	721	0.953	422	218	473	248	90685	47246	1.845	1.490	-100	0	1
1	16	10	""	"il7r"	8270	10960	150	546	583	243	41	147	147	174	122	70	91	79	0	318	331	167	50	83	83	99	68	68	87	71	0	1.698	1.758	1.801	1.878	3.494	2.431	0.317	158	1234	93	634	684	0.764	399	235	436	248	92163	52266	3.352	3.412	0	0	0
1	17	10	""	"buffer"	8660	10950	150	160	207	361	174	151	151	181	121	66	12	5	0	83	136	325	238	86	86	101	63	62	14	5	0	-3.000	1.120	2.045	1.989	3.551	1.282	0.435	156	1272	100	6	106	Error	9	-3	56	50	32357	21143	0.215	0.556	-100	0	1
1	18	10	""	"buffer"	8990	10930	70	200	240	144	60	184	184	228	180	78	18	3	0	81	113	84	74	99	99	120	119	99	12	3	0	-0.889	4.000	1.487	1.055	4.139	1.628	0.185	32	236	100	-2	70	Error	16	-18	56	14	7680	3607	0.067	-0.059	-100	0	1
1	19	10	""	"buffer"	9460	10950	150	147	190	134	70	167	167	198	136	68	14	7	0	88	105	91	86	89	89	110	86	78	4	3	0	20.000	1.438	2.721	2.895	3.916	5.987	0.034	156	1272	100	-21	39	4.322	-20	-1	23	16	29624	16430	-0.059	-0.058	-100	0	1
1	20	10	""	"buffer"	9860	10890	70	631	703	243	34	189	189	225	181	80	100	75	0	110	127	74	58	94	94	112	73	65	25	12	0	27.625	15.576	7.286	9.169	5.764	5.992	0.087	8	248	49	458	547	4.788	442	16	514	33	5625	1015	2.641	0.205	-100	0	1
1	1	11	""	"sp3"	2270	11370	140	4386	4401	1021	23	138	138	165	124	75	100	100	0	1283	1340	381	28	76	76	93	66	70	100	100	0	3.519	3.373	3.390	3.436	1.295	3.430	0.914	159	1109	93	5455	5527	1.815	4248	1207	4263	1264	699749	213138	34.161	18.894	0	0	0
1	2	11	""	"sp3"	2670	11370	150	3219	3184	1240	38	129	129	166	232	139	100	100	0	922	983	459	46	75	75	94	141	150	96	93	0	3.648	3.365	3.373	3.693	1.785	3.405	0.867	175	1217	94	3937	3963	1.867	3090	847	3055	908	557238	172007	13.009	6.305	0	0	0
1	3	11	""	"sp3"	3070	11360	150	3766	3442	1773	51	151	151	185	126	68	100	98	0	1093	1047	587	56	82	82	97	66	68	98	93	0	3.576	3.410	3.529	3.647	1.559	3.445	0.888	179	1209	88	4626	4256	1.838	3615	1011	3291	965	616177	187475	25.849	14.394	0	0	0
1	4	11	""	"sp3"	3470	11370	140	4247	4176	1043	24	156	156	192	156	81	100	100	0	1309	1314	724	55	85	85	111	99	89	100	99	0	3.342	3.271	3.505	3.541	1.456	3.194	0.730	162	1102	93	5315	5249	1.741	4091	1224	4020	1229	676519	212871	25.538	12.152	0	0	0
1	5	11	""	"rrm2"	3880	11360	160	321	362	246	67	158	158	207	190	91	42	11	0	816	817	272	33	86	86	118	131	111	97	94	0	0.223	0.279	0.257	0.231	3.376	0.382	0.089	169	1510	87	893	935	-2.165	163	730	204	731	61096	138051	0.816	5.336	-100	0	1
1	6	11	""	"rrm2"	4270	11360	170	349	400	266	66	162	162	220	236	107	37	11	0	833	849	340	40	87	87	123	154	125	97	94	0	0.251	0.312	0.263	0.267	2.900	0.524	0.186	175	1643	78	933	1000	-1.994	187	746	238	762	69914	148617	0.763	4.714	-100	0	1
1	7	11	""	"rrm2"	4680	11370	160	285	322	168	52	139	139	168	128	76	56	24	0	727	739	284	38	77	77	93	72	77	100	98	0	0.225	0.276	0.249	0.221	3.049	0.259	0.140	182	1501	96	796	845	-2.152	146	650	183	662	58621	134476	1.203	8.972	0	0	0
1	8	11	""	"rrm2"	5070	11360	150	331	371	242	65	171	171	220	233	105	31	7	0	837	852	315	36	87	87	112	116	103	98	97	0	0.213	0.261	0.217	0.212	2.802	0.257	0.129	171	1215	91	910	965	-2.231	160	750	200	765	63373	145658	0.648	6.379	0	0	0
1	9	11	""	"myd116"	5470	11360	140	763	789	256	32	171	171	215	191	88	98	83	0	976	1022	328	32	88	88	114	93	81	100	100	0	0.667	0.662	0.662	0.636	1.764	0.648	0.625	153	1115	88	1480	1552	-0.584	592	888	618	934	120664	156390	3.005	9.763	0	0	0
1	10	11	""	"myd116"	5870	11360	140	721	786	384	48	181	181	226	216	95	93	65	0	1031	1030	291	28	95	95	116	107	92	100	100	0	0.577	0.647	0.583	0.580	1.854	0.728	0.497	160	1104	90	1476	1540	-0.793	540	936	605	935	125793	164823	2.593	8.542	0	0	0
1	11	11	""	"myd116"	6270	11370	140	713	762	289	37	155	155	192	168	87	97	85	0	902	907	266	29	88	88	104	68	65	99	99	0	0.686	0.741	0.685	0.710	1.794	0.831	0.528	167	1097	95	1372	1426	-0.544	558	814	607	819	127226	151397	3.393	11.809	0	0	0
1	12	11	""	"myd116"	6680	11370	160	739	791	331	41	171	171	225	237	105	94	66	0	911	928	354	38	91	91	112	89	79	97	95	0	0.693	0.741	0.684	0.750	2.264	0.901	0.420	165	1514	82	1388	1457	-0.529	568	820	620	837	130449	153118	2.388	9.169	0	0	0
1	13	11	""	"selenbp1"	7070	11360	140	791	833	368	44	164	164	243	487	200	66	15	0	282	336	277	82	85	85	125	278	222	27	6	0	3.183	2.665	3.086	3.064	2.121	5.804	0.303	160	1100	78	824	920	1.670	627	197	669	251	133311	53693	1.211	0.759	-100	0	1
1	14	11	""	"selenbp1"	7470	11360	150	777	802	263	32	163	163	205	164	80	98	87	0	253	281	127	45	86	86	107	88	82	84	47	0	3.677	3.277	3.600	3.669	2.103	3.686	0.403	166	1226	90	781	834	1.879	614	167	639	195	133074	46663	3.640	1.977	-100	0	1
1	15	11	""	"selenbp1"	7870	11360	140	826	880	319	36	166	166	198	149	75	99	95	0	260	286	144	50	86	86	105	106	100	72	34	0	3.793	3.570	4.223	4.193	2.396	4.198	0.369	172	1086	93	834	914	1.923	660	174	714	200	151379	49110	4.577	1.708	0	0	0
1	16	11	""	"selenbp1"	8270	11360	150	801	830	283	34	156	156	190	147	77	99	92	0	236	277	139	50	83	83	121	574	474	1	0	0	4.216	3.474	3.859	4.079	2.253	0.067	0.014	179	1206	94	798	868	2.076	645	153	674	194	148533	49583	4.354	0.272	-100	0	1
1	17	11	""	"sp5"	8670	11360	140	3106	3368	2125	63	174	174	208	147	70	100	100	0	2504	2486	1319	53	90	90	110	84	76	100	99	0	1.215	1.333	1.296	1.346	1.611	1.519	0.692	159	1105	94	5346	5590	0.281	2932	2414	3194	2396	535458	395197	21.497	28.286	0	0	0
1	18	11	""	"sp5"	9070	11360	140	3428	3505	961	27	173	173	207	145	70	100	100	0	2724	2770	876	31	92	92	112	86	76	100	100	0	1.237	1.244	1.278	1.269	1.391	1.239	0.900	149	1119	92	5887	6010	0.307	3255	2632	3332	2678	522214	412795	22.745	30.907	0	0	0
1	19	11	""	"sp5"	9470	11350	130	2985	3043	1661	54	179	179	211	130	61	100	100	0	2393	2310	1327	57	94	94	116	86	74	100	100	0	1.221	1.292	1.311	1.331	1.510	1.295	0.885	155	869	94	5105	5080	0.288	2806	2299	2864	2216	471712	358074	21.785	25.512	0	0	0
1	20	11	""	"sp5"	9870	11350	130	3634	3573	947	26	183	183	224	198	88	100	100	0	2832	2725	852	31	97	97	127	246	193	99	99	0	1.262	1.290	1.283	1.315	1.369	1.278	0.914	147	881	91	6186	6018	0.336	3451	2735	3390	2628	525207	400624	16.914	10.561	0	0	0
2	1	1	""	"sp4"	11260	7340	130	708	773	335	43	161	161	212	316	149	83	40	0	1366	1334	612	45	93	93	119	99	83	99	96	0	0.430	0.493	0.489	0.488	1.935	0.592	0.284	154	870	93	1820	1853	-1.218	547	1273	612	1241	119042	205434	1.775	12.273	0	0	0
2	2	1	""	"sp4"	11660	7340	130	643	668	284	42	158	158	196	152	77	90	75	0	1287	1283	501	39	89	89	115	169	146	98	95	0	0.405	0.427	0.416	0.385	2.153	0.427	0.655	145	879	82	1683	1704	-1.304	485	1198	510	1194	96829	186048	3.105	6.911	0	0	0
2	3	1	""	"sp4"	12070	7340	130	818	832	333	40	172	172	211	141	66	95	86	0	1420	1374	515	37	96	96	119	89	74	99	99	0	0.488	0.516	0.493	0.500	1.847	0.501	0.688	149	869	74	1970	1938	-1.035	646	1324	660	1278	123902	204655	4.404	14.101	0	0	0
2	4	1	""	"sp4"	12460	7350	150	634	667	334	50	184	184	225	193	85	76	55	0	1142	1182	593	50	93	93	118	113	95	97	97	0	0.429	0.444	0.436	0.385	2.843	0.461	0.555	168	1223	90	1499	1572	-1.221	450	1049	483	1089	111997	198538	2.290	9.416	0	0	0
2	5	1	""	"cd37"	12860	7340	160	462	485	212	43	189	189	228	158	69	72	42	0	265	289	167	57	97	97	122	89	72	71	44	0	1.625	1.542	1.843	1.566	3.355	3.142	0.144	149	1498	10	441	488	0.700	273	168	296	192	72284	43005	1.627	1.876	-100	0	1
2	6	1	""	"cd37"	13260	7350	130	423	445	206	46	147	147	179	135	75	80	50	0	292	343	441	128	85	85	107	154	143	65	21	0	1.333	1.155	1.173	1.249	2.647	0.573	0.242	114	902	78	483	556	0.415	276	207	298	258	50685	39048	1.970	1.532	-100	0	1
2	7	1	""	"cd37"	13660	7340	150	470	514	285	55	177	177	218	182	83	71	40	0	270	313	176	56	92	92	119	188	157	46	16	0	1.646	1.525	1.488	1.640	3.170	2.294	0.277	149	1241	92	471	558	0.719	293	178	337	221	76586	46676	1.626	1.032	-100	0	1
2	8	1	""	"cd37"	14070	7350	150	446	482	209	43	151	151	180	120	66	87	62	0	315	349	157	44	83	83	101	81	80	91	68	0	1.272	1.244	1.163	1.287	2.373	2.076	0.218	99	1254	56	527	597	0.347	295	232	331	266	47721	34546	2.517	3.062	0	0	0
2	9	1	""	"hif1a"	14460	7340	160	469	494	209	42	110	110	127	112	88	93	76	0	514	579	301	51	70	70	76	38	50	99	96	0	0.809	0.754	0.803	0.764	2.800	0.667	0.430	183	1501	93	803	893	-0.306	359	444	384	509	90454	105875	3.277	13.237	0	0	0
2	10	1	""	"hif1a"	14860	7360	140	468	490	216	44	102	102	110	54	49	97	91	0	646	680	289	42	67	67	72	38	52	98	98	0	0.632	0.633	0.592	0.623	2.478	0.585	0.519	160	1100	94	945	1001	-0.662	366	579	388	613	78392	108739	7.037	16.000	0	0	0
2	11	1	""	"hif1a"	15260	7340	140	455	517	260	50	107	107	150	385	256	43	9	0	579	641	285	44	70	70	166	1175	707	3	0	0	0.684	0.718	0.712	0.675	2.923	0.357	0.772	160	1104	88	857	981	-0.548	348	509	410	571	82758	102606	0.953	0.404	-100	0	1
2	12	1	""	"hif1a"	15660	7340	150	522	560	291	51	120	120	168	219	130	74	41	0	566	611	320	52	75	75	90	67	74	96	94	0	0.819	0.821	0.803	0.796	2.707	1.017	0.357	175	1213	90	893	976	-0.288	402	491	440	536	97942	106864	1.790	7.776	-100	0	1
2	13	1	""	"cd47"	16050	7330	180	1223	1278	594	46	121	121	164	173	105	97	93	0	858	887	488	55	74	74	88	60	68	94	90	0	1.406	1.423	1.443	1.620	2.209	1.440	0.712	233	1895	74	1886	1970	0.492	1102	784	1157	813	297684	206768	6.439	13.317	0	0	0
2	14	1	""	"cd47"	16440	7350	210	1285	1286	542	42	120	120	155	154	99	98	95	0	960	920	491	53	71	71	84	59	70	95	93	0	1.310	1.373	1.329	1.640	2.504	1.429	0.662	243	2505	35	2054	2015	0.390	1165	889	1166	849	312602	223525	7.344	14.169	0	0	0
2	15	1	""	"cd47"	16860	7340	150	1231	1302	479	36	122	122	149	116	77	100	99	0	954	1032	491	47	74	74	86	59	68	98	98	0	1.260	1.232	1.310	1.307	1.704	1.194	0.791	199	1189	91	1989	2138	0.333	1109	880	1180	958	259152	205380	9.940	16.034	0	0	0
2	16	1	""	"cd47"	17260	7340	160	1138	1187	476	40	120	120	145	111	76	100	99	0	935	1000	475	47	72	72	84	54	64	100	99	0	1.180	1.150	1.146	1.197	1.656	1.134	0.776	210	1467	91	1881	1995	0.239	1018	863	1067	928	249298	209986	9.387	16.963	0	0	0
2	17	1	""	"sp7"	17660	7330	150	671	696	328	47	133	133	169	150	88	90	78	0	1000	951	514	54	77	77	90	68	75	94	90	0	0.583	0.644	0.604	0.713	2.602	0.611	0.534	164	1211	54	1461	1437	-0.778	538	923	563	874	114065	155901	3.513	12.662	0	0	0
2	18	1	""	"sp7"	18070	7340	130	764	766	295	38	131	131	164	154	93	92	88	0	1225	1199	460	38	74	74	89	70	78	100	100	0	0.550	0.564	0.539	0.532	1.785	0.544	0.738	139	883	87	1784	1760	-0.862	633	1151	635	1125	106539	166675	3.909	15.857	0	0	0
2	19	1	""	"sp7"	18460	7340	140	617	689	319	46	140	140	196	221	112	89	54	0	965	989	497	50	75	75	92	66	71	97	96	0	0.536	0.601	0.599	0.627	2.094	0.586	0.613	146	1118	89	1367	1463	-0.900	477	890	549	914	100558	144352	2.231	13.591	0	0	0
2	20	1	""	"sp7"	18860	7330	150	579	641	351	54	158	158	275	557	202	37	5	0	837	937	514	54	82	82	116	122	105	96	92	0	0.558	0.565	0.529	0.509	2.580	0.674	0.417	165	1225	89	1176	1338	-0.842	421	755	483	855	105816	154682	0.657	6.730	-100	0	1
2	1	2	""	"ara"	11250	7740	150	193	226	171	75	180	180	218	163	74	10	3	0	106	136	119	87	93	93	122	203	166	4	1	0	1.000	1.070	1.935	2.063	4.929	2.188	0.200	156	1272	100	26	89	0.000	13	13	46	43	35224	21276	0.049	0.069	-100	0	1
2	2	2	""	"ara"	11650	7740	150	157	181	105	58	162	162	200	167	83	9	2	0	91	116	95	81	87	87	109	94	86	11	6	0	-1.250	0.655	1.913	1.758	4.663	3.111	0.616	156	1272	100	-1	48	Error	-5	4	19	29	28282	18143	-0.114	0.074	-100	0	1
2	3	2	""	"ara"	12050	7740	150	186	220	148	67	178	178	222	193	86	10	1	0	105	129	81	62	93	93	121	122	100	10	3	0	0.667	1.167	2.175	1.972	3.957	4.389	0.167	156	1272	100	20	78	-0.584	8	12	42	36	34286	20188	-0.010	0.066	-100	0	1
2	4	2	""	"ara"	12450	7740	150	190	232	163	70	194	194	235	179	76	10	4	0	100	131	99	75	96	96	128	313	244	3	0	0	-1.000	1.086	2.277	2.149	4.260	4.059	0.103	156	1272	100	0	73	Error	-4	4	38	35	36255	20439	-0.017	0.010	-100	0	1
2	5	2	""	"hmga1"	12860	7740	150	10144	10012	3344	33	191	191	231	156	67	100	100	0	9295	8965	3244	36	98	98	119	78	65	100	100	0	1.082	1.108	1.115	1.133	1.344	1.097	0.957	177	1215	87	19150	18688	0.114	9953	9197	9821	8867	1772109	1586879	62.699	113.410	0	0	0
2	6	2	""	"hmga1"	13260	7740	150	11196	10505	3658	34	162	162	200	153	76	100	100	0	9899	9617	3458	35	92	92	111	77	69	100	100	0	1.125	1.086	1.104	1.090	1.254	1.081	0.966	171	1221	86	20841	19868	0.170	11034	9807	10343	9525	1796410	1644575	67.353	123.455	0	0	0
2	7	2	""	"hmga1"	13660	7740	150	10128	9697	3224	33	162	162	201	142	70	100	100	0	9259	8831	3291	37	90	90	111	77	69	100	100	0	1.087	1.091	1.117	1.132	1.441	1.072	0.956	180	1212	88	19135	18276	0.120	9966	9169	9535	8741	1745455	1589660	66.873	113.247	0	0	0
2	8	2	""	"hmga1"	14070	7740	160	10276	10144	3622	35	139	139	164	107	65	100	100	0	9626	9152	3506	38	80	80	95	68	71	100	100	0	1.062	1.103	1.097	1.140	1.426	1.092	0.966	194	1490	96	19683	19077	0.087	10137	9546	10005	9072	1968029	1775438	93.271	133.191	0	0	0
2	9	2	""	"cdkn1a"	14470	7740	170	3419	3341	1662	49	116	116	135	127	94	100	100	0	1377	1486	878	59	70	70	88	349	396	89	74	0	2.527	2.278	2.395	2.471	1.512	2.216	0.918	230	1590	95	4610	4641	1.337	3303	1307	3225	1416	768540	341818	25.244	4.006	0	0	0
2	10	2	""	"cdkn1a"	14860	7740	160	3266	3262	1459	44	102	102	111	60	54	100	100	0	1451	1520	817	53	65	65	70	37	52	100	100	0	2.283	2.172	2.310	2.328	1.454	2.123	0.910	211	1469	95	4550	4615	1.191	3164	1386	3160	1455	688266	320762	52.517	39.189	0	0	0
2	11	2	""	"cdkn1a"	15260	7740	140	3886	3836	1132	29	108	108	125	84	67	100	100	0	1723	1747	646	36	71	71	77	38	49	99	99	0	2.287	2.224	2.235	2.273	1.413	2.231	0.881	176	1088	93	5430	5404	1.193	3778	1652	3728	1676	675132	307477	44.179	43.947	0	0	0
2	12	2	""	"cdkn1a"	15660	7730	150	3681	3504	1396	39	155	155	281	337	119	94	93	0	1610	1579	674	42	85	85	121	117	96	94	94	0	2.312	2.242	2.254	2.291	1.562	2.314	0.872	156	1272	100	5051	4843	1.209	3526	1525	3349	1494	546588	246307	9.564	12.462	0	0	0
2	13	2	""	"hmga2"	16060	7740	150	741	947	572	60	122	122	157	145	92	98	91	0	897	1055	650	61	76	76	89	57	64	98	97	0	0.754	0.843	0.822	0.851	1.989	0.850	0.741	171	1217	92	1440	1804	-0.407	619	821	825	979	161958	180461	5.448	16.947	0	0	0
2	14	2	""	"hmga2"	16440	7730	210	1414	1467	743	50	128	128	182	211	115	96	89	0	1441	1419	871	61	75	75	92	85	92	92	86	0	0.941	0.996	1.020	1.216	2.340	0.977	0.756	206	2539	44	2652	2683	-0.088	1286	1366	1339	1344	302172	292232	6.090	15.612	0	0	0
2	15	2	""	"hmga2"	16860	7740	150	1575	1678	626	37	117	117	152	265	174	100	98	0	1900	1834	707	38	74	74	94	152	161	100	100	0	0.798	0.887	0.890	0.892	1.455	0.864	0.845	179	1213	91	3284	3321	-0.326	1458	1826	1561	1760	300284	328340	5.758	11.447	0	0	0
2	16	2	""	"hmga2"	17260	7740	150	1554	1546	689	44	119	119	146	159	108	99	98	0	1655	1833	1524	83	71	71	81	53	65	99	99	0	0.906	0.810	0.839	0.893	1.659	0.615	0.718	187	1191	87	3019	3189	-0.142	1435	1584	1427	1762	289179	342783	8.805	33.057	0	0	0
2	17	2	""	"sp2"	17660	7730	140	2320	2388	1175	49	129	129	171	145	84	100	99	0	960	1065	628	58	74	74	88	59	67	99	98	0	2.473	2.280	2.396	2.449	1.471	2.229	0.882	159	1105	86	3077	3250	1.306	2191	886	2259	991	379753	169332	15.290	16.559	0	0	0
2	18	2	""	"sp2"	18060	7730	140	2366	2428	1154	47	130	130	187	544	290	96	81	0	1019	1099	675	61	75	75	93	137	147	95	87	0	2.369	2.244	2.336	2.444	1.648	2.217	0.785	166	1097	84	3180	3322	1.244	2236	944	2298	1024	403032	182457	4.119	7.343	0	0	0
2	19	2	""	"sp2"	18460	7740	150	2134	2293	1216	53	141	141	188	182	96	100	99	0	887	988	653	66	77	77	99	91	91	96	91	0	2.460	2.362	2.439	2.668	1.739	2.270	0.864	161	1231	91	2803	3063	1.299	1993	810	2152	911	369099	159103	11.566	9.769	0	0	0
2	20	2	""	"sp2"	18860	7730	150	1865	2229	1246	55	148	148	198	179	90	99	98	0	840	948	632	66	78	78	99	83	83	97	89	0	2.253	2.392	2.471	2.714	1.702	2.320	0.873	177	1211	90	2479	2951	1.172	1717	762	2081	870	394611	167786	11.346	10.229	0	0	0
2	1	3	""	"cenpb"	11260	8140	150	2658	2643	735	27	157	157	188	149	79	100	99	0	3132	3101	999	32	86	86	106	70	66	100	100	0	0.821	0.825	0.832	0.827	1.398	0.805	0.904	180	1210	92	5547	5501	-0.285	2501	3046	2486	3015	475724	558208	16.477	42.786	0	0	0
2	2	3	""	"cenpb"	11660	8140	150	2577	2589	796	30	162	162	207	172	83	100	98	0	3122	3066	930	30	88	88	116	337	290	99	98	0	0.796	0.815	0.811	0.821	1.562	0.769	0.811	183	1209	87	5449	5405	-0.329	2415	3034	2427	2978	473737	561037	13.849	8.754	0	0	0
2	3	3	""	"cenpb"	12060	8140	150	2613	2569	809	31	172	172	211	139	65	100	100	0	3017	3059	1029	33	93	93	116	98	84	100	100	0	0.835	0.808	0.787	0.809	1.409	0.788	0.894	183	1209	88	5365	5363	-0.260	2441	2924	2397	2966	470180	559802	16.964	30.031	0	0	0
2	4	3	""	"cenpb"	12460	8140	140	2754	2837	929	32	194	194	235	165	70	100	100	0	3316	3287	1105	33	97	97	136	175	128	100	100	0	0.795	0.829	0.829	0.830	1.335	0.815	0.906	172	1092	89	5779	5833	-0.331	2560	3219	2643	3190	487878	565379	15.770	18.006	0	0	0
2	5	3	""	"hmgn1"	12860	8140	150	2211	2208	659	29	188	188	226	154	68	100	100	0	3309	3307	1033	31	97	97	131	206	157	100	99	0	0.630	0.629	0.651	0.629	1.380	0.615	0.898	186	1206	86	5235	5230	-0.667	2023	3212	2020	3210	410598	615147	12.870	15.417	0	0	0
2	6	3	""	"hmgn1"	13260	8140	150	2073	2111	631	29	188	188	231	154	66	100	100	0	3088	3090	1040	33	98	98	120	81	67	100	100	0	0.630	0.643	0.632	0.650	1.421	0.617	0.878	180	1208	87	4875	4915	-0.667	1885	2990	1923	2992	380004	556141	12.208	36.667	0	0	0
2	7	3	""	"hmgn1"	13660	8140	160	1984	2055	760	36	163	163	198	166	83	100	100	0	3031	3072	950	30	89	89	108	75	69	100	100	0	0.619	0.634	0.621	0.615	1.354	0.637	0.854	191	1493	90	4763	4875	-0.692	1821	2942	1892	2983	392600	586788	11.187	39.520	0	0	0
2	8	3	""	"hmgn1"	14060	8140	150	2030	2089	735	35	125	125	154	126	81	100	100	0	3111	3050	1124	36	75	75	89	60	67	100	100	0	0.627	0.660	0.677	0.671	1.505	0.637	0.882	183	1205	93	4941	4939	-0.673	1905	3036	1964	2975	382336	558205	15.357	49.350	0	0	0
2	9	3	""	"chi3l3"	14400	8160	110	240	268	145	54	116	116	140	107	76	54	28	0	177	215	127	59	73	73	83	50	60	77	57	0	1.192	1.070	1.307	1.364	5.340	2.716	0.168	35	610	70	228	294	0.253	124	104	152	142	9367	7533	1.196	2.640	-100	0	1
2	10	3	""	"chi3l3"	14830	8140	60	176	188	83	44	108	108	120	61	50	50	25	0	206	185	83	44	77	77	86	46	53	75	62	0	0.527	0.741	0.495	0.587	6.977	2.458	0.134	8	192	79	197	188	-0.924	68	129	80	108	1507	1481	1.115	2.152	-100	0	1
2	11	3	""	"chi3l3"	15250	8130	150	120	132	61	46	112	112	173	269	155	0	0	0	83	98	55	56	72	72	90	103	114	7	3	0	0.727	0.769	1.352	1.569	4.442	3.230	0.569	156	1272	100	19	46	-0.460	8	11	20	26	20666	15255	-0.152	0.078	-100	0	1
2	12	3	""	"chi3l3"	15750	8130	150	618	822	670	81	115	115	154	171	111	82	62	0	163	251	307	122	76	76	90	68	75	59	39	0	5.782	4.040	4.313	4.232	2.899	4.634	0.353	99	1177	0	590	882	2.532	503	87	707	175	81410	24831	3.906	2.368	-100	0	1
2	13	3	""	"hmgp"	16030	8150	220	4929	4557	2515	55	116	116	155	177	114	99	98	0	4172	3970	2731	68	74	74	86	62	72	94	90	0	1.174	1.140	1.168	1.744	2.785	1.065	0.907	231	2737	0	8911	8337	0.231	4813	4098	4441	3896	1052667	917178	24.870	62.645	0	0	0
2	14	3	""	"hmgp"	16460	8140	140	5326	5456	1614	29	112	112	160	217	135	100	100	0	4680	4702	1532	32	73	73	86	76	88	100	100	0	1.132	1.154	1.147	1.169	1.351	1.144	0.939	164	1104	95	9821	9973	0.179	5214	4607	5344	4629	894854	771136	24.406	60.737	0	0	0
2	15	3	""	"hmgp"	16860	8140	150	5455	5274	2078	39	130	130	215	617	286	98	94	0	4763	4599	2077	45	78	78	163	1437	881	90	79	0	1.137	1.138	1.130	1.288	1.955	1.109	0.940	170	1222	94	10010	9665	0.185	5325	4685	5144	4521	896571	781886	8.199	3.087	0	0	0
2	16	3	""	"hmgp"	17260	8140	140	5419	5457	1792	32	116	116	132	85	64	100	100	0	4944	4869	1492	30	71	71	80	55	68	100	100	0	1.088	1.113	1.096	1.111	1.286	1.124	0.949	173	1091	91	10176	10139	0.122	5303	4873	5341	4798	944079	842376	62.647	87.073	0	0	0
2	17	3	""	"chop10"	17660	8140	150	8932	8899	1989	22	118	118	136	105	77	100	100	0	5064	5002	1304	26	71	71	80	45	56	100	100	0	1.765	1.781	1.802	1.803	1.223	1.774	0.965	182	1210	93	13807	13712	0.820	8814	4993	8781	4931	1619602	910424	83.457	109.378	0	0	0
2	18	3	""	"chop10"	18060	8140	150	9111	8964	2354	26	122	122	154	154	100	100	100	0	4974	4919	1518	30	74	74	88	78	88	100	100	0	1.834	1.825	1.854	1.853	1.230	1.809	0.961	181	1211	94	13889	13687	0.875	8989	4900	8842	4845	1622453	890345	57.208	61.936	0	0	0
2	19	3	""	"chop10"	18460	8140	150	8919	8550	2485	29	160	160	225	232	103	100	100	0	4761	4647	1561	33	80	80	106	97	91	99	99	0	1.871	1.837	1.849	1.930	1.560	1.822	0.956	184	1208	93	13440	12957	0.904	8759	4681	8390	4567	1573218	855121	35.884	46.814	0	0	0
2	20	3	""	"chop10"	18860	8130	150	9193	8852	2387	26	156	156	220	219	99	100	100	0	5011	4948	1599	32	80	80	110	158	143	100	99	0	1.833	1.786	1.802	1.844	1.391	1.768	0.955	175	1217	94	13968	13564	0.874	9037	4931	8696	4868	1549103	865968	39.416	30.620	0	0	0
2	1	4	""	"hmox1"	11260	8550	140	5181	5267	2185	41	150	150	195	285	146	100	100	0	3445	3333	1736	52	84	84	113	175	154	99	99	0	1.497	1.575	1.627	1.704	1.378	1.508	0.940	167	1097	92	8392	8366	0.582	5031	3361	5117	3249	879522	556562	17.796	18.400	0	0	0
2	2	4	""	"hmox1"	11660	8540	140	5820	5304	2314	43	191	191	228	160	70	100	100	0	3458	3295	1677	50	92	92	117	99	84	100	98	0	1.672	1.596	1.655	1.713	1.395	1.559	0.936	164	1104	89	8995	8316	0.742	5629	3366	5113	3203	869796	540388	31.725	32.101	0	0	0
2	3	4	""	"hmox1"	12060	8550	140	5096	5234	2157	41	176	176	211	143	67	100	100	0	3096	3214	1651	51	93	93	116	91	78	100	100	0	1.638	1.621	1.658	1.724	1.361	1.559	0.936	156	1112	92	7923	8179	0.712	4920	3003	5058	3121	816577	501457	35.126	34.044	0	0	0
2	4	4	""	"hmox1"	12460	8540	140	5873	5687	1481	26	195	195	240	164	68	100	100	0	3439	3403	955	28	97	97	121	89	73	100	100	0	1.699	1.661	1.690	1.669	1.271	1.674	0.939	164	1100	88	9020	8798	0.765	5678	3342	5492	3306	932612	558027	33.213	36.876	0	0	0
2	5	4	""	"ckm"	12860	8540	150	775	835	372	44	197	197	239	206	86	90	69	0	677	734	341	46	98	98	128	126	98	94	88	0	0.998	1.003	0.977	1.004	2.091	1.136	0.566	176	1212	89	1157	1274	-0.003	578	579	638	636	146902	129195	2.893	4.810	0	0	0
2	6	4	""	"ckm"	13260	8540	150	761	780	292	37	201	201	247	179	72	91	76	0	655	711	330	46	99	99	129	167	129	91	80	0	1.007	0.946	0.949	0.955	2.149	1.000	0.563	178	1214	85	1116	1191	0.010	560	556	579	612	138795	126560	2.978	3.485	0	0	0
2	7	4	""	"ckm"	13660	8540	150	719	720	286	39	154	154	188	138	73	98	80	0	715	740	353	47	84	84	99	74	74	97	95	0	0.895	0.863	0.880	0.878	1.926	0.839	0.600	181	1207	93	1196	1222	-0.160	565	631	566	656	130365	133946	3.855	8.662	0	0	0
2	8	4	""	"ckm"	14060	8540	170	684	711	271	38	112	112	127	77	60	97	96	0	630	669	280	41	72	72	79	43	54	99	97	0	1.025	1.003	1.026	1.020	2.216	1.011	0.688	198	1624	89	1130	1196	0.036	572	558	599	597	140764	132476	7.584	13.721	0	0	0
2	9	4	""	"hspa4"	14470	8550	140	3472	3583	1056	29	107	107	120	73	60	100	100	0	5168	5035	1558	30	68	68	75	46	61	100	100	0	0.660	0.700	0.696	0.706	1.336	0.687	0.932	175	1085	88	8465	8443	-0.599	3365	5100	3476	4967	627107	881063	47.438	107.826	0	0	0
2	10	4	""	"hspa4"	14860	8550	140	3427	3378	1026	30	104	104	116	133	114	100	100	0	4958	4839	1471	30	68	68	72	46	63	100	100	0	0.680	0.686	0.679	0.685	1.364	0.679	0.927	159	1105	90	8213	8045	-0.556	3323	4890	3274	4771	537102	769443	24.526	103.630	0	0	0
2	11	4	""	"hspa4"	15260	8540	150	3197	3232	1048	32	115	115	179	400	223	100	99	0	4578	4662	1466	31	72	72	166	796	479	98	97	0	0.684	0.679	0.677	0.679	1.385	0.627	0.872	168	1224	87	7588	7707	-0.548	3082	4506	3117	4590	542950	783266	7.633	5.648	0	0	0
2	12	4	""	"hspa4"	15670	8560	250	2406	2481	1683	67	113	113	142	143	100	95	92	0	3213	2964	2536	85	73	73	82	53	64	88	81	0	0.730	0.819	0.861	1.395	3.281	0.736	0.871	316	3356	0	5433	5259	-0.454	2293	3140	2368	2891	783958	936496	16.357	54.377	0	0	0
2	13	4	""	"clca1"	16060	8540	140	364	402	190	47	128	128	183	212	115	53	18	0	324	353	161	45	77	77	94	96	102	90	66	0	0.955	0.993	0.886	0.902	2.551	2.074	0.314	143	1125	90	483	550	-0.066	236	247	274	276	57496	50459	1.033	2.698	-100	0	1
2	14	4	""	"clca1"	16460	8540	140	438	552	424	76	125	125	159	139	87	85	60	0	340	372	193	51	73	73	86	73	84	92	77	0	1.172	1.428	1.312	1.322	3.184	2.452	0.352	155	1087	78	580	726	0.229	313	267	427	299	85503	57662	2.827	3.918	0	0	0
2	15	4	""	"clca1"	16860	8530	140	415	446	215	48	138	138	210	257	122	52	16	0	342	362	179	49	79	79	102	103	100	83	62	0	1.053	1.088	1.090	0.991	2.700	1.959	0.336	156	1107	81	540	591	0.075	277	263	308	283	69642	56481	0.918	2.524	-100	0	1
2	16	4	""	"clca1"	17250	8530	160	435	456	215	47	122	122	167	199	119	74	29	0	293	314	162	51	74	74	95	121	127	73	45	0	1.429	1.392	1.333	1.450	2.959	1.871	0.349	177	1490	61	532	574	0.515	313	219	334	240	80796	55532	1.452	1.810	-100	0	1
2	17	4	""	"hyp prot loc"	17660	8530	150	48814	48555	13375	27	114	114	133	129	96	100	100	10	28696	29110	9288	31	71	71	80	83	103	100	100	0	1.701	1.668	1.693	1.742	1.440	1.650	0.973	174	1218	91	77325	77480	0.766	48700	28625	48441	29039	8448607	5065064	375.364	349.759	0	0	0
2	18	4	""	"hyp prot loc"	18060	8540	150	49784	48450	14119	29	121	121	153	144	94	100	100	10	29202	29009	9656	33	74	74	88	59	67	100	100	0	1.705	1.670	1.676	1.723	1.294	1.650	0.980	183	1209	95	78791	77264	0.770	49663	29128	48329	28935	8866410	5308734	335.396	490.186	0	0	0
2	19	4	""	"hyp prot loc"	18460	8530	150	48746	48156	14243	29	136	136	190	211	111	100	100	14	27665	28630	9800	34	77	77	107	306	285	100	100	0	1.762	1.682	1.696	1.720	1.304	1.662	0.970	178	1214	94	76198	76573	0.817	48610	27588	48020	28553	8571817	5096086	227.327	93.212	0	0	0
2	20	4	""	"hyp prot loc"	18860	8540	140	51366	49433	13532	27	157	157	212	193	91	100	100	10	29916	29167	9901	33	82	82	109	110	100	100	100	0	1.716	1.694	1.689	1.814	1.570	1.659	0.976	170	1094	94	81043	78361	0.779	51209	29834	49276	29085	8403640	4958333	255.031	264.164	0	0	0
2	1	5	""	"col4a1"	11260	8950	150	502	521	208	39	160	160	198	160	80	82	52	0	344	395	208	52	86	86	109	99	90	88	65	0	1.326	1.168	1.201	1.210	2.310	1.285	0.382	170	1222	93	600	670	0.407	342	258	361	309	88495	67084	2.019	2.889	0	0	0
2	2	5	""	"col4a1"	11660	8950	150	485	520	244	46	171	171	208	167	80	78	44	0	341	360	173	48	90	90	117	107	91	84	59	0	1.251	1.293	1.298	1.349	2.368	1.743	0.300	165	1223	95	565	619	0.323	314	251	349	270	85789	59318	1.868	2.271	-100	0	1
2	3	5	""	"col4a1"	12060	8940	160	460	525	351	66	189	189	229	167	72	72	39	0	343	380	231	60	95	95	122	116	95	77	52	0	1.093	1.179	1.204	1.184	2.750	1.699	0.326	177	1501	91	519	621	0.128	271	248	336	285	92905	67232	1.772	2.224	-100	0	1
2	4	5	""	"col4a1"	12460	8950	150	444	501	230	45	198	198	248	292	117	43	10	0	329	354	170	48	93	93	126	207	164	57	19	0	1.042	1.161	1.197	1.177	2.392	1.336	0.723	166	1222	89	482	564	0.059	246	236	303	261	83191	58726	0.866	1.101	-100	0	1
2	5	5	""	"icsbp1"	12860	8940	140	2330	2309	722	31	201	201	241	168	69	100	100	0	2531	2442	723	29	99	99	131	147	112	100	100	0	0.875	0.900	0.857	0.898	1.404	0.902	0.869	174	1090	94	4561	4451	-0.193	2129	2432	2108	2343	401846	424843	12.310	15.721	0	0	0
2	6	5	""	"icsbp1"	13260	8940	150	2360	2294	567	24	197	197	243	207	85	100	100	0	2644	2516	802	31	96	96	134	198	147	100	100	0	0.849	0.867	0.851	0.891	1.398	0.837	0.882	176	1216	92	4711	4517	-0.236	2163	2548	2097	2420	403831	442873	9.908	12.030	0	0	0
2	7	5	""	"icsbp1"	13660	8940	150	2239	2185	680	31	143	143	170	109	64	100	100	0	2492	2413	811	33	77	77	92	59	64	100	100	0	0.868	0.874	0.880	0.887	1.382	0.863	0.899	184	1201	94	4511	4378	-0.204	2096	2415	2042	2336	401968	443997	18.486	39.339	0	0	0
2	8	5	""	"icsbp1"	14060	8940	150	2229	2174	670	30	117	117	134	94	70	100	100	0	2534	2425	782	32	69	69	76	41	53	100	100	0	0.857	0.873	0.873	0.875	1.351	0.863	0.903	178	1210	92	4577	4413	-0.223	2112	2465	2057	2356	387039	431705	21.702	57.293	0	0	0
2	9	5	""	"sp1"	14470	8940	140	3774	3256	1897	58	111	111	130	98	75	99	97	0	3634	3048	1817	59	69	69	78	51	65	99	99	0	1.027	1.056	1.059	1.077	1.546	1.051	0.957	148	1116	77	7228	6124	0.038	3663	3565	3145	2979	481843	451088	31.898	58.235	0	0	0
2	10	5	""	"sp1"	14860	8950	150	3637	3005	1978	65	124	124	219	356	162	79	71	0	3321	2763	1900	68	74	74	103	111	107	94	85	0	1.082	1.071	1.069	1.156	1.763	1.064	0.950	156	1235	78	6760	5570	0.114	3513	3247	2881	2689	468732	431016	7.826	23.964	0	0	0
2	11	5	""	"sp1"	15260	8940	120	3641	3533	1546	43	105	105	121	116	95	100	100	0	3554	3337	1544	46	67	67	77	68	88	100	100	0	1.014	1.048	1.063	1.104	1.382	1.037	0.964	132	776	84	7023	6698	0.020	3536	3487	3428	3270	466349	440455	29.414	47.941	0	0	0
2	12	5	""	"sp1"	15660	8940	140	3465	3027	1582	52	119	119	155	187	120	98	94	0	3325	2992	1600	53	72	72	84	62	73	100	99	0	1.029	0.996	0.974	0.994	1.345	0.992	0.953	154	1108	90	6599	5828	0.041	3346	3253	2908	2920	466194	460691	15.358	46.903	0	0	0
2	13	5	""	"col4a3"	16020	8900	240	299	402	440	109	126	126	174	201	115	42	14	0	179	212	136	64	76	76	93	97	104	51	25	0	1.680	2.029	1.738	1.826	4.707	3.628	0.323	240	3183	0	276	412	0.748	173	103	276	136	96440	50887	1.134	1.227	-100	0	1
2	14	5	""	"col4a3"	16480	8930	160	255	305	270	88	123	123	154	154	100	42	12	0	198	214	137	64	75	75	88	86	97	63	28	0	1.073	1.309	1.068	1.234	4.640	2.179	0.305	177	1466	42	255	321	0.102	132	123	182	139	53982	37814	0.981	1.465	-100	0	1
2	15	5	""	"col4a3"	16860	8940	130	202	230	120	52	117	117	131	78	59	53	29	0	177	213	135	63	73	73	80	43	53	79	60	0	0.817	0.807	0.878	0.905	3.855	1.097	0.124	143	868	88	189	253	-0.292	85	104	113	140	32897	30437	1.269	3.093	-100	0	1
2	16	5	""	"col4a3"	17260	8940	130	207	236	146	61	112	112	129	88	68	52	26	0	189	214	112	52	69	69	82	71	86	75	37	0	0.792	0.855	0.912	0.878	4.259	1.442	0.185	146	870	84	215	269	-0.336	95	120	124	145	34525	31179	1.216	1.859	-100	0	1
2	17	5	""	"idb2"	17660	8940	130	289	318	157	49	112	112	130	93	71	80	47	0	126	151	79	52	72	72	80	46	57	55	33	0	3.278	2.608	2.976	2.953	3.727	4.183	0.182	95	897	56	231	285	1.713	177	54	206	79	30246	14365	2.022	1.543	-100	0	1
2	18	5	""	"idb2"	18070	8940	130	287	311	134	43	121	121	145	105	72	71	36	0	146	172	102	59	72	72	84	60	71	58	30	0	2.243	1.900	2.149	2.151	3.807	2.581	0.238	80	902	66	240	290	1.165	166	74	190	100	24858	13758	1.581	1.467	-100	0	1
2	19	5	""	"idb2"	18460	8930	130	364	381	167	43	122	122	146	116	79	84	54	0	157	200	131	65	71	71	86	67	77	62	37	0	2.814	2.008	2.270	1.963	4.532	1.977	0.673	66	908	30	328	388	1.493	242	86	259	129	25155	13206	2.026	1.701	-100	0	1
2	20	5	""	"idb2"	18890	8930	200	425	494	281	56	141	141	187	229	122	63	24	0	189	244	242	99	76	76	96	96	100	53	30	0	2.513	2.101	2.375	2.427	3.957	2.632	0.235	120	2463	6	397	521	1.329	284	113	353	168	59230	29301	1.341	1.542	-100	0	1
2	1	6	""	"cox6a2"	11260	9350	140	1148	1176	414	35	155	155	191	144	75	100	99	0	758	763	298	39	84	84	103	75	72	99	97	0	1.473	1.504	1.627	1.562	1.698	1.470	0.683	160	1104	92	1667	1700	0.559	993	674	1021	679	188086	122033	6.840	8.800	0	0	0
2	2	6	""	"cox6a2"	11660	9350	140	1033	1063	331	31	134	134	164	207	126	100	95	0	675	682	236	34	76	76	93	69	74	99	98	0	1.501	1.533	1.562	1.590	1.637	1.960	0.616	154	1110	91	1498	1535	0.586	899	599	929	606	163762	105030	4.343	8.536	0	0	0
2	3	6	""	"cox6a2"	12060	9340	130	1208	1248	452	36	182	182	225	181	80	99	97	0	759	776	298	38	90	90	121	149	123	99	89	0	1.534	1.554	1.466	1.614	1.701	1.667	0.736	149	875	91	1695	1752	0.617	1026	669	1066	686	185894	115653	5.652	4.396	0	0	0
2	4	6	""	"cox6a2"	12460	9350	140	1178	1197	360	30	204	204	251	180	71	98	97	0	712	721	286	39	100	100	133	145	109	98	87	0	1.592	1.599	1.627	1.690	1.782	1.648	0.662	155	1113	93	1586	1614	0.671	974	612	993	621	185512	111781	5.256	4.055	0	0	0
2	5	6	""	"ido"	12840	9350	120	535	666	529	79	194	194	235	173	73	70	50	0	260	293	193	65	100	100	125	96	76	70	40	0	2.131	2.446	2.403	2.463	4.293	4.153	0.150	20	836	16	501	665	1.092	341	160	472	193	13312	5869	2.491	1.750	-100	0	1
2	6	6	""	"ido"	13240	9340	80	378	394	136	34	211	211	252	161	63	50	22	0	356	498	505	101	111	111	142	92	64	94	88	0	0.682	0.473	0.868	0.580	3.228	0.281	0.013	18	340	21	412	570	-0.552	167	245	183	387	7096	8968	0.882	3.870	-100	0	1
2	7	6	""	"ido"	13650	9370	100	331	367	177	48	136	136	161	121	75	77	34	0	305	326	195	59	86	86	106	86	81	77	57	0	0.890	0.962	0.818	1.184	3.083	1.185	0.114	35	505	71	414	471	-0.168	195	219	231	240	12837	11419	1.702	2.558	-100	0	1
2	8	6	""	"ido"	14060	9340	160	254	263	116	44	113	113	138	122	88	57	19	0	176	181	74	40	71	71	80	56	70	76	45	0	1.343	1.364	1.268	1.368	3.338	2.606	0.436	100	1507	57	246	260	0.425	141	105	150	110	26274	18133	1.025	1.804	-100	0	1
2	9	6	""	"ctsd"	14470	9340	150	3766	3713	1086	29	109	109	125	84	67	100	100	0	1768	1780	572	32	68	68	75	36	48	100	100	0	2.151	2.105	2.097	2.126	1.369	2.137	0.912	154	1237	81	5357	5316	1.105	3657	1700	3604	1712	571857	274135	42.714	47.361	0	0	0
2	10	6	""	"ctsd"	14860	9340	140	3521	3469	1008	29	112	112	143	164	114	100	100	0	1643	1619	529	32	69	69	79	56	70	100	100	0	2.166	2.166	2.159	2.205	1.396	2.206	0.894	161	1107	91	4983	4907	1.115	3409	1574	3357	1550	558519	260619	20.280	27.500	0	0	0
2	11	6	""	"ctsd"	15260	9340	140	3386	3475	867	24	106	106	123	134	108	100	100	0	1589	1623	446	27	69	69	76	54	71	100	100	0	2.158	2.168	2.215	2.197	1.357	2.226	0.899	160	1104	90	4800	4923	1.110	3280	1520	3369	1554	555984	259639	25.015	28.648	0	0	0
2	12	6	""	"ctsd"	15660	9340	140	3337	3461	1057	30	109	109	126	82	65	100	100	0	1626	1652	516	31	71	71	78	40	51	100	100	0	2.076	2.120	2.088	2.144	1.366	2.172	0.902	171	1094	90	4783	4933	1.054	3228	1555	3352	1581	591858	282449	40.671	39.350	0	0	0
2	13	6	""	"ifi1"	16060	9330	160	590	730	940	128	114	114	141	137	97	96	79	0	551	630	580	92	70	70	83	92	110	95	86	0	0.990	1.100	1.033	1.078	2.318	1.586	0.705	184	1487	82	957	1176	-0.014	476	481	616	560	134382	116001	4.299	5.946	0	0	0
2	14	6	""	"ifi1"	16460	9340	140	501	545	278	51	112	112	133	104	78	96	84	0	458	504	277	54	73	73	82	49	59	98	93	0	1.010	1.005	0.995	1.060	2.689	1.017	0.419	164	1088	75	774	864	0.014	389	385	433	431	89309	82577	3.962	8.612	0	0	0
2	15	6	""	"ifi1"	16860	9340	150	488	553	374	67	114	114	142	111	78	93	74	0	422	470	314	66	72	72	83	55	66	91	87	0	1.069	1.103	1.081	1.237	2.801	1.258	0.536	187	1174	87	724	837	0.096	374	350	439	398	103322	87983	3.703	7.036	0	0	0
2	16	6	""	"ifi1"	17260	9340	140	465	516	240	46	118	118	140	115	82	94	72	0	501	528	288	54	72	72	80	42	52	96	94	0	0.809	0.873	0.867	0.858	2.176	0.869	0.526	166	1098	93	776	854	-0.306	347	429	398	456	85581	87702	3.270	10.667	0	0	0
2	17	6	""	"nars"	17660	9330	130	893	1041	627	60	118	118	137	89	64	94	90	0	846	1012	735	72	71	71	82	58	70	98	94	0	1.000	0.981	0.998	1.027	1.809	0.912	0.814	152	872	94	1550	1864	0.000	775	775	923	941	158277	153826	10.157	16.034	0	0	0
2	18	6	""	"nars"	18060	9340	130	943	1034	473	45	115	115	151	246	162	97	77	0	882	974	487	50	72	72	85	148	174	100	93	0	1.022	1.019	1.002	1.038	1.731	1.006	0.766	145	879	93	1638	1821	0.031	828	810	919	902	149925	141198	3.589	6.007	0	0	0
2	19	6	""	"nars"	18460	9330	130	1010	1091	514	47	128	128	156	109	69	100	98	0	804	937	515	54	75	75	89	69	77	100	98	0	1.210	1.117	1.154	1.152	1.680	1.089	0.784	152	872	94	1611	1825	0.275	882	729	963	862	165881	142467	8.578	12.290	0	0	0
2	20	6	""	"nars"	18860	9330	130	991	1067	502	47	133	133	156	111	71	100	94	0	797	920	511	55	72	72	88	70	79	99	98	0	1.183	1.101	1.179	1.130	1.842	1.062	0.734	152	872	94	1583	1782	0.242	858	725	934	848	162212	139906	8.207	11.886	0	0	0
2	1	7	""	"ifi47"	11250	9750	120	282	309	160	51	145	145	178	128	71	50	26	0	306	317	129	40	85	85	108	95	87	80	57	0	0.620	0.707	0.840	0.605	6.261	0.986	0.017	26	847	47	358	396	-0.690	137	221	164	232	8045	8250	1.023	2.200	-100	0	1
2	2	7	""	"ifi47"	11690	9720	90	317	436	349	80	185	185	229	192	83	35	20	0	371	353	136	38	95	95	140	182	130	75	5	0	0.478	0.973	0.679	0.876	3.839	3.118	0.103	20	404	51	408	509	-1.065	132	276	251	258	8718	7063	1.078	1.170	-100	0	1
2	3	7	""	"ifi47"	12080	9730	110	397	452	242	53	180	180	217	145	66	57	42	0	330	362	167	46	91	91	115	88	76	88	65	0	0.908	1.004	1.194	0.976	4.202	2.767	0.065	26	645	73	456	543	-0.139	217	239	272	271	11743	9413	1.621	2.807	-100	0	1
2	4	7	""	"ifi47"	12460	9770	110	372	388	138	35	204	204	253	187	73	40	4	0	352	352	120	34	108	108	136	107	78	81	54	0	0.689	0.754	0.628	0.598	4.403	5.033	0.013	22	668	19	412	428	-0.537	168	244	184	244	8546	7750	0.722	2.019	-100	0	1
2	5	7	""	"procr"	12860	9740	130	916	960	333	34	196	196	243	231	95	98	80	0	701	728	247	33	97	97	126	101	80	99	98	0	1.192	1.211	1.197	1.200	1.731	1.366	0.600	156	864	96	1324	1395	0.253	720	604	764	631	149789	113493	3.104	5.960	0	0	0
2	6	7	""	"procr"	13260	9740	140	956	996	332	33	188	188	232	165	71	100	94	0	706	754	286	37	93	93	116	80	68	99	99	0	1.253	1.222	1.217	1.237	1.806	1.298	0.643	161	1099	84	1381	1469	0.325	768	613	808	661	160351	121409	4.630	7.975	0	0	0
2	7	7	""	"procr"	13660	9750	150	809	875	364	41	150	150	193	288	149	92	62	0	609	624	231	37	81	81	124	847	683	8	0	0	1.248	1.335	1.267	1.288	1.946	1.600	0.612	175	1215	96	1187	1268	0.320	659	528	725	543	153186	109135	2.368	0.590	-100	0	1
2	8	7	""	"procr"	14060	9740	150	848	862	282	32	116	116	136	97	71	99	98	0	674	710	261	36	70	70	78	44	56	100	100	0	1.212	1.166	1.164	1.179	1.727	1.181	0.727	181	1207	93	1336	1386	0.277	732	604	746	640	155938	128552	7.485	14.364	0	0	0
2	9	7	""	"sp8"	14470	9750	120	3212	2996	1195	39	115	115	135	102	75	100	99	0	1017	1000	493	49	68	68	78	54	69	96	93	0	3.263	3.091	3.196	3.458	1.629	3.070	0.881	113	797	94	4046	3813	1.706	3097	949	2881	932	338520	113020	28.049	17.074	0	0	0
2	10	7	""	"sp8"	14860	9750	130	2285	2240	1393	62	110	110	133	124	93	98	95	0	703	728	535	73	69	69	76	39	51	91	85	0	3.431	3.232	3.465	4.020	2.427	3.155	0.839	166	829	58	2809	2789	1.779	2175	634	2130	659	371807	120865	16.992	16.718	0	0	0
2	11	7	""	"sp8"	15270	9740	130	2875	2535	1431	56	115	115	137	97	70	100	95	0	798	794	556	70	75	75	87	54	62	83	77	0	3.817	3.366	3.476	4.318	2.489	3.252	0.843	148	872	89	3483	3139	1.932	2760	723	2420	719	375236	117554	24.722	13.093	0	0	0
2	12	7	""	"sp8"	15660	9740	130	2952	2822	1327	47	114	114	128	84	65	100	99	0	868	867	490	56	72	72	80	43	53	97	94	0	3.565	3.406	3.919	3.873	1.900	3.452	0.824	134	890	92	3634	3503	1.834	2838	796	2708	795	378180	116174	32.071	18.302	0	0	0
2	13	7	""	"krt2-6a"	16050	9730	120	269	289	148	51	106	106	128	97	75	70	38	0	116	146	96	65	69	69	79	42	53	58	35	0	3.468	2.377	2.311	2.292	5.960	8.091	0.019	31	813	37	210	260	1.794	163	47	183	77	8960	4512	1.660	1.595	-100	0	1
2	14	7	""	"krt2-6a"	16420	9750	50	271	241	106	43	115	115	125	55	44	72	54	0	158	157	84	53	78	78	87	42	48	63	36	0	1.950	1.595	2.287	1.695	3.431	7.946	0.007	11	64	58	236	205	0.963	156	80	126	79	2650	1722	2.109	1.667	-100	0	1
2	15	7	""	"krt2-6a"	16880	9760	60	194	214	57	26	120	120	137	79	57	42	14	0	189	178	82	46	77	77	89	52	58	57	57	0	0.661	0.931	2.154	2.136	5.268	7.271	0.087	7	186	35	186	195	-0.597	74	112	94	101	1500	1243	0.975	1.712	-100	0	1
2	16	7	""	"krt2-6a"	17290	9750	150	342	574	879	153	123	123	163	215	131	51	23	0	147	187	146	78	76	76	90	77	85	46	23	0	3.085	4.063	2.748	2.763	4.968	8.128	0.236	64	1280	0	290	562	1.625	219	71	451	111	36732	11978	1.912	1.260	-100	0	1
2	17	7	""	"spi"	17630	9710	120	255	282	148	52	115	115	133	82	61	66	44	0	215	207	80	38	72	72	83	55	66	88	59	0	0.979	1.237	1.236	1.028	3.391	4.013	0.077	27	859	0	283	302	-0.031	140	143	167	135	7618	5576	1.817	2.255	-100	0	1
2	18	7	""	"spi"	18050	9690	90	261	341	366	107	122	122	187	714	381	3	3	0	185	204	112	54	72	72	128	734	573	0	0	0	1.230	1.659	1.792	1.329	3.975	3.230	0.171	27	429	54	252	351	0.299	139	113	219	132	9198	5500	0.216	0.104	-100	0	1
2	19	7	""	"spi"	18480	9710	100	376	396	203	51	133	133	174	200	114	60	20	0	157	231	229	99	75	75	95	118	124	42	20	0	2.963	1.686	2.374	3.217	4.585	1.760	0.313	35	545	37	325	419	1.567	243	82	263	156	13875	8079	1.110	1.153	-100	0	1
2	20	7	""	"spi"	18890	9710	50	550	683	393	57	161	161	208	155	74	86	59	0	305	599	698	116	88	88	118	97	82	77	59	0	1.793	1.022	2.307	1.474	2.535	0.623	0.333	22	74	67	606	1033	0.842	389	217	522	511	15017	13169	3.065	4.959	0	0	0
2	1	8	""	"mmp2"	11260	10150	140	392	407	153	37	177	177	216	154	71	63	25	0	285	312	151	48	92	92	119	122	102	73	33	0	1.114	1.045	1.068	1.034	3.344	1.649	0.194	117	1095	48	408	450	0.156	215	193	230	220	47609	36507	1.240	1.582	-100	0	1
2	2	8	""	"mmp2"	11660	10150	130	365	391	180	46	182	182	227	182	80	51	17	0	286	292	146	50	90	90	117	118	100	68	37	0	0.934	1.035	0.918	1.054	3.840	0.978	0.166	98	889	23	379	411	-0.099	183	196	209	202	38277	28579	0.901	1.483	-100	0	1
2	3	8	""	"mmp2"	12070	10140	140	402	489	442	90	176	176	213	150	70	63	34	0	287	337	301	89	92	92	113	80	70	83	58	0	1.159	1.278	1.276	1.297	3.822	1.719	0.438	111	1109	51	421	558	0.213	226	195	313	245	54227	37373	1.840	2.800	-100	0	1
2	4	8	""	"mmp2"	12470	10140	140	430	473	214	45	208	208	266	347	130	26	5	0	313	336	167	49	100	100	135	167	123	65	16	0	1.042	1.123	1.178	1.104	3.287	4.488	0.063	95	1132	57	435	501	0.059	222	213	265	236	44930	31946	0.597	1.204	-100	0	1
2	5	8	""	"trfr"	12860	10150	130	351	385	172	44	194	194	232	162	69	48	17	0	523	534	254	47	97	97	126	114	90	90	76	0	0.369	0.437	0.470	0.454	3.320	0.383	0.143	130	895	89	583	628	-1.438	157	426	191	437	49994	69367	0.944	3.579	-100	0	1
2	6	8	""	"trfr"	13260	10140	130	367	402	199	49	181	181	214	138	64	61	32	0	465	492	247	50	95	95	116	84	72	91	83	0	0.503	0.557	0.599	0.589	3.651	0.566	0.159	140	865	74	556	618	-0.991	186	370	221	397	56217	68891	1.362	4.476	-100	0	1
2	7	8	""	"trfr"	13660	10140	140	259	311	190	61	151	151	190	162	85	36	13	0	413	446	230	51	81	81	98	89	90	90	79	0	0.325	0.438	0.525	0.424	3.544	0.485	0.140	143	1117	87	440	525	-1.621	108	332	160	365	44480	63756	0.747	3.910	-100	0	1
2	8	8	""	"trfr"	14060	10140	140	240	276	140	50	114	114	135	102	75	57	31	0	414	453	255	56	71	71	78	42	53	94	93	0	0.367	0.424	0.381	0.376	3.793	0.321	0.182	156	1104	89	469	544	-1.446	126	343	162	382	43087	70712	1.382	8.929	-100	0	1
2	9	8	""	"nup21"	14460	10150	140	256	279	155	55	124	124	168	185	110	35	8	0	198	239	184	76	73	73	86	62	72	71	50	0	1.056	0.934	1.152	1.235	5.359	2.752	0.072	102	1100	34	257	321	0.079	132	125	155	166	28488	24378	0.600	2.468	-100	0	1
2	10	8	""	"nup21"	14870	10140	120	249	266	128	48	120	120	166	211	127	27	2	0	200	231	134	58	72	72	88	79	89	64	42	0	1.008	0.918	0.946	0.979	4.173	2.477	0.278	84	784	42	257	305	0.011	129	128	146	159	22313	19369	0.474	1.810	-100	0	1
2	11	8	""	"nup21"	15260	10140	130	171	209	133	63	117	117	143	112	78	30	13	0	226	244	118	48	72	72	84	54	64	85	64	0	0.351	0.535	0.482	0.493	4.260	1.863	0.056	91	893	43	208	264	-1.510	54	154	92	172	19031	22213	0.589	2.963	-100	0	1
2	12	8	""	"nup21"	15660	10140	130	191	211	113	53	119	119	249	1777	713	0	0	0	185	219	125	57	73	73	125	936	748	0	0	0	0.643	0.630	0.739	0.658	5.370	1.380	0.179	125	887	72	184	238	-0.637	72	112	92	146	26314	27336	-0.021	0.100	-100	0	1
2	13	8	""	"igh4"	16050	10130	150	116	138	101	73	111	111	129	80	62	17	7	0	75	88	43	48	71	71	79	43	54	19	7	0	1.250	1.588	2.250	2.506	5.175	64.354	0.000	156	1272	100	9	44	0.322	5	4	27	17	21532	13750	0.113	0.209	-100	0	1
2	14	8	""	"igh4"	16430	10090	100	310	387	204	52	126	126	146	90	61	90	50	0	126	179	251	140	74	74	84	42	50	50	31	0	3.538	2.486	3.814	4.117	2.570	2.189	0.194	22	547	0	236	366	1.823	184	52	261	105	8514	3930	2.678	2.262	-100	0	1
2	15	8	""	"igh4"	16780	10150	80	277	362	334	92	103	103	117	72	61	76	69	0	104	158	114	72	72	72	80	46	57	46	30	0	5.438	3.012	3.222	5.022	8.771	11.533	0.024	13	350	0	206	345	2.443	174	32	259	86	4704	2057	3.403	1.696	-100	0	1
2	16	8	""	"igh4"	17260	10080	110	314	395	211	53	121	121	143	133	93	66	33	0	135	141	41	29	75	75	88	63	71	41	16	0	3.217	4.152	4.021	3.004	2.978	1.531	0.814	12	711	22	253	340	1.686	193	60	274	66	4739	1692	1.895	0.841	-100	0	1
2	17	8	""	"rb1"	17660	10140	130	1314	1404	632	45	124	124	160	255	159	96	88	0	1368	1388	679	48	73	73	116	797	687	73	31	0	0.919	0.973	1.026	1.016	1.799	0.999	0.770	150	866	78	2485	2595	-0.122	1190	1295	1280	1315	210592	208265	4.878	1.596	-100	0	1
2	18	8	""	"rb1"	18060	10140	130	1609	1568	594	37	131	131	160	137	85	100	98	0	1624	1626	615	37	76	76	89	62	69	100	100	0	0.955	0.927	0.923	0.919	1.592	0.930	0.828	142	882	95	3026	2987	-0.066	1478	1548	1437	1550	222642	230846	10.277	24.790	0	0	0
2	19	8	""	"rb1"	18460	10140	140	554	596	326	54	135	135	169	126	74	89	71	0	355	404	239	59	78	78	92	70	76	91	78	0	1.513	1.414	1.372	1.399	2.662	1.738	0.371	149	1111	79	696	787	0.597	419	277	461	326	88876	60201	3.389	4.457	0	0	0
2	20	8	""	"rb1"	18860	10140	130	890	939	421	44	140	140	182	172	94	96	85	0	807	864	483	55	77	77	102	179	175	92	79	0	1.027	1.015	1.042	1.053	2.026	0.952	0.614	156	854	90	1480	1586	0.038	750	730	799	787	146491	134769	4.401	4.257	0	0	0
2	1	9	""	"ly6a"	11270	10550	130	439	460	178	38	168	168	212	207	97	64	25	0	382	422	220	52	87	87	111	101	90	84	72	0	0.919	0.872	0.974	0.921	3.084	0.943	0.400	145	879	90	566	627	-0.122	271	295	292	335	66720	61146	1.198	3.079	-100	0	1
2	2	9	""	"ly6a"	11660	10550	140	524	554	251	45	178	178	219	152	69	79	56	0	375	411	218	53	91	91	113	81	71	90	72	0	1.218	1.175	1.345	1.203	2.781	1.496	0.337	151	1117	83	630	696	0.285	346	284	376	320	83649	62069	2.204	3.679	0	0	0
2	3	9	""	"ly6a"	12070	10540	140	441	504	270	53	186	186	235	204	86	61	31	0	405	424	239	56	94	94	122	107	87	81	61	0	0.820	0.964	1.050	0.915	3.156	1.560	0.219	148	1119	88	566	648	-0.286	255	311	318	330	74526	62734	1.319	2.822	-100	0	1
2	4	9	""	"ly6a"	12460	10540	130	511	556	286	51	216	216	292	355	121	42	11	0	386	425	235	55	101	101	133	115	86	79	59	0	1.035	1.049	1.102	1.040	2.918	3.313	0.183	148	872	91	580	664	0.050	295	285	340	324	82278	62935	0.744	2.539	-100	0	1
2	5	9	""	"styx"	12830	10510	100	525	479	249	51	197	197	236	192	81	66	50	0	366	386	150	38	106	106	131	92	70	83	83	0	1.262	1.007	1.467	1.416	3.464	9.357	0.022	6	646	0	588	562	0.336	328	260	282	280	2875	2315	1.266	2.772	0	0	0
2	6	9	""	"styx"	13270	10560	80	392	407	202	49	200	200	235	149	63	52	35	0	292	335	200	59	102	102	121	87	71	76	58	0	1.011	0.888	1.546	1.209	4.831	49.369	0.000	17	316	70	382	440	0.016	192	190	207	233	6924	5688	1.154	2.460	-100	0	1
2	7	9	""	"styx"	13650	10540	150	197	213	107	50	164	164	201	155	77	17	1	0	144	170	109	64	86	86	109	112	102	26	10	0	0.569	0.583	1.041	1.129	4.236	3.137	0.044	156	1272	100	91	133	-0.813	33	58	49	84	33206	26491	0.077	0.545	-100	0	1
2	8	9	""	"styx"	14070	10530	160	360	405	247	60	133	133	177	185	104	52	23	0	200	217	155	71	77	77	94	89	94	56	26	0	1.846	1.943	1.690	1.962	7.312	4.186	0.100	46	1557	74	350	412	0.884	227	123	272	140	18620	9974	1.232	1.382	-100	0	1
2	9	9	""	"ms4a1"	14460	10550	120	390	402	143	35	161	161	218	262	120	42	0	0	165	227	161	70	79	79	106	121	114	42	14	0	2.663	1.628	2.309	2.060	6.903	3.206	0.199	14	881	73	315	389	1.413	229	86	241	148	5623	3174	0.702	1.000	-100	0	1
2	10	9	""	"ms4a1"	14860	10540	130	273	316	172	54	120	120	152	123	80	58	27	0	186	195	88	45	73	73	84	52	61	72	52	0	1.354	1.607	1.765	1.545	4.860	4.447	0.052	48	866	34	266	318	0.437	153	113	196	122	15168	9374	1.333	2.135	-100	0	1
2	11	9	""	"ms4a1"	15260	10540	140	236	252	160	63	114	114	135	88	65	61	24	0	168	188	101	53	74	74	83	49	59	68	46	0	1.298	1.211	1.160	1.300	3.581	2.721	0.121	91	1129	41	216	252	0.376	122	94	138	114	22947	17140	1.330	2.143	-100	0	1
2	12	9	""	"ms4a1"	15590	10550	180	430	686	691	100	124	124	166	187	112	67	41	0	175	248	210	84	77	77	92	83	90	56	32	0	3.122	3.287	3.354	3.009	4.442	4.359	0.458	121	1867	0	404	733	1.642	306	98	562	171	83010	29975	2.781	1.880	-100	0	1
2	13	9	""	"wbscr22"	16050	10530	140	235	373	540	144	112	112	131	105	80	55	28	0	223	343	480	139	71	71	78	69	88	76	52	0	0.809	0.960	0.882	0.734	4.194	1.132	0.789	146	1108	74	275	533	-0.306	123	152	261	272	54420	50053	2.305	3.841	-100	0	1
2	14	9	""	"wbscr22"	16460	10510	180	217	265	185	69	116	116	133	91	68	56	26	0	198	222	126	56	71	71	79	48	60	78	60	0	0.795	0.987	0.937	1.114	4.936	2.337	0.200	166	1934	6	228	300	-0.331	101	127	149	151	43915	36806	1.451	2.979	-100	0	1
2	15	9	""	"wbscr22"	16860	10540	120	190	209	104	49	103	103	122	134	109	28	7	0	216	239	128	53	68	68	74	41	55	88	76	0	0.588	0.620	0.681	0.722	3.668	0.714	0.147	117	790	82	235	277	-0.766	87	148	106	171	24443	28017	0.649	4.024	-100	0	1
2	16	9	""	"wbscr22"	17260	10540	130	189	218	126	57	114	114	135	87	64	47	21	0	214	222	123	55	72	72	78	36	46	79	67	0	0.528	0.693	0.803	0.809	5.217	1.489	0.079	121	865	50	217	254	-0.921	75	142	104	150	26429	26853	0.954	4.000	-100	0	1
2	17	9	""	"pdk4"	17650	10530	160	455	504	274	54	126	126	165	215	130	69	34	0	367	405	248	61	76	76	88	63	71	86	74	0	1.131	1.149	1.114	1.245	3.342	3.124	0.244	175	1493	78	620	707	0.178	329	291	378	329	88276	70789	1.577	5.032	-100	0	1
2	18	9	""	"pdk4"	18060	10540	130	309	338	168	49	122	122	150	120	80	67	36	0	316	378	215	56	74	74	87	57	65	89	82	0	0.773	0.711	0.785	0.755	2.729	0.845	0.327	125	903	92	429	520	-0.371	187	242	216	304	42245	47257	1.567	5.105	-100	0	1
2	19	9	""	"pdk4"	18460	10540	120	357	402	189	47	138	138	186	225	120	48	13	0	317	352	174	49	76	76	111	306	275	37	3	0	0.909	0.957	0.974	0.929	2.975	1.536	0.367	125	783	89	460	540	-0.138	219	241	264	276	50271	44026	0.960	0.788	-100	0	1
2	20	9	""	"pdk4"	18860	10530	130	331	410	284	69	158	158	210	217	103	44	15	0	311	342	185	54	79	79	103	89	86	86	64	0	0.746	0.958	0.901	0.879	3.182	3.040	0.201	138	869	69	405	515	-0.423	173	232	252	263	56610	47256	0.922	2.685	-100	0	1
2	1	10	""	"sp6"	11260	10950	130	3962	4279	1925	44	165	165	200	137	68	100	100	0	3452	3664	1764	48	88	88	113	104	92	100	100	0	1.129	1.150	1.188	1.180	1.352	1.140	0.939	139	885	89	7161	7690	0.175	3797	3364	4114	3576	594815	509242	29.774	34.144	0	0	0
2	2	10	""	"sp6"	11660	10950	130	3797	4272	2066	48	176	176	212	138	65	100	100	0	3486	3693	1783	48	92	92	115	89	77	100	100	0	1.067	1.137	1.138	1.130	1.411	1.148	0.917	141	887	95	7015	7697	0.094	3621	3394	4096	3601	602343	520755	29.420	40.202	0	0	0
2	3	10	""	"sp6"	12070	10950	130	3534	3793	2145	56	193	193	237	198	83	100	99	0	3361	3264	1823	55	96	96	122	103	84	100	100	0	1.023	1.136	1.177	1.137	1.379	1.157	0.923	146	878	90	6606	6768	0.033	3341	3265	3600	3168	553756	476600	17.960	30.505	0	0	0
2	4	10	""	"sp6"	12460	10950	130	3876	3852	2068	53	200	200	241	162	67	100	100	0	3186	3220	1683	52	95	95	115	78	67	100	100	0	1.189	1.169	1.165	1.147	1.406	1.192	0.926	145	883	91	6767	6777	0.250	3676	3091	3652	3125	558514	466936	22.290	39.808	0	0	0
2	5	10	""	"il4r"	12860	10950	130	467	520	232	44	192	192	230	152	66	77	45	0	407	427	188	44	94	94	119	103	86	91	75	0	0.879	0.985	1.038	0.902	2.472	1.249	0.347	142	879	82	588	661	-0.186	275	313	328	333	73784	60616	1.908	2.990	-100	0	1
2	6	10	""	"il4r"	13260	10950	130	455	522	250	47	191	191	242	226	93	57	26	0	397	438	228	52	94	94	125	123	98	84	62	0	0.871	0.962	0.920	0.891	2.903	1.466	0.174	145	869	80	567	675	-0.199	264	303	331	344	75621	63455	1.239	2.545	-100	0	1
2	7	10	""	"il4r"	13660	10950	130	485	520	231	44	146	146	180	135	75	89	61	0	385	411	200	48	81	81	94	66	70	95	80	0	1.115	1.133	1.011	1.091	2.676	1.465	0.385	137	887	91	643	704	0.157	339	304	374	330	71238	56361	2.519	4.803	0	0	0
2	8	10	""	"il4r"	14070	10940	140	428	447	196	43	139	139	185	167	90	70	36	0	381	425	219	51	76	76	93	72	77	92	82	0	0.948	0.883	0.862	0.885	2.679	1.239	0.275	150	1113	92	594	657	-0.077	289	305	308	349	66982	63801	1.569	4.611	-100	0	1
2	9	10	""	"r-ras"	14460	10930	140	464	516	312	60	139	139	184	157	85	81	52	0	255	278	154	55	75	75	93	72	77	81	59	0	1.806	1.857	1.960	2.024	2.772	2.926	0.365	138	1118	64	505	580	0.853	325	180	377	203	71168	38320	2.115	2.569	0	0	0
2	10	10	""	"r-ras"	14860	10940	120	457	493	211	42	119	119	140	112	80	94	74	0	275	302	161	53	71	71	80	57	71	92	76	0	1.657	1.619	1.584	1.761	2.173	1.735	0.541	125	791	91	542	605	0.729	338	204	374	231	61676	37757	3.152	3.895	0	0	0
2	11	10	""	"r-ras"	15260	10940	130	435	477	222	46	117	117	142	103	72	94	77	0	221	261	149	57	73	73	83	62	74	86	59	0	2.149	1.915	2.016	2.140	2.571	2.014	0.251	145	863	78	466	548	1.104	318	148	360	188	69188	37917	3.252	2.871	0	0	0
2	12	10	""	"r-ras"	15660	10940	140	448	499	254	50	112	112	132	98	74	93	76	0	246	260	146	56	71	71	79	50	63	80	67	0	1.920	2.048	2.241	2.247	2.646	2.346	0.472	144	1120	85	511	576	0.941	336	175	387	189	71926	37486	3.745	3.620	0	0	0
2	13	10	""	"mic1"	16060	10940	140	553	594	249	41	110	110	130	98	75	97	88	0	419	452	215	47	69	69	78	59	75	96	90	0	1.266	1.264	1.259	1.283	2.259	1.353	0.508	156	1108	91	793	867	0.340	443	350	484	383	92737	70488	4.735	6.339	0	0	0
2	14	10	""	"mic1"	16460	10940	130	596	621	236	38	116	116	135	94	69	99	93	0	469	496	230	46	71	71	79	52	65	97	95	0	1.206	1.188	1.168	1.202	2.015	1.214	0.514	147	877	89	878	930	0.270	480	398	505	425	91328	72858	5.170	8.019	0	0	0
2	15	10	""	"mic1"	16860	10940	140	525	564	222	39	111	111	126	81	64	99	94	0	424	448	191	42	70	70	80	59	73	97	91	0	1.169	1.198	1.145	1.247	2.102	1.252	0.576	146	1122	92	768	831	0.225	414	354	453	378	82382	65383	5.407	6.237	0	0	0
2	16	10	""	"mic1"	17260	10940	130	612	648	242	37	128	128	153	106	69	97	93	0	417	436	201	46	75	75	86	52	60	96	91	0	1.415	1.440	1.504	1.562	2.161	1.529	0.553	147	868	87	826	881	0.501	484	342	520	361	95207	64023	4.670	6.731	0	0	0
2	17	10	""	"buffer"	17650	10990	90	547	683	579	84	131	131	163	144	88	92	69	0	137	188	150	79	81	81	91	55	60	51	28	0	7.429	5.159	4.809	4.677	3.431	4.507	0.536	39	389	28	472	659	2.893	416	56	552	107	26653	7329	3.611	1.764	-100	0	1
2	18	10	""	"buffer"	18040	10900	80	377	472	283	59	140	140	178	150	84	90	30	0	171	202	143	70	72	72	87	64	73	50	50	0	2.394	2.554	2.355	3.008	2.592	1.901	0.664	10	361	0	336	462	1.259	237	99	332	130	4716	2019	1.960	1.797	-100	0	1
2	19	10	""	"buffer"	18430	10900	70	490	607	342	56	134	134	162	114	70	100	87	0	343	327	222	67	78	78	89	46	51	75	62	0	1.343	1.900	1.236	1.726	4.521	6.473	0.055	8	235	84	621	722	0.425	356	265	473	249	4853	2613	3.904	5.174	0	0	0
2	20	10	""	"buffer"	18820	10910	150	634	819	532	64	149	149	202	201	99	90	62	0	179	255	275	107	82	82	104	89	85	52	37	0	5.000	3.873	4.467	4.396	3.510	3.583	0.356	80	1256	0	582	843	2.322	485	97	670	173	65502	20427	3.070	1.697	-100	0	1
2	1	11	""	"sp3"	11260	11350	130	4700	4427	1269	28	179	179	219	184	84	100	100	0	1210	1203	409	33	90	90	113	83	73	99	98	0	4.037	3.817	3.922	3.982	1.554	3.941	0.874	148	876	88	5641	5361	2.013	4521	1120	4248	1113	655147	178050	22.870	13.133	0	0	0
2	2	11	""	"sp3"	11660	11340	130	4696	4598	1092	23	184	184	220	149	67	100	100	0	1290	1284	443	34	95	95	125	114	91	98	97	0	3.776	3.712	3.741	3.988	1.636	3.778	0.855	149	875	91	5707	5603	1.917	4512	1195	4414	1189	685045	191354	29.383	10.167	0	0	0
2	3	11	""	"sp3"	12060	11350	130	4681	4580	1107	24	196	196	235	182	77	100	100	0	1175	1212	420	34	96	96	127	140	110	99	98	0	4.157	3.928	3.994	4.172	1.542	3.992	0.845	145	879	89	5564	5500	2.056	4485	1079	4384	1116	664095	175721	23.874	7.750	0	0	0
2	4	11	""	"sp3"	12460	11350	130	4878	4746	1079	22	194	194	231	153	66	100	100	0	1237	1267	355	28	97	97	129	212	164	100	100	0	4.109	3.891	4.001	3.963	1.323	3.987	0.895	147	881	96	5824	5722	2.039	4684	1140	4552	1170	697616	186317	29.510	5.368	0	0	0
2	5	11	""	"tgfb1"	12860	11350	130	635	676	247	36	182	182	217	146	67	94	80	0	787	796	277	34	94	94	117	82	70	98	98	0	0.654	0.704	0.714	0.680	1.923	0.728	0.558	147	881	89	1146	1196	-0.613	453	693	494	702	99351	116941	3.144	8.280	0	0	0
2	6	11	""	"tgfb1"	13260	11350	130	640	656	231	35	190	190	222	156	70	91	73	0	732	762	297	38	92	92	112	71	63	100	98	0	0.703	0.696	0.663	0.666	2.065	0.680	0.486	148	872	91	1090	1136	-0.508	450	640	466	670	97095	112749	2.782	9.155	0	0	0
2	7	11	""	"tgfb1"	13670	11340	150	515	587	284	48	120	120	150	116	77	95	75	0	610	696	352	50	71	71	83	56	67	100	99	0	0.733	0.747	0.732	0.702	2.073	0.751	0.663	164	1226	93	934	1092	-0.448	395	539	467	625	96262	114168	3.767	10.946	0	0	0
2	8	11	""	"tgfb1"	14060	11350	140	586	600	274	45	153	153	210	254	120	75	36	0	649	665	342	51	77	77	97	72	74	94	88	0	0.757	0.760	0.715	0.791	2.792	1.249	0.233	168	1084	85	1005	1035	-0.402	433	572	447	588	100733	111749	1.535	7.889	-100	0	1
2	9	11	""	"pnp"	14460	11340	130	2289	2292	538	23	137	137	172	135	78	100	100	0	1637	1633	444	27	76	76	90	61	67	100	100	0	1.379	1.384	1.410	1.399	1.323	1.383	0.900	140	888	90	3713	3712	0.464	2152	1561	2155	1557	320823	228613	15.704	25.295	0	0	0
2	10	11	""	"pnp"	14860	11340	130	2500	2412	530	21	124	124	143	93	65	100	100	0	1735	1700	473	27	72	72	84	58	69	100	100	0	1.429	1.405	1.367	1.441	1.377	1.400	0.902	145	883	91	4039	3916	0.515	2376	1663	2288	1628	349724	246505	24.398	27.862	0	0	0
2	11	11	""	"pnp"	15260	11340	150	2202	2236	1189	53	133	133	212	555	261	97	89	0	1543	1544	729	47	74	74	147	745	506	89	48	0	1.408	1.431	1.420	1.526	1.709	1.508	0.889	180	1202	90	3538	3573	0.494	2069	1469	2103	1470	402525	277996	3.647	1.875	-100	0	1
2	12	11	""	"pnp"	15660	11340	140	2302	2295	578	25	120	120	159	164	103	100	99	0	1584	1539	440	28	73	73	85	63	74	100	100	0	1.444	1.484	1.456	1.506	1.456	1.498	0.871	171	1093	91	3693	3641	0.530	2182	1511	2175	1466	392365	263217	13.024	23.079	0	0	0
2	13	11	""	"timp2"	16060	11350	150	505	519	189	36	103	103	119	97	81	98	88	0	389	424	194	45	68	68	78	96	123	94	74	0	1.252	1.169	1.167	1.236	2.073	1.046	0.596	179	1209	94	723	772	0.324	402	321	416	356	92879	75958	4.124	3.604	0	0	0
2	14	11	""	"timp2"	16460	11350	150	493	507	195	38	121	121	137	83	60	98	89	0	421	449	184	40	74	74	81	41	50	99	97	0	1.072	1.029	1.010	1.005	2.001	1.086	0.515	179	1209	91	719	761	0.100	372	347	386	375	90800	80365	4.458	8.976	0	0	0
2	15	11	""	"timp2"	16860	11350	150	457	478	185	38	114	114	130	91	70	94	84	0	371	404	162	40	71	71	79	48	60	98	93	0	1.143	1.093	1.129	1.084	2.128	1.220	0.525	179	1209	90	643	697	0.193	343	300	364	333	85494	72391	3.824	6.771	0	0	0
2	16	11	""	"timp2"	17270	11340	130	448	457	196	42	120	120	142	102	71	89	76	0	364	391	169	43	75	75	85	56	65	98	89	0	1.135	1.066	1.060	1.055	2.599	1.231	0.437	159	857	90	617	653	0.183	328	289	337	316	72709	62141	3.088	5.464	0	0	0
2	17	11	""	"sp5"	17660	11350	130	4353	4359	1011	23	125	125	151	121	80	100	100	0	3360	3334	883	26	73	73	87	156	179	100	100	0	1.286	1.298	1.300	1.316	1.314	1.295	0.909	161	859	84	7515	7495	0.363	4228	3287	4234	3261	701740	536815	34.777	20.814	0	0	0
2	18	11	""	"sp5"	18070	11340	130	2590	2560	828	32	152	152	195	168	86	100	100	0	2150	2075	844	40	81	81	101	73	72	100	100	0	1.178	1.208	1.208	1.294	1.504	1.170	0.867	158	859	88	4507	4402	0.236	2438	2069	2408	1994	404481	327774	14.077	27.041	0	0	0
2	19	11	""	"sp5"	18460	11340	130	3416	3474	1166	33	160	160	220	220	100	100	99	0	2639	2641	999	37	83	83	110	96	87	99	98	0	1.274	1.296	1.271	1.339	1.525	1.290	0.863	165	855	90	5812	5872	0.349	3256	2556	3314	2558	573194	435689	14.791	26.365	0	0	0
2	20	11	""	"sp5"	18860	11350	130	2087	2226	1185	53	174	174	254	489	192	100	92	0	1638	1760	1101	62	88	88	134	370	276	99	96	0	1.234	1.227	1.284	1.237	1.499	1.187	0.847	157	863	86	3463	3724	0.303	1913	1550	2052	1672	349509	276392	4.033	4.395	0	0	0
3	1	1	""	"sp4"	2300	16330	140	635	725	440	60	178	178	220	263	119	73	44	0	1271	1263	614	48	92	92	125	176	140	99	92	0	0.388	0.467	0.450	0.406	2.234	0.449	0.544	150	1116	92	1636	1718	-1.366	457	1179	547	1171	108757	189467	1.920	6.466	-100	0	1
3	2	1	""	"sp4"	2700	16330	130	710	721	269	37	190	190	262	393	150	70	17	0	1296	1356	493	36	92	92	134	184	137	100	99	0	0.432	0.420	0.399	0.384	1.872	0.427	0.521	139	889	88	1724	1795	-1.211	520	1204	531	1264	100224	188439	1.168	6.641	0	0	0
3	3	1	""	"sp4"	3100	16330	130	699	731	284	38	200	200	250	212	84	89	59	0	1292	1319	482	36	96	96	129	139	107	100	99	0	0.417	0.434	0.416	0.404	1.903	0.430	0.529	140	888	88	1695	1754	-1.262	499	1196	531	1223	102300	184602	2.269	8.561	0	0	0
3	4	1	""	"sp4"	3490	16320	160	688	758	479	63	157	157	219	310	141	80	34	0	1197	1257	562	44	85	85	126	272	215	97	89	0	0.478	0.513	0.464	0.467	1.951	0.534	0.523	149	1525	63	1643	1773	-1.065	531	1112	601	1172	112944	187251	1.739	4.158	-100	0	1
3	5	1	""	"abp1"	3940	16340	50	516	582	442	75	199	199	255	187	73	72	38	0	200	228	125	54	121	121	148	97	65	44	16	0	4.013	3.579	3.180	3.483	5.489	10.631	0.046	18	63	39	396	490	2.005	317	79	383	107	10474	4102	1.749	0.825	-100	0	1
3	6	1	""	"abp1"	4220	16350	90	634	1035	813	78	193	193	233	173	74	100	66	0	189	316	289	91	99	99	125	98	78	44	27	0	4.900	3.880	4.571	4.678	2.500	4.347	0.275	18	424	20	531	1059	2.293	441	90	842	217	18621	5683	4.636	1.949	-100	0	1
3	7	1	""	"abp1"	4720	16320	100	413	449	192	42	164	164	204	144	70	75	25	0	323	353	183	51	93	93	118	88	74	87	50	0	1.083	1.096	1.871	1.129	3.777	3.348	0.070	8	621	86	479	545	0.115	249	230	285	260	3589	2826	1.701	2.670	-100	0	1
3	8	1	""	"abp1"	5080	16320	120	487	679	589	86	162	162	213	200	93	80	23	0	289	318	171	53	84	84	106	92	86	80	61	0	1.585	2.209	1.627	2.007	2.974	3.761	0.153	26	841	0	530	751	0.664	325	205	517	234	17652	8267	2.330	2.304	-100	0	1
3	9	1	""	"ctss"	5490	16330	160	751	960	654	68	154	154	206	299	145	80	50	0	664	807	619	76	81	81	99	73	73	95	92	0	1.024	1.110	1.129	1.189	2.098	1.243	0.674	178	1506	81	1180	1532	0.034	597	583	806	726	170926	143565	2.522	9.699	0	0	0
3	10	1	""	"ctss"	5890	16330	150	923	1012	486	48	149	149	183	139	75	98	92	0	760	883	445	50	80	80	96	69	71	100	99	0	1.138	1.075	1.098	1.038	1.827	1.102	0.759	165	1219	87	1454	1666	0.187	774	680	863	803	166901	145637	5.964	11.406	0	0	0
3	11	1	""	"ctss"	6300	16330	140	951	1048	512	48	154	154	185	132	71	98	95	0	759	872	453	51	81	81	98	64	65	99	98	0	1.176	1.130	1.180	1.147	1.712	1.166	0.767	158	1105	89	1475	1685	0.234	797	678	894	791	165656	137785	6.538	12.094	0	0	0
3	12	1	""	"ctss"	6690	16330	130	875	968	465	48	168	168	207	168	81	96	90	0	679	785	378	48	85	85	111	113	101	99	95	0	1.190	1.143	1.157	1.128	2.002	1.267	0.654	138	890	90	1301	1500	0.251	707	594	800	700	133554	108379	4.530	5.965	0	0	0
3	13	1	""	"actin"	7100	16330	130	24743	23264	5597	24	171	171	194	110	56	100	100	0	38916	37082	8614	23	87	87	108	111	102	100	100	0	0.633	0.624	0.630	0.624	1.147	0.623	0.984	147	873	94	63401	60088	-0.660	24572	38829	23093	36995	3419853	5451062	209.727	333.099	0	0	0
3	14	1	""	"actin"	7500	16330	140	23866	22201	5798	26	174	174	205	136	66	100	100	0	38279	35333	9898	28	91	91	111	72	64	100	100	0	0.620	0.625	0.630	0.634	1.246	0.617	0.979	161	1103	96	61880	57269	-0.690	23692	38188	22027	35242	3574436	5688643	161.735	489.194	0	0	0
3	15	1	""	"actin"	7900	16320	130	23509	23437	4377	18	156	156	186	123	66	100	100	0	36886	37023	6656	17	84	84	102	66	64	100	100	0	0.635	0.630	0.632	0.630	1.165	0.626	0.976	149	875	97	60155	60220	-0.655	23353	36802	23281	36939	3492054	5516368	189.033	559.409	0	0	0
3	16	1	""	"actin"	8300	16320	130	22652	22653	5000	22	177	177	210	145	69	100	100	0	35809	35451	7568	21	90	90	106	72	67	100	100	0	0.629	0.636	0.640	0.636	1.168	0.633	0.986	154	870	96	58194	57837	-0.669	22475	35719	22476	35361	3488544	5459445	154.779	490.903	0	0	0
3	17	1	""	"sp7"	8690	16320	120	643	678	331	48	162	162	196	138	70	95	81	0	1073	1132	534	47	87	87	115	160	139	99	96	0	0.488	0.494	0.466	0.472	1.841	0.493	0.693	133	777	92	1467	1561	-1.035	481	986	516	1045	90177	150563	3.493	6.356	0	0	0
3	18	1	""	"sp7"	9090	16320	130	646	676	286	42	161	161	199	150	75	91	76	0	1011	1017	445	43	86	86	111	114	102	98	95	0	0.524	0.553	0.530	0.530	1.914	0.552	0.629	143	885	84	1410	1446	-0.932	485	925	515	931	96646	145419	3.180	7.947	0	0	0
3	19	1	""	"sp7"	9500	16320	130	662	729	350	48	170	170	203	127	62	94	80	0	1041	1073	511	47	92	92	112	84	75	100	98	0	0.518	0.570	0.569	0.545	2.012	0.554	0.611	141	883	92	1441	1540	-0.949	492	949	559	981	102834	151261	4.142	11.440	0	0	0
3	20	1	""	"sp7"	9900	16320	130	636	702	415	59	163	163	195	155	79	90	70	0	984	994	469	47	85	85	113	180	159	97	86	0	0.526	0.593	0.604	0.551	2.067	0.635	0.591	134	894	93	1372	1448	-0.927	473	899	539	909	94030	133190	3.271	4.894	0	0	0
3	1	2	""	"ara"	2300	16720	130	537	622	314	50	186	186	232	177	76	90	50	0	296	373	243	65	101	101	130	131	100	60	40	0	1.800	1.603	1.770	1.447	2.977	4.195	0.119	10	1022	84	546	708	0.848	351	195	436	272	6221	3729	2.203	1.855	-100	0	1
3	2	2	""	"ara"	2690	16730	150	181	212	119	56	185	185	231	197	85	10	1	0	123	144	90	62	94	94	130	310	238	3	0	0	-0.138	0.540	1.972	1.865	4.276	0.343	0.387	156	1272	100	25	77	Error	-4	29	27	50	33106	22424	-0.096	0.045	-100	0	1
3	3	2	""	"ara"	3090	16730	150	210	245	168	68	184	184	241	276	114	7	2	0	131	156	101	64	92	92	124	123	99	19	7	0	0.667	0.953	1.570	1.656	3.848	3.448	0.260	156	1272	100	65	125	-0.584	26	39	61	64	38240	24356	0.014	0.260	-100	0	1
3	4	2	""	"ara"	3480	16770	60	500	731	825	112	225	225	289	201	69	62	25	0	328	419	332	79	119	119	161	149	92	75	37	0	1.316	1.687	1.621	1.559	4.202	3.509	0.307	8	170	41	484	806	0.396	275	209	506	300	5846	3349	2.199	1.732	-100	0	1
3	5	2	""	"cxcl10"	3900	16730	140	569	612	500	81	175	175	219	221	100	79	41	0	329	363	259	71	90	90	124	157	126	68	36	0	1.649	1.601	1.493	1.753	2.841	1.998	0.433	147	1121	83	633	710	0.722	394	239	437	273	89971	53300	1.778	1.522	-100	0	1
3	6	2	""	"cxcl10"	4290	16730	120	548	583	239	40	181	181	231	191	82	80	45	0	296	335	210	62	92	92	120	142	118	65	33	0	1.799	1.654	1.642	1.856	3.009	2.046	0.277	135	769	93	571	645	0.847	367	204	402	243	78642	45276	1.843	1.514	-100	0	1
3	7	2	""	"cxcl10"	4700	16730	130	570	592	249	42	180	180	217	157	72	88	62	0	326	344	153	44	92	92	112	82	73	89	75	0	1.667	1.635	1.495	1.614	2.199	2.192	0.420	141	883	95	624	664	0.737	390	234	412	252	83503	48570	2.389	2.829	0	0	0
3	8	2	""	"cxcl10"	5110	16730	150	573	601	268	44	139	139	192	216	112	84	50	0	299	353	303	85	80	80	106	117	110	80	47	0	1.982	1.692	1.839	1.887	2.344	1.864	0.331	173	1215	95	653	735	0.987	434	219	462	273	103944	61003	1.894	2.111	-100	0	1
3	9	2	""	"anxa4"	5490	16730	150	641	702	291	41	139	139	176	230	130	89	57	0	284	292	152	52	77	77	92	84	91	78	55	0	2.425	2.619	2.336	2.855	2.721	3.302	0.375	173	1208	91	709	778	1.278	502	207	563	215	121522	50477	2.287	2.381	0	0	0
3	10	2	""	"anxa4"	5900	16730	160	705	736	299	40	146	146	178	128	71	95	89	0	253	289	163	56	80	80	102	193	189	42	13	0	3.231	2.823	2.975	3.334	2.857	3.398	0.345	168	1516	89	732	799	1.692	559	173	590	209	123682	48530	4.359	0.969	-100	0	1
3	11	2	""	"anxa4"	6290	16730	160	687	750	371	49	146	146	179	165	92	96	83	0	273	309	169	54	79	79	97	69	71	83	63	0	2.789	2.626	2.770	3.131	2.898	4.171	0.322	163	1521	91	735	834	1.480	541	194	604	230	122292	50424	3.461	3.072	0	0	0
3	12	2	""	"anxa4"	6700	16730	130	662	704	289	41	153	153	194	164	84	92	78	0	251	277	159	57	81	81	107	156	145	56	22	0	2.994	2.811	2.828	3.125	2.861	2.277	0.178	140	884	94	679	747	1.582	509	170	551	196	98503	38839	3.110	1.090	-100	0	1
3	13	2	""	"cxcl10-bis"	7090	16720	130	426	475	190	40	167	167	197	128	64	86	51	0	273	285	154	54	84	84	99	71	71	83	59	0	1.370	1.532	1.521	1.645	2.519	2.315	0.256	147	876	86	448	509	0.454	259	189	308	201	69783	41963	2.172	2.620	0	0	0
3	14	2	""	"cxcl10-bis"	7500	16730	140	421	442	187	42	167	167	201	161	80	70	38	0	250	274	183	66	87	87	107	91	85	72	40	0	1.558	1.471	1.617	1.462	2.985	1.832	0.255	147	1119	93	417	462	0.640	254	163	275	187	64923	40305	1.497	1.835	-100	0	1
3	15	2	""	"cxcl10-bis"	7900	16720	140	380	425	191	44	144	144	170	115	67	84	51	0	221	245	114	46	80	80	93	62	66	80	54	0	1.674	1.703	1.853	1.779	2.853	2.453	0.332	151	1107	88	377	446	0.743	236	141	281	165	64119	37025	2.217	2.452	0	0	0
3	16	2	""	"cxcl10-bis"	8300	16720	140	407	424	174	41	162	162	202	177	87	66	28	0	225	238	123	51	85	85	108	92	85	65	30	0	1.750	1.712	1.644	1.807	3.130	2.365	0.158	148	1117	90	385	415	0.807	245	140	262	153	62810	35266	1.254	1.413	-100	0	1
3	17	2	""	"sp2"	8690	16720	130	2231	2226	988	44	139	139	164	106	64	100	100	0	1013	1085	555	51	78	78	94	69	73	100	98	0	2.237	2.072	2.114	2.176	1.563	2.085	0.851	138	885	89	3027	3094	1.162	2092	935	2087	1007	307176	149745	19.453	14.362	0	0	0
3	18	2	""	"sp2"	9100	16720	130	2194	2243	905	40	138	138	170	132	77	100	100	0	977	1046	497	47	80	80	99	81	81	100	98	0	2.292	2.179	2.276	2.310	1.520	2.178	0.872	142	886	89	2953	3071	1.197	2056	897	2105	966	318465	148531	15.705	11.691	0	0	0
3	19	2	""	"sp2"	9500	16720	120	2213	2319	889	38	167	167	196	125	63	100	100	0	994	1014	456	44	90	90	106	61	57	99	98	0	2.263	2.329	2.327	2.490	1.587	2.356	0.844	137	775	93	2950	3076	1.178	2046	904	2152	924	317722	138892	16.984	14.885	0	0	0
3	20	2	""	"sp2"	9900	16720	140	1880	2116	988	46	163	163	197	145	73	100	100	0	761	887	529	59	87	87	105	74	70	98	95	0	2.547	2.441	2.511	2.798	1.941	2.406	0.818	147	1121	93	2391	2753	1.349	1717	674	1953	800	310983	130390	13.234	10.568	0	0	0
3	1	3	""	"apc"	2290	17130	140	604	652	376	57	173	173	215	177	82	90	67	0	589	638	338	52	97	97	129	398	308	66	14	0	0.876	0.885	0.958	0.847	2.095	1.118	0.505	155	1108	92	923	1020	-0.191	431	492	479	541	100992	98824	2.469	1.279	-100	0	1
3	2	3	""	"apc"	2700	17130	130	651	695	295	42	195	195	238	174	73	92	62	0	591	635	277	43	98	98	128	128	100	96	85	0	0.925	0.931	0.900	0.909	2.112	0.996	0.506	151	871	89	949	1037	-0.112	456	493	500	537	104910	95825	2.626	3.961	0	0	0
3	3	3	""	"apc"	3100	17130	130	592	637	241	37	185	185	233	206	88	84	48	0	488	544	243	44	92	92	129	190	147	88	54	0	1.028	1.000	1.014	1.000	2.083	1.317	0.413	149	875	96	803	904	0.040	407	396	452	452	94862	81034	1.961	2.184	-100	0	1
3	4	3	""	"apc"	3490	17130	130	700	730	386	52	198	198	286	495	173	50	5	0	626	629	262	41	94	94	170	977	574	3	0	0	0.944	0.994	0.947	0.919	2.224	0.462	0.695	151	869	89	1034	1067	-0.083	502	532	532	535	110204	94965	0.897	0.470	-100	0	1
3	5	3	""	"cxcl11"	3890	17150	50	574	720	301	41	180	180	211	107	50	100	100	0	178	205	125	60	118	118	145	95	65	37	12	0	6.567	6.207	6.039	5.337	1.936	6.260	0.131	8	92	43	454	627	2.715	394	60	540	87	5758	1641	4.757	0.632	0	0	0
3	6	3	""	"cxcl11"	4330	17160	70	510	517	135	26	197	197	239	250	104	66	16	0	195	187	105	56	93	93	136	137	100	33	0	0	3.069	3.404	2.342	3.693	4.696	2.531	0.177	6	260	79	415	414	1.618	313	102	320	94	3103	1122	1.112	0.372	-100	0	1
3	7	3	""	"cxcl11"	4700	17060	80	359	352	97	27	163	163	201	160	79	62	12	0	280	404	266	65	90	90	111	76	68	75	62	0	1.032	0.602	0.838	0.768	2.428	2.382	0.058	8	400	52	386	503	0.045	196	190	189	314	2817	3231	0.944	3.855	-100	0	1
3	8	3	""	"cxcl11"	5130	17140	100	379	501	326	65	135	135	163	129	79	88	45	0	158	194	101	52	80	80	94	65	69	62	40	0	3.128	3.211	3.279	3.515	3.104	5.056	0.156	35	546	23	322	480	1.645	244	78	366	114	17541	6781	2.620	1.538	-100	0	1
3	9	3	""	"arg2"	5500	17110	70	374	473	413	87	134	134	190	436	229	20	15	0	212	260	167	64	83	83	114	203	178	40	10	0	1.860	1.915	1.841	1.763	5.279	3.067	0.515	20	198	75	369	516	0.895	240	129	339	177	9469	5201	0.649	0.719	-100	0	1
3	10	3	""	"arg2"	5850	17170	70	314	339	82	24	167	167	192	118	61	62	37	0	225	288	229	79	87	87	107	73	68	62	50	0	1.065	0.856	0.825	0.953	4.495	3.759	0.015	8	221	61	285	373	0.091	147	138	172	201	2708	2306	1.246	2.479	-100	0	1
3	11	3	""	"arg2"	6290	17090	90	358	386	174	45	151	151	187	157	83	60	20	0	292	290	119	41	84	84	101	86	85	80	60	0	0.995	1.141	1.063	1.141	3.555	2.999	0.164	10	423	47	415	441	-0.007	207	208	235	206	3863	2895	1.268	2.198	-100	0	1
3	12	3	""	"arg2"	6690	17120	150	166	235	280	119	151	151	188	145	77	17	7	0	102	122	91	74	82	82	100	74	74	16	5	0	0.750	2.100	2.533	2.173	4.085	3.721	0.262	156	1272	100	35	124	-0.415	15	20	84	40	36707	19004	0.324	0.297	-100	0	1
3	13	3	""	"cxcl5"	7090	17130	150	361	385	162	42	149	149	233	811	348	0	0	0	257	280	128	45	82	82	147	823	559	0	0	0	1.211	1.192	1.191	1.233	3.297	1.748	0.339	110	1238	62	387	434	0.276	212	175	236	198	42330	30839	0.187	0.162	-100	0	1
3	14	3	""	"cxcl5"	7490	17120	140	309	337	196	58	151	151	308	1294	420	0	0	0	237	260	120	46	81	81	278	2181	784	0	0	0	1.013	1.039	1.180	1.003	3.093	2.813	0.157	111	1122	42	314	365	0.019	158	156	186	179	37379	28805	0.022	-0.008	-100	0	1
3	15	3	""	"cxcl5"	7890	17130	140	300	322	159	49	145	145	179	139	77	52	19	0	239	264	142	53	79	79	98	85	86	75	45	0	0.969	0.957	1.100	1.034	3.893	1.381	0.244	140	1121	83	315	362	-0.045	155	160	177	185	45022	36971	1.029	1.953	-100	0	1
3	16	3	""	"cxcl5"	8300	17130	150	290	306	162	52	153	153	197	406	206	5	0	0	175	215	125	58	85	85	105	89	84	50	27	0	1.522	1.177	1.570	1.389	3.982	8.610	0.262	156	1229	85	227	283	0.606	137	90	153	130	47704	33491	0.268	1.236	-100	0	1
3	17	3	""	"arhgef1"	8700	17120	140	717	761	353	46	133	133	160	121	75	98	88	0	883	907	368	40	76	76	102	267	261	96	79	0	0.724	0.756	0.742	0.742	1.794	0.535	0.467	153	1105	93	1391	1459	-0.466	584	807	628	831	116381	138819	4.967	3.015	0	0	0
3	18	3	""	"arhgef1"	9100	17120	130	706	739	290	39	133	133	183	475	259	64	13	0	831	888	321	36	78	78	101	121	119	100	100	0	0.761	0.748	0.756	0.711	1.759	0.799	0.609	152	868	94	1326	1416	-0.394	573	753	606	810	112279	134908	1.171	6.504	0	0	0
3	19	3	""	"arhgef1"	9490	17120	140	765	788	281	35	174	174	208	136	65	97	88	0	856	860	313	36	93	93	110	64	58	99	97	0	0.775	0.801	0.834	0.784	1.916	0.812	0.616	161	1103	86	1354	1381	-0.368	591	763	614	767	126829	138505	4.265	11.719	0	0	0
3	20	3	""	"arhgef1"	9890	17120	140	793	821	326	39	160	160	187	121	64	99	94	0	874	885	325	36	87	87	104	64	61	100	100	0	0.804	0.828	0.834	0.818	1.848	0.855	0.593	156	1108	86	1420	1459	-0.315	633	787	661	798	128059	138052	5.240	12.203	0	0	0
3	1	4	""	"cxcl9"	2290	17540	130	366	458	570	124	175	175	234	368	157	16	3	0	270	316	201	63	96	96	122	119	97	72	34	0	1.098	1.286	1.103	1.118	3.717	3.148	0.389	139	878	80	365	503	0.135	191	174	283	220	63665	43902	0.609	1.630	-100	0	1
3	2	4	""	"cxcl9"	2700	17550	130	433	488	393	80	194	194	263	382	145	23	1	0	276	331	220	66	99	99	150	334	222	21	3	0	1.350	1.267	1.188	1.265	3.258	2.132	0.363	115	878	33	416	526	0.433	239	177	294	232	56087	38095	0.589	0.542	-100	0	1
3	3	4	""	"cxcl9"	3100	17540	150	392	542	771	142	166	166	205	161	78	64	39	0	285	342	245	71	88	88	113	87	76	81	55	0	1.147	1.480	1.077	1.177	3.033	3.369	0.432	167	1197	65	423	630	0.198	226	197	376	254	90524	57097	2.093	2.632	-100	0	1
3	4	4	""	"cxcl9"	3480	17540	160	428	499	324	64	166	166	215	237	110	55	20	0	310	367	279	76	88	88	117	165	141	62	29	0	1.180	1.194	1.293	1.148	3.553	1.436	0.596	141	1514	59	484	612	0.239	262	222	333	279	70303	51704	1.198	1.515	-100	0	1
3	5	4	""	"arhj"	3900	17530	150	349	378	188	49	175	175	212	179	84	49	15	0	279	312	160	51	90	90	117	104	88	78	42	0	0.921	0.914	0.980	0.903	3.293	2.909	0.087	161	1207	78	363	425	-0.119	174	189	203	222	60819	50253	0.927	1.875	-100	0	1
3	6	4	""	"arhj"	4290	17530	140	332	380	192	50	173	173	229	229	100	34	8	0	322	380	345	90	91	91	119	121	101	76	47	0	0.688	0.716	0.894	0.872	3.794	0.463	0.089	129	1115	54	390	496	-0.540	159	231	207	289	49039	49068	0.659	2.157	-100	0	1
3	7	4	""	"arhj"	4690	17530	150	301	377	533	141	152	152	198	204	103	35	8	0	267	312	271	86	85	85	110	130	118	63	32	0	0.819	0.991	0.921	0.865	3.894	1.790	0.604	149	1242	87	331	452	-0.288	149	182	225	227	56138	46439	0.877	1.554	-100	0	1
3	8	4	""	"arhj"	5100	17530	150	288	333	245	73	135	135	178	201	112	35	12	0	258	303	242	79	78	78	102	106	103	74	42	0	0.850	0.880	0.902	0.868	3.469	2.197	0.299	159	1223	87	333	423	-0.234	153	180	198	225	52958	48167	0.771	1.896	-100	0	1
3	9	4	""	"cxcr4"	5490	17530	140	398	434	208	47	135	135	163	129	79	80	53	0	178	202	120	59	78	78	97	85	87	55	26	0	2.630	2.411	2.360	2.707	3.285	3.363	0.197	93	1151	36	363	423	1.395	263	100	299	124	40387	18821	2.101	1.235	-100	0	1
3	10	4	""	"cxcr4"	5890	17520	160	380	436	240	55	151	151	191	235	123	49	13	0	181	202	115	56	84	84	110	180	163	27	2	0	2.361	2.415	1.911	2.189	4.159	4.498	0.091	101	1535	33	326	403	1.239	229	97	285	118	43986	20433	1.043	0.511	-100	0	1
3	11	4	""	"cxcr4"	6300	17540	150	347	376	175	46	137	137	171	270	157	33	6	0	174	216	155	71	78	78	93	91	97	54	27	0	2.188	1.732	1.965	2.068	3.417	3.771	0.421	103	1247	28	306	377	1.130	210	96	239	138	38678	22241	0.759	1.352	-100	0	1
3	12	4	""	"cxcr4"	6700	17530	120	359	383	175	45	127	127	156	118	75	82	48	0	161	180	106	58	72	72	90	91	101	48	21	0	2.607	2.370	2.640	2.950	4.970	3.260	0.109	89	807	55	321	364	1.382	232	89	256	108	34118	16058	1.924	0.989	-100	0	1
3	13	4	""	"atp2a3"	7090	17530	140	384	471	429	91	145	145	171	105	61	78	54	0	308	360	216	60	82	82	97	62	63	87	72	0	1.058	1.173	1.141	1.120	4.023	3.437	0.140	132	1116	42	465	604	0.081	239	226	326	278	62114	47491	2.857	4.242	0	0	0
3	14	4	""	"atp2a3"	7500	17520	130	414	461	236	51	144	144	172	166	96	74	38	0	337	378	200	52	80	80	96	95	98	86	63	0	1.051	1.064	1.200	0.985	3.053	1.463	0.286	110	887	35	527	615	0.072	270	257	317	298	50675	41571	1.741	2.968	-100	0	1
3	15	4	""	"atp2a3"	7890	17530	130	353	368	206	55	143	143	173	124	71	66	41	0	278	332	205	61	79	79	96	79	82	80	56	0	1.055	0.889	1.006	1.066	3.582	1.158	0.322	110	917	83	409	478	0.077	210	199	225	253	40460	36492	1.573	2.987	-100	0	1
3	16	4	""	"atp2a3"	8300	17520	160	328	353	185	52	145	145	170	113	66	66	38	0	233	272	151	55	79	79	102	348	341	17	0	0	1.188	1.078	1.056	1.055	3.381	1.762	0.179	133	1492	35	337	401	0.249	183	154	208	193	46891	36190	1.619	0.489	-100	0	1
3	17	4	""	"cyp1a1"	8680	17510	100	265	280	154	55	128	128	158	110	69	57	24	0	215	255	118	46	77	77	90	53	58	87	63	0	0.993	0.854	1.739	0.828	7.364	2.433	0.067	33	523	0	275	330	-0.010	137	138	152	178	9238	8428	1.109	3.113	-100	0	1
3	18	4	""	"cyp1a1"	9100	17510	130	264	294	138	46	133	133	162	149	91	45	14	0	269	275	141	51	81	81	111	483	435	2	0	0	0.697	0.830	0.663	0.840	3.928	4.261	0.056	42	917	45	319	355	-0.521	131	188	161	194	12338	11537	0.886	0.340	-100	0	1
3	19	4	""	"cyp1a1"	9470	17520	110	365	367	156	42	158	158	184	107	58	75	41	0	276	308	209	67	92	92	114	94	82	58	48	0	1.125	0.968	1.511	1.599	4.441	1.996	0.041	29	587	37	391	425	0.170	207	184	209	216	10636	8923	1.710	2.064	-100	0	1
3	20	4	""	"cyp1a1"	9930	17490	110	407	427	220	51	159	159	190	134	70	66	39	0	289	314	188	59	92	92	112	71	63	72	63	0	1.259	1.207	1.579	1.565	4.517	3.207	0.074	33	610	30	445	490	0.332	248	197	268	222	14086	10368	1.769	2.845	-100	0	1
3	1	5	""	"auh"	2290	17930	130	1117	1173	553	47	160	160	192	140	72	99	95	0	930	1053	530	50	88	88	113	99	87	100	100	0	1.137	1.050	1.077	1.037	1.669	1.064	0.773	143	885	85	1799	1978	0.185	957	842	1013	965	167703	150635	7.007	9.495	0	0	0
3	2	5	""	"auh"	2690	17940	140	1189	1221	494	40	178	178	231	248	107	98	87	0	1023	1077	429	39	91	91	123	143	116	99	98	0	1.085	1.058	1.069	1.044	1.591	1.099	0.734	161	1101	89	1943	2029	0.118	1011	932	1043	986	196588	173377	3.992	6.671	0	0	0
3	3	5	""	"auh"	3100	17930	130	1329	1300	489	37	176	176	226	302	133	97	86	0	1116	1159	495	42	89	89	117	116	99	100	99	0	1.123	1.050	1.032	1.064	1.699	1.281	0.569	143	885	91	2180	2194	0.167	1153	1027	1124	1070	185830	165747	3.556	8.983	0	0	0
3	4	5	""	"auh"	3500	17930	150	1208	1364	1012	74	180	180	245	283	115	96	81	0	994	1063	493	46	95	95	139	233	167	95	84	0	1.143	1.223	1.086	1.183	1.934	1.774	0.461	176	1200	77	1927	2152	0.193	1028	899	1184	968	240115	187032	3.954	3.966	0	0	0
3	5	5	""	"cyp1b1"	3910	17870	90	495	523	248	47	166	166	218	185	84	75	41	0	277	329	305	92	97	97	125	99	79	62	37	0	1.828	1.539	1.359	1.485	3.000	1.794	0.180	24	369	47	509	589	0.870	329	180	357	232	12562	7889	1.649	2.061	-100	0	1
3	6	5	""	"cyp1b1"	4290	17940	130	508	526	205	38	173	173	218	212	97	75	25	0	221	243	114	46	90	90	129	234	181	21	3	0	2.557	2.307	2.537	2.734	4.015	0.454	0.168	32	911	61	466	506	1.354	335	131	353	153	16826	7770	1.453	0.487	-100	0	1
3	7	5	""	"cyp1b1"	4690	17920	150	221	260	186	71	177	177	230	221	96	14	4	0	129	180	316	175	90	90	119	108	90	21	5	0	1.128	0.922	2.028	1.955	4.266	1.122	0.146	156	1272	100	83	173	0.174	44	39	83	90	40520	28053	0.136	0.565	-100	0	1
3	8	5	""	"cyp1b1"	5100	17910	130	478	468	145	30	163	163	197	140	71	86	60	0	289	328	176	53	87	87	105	76	72	86	56	0	1.559	1.266	1.735	1.577	3.077	3.922	0.123	23	959	32	517	546	0.641	315	202	305	241	10755	7542	1.936	2.934	0	0	0
3	9	5	""	"sp1"	5500	17920	140	3075	2730	1680	61	141	141	175	134	76	98	94	0	3106	2723	1675	61	81	81	101	87	86	99	97	0	0.970	0.980	0.978	0.977	1.589	0.984	0.943	167	1087	72	5959	5231	-0.044	2934	3025	2589	2642	455965	454741	19.067	30.138	0	0	0
3	10	5	""	"sp1"	5900	17930	140	2808	2730	1390	50	155	155	190	162	85	100	99	0	2924	2829	1400	49	83	83	107	145	135	100	100	0	0.934	0.938	0.934	0.918	1.388	0.950	0.941	157	1104	77	5494	5321	-0.099	2653	2841	2575	2746	428557	444093	15.679	18.772	0	0	0
3	11	5	""	"sp1"	6300	17920	130	3231	3144	1274	40	146	146	187	176	94	100	100	0	3139	3094	1241	40	80	80	103	115	111	100	100	0	1.008	0.995	0.983	1.008	1.450	0.998	0.927	134	894	90	6144	6012	0.011	3085	3059	2998	3014	421241	414654	16.801	26.009	0	0	0
3	12	5	""	"sp1"	6700	17930	140	1900	2235	1574	70	145	145	195	230	117	94	84	0	1702	2255	1717	76	80	80	106	159	150	92	86	0	1.082	0.961	0.959	1.102	2.056	0.942	0.919	153	1098	79	3377	4265	0.114	1755	1622	2090	2175	342030	344956	8.870	13.516	0	0	0
3	13	5	""	"bhlhb2"	7100	17920	130	761	776	292	37	154	154	176	107	60	97	95	0	387	411	189	45	80	80	97	68	70	93	85	0	1.977	1.879	2.035	2.025	2.351	2.216	0.482	149	869	85	914	953	0.983	607	307	622	331	115559	61247	5.607	4.618	0	0	0
3	14	5	""	"bhlhb2"	7500	17920	130	704	731	257	35	147	147	238	1652	694	0	0	0	438	461	189	40	82	82	103	91	88	94	85	0	1.565	1.541	1.610	1.595	2.125	108.083	0.011	135	889	90	913	963	0.646	557	356	584	379	98710	62257	0.298	3.934	-100	0	1
3	15	5	""	"bhlhb2"	7900	17920	130	685	724	285	39	149	149	172	108	62	99	94	0	371	418	221	52	80	80	93	53	56	95	89	0	1.842	1.701	1.870	1.916	2.388	1.909	0.462	144	876	97	827	913	0.881	536	291	575	338	104249	60210	5.111	6.132	0	0	0
3	16	5	""	"bhlhb2"	8300	17920	140	591	625	309	49	158	158	191	159	83	82	62	0	307	339	186	54	82	82	111	252	227	44	7	0	1.924	1.817	1.849	1.970	2.413	1.885	0.554	162	1096	87	658	724	0.944	433	225	467	257	101234	54863	2.730	0.905	-100	0	1
3	17	5	""	"dbl"	8690	17920	160	446	465	198	42	142	142	180	198	110	74	27	0	397	429	184	42	80	80	102	125	122	92	70	0	0.959	0.926	0.965	0.913	2.274	1.090	0.335	199	1475	88	621	672	-0.060	304	317	323	349	92452	85447	1.439	2.616	-100	0	1
3	18	5	""	"dbl"	9090	17930	160	408	441	199	45	145	145	255	1578	618	0	0	0	381	395	161	40	80	80	106	148	139	85	51	0	0.874	0.940	0.884	0.850	3.286	1.227	0.341	190	1474	86	564	611	-0.194	263	301	296	315	83866	74990	0.118	1.953	-100	0	1
3	19	5	""	"dbl"	9500	17920	160	474	493	171	34	168	168	197	127	64	89	62	0	398	422	177	41	92	92	115	115	100	92	66	0	1.000	0.985	1.010	1.025	2.326	1.111	0.305	181	1503	93	612	655	0.000	306	306	325	330	89251	76321	2.331	2.670	0	0	0
3	20	5	""	"dbl"	9900	17920	150	439	471	168	35	162	162	191	122	63	91	61	0	423	441	184	41	91	91	112	88	78	96	83	0	0.834	0.883	0.904	0.858	2.326	0.993	0.370	177	1211	89	609	659	-0.262	277	332	309	350	83371	78073	2.295	3.739	0	0	0
3	1	6	""	"blnk"	2300	18340	130	440	453	172	37	147	147	180	154	85	83	45	0	262	284	142	50	85	85	103	70	67	87	60	0	1.655	1.538	1.436	1.479	2.756	2.229	0.200	48	915	52	470	505	0.727	293	177	306	199	21732	13610	1.773	2.586	-100	0	1
3	2	6	""	"blnk"	2700	18340	130	434	413	160	38	188	188	257	332	129	26	0	0	257	300	174	58	100	100	141	191	135	46	10	0	1.567	1.125	1.390	1.249	4.672	2.254	0.087	60	895	64	403	425	0.648	246	157	225	200	24770	18028	0.470	0.832	-100	0	1
3	3	6	""	"blnk"	3090	18330	140	454	478	218	45	168	168	211	179	84	73	32	0	311	328	154	46	89	89	123	183	148	65	19	0	1.288	1.297	1.313	1.257	4.339	1.882	0.176	52	1145	73	508	549	0.365	286	222	310	239	24842	17064	1.492	1.120	-100	0	1
3	4	6	""	"blnk"	3490	18310	110	488	480	131	27	198	198	264	258	97	52	0	0	337	345	152	44	93	93	142	291	204	35	2	0	1.189	1.119	1.270	1.266	2.526	4.291	0.072	34	606	81	534	534	0.250	290	244	282	252	16335	11733	0.837	0.698	-100	0	1
3	5	6	""	"dck"	3890	18330	140	379	562	1329	236	188	188	239	221	92	42	14	0	341	428	493	115	90	90	120	128	106	77	48	0	0.761	1.107	1.064	0.805	4.731	2.673	0.608	125	1093	35	442	712	-0.394	191	251	374	338	70289	53459	1.462	2.406	-100	0	1
3	6	6	""	"dck"	4300	18330	140	343	395	206	52	169	169	218	185	84	48	19	0	273	332	236	71	85	85	116	118	101	67	42	0	0.926	0.915	0.835	0.914	3.944	1.381	0.200	137	1106	55	362	473	-0.111	174	188	226	247	54168	45437	0.957	1.831	-100	0	1
3	7	6	""	"dck"	4700	18320	160	402	473	367	77	197	197	269	333	123	28	7	0	339	371	299	80	94	94	133	173	130	66	25	0	0.837	0.996	0.899	0.955	4.668	2.361	0.217	139	1484	19	450	553	-0.257	205	245	276	277	65813	51617	0.613	1.376	-100	0	1
3	8	6	""	"dck"	5090	18330	140	408	479	323	67	153	153	196	177	90	61	32	0	345	371	192	51	84	84	109	96	88	83	62	0	0.977	1.136	1.065	1.087	4.243	2.213	0.255	107	1101	33	516	613	-0.034	255	261	326	287	51235	39716	1.599	2.729	-100	0	1
3	9	6	""	"bnip3l"	5500	18340	130	917	925	446	48	140	140	174	134	77	97	90	0	385	448	277	61	77	77	96	83	86	92	80	0	2.523	2.116	2.175	2.212	2.196	2.216	0.603	133	891	83	1085	1156	1.335	777	308	785	371	122964	59594	5.604	4.241	0	0	0
3	10	6	""	"bnip3l"	5890	18320	150	740	799	340	42	140	140	170	124	72	98	92	0	329	375	190	50	80	80	94	60	63	95	80	0	2.410	2.234	2.398	2.477	2.329	2.570	0.539	150	1242	90	849	954	1.269	600	249	659	295	119857	56307	5.073	4.683	0	0	0
3	11	6	""	"bnip3l"	6290	18330	140	659	735	335	45	140	140	167	171	102	96	77	0	312	364	207	56	79	79	94	81	86	89	69	0	2.227	2.088	2.313	2.560	2.715	2.324	0.530	132	1136	82	752	880	1.155	519	233	595	285	96981	48000	3.322	3.333	0	0	0
3	12	6	""	"bnip3l"	6700	18320	130	574	666	356	53	138	138	171	183	107	86	59	0	301	337	201	59	77	77	97	107	110	78	54	0	1.946	2.031	2.136	2.109	2.449	2.176	0.396	137	887	87	660	788	0.961	436	224	528	260	91182	46185	2.705	2.243	0	0	0
3	13	6	""	"ddx21"	7100	18320	130	3679	3605	1230	34	149	149	179	118	65	100	100	0	4336	4413	1574	35	82	82	99	77	77	100	100	0	0.830	0.798	0.792	0.798	1.361	0.785	0.930	153	867	90	7784	7787	-0.269	3530	4254	3456	4331	551501	675248	29.034	56.026	0	0	0
3	14	6	""	"ddx21"	7500	18320	140	3867	3712	1266	34	133	133	160	136	85	100	100	0	4842	4672	1641	35	78	78	91	60	65	100	100	0	0.784	0.779	0.769	0.775	1.327	0.771	0.936	147	1121	85	8498	8173	-0.351	3734	4764	3579	4594	545603	686768	26.118	76.350	0	0	0
3	15	6	""	"ddx21"	7890	18320	150	3232	3314	1358	40	129	129	148	93	62	100	100	0	4041	4126	1817	44	76	76	89	57	64	100	100	0	0.783	0.786	0.785	0.805	1.379	0.769	0.930	170	1222	86	7068	7235	-0.353	3103	3965	3185	4050	563444	701398	34.043	70.825	0	0	0
3	16	6	""	"ddx21"	8290	18320	150	2657	2645	1210	45	146	146	172	114	66	100	100	0	3429	3410	1724	50	80	80	95	61	64	100	100	0	0.750	0.750	0.743	0.762	1.405	0.725	0.913	180	1212	96	5860	5829	-0.415	2511	3349	2499	3330	476015	613885	21.693	54.344	0	0	0
3	17	6	""	"ifi204"	8690	18320	150	598	617	237	38	144	144	208	631	303	21	0	0	335	352	157	44	81	81	126	452	358	12	0	0	1.787	1.745	1.839	1.903	2.558	2.050	0.446	156	1232	91	708	744	0.838	454	254	473	271	96201	54952	0.648	0.500	-100	0	1
3	18	6	""	"ifi204"	9090	18310	140	655	678	219	32	134	134	252	1800	714	0	0	0	289	315	140	44	79	79	100	101	101	86	53	0	2.481	2.305	2.546	2.480	2.332	2.388	0.511	146	1122	86	731	780	1.311	521	210	544	236	98916	45972	0.237	2.129	-100	0	1
3	19	6	""	"ifi204"	9490	18320	150	570	606	255	42	145	145	169	107	63	91	83	0	307	332	187	56	83	83	95	53	55	86	75	0	1.897	1.851	1.965	2.203	2.976	2.063	0.467	168	1220	93	649	710	0.924	425	224	461	249	101887	55781	4.084	4.472	0	0	0
3	20	6	""	"ifi204"	9890	18320	140	603	618	268	43	157	157	185	121	65	90	76	0	297	333	177	53	89	89	109	74	67	84	67	0	2.144	1.889	2.152	2.061	3.059	2.431	0.349	165	1099	89	654	705	1.100	446	208	461	244	101970	54972	3.579	3.027	0	0	0
3	1	7	""	"poh1"	2290	18730	130	1032	1076	364	33	175	175	218	255	116	98	86	0	1154	1232	421	34	96	96	126	143	113	100	99	0	0.810	0.793	0.752	0.777	1.617	0.800	0.720	145	883	86	1915	2037	-0.304	857	1058	901	1136	156092	178621	3.365	7.734	0	0	0
3	2	7	""	"poh1"	2690	18730	130	1260	1253	436	34	194	194	238	178	74	98	94	0	1214	1255	427	34	97	97	128	123	96	100	100	0	0.954	0.915	0.940	0.881	1.710	0.924	0.713	152	872	94	2183	2217	-0.068	1066	1117	1059	1158	190463	190745	5.702	9.163	0	0	0
3	3	7	""	"poh1"	3100	18730	140	1082	1117	340	30	162	162	215	248	115	98	93	0	1142	1196	450	37	87	87	116	126	108	100	98	0	0.872	0.861	0.891	0.874	1.611	0.892	0.664	150	1118	93	1975	2064	-0.198	920	1055	955	1109	167512	179377	3.637	8.571	0	0	0
3	4	7	""	"poh1"	3500	18730	140	1104	1125	404	35	190	190	256	383	149	95	61	0	1138	1191	438	36	97	97	128	124	96	99	98	0	0.878	0.855	0.853	0.850	1.671	0.902	0.662	163	1105	95	1955	2029	-0.188	914	1041	935	1094	183412	194177	2.269	8.573	0	0	0
3	5	7	""	"krt2-4"	3890	18730	150	3067	3435	2552	74	179	179	261	678	259	85	76	0	3192	4115	3505	85	91	91	136	285	209	90	83	0	0.931	0.809	0.851	0.957	1.996	1.032	0.771	167	1225	93	5989	7280	-0.103	2888	3101	3256	4024	573653	687197	4.681	13.961	0	0	0
3	6	7	""	"krt2-4"	4290	18730	140	2979	2953	1222	41	177	177	226	213	94	100	99	0	3394	3513	1688	48	87	87	124	187	150	100	100	0	0.847	0.810	0.807	0.827	1.389	0.778	0.903	161	1103	89	6109	6202	-0.240	2802	3307	2776	3426	475450	565605	12.803	18.123	0	0	0
3	7	7	""	"krt2-4"	4690	18720	130	2729	2763	1264	45	174	174	220	181	82	100	98	0	3082	3303	1696	51	88	88	117	108	92	99	99	0	0.853	0.805	0.828	0.834	1.483	0.774	0.888	158	858	88	5549	5804	-0.229	2555	2994	2589	3215	436565	521804	14.050	29.500	0	0	0
3	8	7	""	"krt2-4"	5100	18730	140	2939	3045	1441	47	151	151	205	216	105	100	99	0	3536	3800	1929	50	81	81	107	127	118	100	100	0	0.807	0.778	0.792	0.780	1.461	0.758	0.896	161	1103	94	6243	6613	-0.309	2788	3455	2894	3719	490311	611740	13.148	29.079	0	0	0
3	9	7	""	"sp8"	5500	18730	130	2797	2516	1030	40	136	136	167	126	75	99	99	0	886	919	488	53	77	77	94	70	74	96	92	0	3.289	2.827	3.187	3.142	1.619	2.805	0.831	126	896	89	3470	3222	1.718	2661	809	2380	842	317067	115750	18.643	11.786	0	0	0
3	10	7	""	"sp8"	5890	18730	130	2619	2568	964	37	142	142	188	231	122	99	98	0	937	927	429	46	79	79	102	126	123	95	90	0	2.887	2.861	2.972	3.214	1.882	2.904	0.811	120	908	93	3335	3274	1.530	2477	858	2426	848	308217	111241	10.303	6.548	0	0	0
3	11	7	""	"sp8"	6290	18720	110	3011	3018	860	28	141	141	187	208	111	100	100	0	952	966	350	36	76	76	97	89	91	99	99	0	3.276	3.233	3.341	3.426	1.591	3.297	0.865	106	598	91	3746	3767	1.712	2870	876	2877	890	319927	102417	13.611	9.764	0	0	0
3	12	7	""	"sp8"	6690	18720	120	2820	2695	770	28	133	133	157	105	66	100	100	0	851	871	370	42	79	79	94	70	74	100	98	0	3.481	3.235	3.300	3.491	1.636	3.307	0.762	119	789	88	3459	3354	1.800	2687	772	2562	792	320721	103655	24.171	11.100	0	0	0
3	13	7	""	"snk"	7100	18720	140	692	694	243	35	155	155	186	135	72	99	85	0	324	353	175	49	84	84	103	70	67	89	76	0	2.237	2.004	1.964	2.286	2.554	2.295	0.432	149	1110	89	777	808	1.162	537	240	539	269	103455	52565	3.763	3.571	0	0	0
3	14	7	""	"snk"	7500	18720	130	626	648	256	39	140	140	163	102	62	97	90	0	347	390	198	50	78	78	92	62	67	96	87	0	1.807	1.628	1.672	1.698	2.178	1.777	0.462	140	884	86	755	820	0.854	486	269	508	312	90689	54636	4.755	4.806	0	0	0
3	15	7	""	"snk"	7900	18720	140	603	631	231	36	131	131	153	97	63	99	96	0	326	351	146	41	77	77	89	52	58	96	88	0	1.896	1.825	1.902	1.931	2.257	2.249	0.457	153	1111	92	721	774	0.923	472	249	500	274	96521	53670	4.928	5.038	0	0	0
3	16	7	""	"snk"	8290	18720	150	595	618	276	44	147	147	175	120	68	95	80	0	310	343	211	61	79	79	95	65	68	88	76	0	1.939	1.784	2.003	1.928	2.515	2.015	0.429	160	1228	93	679	735	0.955	448	231	471	264	98928	54951	3.692	3.815	0	0	0
3	17	7	""	"mmp13"	8690	18710	150	164	187	109	58	147	147	182	193	106	7	0	0	105	124	85	68	78	78	96	98	102	13	4	0	0.630	0.870	1.785	1.946	5.059	2.371	0.557	156	1272	100	44	86	-0.667	17	27	40	46	29234	19352	0.026	0.286	-100	0	1
3	18	7	""	"mmp13"	9050	18760	170	437	544	453	83	140	140	171	126	73	94	76	0	154	223	202	90	82	82	102	89	87	42	23	0	4.125	2.865	4.658	6.198	4.861	3.717	0.191	38	1719	22	369	545	2.044	297	72	404	141	20673	8464	2.960	1.360	-100	0	1
3	19	7	""	"mmp13"	9490	18710	150	171	199	169	84	142	142	171	183	107	7	3	0	113	133	80	60	83	83	103	80	77	21	8	0	0.967	1.140	1.675	1.591	4.481	1.577	0.729	156	1272	100	59	107	-0.048	29	30	57	50	31017	20788	0.153	0.375	-100	0	1
3	20	7	""	"mmp13"	9830	18730	70	463	400	177	44	165	165	197	133	67	66	66	0	291	324	228	70	97	97	112	64	57	66	66	0	1.536	1.035	1.731	1.352	6.821	2.543	0.080	6	251	92	492	462	0.619	298	194	235	227	2398	1943	1.526	3.313	0	0	0
3	1	8	""	"tnf rsf19"	2290	19130	140	431	470	255	54	178	178	214	151	70	72	38	0	313	331	157	47	94	94	118	91	77	84	64	0	1.155	1.232	1.264	1.177	2.575	1.952	0.279	96	1128	54	472	529	0.208	253	219	292	237	45129	31811	1.695	2.341	-100	0	1
3	2	8	""	"tnf rsf19"	2690	19140	130	435	503	382	75	189	189	229	155	67	71	37	0	318	352	263	74	99	99	134	194	144	54	17	0	1.123	1.241	1.235	1.237	3.635	1.690	0.345	135	811	16	465	567	0.167	246	219	314	253	67841	47579	1.768	1.124	-100	0	1
3	3	8	""	"tnf rsf19"	3100	19130	150	408	466	294	63	192	192	237	204	86	52	23	0	291	346	322	93	93	93	127	175	137	55	19	0	1.091	1.083	1.260	1.175	3.142	1.221	0.319	155	1178	40	414	527	0.126	216	198	274	253	72238	53653	1.123	1.251	-100	0	1
3	4	8	""	"tnf rsf19"	3500	19130	150	404	416	183	43	181	181	298	1278	428	0	0	0	317	331	156	47	91	91	159	719	452	1	0	0	0.987	0.979	0.920	0.929	2.800	1.876	0.504	97	1227	48	449	475	-0.019	223	226	235	240	40369	32113	0.092	0.239	-100	0	1
3	5	8	""	"nqo1"	3890	19120	130	1682	1758	742	42	186	186	232	243	104	98	93	0	1726	1895	830	43	91	91	116	86	74	100	100	0	0.915	0.871	0.872	0.852	1.454	0.893	0.819	148	876	91	3131	3376	-0.128	1496	1635	1572	1804	260252	280426	6.280	20.686	0	0	0
3	6	8	""	"nqo1"	4290	19130	130	1540	1663	734	44	182	182	234	220	94	98	95	0	1670	1775	779	43	93	93	125	145	116	100	98	0	0.861	0.880	0.866	0.863	1.552	0.890	0.854	140	888	97	2935	3163	-0.216	1358	1577	1481	1682	232833	248473	6.495	11.379	0	0	0
3	7	8	""	"nqo1"	4690	19130	130	1464	1602	712	44	181	181	241	252	104	100	92	0	1678	1796	902	50	95	95	128	120	93	99	98	0	0.810	0.835	0.865	0.855	1.534	0.812	0.845	150	878	88	2866	3122	-0.304	1283	1583	1421	1701	240364	269474	5.401	13.900	0	0	0
3	8	8	""	"nqo1"	5100	19130	140	1510	1596	731	45	173	173	224	289	129	97	86	0	1564	1677	837	49	91	91	120	105	87	98	98	0	0.908	0.897	0.881	0.908	1.722	0.962	0.698	158	1110	96	2810	3009	-0.139	1337	1473	1423	1586	252126	264977	4.747	14.829	0	0	0
3	9	8	""	"ifnar2c_2"	5490	19130	150	1026	1056	345	32	142	142	177	140	79	100	98	0	946	946	319	33	78	78	95	67	70	100	98	0	1.018	1.053	1.031	1.070	1.606	1.082	0.765	175	1213	78	1752	1782	0.026	884	868	914	868	184834	165465	6.279	12.701	0	0	0
3	10	8	""	"ifnar2c_2"	5890	19130	150	1101	1110	325	29	132	132	161	133	82	100	99	0	975	972	283	29	76	76	90	69	76	100	100	0	1.078	1.092	1.101	1.085	1.493	1.129	0.797	162	1230	91	1868	1874	0.108	969	899	978	896	179801	157495	7.135	12.783	0	0	0
3	11	8	""	"ifnar2c_2"	6290	19120	130	982	998	367	36	125	125	143	92	64	100	99	0	902	892	303	33	73	73	83	45	54	100	100	0	1.034	1.066	1.075	1.055	1.637	1.114	0.771	134	894	82	1686	1692	0.048	857	829	873	819	133729	119470	9.293	17.978	0	0	0
3	12	8	""	"ifnar2c_2"	6700	19120	140	954	988	315	31	137	137	163	112	68	100	98	0	890	905	324	35	79	79	99	109	110	100	100	0	1.007	1.030	1.009	1.039	1.636	1.028	0.761	161	1103	93	1628	1677	0.010	817	811	851	826	159129	145743	7.366	7.394	0	0	0
3	13	8	""	"radixin"	7090	19120	150	662	701	273	38	160	160	195	148	75	98	81	0	778	783	328	41	84	84	106	86	81	98	97	0	0.723	0.774	0.781	0.772	2.227	0.807	0.458	180	1206	94	1196	1240	-0.468	502	694	541	699	126240	140915	3.419	7.872	0	0	0
3	14	8	""	"radixin"	7490	19120	160	633	672	286	42	153	153	194	436	224	54	9	0	730	738	273	36	82	82	105	109	103	99	95	0	0.741	0.791	0.808	0.743	2.210	3.757	0.175	192	1490	92	1128	1175	-0.432	480	648	519	656	129092	141717	1.096	5.807	0	0	0
3	15	8	""	"radixin"	7890	19120	150	619	644	249	38	147	147	184	179	97	95	66	0	734	752	265	35	80	80	95	70	73	100	99	0	0.722	0.740	0.768	0.700	2.016	0.814	0.457	175	1217	91	1126	1169	-0.470	472	654	497	672	112694	131520	2.570	9.386	0	0	0
3	16	8	""	"radixin"	8290	19120	140	620	670	296	44	152	152	178	113	63	97	87	0	695	742	318	42	80	80	99	73	73	100	99	0	0.761	0.782	0.762	0.751	2.088	0.798	0.487	173	1091	89	1083	1180	-0.394	468	615	518	662	115947	128386	4.354	8.808	0	0	0
3	17	8	""	"lrp1"	8690	19120	150	1655	1671	573	34	146	146	173	127	73	100	100	0	1575	1614	646	40	80	80	100	83	83	100	100	0	1.009	0.994	1.014	1.012	1.492	0.968	0.856	182	1210	92	3004	3059	0.013	1509	1495	1525	1534	304114	293765	11.795	18.241	0	0	0
3	18	8	""	"lrp1"	9090	19120	150	1661	1670	615	36	165	165	193	141	73	100	100	0	1660	1697	670	39	90	90	111	85	76	100	100	0	0.953	0.937	0.966	0.945	1.526	0.928	0.804	193	1195	90	3066	3112	-0.069	1496	1570	1505	1607	322383	327501	10.475	18.659	0	0	0
3	19	8	""	"lrp1"	9490	19120	150	1517	1651	1163	70	163	163	192	123	64	100	100	0	1370	1472	615	41	89	89	108	71	65	100	100	0	1.057	1.076	1.031	1.025	1.525	1.341	0.752	177	1215	97	2635	2871	0.080	1354	1281	1488	1383	292162	260628	11.862	19.211	0	0	0
3	20	8	""	"lrp1"	9900	19120	150	1637	1655	580	35	163	163	194	132	68	100	100	0	1388	1493	564	37	90	90	106	69	65	100	100	0	1.136	1.063	1.027	1.074	1.501	1.067	0.845	172	1220	97	2772	2895	0.184	1474	1298	1492	1403	284642	256831	11.068	20.101	0	0	0
3	1	9	""	"star"	2290	19540	160	373	394	169	42	185	185	224	208	92	45	10	0	297	316	146	46	96	96	138	431	312	7	0	0	0.935	0.950	0.955	0.993	3.751	2.903	0.108	120	1494	45	389	429	-0.097	188	201	209	220	47238	37955	0.817	0.413	-100	0	1
3	2	9	""	"star"	2690	19540	140	416	462	292	63	182	182	237	318	134	31	4	0	303	312	155	49	93	93	122	119	97	64	44	0	1.114	1.279	1.183	1.111	3.579	2.018	0.156	94	1116	42	444	499	0.156	234	210	280	219	43474	29328	0.708	1.597	-100	0	1
3	3	9	""	"star"	3100	19530	160	433	668	790	118	179	179	222	200	90	57	32	0	308	621	1153	185	91	91	118	103	87	80	52	0	1.171	0.923	0.960	0.975	3.020	0.691	0.648	166	1512	84	471	1019	0.228	254	217	489	530	110878	103143	2.230	4.883	-100	0	1
3	4	9	""	"star"	3510	19540	100	496	650	590	90	179	179	222	158	71	78	50	0	319	427	348	81	97	97	126	94	74	83	60	0	1.428	1.427	1.312	1.429	2.698	1.818	0.580	65	516	20	539	801	0.514	317	222	471	330	42249	27775	2.709	3.202	0	0	0
3	5	9	""	"mnt"	3890	19520	130	1214	1321	1013	76	183	183	232	210	90	99	93	0	1287	1321	455	34	94	94	128	137	107	99	98	0	0.864	0.927	0.862	0.849	1.694	1.382	0.465	148	876	90	2224	2365	-0.211	1031	1193	1138	1227	195552	195497	5.186	8.708	0	0	0
3	6	9	""	"mnt"	4300	19530	140	1043	1065	345	32	177	177	242	389	160	94	59	0	1273	1259	388	30	93	93	122	149	122	99	98	0	0.734	0.762	0.748	0.752	1.566	0.762	0.735	152	1116	95	2046	2054	-0.446	866	1180	888	1166	161820	191310	2.116	7.631	0	0	0
3	7	9	""	"mnt"	4690	19520	130	1118	1146	353	30	179	179	239	245	102	100	92	0	1266	1282	391	30	90	90	116	120	103	100	99	0	0.798	0.811	0.793	0.807	1.563	0.823	0.725	152	872	88	2115	2159	-0.326	939	1176	967	1192	174244	194813	3.702	9.717	0	0	0
3	8	9	""	"mnt"	5100	19520	130	1054	1098	333	30	151	151	196	170	86	99	98	0	1264	1268	377	29	81	81	103	92	89	100	100	0	0.763	0.798	0.799	0.783	1.609	0.793	0.759	156	868	96	2086	2134	-0.390	903	1183	947	1187	171254	197844	5.306	12.663	0	0	0
3	9	9	""	"vig1"	5500	19520	150	4397	4213	1316	31	141	141	174	153	87	100	100	0	4136	4092	1328	32	81	81	98	67	68	100	100	0	1.050	1.015	1.001	1.025	1.303	1.011	0.940	154	1238	90	8311	8083	0.070	4256	4055	4072	4011	648747	630223	26.399	59.612	0	0	0
3	10	9	""	"vig1"	5900	19520	130	4758	4606	1265	27	124	124	147	98	66	100	100	0	4368	4253	1240	29	74	74	86	53	61	100	100	0	1.079	1.073	1.088	1.081	1.240	1.064	0.946	139	885	94	8928	8661	0.110	4634	4294	4482	4179	640246	591216	45.500	78.623	0	0	0
3	11	9	""	"vig1"	6300	19530	130	3406	3379	1039	30	126	126	149	91	61	100	100	0	3325	3305	1064	32	76	76	89	61	68	100	100	0	1.010	1.007	1.034	1.007	1.358	1.000	0.917	138	890	97	6529	6482	0.014	3280	3249	3253	3229	466354	456103	35.495	52.721	0	0	0
3	12	9	""	"vig1"	6700	19520	140	3260	3305	1025	31	139	139	167	116	69	100	100	0	3058	3202	1080	33	78	78	92	65	70	100	100	0	1.047	1.013	1.029	1.017	1.332	1.002	0.926	159	1105	88	6101	6290	0.066	3121	2980	3166	3124	525452	509056	27.052	47.846	0	0	0
3	13	9	""	"pdcd2"	7090	19520	140	1829	1809	437	24	151	151	186	127	68	100	100	0	1073	1051	326	31	83	83	104	117	112	100	98	0	1.695	1.713	1.684	1.766	1.423	1.710	0.787	158	1106	86	2668	2626	0.761	1678	990	1658	968	285749	166111	12.780	8.094	0	0	0
3	14	9	""	"pdcd2"	7490	19520	140	1755	1765	479	27	150	150	173	112	64	99	99	0	1094	1131	613	54	82	82	99	62	62	99	99	0	1.586	1.540	1.561	1.599	1.422	1.419	0.710	161	1106	91	2617	2664	0.665	1605	1012	1615	1049	284188	182107	14.214	16.645	0	0	0
3	15	9	""	"pdcd2"	7890	19520	140	1800	1793	395	22	145	145	170	112	65	100	100	0	1123	1096	282	25	80	80	95	64	67	100	100	0	1.587	1.622	1.647	1.639	1.390	1.659	0.866	159	1105	88	2698	2664	0.666	1655	1043	1648	1016	285105	174220	14.491	15.641	0	0	0
3	16	9	""	"pdcd2"	8290	19520	150	1756	1873	1273	67	150	150	181	160	88	99	99	0	1082	1112	442	39	80	80	97	99	102	98	98	0	1.603	1.670	1.694	1.681	1.637	2.328	0.556	169	1214	77	2608	2755	0.681	1606	1002	1723	1032	316520	187885	10.575	10.253	0	0	0
3	17	9	""	"il17r"	8690	19520	150	7259	7076	1850	26	163	163	192	140	72	100	100	0	7866	7659	2062	26	83	83	103	78	75	100	100	0	0.912	0.912	0.901	0.913	1.234	0.908	0.966	178	1210	91	14879	14489	-0.133	7096	7783	6913	7576	1259582	1363295	49.171	96.872	0	0	0
3	18	9	""	"il17r"	9090	19520	150	7304	7059	1939	27	175	175	202	145	71	100	100	0	7787	7565	2178	28	91	91	112	94	83	100	100	0	0.926	0.921	0.934	0.921	1.231	0.915	0.959	186	1202	97	14825	14358	-0.111	7129	7696	6884	7474	1312917	1407103	47.290	79.287	0	0	0
3	19	9	""	"il17r"	9500	19520	140	7218	7002	1848	26	170	170	207	179	86	100	100	0	7667	7581	2096	27	95	95	120	150	125	100	100	0	0.931	0.913	0.907	0.918	1.239	0.906	0.956	174	1090	96	14620	14318	-0.103	7048	7572	6832	7486	1218297	1319025	37.961	49.740	0	0	0
3	20	9	""	"il17r"	9900	19520	140	7133	7065	1874	26	166	166	194	124	63	100	100	0	7528	7506	2164	28	91	91	109	68	62	100	100	0	0.937	0.930	0.923	0.938	1.250	0.920	0.961	160	1108	96	14404	14314	-0.094	6967	7437	6899	7415	1130373	1201003	55.411	108.779	0	0	0
3	1	10	""	"sp6"	2290	19930	130	3658	3667	1902	51	179	179	222	210	94	100	97	0	3678	3371	1735	51	99	99	147	555	377	95	84	0	0.972	1.066	1.065	1.059	1.448	1.075	0.917	146	882	88	7058	6760	-0.041	3479	3579	3488	3272	535424	492218	16.405	5.809	0	0	0
3	2	10	""	"sp6"	2690	19930	130	4152	4051	1264	31	191	191	240	199	82	100	100	0	3860	3798	1237	32	94	94	129	170	131	100	100	0	1.052	1.042	1.064	1.041	1.348	1.038	0.915	140	888	96	7727	7564	0.073	3961	3766	3860	3704	567161	531719	19.151	21.582	0	0	0
3	3	10	""	"sp6"	3090	19930	120	3943	3934	1263	32	179	179	222	158	71	100	100	0	3496	3515	1314	37	89	89	118	115	97	100	100	0	1.105	1.096	1.060	1.117	1.340	1.073	0.909	137	775	96	7171	7181	0.144	3764	3407	3755	3426	538973	481609	23.494	29.539	0	0	0
3	4	10	""	"sp6"	3490	19930	130	4021	3946	1375	34	163	163	215	238	110	100	100	0	3619	3570	1194	33	87	87	116	139	119	100	100	0	1.092	1.086	1.096	1.090	1.375	1.098	0.892	138	890	97	7390	7266	0.127	3858	3532	3783	3483	544577	492727	15.676	24.849	0	0	0
3	5	10	""	"rpl44"	3900	19930	140	55366	53428	10492	19	193	193	256	395	154	100	100	12	38617	37921	9607	25	99	99	142	159	111	100	100	0	1.432	1.408	1.405	1.455	1.350	1.386	0.979	154	1114	97	93691	91057	0.518	55173	38518	53235	37822	8227929	5839895	134.613	237.604	0	0	0
3	6	10	""	"rpl44"	4300	19920	130	52931	52152	11023	21	190	190	256	322	125	100	100	10	38236	37398	9290	24	97	97	135	200	148	100	100	0	1.383	1.393	1.413	1.410	1.204	1.378	0.978	152	872	97	90880	89263	0.468	52741	38139	51962	37301	7927117	5684425	161.168	186.315	0	0	0
3	7	10	""	"rpl44"	4700	19930	140	53896	51925	10133	19	185	185	328	1315	400	100	100	6	36655	36384	9280	25	94	94	167	548	328	100	100	0	1.469	1.426	1.427	1.463	1.261	1.403	0.979	161	1107	96	90272	88030	0.555	53711	36561	51740	36290	8359971	5857894	39.237	66.089	0	0	0
3	8	10	""	"rpl44"	5100	19920	160	51694	51044	10565	20	143	143	176	134	76	100	100	7	35227	35756	7993	22	81	81	102	104	101	100	100	0	1.467	1.427	1.446	1.437	1.190	1.422	0.983	203	1481	95	86697	86576	0.553	51551	35146	50901	35675	10361911	7258499	379.612	342.827	0	0	0
3	9	10	""	"mdm2"	5490	19920	150	385	411	160	38	133	133	158	119	75	86	54	0	384	412	138	33	76	76	86	48	55	100	98	0	0.818	0.827	0.936	0.803	2.079	1.003	0.437	155	1235	83	560	614	-0.290	252	308	278	336	63680	63850	2.126	6.792	0	0	0
3	10	10	""	"mdm2"	5900	19920	130	367	380	186	48	129	129	166	188	113	59	18	0	434	438	173	39	75	75	93	90	96	98	85	0	0.663	0.691	0.660	0.596	2.609	1.478	0.303	137	887	91	597	614	-0.593	238	359	251	363	52064	60040	1.138	3.833	-100	0	1
3	11	10	""	"mdm2"	6290	19920	150	344	382	165	43	138	138	166	148	89	72	31	0	377	400	151	37	77	77	93	77	82	98	89	0	0.687	0.755	0.717	0.715	2.098	1.476	0.289	168	1222	86	506	567	-0.542	206	300	244	323	64251	67200	1.459	3.987	-100	0	1
3	12	10	""	"mdm2"	6700	19920	150	362	402	251	62	145	145	177	159	89	65	29	0	395	406	160	39	81	81	97	83	85	98	85	0	0.691	0.791	0.736	0.668	2.735	1.207	0.391	169	1221	94	531	582	-0.533	217	314	257	325	67945	68548	1.415	3.723	-100	0	1
3	13	10	""	"tdo"	7090	19920	140	797	815	259	31	149	149	174	107	61	100	97	0	735	756	264	34	84	84	100	94	94	100	99	0	0.995	0.991	1.042	0.988	1.663	1.001	0.672	141	1127	90	1299	1338	-0.007	648	651	666	672	114861	106636	5.991	6.979	0	0	0
3	14	10	""	"tdo"	7490	19920	130	887	881	263	29	153	153	186	141	75	99	97	0	802	808	277	34	82	82	99	70	70	99	98	0	1.019	1.003	1.002	1.015	1.816	1.015	0.654	138	890	96	1454	1454	0.027	734	720	728	726	121561	111461	4.929	10.129	0	0	0
3	15	10	""	"tdo"	7890	19920	130	774	817	246	30	146	146	166	112	67	100	98	0	695	727	231	31	77	77	92	60	65	100	99	0	1.016	1.032	0.959	1.029	1.517	1.081	0.742	142	886	90	1246	1321	0.023	628	618	671	650	116032	103293	5.813	10.583	0	0	0
3	16	10	""	"tdo"	8300	19920	160	796	815	282	34	146	146	178	142	79	98	95	0	717	738	266	36	81	81	97	63	64	99	98	0	1.022	1.018	1.028	1.000	1.949	1.069	0.654	172	1510	93	1286	1326	0.031	650	636	669	657	140110	126936	4.486	10.175	0	0	0
3	17	10	""	"buffer"	8690	19910	150	152	173	88	50	159	159	186	117	62	12	2	0	94	111	60	54	85	85	106	74	69	16	6	0	-0.778	0.538	1.765	2.056	4.287	3.701	0.103	156	1272	100	2	40	Error	-7	9	14	26	26975	17289	-0.111	0.068	-100	0	1
3	18	10	""	"buffer"	9090	19910	150	153	208	311	149	156	156	190	137	72	12	3	0	87	109	123	112	86	86	106	85	80	4	3	0	-3.000	2.261	2.889	3.262	4.363	2.791	0.314	156	1272	100	-2	75	Error	-3	1	52	23	32524	16960	0.131	0.035	-100	0	1
3	19	10	""	"buffer"	9490	19910	150	184	233	262	112	168	168	204	153	75	14	4	0	100	137	176	128	89	89	108	70	64	21	10	0	1.455	1.354	1.667	1.722	4.510	3.263	0.204	156	1272	100	27	113	0.541	16	11	65	48	36402	21399	0.190	0.414	-100	0	1
3	20	10	""	"buffer"	9930	19930	80	450	497	354	71	187	187	219	145	66	66	44	0	399	371	214	57	93	93	114	101	88	77	66	0	0.859	1.115	0.645	0.798	6.340	2.993	0.107	9	379	88	569	588	-0.219	263	306	310	278	4477	3341	1.917	2.545	-100	0	1
3	1	11	""	"sp3"	2290	20330	130	3756	3840	923	24	190	190	243	269	110	100	100	0	1052	1090	364	33	92	92	129	272	210	99	91	0	3.715	3.657	3.795	3.808	1.431	3.767	0.841	147	877	95	4526	4648	1.893	3566	960	3650	998	564520	160178	13.372	3.533	0	0	0
3	2	11	""	"sp3"	2690	20330	130	4040	3913	1049	26	180	180	283	802	283	100	97	0	1145	1207	720	59	94	94	176	845	480	71	5	0	3.673	3.354	3.550	3.655	1.577	3.206	0.710	144	884	94	4911	4846	1.877	3860	1051	3733	1113	563463	173794	4.526	1.220	0	0	0
3	3	11	""	"sp3"	3090	20330	130	3934	3916	1103	28	160	160	226	275	121	100	100	0	1167	1175	432	36	86	86	124	209	168	98	95	0	3.491	3.449	3.518	3.598	1.450	3.548	0.826	140	888	95	4855	4845	1.804	3774	1081	3756	1089	548268	164541	13.418	5.029	0	0	0
3	4	11	""	"sp3"	3490	20330	130	3890	3887	1063	27	161	161	211	186	88	100	100	0	1080	1136	380	33	86	86	116	109	93	99	98	0	3.752	3.549	3.609	3.691	1.450	3.642	0.872	141	887	96	4723	4776	1.908	3729	994	3726	1050	548041	160172	19.763	9.358	0	0	0
3	5	11	""	"mxi1"	3900	20330	130	1638	1630	486	29	194	194	237	172	72	100	99	0	1135	1151	379	32	96	96	126	104	82	99	98	0	1.390	1.361	1.364	1.387	1.493	1.409	0.807	144	884	92	2483	2491	0.475	1444	1039	1436	1055	234698	165728	8.099	9.856	0	0	0
3	6	11	""	"mxi1"	4290	20330	130	1529	1578	531	33	190	190	248	302	121	99	95	0	1091	1120	422	37	91	91	139	296	212	97	84	0	1.339	1.349	1.403	1.410	1.739	1.379	0.748	146	882	97	2339	2417	0.421	1339	1000	1388	1029	230364	163535	4.404	3.314	0	0	0
3	7	11	""	"mxi1"	4700	20320	150	1622	1632	453	27	161	161	225	318	141	100	97	0	1124	1167	418	35	86	86	130	400	307	96	73	0	1.408	1.361	1.384	1.402	1.542	1.490	0.719	164	1228	95	2499	2552	0.494	1461	1038	1471	1081	267721	191450	4.425	2.593	0	0	0
3	8	11	""	"mxi1"	5100	20330	150	1480	1528	574	37	149	149	180	142	78	100	99	0	1030	1055	433	41	81	81	98	67	68	100	98	0	1.403	1.416	1.417	1.468	1.569	1.164	0.560	182	1206	96	2280	2353	0.489	1331	949	1379	974	278126	192035	9.493	14.284	0	0	0
3	9	11	""	"itgb1"	5520	20290	50	322	649	986	151	139	139	153	83	54	58	58	0	99	159	132	83	72	72	93	69	74	41	25	0	6.778	5.862	5.500	6.326	2.862	17.142	0.120	12	104	100	210	597	2.761	183	27	510	87	7785	1904	5.976	0.957	-100	0	1
3	10	11	""	"itgb1"	5890	20320	150	135	165	112	67	134	134	155	132	85	11	6	0	77	89	48	53	76	76	89	64	71	12	5	0	1.000	2.385	2.235	2.362	4.276	109.450	0.000	156	1272	100	2	44	0.000	1	1	31	13	25719	13902	0.076	0.000	-100	0	1
3	11	11	""	"itgb1"	6310	20290	60	435	489	115	23	156	156	177	123	69	100	77	0	114	176	116	65	78	78	90	61	67	33	33	0	7.750	3.398	7.750	7.056	4.273	7.916	0.069	9	171	66	315	431	2.954	279	36	333	98	4398	1582	2.537	1.410	-100	0	1
3	12	11	""	"itgb1"	6690	20320	150	138	239	781	326	144	144	177	150	84	10	3	0	78	115	327	284	79	79	94	64	68	10	3	0	6.000	2.639	2.441	2.431	4.779	2.543	0.780	156	1272	100	-7	131	2.585	-6	-1	95	36	37217	17912	0.413	0.328	-100	0	1
3	13	11	""	"empty"	7090	20320	150	656	658	266	40	143	143	169	106	62	91	87	0	1785	1642	688	41	80	80	94	62	65	97	95	0	0.301	0.330	0.334	0.347	2.081	0.304	0.673	156	1272	100	2218	2077	-1.732	513	1705	515	1562	102640	256229	4.613	24.968	-100	0	0
3	14	11	""	"empty"	7490	20320	150	663	686	309	45	144	144	168	127	75	90	82	0	1672	1603	608	37	81	81	97	70	72	98	97	0	0.326	0.356	0.337	0.342	1.767	0.342	0.603	156	1272	100	2110	2064	-1.617	519	1591	542	1522	107069	250045	4.079	21.514	-100	0	0
3	15	11	""	"empty"	7890	20310	150	664	681	268	39	144	144	167	106	63	94	91	0	1817	1775	558	31	78	78	92	64	69	97	96	0	0.299	0.316	0.319	0.305	2.023	0.306	0.716	156	1272	100	2259	2234	-1.742	520	1739	537	1697	106280	276948	4.849	26.297	-100	0	0
3	16	11	""	"empty"	8290	20310	150	712	721	329	45	144	144	173	115	66	94	84	0	1799	1768	609	34	78	78	94	69	73	99	98	0	0.330	0.341	0.342	0.314	1.760	0.331	0.655	156	1272	100	2289	2267	-1.599	568	1721	577	1690	112446	275747	4.765	24.261	-100	0	0
3	17	11	""	"sp5"	8700	20320	120	3639	3523	1182	33	157	157	184	124	67	100	100	0	2864	2805	1028	36	86	86	105	103	98	100	100	0	1.253	1.238	1.250	1.248	1.383	1.231	0.904	134	774	87	6260	6085	0.325	3482	2778	3366	2719	472109	375882	26.927	26.214	0	0	0
3	18	11	""	"sp5"	9100	20320	140	3316	3335	1578	47	149	149	183	137	74	99	99	0	2624	2637	1420	53	85	85	105	80	76	99	99	0	1.247	1.248	1.226	1.310	1.423	1.217	0.927	148	1120	88	5706	5738	0.318	3167	2539	3186	2552	493510	390213	23.007	31.650	0	0	0
3	19	11	""	"sp5"	9500	20320	140	2719	2916	1415	48	182	182	229	249	108	100	100	0	2083	2296	1145	49	92	92	122	120	98	100	100	0	1.274	1.240	1.237	1.253	1.457	1.255	0.902	159	1109	96	4528	4938	0.349	2537	1991	2734	2204	463574	365129	10.791	18.117	0	0	0
3	20	11	""	"sp5"	9900	20310	130	2683	2789	1497	53	185	185	218	138	63	100	100	0	2118	2232	1367	61	94	94	123	98	79	100	99	0	1.234	1.218	1.273	1.288	1.457	1.185	0.896	152	872	96	4522	4742	0.303	2498	2024	2604	2138	423939	339216	18.630	21.520	0	0	0
4	1	1	""	"sp4"	11300	16390	120	759	817	316	38	195	195	239	172	71	97	82	0	1431	1397	476	34	100	100	129	114	88	98	97	0	0.424	0.480	0.435	0.459	1.847	0.469	0.618	144	764	95	1895	1919	-1.238	564	1331	622	1297	117695	201117	3.360	11.123	0	0	0
4	2	1	""	"sp4"	11710	16390	120	732	762	280	36	189	189	222	137	61	95	87	0	1413	1393	471	33	96	96	121	105	86	100	100	0	0.412	0.442	0.428	0.418	1.789	0.416	0.630	135	777	93	1860	1870	-1.279	543	1317	573	1297	102841	188101	3.942	12.114	0	0	0
4	3	1	""	"sp4"	12110	16390	120	661	685	275	40	177	177	219	279	127	80	35	0	1257	1266	417	32	91	91	122	272	222	98	91	0	0.415	0.432	0.393	0.396	1.974	0.395	0.602	134	778	95	1650	1683	-1.269	484	1166	508	1175	91802	169696	1.670	4.206	-100	0	1
4	4	1	""	"sp4"	12510	16390	130	641	702	371	52	143	143	198	537	271	46	8	0	1208	1247	605	48	80	80	98	102	104	100	99	0	0.441	0.479	0.445	0.425	2.126	0.468	0.660	150	874	95	1626	1726	-1.181	498	1128	559	1167	105234	187121	0.939	11.265	0	0	0
4	5	1	""	"bsg"	12900	16390	130	4919	4784	964	20	139	139	160	98	61	100	100	0	1807	1781	463	25	76	76	90	59	65	100	100	0	2.761	2.724	2.704	2.785	1.312	2.756	0.926	141	883	91	6511	6350	1.465	4780	1731	4645	1705	674597	251130	47.184	28.661	0	0	0
4	6	1	""	"bsg"	13310	16390	140	4660	4620	1015	21	130	130	155	141	90	100	100	0	1796	1756	455	25	76	76	86	58	67	100	100	0	2.634	2.673	2.696	2.721	1.309	2.707	0.929	154	1114	95	6250	6170	1.397	4530	1720	4490	1680	711445	270495	31.667	28.793	0	0	0
4	7	1	""	"bsg"	13700	16390	140	4494	4255	1332	31	167	167	207	144	69	100	100	0	1729	1631	647	39	84	84	107	167	156	93	91	0	2.630	2.643	2.710	3.037	1.973	2.629	0.910	173	1087	90	5972	5635	1.395	4327	1645	4088	1547	736190	282248	28.111	9.126	0	0	0
4	8	1	""	"bsg"	14110	16380	150	4783	4618	1351	29	159	159	214	202	94	100	100	0	1666	1691	602	35	82	82	109	105	96	100	99	0	2.919	2.771	2.871	2.872	1.367	2.803	0.900	173	1216	93	6208	6068	1.545	4624	1584	4459	1609	798916	292574	21.802	15.067	0	0	0
4	9	1	""	"dncic"	14500	16390	140	358	394	184	46	149	149	188	155	82	62	28	0	330	338	170	50	79	79	101	72	71	86	68	0	0.833	0.946	0.964	0.926	2.819	1.942	0.197	116	1127	49	460	504	-0.264	209	251	245	259	45707	39225	1.329	3.292	-100	0	1
4	10	1	""	"dncic"	14910	16390	140	350	369	194	52	118	118	141	107	75	75	52	0	271	292	161	55	75	75	85	57	67	82	72	0	1.184	1.157	1.292	1.264	3.773	1.453	0.239	140	1120	89	428	468	0.244	232	196	251	217	51687	40909	2.131	3.632	0	0	0
4	11	1	""	"dncic"	15300	16390	140	327	391	369	94	123	123	144	94	65	73	52	0	250	286	224	78	72	72	84	68	80	77	58	0	1.146	1.252	1.364	1.193	4.052	1.862	0.385	157	1103	87	382	482	0.197	204	178	268	214	61394	44900	2.628	2.971	0	0	0
4	12	1	""	"dncic"	15710	16380	170	311	361	225	62	127	127	153	114	74	70	39	0	249	293	235	80	75	75	89	69	77	79	58	0	1.057	1.073	1.080	1.111	3.693	1.226	0.330	174	1617	58	358	452	0.080	184	174	234	218	62847	51034	1.825	2.957	-100	0	1
4	13	1	""	"btg1"	16100	16380	170	1642	1703	764	44	139	139	176	156	88	98	97	0	812	843	410	48	76	76	92	70	76	96	93	0	2.042	2.039	2.029	2.247	2.030	2.088	0.783	185	1639	85	2239	2331	1.030	1503	736	1564	767	315040	155929	9.788	10.729	0	0	0
4	14	1	""	"btg1"	16510	16380	150	1811	1788	496	27	139	139	179	149	83	100	100	0	919	924	315	34	78	78	101	112	110	98	98	0	1.988	1.949	1.955	2.026	1.624	2.007	0.804	175	1217	92	2513	2495	0.991	1672	841	1649	846	312946	161780	10.799	7.348	0	0	0
4	15	1	""	"btg1"	16900	16380	140	1771	1806	561	31	132	132	170	190	111	99	99	0	902	906	343	37	76	76	97	139	143	97	96	0	1.984	2.017	2.038	2.122	1.734	1.554	0.361	176	1084	94	2465	2504	0.988	1639	826	1674	830	317822	159441	8.611	5.820	0	0	0
4	16	1	""	"btg1"	17300	16380	150	1289	1409	621	44	109	109	131	92	70	100	99	0	735	768	349	45	70	70	79	48	60	98	98	0	1.774	1.862	1.848	1.954	1.866	1.990	0.748	177	1190	72	1845	1998	0.827	1180	665	1300	698	249377	135972	13.891	14.354	0	0	0
4	17	1	""	"sp7"	17700	16380	130	624	655	262	40	117	117	155	199	128	91	65	0	1057	1037	455	43	74	74	92	91	98	96	95	0	0.516	0.559	0.544	0.583	1.936	0.541	0.619	146	869	90	1490	1501	-0.955	507	983	538	963	95665	151392	2.513	10.385	0	0	0
4	18	1	""	"sp7"	18100	16380	120	585	661	352	53	157	157	248	542	218	37	5	0	965	999	392	39	83	83	162	989	610	41	0	0	0.485	0.550	0.526	0.480	2.479	0.575	0.478	134	778	94	1310	1420	-1.044	428	882	504	916	88568	133930	0.762	0.846	-100	0	1
4	19	1	""	"sp7"	18500	16380	150	590	681	458	67	169	169	230	266	115	71	39	0	757	825	503	60	88	88	123	154	125	90	78	0	0.629	0.695	0.672	0.676	2.341	0.787	0.525	148	1237	87	1090	1249	-0.669	421	669	512	737	100843	122070	1.695	4.558	-100	0	1
4	20	1	""	"sp7"	18910	16390	150	734	941	1069	113	214	214	1261	6958	551	1	0	0	673	776	578	74	105	105	668	5024	752	0	0	0	0.915	1.083	0.791	0.963	3.672	4.416	0.428	163	1212	70	1088	1398	-0.128	520	568	727	671	153363	126426	-0.046	0.021	-100	0	1
4	1	2	""	"ara"	11300	16790	150	175	239	250	104	182	182	222	158	71	14	7	0	107	127	89	70	95	95	121	102	84	10	2	0	-0.583	1.781	2.949	2.594	3.898	3.809	0.173	156	1272	100	5	89	Error	-7	12	57	32	37342	19815	0.108	0.059	-100	0	1
4	2	2	""	"ara"	11750	16760	50	385	413	238	57	197	197	226	118	52	58	41	0	158	205	216	105	96	96	118	68	57	50	16	0	3.032	1.982	4.368	3.101	2.730	2.437	0.163	12	104	100	250	325	1.600	188	62	216	109	4958	2464	1.585	1.279	-100	0	1
4	3	2	""	"ara"	12100	16790	150	164	185	94	50	174	174	210	168	80	7	1	0	94	109	58	53	89	89	113	92	81	8	3	0	-2.000	0.550	1.912	1.953	5.153	5.759	0.054	156	1272	100	-5	31	Error	-10	5	11	20	28835	17075	-0.149	-0.043	-100	0	1
4	4	2	""	"ara"	12500	16780	150	217	256	169	66	196	196	244	314	128	6	1	0	108	126	75	59	94	94	125	198	158	2	0	0	1.500	1.875	3.137	3.070	4.343	3.514	0.407	156	1272	100	35	92	0.585	21	14	60	32	40004	19580	0.038	0.005	-100	0	1
4	5	2	""	"dntt"	12900	16780	150	144	158	86	54	145	145	174	126	72	7	1	0	83	99	60	60	79	79	95	69	72	12	3	0	-0.250	0.650	2.871	2.401	4.708	7.361	0.029	156	1272	100	3	33	Error	-1	4	13	20	24669	15444	-0.127	0.058	-100	0	1
4	6	2	""	"dntt"	13300	16780	150	152	167	86	51	129	129	156	125	80	13	3	0	90	98	46	46	75	75	90	76	84	9	1	0	1.533	1.652	1.889	1.817	5.420	6.929	0.024	156	1272	100	38	61	0.616	23	15	38	23	25974	15319	0.088	0.105	-100	0	1
4	7	2	""	"dntt"	13670	16750	90	513	657	328	49	131	131	164	133	81	100	91	0	235	421	607	144	79	79	93	57	61	58	58	0	2.449	1.538	3.305	4.296	4.691	1.124	0.335	12	411	0	538	868	1.292	382	156	526	342	7887	5046	3.707	5.754	0	0	0
4	8	2	""	"dntt"	14100	16780	150	152	182	114	62	155	155	196	176	89	8	1	0	98	127	95	74	80	80	102	74	72	20	7	0	-0.167	0.574	2.378	2.197	4.214	3.741	0.103	156	1272	100	15	74	Error	-3	18	27	47	28378	19860	-0.080	0.338	-100	0	1
4	9	2	""	"capn3"	14500	16790	140	7189	7903	3312	41	176	176	216	145	67	100	100	0	9169	10159	4348	42	90	90	115	92	80	100	100	0	0.772	0.767	0.773	0.772	1.280	0.761	0.966	152	1116	91	16092	17796	-0.373	7013	9079	7727	10069	1201302	1544149	53.014	109.174	0	0	0
4	10	2	""	"capn3"	14900	16790	140	7307	7201	3036	42	147	147	185	126	68	100	100	0	8945	9316	4501	48	79	79	100	86	86	100	100	0	0.808	0.764	0.747	0.793	1.278	0.735	0.955	161	1103	91	16026	16291	-0.308	7160	8866	7054	9237	1159281	1499831	55.683	107.163	0	0	0
4	11	2	""	"capn3"	15300	16790	150	7495	7526	2749	36	124	124	151	130	86	100	100	0	9311	9750	3959	40	72	72	81	48	59	100	100	0	0.798	0.765	0.770	0.777	1.254	0.746	0.965	174	1218	90	16610	17080	-0.326	7371	9239	7402	9678	1309606	1696553	56.731	201.438	0	0	0
4	12	2	""	"capn3"	15700	16780	140	7253	7355	3000	40	129	129	172	169	98	100	100	0	9040	9394	4068	43	75	75	91	73	80	100	100	0	0.795	0.775	0.787	0.793	1.282	0.758	0.963	172	1092	89	16089	16545	-0.331	7124	8965	7226	9319	1265080	1615758	42.503	127.438	0	0	0
4	13	2	""	"ebf1"	16110	16790	160	578	610	275	45	139	139	184	177	96	90	61	0	545	602	506	84	77	77	95	78	82	90	86	0	0.938	0.897	0.913	1.054	2.529	0.696	0.433	188	1457	78	907	996	-0.092	439	468	471	525	114722	113159	2.407	6.500	0	0	0
4	14	2	""	"ebf1"	16510	16780	140	595	629	244	38	131	131	170	162	95	94	75	0	558	596	272	45	75	75	92	86	93	98	93	0	0.961	0.956	1.036	0.981	2.099	1.019	0.552	157	1107	90	947	1019	-0.057	464	483	498	521	98742	93618	2.833	5.860	0	0	0
4	15	2	""	"ebf1"	16910	16780	150	566	586	274	46	131	131	160	124	77	89	78	0	563	601	313	52	72	72	86	59	68	96	94	0	0.886	0.860	0.861	0.826	2.317	0.903	0.426	172	1213	93	926	984	-0.175	435	491	455	529	100858	103429	3.435	8.729	0	0	0
4	16	2	""	"ebf1"	17300	16780	150	420	464	284	61	117	117	135	95	70	77	62	0	451	485	354	72	71	71	83	67	80	80	71	0	0.797	0.838	0.965	0.949	3.259	0.799	0.514	180	1180	78	683	761	-0.327	303	380	347	414	83496	87211	3.463	6.000	0	0	0
4	17	2	""	"sp2"	17700	16780	140	2536	2542	1115	43	124	124	160	184	115	99	98	0	1041	1159	610	52	73	73	88	130	147	98	94	0	2.492	2.227	2.268	2.373	1.562	2.192	0.890	151	1113	87	3380	3504	1.317	2412	968	2418	1086	383854	174977	12.946	8.238	0	0	0
4	18	2	""	"sp2"	18100	16780	140	2088	2110	852	40	136	136	164	148	90	100	100	0	710	781	413	52	76	76	96	85	88	98	94	0	3.079	2.800	2.953	3.088	1.610	2.796	0.806	152	1116	88	2586	2679	1.622	1952	634	1974	705	320677	118702	13.149	8.059	0	0	0
4	19	2	""	"sp2"	18500	16780	130	1710	1737	801	46	161	161	213	192	90	100	98	0	611	708	455	64	86	86	115	108	93	93	81	0	2.950	2.534	2.747	2.964	1.825	2.420	0.790	150	865	87	2074	2198	1.561	1549	525	1576	622	260533	106181	7.938	5.491	0	0	0
4	20	2	""	"sp2"	18910	16780	130	1458	1524	584	38	192	192	267	321	120	98	89	0	653	722	462	63	97	97	145	191	131	93	70	0	2.277	2.131	2.398	2.308	1.640	2.134	0.547	136	892	87	1822	1957	1.187	1266	556	1332	625	207271	98179	3.916	3.021	0	0	0
4	1	3	""	"casp1"	11300	17190	140	768	806	289	35	179	179	211	140	66	98	90	0	656	679	262	38	92	92	114	84	73	98	97	0	1.044	1.068	1.048	1.068	2.007	1.164	0.562	165	1097	88	1153	1214	0.062	589	564	627	587	133066	112012	4.250	6.726	0	0	0
4	2	3	""	"casp1"	11710	17190	140	758	798	263	32	189	189	228	194	85	97	82	0	705	710	248	34	94	94	153	1014	662	7	0	0	0.931	0.989	0.998	0.989	1.754	0.070	0.069	163	1101	94	1180	1225	-0.103	569	611	609	616	130032	115792	2.938	0.549	-100	0	1
4	3	3	""	"casp1"	12110	17190	140	788	807	258	31	191	191	238	176	73	98	86	0	652	676	239	35	98	98	121	93	76	99	97	0	1.078	1.066	1.024	1.067	1.932	1.105	0.562	159	1103	95	1151	1194	0.108	597	554	616	578	128278	107428	3.233	5.968	0	0	0
4	4	3	""	"casp1"	12500	17190	140	839	864	317	36	180	180	239	222	92	95	76	0	707	751	315	41	94	94	127	173	136	98	86	0	1.075	1.041	1.059	1.028	1.794	1.099	0.614	150	1118	91	1272	1341	0.104	659	613	684	657	129668	112608	2.815	3.607	0	0	0
4	5	3	""	"ecm1"	12900	17190	130	1492	1512	459	30	138	138	167	125	74	100	100	0	641	690	285	41	79	79	93	78	83	99	98	0	2.409	2.249	2.332	2.378	1.604	2.294	0.773	137	887	92	1916	1985	1.268	1354	562	1374	611	207153	94575	10.760	7.654	0	0	0
4	6	3	""	"ecm1"	13310	17190	140	1467	1465	443	30	133	133	162	138	85	100	100	0	626	658	276	41	76	76	90	68	75	99	97	0	2.425	2.289	2.406	2.447	1.631	2.326	0.769	140	1128	93	1884	1914	1.278	1334	550	1332	582	205071	92112	9.442	8.353	0	0	0
4	7	3	""	"ecm1"	13700	17190	140	1394	1422	460	32	138	138	189	363	192	99	91	0	593	624	266	42	76	76	111	400	360	70	17	0	2.429	2.343	2.446	2.535	1.635	2.411	0.788	151	1113	88	1773	1832	1.280	1256	517	1284	548	214713	94186	3.397	1.283	-100	0	1
4	8	3	""	"ecm1"	14110	17190	140	1464	1494	466	31	118	118	143	136	95	100	100	0	701	700	232	33	73	73	87	128	147	100	94	0	2.143	2.195	2.230	2.220	1.562	2.336	0.796	145	1123	96	1974	2003	1.100	1346	628	1376	627	216578	101556	9.934	4.789	0	0	0
4	9	3	""	"casp7"	14500	17190	150	294	341	189	55	143	143	180	193	107	39	15	0	263	278	123	44	81	81	98	79	80	80	57	0	0.830	1.005	0.910	0.886	3.851	3.330	0.263	146	1235	72	333	395	-0.269	151	182	198	197	49732	40660	0.834	2.278	-100	0	1
4	10	3	""	"casp7"	14900	17170	170	340	382	199	52	129	129	165	143	86	70	30	0	240	269	159	59	75	75	89	57	64	82	64	0	1.279	1.304	1.277	1.346	3.567	2.922	0.149	206	1548	0	376	447	0.355	211	165	253	194	78649	55407	1.517	3.158	-100	0	1
4	11	3	""	"casp7"	15320	17190	160	292	339	192	56	128	128	172	193	112	41	14	0	239	263	183	69	74	74	95	111	116	58	35	0	0.994	1.116	1.118	1.146	3.826	1.434	0.458	201	1458	81	329	400	-0.009	164	165	211	189	68146	52880	0.865	1.514	-100	0	1
4	12	3	""	"casp7"	15710	17190	140	247	274	161	58	125	125	167	340	203	8	1	0	274	293	140	47	74	74	103	318	308	18	1	0	0.610	0.680	0.610	0.704	3.237	0.492	0.615	156	1101	93	322	368	-0.713	122	200	149	219	42736	45631	0.315	0.597	-100	0	1
4	13	3	""	"ela2"	16100	17180	150	537	554	263	47	125	125	156	131	83	92	72	0	335	378	192	50	73	73	87	59	67	93	86	0	1.573	1.407	1.388	1.487	2.314	1.885	0.482	152	1227	78	674	734	0.654	412	262	429	305	84261	57509	3.038	4.932	0	0	0
4	14	3	""	"ela2"	16510	17190	130	446	553	538	97	133	133	159	118	74	91	68	0	341	443	579	130	76	76	92	76	82	96	83	0	1.181	1.144	1.259	1.141	2.473	0.997	0.813	151	858	73	578	787	0.240	313	265	420	367	83531	66960	3.339	4.618	0	0	0
4	15	3	""	"ela2"	16900	17180	150	415	443	150	33	129	129	160	123	76	94	61	0	294	316	138	43	76	76	88	60	68	93	78	0	1.312	1.308	1.312	1.379	2.063	1.765	0.366	160	1226	83	504	554	0.392	286	218	314	240	70922	50503	2.301	3.800	0	0	0
4	16	3	""	"ela2"	17320	17180	160	306	337	184	54	116	116	143	135	94	62	28	0	230	246	131	53	71	71	85	73	85	76	53	0	1.195	1.263	1.187	1.314	3.387	1.760	0.337	183	1464	3	349	396	0.257	190	159	221	175	61631	45028	1.437	2.205	-100	0	1
4	17	3	""	"casp9"	17700	17180	140	237	269	138	51	117	117	134	90	67	58	32	0	222	256	139	54	71	71	80	53	66	83	70	0	0.795	0.822	0.838	0.882	4.061	1.276	0.150	112	1131	39	271	337	-0.331	120	151	152	185	30104	28648	1.500	3.321	-100	0	1
4	18	3	""	"casp9"	18110	17180	140	229	271	231	85	121	121	154	161	104	34	8	0	174	212	131	61	73	73	90	75	83	61	35	0	1.069	1.079	0.861	1.035	3.739	6.153	0.091	121	1109	52	209	289	0.096	108	101	150	139	32851	25684	0.727	1.627	-100	0	1
4	19	3	""	"casp9"	18500	17180	130	247	271	135	49	142	142	192	282	146	13	1	0	196	238	134	56	79	79	99	97	97	60	31	0	0.897	0.811	1.088	1.069	4.876	10.953	0.045	88	913	36	222	288	-0.157	105	117	129	159	23838	20948	0.280	1.433	-100	0	1
4	20	3	""	"casp9"	18910	17170	140	431	524	436	83	146	146	209	382	182	27	10	0	279	298	183	61	85	85	121	289	238	27	4	0	1.469	1.775	1.719	1.677	5.032	6.064	0.096	48	1111	22	479	591	0.555	285	194	378	213	25157	14315	0.825	0.612	-100	0	1
4	1	4	""	"es10"	11310	17590	140	5645	5604	1292	23	166	166	197	120	60	100	100	0	2931	3061	1678	54	90	90	112	86	76	100	100	0	1.929	1.830	1.920	1.888	1.333	1.720	0.695	156	1108	93	8320	8409	0.948	5479	2841	5438	2971	874183	477514	45.058	34.291	0	0	0
4	2	4	""	"es10"	11710	17590	140	5848	5623	1448	25	175	175	212	157	74	100	100	0	3012	3027	867	28	90	90	113	86	76	100	100	0	1.941	1.855	1.882	1.867	1.251	1.861	0.946	158	1110	95	8595	8385	0.957	5673	2922	5448	2937	888385	478220	34.465	33.884	0	0	0
4	3	4	""	"es10"	12100	17590	130	5769	5627	1337	23	191	191	229	147	64	100	100	0	3021	2967	768	25	98	98	123	93	75	100	100	0	1.908	1.895	1.883	1.918	1.356	1.914	0.939	150	874	96	8501	8305	0.932	5578	2923	5436	2869	844063	445065	36.721	30.581	0	0	0
4	4	4	""	"es10"	12510	17590	140	5639	5767	1619	28	166	166	203	148	72	100	100	0	3064	3077	854	27	83	83	106	83	78	100	100	0	1.836	1.871	1.877	1.891	1.351	1.904	0.941	145	1123	95	8454	8595	0.877	5473	2981	5601	2994	836172	446223	37.595	35.795	0	0	0
4	5	4	""	"cat"	12910	17590	140	508	536	234	43	133	133	157	101	64	92	77	0	454	457	211	46	76	76	87	54	62	96	93	0	0.992	1.058	1.029	1.084	2.457	1.236	0.486	149	1115	93	753	784	-0.012	375	378	403	381	79898	68106	3.752	6.852	0	0	0
4	6	4	""	"cat"	13300	17590	130	485	525	217	41	122	122	156	185	118	81	48	0	391	421	219	52	72	72	86	70	81	93	82	0	1.138	1.155	1.082	1.211	2.367	1.223	0.477	145	879	91	682	752	0.187	363	319	403	349	76124	61087	1.995	4.786	-100	0	1
4	7	4	""	"cat"	13710	17590	140	494	528	245	46	144	144	177	124	70	87	70	0	408	422	197	46	80	80	100	88	88	90	78	0	1.067	1.123	1.119	1.118	2.721	1.319	0.434	155	1105	92	678	726	0.094	350	328	384	342	81831	65405	2.831	3.659	0	0	0
4	8	4	""	"cat"	14100	17590	150	509	545	259	47	128	128	157	134	85	92	74	0	378	412	254	61	74	74	84	53	63	95	86	0	1.253	1.234	1.248	1.314	2.655	1.294	0.502	170	1219	91	685	755	0.325	381	304	417	338	92690	70024	2.896	6.189	0	0	0
4	9	4	""	"ezrin"	14500	17590	140	17057	17478	6453	36	124	124	147	102	69	100	100	0	18877	19039	8022	42	72	72	83	48	57	100	100	0	0.900	0.915	0.923	0.943	1.202	0.890	0.977	178	1086	95	35738	36321	-0.152	16933	18805	17354	18967	3111122	3388875	169.912	394.917	0	0	0
4	10	4	""	"ezrin"	14900	17590	140	16526	17107	6518	38	125	125	152	125	82	100	100	0	17399	18902	7728	40	73	73	85	62	72	100	100	0	0.947	0.902	0.897	0.913	1.164	0.887	0.977	175	1089	92	33727	35811	-0.079	16401	17326	16982	18829	2993696	3307926	135.640	303.500	0	0	0
4	11	4	""	"ezrin"	15310	17590	140	18324	18354	8014	43	151	151	242	347	143	100	100	0	19384	20198	9347	46	80	80	142	430	302	100	99	0	0.941	0.905	0.908	0.942	1.413	0.891	0.976	178	1086	95	37477	38321	-0.088	18173	19304	18203	20118	3266971	3595250	52.196	46.642	0	0	0
4	12	4	""	"ezrin"	15710	17590	140	17760	18335	7310	39	134	134	178	202	113	100	100	0	19126	20282	8831	43	77	77	94	74	78	100	100	0	0.925	0.901	0.920	0.922	1.232	0.882	0.973	172	1092	94	36675	38406	-0.112	17626	19049	18201	20205	3153686	3488509	89.886	272.811	0	0	0
4	13	4	""	"catnb"	16110	17590	150	1377	1406	500	35	139	139	181	147	81	100	100	0	1533	1569	560	35	78	78	93	62	66	100	100	0	0.851	0.850	0.848	0.847	1.528	0.839	0.797	177	1215	97	2693	2758	-0.233	1238	1455	1267	1491	248913	277792	8.333	23.806	0	0	0
4	14	4	""	"catnb"	16500	17580	150	1578	1834	1539	83	137	137	174	158	90	99	98	0	1573	1668	934	55	75	75	92	79	85	100	100	0	0.962	1.065	0.977	1.023	1.765	1.326	0.760	187	1199	97	2939	3290	-0.056	1441	1498	1697	1593	342945	311996	10.506	19.949	0	0	0
4	15	4	""	"catnb"	16910	17580	150	1325	1366	511	37	133	133	172	159	92	100	98	0	1546	1539	648	42	75	75	97	172	177	98	98	0	0.810	0.842	0.843	0.855	1.760	0.815	0.775	179	1207	94	2663	2697	-0.304	1192	1471	1233	1464	244439	275487	7.509	8.384	0	0	0
4	16	4	""	"catnb"	17310	17580	150	1144	1208	521	43	117	117	152	152	100	99	96	0	1457	1499	632	42	72	72	89	87	97	99	99	0	0.742	0.765	0.747	0.757	1.690	0.751	0.779	189	1199	92	2412	2518	-0.431	1027	1385	1091	1427	228315	283331	6.947	16.207	0	0	0
4	17	4	""	"f2r"	17730	17590	60	301	311	141	45	133	133	154	90	58	75	50	0	124	141	58	41	72	72	83	47	56	50	25	0	3.231	2.580	3.157	3.151	5.733	9.920	0.031	8	180	6	220	247	1.692	168	52	178	69	2488	1130	1.744	1.234	-100	0	1
4	18	4	""	"f2r"	18110	17550	80	489	535	159	29	122	122	143	120	83	100	83	0	101	100	40	40	73	73	86	62	72	16	0	0	13.107	15.296	9.928	8.230	1.656	4.078	0.100	6	390	89	395	440	3.712	367	28	413	27	3211	597	3.267	0.226	-100	0	1
4	19	4	""	"f2r"	18490	17560	110	304	457	511	111	131	131	162	140	86	68	21	0	155	200	142	71	76	76	89	62	69	57	36	0	2.190	2.629	1.810	2.276	5.932	7.532	0.103	19	662	0	252	450	1.131	173	79	326	124	8674	3809	2.107	1.790	-100	0	1
4	20	4	""	"f2r"	18890	17550	90	570	945	1281	135	137	137	174	168	96	80	53	0	112	241	290	120	78	78	106	129	121	33	26	0	12.735	4.957	6.052	5.680	6.549	4.899	0.313	15	446	66	467	971	3.671	433	34	808	163	14181	3612	4.589	1.047	-100	0	1
4	1	5	""	"ccl12"	11310	18000	160	432	453	169	37	164	164	199	153	76	78	39	0	361	390	179	45	88	88	110	87	79	89	76	0	0.982	0.957	0.913	0.991	2.638	1.356	0.279	123	1507	56	541	591	-0.026	268	273	289	302	55674	48030	1.660	3.218	-100	0	1
4	2	5	""	"ccl12"	11700	17990	140	416	443	206	46	190	190	238	264	110	38	6	0	352	378	194	51	96	96	152	635	417	3	0	0	0.883	0.897	0.862	0.979	3.203	1.207	0.210	159	1105	84	482	535	-0.180	226	256	253	282	70371	60139	0.777	0.356	-100	0	1
4	3	5	""	"ccl12"	12110	17990	140	411	431	195	45	184	184	221	178	80	56	23	0	342	363	190	52	91	91	112	96	85	84	63	0	0.904	0.908	0.948	0.932	3.271	1.423	0.148	134	1121	81	478	519	-0.146	227	251	247	272	57793	48685	1.180	2.615	-100	0	1
4	4	5	""	"ccl12"	12510	17990	140	316	342	169	49	132	132	163	125	76	62	35	0	294	321	159	49	75	75	91	79	86	88	65	0	0.840	0.854	0.910	0.827	3.147	1.307	0.198	146	1121	91	403	456	-0.252	184	219	210	246	49934	46892	1.432	2.911	-100	0	1
4	5	5	""	"f7"	12900	17990	130	325	359	169	47	134	134	167	145	86	62	27	0	254	290	171	58	76	76	94	157	167	54	19	0	1.073	1.051	1.050	1.076	3.137	2.075	0.219	144	868	83	369	439	0.102	191	178	225	214	51651	41804	1.324	1.248	-100	0	1
4	6	5	""	"f7"	13320	17990	150	302	343	182	53	126	126	149	94	63	73	47	0	241	281	193	68	72	72	83	54	65	83	64	0	1.041	1.038	1.131	1.117	3.337	1.180	0.250	164	1209	79	345	426	0.058	176	169	217	209	56314	46008	2.064	3.667	-100	0	1
4	7	5	""	"f7"	13710	17990	140	301	367	249	67	129	129	157	112	71	63	41	0	204	266	209	78	74	74	88	74	84	65	45	0	1.323	1.240	1.467	1.309	3.909	1.650	0.236	158	1085	73	302	430	0.404	172	130	238	192	57959	42038	1.875	2.405	-100	0	1
4	8	5	""	"f7"	14110	17990	150	295	324	170	52	121	121	147	116	78	62	36	0	217	254	175	68	72	72	82	53	64	75	57	0	1.200	1.115	1.157	1.325	3.301	1.301	0.285	163	1224	88	319	385	0.263	174	145	203	182	52863	41352	1.526	3.245	-100	0	1
4	9	5	""	"sp1"	14510	18000	130	3873	3781	1818	48	115	115	138	109	78	100	100	0	3499	3522	1686	47	72	72	80	46	57	100	100	0	1.097	1.063	1.040	1.062	1.317	1.064	0.925	132	887	79	7185	7116	0.134	3758	3427	3666	3450	499030	464934	33.422	74.826	0	0	0
4	10	5	""	"sp1"	14900	17990	130	3604	3504	1469	41	118	118	139	86	61	100	100	0	3581	3396	1471	43	71	71	84	62	73	100	100	0	0.993	1.018	1.027	1.031	1.334	1.010	0.954	137	891	86	6996	6711	-0.010	3486	3510	3386	3325	480026	465279	39.128	53.419	0	0	0
4	11	5	""	"sp1"	15310	17990	150	2407	2714	1686	62	125	125	180	296	164	98	91	0	2397	2652	1689	63	75	75	104	249	239	98	95	0	0.983	1.005	1.013	1.024	1.394	0.995	0.940	167	1221	94	4604	5166	-0.025	2282	2322	2589	2577	453320	442875	8.561	10.233	0	0	0
4	12	5	""	"sp1"	15700	17990	140	2526	2727	1672	61	124	124	150	134	89	100	98	0	2379	2732	1695	62	74	74	89	88	98	100	99	0	1.042	0.979	0.984	0.981	1.411	0.979	0.954	158	1101	86	4707	5261	0.059	2402	2305	2603	2658	430807	431725	19.231	30.034	0	0	0
4	13	5	""	"ccl2"	16100	17990	140	334	373	203	54	130	130	170	168	98	59	23	0	429	447	200	44	75	75	91	79	86	92	85	0	0.576	0.653	0.574	0.655	2.892	1.295	0.295	154	1110	91	558	615	-0.796	204	354	243	372	57436	68831	1.208	4.506	-100	0	1
4	14	5	""	"ccl2"	16510	17980	140	290	343	327	95	132	132	165	136	82	60	24	0	407	454	229	50	73	73	89	71	79	98	89	0	0.473	0.554	0.507	0.475	3.051	1.023	0.260	145	1111	35	492	592	-1.080	158	334	211	381	49755	65837	1.309	5.141	-100	0	1
4	15	5	""	"ccl2"	16910	17980	150	280	325	181	55	131	131	170	162	95	47	18	0	404	426	182	42	76	76	99	117	118	92	71	0	0.454	0.554	0.486	0.481	3.227	0.925	0.383	168	1220	94	477	544	-1.139	149	328	194	350	54552	71530	0.957	2.795	-100	0	1
4	16	5	""	"ccl2"	17310	17990	150	281	298	156	52	127	127	154	142	92	52	15	0	343	376	193	51	73	73	86	67	77	90	79	0	0.570	0.564	0.528	0.552	3.170	0.989	0.300	157	1208	35	424	474	-0.811	154	270	171	303	46863	59067	1.014	4.328	-100	0	1
4	17	5	""	"fcgr3"	17700	17990	150	5404	4960	1869	37	123	123	148	108	72	100	100	0	4391	3949	1616	40	70	70	81	54	66	100	100	0	1.222	1.247	1.228	1.277	1.292	1.232	0.953	174	1218	93	9602	8716	0.289	5281	4321	4837	3879	863076	687113	44.556	71.630	0	0	0
4	18	5	""	"fcgr3"	18100	17980	140	4209	4239	1341	31	112	112	134	126	94	100	100	0	3615	3606	1022	28	71	71	81	53	65	100	100	0	1.156	1.167	1.163	1.154	1.317	1.186	0.933	167	1097	93	7641	7662	0.209	4097	3544	4127	3535	707949	602213	32.579	66.509	0	0	0
4	19	5	""	"fcgr3"	18500	17990	150	3990	3996	1179	29	125	125	170	286	168	100	100	0	3161	3081	934	30	74	74	99	264	266	100	99	0	1.252	1.287	1.290	1.290	1.309	1.292	0.939	174	1218	89	6952	6878	0.324	3865	3087	3871	3007	695226	536169	13.378	11.295	0	0	0
4	20	5	""	"fcgr3"	18910	17980	150	3324	3343	969	28	122	122	156	161	103	100	100	0	2601	2575	889	34	71	71	93	124	133	100	98	0	1.266	1.286	1.293	1.346	1.460	1.270	0.922	184	1204	92	5732	5725	0.340	3202	2530	3221	2504	615128	473812	19.795	20.016	0	0	0
4	1	6	""	"ccl20"	11310	18400	150	668	715	324	45	172	172	209	176	84	90	68	0	671	748	446	59	88	88	107	75	70	97	92	0	0.851	0.823	0.835	0.883	2.645	0.748	0.455	172	1220	96	1079	1203	-0.233	496	583	543	660	122949	128707	2.875	8.547	0	0	0
4	2	6	""	"ccl20"	11710	18390	140	710	746	303	40	198	198	241	179	74	92	68	0	724	759	388	51	96	96	123	113	91	95	86	0	0.815	0.827	0.767	0.849	2.400	0.813	0.537	157	1111	91	1140	1211	-0.295	512	628	548	663	117053	119190	2.821	5.628	0	0	0
4	3	6	""	"ccl20"	12110	18390	150	749	814	337	41	141	141	181	145	80	98	86	0	768	815	413	50	81	81	99	100	101	96	95	0	0.885	0.917	0.963	0.969	2.194	0.891	0.588	161	1228	89	1295	1407	-0.176	608	687	673	734	131022	131284	4.366	7.160	0	0	0
4	4	6	""	"ccl20"	12500	18390	150	656	711	342	48	126	126	155	125	80	94	84	0	662	731	408	55	75	75	90	69	76	97	92	0	0.903	0.892	0.917	0.906	2.231	0.853	0.624	185	1203	94	1117	1241	-0.147	530	587	585	656	131512	135207	4.448	9.290	0	0	0
4	5	6	""	"foxg1"	12900	18390	150	135	144	72	50	126	126	149	102	68	9	2	0	84	95	47	49	73	73	84	51	60	15	5	0	0.818	0.818	1.600	1.481	4.982	6.621	0.066	156	1272	100	20	40	-0.290	9	11	18	22	22403	14879	-0.049	0.216	-100	0	1
4	6	6	""	"foxg1"	13300	18380	150	123	138	87	63	122	122	145	147	101	5	1	0	85	98	112	114	73	73	87	115	132	2	0	0	0.083	0.640	2.136	1.990	5.014	1.559	0.042	156	1272	100	13	41	-3.591	1	12	16	25	21553	15362	-0.048	0.096	-100	0	1
4	7	6	""	"foxg1"	13790	18390	90	389	551	446	80	135	135	172	148	86	75	45	0	128	166	115	69	75	75	90	65	72	45	25	0	4.792	4.571	3.691	6.087	4.599	11.486	0.076	24	382	54	307	507	2.261	254	53	416	91	13225	3982	2.561	1.169	-100	0	1
4	8	6	""	"foxg1"	14100	18380	150	121	130	65	50	120	120	144	120	83	4	1	0	83	91	55	60	72	72	84	62	73	8	1	0	0.091	0.526	2.386	2.182	4.190	1.141	0.637	156	1272	100	12	29	-3.458	1	11	10	19	20206	14271	-0.117	0.113	-100	0	1
4	9	6	""	"ccl3"	14510	18390	150	2776	2781	815	29	116	116	136	89	65	100	100	0	2202	2252	686	30	72	72	81	45	55	100	100	0	1.249	1.222	1.218	1.234	1.379	1.225	0.907	163	1229	94	4790	4845	0.321	2660	2130	2665	2180	453310	367039	29.719	48.244	0	0	0
4	10	6	""	"ccl3"	14900	18380	150	2686	2697	760	28	129	129	158	116	73	100	100	0	2189	2171	616	28	73	73	88	70	79	100	100	0	1.208	1.224	1.230	1.234	1.410	1.242	0.887	172	1220	85	4673	4666	0.273	2557	2116	2568	2098	463880	373437	21.888	29.757	0	0	0
4	11	6	""	"ccl3"	15300	18380	150	2644	2661	738	27	131	131	167	152	91	100	100	0	2206	2272	689	30	76	76	92	60	65	100	100	0	1.180	1.152	1.186	1.172	1.409	1.145	0.888	176	1216	91	4643	4726	0.239	2513	2130	2530	2196	468358	399822	16.408	36.333	0	0	0
4	12	6	""	"ccl3"	15700	18380	150	2551	2375	962	40	119	119	143	100	69	100	100	0	2127	2014	1012	50	72	72	85	84	98	100	98	0	1.183	1.162	1.213	1.279	1.544	1.112	0.894	184	1204	88	4487	4198	0.242	2432	2055	2256	1942	437033	370532	22.320	22.964	0	0	0
4	13	6	""	"fxyd2"	16100	18380	150	519	535	196	36	126	126	155	136	87	93	75	0	330	366	171	46	75	75	87	60	68	94	87	0	1.541	1.405	1.381	1.463	2.444	1.674	0.465	162	1230	83	648	700	0.624	393	255	409	291	86675	59304	2.794	4.650	0	0	0
4	14	6	""	"fxyd2"	16490	18380	180	513	650	704	108	124	124	148	100	67	96	82	0	328	622	2048	329	74	74	87	70	80	95	77	0	1.531	0.960	1.360	1.428	2.563	0.326	0.545	181	1961	66	643	1074	0.614	389	254	526	548	117710	112497	5.020	7.643	0	0	0
4	15	6	""	"fxyd2"	16900	18380	170	392	430	238	55	126	126	158	147	93	69	44	0	290	334	218	65	75	75	90	94	104	75	57	0	1.237	1.174	1.256	1.220	2.791	1.411	0.656	183	1641	85	481	563	0.307	266	215	304	259	78692	61114	1.850	2.596	-100	0	1
4	16	6	""	"fxyd2"	17300	18380	150	464	488	206	42	127	127	156	111	71	89	74	0	294	331	166	50	76	76	91	105	115	83	51	0	1.546	1.416	1.497	1.579	2.686	1.453	0.424	198	1186	92	555	616	0.629	337	218	361	255	96591	65498	2.991	2.286	0	0	0
4	17	6	""	"krt1-13"	17720	18380	130	330	357	164	45	119	119	145	110	75	77	48	0	216	265	156	58	72	72	84	58	69	81	58	0	1.465	1.233	1.326	1.290	2.714	1.633	0.291	102	906	53	355	431	0.551	211	144	238	193	36398	26988	1.927	3.121	-100	0	1
4	18	6	""	"krt1-13"	18140	18310	60	282	301	157	52	114	114	130	86	66	75	45	0	165	194	120	61	71	71	83	46	55	66	50	0	1.787	1.520	1.505	1.835	3.781	1.725	0.351	24	147	30	262	310	0.838	168	94	187	123	7221	4659	1.988	2.413	-100	0	1
4	19	6	""	"krt1-13"	18510	18360	110	346	335	136	40	120	120	140	123	87	71	50	0	134	169	93	55	71	71	82	56	68	50	35	0	3.587	2.194	2.490	2.678	2.849	2.706	0.214	14	681	4	289	313	1.843	226	63	215	98	4686	2364	1.585	1.554	-100	0	1
4	20	6	""	"krt1-13"	18900	18370	130	278	300	166	55	126	126	149	110	73	64	29	0	186	194	152	78	73	73	86	56	65	55	50	0	1.345	1.438	1.800	2.551	6.349	3.749	0.092	34	927	20	265	295	0.428	152	113	174	121	10205	6607	1.373	1.929	-100	0	1
4	1	7	""	"slc2a1"	11310	18790	150	182	203	124	61	185	185	221	171	77	8	1	0	106	124	64	51	88	88	112	88	78	14	4	0	-0.167	0.500	2.714	2.369	4.004	3.987	0.159	156	1272	100	15	54	Error	-3	18	18	36	31660	19268	-0.105	0.136	-100	0	1
4	2	7	""	"slc2a1"	11710	18790	150	188	211	114	54	165	165	199	132	66	16	7	0	118	138	78	56	85	85	108	79	73	25	8	0	0.697	0.868	1.986	1.762	5.662	4.105	0.057	156	1272	100	56	99	-0.521	23	33	46	53	32917	21466	0.091	0.380	-100	0	1
4	3	7	""	"slc2a1"	12110	18800	90	306	308	153	49	133	133	158	97	61	63	45	0	145	189	114	60	79	79	90	53	58	54	45	0	2.621	1.591	2.577	1.927	4.218	4.945	0.049	11	449	27	239	285	1.390	173	66	175	110	3386	2082	1.546	1.868	-100	0	1
4	4	7	""	"slc2a1"	12500	18810	140	301	621	1566	252	126	126	148	106	71	75	29	0	170	262	331	126	76	76	91	69	75	63	39	0	1.862	2.661	1.692	1.480	5.209	4.475	0.567	41	1188	0	269	681	0.897	175	94	495	186	25455	10737	4.462	2.478	-100	0	1
4	5	7	""	"mmp12"	12900	18790	140	315	346	153	44	119	119	135	82	60	83	60	0	158	187	111	59	71	71	78	35	44	78	57	0	2.253	1.957	2.289	2.275	3.547	3.083	0.197	158	1106	87	283	343	1.172	196	87	227	116	54699	29530	2.573	3.114	0	0	0
4	6	7	""	"mmp12"	13310	18800	150	327	345	139	40	121	121	147	105	71	78	48	0	159	171	77	45	73	73	84	57	67	64	34	0	2.395	2.286	2.605	2.689	3.171	3.018	0.207	157	1229	71	292	322	1.260	206	86	224	98	54201	26781	1.886	1.526	-100	0	1
4	7	7	""	"mmp12"	13700	18790	160	331	365	192	52	134	134	164	112	68	71	44	0	147	168	95	56	76	76	89	64	71	54	25	0	2.775	2.511	2.779	2.777	4.451	4.428	0.153	181	1464	60	268	323	1.472	197	71	231	92	66043	30484	1.795	1.234	-100	0	1
4	8	7	""	"mmp12"	14100	18790	160	338	373	173	46	125	125	151	107	70	77	49	0	167	184	101	54	74	74	86	63	73	63	35	0	2.290	2.255	2.081	2.343	3.017	3.328	0.198	169	1504	67	306	358	1.195	213	93	248	110	62982	31030	2.075	1.556	-100	0	1
4	9	7	""	"sp8"	14510	18790	140	2841	2696	1029	38	115	115	146	386	264	99	97	0	926	906	453	50	71	71	83	155	186	90	84	0	3.188	3.091	3.129	3.737	2.298	3.109	0.826	122	1146	81	3581	3416	1.673	2726	855	2581	835	328955	110521	6.606	5.310	0	0	0
4	10	7	""	"sp8"	14910	18790	130	2849	2663	980	36	119	119	145	182	125	100	99	0	905	878	459	52	73	73	82	47	57	98	94	0	3.281	3.160	3.438	3.637	1.763	3.057	0.855	131	893	83	3562	3349	1.714	2730	832	2544	805	348913	114971	13.835	16.936	0	0	0
4	11	7	""	"sp8"	15300	18780	170	2164	2276	1552	68	122	122	156	160	102	98	91	0	619	790	1018	128	72	72	86	84	97	80	70	0	3.733	3.000	3.802	4.338	2.258	2.311	0.685	169	1649	71	2589	2872	1.900	2042	547	2154	718	384709	133540	13.250	8.381	0	0	0
4	12	7	""	"sp8"	15700	18780	140	2604	2515	1079	42	116	116	140	110	78	100	99	0	833	828	450	54	70	70	83	119	143	91	84	0	3.261	3.165	3.334	3.521	1.748	3.124	0.725	138	1125	86	3251	3157	1.705	2488	763	2399	758	347114	114216	21.591	6.261	0	0	0
4	13	7	""	"tnf"	16120	18770	130	716	796	465	58	131	131	155	109	70	94	84	0	566	661	460	69	77	77	92	61	66	92	83	0	1.196	1.139	1.202	1.317	2.242	1.562	0.564	112	901	71	1074	1249	0.258	585	489	665	584	89183	74048	5.881	9.328	0	0	0
4	14	7	""	"tnf"	16510	18790	140	728	793	462	58	132	132	165	146	88	88	76	0	571	656	466	71	75	75	92	114	123	84	73	0	1.202	1.138	1.170	1.259	2.402	1.062	0.643	127	1136	80	1092	1242	0.265	596	496	661	581	100713	83279	4.301	4.947	0	0	0
4	15	7	""	"tnf"	16900	18800	130	660	808	519	64	126	126	165	269	163	78	49	0	551	689	491	71	75	75	92	117	127	87	75	0	1.122	1.111	1.123	1.210	2.198	1.104	0.732	121	890	83	1010	1296	0.166	534	476	682	614	97798	83370	2.390	5.103	-100	0	1
4	16	7	""	"tnf"	17290	18800	120	589	694	421	60	132	132	173	189	109	82	62	0	525	637	443	69	76	76	92	75	81	94	87	0	1.018	1.002	1.144	0.986	2.293	1.013	0.663	110	802	85	906	1123	0.026	457	449	562	561	76310	70024	2.757	7.267	0	0	0
4	17	7	""	"nos"	17710	18790	170	203	219	97	44	115	115	136	122	89	33	8	0	161	179	90	50	70	70	79	57	72	67	40	0	0.967	0.954	0.950	0.897	3.939	3.493	0.044	164	1645	78	179	213	-0.048	88	91	104	109	35843	29370	0.680	1.754	-100	0	1
4	18	7	""	"nos"	18050	18760	60	222	288	187	64	115	115	135	81	60	55	44	0	160	191	100	52	82	82	99	71	71	55	33	0	1.372	1.587	3.600	3.406	13.789	9.820	0.010	9	173	29	185	282	0.456	107	78	173	109	2591	1719	1.889	1.296	-100	0	1
4	19	7	""	"nos"	18470	18760	100	391	397	156	39	130	130	159	150	94	80	40	0	106	117	73	62	75	75	93	93	100	10	10	0	8.419	6.357	7.060	7.818	3.063	7.639	0.114	10	598	67	292	309	3.074	261	31	267	42	3969	1165	1.587	0.258	-100	0	1
4	20	7	""	"nos"	18840	18800	50	193	214	108	50	141	141	157	77	49	33	11	0	210	274	233	85	84	84	92	42	45	100	55	0	0.413	0.384	0.349	0.517	5.803	0.229	0.036	9	94	68	178	263	-1.276	52	126	73	190	1928	2466	0.740	4.333	-100	0	1
4	1	8	""	"ifnar2c_1"	11310	19190	130	1322	1360	382	28	148	148	182	149	81	100	100	0	1177	1221	443	36	81	81	98	93	94	100	100	0	1.071	1.063	1.072	1.081	1.454	1.038	0.846	144	880	90	2270	2352	0.099	1174	1096	1212	1140	195781	175757	7.906	12.075	0	0	0
4	2	8	""	"ifnar2c_1"	11710	19200	150	1324	1333	365	27	130	130	154	106	68	100	100	0	1173	1159	361	31	76	76	88	50	56	100	100	0	1.088	1.111	1.115	1.126	1.405	1.112	0.851	168	1224	90	2291	2286	0.122	1194	1097	1203	1083	224019	194705	11.123	21.420	0	0	0
4	3	8	""	"ifnar2c_1"	12110	19190	140	1275	1294	427	32	123	123	141	93	65	100	99	0	1129	1134	356	31	74	74	83	46	55	100	100	0	1.092	1.105	1.106	1.092	1.458	1.120	0.861	182	1082	95	2207	2231	0.127	1152	1055	1171	1060	235581	206420	12.398	22.848	0	0	0
4	4	8	""	"ifnar2c_1"	12500	19190	150	1218	1256	392	31	120	120	138	108	78	100	99	0	1085	1105	379	34	72	72	81	48	59	100	99	0	1.084	1.100	1.107	1.122	1.598	1.111	0.812	184	1204	94	2111	2169	0.116	1098	1013	1136	1033	231118	203247	10.352	21.333	0	0	0
4	5	8	""	"pxmp3"	12900	19190	150	387	422	198	46	121	121	140	105	75	85	65	0	407	405	178	43	72	72	84	86	102	92	77	0	0.794	0.904	0.927	0.921	2.725	1.065	0.410	168	1220	88	601	634	-0.333	266	335	301	333	70972	67956	2.686	3.733	0	0	0
4	6	8	""	"pxmp3"	13310	19190	140	364	396	180	45	128	128	158	123	77	77	45	0	377	402	179	44	73	73	88	70	79	95	86	0	0.776	0.815	0.733	0.722	2.784	0.955	0.338	166	1094	95	540	597	-0.366	236	304	268	329	65746	66755	1.935	4.486	-100	0	1
4	7	8	""	"pxmp3"	13700	19190	150	372	405	196	48	119	119	138	85	61	81	69	0	388	408	193	47	70	70	78	46	58	97	94	0	0.796	0.846	0.868	0.797	3.024	0.907	0.362	173	1219	95	571	624	-0.329	253	318	286	338	69981	70526	3.141	7.174	0	0	0
4	8	8	""	"pxmp3"	14110	19190	150	384	413	183	44	122	122	143	93	65	89	72	0	375	403	193	47	73	73	84	60	71	95	88	0	0.868	0.882	0.840	0.909	2.557	0.900	0.366	175	1213	94	564	621	-0.204	262	302	291	330	72350	70611	2.903	5.317	0	0	0
4	9	8	""	"l-myc"	14510	19190	150	7803	7526	2566	34	127	127	182	343	188	100	100	0	5805	5523	2283	41	74	74	110	250	227	99	95	0	1.339	1.358	1.366	1.488	1.521	1.322	0.932	181	1207	85	13407	12848	0.421	7676	5731	7399	5449	1362296	999639	21.411	21.652	0	0	0
4	10	8	""	"l-myc"	14910	19190	140	8458	8268	2034	24	121	121	160	170	106	100	100	0	6375	6181	1770	28	74	74	88	73	82	100	100	0	1.323	1.334	1.335	1.362	1.293	1.320	0.955	156	1112	95	14638	14254	0.404	8337	6301	8147	6107	1289735	964312	47.694	83.466	0	0	0
4	11	8	""	"l-myc"	15310	19180	140	8393	8160	2255	27	118	118	139	100	71	100	100	0	6222	6223	1913	30	72	72	83	57	68	100	100	0	1.346	1.307	1.311	1.340	1.320	1.298	0.935	166	1098	91	14425	14193	0.429	8275	6150	8042	6151	1354615	1033023	80.210	107.719	0	0	0
4	12	8	""	"l-myc"	15710	19180	160	7761	7717	1985	25	120	120	148	141	95	100	100	0	5890	5803	1675	28	73	73	88	93	105	100	100	0	1.314	1.326	1.341	1.346	1.326	1.320	0.938	192	1492	92	13458	13327	0.394	7641	5817	7597	5730	1481669	1114211	53.681	61.452	0	0	0
4	13	8	""	"spry4"	16110	19190	130	317	331	153	46	132	132	157	112	71	66	38	0	231	278	165	59	71	71	84	60	71	83	58	0	1.156	0.961	0.903	0.987	3.506	1.388	0.186	128	879	86	345	406	0.209	185	160	199	207	42345	35579	1.554	3.233	-100	0	1
4	14	8	""	"spry4"	16520	19190	140	249	271	134	49	131	131	165	146	88	40	11	0	219	272	200	73	75	75	90	65	72	77	54	0	0.819	0.711	0.828	0.764	5.072	0.936	0.129	145	1088	69	262	337	-0.288	118	144	140	197	39305	39395	0.726	2.800	-100	0	1
4	15	8	""	"spry4"	16910	19180	140	275	290	133	45	123	123	149	115	77	60	29	0	222	246	153	62	73	73	84	60	71	71	55	0	1.020	0.965	1.062	1.001	4.137	1.621	0.212	141	1123	85	301	340	0.029	152	149	167	173	40873	34665	1.226	2.700	-100	0	1
4	16	8	""	"spry4"	17300	19200	120	255	291	136	46	121	121	142	93	65	65	37	0	273	323	205	63	71	71	82	48	58	88	81	0	0.663	0.675	0.623	0.673	3.295	0.720	0.250	79	780	58	336	422	-0.593	134	202	170	252	22954	25519	1.602	5.021	-100	0	1
4	17	8	""	"mmp9"	17710	19180	140	405	448	197	43	112	112	129	83	64	95	83	0	494	513	218	42	71	71	80	54	67	100	100	0	0.693	0.760	0.737	0.729	2.057	0.771	0.551	149	1118	87	716	778	-0.529	293	423	336	442	66819	76505	3.843	8.019	0	0	0
4	18	8	""	"mmp9"	18090	19190	120	282	311	142	45	122	122	145	107	73	68	33	0	318	354	189	53	71	71	86	64	74	90	76	0	0.648	0.668	0.665	0.673	3.579	0.647	0.267	117	787	81	407	472	-0.626	160	247	189	283	36439	41376	1.551	4.188	-100	0	1
4	19	8	""	"mmp9"	18510	19180	130	171	200	110	55	115	115	143	137	95	22	4	0	199	207	101	48	71	71	80	59	73	75	52	0	0.438	0.625	0.679	0.719	3.662	2.395	0.227	107	889	54	184	221	-1.191	56	128	85	136	21380	22144	0.416	2.153	-100	0	1
4	20	8	""	"mmp9"	18900	19180	130	191	215	123	57	117	117	138	117	84	36	10	0	182	201	108	53	70	70	80	47	58	74	58	0	0.661	0.748	0.904	0.757	6.205	2.403	0.047	86	894	38	186	229	-0.597	74	112	98	131	18514	17255	0.658	2.574	-100	0	1
4	1	9	""	"vegfb"	11310	19600	140	3964	3657	1641	44	132	132	157	108	68	100	100	0	4217	3948	1921	48	76	76	90	66	73	100	100	0	0.925	0.910	0.913	0.958	1.491	0.892	0.938	165	1099	96	7973	7397	-0.112	3832	4141	3525	3872	603443	651392	32.407	58.455	0	0	0
4	2	9	""	"vegfb"	11710	19600	140	3918	3833	1264	32	128	128	150	110	73	100	100	0	4070	4077	1660	40	74	74	87	73	83	100	100	0	0.948	0.926	0.951	0.963	1.375	0.890	0.916	164	1104	96	7786	7708	-0.077	3790	3996	3705	4003	628604	668588	33.482	54.658	0	0	0
4	3	9	""	"vegfb"	12110	19600	150	3670	3438	1764	51	120	120	142	110	77	99	98	0	3993	3736	2114	56	73	73	82	52	63	100	100	0	0.906	0.906	0.959	0.940	1.488	0.877	0.926	179	1213	94	7470	6981	-0.142	3550	3920	3318	3663	615414	668793	29.964	70.269	0	0	0
4	4	9	""	"vegfb"	12510	19590	150	3642	3461	1679	48	121	121	137	84	61	100	100	0	3746	3704	2006	54	71	71	81	50	61	100	99	0	0.958	0.919	0.935	0.989	1.497	0.891	0.939	179	1213	94	7196	6973	-0.062	3521	3675	3340	3633	619605	663085	39.571	72.460	0	0	0
4	5	9	""	"p4hb"	12910	19600	140	3314	3281	895	27	124	124	146	107	73	100	100	0	1483	1485	430	28	74	74	83	52	62	100	100	0	2.264	2.237	2.218	2.261	1.444	2.303	0.884	162	1102	94	4599	4568	1.179	3190	1409	3157	1411	531528	240583	29.299	26.962	0	0	0
4	6	9	""	"p4hb"	13310	19590	140	3357	3272	908	27	125	125	148	106	71	100	100	0	1472	1484	456	30	73	73	83	51	61	100	100	0	2.310	2.230	2.281	2.264	1.373	2.287	0.893	154	1110	95	4631	4558	1.208	3232	1399	3147	1411	503937	228573	29.472	27.471	0	0	0
4	7	9	""	"p4hb"	13700	19590	140	3299	3199	976	30	127	127	162	187	115	100	100	0	1361	1396	554	39	71	71	166	947	570	72	17	0	2.459	2.318	2.392	2.427	1.475	1.127	0.167	164	1100	90	4462	4397	1.298	3172	1290	3072	1325	524593	228961	16.241	1.299	0	0	0
4	8	9	""	"p4hb"	14100	19590	150	3198	3182	820	25	119	119	139	87	62	100	100	0	1429	1436	495	34	72	72	83	58	69	100	99	0	2.269	2.246	2.225	2.373	1.536	2.258	0.876	176	1216	91	4436	4427	1.182	3079	1357	3063	1364	560093	252756	34.977	23.328	0	0	0
4	9	9	""	"il15"	14500	19590	130	1085	1114	383	34	124	124	153	154	100	100	99	0	511	537	218	40	70	70	82	56	68	100	99	0	2.179	2.120	2.155	2.210	1.667	2.405	0.670	135	889	89	1402	1457	1.124	961	441	990	467	150434	72494	6.240	8.125	0	0	0
4	10	9	""	"il15"	14900	19600	140	1094	1120	322	28	117	117	141	120	85	100	100	0	567	602	243	40	70	70	80	51	63	100	98	0	1.966	1.885	2.010	1.996	1.668	1.960	0.715	139	1129	89	1474	1535	0.975	977	497	1003	532	155672	83681	8.158	10.235	0	0	0
4	11	9	""	"il15"	15300	19590	140	1062	1096	306	27	118	118	142	101	71	100	100	0	535	550	210	38	71	71	82	56	68	99	97	0	2.034	2.042	2.031	2.177	1.722	2.143	0.701	144	1120	83	1408	1457	1.024	944	464	978	479	157775	79242	9.446	8.357	0	0	0
4	12	9	""	"il15"	15710	19600	150	1050	1064	325	30	118	118	144	106	73	100	100	0	519	531	245	46	71	71	83	61	73	99	96	0	2.080	2.057	2.152	2.264	1.886	2.098	0.686	156	1236	94	1380	1406	1.057	932	448	946	460	166030	82764	8.679	7.344	0	0	0
4	13	9	""	"rbms2"	16120	19580	130	317	357	185	51	126	126	149	100	67	73	46	0	364	426	278	65	72	72	84	55	65	94	82	0	0.654	0.653	0.667	0.586	3.661	0.536	0.220	113	908	76	483	585	-0.613	191	292	231	354	40366	48166	2.080	6.218	-100	0	1
4	14	9	""	"rbms2"	16510	19580	140	316	369	234	63	120	120	145	116	80	66	40	0	348	386	210	54	71	71	88	113	128	85	63	0	0.708	0.790	0.709	0.731	3.845	1.187	0.204	131	1131	80	473	564	-0.498	196	277	249	315	48353	50523	1.931	2.637	-100	0	1
4	15	9	""	"rbms2"	16920	19590	150	350	393	244	62	125	125	152	130	85	70	40	0	294	337	211	62	72	72	83	52	62	85	74	0	1.014	1.011	1.021	1.077	3.491	1.692	0.262	144	1236	86	447	533	0.020	225	222	268	265	56655	48501	1.854	4.885	-100	0	1
4	16	9	""	"rbms2"	17310	19580	140	253	303	179	59	121	121	149	185	124	35	15	0	285	329	207	62	72	72	86	66	76	81	67	0	0.620	0.708	0.784	0.747	3.190	1.180	0.211	146	1117	85	345	439	-0.690	132	213	182	257	44213	47962	0.832	3.682	-100	0	1
4	17	9	""	"mcl1"	17710	19580	160	18349	17026	6047	35	120	120	147	112	76	100	100	0	11626	10849	4413	40	72	72	83	51	61	100	100	0	1.578	1.569	1.563	1.651	1.327	1.542	0.970	196	1488	97	29783	27683	0.658	18229	11554	16906	10777	3337119	2126388	150.705	211.098	0	0	0
4	18	9	""	"mcl1"	18100	19580	150	17470	16598	5205	31	123	123	146	107	73	100	100	0	11144	10382	3480	33	72	72	83	81	97	100	100	0	1.567	1.598	1.611	1.631	1.237	1.590	0.976	184	1200	86	28419	26785	0.648	17347	11072	16475	10310	3054025	1910378	153.757	127.148	0	0	0
4	19	9	""	"mcl1"	18500	19580	140	14631	14512	2693	18	116	116	138	106	76	100	100	0	7762	7510	1754	23	70	70	83	88	106	100	100	0	1.887	1.935	1.936	1.966	1.195	1.922	0.971	169	1095	90	22207	21836	0.916	14515	7692	14396	7440	2452532	1269122	135.604	84.398	0	0	0
4	20	9	""	"mcl1"	18910	19580	150	13441	12813	3368	26	122	122	172	354	205	100	100	0	6892	6581	1953	29	72	72	99	235	237	100	100	0	1.953	1.950	1.964	1.977	1.239	1.941	0.961	190	1198	95	20139	19200	0.966	13319	6820	12691	6509	2434449	1250433	35.709	27.583	0	0	0
4	1	10	""	"sp6"	11310	19990	130	4524	4362	1905	43	139	139	170	171	100	100	100	0	4067	3878	1762	45	78	78	98	195	198	100	99	0	1.099	1.111	1.135	1.129	1.399	1.105	0.923	142	886	91	8374	8023	0.136	4385	3989	4223	3800	619365	550663	24.515	19.385	0	0	0
4	2	10	""	"sp6"	11710	19990	130	3853	4019	1864	46	138	138	165	115	69	100	100	0	3359	3467	1780	51	77	77	89	57	64	100	100	0	1.132	1.145	1.197	1.208	1.583	1.121	0.923	135	893	90	6997	7271	0.179	3715	3282	3881	3390	542536	468089	33.513	59.263	0	0	0
4	3	10	""	"sp6"	12100	19990	140	3979	4064	2168	53	136	136	161	113	70	100	100	0	3386	3431	1927	56	77	77	90	57	63	100	100	0	1.161	1.171	1.217	1.190	1.392	1.163	0.928	152	1116	84	7152	7282	0.215	3843	3309	3928	3354	617769	521442	34.540	58.614	0	0	0
4	4	10	""	"sp6"	12500	19990	130	3516	3601	2292	63	147	147	199	345	173	98	92	0	3006	3095	2170	70	79	79	104	138	132	97	94	0	1.151	1.145	1.135	1.276	1.874	1.127	0.904	152	872	90	6296	6470	0.203	3369	2927	3454	3016	547422	470492	9.861	21.674	0	0	0
4	5	10	""	"tcof1"	12910	19990	120	585	651	372	57	122	122	146	108	73	94	85	0	824	907	463	51	70	70	79	44	55	100	100	0	0.614	0.632	0.601	0.579	2.066	0.643	0.677	128	784	94	1217	1366	-0.704	463	754	529	837	83331	116058	4.676	18.818	0	0	0
4	6	10	""	"tcof1"	13310	19990	140	478	582	401	68	119	119	141	97	68	92	77	0	760	829	461	55	72	72	80	49	61	97	95	0	0.522	0.612	0.552	0.555	2.453	0.664	0.618	152	1101	70	1047	1220	-0.938	359	688	463	757	88473	125937	4.546	15.286	0	0	0
4	7	10	""	"tcof1"	13710	19990	140	505	570	280	49	117	117	131	74	56	95	91	0	745	793	357	45	71	71	78	42	53	100	100	0	0.576	0.627	0.652	0.594	2.142	0.602	0.553	149	1119	95	1062	1175	-0.796	388	674	453	722	84878	118201	5.932	17.024	0	0	0
4	8	10	""	"tcof1"	14110	19990	130	544	599	313	52	115	115	130	80	61	97	90	0	795	865	436	50	72	72	79	40	50	100	100	0	0.593	0.610	0.622	0.580	2.062	0.592	0.629	150	870	87	1152	1277	-0.754	429	723	484	793	89858	129787	5.863	19.650	0	0	0
4	9	10	""	"mut"	14500	19990	150	298	323	168	52	122	122	143	112	78	65	40	0	303	335	171	51	72	72	82	54	65	94	83	0	0.762	0.764	0.802	0.757	2.978	0.953	0.249	145	1241	80	407	464	-0.392	176	231	201	263	46878	48505	1.607	4.685	-100	0	1
4	10	10	""	"mut"	14900	19990	150	335	363	193	53	119	119	140	98	70	75	55	0	303	341	188	55	72	72	86	115	133	77	50	0	0.935	0.907	0.847	0.845	4.207	1.157	0.251	154	1224	72	447	513	-0.097	216	231	244	269	55849	52519	2.276	2.217	0	0	0
4	11	10	""	"mut"	15310	19980	140	294	326	157	48	125	125	156	195	125	43	14	0	290	349	190	54	72	72	88	110	125	83	49	0	0.775	0.726	0.711	0.796	3.224	0.738	0.224	150	1097	83	387	478	-0.368	169	218	201	277	48835	52297	0.872	2.373	-100	0	1
4	12	10	""	"mut"	15710	19980	150	272	367	440	119	120	120	142	96	67	72	42	0	303	404	664	164	71	71	83	62	74	95	77	0	0.655	0.742	0.708	0.683	2.837	0.655	0.636	166	1217	73	384	580	-0.610	152	232	247	333	60923	67034	2.344	5.177	-100	0	1
4	13	10	""	"zyx"	16120	19990	140	1422	1458	463	31	114	114	135	87	64	100	100	0	1181	1191	449	37	72	72	80	46	57	100	99	0	1.179	1.201	1.208	1.246	1.618	1.181	0.839	152	1112	86	2417	2463	0.238	1308	1109	1344	1119	221625	180974	15.207	24.152	0	0	0
4	14	10	""	"zyx"	16510	19990	140	1418	1447	505	34	123	123	155	131	84	100	99	0	1064	1121	476	42	72	72	86	62	72	99	98	0	1.305	1.262	1.261	1.339	1.650	1.246	0.826	151	1111	90	2287	2373	0.384	1295	992	1324	1049	218450	169335	9.863	16.694	0	0	0
4	15	10	""	"zyx"	16910	19980	140	1388	1385	422	30	126	126	158	145	91	100	98	0	1174	1171	417	35	73	73	87	65	74	100	100	0	1.146	1.147	1.180	1.175	1.477	1.138	0.846	154	1114	94	2363	2357	0.197	1262	1101	1259	1098	213307	180357	8.462	16.677	0	0	0
4	16	10	""	"zyx"	17310	19980	140	1222	1227	437	35	119	119	144	99	68	100	99	0	1048	1048	386	36	70	70	83	79	95	100	98	0	1.128	1.133	1.176	1.142	1.580	1.148	0.808	166	1098	84	2081	2086	0.174	1103	978	1108	978	203626	174042	10.939	12.215	0	0	0
4	17	10	""	"buffer"	17680	19970	70	359	356	85	23	128	128	148	97	65	100	70	0	139	163	98	60	77	77	87	53	60	50	40	0	3.726	2.651	3.051	3.949	4.992	5.272	0.074	10	235	74	293	314	1.898	231	62	228	86	3563	1634	2.144	1.434	-100	0	1
4	18	10	""	"buffer"	18090	19970	150	125	151	98	64	127	127	171	419	245	1	0	0	74	88	53	60	72	72	91	134	147	2	1	0	-1.000	1.500	2.280	2.322	4.798	3.512	0.759	156	1272	100	0	40	Error	-2	2	24	16	23551	13742	-0.048	-0.022	-100	0	1
4	19	10	""	"buffer"	18370	19930	70	370	485	274	56	126	126	189	282	149	44	24	0	223	514	1411	274	73	73	88	63	71	64	52	0	1.627	0.814	2.143	2.581	5.122	0.174	0.131	25	211	35	394	800	0.702	244	150	359	441	12120	12861	1.050	6.762	-100	0	1
4	20	10	""	"buffer"	18890	19970	150	121	144	99	68	119	119	156	371	237	1	0	0	70	81	51	62	70	70	88	150	170	2	0	0	100000.000	2.273	2.015	1.840	4.270	0.232	0.065	156	1272	100	2	36	16.610	2	0	25	11	22483	12607	-0.032	-0.047	-100	0	1
4	1	11	""	"sp3"	11310	20390	130	3916	3798	1466	38	139	139	177	200	112	100	100	0	1031	1056	496	46	78	78	92	54	58	99	99	0	3.963	3.741	3.764	4.013	1.505	3.744	0.886	144	884	89	4730	4637	1.987	3777	953	3659	978	546873	152127	18.105	17.852	0	0	0
4	2	11	""	"sp3"	11710	20390	130	4460	4156	1476	35	143	143	168	117	69	100	100	0	1195	1127	482	42	79	79	90	56	62	100	99	0	3.868	3.829	3.904	4.125	1.459	3.827	0.904	140	884	90	5433	5061	1.952	4317	1116	4013	1048	581775	157813	34.085	18.518	0	0	0
4	3	11	""	"sp3"	12110	20390	130	4371	4273	1083	25	137	137	173	137	79	100	100	0	1178	1191	414	34	78	78	93	61	65	100	100	0	3.849	3.716	3.744	3.897	1.457	3.759	0.884	144	880	90	5334	5249	1.944	4234	1100	4136	1113	615323	171495	29.927	18.000	0	0	0
4	4	11	""	"sp3"	12510	20390	130	4722	4531	1235	27	155	155	192	152	79	100	100	0	1217	1223	453	37	78	78	98	89	90	100	98	0	4.010	3.822	3.928	4.040	1.506	3.856	0.874	138	890	91	5706	5521	2.004	4567	1139	4376	1145	625210	168721	28.546	12.640	0	0	0
4	5	11	""	"plxn1"	12900	20390	130	893	925	307	33	151	151	193	162	83	99	95	0	883	891	343	38	78	78	97	74	76	99	98	0	0.922	0.952	0.992	0.957	1.649	0.955	0.675	151	873	92	1547	1587	-0.117	742	805	774	813	139666	134532	4.519	10.730	0	0	0
4	6	11	""	"plxn1"	13310	20390	140	838	861	290	33	134	134	215	449	208	82	25	0	868	876	303	34	74	74	135	525	388	82	21	0	0.887	0.906	0.898	0.906	1.676	0.600	0.457	163	1096	95	1498	1529	-0.173	704	794	727	802	140315	142751	1.439	1.411	-100	0	1
4	7	11	""	"plxn1"	13710	20390	140	778	834	311	37	115	115	132	89	67	99	98	0	802	847	303	35	70	70	79	48	60	100	100	0	0.906	0.925	0.877	0.901	1.784	0.939	0.728	171	1093	97	1395	1496	-0.142	663	732	719	777	142640	144826	7.888	16.000	0	0	0
4	8	11	""	"plxn1"	14100	20390	140	864	875	289	33	125	125	149	101	67	100	98	0	826	827	279	33	71	71	83	58	69	100	99	0	0.979	0.992	0.980	0.987	1.659	1.002	0.756	175	1089	96	1494	1506	-0.031	739	755	750	756	153137	144715	7.188	12.828	0	0	0
4	9	11	""	"mid1"	14510	20390	150	1741	1746	495	28	122	122	145	109	75	100	100	0	1705	1729	535	30	72	72	82	59	71	100	100	0	0.991	0.980	0.973	0.992	1.498	0.969	0.843	160	1232	94	3252	3281	-0.013	1619	1633	1624	1657	279329	276627	14.688	27.915	0	0	0
4	10	11	""	"mid1"	14910	20390	150	1711	1708	536	31	121	121	143	97	67	100	98	0	1742	1763	548	31	72	72	82	59	71	100	100	0	0.952	0.938	0.911	0.933	1.497	0.932	0.842	166	1218	91	3260	3278	-0.071	1590	1670	1587	1691	283525	292703	16.134	28.492	0	0	0
4	11	11	""	"mid1"	15310	20390	150	1676	1717	539	31	119	119	156	217	139	100	99	0	1742	1710	553	32	73	73	89	120	134	100	98	0	0.933	0.976	1.006	0.989	1.594	0.976	0.800	166	1226	92	3226	3235	-0.100	1557	1669	1598	1637	285027	283924	7.194	13.508	0	0	0
4	12	11	""	"mid1"	15710	20390	160	1580	1591	542	34	125	125	170	418	245	98	90	0	1488	1534	623	40	74	74	97	248	255	100	96	0	1.029	1.004	1.028	1.021	1.554	0.973	0.801	178	1502	92	2869	2926	0.041	1455	1414	1466	1460	283122	273056	3.400	5.794	0	0	0
4	13	11	""	"empty"	16100	20380	150	120	138	87	63	119	119	145	117	80	8	2	0	71	81	46	56	71	71	84	54	64	8	3	0	100000.000	1.900	2.787	2.143	4.759	5.617	0.125	156	1272	100	1	29	16.610	1	0	19	10	21475	12696	-0.060	-0.056	-100	0	1
4	14	11	""	"empty"	16500	20380	150	123	138	76	55	132	132	160	158	98	4	0	0	70	76	33	43	75	75	90	74	82	4	0	0	1.800	6.000	2.100	2.232	3.423	4.365	0.388	156	1272	100	-14	7	0.848	-9	-5	6	1	21451	11788	-0.139	-0.189	-100	0	1
4	15	11	""	"empty"	16890	20380	150	124	126	60	47	117	117	149	278	186	0	0	0	73	81	42	51	71	71	111	771	694	0	0	0	3.500	0.900	1.784	1.975	3.904	4.652	0.088	156	1272	100	9	19	1.807	7	2	9	10	19709	12638	-0.083	-0.039	-100	0	1
4	16	11	""	"empty"	17290	20380	150	122	141	91	64	116	116	145	120	82	10	3	0	69	74	30	40	71	71	85	63	74	4	0	0	-3.000	8.333	2.263	2.637	3.741	6.728	0.102	156	1272	100	4	28	Error	6	-2	25	3	22044	11546	-0.033	-0.175	-100	0	1
4	17	11	""	"sp5"	17700	20380	150	2829	2906	1448	49	123	123	153	131	85	100	100	0	2299	2368	1333	56	73	73	87	67	77	100	100	0	1.216	1.213	1.225	1.278	1.450	1.180	0.913	176	1216	97	4932	5078	0.282	2706	2226	2783	2295	511408	416763	21.015	34.045	0	0	0
4	18	11	""	"sp5"	18110	20380	150	3028	3241	1610	49	136	136	162	111	68	100	100	0	2477	2558	1396	54	74	74	88	64	72	100	100	0	1.203	1.250	1.294	1.274	1.376	1.230	0.925	174	1212	92	5295	5589	0.267	2892	2403	3105	2484	563940	445103	27.739	38.594	0	0	0
4	19	11	""	"sp5"	18510	20380	160	1623	1694	912	53	132	132	174	239	137	97	91	0	1356	1379	815	59	73	73	93	118	126	97	94	0	1.162	1.196	1.195	1.297	1.887	1.182	0.851	206	1461	79	2774	2868	0.217	1491	1283	1562	1306	349025	284070	6.360	10.898	0	0	0
4	20	11	""	"sp5"	18900	20380	150	1426	1491	790	52	124	124	182	298	163	95	84	0	1098	1249	735	58	73	73	95	131	137	98	95	0	1.270	1.162	1.191	1.198	1.595	1.208	0.813	189	1199	95	2327	2543	0.345	1302	1025	1367	1176	281804	236073	4.393	8.809	0	0	0
5	1	1	""	"sp4"	2280	23370	140	838	858	283	32	176	176	223	273	122	95	68	0	1448	1470	343	23	96	96	121	101	83	100	100	0	0.490	0.496	0.476	0.468	1.645	0.487	0.658	172	1092	93	2014	2056	-1.029	662	1352	682	1374	147494	252794	2.326	13.356	0	0	0
5	2	1	""	"sp4"	2680	23370	150	770	805	279	34	174	174	287	1527	532	1	0	0	1443	1469	360	24	94	94	127	191	150	100	100	0	0.442	0.459	0.447	0.420	1.758	0.488	0.475	168	1224	93	1945	2006	-1.178	596	1349	631	1375	135282	246850	0.339	7.026	0	0	0
5	3	1	""	"sp4"	3080	23370	140	650	711	275	38	170	170	228	220	96	92	57	0	1354	1412	502	35	87	87	131	228	174	98	98	0	0.379	0.408	0.398	0.374	1.806	0.440	0.527	162	1102	94	1747	1866	-1.400	480	1267	541	1325	115142	228672	2.195	5.618	0	0	0
5	4	1	""	"sp4"	3480	23370	140	812	829	297	35	167	167	213	229	107	95	71	0	1470	1474	370	25	87	87	117	130	111	99	99	0	0.466	0.477	0.466	0.447	1.743	0.506	0.557	168	1096	94	2028	2049	-1.102	645	1383	662	1387	139351	247573	2.690	10.438	0	0	0
5	5	1	""	"ccl4"	3880	23370	140	976	1291	3295	255	169	169	214	175	81	98	93	0	749	849	1006	118	85	85	113	97	85	98	96	0	1.215	1.469	1.161	1.271	1.788	2.968	0.837	158	1103	86	1471	1886	0.281	807	664	1122	764	203985	134119	6.154	7.588	0	0	0
5	6	1	""	"ccl4"	4280	23370	130	1076	1092	395	36	164	164	224	443	197	91	52	0	752	784	276	35	88	88	115	111	96	100	97	0	1.373	1.333	1.340	1.330	1.605	2.926	0.338	149	871	88	1576	1624	0.457	912	664	928	696	162664	116848	1.959	6.027	0	0	0
5	7	1	""	"ccl4"	4680	23370	140	908	921	364	39	142	142	180	159	88	97	90	0	683	707	353	49	81	81	100	75	75	97	91	0	1.272	1.244	1.340	1.341	1.955	1.256	0.676	164	1087	76	1368	1405	0.347	766	602	779	626	150976	115891	4.660	8.093	0	0	0
5	8	1	""	"ccl4"	5080	23360	140	882	916	368	40	138	138	171	222	129	91	80	0	666	683	306	44	80	80	97	120	123	94	88	0	1.270	1.290	1.330	1.340	1.886	1.335	0.693	159	1105	85	1330	1381	0.345	744	586	778	603	145688	108534	3.356	4.883	0	0	0
5	9	1	""	"fyn"	5480	23370	150	455	492	210	42	138	138	175	160	91	86	48	0	438	488	191	39	79	79	99	86	86	98	92	0	0.883	0.866	0.876	0.808	2.160	1.073	0.425	165	1222	94	676	763	-0.180	317	359	354	409	81147	80502	1.981	4.523	-100	0	1
5	10	1	""	"fyn"	5880	23360	140	431	507	359	70	128	128	150	98	65	94	77	0	494	506	180	35	76	76	91	127	139	96	84	0	0.725	0.881	0.794	0.766	2.538	0.978	0.239	163	1101	90	721	809	-0.464	303	418	379	430	82720	82518	3.643	3.268	0	0	0
5	11	1	""	"fyn"	6280	23360	150	479	516	237	45	141	141	175	132	75	85	61	0	506	521	222	42	79	79	98	86	87	98	90	0	0.792	0.848	0.865	0.773	2.510	0.892	0.419	173	1215	89	765	817	-0.336	338	427	375	442	89199	90079	2.583	4.919	0	0	0
5	12	1	""	"fyn"	6680	23360	150	424	453	203	44	133	133	165	127	76	86	57	0	416	439	209	47	76	76	92	65	70	95	88	0	0.856	0.882	0.798	0.871	2.549	1.045	0.332	176	1211	93	631	683	-0.224	291	340	320	363	79695	77226	2.268	5.338	0	0	0
5	13	1	""	"ccl6"	7080	23360	140	280	299	166	55	141	141	177	160	90	41	8	0	263	282	189	67	80	80	101	121	119	71	27	0	0.760	0.782	0.843	0.826	3.696	0.564	0.249	112	1122	40	322	360	-0.396	139	183	158	202	33441	31590	0.763	1.496	-100	0	1
5	14	1	""	"ccl6"	7480	23360	130	281	463	854	184	144	144	176	124	70	52	24	0	252	270	150	55	79	79	95	66	69	80	62	0	0.792	1.670	0.858	1.098	4.507	7.023	0.237	93	891	47	310	510	-0.336	137	173	319	191	43053	25134	2.315	2.652	-100	0	1
5	15	1	""	"ccl6"	7870	23350	140	290	307	132	42	144	144	177	138	77	53	23	0	262	254	104	40	79	79	94	65	69	83	62	0	0.798	0.931	1.161	1.097	3.166	5.065	0.054	91	1128	63	329	338	-0.326	146	183	163	175	27972	23084	0.942	2.462	-100	0	1
5	16	1	""	"ccl6"	8290	23350	130	265	283	102	36	126	126	149	110	73	63	30	0	281	287	111	38	73	73	87	76	87	92	65	0	0.668	0.734	0.720	0.688	3.764	1.344	0.146	63	910	28	347	371	-0.582	139	208	157	214	17801	18063	1.218	2.632	-100	0	1
5	17	1	""	"sp7"	8680	23360	150	694	718	217	30	144	144	178	156	87	99	88	0	1183	1187	327	27	81	81	97	75	77	100	99	0	0.499	0.519	0.510	0.511	1.581	0.506	0.706	157	1235	94	1652	1680	-1.003	550	1102	574	1106	112749	186393	3.462	14.533	0	0	0
5	18	1	""	"sp7"	9080	23350	150	693	721	242	33	160	160	192	184	95	96	77	0	1102	1104	284	25	83	83	103	74	71	100	99	0	0.523	0.549	0.536	0.516	1.732	0.556	0.629	174	1218	91	1552	1582	-0.935	533	1019	561	1021	125502	192170	2.875	13.527	0	0	0
5	19	1	""	"sp7"	9480	23360	140	699	706	244	34	138	138	167	171	102	98	79	0	1158	1153	298	25	78	78	92	65	70	100	100	0	0.519	0.528	0.523	0.498	1.597	0.479	0.611	167	1097	96	1641	1643	-0.946	561	1080	568	1075	117849	192612	3.152	16.323	0	0	0
5	20	1	""	"sp7"	9880	23360	150	681	697	237	34	147	147	185	134	72	98	90	0	1084	1100	391	35	80	80	96	64	66	99	99	0	0.532	0.539	0.535	0.535	1.817	0.508	0.655	175	1213	95	1538	1570	-0.911	534	1004	550	1020	121961	192419	3.821	15.688	0	0	0
5	1	2	""	"ara"	2270	23770	150	161	207	191	92	176	176	211	137	64	14	6	0	105	141	149	105	95	95	123	155	126	8	3	0	-1.500	0.674	1.500	1.728	3.774	0.304	0.059	156	1272	100	-5	77	Error	-15	10	31	46	32243	22070	-0.029	0.116	-100	0	1
5	2	2	""	"ara"	2630	23870	100	390	497	337	67	183	183	225	165	73	55	33	0	189	224	134	59	91	91	118	96	81	51	29	0	2.112	2.361	3.823	2.432	5.434	4.349	0.163	27	598	25	305	447	1.079	207	98	314	133	13426	6049	1.648	1.104	-100	0	1
5	3	2	""	"ara"	3070	23770	150	165	203	147	72	184	184	247	258	104	5	1	0	86	115	89	77	95	95	130	176	135	5	1	0	2.111	0.950	2.500	2.140	3.346	4.349	0.303	156	1272	100	-28	39	1.078	-19	-9	19	20	31691	17967	-0.171	-0.085	-100	0	1
5	4	2	""	"ara"	3470	23770	150	175	208	128	61	185	185	261	522	200	0	0	0	93	114	78	68	92	92	213	1635	767	0	0	0	-10.000	1.045	1.815	2.018	3.984	4.147	0.309	156	1272	100	-9	45	Error	-10	1	23	22	32519	17738	-0.102	-0.061	-100	0	1
5	5	2	""	"fzd2"	3880	23770	130	568	626	309	49	172	172	209	153	73	93	64	0	518	551	255	46	90	90	120	99	82	98	88	0	0.925	0.985	0.888	0.964	2.353	1.240	0.483	145	873	95	824	915	-0.112	396	428	454	461	90768	79892	2.725	4.354	0	0	0
5	6	2	""	"fzd2"	4280	23770	140	489	570	390	68	170	170	225	221	98	76	32	0	425	468	200	42	87	87	131	500	381	21	1	0	0.944	1.050	1.014	0.970	2.342	0.209	0.100	155	1105	85	657	781	-0.083	319	338	400	381	88357	72494	1.561	0.674	-100	0	1
5	7	2	""	"fzd2"	4680	23770	150	433	464	181	39	154	154	194	140	72	87	49	0	408	442	221	50	88	88	111	90	81	93	76	0	0.872	0.876	0.867	0.899	2.435	0.977	0.286	162	1226	94	599	664	-0.198	279	320	310	354	75174	71576	1.929	3.678	-100	0	1
5	8	2	""	"fzd2"	5070	23770	140	397	413	203	49	124	124	150	104	69	83	65	0	372	414	185	44	76	76	89	59	66	97	95	0	0.922	0.855	0.858	0.777	2.497	1.010	0.365	154	1114	96	569	627	-0.117	273	296	289	338	63671	63748	2.529	5.508	0	0	0
5	9	2	""	"ccl7"	5480	23760	140	289	322	212	65	133	133	158	117	74	62	22	0	162	207	125	60	74	74	87	53	60	71	47	0	1.773	1.421	1.880	1.614	4.383	2.151	0.205	80	1136	31	244	322	0.826	156	88	189	133	25770	16576	1.402	2.264	-100	0	1
5	10	2	""	"ccl7"	5880	23750	130	266	302	166	54	136	136	158	110	69	56	27	0	169	191	84	43	76	76	91	64	70	69	39	0	1.398	1.443	1.121	1.289	4.698	4.630	0.060	66	918	28	223	281	0.483	130	93	166	115	19962	12634	1.309	1.563	-100	0	1
5	11	2	""	"ccl7"	6310	23760	110	287	453	928	204	133	133	158	129	81	62	25	0	182	388	1162	299	78	78	93	66	70	65	32	0	1.481	1.032	1.911	1.488	4.363	0.869	0.793	40	600	3	258	630	0.567	154	104	320	310	18120	15501	2.287	4.470	-100	0	1
5	12	2	""	"ccl7"	6650	23760	110	293	331	154	46	137	137	163	124	76	73	29	0	177	196	86	43	77	77	88	54	61	82	47	0	1.560	1.630	1.702	1.603	3.654	5.184	0.064	34	615	35	256	313	0.642	156	100	194	119	11250	6674	1.355	2.000	-100	0	1
5	13	2	""	"g3pdh"	7080	23760	140	65535	62779	7915	12	140	140	173	148	85	100	100	85	33143	31864	8689	27	83	83	99	87	87	98	98	0	1.978	1.971	1.952	2.213	2.050	1.922	0.945	159	1109	93	98455	94420	0.984	65395	33060	62639	31781	9981898	5066303	423.014	365.115	0	0	0
5	14	2	""	"g3pdh"	7480	23760	140	65535	61904	9570	15	147	147	175	111	63	100	100	83	32698	30682	10069	32	84	84	99	65	65	99	99	0	2.005	2.018	2.001	2.334	2.074	1.946	0.931	171	1093	95	98002	92355	1.004	65388	32614	61757	30598	10585531	5246682	556.117	470.508	0	0	0
5	15	2	""	"g3pdh"	7880	23760	140	65535	61204	11770	19	154	154	203	218	107	100	100	84	33178	30422	11013	36	81	81	102	81	79	99	98	0	1.975	2.012	1.961	2.502	2.483	1.932	0.933	167	1097	94	98478	91391	0.982	65381	33097	61050	30341	10221032	5080540	279.821	374.321	0	0	0
5	16	2	""	"g3pdh"	8280	23760	140	65535	62558	8742	13	129	129	163	144	88	100	100	85	34030	31933	9916	31	76	76	87	60	68	99	99	0	1.926	1.960	1.919	2.222	1.975	1.897	0.928	171	1093	96	99360	94286	0.946	65406	33954	62429	31857	10697469	5460625	433.299	530.767	0	0	0
5	17	2	""	"sp2"	8680	23750	140	3352	3269	830	25	140	140	164	122	74	100	100	0	1556	1574	498	31	79	79	95	84	88	100	99	0	2.175	2.093	2.108	2.150	1.367	2.092	0.918	155	1109	88	4689	4624	1.121	3212	1477	3129	1495	506626	244022	25.451	17.607	0	0	0
5	18	2	""	"sp2"	9070	23750	150	2950	2947	621	21	127	127	152	107	70	100	100	0	1400	1431	402	28	76	76	89	58	65	100	100	0	2.132	2.081	2.110	2.128	1.318	2.098	0.901	177	1215	90	4147	4175	1.092	2823	1324	2820	1355	521642	253246	26.121	23.138	0	0	0
5	19	2	""	"sp2"	9480	23760	140	2775	2661	988	37	134	134	157	107	68	100	100	0	1276	1298	599	46	77	77	91	73	80	99	98	0	2.203	2.070	2.163	2.203	1.412	2.040	0.901	159	1105	94	3840	3748	1.139	2641	1199	2527	1221	423036	206436	23.402	16.534	0	0	0
5	20	2	""	"sp2"	9880	23760	140	2359	2400	1090	45	148	148	180	125	69	100	100	0	1068	1146	646	56	82	82	95	56	58	100	100	0	2.242	2.117	2.194	2.333	1.631	2.070	0.863	160	1104	95	3197	3316	1.165	2211	986	2252	1064	383978	183421	17.760	18.768	0	0	0
5	1	3	""	"ccl9"	2280	24170	150	1875	1857	500	26	180	180	217	137	63	100	99	0	2558	2544	659	25	96	96	126	99	78	100	100	0	0.688	0.685	0.662	0.677	1.359	0.675	0.880	178	1210	94	4157	4125	-0.540	1695	2462	1677	2448	330558	452760	11.971	24.424	0	0	0
5	2	3	""	"ccl9"	2680	24170	140	1783	1869	714	38	190	190	239	300	125	100	98	0	2588	2823	2247	79	91	91	127	188	148	100	98	0	0.638	0.615	0.655	0.652	1.622	0.388	0.483	171	1065	55	4090	4411	-0.648	1593	2497	1679	2732	319667	482686	5.433	14.340	0	0	0
5	3	3	""	"ccl9"	3080	24170	140	1707	1769	709	40	176	176	228	193	84	99	99	0	2523	2497	641	25	91	91	121	119	98	99	98	0	0.630	0.662	0.652	0.654	1.668	0.691	0.792	155	1113	95	3963	3999	-0.667	1531	2432	1593	2406	274230	386999	7.984	19.966	0	0	0
5	4	3	""	"ccl9"	3480	24170	140	1905	1905	487	25	178	178	242	239	98	100	99	0	2577	2580	773	29	97	97	126	131	103	100	100	0	0.696	0.696	0.682	0.706	1.413	0.670	0.849	162	1106	96	4207	4210	-0.523	1727	2480	1727	2483	308662	417944	6.958	18.733	0	0	0
5	5	3	""	"gadd45a"	3880	24160	150	3235	3219	801	24	189	189	254	482	189	100	100	0	2704	2651	735	27	91	91	142	516	363	98	97	0	1.166	1.184	1.209	1.214	1.470	1.051	0.716	175	1217	92	5659	5590	0.222	3046	2613	3030	2560	563357	463947	6.151	4.862	0	0	0
5	6	3	""	"gadd45a"	4280	24160	140	3248	3209	777	24	167	167	217	196	90	100	100	0	2724	2752	750	27	87	87	114	107	93	100	100	0	1.168	1.141	1.148	1.156	1.357	1.134	0.905	178	1086	96	5718	5707	0.224	3081	2637	3042	2665	571192	489899	15.265	24.654	0	0	0
5	7	3	""	"gadd45a"	4670	24160	150	2940	2939	706	24	155	155	202	183	90	100	100	0	2592	2580	704	27	86	86	109	92	84	100	100	0	1.111	1.116	1.120	1.130	1.370	1.110	0.892	188	1204	92	5291	5278	0.152	2785	2506	2784	2494	552442	485019	14.956	26.859	0	0	0
5	8	3	""	"gadd45a"	5070	24160	150	3170	3175	776	24	136	136	174	145	83	100	100	0	2728	2783	706	25	78	78	99	162	163	100	100	0	1.145	1.123	1.138	1.123	1.275	1.113	0.907	195	1193	92	5684	5744	0.195	3034	2650	3039	2705	619152	542641	20.697	16.568	0	0	0
5	9	3	""	"ccnd1"	5480	24160	150	1292	1329	364	27	143	143	170	127	74	100	100	0	2951	2920	608	20	77	77	95	77	81	100	100	0	0.400	0.417	0.410	0.407	1.363	0.408	0.860	165	1227	90	4023	4029	-1.322	1149	2874	1186	2843	219331	481722	9.126	36.688	0	0	0
5	10	3	""	"ccnd1"	5870	24160	140	1245	1214	373	30	144	144	177	193	109	98	95	0	2795	2694	655	24	78	78	99	177	178	100	100	0	0.405	0.409	0.411	0.392	1.458	0.402	0.843	169	1095	86	3818	3686	-1.304	1101	2717	1070	2616	205226	455244	5.373	14.661	0	0	0
5	11	3	""	"ccnd1"	6280	24170	150	1143	1145	335	29	121	121	143	96	67	100	100	0	2754	2777	772	27	72	72	85	60	70	100	100	0	0.381	0.379	0.374	0.373	1.442	0.362	0.837	162	1230	96	3704	3729	-1.392	1022	2682	1024	2705	185418	449832	10.438	44.867	0	0	0
5	12	3	""	"ccnd1"	6680	24170	140	1283	1280	411	32	136	136	167	143	85	100	100	0	2927	2847	683	23	76	76	92	70	76	100	100	0	0.402	0.413	0.390	0.399	1.430	0.403	0.795	155	1109	96	3998	3915	-1.315	1147	2851	1144	2771	198364	441298	7.783	39.357	0	0	0
5	13	3	""	"gadd45b"	7080	24160	140	2471	2442	531	21	145	145	175	120	68	100	100	0	1703	1690	508	30	80	80	94	61	64	100	100	0	1.433	1.427	1.438	1.468	1.399	1.419	0.874	169	1095	94	3949	3907	0.519	2326	1623	2297	1610	412734	285534	18.892	26.164	0	0	0
5	14	3	""	"gadd45b"	7480	24160	140	2521	2513	560	22	145	145	169	107	63	100	100	0	1599	1620	479	29	80	80	96	80	83	100	99	0	1.564	1.538	1.552	1.586	1.393	1.528	0.881	161	1103	91	3895	3908	0.645	2376	1519	2368	1540	404572	260874	21.907	19.050	0	0	0
5	15	3	""	"gadd45b"	7880	24160	140	2509	2476	643	25	146	146	178	148	83	100	100	0	1638	1679	520	30	78	78	96	76	79	100	99	0	1.515	1.455	1.481	1.486	1.439	1.463	0.879	160	1108	95	3923	3931	0.599	2363	1560	2330	1601	396154	268676	15.527	20.829	0	0	0
5	16	3	""	"gadd45b"	8280	24160	140	2343	2332	603	25	137	137	177	156	88	100	100	0	1543	1582	490	30	74	74	90	66	73	100	100	0	1.502	1.456	1.489	1.479	1.456	1.460	0.867	160	1108	96	3675	3703	0.587	2206	1469	2195	1508	373179	253130	13.814	22.606	0	0	0
5	17	3	""	"ccnd2"	8680	24150	130	442	460	178	38	140	140	168	130	77	86	57	0	617	656	241	36	80	80	95	72	75	100	99	0	0.562	0.556	0.577	0.515	2.078	0.529	0.443	152	868	96	839	896	-0.831	302	537	320	576	69897	99754	2.246	7.792	0	0	0
5	18	3	""	"ccnd2"	9070	24160	140	366	389	163	41	120	120	144	113	78	86	55	0	641	643	252	39	72	72	84	67	79	98	97	0	0.432	0.471	0.469	0.447	2.240	0.483	0.420	154	1108	90	815	840	-1.211	246	569	269	571	59934	98968	2.168	8.343	0	0	0
5	19	3	""	"ccnd2"	9480	24160	140	395	401	153	38	129	129	153	97	63	87	65	0	615	627	233	37	74	74	86	53	61	100	99	0	0.492	0.492	0.504	0.452	2.424	0.453	0.417	152	1112	96	807	825	-1.023	266	541	272	553	60941	95261	2.557	10.208	0	0	0
5	20	3	""	"ccnd2"	9870	24160	130	421	422	165	39	144	144	177	126	71	82	52	0	583	609	204	33	79	79	92	56	60	100	100	0	0.550	0.525	0.519	0.482	2.225	0.545	0.351	149	875	89	781	808	-0.862	277	504	278	530	62808	90789	1.944	9.232	0	0	0
5	1	4	""	"gna13"	2280	24570	140	1080	1104	359	32	187	187	251	489	194	90	43	0	397	478	617	129	95	95	139	268	192	56	17	0	2.957	2.394	3.123	3.102	2.370	1.715	0.173	151	1113	90	1195	1300	1.564	893	302	917	383	166685	72117	1.744	1.265	-100	0	1
5	2	4	""	"gna13"	2680	24570	150	1093	1228	974	79	174	174	216	174	80	100	97	0	390	451	276	61	89	89	121	143	118	87	53	0	3.053	2.912	2.949	3.145	1.998	4.944	0.248	169	1215	86	1220	1416	1.610	919	301	1054	362	207458	76238	5.816	2.308	0	0	0
5	3	4	""	"gna13"	3080	24570	140	876	898	348	38	166	166	289	2078	719	0	0	0	319	353	195	55	89	89	124	328	264	33	3	0	3.087	2.773	3.147	3.225	2.575	2.455	0.228	169	1089	88	940	996	1.626	710	230	732	264	151690	59617	0.293	0.698	-100	0	1
5	4	4	""	"gna13"	3480	24570	140	1034	1113	420	37	172	172	215	207	96	98	95	0	377	405	174	42	89	89	114	111	97	92	63	0	2.993	2.978	3.402	3.195	2.120	3.265	0.562	147	1117	90	1150	1257	1.582	862	288	941	316	163648	59590	4.338	2.622	0	0	0
5	5	4	""	"ccnd3"	3880	24570	140	733	762	243	31	180	180	220	166	75	98	85	0	872	891	283	31	91	91	120	106	88	98	97	0	0.708	0.728	0.681	0.724	1.944	0.759	0.567	140	1125	94	1334	1382	-0.498	553	781	582	800	106615	124760	3.265	7.274	0	0	0
5	6	4	""	"ccnd3"	4270	24570	130	723	799	400	50	171	171	215	228	106	93	65	0	749	838	303	36	87	87	113	119	105	100	98	0	0.834	0.836	0.793	0.781	1.782	1.089	0.469	141	883	88	1214	1379	-0.262	552	662	628	751	112708	118185	2.561	6.092	0	0	0
5	7	4	""	"ccnd3"	4680	24560	130	606	647	235	36	148	148	183	134	73	98	85	0	793	808	267	33	85	85	109	97	88	98	97	0	0.647	0.690	0.637	0.656	1.933	0.700	0.559	148	876	94	1166	1222	-0.628	458	708	499	723	95763	119604	3.463	7.206	0	0	0
5	8	4	""	"ccnd3"	5080	24560	150	699	734	275	37	136	136	177	181	102	97	81	0	814	820	283	34	79	79	101	116	114	97	96	0	0.766	0.807	0.802	0.809	1.921	0.845	0.624	158	1234	90	1298	1339	-0.385	563	735	598	741	115967	129482	3.077	6.198	0	0	0
5	9	4	""	"gpd2"	5480	24570	140	586	612	244	39	137	137	174	210	120	88	57	0	730	764	257	33	78	78	94	78	82	100	99	0	0.689	0.692	0.708	0.661	1.791	0.746	0.604	169	1095	96	1101	1161	-0.537	449	652	475	686	103512	129055	2.086	8.590	0	0	0
5	10	4	""	"gpd2"	5880	24560	140	567	650	391	60	135	135	160	105	65	97	91	0	652	721	293	40	76	76	93	89	95	100	98	0	0.750	0.798	0.754	0.751	1.856	0.910	0.552	157	1107	87	1008	1160	-0.415	432	576	515	645	102127	113241	4.667	7.056	0	0	0
5	11	4	""	"gpd2"	6280	24560	150	492	502	193	38	136	136	160	101	63	93	78	0	639	679	273	40	79	79	94	69	73	99	98	0	0.636	0.610	0.613	0.592	2.129	0.579	0.517	164	1228	89	916	966	-0.653	356	560	366	600	82354	111347	3.386	8.478	0	0	0
5	12	4	""	"gpd2"	6680	24560	140	610	640	346	54	136	136	168	136	80	94	82	0	704	776	545	70	78	78	99	164	165	97	89	0	0.757	0.722	0.715	0.708	2.031	0.648	0.497	162	1097	79	1100	1202	-0.402	474	626	504	698	103691	125692	3.471	4.128	0	0	0
5	13	4	""	"ccr5"	7080	24560	140	395	452	427	94	149	149	174	116	66	80	54	0	488	533	355	66	78	78	92	62	67	99	95	0	0.600	0.666	0.641	0.590	2.457	1.004	0.546	155	1104	87	656	758	-0.737	246	410	303	455	70082	82563	2.397	7.113	0	0	0
5	14	4	""	"ccr5"	7480	24560	140	428	491	330	67	139	139	161	99	61	91	73	0	445	483	312	64	77	77	88	49	55	98	95	0	0.785	0.867	0.780	0.775	2.675	0.978	0.427	164	1099	91	657	758	-0.349	289	368	352	406	80601	79261	3.333	8.061	0	0	0
5	15	4	""	"ccr5"	7880	24570	140	367	384	154	40	142	142	169	124	73	75	42	0	488	511	226	44	77	77	88	56	63	97	94	0	0.547	0.558	0.518	0.525	3.326	0.531	0.295	147	1118	95	636	676	-0.870	225	411	242	434	56415	75058	1.734	7.554	-100	0	1
5	16	4	""	"ccr5"	8270	24560	130	359	384	178	46	122	122	152	253	166	46	6	0	459	482	174	36	74	74	91	198	217	91	46	0	0.616	0.642	0.646	0.573	2.383	0.747	0.452	146	878	93	622	670	-0.699	237	385	262	408	56085	70343	0.917	1.975	-100	0	1
5	17	4	""	"gpx2"	8680	24550	130	223	241	106	43	123	123	145	95	65	53	21	0	244	257	112	43	73	73	85	62	72	91	68	0	0.585	0.641	0.635	0.547	4.152	0.803	0.103	117	905	82	271	302	-0.773	100	171	118	184	28234	30049	1.011	2.774	-100	0	1
5	18	4	""	"gpx2"	9080	24560	130	228	270	188	69	110	110	131	91	69	58	31	0	251	278	173	62	71	71	78	37	47	92	79	0	0.656	0.773	0.842	0.711	3.460	1.113	0.166	134	888	91	298	367	-0.608	118	180	160	207	36169	37305	1.527	5.405	-100	0	1
5	19	4	""	"gpx2"	9480	24560	130	207	226	105	46	125	125	148	96	64	46	16	0	221	247	105	42	75	75	86	52	60	89	70	0	0.562	0.587	0.592	0.608	3.094	1.289	0.090	119	889	66	228	273	-0.831	82	146	101	172	26895	29381	0.813	3.096	-100	0	1
5	20	4	""	"gpx2"	9880	24570	140	224	267	227	85	124	124	150	101	67	49	17	0	212	298	558	187	75	75	86	49	56	82	63	0	0.730	0.641	0.753	0.828	4.485	0.382	0.456	147	1093	82	237	366	-0.454	100	137	143	223	39300	43760	1.158	4.327	-100	0	1
5	1	5	""	"cct3"	2280	24970	140	1119	1167	420	35	195	195	257	373	145	94	69	0	2200	2160	743	34	101	101	144	365	253	97	96	0	0.440	0.472	0.471	0.469	1.986	0.505	0.548	156	1112	94	3023	3031	-1.184	924	2099	972	2059	182129	336916	2.440	5.523	0	0	0
5	2	5	""	"cct3"	2680	24970	140	1100	1160	473	40	192	192	249	261	104	98	85	0	2317	2326	773	33	93	93	137	441	321	100	98	0	0.408	0.433	0.412	0.413	1.630	0.413	0.749	161	1107	94	3132	3201	-1.293	908	2224	968	2233	186748	374498	3.490	4.964	0	0	0
5	3	5	""	"cct3"	3080	24970	140	925	947	367	38	186	186	229	189	82	96	84	0	2045	2048	706	34	91	91	120	124	103	100	99	0	0.378	0.389	0.389	0.360	1.890	0.378	0.679	162	1102	93	2693	2718	-1.404	739	1954	761	1957	153476	331714	3.799	15.548	0	0	0
5	4	5	""	"cct3"	3480	24970	130	1194	1212	458	37	187	187	248	244	98	98	90	0	2394	2336	720	30	101	101	132	117	88	100	100	0	0.439	0.459	0.453	0.440	1.674	0.448	0.671	141	887	95	3300	3260	-1.188	1007	2293	1025	2235	170824	329361	3.951	18.838	0	0	0
5	5	5	""	"gspt1"	3870	24970	140	736	769	293	38	173	173	217	206	94	92	71	0	1774	1752	534	30	93	93	117	92	78	99	98	0	0.335	0.359	0.336	0.337	2.033	0.318	0.526	164	1096	94	2244	2255	-1.578	563	1681	596	1659	126065	287257	2.680	17.772	0	0	0
5	6	5	""	"gspt1"	4280	24940	220	785	924	624	67	173	173	266	1065	400	16	2	0	1555	1616	1255	77	91	91	141	502	356	87	73	0	0.418	0.492	0.425	0.494	2.402	0.502	0.428	208	2874	0	2076	2276	-1.258	612	1464	751	1525	192257	336075	0.618	2.938	-100	0	1
5	7	5	""	"gspt1"	4670	24970	140	689	730	260	35	149	149	192	199	103	97	76	0	1680	1648	457	27	85	85	112	159	141	100	100	0	0.339	0.372	0.362	0.351	1.582	0.362	0.681	167	1097	96	2135	2144	-1.561	540	1595	581	1563	121955	275237	2.704	9.660	0	0	0
5	8	5	""	"gspt1"	5080	24970	150	715	813	452	55	152	152	201	342	170	80	37	0	1823	1822	528	28	84	84	107	90	84	100	99	0	0.324	0.380	0.317	0.341	1.904	0.553	0.283	175	1213	96	2302	2399	-1.626	563	1739	661	1738	142189	318778	1.789	19.056	0	0	0
5	9	5	""	"sp1"	5480	24970	140	4261	4276	981	22	167	167	211	199	94	100	100	0	4077	4063	875	21	85	85	107	88	82	100	100	0	1.026	1.033	1.027	1.025	1.207	1.035	0.952	160	1104	94	8086	8087	0.037	4094	3992	4109	3978	684228	650119	20.427	44.955	0	0	0
5	10	5	""	"sp1"	5880	24970	140	4331	4209	1003	23	148	148	181	153	84	100	100	0	4186	4006	946	23	79	79	99	92	92	100	100	0	1.019	1.034	1.035	1.036	1.227	1.035	0.962	153	1111	94	8290	7988	0.027	4183	4107	4061	3927	644000	612990	26.327	42.467	0	0	0
5	11	5	""	"sp1"	6270	24970	140	4210	4096	993	24	136	136	172	184	106	100	100	0	4024	3875	921	23	77	77	105	302	287	100	100	0	1.032	1.043	1.037	1.044	1.225	1.027	0.943	159	1105	88	8021	7758	0.045	4074	3947	3960	3798	651323	616067	21.326	12.483	0	0	0
5	12	5	""	"sp1"	6680	24960	140	4458	4316	1142	26	147	147	178	124	69	100	100	0	4124	4080	921	22	79	79	102	185	181	100	100	0	1.066	1.042	1.023	1.032	1.201	1.051	0.937	166	1098	92	8356	8170	0.092	4311	4045	4169	4001	716395	677258	33.371	21.503	0	0	0
5	13	5	""	"cct5"	7080	24960	140	4590	4612	1130	24	141	141	171	118	69	100	100	0	6003	6056	1270	20	79	79	95	69	72	100	100	0	0.751	0.748	0.753	0.742	1.236	0.748	0.941	165	1103	94	10373	10448	-0.413	4449	5924	4471	5977	761005	999199	37.636	86.391	0	0	0
5	14	5	""	"cct5"	7480	24960	140	4524	4476	925	20	137	137	168	151	89	100	100	0	6081	6022	1298	21	79	79	100	142	142	100	100	0	0.731	0.730	0.728	0.733	1.276	0.721	0.944	167	1097	93	10389	10282	-0.452	4387	6002	4339	5943	747536	1005684	28.530	41.704	0	0	0
5	15	5	""	"cct5"	7880	24960	150	4606	4614	1045	22	130	130	149	101	67	100	100	0	6148	6123	1337	21	73	73	84	49	58	100	100	0	0.737	0.741	0.735	0.740	1.223	0.738	0.954	177	1215	91	10551	10534	-0.440	4476	6075	4484	6050	816677	1083816	44.208	123.245	0	0	0
5	16	5	""	"cct5"	8280	24960	140	4833	4744	1018	21	116	116	137	102	74	100	100	0	6408	6382	1369	21	71	71	82	65	79	100	100	0	0.744	0.733	0.737	0.733	1.232	0.726	0.954	156	1112	93	11054	10939	-0.427	4717	6337	4628	6311	740129	995616	45.167	96.923	0	0	0
5	17	5	""	"gstm2"	8680	24970	150	1403	1423	376	26	117	117	137	94	68	99	99	0	990	1015	297	29	73	73	82	47	57	100	100	0	1.402	1.386	1.387	1.386	1.503	1.409	0.836	172	1220	92	2203	2248	0.487	1286	917	1306	942	244708	174503	13.681	19.851	0	0	0
5	18	5	""	"gstm2"	9080	24960	150	1240	1234	348	28	124	124	145	107	73	100	100	0	915	933	299	32	74	74	84	59	70	100	100	0	1.327	1.292	1.327	1.306	1.529	1.314	0.790	175	1217	91	1957	1969	0.408	1116	841	1110	859	215939	163311	10.178	14.390	0	0	0
5	19	5	""	"gstm2"	9480	24950	150	1184	1212	334	27	126	126	145	91	62	100	100	0	935	946	301	31	75	75	84	46	54	100	100	0	1.230	1.247	1.250	1.259	1.503	1.254	0.802	187	1197	96	1918	1957	0.299	1058	860	1086	871	226595	176855	11.725	18.739	0	0	0
5	20	5	""	"gstm2"	9880	24960	150	1318	1365	474	34	114	114	151	404	267	99	83	0	932	952	308	32	71	71	89	294	330	98	83	0	1.398	1.420	1.414	1.417	1.531	1.426	0.861	179	1209	93	2065	2132	0.483	1204	861	1251	881	244374	170389	3.005	2.935	0	0	0
5	1	6	""	"cct6a"	2280	25370	140	2592	2577	722	28	202	202	290	825	284	97	88	0	4429	4414	1113	25	103	103	144	169	117	100	100	0	0.552	0.551	0.547	0.536	1.420	0.543	0.896	160	1108	90	6716	6686	-0.857	2390	4326	2375	4311	412286	706269	2.772	25.266	0	0	0
5	2	6	""	"cct6a"	2680	25370	140	2601	2613	733	28	182	182	221	160	72	100	100	0	4345	4441	1089	24	98	98	125	118	94	100	100	0	0.570	0.560	0.549	0.553	1.343	0.549	0.892	171	1093	93	6666	6774	-0.811	2419	4247	2431	4343	446847	759335	14.950	36.576	0	0	0
5	3	6	""	"cct6a"	3080	25370	160	2370	2374	929	39	176	176	246	293	119	99	98	0	4135	4158	1921	46	92	92	136	217	159	99	99	0	0.543	0.541	0.548	0.553	1.544	0.494	0.778	189	1485	89	6237	6264	-0.881	2194	4043	2198	4066	448613	785861	7.263	18.535	0	0	0
5	4	6	""	"cct6a"	3480	25370	160	2613	2626	699	26	178	178	230	214	93	99	99	0	4507	4505	1180	26	93	93	138	444	321	100	100	0	0.552	0.555	0.558	0.548	1.376	0.542	0.896	182	1502	95	6849	6860	-0.857	2435	4414	2448	4412	477916	819852	11.196	9.836	0	0	0
5	5	6	""	"h2dmb1"	3890	25370	140	509	542	212	39	168	168	221	360	162	45	8	0	411	432	219	50	89	89	127	353	277	38	5	0	1.059	1.090	1.021	1.189	2.718	0.989	0.813	132	1123	84	663	717	0.083	341	322	374	343	71550	56983	0.892	0.864	-100	0	1
5	6	6	""	"h2dmb1"	4280	25360	170	431	611	789	129	166	166	207	178	85	68	34	0	339	514	1088	211	90	90	117	126	107	79	49	0	1.064	1.050	0.979	1.118	2.923	0.726	0.550	178	1617	22	514	869	0.089	265	249	445	424	108694	91417	2.270	3.151	-100	0	1
5	7	6	""	"h2dmb1"	4680	25360	140	411	435	177	40	157	157	215	212	98	61	18	0	372	393	162	41	88	88	122	131	107	87	55	0	0.894	0.911	0.926	0.911	2.432	1.777	0.231	131	1125	78	538	583	-0.162	254	284	278	305	56995	51491	1.038	2.069	-100	0	1
5	8	6	""	"h2dmb1"	5080	25370	130	350	365	147	40	144	144	187	214	114	47	8	0	316	329	119	36	81	81	107	104	97	92	58	0	0.877	0.891	0.861	0.870	2.442	1.350	0.288	138	882	91	441	469	-0.189	206	235	221	248	50397	45393	0.832	2.135	-100	0	1
5	9	6	""	"cct7"	5480	25370	140	3583	3764	2308	61	142	142	173	128	73	100	100	0	5177	5050	1332	26	77	77	97	98	101	100	100	0	0.675	0.728	0.704	0.703	1.296	0.840	0.702	163	1101	95	8541	8595	-0.567	3441	5100	3622	4973	613601	823145	28.055	50.541	0	0	0
5	10	6	""	"cct7"	5870	25370	130	3605	3596	901	25	141	141	171	127	74	100	100	0	5009	4996	1163	23	79	79	95	69	72	100	100	0	0.703	0.703	0.711	0.698	1.236	0.700	0.947	152	872	95	8394	8372	-0.508	3464	4930	3455	4917	546638	759455	26.969	71.029	0	0	0
5	11	6	""	"cct7"	6270	25370	130	3806	3684	873	23	148	148	185	220	118	100	100	0	5262	5172	1205	23	80	80	98	93	94	100	100	0	0.706	0.694	0.694	0.691	1.278	0.684	0.919	143	885	97	8840	8628	-0.502	3658	5182	3536	5092	526775	739667	15.905	54.559	0	0	0
5	12	6	""	"cct7"	6670	25370	130	3434	3429	1219	35	155	155	204	272	133	100	100	0	5031	4693	1757	37	83	83	106	118	111	100	100	0	0.663	0.710	0.711	0.714	1.312	0.697	0.935	143	885	98	8227	7884	-0.593	3279	4948	3274	4610	490343	671054	11.857	38.873	0	0	0
5	13	6	""	"hck"	7070	25360	130	366	403	217	53	156	156	196	157	80	70	25	0	316	348	163	46	80	80	102	82	80	94	72	0	0.890	0.922	0.923	0.869	2.651	1.665	0.221	133	879	88	446	515	-0.168	210	236	247	268	53557	46280	1.318	3.000	-100	0	1
5	14	6	""	"hck"	7480	25360	140	342	375	173	46	145	145	176	116	65	71	41	0	305	328	140	42	80	80	97	70	72	90	77	0	0.876	0.927	0.873	0.820	3.259	1.406	0.194	138	1127	78	422	478	-0.191	197	225	230	248	51734	45228	1.716	3.300	-100	0	1
5	15	6	""	"hck"	7870	25370	150	295	323	138	42	128	128	150	99	66	75	41	0	317	337	134	39	75	75	86	54	62	96	89	0	0.690	0.744	0.794	0.694	2.616	0.975	0.251	168	1220	85	409	457	-0.535	167	242	195	262	54183	56619	1.747	4.648	-100	0	1
5	16	6	""	"hck"	8280	25370	140	303	318	127	39	111	111	131	83	63	84	57	0	293	325	136	41	69	69	77	44	57	97	94	0	0.857	0.809	0.897	0.757	2.618	0.831	0.354	163	1101	95	416	463	-0.223	192	224	207	256	51758	52910	2.253	5.636	0	0	0
5	17	6	""	"mmel"	8680	25360	160	409	423	153	36	120	120	137	123	89	90	58	0	277	293	114	38	71	71	81	61	75	97	79	0	1.403	1.365	1.421	1.356	2.283	1.615	0.431	193	1491	93	495	525	0.489	289	206	303	222	81615	56573	2.325	3.475	0	0	0
5	18	6	""	"mmel"	9080	25370	160	401	429	166	38	132	132	154	118	76	91	60	0	255	265	108	40	73	73	83	52	62	90	79	0	1.478	1.547	1.407	1.527	2.705	2.449	0.351	172	1509	88	451	489	0.564	269	182	297	192	73805	45581	2.331	3.500	0	0	0
5	19	6	""	"mmel"	9480	25360	150	387	412	145	35	118	118	137	90	65	95	77	0	282	293	124	42	71	71	80	42	52	96	90	0	1.275	1.324	1.408	1.352	2.420	1.598	0.433	172	1220	85	480	516	0.350	269	211	294	222	70781	50380	3.056	5.071	0	0	0
5	20	6	""	"mmel"	9870	25360	180	380	406	158	38	116	116	132	98	74	91	67	0	254	273	113	41	71	71	82	85	103	90	53	0	1.443	1.436	1.458	1.403	2.470	1.521	0.246	224	1932	94	447	492	0.529	264	183	290	202	91014	61106	2.796	2.247	0	0	0
5	1	7	""	"tnc"	2280	25770	150	587	594	225	37	206	206	272	408	150	44	2	0	503	540	226	41	106	106	161	309	191	64	18	0	0.960	0.894	0.887	0.866	2.396	1.452	0.232	159	1229	87	778	822	-0.059	381	397	388	434	94490	85899	0.789	1.227	-100	0	1
5	2	7	""	"tnc"	2680	25770	140	529	577	267	46	195	195	271	517	190	24	3	0	496	506	189	37	96	96	144	320	222	65	11	0	0.835	0.932	0.880	0.887	2.575	1.325	0.316	161	1103	90	734	792	-0.260	334	400	382	410	92971	81391	0.592	1.131	-100	0	1
5	3	7	""	"tnc"	3080	25770	160	480	510	204	40	181	181	257	346	134	38	6	0	449	458	179	39	94	94	149	338	226	52	6	0	0.842	0.904	0.968	0.903	2.532	1.049	0.722	176	1504	89	654	693	-0.248	299	355	329	364	89845	80585	0.731	0.914	-100	0	1
5	4	7	""	"tnc"	3470	25780	180	515	584	425	72	165	165	227	310	136	57	15	0	415	442	198	44	88	88	125	245	196	65	23	0	1.070	1.184	1.084	1.066	3.016	2.155	0.366	192	1949	82	677	773	0.098	350	327	419	354	112144	84925	1.152	1.294	-100	0	1
5	5	7	""	"n-myc"	3880	25770	150	1121	1137	365	32	180	180	225	191	84	98	95	0	1083	1170	702	60	90	90	117	128	109	99	98	0	0.948	0.886	0.881	0.907	1.691	0.164	0.160	174	1196	68	1934	2037	-0.077	941	993	957	1080	197814	203508	4.775	8.227	0	0	0
5	6	7	""	"n-myc"	4280	25770	130	1013	1123	470	41	170	170	208	182	87	99	94	0	1050	1080	355	32	90	90	118	122	103	99	99	0	0.878	0.963	0.973	0.936	1.717	1.070	0.656	143	881	93	1803	1943	-0.188	843	960	953	990	160651	154493	5.027	7.885	0	0	0
5	7	7	""	"n-myc"	4680	25770	140	973	1004	407	40	157	157	214	252	117	96	84	0	915	949	388	40	88	88	124	189	152	94	89	0	0.987	0.984	0.951	1.016	1.876	1.011	0.648	177	1077	86	1643	1708	-0.019	816	827	847	861	177694	167942	3.135	4.365	0	0	0
5	8	7	""	"n-myc"	5080	25760	140	942	970	324	33	126	126	158	116	73	100	98	0	930	978	315	32	76	76	95	78	82	100	100	0	0.956	0.936	0.915	0.917	1.646	0.941	0.731	169	1095	91	1670	1746	-0.065	816	854	844	902	163927	165254	7.000	11.321	0	0	0
5	9	7	""	"sp8"	5480	25780	130	3252	3217	668	20	136	136	162	111	68	100	100	0	1295	1308	397	30	77	77	100	266	266	99	97	0	2.558	2.503	2.558	2.596	1.464	2.528	0.862	140	888	90	4334	4312	1.355	3116	1218	3081	1231	450404	183077	27.523	4.541	0	0	0
5	10	7	""	"sp8"	5880	25770	130	3238	3157	691	21	143	143	172	129	75	100	100	0	1205	1262	462	36	79	79	99	96	96	99	98	0	2.749	2.548	2.638	2.718	1.611	2.543	0.838	139	889	97	4221	4197	1.459	3095	1126	3014	1183	438783	175484	23.140	12.115	0	0	0
5	11	7	""	"sp8"	6270	25770	130	3231	3211	697	21	139	139	175	121	69	100	100	0	1118	1186	415	34	78	78	97	87	89	100	99	0	2.973	2.773	2.822	2.889	1.476	2.810	0.827	141	883	88	4132	4180	1.572	3092	1040	3072	1108	452762	167168	25.091	12.517	0	0	0
5	12	7	""	"sp8"	6680	25770	130	3254	3283	716	21	161	161	207	166	80	100	100	0	1212	1253	364	29	83	83	102	75	73	99	99	0	2.740	2.668	2.705	2.761	1.470	2.734	0.858	139	885	96	4222	4292	1.454	3093	1129	3122	1170	456375	174101	18.530	15.347	0	0	0
5	13	7	""	"ifnabr1"	7080	25760	120	1084	1146	394	34	173	173	212	165	77	100	98	0	1049	1036	328	31	82	82	105	99	94	100	99	0	0.942	1.020	0.998	1.018	1.630	1.060	0.680	126	786	94	1878	1927	-0.086	911	967	973	954	144399	130480	5.661	9.404	0	0	0
5	14	7	""	"ifnabr1"	7470	25760	130	943	975	312	32	156	156	190	133	70	99	99	0	943	977	309	31	82	82	104	104	100	100	100	0	0.914	0.915	0.952	0.899	1.646	0.901	0.678	135	893	93	1648	1714	-0.130	787	861	819	895	131655	131934	5.902	8.394	0	0	0
5	15	7	""	"ifnabr1"	7880	25760	140	907	912	282	30	132	132	162	122	75	99	96	0	861	920	292	31	74	74	89	78	87	99	99	0	0.985	0.922	0.904	0.910	1.710	0.934	0.730	152	1116	95	1562	1626	-0.022	775	787	780	846	138690	139912	6.148	10.654	0	0	0
5	16	7	""	"ifnabr1"	8270	25760	150	906	888	280	31	124	124	148	113	76	100	98	0	899	909	272	29	73	73	83	45	54	99	99	0	0.947	0.914	0.886	0.894	1.521	0.945	0.767	176	1212	90	1608	1600	-0.079	782	826	764	836	156307	159910	6.549	18.356	0	0	0
5	17	7	""	"prph1"	8680	25780	170	352	376	156	41	150	150	184	136	73	77	26	0	151	172	110	63	86	86	100	73	73	45	17	0	3.108	2.628	2.872	2.985	3.804	3.280	0.196	262	1461	0	267	312	1.636	202	65	226	86	98585	45035	1.412	0.986	-100	0	1
5	18	7	""	"prph1"	9110	25760	100	295	300	179	59	122	122	154	163	105	52	12	0	153	203	148	72	77	77	87	53	60	64	32	0	2.276	1.413	1.538	2.256	5.322	6.986	0.014	25	524	5	249	304	1.187	173	76	178	126	7505	5087	0.896	2.189	-100	0	1
5	19	7	""	"prph1"	9480	25810	90	209	209	84	40	122	122	135	84	62	50	21	0	171	177	68	38	81	81	90	49	54	71	42	0	0.967	0.906	0.952	1.040	2.140	7.094	0.020	14	420	46	177	183	-0.048	87	90	87	96	2926	2479	0.881	1.776	-100	0	1
5	20	7	""	"prph1"	9870	25710	130	244	293	238	81	115	115	129	73	56	73	47	0	201	222	123	55	74	74	82	39	47	78	68	0	1.016	1.203	1.034	1.466	4.907	5.006	0.063	19	978	0	256	326	0.023	129	127	178	148	5560	4212	2.247	3.590	-100	0	1
5	1	8	""	"lgals9"	2290	26160	100	421	546	440	80	203	203	241	172	71	67	28	0	370	486	373	76	103	103	135	117	86	82	53	0	0.816	0.896	0.887	0.910	3.885	1.674	0.283	28	556	27	485	726	-0.293	218	267	343	383	15287	13608	1.773	3.000	-100	0	1
5	2	8	""	"lgals9"	2650	26150	90	497	557	283	50	192	192	267	321	120	43	12	0	339	326	152	46	101	101	150	240	160	50	6	0	1.282	1.622	2.028	1.982	3.616	0.214	0.068	16	377	50	543	590	0.358	305	238	365	225	8916	5219	0.903	0.733	-100	0	1
5	3	8	""	"lgals9"	3120	26160	130	559	739	638	86	194	194	342	1764	515	6	0	0	316	373	367	98	101	101	149	278	186	34	3	0	1.698	2.004	2.197	1.762	3.208	11.503	0.292	32	945	7	580	817	0.764	365	215	545	272	23653	11939	0.225	0.806	-100	0	1
5	4	8	""	"lgals9"	3490	26130	110	416	525	448	85	182	182	219	174	79	66	25	0	335	419	485	115	92	92	130	197	151	55	18	0	0.963	1.049	0.848	1.161	3.125	0.985	0.467	27	660	0	477	670	-0.054	234	243	343	327	14176	11320	1.759	1.467	-100	0	1
5	5	8	""	"spp1"	3880	26170	140	10692	10227	4036	39	174	174	227	234	103	100	100	0	7358	7025	2755	39	90	90	116	105	90	100	100	0	1.447	1.450	1.458	1.468	1.324	1.457	0.964	145	1119	94	17786	16988	0.533	10518	7268	10053	6935	1482953	1018598	42.735	65.800	0	0	0
5	6	8	""	"spp1"	4270	26170	130	10739	10077	4481	44	170	170	229	307	134	99	99	0	7452	6951	3408	49	90	90	126	171	135	97	97	0	1.436	1.444	1.449	1.578	1.580	1.418	0.968	145	875	96	17931	16768	0.522	10569	7362	9907	6861	1461221	1007890	32.078	39.912	0	0	0
5	7	8	""	"spp1"	4670	26170	150	5231	5506	4768	86	158	158	202	166	82	98	90	0	3825	4140	3800	91	85	85	114	113	99	89	78	0	1.356	1.319	1.409	1.823	2.358	1.288	0.963	203	1070	27	8813	9403	0.439	5073	3740	5348	4055	1117732	840381	31.952	35.628	-100	0	0
5	8	8	""	"spp1"	5080	26170	140	8736	8665	4342	50	136	136	172	147	85	100	100	0	6766	6351	3142	49	78	78	94	68	72	100	99	0	1.286	1.360	1.378	1.458	1.623	1.370	0.962	152	1116	94	15288	14802	0.363	8600	6688	8529	6273	1317061	965287	57.776	92.015	0	0	0
5	9	8	""	"mmp7"	5480	26170	140	1093	1115	333	29	134	134	162	134	82	100	98	0	1059	1082	345	31	77	77	90	61	67	100	100	0	0.977	0.976	0.973	0.972	1.498	0.961	0.792	168	1096	94	1941	1986	-0.034	959	982	981	1005	187277	181768	7.112	16.262	0	0	0
5	10	8	""	"mmp7"	5880	26160	150	1008	1045	476	45	133	133	163	134	82	100	98	0	941	995	321	32	78	78	94	74	78	100	100	0	1.014	0.995	0.973	0.975	1.605	1.096	0.657	188	1204	93	1738	1829	0.020	875	863	912	917	196456	187029	6.582	12.176	0	0	0
5	11	8	""	"mmp7"	6280	26170	150	954	985	288	29	141	141	167	119	71	100	97	0	921	961	316	32	80	80	95	72	75	100	100	0	0.967	0.958	0.929	0.957	1.612	1.124	0.603	181	1211	96	1654	1725	-0.048	813	841	844	881	178252	173956	6.874	12.028	0	0	0
5	12	8	""	"mmp7"	6670	26170	130	964	1002	318	31	162	162	194	142	73	99	98	0	1011	1007	348	34	84	84	102	74	72	99	98	0	0.865	0.910	0.886	0.922	1.765	0.909	0.665	154	870	95	1729	1763	-0.209	802	927	840	923	154342	155008	5.690	12.230	0	0	0
5	13	8	""	"vegfa"	7080	26160	130	566	562	187	33	175	175	290	1494	515	0	0	0	202	231	121	52	86	86	163	1197	734	0	0	0	3.371	2.669	2.984	3.471	3.411	3.705	0.208	118	903	91	507	532	1.753	391	116	387	145	66337	27248	0.182	0.057	-100	0	1
5	14	8	""	"vegfa"	7480	26170	130	520	557	211	37	162	162	237	344	145	54	9	0	157	179	101	56	84	84	117	154	131	22	2	0	4.904	4.158	4.893	5.302	3.618	2.458	0.480	121	901	81	431	490	2.294	358	73	395	95	67377	21643	0.930	0.403	-100	0	1
5	15	8	""	"vegfa"	7870	26160	120	493	520	200	38	132	132	166	131	78	92	71	0	149	186	120	64	77	77	88	60	68	56	33	0	5.014	3.560	4.443	4.805	4.049	4.571	0.216	115	796	75	433	497	2.326	361	72	388	109	59797	21421	2.702	1.633	-100	0	1
5	16	8	""	"vegfa"	8270	26160	120	436	480	231	48	137	137	169	160	94	84	43	0	135	167	98	58	75	75	87	63	72	47	25	0	4.983	3.728	4.426	4.462	3.321	6.122	0.186	128	779	90	359	435	2.317	299	60	343	92	61447	21373	1.944	1.270	-100	0	1
5	17	8	""	"odc"	8680	26160	130	979	1041	354	34	122	122	140	105	75	100	99	0	2013	2045	659	32	74	74	84	59	70	100	100	0	0.442	0.466	0.455	0.459	1.573	0.441	0.767	148	876	91	2796	2890	-1.178	857	1939	919	1971	154043	302722	8.581	33.237	0	0	0
5	18	8	""	"odc"	9080	26160	140	1002	1017	341	33	129	129	148	99	66	100	99	0	2142	2154	647	30	74	74	83	55	66	100	100	0	0.422	0.427	0.417	0.413	1.537	0.410	0.809	152	1112	92	2941	2968	-1.245	873	2068	888	2080	154608	327345	8.778	37.655	0	0	0
5	19	8	""	"odc"	9490	26160	150	880	918	365	39	108	108	120	70	58	100	99	0	1898	1885	631	33	70	70	77	45	58	100	100	0	0.422	0.446	0.425	0.428	1.623	0.433	0.794	190	1194	93	2600	2625	-1.245	772	1828	810	1815	174384	358092	11.400	40.178	0	0	0
5	20	8	""	"odc"	9870	26160	130	970	999	349	34	116	116	140	102	72	100	99	0	2111	2173	691	31	70	70	80	46	57	100	100	0	0.418	0.420	0.414	0.409	1.483	0.401	0.797	151	873	83	2895	2986	-1.258	854	2041	883	2103	150835	328169	8.422	45.500	0	0	0
5	1	9	""	"il13ra1"	2270	26570	130	492	524	213	40	208	208	286	265	92	54	16	0	347	371	181	48	108	108	157	169	107	69	26	0	1.188	1.202	1.275	1.259	3.526	1.804	0.208	123	900	79	523	579	0.249	284	239	316	263	64476	45609	0.898	1.266	-100	0	1
5	2	9	""	"il13ra1"	2680	26570	140	513	613	438	71	199	199	270	308	114	51	18	0	356	393	196	49	96	96	134	142	105	73	46	0	1.208	1.394	1.389	1.367	3.384	2.903	0.251	118	1109	43	574	711	0.273	314	260	414	297	72276	46388	1.114	1.824	-100	0	1
5	3	9	""	"il13ra1"	3090	26560	170	466	519	351	67	173	173	215	174	80	73	35	0	300	368	302	82	95	95	123	110	89	72	46	0	1.429	1.267	1.322	1.322	3.939	1.479	0.319	132	1651	39	498	619	0.515	293	205	346	273	68511	48562	1.747	2.227	-100	0	1
5	4	9	""	"il13ra1"	3480	26560	160	448	475	207	43	193	193	242	200	82	63	20	0	323	346	176	50	93	93	125	111	88	76	50	0	1.109	1.115	1.189	1.116	3.580	1.693	0.224	167	1512	84	485	535	0.149	255	230	282	253	79374	57705	1.165	1.991	-100	0	1
5	5	9	""	"rbl1"	3880	26570	150	372	432	301	69	168	168	213	192	90	51	23	0	270	326	176	53	90	90	123	289	234	32	4	0	1.133	1.119	1.337	1.037	4.641	2.649	0.136	92	1248	19	384	500	0.180	204	180	264	236	39727	30036	1.141	0.702	-100	0	1
5	6	9	""	"rbl1"	4280	26580	140	361	476	443	93	178	178	220	184	83	48	24	0	354	412	366	88	91	91	119	118	99	77	55	0	0.696	0.928	0.819	0.756	4.004	1.373	0.232	79	1097	12	446	619	-0.523	183	263	298	321	37627	32567	1.391	2.483	-100	0	1
5	7	9	""	"rbl1"	4680	26510	250	914	1304	1331	102	154	154	246	446	181	72	45	0	482	630	543	86	86	86	127	207	162	69	47	0	1.919	2.114	2.061	2.137	2.685	2.468	0.675	222	3464	0	1156	1694	0.940	760	396	1150	544	289492	139913	2.372	2.430	-100	0	1
5	8	9	""	"rbl1"	5130	26600	110	631	993	998	100	132	132	166	141	84	86	71	0	322	430	380	88	82	82	107	84	78	78	60	0	2.079	2.474	2.361	2.279	2.473	2.999	0.674	123	538	13	739	1209	1.056	499	240	861	348	122123	52894	5.865	3.845	-100	0	0
5	9	9	""	"mad"	5480	26560	130	883	886	271	30	137	137	160	97	60	100	98	0	644	656	210	32	78	78	94	66	70	99	99	0	1.318	1.296	1.316	1.292	1.610	1.387	0.674	142	886	89	1312	1327	0.398	746	566	749	578	125873	93093	7.485	8.515	0	0	0
5	10	9	""	"mad"	5880	26570	140	849	875	269	30	122	122	146	115	78	100	97	0	630	639	208	32	74	74	86	61	70	99	99	0	1.308	1.333	1.284	1.351	1.725	1.435	0.705	154	1114	96	1283	1318	0.387	727	556	753	565	134787	98440	6.339	9.066	0	0	0
5	11	9	""	"mad"	6280	26560	140	835	883	286	32	146	146	187	212	113	97	90	0	612	638	206	32	81	81	102	118	115	97	96	0	1.298	1.323	1.280	1.373	2.048	1.529	0.716	163	1101	89	1220	1294	0.376	689	531	737	557	143989	103933	3.283	4.542	0	0	0
5	12	9	""	"mad"	6680	26560	130	848	856	257	30	157	157	183	136	74	100	95	0	595	626	234	37	84	84	106	182	171	100	74	0	1.352	1.290	1.308	1.310	1.738	1.394	0.598	148	876	90	1202	1241	0.435	691	511	699	542	126710	92634	4.949	2.857	0	0	0
5	13	9	""	"tcn2"	7080	26560	130	511	555	270	48	152	152	197	204	103	85	37	0	349	361	160	44	79	79	95	67	70	94	81	0	1.330	1.429	1.302	1.403	2.564	1.977	0.376	135	885	86	629	685	0.411	359	270	403	282	74915	48737	1.755	3.970	-100	0	1
5	14	9	""	"tcn2"	7480	26560	120	454	471	193	40	144	144	202	458	226	21	0	0	316	356	166	46	77	77	101	169	167	73	32	0	1.297	1.172	1.119	1.138	2.394	2.822	0.637	124	778	91	549	606	0.375	310	239	327	279	58377	44148	0.587	1.509	-100	0	1
5	15	9	""	"tcn2"	7880	26560	130	426	468	203	43	124	124	150	108	72	93	73	0	324	336	138	41	74	74	84	50	59	96	89	0	1.208	1.313	1.229	1.271	2.394	1.745	0.418	130	898	91	552	606	0.273	302	250	344	262	60890	43630	2.944	5.040	0	0	0
5	16	9	""	"tcn2"	8280	26560	140	428	454	181	39	124	124	150	122	81	91	64	0	309	316	124	39	72	72	83	62	74	95	85	0	1.283	1.352	1.344	1.317	2.527	1.814	0.375	149	1119	90	541	574	0.360	304	237	330	244	67688	47156	2.492	3.758	0	0	0
5	17	9	""	"mupar1"	8680	26570	140	1140	1191	317	26	118	118	144	121	84	100	100	0	1234	1234	352	28	73	73	83	58	69	100	100	0	0.880	0.924	0.937	0.932	1.472	0.921	0.810	169	1095	96	2183	2234	-0.184	1022	1161	1073	1161	201198	208605	8.653	19.845	0	0	0
5	18	9	""	"mupar1"	9080	26560	150	1095	1100	335	30	115	115	129	74	57	100	100	0	1179	1173	322	27	70	70	76	37	48	100	100	0	0.884	0.893	0.899	0.882	1.428	0.901	0.846	180	1208	95	2089	2088	-0.178	980	1109	985	1103	198013	211148	13.122	29.649	0	0	0
5	19	9	""	"mupar1"	9480	26570	160	1075	1127	296	26	111	111	126	77	61	100	100	0	1145	1158	356	30	71	71	78	44	56	100	100	0	0.898	0.935	0.949	0.948	1.471	0.921	0.811	193	1491	96	2038	2103	-0.155	964	1074	1016	1087	217522	223577	13.000	24.545	0	0	0
5	20	9	""	"mupar1"	9870	26560	140	1064	1096	299	27	122	122	137	78	56	100	100	0	1211	1212	368	30	73	73	81	46	56	100	100	0	0.828	0.855	0.889	0.862	1.522	0.836	0.810	167	1093	89	2080	2113	-0.272	942	1138	974	1139	183045	202432	12.295	24.587	0	0	0
5	1	10	""	"sp6"	2280	26970	140	6629	6580	1448	22	201	201	265	238	89	100	100	0	6147	5978	1437	24	102	102	133	109	81	100	100	0	1.063	1.086	1.084	1.097	1.260	1.084	0.938	164	1104	89	12473	12255	0.088	6428	6045	6379	5876	1079053	980445	26.534	53.624	0	0	0
5	2	10	""	"sp6"	2680	26970	140	6708	6546	1308	19	194	194	238	182	76	100	100	0	6001	6047	1240	20	94	94	130	175	134	100	100	0	1.103	1.067	1.066	1.067	1.228	1.065	0.951	170	1098	93	12421	12305	0.141	6514	5907	6352	5953	1112876	1027967	34.659	33.811	0	0	0
5	3	10	""	"sp6"	3080	26970	150	5512	5542	1328	23	157	157	198	223	112	100	100	0	5443	5380	1196	22	84	84	113	150	132	100	100	0	0.999	1.017	1.023	1.015	1.269	1.022	0.921	176	1216	93	10714	10681	-0.001	5355	5359	5385	5296	975312	946795	23.964	35.113	0	0	0
5	4	10	""	"sp6"	3480	26970	150	6620	6547	1737	26	192	192	272	351	129	100	100	0	6001	5872	1757	29	95	95	160	413	258	100	100	0	1.088	1.100	1.102	1.107	1.242	1.082	0.944	181	1207	94	12334	12132	0.122	6428	5906	6355	5777	1184985	1062824	17.877	13.831	0	0	0
5	5	10	""	"wdr12"	3880	26970	140	946	1161	806	69	160	160	202	208	102	98	91	0	1746	1752	550	31	86	86	125	334	267	100	96	0	0.473	0.601	0.482	0.522	1.767	0.729	0.604	158	1106	92	2446	2667	-1.080	786	1660	1001	1666	183419	276796	4.611	4.871	0	0	0
5	6	10	""	"wdr12"	4280	26970	140	823	876	319	36	178	178	251	580	231	56	10	0	1576	1800	2453	136	93	93	138	361	261	100	98	0	0.435	0.409	0.434	0.423	1.766	0.111	0.185	162	1106	92	2128	2405	-1.201	645	1483	698	1707	141882	291657	1.078	4.604	0	0	0
5	7	10	""	"wdr12"	4680	26970	140	830	931	596	64	178	178	216	167	77	98	93	0	1632	1694	500	29	90	90	112	82	73	100	100	0	0.423	0.469	0.435	0.423	1.611	0.540	0.586	163	1105	92	2194	2357	-1.241	652	1542	753	1604	151749	276156	4.281	19.293	0	0	0
5	8	10	""	"wdr12"	5070	26970	150	721	766	280	36	124	124	153	169	110	98	85	0	1629	1621	515	31	73	73	84	54	64	100	100	0	0.384	0.415	0.400	0.396	1.608	0.400	0.754	184	1204	88	2153	2190	-1.381	597	1556	642	1548	140990	298262	3.627	28.463	0	0	0
5	9	10	""	"phdla3"	5480	26970	140	10263	10140	1806	17	138	138	167	119	71	100	100	0	11422	11096	2181	19	75	75	93	107	115	100	100	0	0.892	0.908	0.908	0.912	1.154	0.900	0.978	163	1105	96	21472	21023	-0.165	10125	11347	10002	11021	1652796	1808662	83.807	102.832	0	0	0
5	10	10	""	"phdla3"	5880	26970	150	9715	9528	1896	19	131	131	154	103	66	100	100	0	10322	10218	2180	21	80	80	91	65	71	100	100	0	0.936	0.927	0.939	0.933	1.185	0.920	0.972	179	1213	93	19826	19535	-0.095	9584	10242	9397	10138	1705588	1829103	91.010	155.800	0	0	0
5	11	10	""	"phdla3"	6270	26970	150	9665	9518	1690	17	148	148	177	121	68	100	100	0	10231	10178	1752	17	80	80	98	77	78	100	100	0	0.938	0.928	0.917	0.925	1.181	0.925	0.970	189	1203	97	19668	19468	-0.092	9517	10151	9370	10098	1798951	1923708	77.198	130.909	0	0	0
5	12	10	""	"phdla3"	6680	26960	140	10176	9765	1991	20	139	139	164	140	85	100	100	0	10800	10364	2337	22	80	80	112	588	525	100	100	0	0.936	0.936	0.931	0.944	1.215	0.927	0.971	166	1098	88	20757	19910	-0.095	10037	10720	9626	10284	1621027	1720374	68.579	17.435	0	0	0
5	13	10	""	"il7r"	7080	26960	150	658	663	240	36	128	128	155	112	72	95	92	0	382	411	201	48	75	75	88	61	69	95	89	0	1.726	1.592	1.555	1.738	2.644	1.748	0.513	164	1222	89	837	871	0.787	530	307	535	336	108774	67443	4.536	5.295	0	0	0
5	14	10	""	"il7r"	7480	26960	140	622	638	225	35	125	125	145	112	77	98	89	0	366	411	203	49	73	73	84	52	61	97	93	0	1.696	1.518	1.715	1.628	2.194	1.616	0.509	159	1108	93	790	851	0.762	497	293	513	338	101402	65402	4.402	6.288	0	0	0
5	15	10	""	"il7r"	7880	26960	140	608	635	226	35	117	117	141	119	84	99	91	0	340	376	176	46	71	71	83	71	85	94	85	0	1.825	1.698	1.770	1.891	2.292	1.836	0.569	156	1108	86	760	823	0.868	491	269	518	305	99117	58723	4.151	4.127	0	0	0
5	16	10	""	"il7r"	8280	26960	140	644	667	243	36	111	111	134	99	73	98	95	0	375	383	178	46	69	69	78	59	75	93	88	0	1.742	1.771	1.717	1.926	2.460	1.915	0.478	151	1117	82	839	870	0.801	533	306	556	314	100790	57902	5.384	5.169	0	0	0
5	17	10	""	"buffer"	8670	26960	150	109	118	64	54	111	111	128	80	62	12	1	0	70	75	32	42	69	69	77	46	59	8	1	0	-2.000	1.167	1.895	1.987	5.680	3.542	0.051	156	1272	100	-1	13	Error	-2	1	7	6	18446	11683	-0.125	-0.043	-100	0	1
5	18	10	""	"buffer"	9070	26960	150	114	133	72	54	116	116	128	75	58	19	3	0	71	85	60	70	70	70	79	46	58	10	6	0	-2.000	1.133	1.999	1.996	3.775	3.027	0.155	156	1272	100	-1	32	Error	-2	1	17	15	20768	13247	0.067	0.130	-100	0	1
5	19	10	""	"buffer"	9470	26960	150	120	140	118	84	112	112	128	78	60	13	6	0	75	85	60	70	70	70	78	54	69	8	4	0	1.600	1.867	2.254	1.894	4.916	4.055	0.165	156	1272	100	13	43	0.678	8	5	28	15	21876	13268	0.154	0.130	-100	0	1
5	20	10	""	"buffer"	9870	26960	150	115	137	75	54	118	118	140	97	69	11	3	0	71	80	49	61	73	73	83	56	67	6	3	0	1.500	2.714	1.700	1.419	5.322	2.227	0.127	156	1272	100	-5	26	0.585	-3	-2	19	7	21350	12522	-0.031	-0.054	-100	0	1
5	1	11	""	"sp3"	2280	27370	140	4256	4278	1294	30	205	205	283	348	122	100	98	0	1389	1381	407	29	102	102	149	198	132	98	97	0	3.148	3.185	3.229	3.209	1.389	3.354	0.831	169	1095	91	5338	5352	1.654	4051	1287	4073	1279	723023	233432	11.480	6.222	0	0	0
5	2	11	""	"sp3"	2680	27370	140	4582	4475	974	21	190	190	230	189	82	100	100	0	1415	1455	416	28	97	97	167	866	518	89	17	0	3.332	3.155	3.221	3.216	1.314	3.121	0.652	169	1099	94	5710	5643	1.736	4392	1318	4285	1358	756267	245849	22.460	1.487	0	0	0
5	3	11	""	"sp3"	3080	27370	150	4167	4181	1457	34	180	180	223	185	82	100	100	0	1325	1335	461	34	89	89	116	97	83	99	98	0	3.226	3.211	3.271	3.324	1.454	3.451	0.842	177	1215	87	5223	5247	1.690	3987	1236	4001	1246	740068	236285	21.395	12.567	0	0	0
5	4	11	""	"sp3"	3480	27370	150	4773	4804	887	18	182	182	231	221	95	100	100	0	1520	1521	391	25	93	93	128	205	160	100	99	0	3.217	3.237	3.309	3.309	1.330	3.283	0.887	179	1209	92	6018	6050	1.686	4591	1427	4622	1428	859870	272290	20.692	6.795	0	0	0
5	5	11	""	"rrm2"	3880	27360	160	391	472	326	69	172	172	221	216	97	50	20	0	848	850	387	45	91	91	119	109	91	98	95	0	0.289	0.395	0.340	0.320	2.759	0.467	0.319	177	1494	78	976	1059	-1.791	219	757	300	759	83572	150535	1.162	6.706	0	0	0
5	6	11	""	"rrm2"	4280	27370	150	357	418	277	66	178	178	224	205	91	42	12	0	870	878	283	32	90	90	123	156	126	99	98	0	0.229	0.305	0.276	0.226	2.996	0.390	0.205	179	1211	84	959	1028	-2.127	179	780	240	788	74790	157076	0.946	4.840	0	0	0
5	7	11	""	"rrm2"	4690	27370	150	327	489	1085	221	175	175	208	146	70	50	24	0	821	887	557	62	91	91	113	82	72	99	98	0	0.208	0.394	0.241	0.231	3.259	1.520	0.389	204	1161	73	882	1110	-2.265	152	730	314	796	99673	180970	1.925	9.439	0	0	0
5	8	11	""	"rrm2"	5080	27370	150	319	351	183	52	128	128	156	111	71	74	40	0	886	881	278	31	74	74	88	63	71	99	98	0	0.235	0.276	0.258	0.229	2.853	0.265	0.353	183	1205	95	1003	1030	-2.089	191	812	223	807	64299	161245	1.757	12.587	0	0	0
5	9	11	""	"myd116"	5480	27370	140	717	787	432	54	134	134	169	126	74	98	84	0	938	922	422	45	79	79	96	70	72	98	98	0	0.679	0.775	0.753	0.762	2.060	0.831	0.595	159	1109	91	1442	1496	-0.559	583	859	653	843	125055	146536	4.905	11.800	0	0	0
5	10	11	""	"myd116"	5880	27370	140	700	695	258	37	144	144	177	140	79	95	84	0	940	937	358	38	81	81	112	252	225	94	81	0	0.647	0.644	0.611	0.628	1.847	0.736	0.541	162	1102	90	1415	1407	-0.628	556	859	551	856	112539	151794	3.700	3.274	0	0	0
5	11	11	""	"myd116"	6280	27370	150	744	765	303	39	146	146	174	115	66	98	92	0	969	1013	422	41	80	80	93	62	66	100	100	0	0.673	0.663	0.661	0.651	1.890	0.633	0.652	182	1206	95	1487	1552	-0.571	598	889	619	933	139229	184446	5.139	14.839	0	0	0
5	12	11	""	"myd116"	6680	27360	150	699	735	282	38	145	145	170	183	107	93	80	0	998	964	361	37	74	74	90	82	91	99	98	0	0.600	0.663	0.652	0.645	1.904	0.734	0.543	181	1207	94	1478	1480	-0.737	554	924	590	890	133124	174471	3.087	10.659	0	0	0
5	13	11	""	"selenbp1"	7080	27370	140	774	767	344	44	117	117	139	116	83	93	88	0	254	273	149	54	71	71	83	75	90	79	58	0	3.590	3.218	3.492	3.641	2.331	3.489	0.570	174	1090	92	840	852	1.844	657	183	650	202	133387	47542	5.414	2.533	0	0	0
5	14	11	""	"selenbp1"	7480	27380	140	793	794	279	35	107	107	124	82	66	99	98	0	280	294	150	51	72	72	77	37	48	93	87	0	3.298	3.095	3.255	3.506	2.052	3.235	0.593	177	1079	88	894	909	1.722	686	208	687	222	140548	52075	8.171	5.865	0	0	0
5	15	11	""	"selenbp1"	7880	27370	150	803	823	289	35	110	110	121	72	59	99	98	0	267	281	127	45	70	70	77	44	57	91	81	0	3.518	3.379	3.617	3.982	2.320	3.755	0.562	179	1209	92	890	924	1.815	693	197	713	211	147298	50364	9.750	4.636	0	0	0
5	16	11	""	"selenbp1"	8280	27360	150	818	832	279	33	103	103	114	60	52	100	100	0	290	312	175	56	67	67	74	35	47	93	90	0	3.206	2.976	3.407	3.493	2.200	3.106	0.559	182	1208	96	938	974	1.681	715	223	729	245	151506	56726	11.967	6.800	0	0	0
5	17	11	""	"sp5"	8680	27360	80	3450	3304	956	28	111	111	124	74	59	100	100	0	2857	2782	806	28	71	71	78	42	53	100	100	0	1.198	1.178	1.147	1.190	1.445	1.183	0.905	63	317	90	6125	5904	0.261	3339	2786	3193	2711	208150	175261	42.973	64.381	0	0	0
5	18	11	""	"sp5"	9080	27360	80	3227	3089	1318	42	112	112	122	57	46	100	100	0	2291	2445	1055	43	70	70	79	38	48	100	100	0	1.403	1.253	1.276	1.257	1.482	1.260	0.898	63	317	87	5336	5352	0.489	3115	2221	2977	2375	194612	154062	52.053	62.263	0	0	0
5	19	11	""	"sp5"	9480	27360	80	2887	2896	1262	43	121	121	130	65	50	100	100	0	2382	2386	814	34	74	74	80	34	42	100	100	0	1.198	1.200	1.199	1.134	1.544	1.275	0.881	64	316	88	5074	5087	0.261	2766	2308	2775	2312	185333	152719	42.554	67.824	0	0	0
5	20	11	""	"sp5"	9870	27360	80	2521	2422	1274	52	135	135	156	115	73	98	92	0	1925	1949	1122	57	74	74	86	57	66	98	97	0	1.289	1.220	1.221	1.237	1.468	1.204	0.895	75	293	83	4237	4162	0.366	2386	1851	2287	1875	181684	146170	19.704	32.684	0	0	0
6	1	1	""	"sp4"	11270	23350	140	736	748	337	45	130	130	158	128	81	96	86	0	1377	1341	606	45	77	77	89	57	64	100	100	0	0.466	0.489	0.484	0.479	1.625	0.470	0.727	162	1100	86	1906	1882	-1.102	606	1300	618	1264	121103	217317	4.609	21.965	0	0	0
6	2	1	""	"sp4"	11670	23350	130	783	799	293	36	133	133	159	108	67	100	94	0	1453	1493	416	27	77	77	89	58	65	100	100	0	0.472	0.470	0.463	0.444	1.531	0.467	0.778	139	885	94	2026	2082	-1.083	650	1376	666	1416	111028	207592	5.926	24.207	0	0	0
6	3	1	""	"sp4"	12070	23350	140	814	830	269	32	150	150	179	118	65	100	95	0	1499	1492	517	34	80	80	95	68	71	100	100	0	0.468	0.482	0.470	0.480	1.705	0.444	0.683	148	1118	91	2083	2092	-1.095	664	1419	680	1412	122831	220771	5.517	20.544	0	0	0
6	4	1	""	"sp4"	12470	23340	150	715	713	317	44	139	139	173	196	113	85	67	0	1305	1281	586	45	78	78	93	103	110	97	96	0	0.469	0.477	0.474	0.466	2.162	0.519	0.569	174	1210	87	1803	1777	-1.092	576	1227	574	1203	124111	222949	2.755	11.534	0	0	0
6	5	1	""	"cd37"	12870	23350	140	421	464	221	47	142	142	179	152	84	75	45	0	242	273	154	56	79	79	95	75	78	78	52	0	1.712	1.660	1.683	1.821	3.007	2.321	0.358	151	1110	92	442	516	0.776	279	163	322	194	70117	41250	1.875	2.373	-100	0	1
6	6	1	""	"cd37"	13270	23340	140	453	464	184	39	145	145	220	520	236	13	0	0	262	290	144	49	79	79	107	152	142	60	19	0	1.683	1.512	1.440	1.466	2.394	3.931	0.671	144	1117	91	491	530	0.751	308	183	319	211	66836	41746	0.469	1.204	-100	0	1
6	7	1	""	"cd37"	13670	23350	130	383	439	222	50	121	121	146	108	73	88	65	0	279	292	139	47	74	74	86	64	74	88	69	0	1.278	1.459	1.589	1.435	2.681	1.953	0.415	142	881	86	467	536	0.354	262	205	318	218	62293	41438	2.713	3.219	0	0	0
6	8	1	""	"cd37"	14070	23340	140	387	432	199	46	122	122	168	222	132	66	17	0	226	272	162	59	73	73	95	156	164	48	19	0	1.732	1.558	1.664	1.809	2.962	2.151	0.334	135	1106	38	418	509	0.792	265	153	310	199	58323	36717	1.189	1.135	-100	0	1
6	9	1	""	"hif1a"	14470	23350	160	438	471	232	49	138	138	182	185	101	70	38	0	603	659	294	44	78	78	99	122	123	97	87	0	0.571	0.573	0.555	0.540	2.546	0.604	0.348	188	1493	89	825	914	-0.808	300	525	333	581	88489	123957	1.562	4.590	-100	0	1
6	10	1	""	"hif1a"	14870	23340	140	468	515	237	46	123	123	146	94	64	93	86	0	563	607	249	41	74	74	84	47	55	100	98	0	0.706	0.735	0.718	0.695	2.211	0.741	0.440	151	1113	90	834	925	-0.502	345	489	392	533	77769	91639	3.926	11.128	0	0	0
6	11	1	""	"hif1a"	15270	23340	150	510	530	218	41	127	127	158	161	101	87	58	0	569	621	276	44	74	74	94	140	148	97	85	0	0.774	0.737	0.718	0.716	2.255	0.773	0.550	177	1214	90	878	950	-0.370	383	495	403	547	93826	109935	2.311	3.764	0	0	0
6	12	1	""	"hif1a"	15670	23340	170	485	534	251	47	129	129	157	129	82	90	70	0	574	584	287	49	76	76	91	102	112	93	84	0	0.715	0.797	0.777	0.788	2.365	0.757	0.464	204	1611	80	854	913	-0.484	356	498	405	508	108947	119102	2.922	4.833	0	0	0
6	13	1	""	"cd47"	16070	23340	160	1337	1319	413	31	144	144	173	145	83	100	99	0	1147	1140	414	36	77	77	97	102	105	100	99	0	1.115	1.105	1.111	1.125	1.546	1.109	0.812	202	1478	96	2263	2238	0.157	1193	1070	1175	1063	266452	230380	7.903	10.225	0	0	0
6	14	1	""	"cd47"	16470	23350	160	1254	1278	471	36	141	141	177	159	89	98	96	0	1082	1086	456	41	80	80	98	103	105	98	95	0	1.111	1.130	1.161	1.189	1.857	1.122	0.798	201	1475	88	2115	2143	0.152	1113	1002	1137	1006	256794	218235	6.925	9.592	0	0	0
6	15	1	""	"cd47"	16860	23340	150	1310	1324	429	32	138	138	163	112	68	100	100	0	1129	1138	428	37	78	78	96	86	89	100	100	0	1.115	1.119	1.152	1.145	1.490	1.105	0.807	200	1188	91	2223	2246	0.157	1172	1051	1186	1060	264851	227529	10.366	12.116	0	0	0
6	16	1	""	"cd47"	17270	23340	160	1309	1324	419	31	131	131	163	141	86	100	99	0	1066	1063	413	38	76	76	91	107	117	100	99	0	1.190	1.209	1.221	1.246	1.539	1.173	0.793	209	1475	93	2168	2180	0.251	1178	990	1193	987	276692	222117	8.234	9.084	0	0	0
6	17	1	""	"sp7"	17670	23340	140	568	581	241	41	114	114	134	112	83	96	82	0	999	1022	320	31	71	71	86	98	113	100	100	0	0.489	0.491	0.480	0.453	1.742	0.498	0.718	138	1130	85	1382	1418	-1.032	454	928	467	951	80233	141006	3.991	9.551	0	0	0
6	18	1	""	"sp7"	18070	23340	140	691	710	277	39	138	138	174	129	74	96	89	0	1037	1062	465	43	76	76	94	95	101	99	96	0	0.575	0.580	0.581	0.605	1.961	0.527	0.641	155	1110	91	1514	1558	-0.798	553	961	572	986	110094	164684	4.155	10.189	0	0	0
6	19	1	""	"sp7"	18470	23340	140	704	723	270	37	136	136	179	305	170	83	43	0	1100	1117	384	34	77	77	92	81	88	100	98	0	0.555	0.564	0.556	0.545	1.773	0.570	0.627	156	1108	94	1591	1627	-0.849	568	1023	587	1040	112787	174295	1.784	12.654	0	0	0
6	20	1	""	"sp7"	18870	23340	140	656	679	286	42	120	120	146	178	121	91	71	0	1136	1055	366	34	70	70	84	77	91	100	100	0	0.503	0.568	0.546	0.533	1.620	0.679	0.600	159	1109	90	1602	1544	-0.991	536	1066	559	985	107883	167722	2.994	12.610	0	0	0
6	1	2	""	"ara"	11260	23750	150	175	198	146	73	137	137	169	124	73	21	5	0	88	111	101	90	79	79	95	76	80	12	5	0	4.222	1.906	1.959	1.941	3.874	2.534	0.231	156	1272	100	47	93	2.078	38	9	61	32	30942	17272	0.234	0.211	-100	0	1
6	2	2	""	"ara"	11660	23750	150	146	185	209	112	144	144	179	142	79	12	3	0	82	104	105	100	80	80	104	190	182	3	1	0	1.000	1.708	3.107	2.264	4.422	1.900	0.371	156	1272	100	4	65	0.000	2	2	41	24	28905	16269	0.042	0.000	-100	0	1
6	3	2	""	"ara"	12000	23810	110	412	491	250	50	147	147	175	120	68	84	61	0	140	161	106	65	81	81	104	97	93	31	11	0	4.492	4.300	4.271	5.208	3.157	4.918	0.087	44	622	0	324	424	2.167	265	59	344	80	21623	7104	2.633	0.588	-100	0	1
6	4	2	""	"ara"	12430	23770	120	535	568	298	52	147	147	198	239	120	75	25	0	173	220	188	85	83	83	118	205	173	18	6	0	4.311	3.073	3.214	2.507	3.930	1.121	0.703	16	895	32	478	558	2.108	388	90	421	137	9088	3522	1.548	0.498	-100	0	1
6	5	2	""	"hmga1"	12870	23750	140	11771	11314	2863	25	143	143	208	572	275	100	100	0	10831	10459	2751	26	77	77	103	193	187	100	100	0	1.081	1.076	1.085	1.077	1.146	1.070	0.980	175	1089	95	22382	21553	0.112	11628	10754	11171	10382	1979959	1830293	19.416	53.658	0	0	0
6	6	2	""	"hmga1"	13270	23750	140	11726	11421	2604	22	136	136	181	261	144	100	100	0	10596	10685	2616	24	77	77	104	212	203	100	100	0	1.102	1.064	1.073	1.068	1.145	1.055	0.978	165	1103	94	22109	21893	0.140	11590	10519	11285	10608	1884424	1762985	43.065	49.910	0	0	0
6	7	2	""	"hmga1"	13670	23750	150	10243	10244	3055	29	115	115	132	78	59	100	100	0	9900	9487	3009	31	74	74	82	47	57	100	100	0	1.031	1.076	1.081	1.094	1.286	1.067	0.962	190	1198	93	19954	19542	0.044	10128	9826	10129	9413	1946332	1802557	129.641	200.106	0	0	0
6	8	2	""	"hmga1"	14070	23750	160	10070	9913	3747	37	117	117	145	136	93	100	100	0	9155	9224	3584	38	72	72	84	80	95	100	100	0	1.096	1.070	1.063	1.091	1.419	1.064	0.968	192	1492	94	19036	18948	0.132	9953	9083	9796	9152	1903368	1770922	71.824	114.250	0	0	0
6	9	2	""	"cdkn1a"	14470	23740	150	3558	3521	1012	28	136	136	179	184	102	100	99	0	1635	1653	575	34	76	76	94	73	77	100	99	0	2.195	2.146	2.149	2.204	1.395	2.160	0.895	191	1197	96	4981	4962	1.134	3422	1559	3385	1577	672500	315758	18.163	21.356	0	0	0
6	10	2	""	"cdkn1a"	14870	23740	150	3191	3233	856	26	120	120	138	88	63	100	100	0	1549	1564	488	31	72	72	81	48	59	100	100	0	2.079	2.086	2.053	2.127	1.377	2.110	0.901	190	1198	90	4548	4605	1.056	3071	1477	3113	1492	614238	297225	35.170	30.896	0	0	0
6	11	2	""	"cdkn1a"	15270	23740	160	3389	3308	964	29	122	122	148	128	86	100	100	0	1568	1537	533	34	72	72	86	80	93	99	99	0	2.184	2.175	2.178	2.245	1.386	2.146	0.876	191	1493	88	4763	4651	1.127	3267	1496	3186	1465	631746	293640	24.688	18.138	0	0	0
6	12	2	""	"cdkn1a"	15670	23740	150	3441	3369	1107	32	133	133	169	175	103	100	100	0	1560	1589	620	39	77	77	98	106	108	99	98	0	2.231	2.140	2.145	2.239	1.452	2.135	0.911	185	1203	90	4791	4748	1.158	3308	1483	3236	1512	623237	293924	18.286	14.066	0	0	0
6	13	2	""	"hmga2"	16070	23740	150	1566	1633	519	31	138	138	171	140	81	100	100	0	1775	1769	540	30	75	75	93	93	100	100	100	0	0.840	0.883	0.878	0.873	1.434	0.881	0.858	175	1217	93	3128	3189	-0.252	1428	1700	1495	1694	285775	309596	10.443	18.022	0	0	0
6	14	2	""	"hmga2"	16470	23740	150	1683	1646	563	34	134	134	165	124	75	100	100	0	1827	1837	643	35	78	78	92	67	72	100	100	0	0.886	0.860	0.861	0.855	1.427	0.853	0.853	176	1216	94	3298	3271	-0.175	1549	1749	1512	1759	289781	323272	11.944	26.045	0	0	0
6	15	2	""	"hmga2"	16870	23740	150	1534	1533	575	37	136	136	167	114	68	100	98	0	1728	1680	636	37	77	77	91	62	68	100	98	0	0.847	0.871	0.867	0.879	1.568	0.863	0.848	184	1208	95	3049	3000	-0.240	1398	1651	1397	1603	282026	309182	11.982	25.629	0	0	0
6	16	2	""	"hmga2"	17270	23740	150	1442	1515	575	37	128	128	157	117	74	100	99	0	1706	1718	634	36	73	73	87	71	81	100	100	0	0.805	0.843	0.861	0.827	1.411	0.842	0.872	193	1195	91	2947	3032	-0.313	1314	1633	1387	1645	292372	331523	11.607	22.972	0	0	0
6	17	2	""	"sp2"	17670	23740	150	2472	2440	999	40	111	111	137	191	139	100	100	0	1261	1230	579	47	69	69	83	161	193	99	93	0	1.981	2.006	2.123	2.121	1.413	1.995	0.904	176	1212	94	3553	3490	0.986	2361	1192	2329	1161	429505	216408	12.058	7.124	0	0	0
6	18	2	""	"sp2"	18070	23740	150	2835	2731	1178	43	134	134	168	143	85	100	100	0	1275	1302	708	54	76	76	94	99	105	98	95	0	2.253	2.118	2.196	2.364	1.572	2.058	0.889	175	1213	95	3900	3823	1.172	2701	1199	2597	1226	477997	227933	17.923	12.202	0	0	0
6	19	2	""	"sp2"	18470	23740	160	2580	2590	1125	43	132	132	164	157	95	100	100	0	1142	1203	636	52	75	75	92	83	90	98	97	0	2.294	2.179	2.254	2.347	1.513	2.147	0.887	186	1498	91	3515	3586	1.198	2448	1067	2458	1128	481768	223677	15.452	13.386	0	0	0
6	20	2	""	"sp2"	18870	23740	150	2353	2335	1188	50	125	125	151	131	86	99	98	0	1011	1110	705	63	74	74	91	107	117	95	89	0	2.378	2.133	2.283	2.426	1.739	2.040	0.870	187	1197	96	3165	3246	1.250	2228	937	2210	1036	436558	207639	16.672	9.523	0	0	0
6	1	3	""	"cenpb"	11270	24150	140	2933	2898	764	26	156	156	202	163	80	100	100	0	3477	3402	952	27	80	80	100	84	84	100	100	0	0.817	0.825	0.836	0.821	1.331	0.812	0.915	154	1114	89	6174	6064	-0.292	2777	3397	2742	3322	446304	523978	16.540	39.310	0	0	0
6	2	3	""	"cenpb"	11670	24150	140	2898	2909	663	22	140	140	168	121	72	100	100	0	3474	3450	864	25	77	77	93	64	68	100	100	0	0.812	0.821	0.823	0.825	1.295	0.802	0.912	161	1107	92	6155	6142	-0.300	2758	3397	2769	3373	468277	555516	22.653	52.453	0	0	0
6	3	3	""	"cenpb"	12070	24150	160	2876	2830	745	26	137	137	165	117	70	100	100	0	3328	3336	939	28	79	79	93	67	72	100	100	0	0.843	0.827	0.830	0.836	1.365	0.815	0.927	194	1490	93	5988	5950	-0.246	2739	3249	2693	3257	549039	647182	22.778	48.403	0	0	0
6	4	3	""	"cenpb"	12470	24150	150	3004	2919	823	28	144	144	181	191	105	100	100	0	3577	3598	959	26	80	80	97	65	67	100	100	0	0.818	0.789	0.791	0.783	1.307	0.817	0.845	189	1199	94	6357	6293	-0.290	2860	3497	2775	3518	551609	680037	14.335	53.862	0	0	0
6	5	3	""	"hmgn1"	12870	24150	150	2106	2081	596	28	144	144	180	155	86	100	99	0	3330	3232	852	26	79	79	94	67	71	100	100	0	0.604	0.614	0.616	0.603	1.348	0.604	0.900	191	1193	95	5213	5090	-0.727	1962	3251	1937	3153	397502	617299	12.265	46.836	0	0	0
6	6	3	""	"hmgn1"	13270	24150	160	1935	1953	567	29	124	124	154	123	79	100	100	0	3163	3081	870	28	75	75	86	54	62	100	100	0	0.586	0.608	0.617	0.608	1.393	0.594	0.893	197	1487	92	4899	4835	-0.771	1811	3088	1829	3006	384712	606908	14.626	55.463	0	0	0
6	7	3	""	"hmgn1"	13670	24150	160	2001	1976	570	28	127	127	150	104	69	100	100	0	3046	3064	885	28	74	74	87	64	73	100	100	0	0.631	0.618	0.619	0.616	1.314	0.608	0.921	204	1480	92	4846	4839	-0.664	1874	2972	1849	2990	403092	625003	17.558	46.516	0	0	0
6	8	3	""	"hmgn1"	14070	24140	160	1929	1942	630	32	124	124	155	140	90	100	100	0	3060	3043	950	31	72	72	83	65	78	100	100	0	0.604	0.612	0.611	0.609	1.413	0.598	0.871	206	1474	89	4793	4789	-0.727	1805	2988	1818	2971	400101	626842	12.764	45.538	0	0	0
6	9	3	""	"chi3l3"	14440	24170	80	299	309	132	42	146	146	178	137	76	55	27	0	162	189	120	63	83	83	98	75	76	55	33	0	1.937	1.538	1.188	0.988	4.900	3.181	0.082	18	327	49	232	269	0.954	153	79	163	106	5563	3397	0.956	1.213	-100	0	1
6	10	3	""	"chi3l3"	14880	24100	120	344	394	240	60	123	123	175	264	150	46	6	0	146	189	128	67	75	75	114	302	264	6	0	0	3.113	2.377	3.017	2.623	4.493	0.934	0.485	15	894	0	292	385	1.638	221	71	271	114	5910	2828	0.830	0.248	-100	0	1
6	11	3	""	"chi3l3"	15330	24100	170	334	482	356	73	118	118	142	114	80	79	46	0	217	247	148	59	72	72	84	117	139	58	27	0	1.490	2.080	1.849	1.931	4.018	1.169	0.318	43	1718	0	361	539	0.575	216	145	364	175	20721	10629	2.982	1.393	-100	0	1
6	12	3	""	"chi3l3"	15720	24130	90	356	460	516	112	126	126	151	122	80	75	39	0	258	614	796	129	79	79	95	84	88	60	50	0	1.285	0.624	0.679	1.074	4.621	0.575	0.501	28	407	16	409	869	0.362	230	179	334	535	12870	17193	2.533	6.179	-100	0	1
6	13	3	""	"hmgp"	16070	24140	140	5910	5797	1357	23	138	138	173	152	87	100	100	0	5372	5318	1391	26	76	76	93	84	90	100	100	0	1.090	1.080	1.076	1.088	1.275	1.067	0.950	171	1097	94	11068	10901	0.124	5772	5296	5659	5242	991372	909374	37.000	62.202	0	0	0
6	14	3	""	"hmgp"	16470	24140	140	5682	5656	1544	27	143	143	180	135	75	100	100	0	5136	5114	1385	27	81	81	104	87	83	100	100	0	1.096	1.095	1.091	1.095	1.279	1.096	0.951	165	1103	92	10594	10546	0.132	5539	5055	5513	5033	933308	843829	40.563	57.586	0	0	0
6	15	3	""	"hmgp"	16870	24140	140	5670	5824	1393	23	148	148	181	133	73	100	100	0	5543	5365	1518	28	83	83	100	71	71	100	100	0	1.011	1.075	1.072	1.101	1.352	1.059	0.953	168	1096	92	10982	10958	0.016	5522	5460	5676	5282	978361	901346	42.429	74.155	0	0	0
6	16	3	""	"hmgp"	17270	24140	140	5928	5896	1539	26	142	142	175	122	69	100	100	0	5481	5310	1507	28	79	79	97	77	79	100	100	0	1.071	1.100	1.122	1.118	1.312	1.087	0.957	171	1097	93	11188	10985	0.099	5786	5402	5754	5231	1008183	908022	46.893	67.701	0	0	0
6	17	3	""	"chop10"	17670	24140	160	8942	8630	2107	24	126	126	169	294	173	100	100	0	5324	5179	1540	29	73	73	104	291	279	100	100	0	1.679	1.665	1.674	1.689	1.218	1.648	0.963	201	1483	93	14067	13610	0.748	8816	5251	8504	5106	1734636	1041037	28.779	17.440	0	0	0
6	18	3	""	"chop10"	18070	24140	150	9649	9404	1952	20	128	128	160	154	96	100	100	0	5615	5401	1464	27	73	73	89	92	103	100	100	0	1.718	1.741	1.749	1.801	1.324	1.719	0.963	188	1200	93	15063	14604	0.781	9521	5542	9276	5328	1767921	1015375	60.026	57.739	0	0	0
6	19	3	""	"chop10"	18470	24140	160	9274	9195	4181	45	138	138	180	202	112	100	100	0	5408	5349	2918	54	76	76	96	108	112	100	99	0	1.713	1.718	1.721	1.804	1.457	1.651	0.964	203	1481	96	14468	14330	0.777	9136	5332	9057	5273	1866630	1085856	44.629	48.639	0	0	0
6	20	3	""	"chop10"	18870	24140	160	8953	8821	1761	19	128	128	161	145	90	100	100	0	5331	5167	1279	24	76	76	90	71	78	100	100	0	1.679	1.708	1.727	1.742	1.267	1.694	0.961	206	1478	96	14080	13784	0.748	8825	5255	8693	5091	1817217	1064499	59.724	71.507	0	0	0
6	1	4	""	"hmox1"	11270	24550	130	6616	6427	1439	22	153	153	214	270	126	100	100	0	4323	4299	1005	23	80	80	108	148	137	100	100	0	1.523	1.487	1.498	1.493	1.246	1.489	0.955	138	886	93	10706	10493	0.607	6463	4243	6274	4219	886984	593277	23.011	28.318	0	0	0
6	2	4	""	"hmox1"	11670	24550	140	6013	5970	1227	20	140	140	172	142	82	100	100	0	4134	4094	1050	25	79	79	94	70	74	100	100	0	1.448	1.452	1.454	1.494	1.344	1.440	0.947	156	1112	92	9928	9845	0.534	5873	4055	5830	4015	931385	638654	40.831	57.143	0	0	0
6	3	4	""	"hmox1"	12070	24550	140	6120	5614	2082	37	155	155	208	191	91	100	98	0	3983	3669	1563	42	83	83	103	106	102	95	93	0	1.529	1.522	1.536	1.724	1.778	1.490	0.952	163	1101	94	9865	9045	0.613	5965	3900	5459	3586	915050	597985	28.304	33.642	0	0	0
6	4	4	""	"hmox1"	12470	24550	140	6185	5998	1371	22	154	154	193	154	79	100	100	0	3972	3948	1020	25	81	81	103	81	78	100	100	0	1.550	1.511	1.499	1.521	1.219	1.503	0.954	177	1083	94	9922	9711	0.632	6031	3891	5844	3867	1061630	698801	37.695	47.469	0	0	0
6	5	4	""	"ckm"	12870	24550	150	842	861	312	36	161	161	197	142	72	98	92	0	828	829	283	34	86	86	105	90	85	100	99	0	0.918	0.942	0.908	0.907	1.701	0.981	0.716	184	1204	92	1423	1443	-0.123	681	742	700	743	158332	152569	4.676	8.044	0	0	0
6	6	4	""	"ckm"	13270	24550	140	763	794	319	40	137	137	182	173	95	98	88	0	740	788	316	40	78	78	96	85	88	100	100	0	0.946	0.925	0.919	0.903	1.579	1.023	0.647	170	1090	93	1288	1367	-0.080	626	662	657	710	134954	134028	3.538	8.141	0	0	0
6	7	4	""	"ckm"	13670	24550	150	747	762	260	34	131	131	160	133	83	98	91	0	733	782	288	36	75	75	88	87	98	100	98	0	0.936	0.893	0.878	0.878	1.699	0.890	0.689	174	1216	96	1274	1338	-0.095	616	658	631	707	132622	136006	4.526	7.977	0	0	0
6	8	4	""	"ckm"	14070	24540	150	684	722	270	37	121	121	142	116	81	98	95	0	680	707	283	40	72	72	81	47	58	99	99	0	0.926	0.946	0.952	0.952	1.719	1.030	0.682	189	1199	95	1171	1236	-0.111	563	608	601	635	136395	133549	5.000	13.319	0	0	0
6	9	4	""	"hspa4"	14460	24540	150	3163	3186	857	26	129	129	161	147	91	100	100	0	4464	4538	1156	25	75	75	88	65	73	100	100	0	0.691	0.685	0.670	0.682	1.266	0.679	0.936	190	1198	86	7423	7520	-0.533	3034	4389	3057	4463	605380	862151	20.578	68.462	0	0	0
6	10	4	""	"hspa4"	14870	24540	150	3210	3161	823	26	121	121	142	105	73	100	100	0	4619	4569	1206	26	73	73	84	63	75	100	100	0	0.679	0.676	0.670	0.674	1.262	0.666	0.941	177	1215	91	7635	7536	-0.559	3089	4546	3040	4496	559480	808765	28.752	71.190	0	0	0
6	11	4	""	"hspa4"	15270	24550	150	3112	3050	842	27	122	122	157	147	93	100	100	0	4691	4605	1777	38	73	73	91	112	123	100	100	0	0.647	0.646	0.670	0.656	1.359	0.597	0.870	181	1211	96	7608	7460	-0.628	2990	4618	2928	4532	551967	833515	19.680	40.304	0	0	0
6	12	4	""	"hspa4"	15670	24540	150	3094	3157	910	28	119	119	145	120	82	100	100	0	4665	4548	1348	29	74	74	85	59	69	100	100	0	0.648	0.679	0.683	0.691	1.374	0.668	0.944	179	1209	89	7566	7512	-0.626	2975	4591	3038	4474	565082	814069	25.100	75.644	0	0	0
6	13	4	""	"clca1"	16070	24540	140	493	532	206	38	128	128	161	154	95	93	62	0	443	465	187	40	75	75	92	85	92	97	90	0	0.992	1.036	1.058	1.032	2.053	1.147	0.509	170	1094	86	733	794	-0.012	365	368	404	390	90410	79115	2.409	4.388	0	0	0
6	14	4	""	"clca1"	16470	24540	170	535	567	243	42	140	140	177	182	102	86	56	0	448	457	179	39	79	79	98	83	84	97	86	0	1.070	1.130	1.044	1.099	2.042	1.342	0.561	177	1637	74	764	805	0.098	395	369	427	378	100362	80900	2.143	4.325	0	0	0
6	15	4	""	"clca1"	16870	24540	140	524	563	234	41	145	145	179	138	77	94	69	0	445	482	207	42	79	79	91	55	60	98	94	0	1.036	1.037	0.986	1.027	1.965	1.217	0.484	169	1095	90	745	821	0.051	379	366	418	403	95187	81455	2.783	7.109	0	0	0
6	16	4	""	"clca1"	17270	24540	150	514	531	224	42	142	142	183	201	109	77	46	0	414	433	197	45	80	80	101	128	126	87	63	0	1.114	1.102	0.975	1.041	2.431	2.051	0.254	188	1169	67	706	742	0.156	372	334	389	353	99788	81455	1.731	2.594	-100	0	1
6	17	4	""	"hyp prot loc"	17670	24540	160	51429	47802	13771	28	143	143	186	169	90	100	100	2	31585	29266	9080	31	80	80	100	90	90	100	100	0	1.628	1.633	1.648	1.706	1.510	1.625	0.980	195	1489	94	82791	76845	0.703	51286	31505	47659	29186	9321386	5706959	281.751	324.067	0	0	0
6	18	4	""	"hyp prot loc"	18070	24540	150	45997	44736	13601	30	128	128	162	162	100	100	100	2	29876	28788	8827	30	78	78	94	76	80	100	100	0	1.539	1.554	1.530	1.577	1.309	1.556	0.978	186	1202	91	75667	73318	0.622	45869	29798	44608	28710	8320810	5354649	275.148	377.553	0	0	0
6	19	4	""	"hyp prot loc"	18470	24540	150	51985	49247	12635	25	133	133	171	196	114	100	100	3	31391	29986	9480	31	75	75	94	111	118	100	100	0	1.656	1.642	1.644	1.703	1.323	1.613	0.978	188	1200	91	83168	79025	0.728	51852	31316	49114	29911	9258356	5637454	250.388	269.297	0	0	0
6	20	4	""	"hyp prot loc"	18870	24540	160	51040	48353	13485	27	127	127	158	123	77	100	100	3	31298	29800	8963	30	74	74	89	75	84	100	100	0	1.631	1.622	1.620	1.646	1.234	1.616	0.980	198	1486	92	82137	77952	0.706	50913	31224	48226	29726	9573933	5900345	391.829	396.147	0	0	0
6	1	5	""	"col4a1"	11260	24940	170	539	887	1180	133	151	151	196	177	90	86	54	0	436	1014	2103	207	83	83	101	77	76	95	87	0	1.099	0.791	0.951	1.062	2.366	0.551	0.684	196	1614	9	741	1667	0.136	388	353	736	931	173847	198738	3.904	11.857	0	0	0
6	2	5	""	"col4a1"	11670	24950	140	494	541	262	48	156	156	198	176	88	83	47	0	406	413	184	44	80	80	98	71	72	95	85	0	1.037	1.156	1.155	1.167	2.403	1.935	0.345	151	1113	83	664	718	0.052	338	326	385	333	81655	62392	1.949	4.437	-100	0	1
6	3	5	""	"col4a1"	12070	24950	150	444	504	355	70	149	149	190	177	93	71	39	0	378	398	189	47	78	78	96	79	82	91	82	0	0.983	1.109	1.022	1.054	2.452	2.111	0.305	182	1184	70	595	675	-0.025	295	300	355	320	91644	72392	1.774	3.823	-100	0	1
6	4	5	""	"col4a1"	12470	24950	160	428	441	172	39	157	157	191	139	72	80	48	0	332	354	185	52	79	79	98	68	69	88	78	0	1.071	1.033	1.079	1.096	2.542	1.477	0.271	202	1470	91	524	559	0.099	271	253	284	275	89087	71450	1.799	3.765	-100	0	1
6	5	5	""	"icsbp1"	12870	24950	160	2075	2100	497	23	154	154	190	139	73	100	100	0	2395	2422	610	25	79	79	94	63	67	100	100	0	0.829	0.831	0.815	0.837	1.384	0.810	0.872	197	1487	94	4237	4289	-0.271	1921	2316	1946	2343	413719	477081	13.741	36.952	0	0	0
6	6	5	""	"icsbp1"	13270	24940	150	2062	2061	506	24	131	131	162	163	100	100	100	0	2521	2494	663	26	75	75	93	128	137	100	100	0	0.789	0.798	0.791	0.806	1.440	0.780	0.879	174	1218	91	4377	4349	-0.342	1931	2446	1930	2419	358541	434040	11.650	18.758	0	0	0
6	7	5	""	"icsbp1"	13670	24950	140	1987	1977	481	24	132	132	179	168	93	100	100	0	2370	2359	603	25	76	76	92	74	80	100	100	0	0.809	0.808	0.838	0.812	1.403	0.788	0.865	174	1086	93	4149	4128	-0.306	1855	2294	1845	2283	344054	410524	10.702	30.635	0	0	0
6	8	5	""	"icsbp1"	14070	24950	160	2046	2038	462	22	127	127	156	152	97	100	100	0	2380	2379	639	26	78	78	96	207	215	99	99	0	0.834	0.831	0.829	0.845	1.467	0.789	0.841	193	1491	96	4221	4212	-0.262	1919	2302	1911	2301	393289	459105	12.382	11.029	0	0	0
6	9	5	""	"sp1"	14470	24950	150	4678	4556	968	21	144	144	179	145	81	100	100	0	4272	4179	850	20	82	82	97	95	97	100	100	0	1.082	1.077	1.086	1.073	1.208	1.075	0.962	177	1215	93	8724	8509	0.114	4534	4190	4412	4097	806402	739669	30.186	42.968	0	0	0
6	10	5	""	"sp1"	14870	24950	140	4514	4515	949	21	131	131	158	118	74	100	100	0	4157	4169	934	22	73	73	86	55	63	100	100	0	1.073	1.070	1.085	1.072	1.194	1.067	0.958	164	1100	94	8467	8480	0.102	4383	4084	4384	4096	740481	683732	36.924	74.236	0	0	0
6	11	5	""	"sp1"	15270	24950	150	4531	4502	1081	24	125	125	149	120	80	100	100	0	4238	4055	917	22	76	76	86	49	56	100	100	0	1.059	1.100	1.093	1.093	1.206	1.102	0.961	176	1212	94	8568	8356	0.083	4406	4162	4377	3979	792359	713670	36.275	81.000	0	0	0
6	12	5	""	"sp1"	15670	24950	140	4754	4665	1139	24	125	125	147	104	70	100	100	0	4140	4150	936	22	74	74	90	128	142	100	100	0	1.138	1.114	1.106	1.106	1.193	1.121	0.968	178	1082	88	8695	8616	0.187	4629	4066	4540	4076	830372	738693	43.442	31.719	0	0	0
6	13	5	""	"col4a3"	16070	24950	150	243	267	140	52	128	128	155	121	78	48	17	0	232	256	122	47	74	74	86	56	65	83	69	0	0.728	0.764	0.827	0.789	3.634	1.342	0.186	166	1222	89	273	321	-0.458	115	158	139	182	44256	42511	0.926	3.036	-100	0	1
6	14	5	""	"col4a3"	16470	24940	150	269	310	181	58	141	141	186	179	96	37	9	0	261	291	151	51	79	79	98	78	79	82	57	0	0.703	0.797	0.824	0.821	3.508	3.009	0.133	144	1215	23	310	381	-0.508	128	182	169	212	44701	41920	0.693	2.474	-100	0	1
6	15	5	""	"col4a3"	16870	24950	170	267	301	194	64	144	144	180	163	90	37	10	0	241	258	138	53	79	79	96	81	84	77	49	0	0.759	0.877	0.795	0.795	5.481	2.451	0.147	146	1634	10	285	336	-0.398	123	162	157	179	43976	37688	0.742	2.000	-100	0	1
6	16	5	""	"col4a3"	17270	24950	140	250	268	144	53	138	138	166	119	71	49	15	0	212	243	132	54	78	78	90	54	60	81	58	0	0.836	0.788	0.863	0.864	3.864	1.133	0.135	165	1064	68	246	295	-0.258	112	134	130	165	44197	40110	0.857	2.833	-100	0	1
6	17	5	""	"idb2"	17670	24950	130	361	405	182	44	139	139	175	169	96	65	29	0	182	208	104	50	77	77	94	74	78	67	32	0	2.114	2.031	2.331	2.257	2.874	3.429	0.110	79	896	39	327	397	1.080	222	105	266	131	32017	16465	1.361	1.541	-100	0	1
6	18	5	""	"idb2"	18070	24930	130	328	361	221	61	122	122	155	167	107	60	20	0	179	196	103	52	73	73	90	104	115	50	14	0	1.943	1.943	1.756	1.864	2.688	2.802	0.244	83	918	36	312	362	0.958	206	106	239	123	29965	16267	1.234	1.019	-100	0	1
6	19	5	""	"idb2"	18460	24940	160	308	363	378	104	136	136	175	172	98	50	15	0	165	191	161	84	75	75	95	87	91	51	22	0	1.911	1.957	1.930	1.826	3.976	2.423	0.415	172	1503	74	262	343	0.934	172	90	227	116	62361	32799	1.093	1.103	-100	0	1
6	20	5	""	"idb2"	18880	24940	140	332	399	381	95	127	127	159	122	76	71	38	0	200	234	182	77	72	72	84	61	72	76	54	0	1.602	1.679	1.535	1.764	2.955	2.815	0.310	100	1108	72	333	434	0.680	205	128	272	162	39871	23388	1.967	2.459	-100	0	1
6	1	6	""	"cox6a2"	11270	25350	130	1128	1153	358	31	155	155	205	196	95	99	96	0	817	806	282	34	80	80	108	109	100	98	96	0	1.320	1.375	1.357	1.422	1.676	1.453	0.729	151	869	90	1710	1724	0.401	973	737	998	726	174138	121733	4.837	6.404	0	0	0
6	2	6	""	"cox6a2"	11670	25350	130	1254	1249	380	30	158	158	215	233	108	100	97	0	843	852	275	32	82	82	102	101	99	98	97	0	1.440	1.417	1.420	1.440	1.602	1.511	0.743	145	879	89	1857	1861	0.526	1096	761	1091	770	181172	123520	4.438	7.426	0	0	0
6	3	6	""	"cox6a2"	12070	25360	140	1105	1137	382	33	146	146	177	129	72	100	97	0	768	788	300	38	77	77	90	62	68	100	99	0	1.388	1.394	1.420	1.424	1.600	1.441	0.751	158	1110	95	1650	1702	0.473	959	691	991	711	179681	124501	7.442	11.258	0	0	0
6	4	6	""	"cox6a2"	12470	25350	150	1081	1118	399	35	148	148	179	155	86	98	94	0	701	733	317	43	80	80	95	67	70	100	98	0	1.502	1.485	1.524	1.539	1.618	1.539	0.752	165	1227	90	1554	1623	0.587	933	621	970	653	184490	120877	6.058	9.522	0	0	0
6	5	6	""	"ido"	12860	25340	120	330	342	144	42	140	140	164	109	66	79	41	0	251	293	184	62	77	77	89	51	57	92	69	0	1.092	0.935	1.062	1.128	3.451	1.246	0.216	53	800	43	364	418	0.127	190	174	202	216	18109	15507	1.633	4.000	-100	0	1
6	6	6	""	"ido"	13280	25360	130	278	303	147	48	162	162	215	213	99	27	5	0	192	224	135	60	82	82	103	90	87	57	24	0	1.055	0.993	1.204	1.217	4.736	7.767	0.035	97	901	54	226	283	0.077	116	110	141	142	29395	21687	0.413	1.344	-100	0	1
6	7	6	""	"ido"	13670	25350	170	290	369	359	97	157	157	200	185	92	40	11	0	216	249	167	67	82	82	106	155	146	45	11	0	0.993	1.269	1.206	1.249	3.964	2.637	0.251	97	1639	38	267	379	-0.010	133	134	212	167	35802	24188	0.914	0.923	-100	0	1
6	8	6	""	"ido"	14070	25350	140	331	339	119	35	148	148	188	154	81	62	16	0	256	268	120	44	78	78	97	82	84	81	58	0	1.028	1.005	0.932	1.019	3.048	1.723	0.221	53	1127	73	361	381	0.040	183	178	191	190	17949	14215	0.981	2.085	-100	0	1
6	9	6	""	"ctsd"	14470	25350	150	3118	3020	1134	37	163	163	217	253	116	100	100	0	1515	1431	629	43	83	83	111	131	118	97	93	0	2.064	2.119	2.174	2.300	1.596	2.120	0.884	209	1145	25	4387	4205	1.045	2955	1432	2857	1348	631096	299045	11.079	10.076	0	0	0
6	10	6	""	"ctsd"	14870	25350	140	3505	3457	822	23	136	136	163	114	69	100	100	0	1805	1800	517	28	77	77	90	58	64	100	100	0	1.950	1.927	1.915	1.975	1.405	1.942	0.901	164	1104	96	5097	5044	0.963	3369	1728	3321	1723	567002	295242	28.895	29.483	0	0	0
6	11	6	""	"ctsd"	15270	25350	140	3530	3571	787	22	121	121	149	141	94	100	100	0	1700	1711	465	27	73	73	86	67	77	100	100	0	2.095	2.106	2.079	2.143	1.331	2.122	0.916	161	1103	95	5036	5088	1.067	3409	1627	3450	1638	574864	275548	24.270	24.254	0	0	0
6	12	6	""	"ctsd"	15670	25340	150	3407	3373	1026	30	135	135	171	160	93	100	100	0	1706	1691	591	34	78	78	95	97	102	100	100	0	2.010	2.007	2.024	2.074	1.434	2.030	0.898	178	1214	97	4900	4851	1.007	3272	1628	3238	1613	600459	300928	20.013	16.454	0	0	0
6	13	6	""	"ifi1"	16070	25340	150	608	649	239	36	133	133	173	203	117	93	60	0	579	603	254	42	77	77	96	94	97	97	91	0	0.946	0.981	0.973	0.989	2.032	1.017	0.535	187	1201	95	977	1042	-0.080	475	502	516	526	121342	112728	2.345	5.394	0	0	0
6	14	6	""	"ifi1"	16470	25340	150	580	606	258	42	138	138	174	142	81	93	74	0	600	601	238	39	77	77	93	76	81	99	96	0	0.845	0.893	0.885	0.863	1.995	0.968	0.562	181	1211	90	965	992	-0.243	442	523	468	524	109751	108870	3.042	6.684	0	0	0
6	15	6	""	"ifi1"	16870	25340	140	570	601	220	36	140	140	169	120	71	95	84	0	539	587	237	40	78	78	93	63	67	99	97	0	0.933	0.906	0.964	0.874	2.307	0.938	0.539	173	1089	90	891	970	-0.100	430	461	461	509	103895	101569	3.600	7.841	0	0	0
6	16	6	""	"ifi1"	17270	25340	150	522	547	217	39	133	133	163	168	103	87	59	0	550	573	222	38	76	76	91	102	112	97	91	0	0.821	0.833	0.838	0.800	2.145	1.042	0.543	187	1201	95	863	911	-0.285	389	474	414	497	102354	107067	2.286	4.725	0	0	0
6	17	6	""	"nars"	17670	25340	140	1318	1346	575	42	137	137	180	158	87	99	97	0	1114	1229	645	52	76	76	97	87	89	98	98	0	1.138	1.049	1.104	1.102	1.730	1.001	0.776	175	1093	91	2219	2362	0.187	1181	1038	1209	1153	235593	215159	7.380	13.011	0	0	0
6	18	6	""	"nars"	18070	25340	140	1333	1313	552	42	124	124	145	99	68	100	100	0	1153	1197	525	43	72	72	85	64	75	100	100	0	1.118	1.057	1.075	1.049	1.632	1.059	0.812	169	1099	94	2290	2314	0.161	1209	1081	1189	1125	221886	202293	11.798	17.375	0	0	0
6	19	6	""	"nars"	18470	25340	150	1274	1337	548	40	140	140	184	220	119	97	94	0	1267	1238	608	49	75	75	91	101	110	96	93	0	0.951	1.029	1.001	1.132	2.043	1.018	0.704	188	1191	89	2326	2360	-0.072	1134	1192	1197	1163	251449	232714	5.241	11.356	0	0	0
6	20	6	""	"nars"	18870	25340	160	1104	1172	538	45	127	127	155	141	90	99	95	0	969	1102	610	55	71	71	86	71	82	100	98	0	1.088	1.014	1.029	1.062	1.718	0.985	0.807	188	1492	93	1875	2076	0.122	977	898	1045	1031	220407	207249	7.213	14.310	0	0	0
6	1	7	""	"ifi47"	11260	25750	120	249	288	166	57	149	149	199	208	104	28	5	0	275	301	162	53	80	80	98	72	73	80	67	0	0.513	0.629	0.666	0.672	4.124	1.971	0.075	88	791	36	295	360	-0.963	100	195	139	221	25303	26517	0.428	2.819	-100	0	1
6	2	7	""	"ifi47"	11660	25740	160	301	362	331	91	148	148	183	169	92	45	17	0	267	295	166	56	77	77	92	62	67	88	69	0	0.805	0.982	1.034	0.892	3.460	2.943	0.246	110	1528	38	343	432	-0.313	153	190	214	218	39869	32412	1.059	3.274	-100	0	1
6	3	7	""	"ifi47"	12060	25750	130	250	266	115	43	144	144	178	197	110	25	2	0	274	278	122	43	81	81	101	98	97	76	49	0	0.549	0.619	0.766	0.769	4.070	2.361	0.366	67	903	22	299	319	-0.865	106	193	122	197	17803	18631	0.447	1.806	-100	0	1
6	4	7	""	"ifi47"	12480	25760	130	253	293	238	81	150	150	183	136	74	41	12	0	247	280	164	58	80	80	92	58	63	80	65	0	0.617	0.715	0.765	0.760	4.312	4.470	0.018	141	774	0	270	343	-0.697	103	167	143	200	41333	39453	0.809	3.241	-100	0	1
6	5	7	""	"procr"	12870	25750	150	856	879	288	32	136	136	161	106	65	99	98	0	786	784	282	35	77	77	87	47	54	99	98	0	1.016	1.051	1.067	1.072	1.865	1.061	0.712	179	1209	90	1429	1450	0.023	720	709	743	707	157416	140353	6.774	14.830	0	0	0
6	6	7	""	"procr"	13270	25750	150	868	919	307	33	136	136	163	109	66	99	99	0	766	768	273	35	76	76	86	47	54	100	98	0	1.061	1.132	1.064	1.146	1.780	1.164	0.688	189	1195	91	1422	1475	0.085	732	690	783	692	173636	145223	6.936	14.511	0	0	0
6	7	7	""	"procr"	13670	25750	150	870	893	343	38	145	145	183	151	82	99	96	0	700	742	281	37	78	78	95	85	89	99	97	0	1.166	1.127	1.151	1.148	1.760	1.216	0.624	179	1209	94	1347	1412	0.222	725	622	748	664	159896	132871	4.702	7.612	0	0	0
6	8	7	""	"procr"	14070	25750	150	865	873	275	31	135	135	178	229	128	98	83	0	739	757	267	35	74	74	90	92	102	99	97	0	1.098	1.081	1.095	1.080	1.645	1.176	0.676	171	1217	90	1395	1421	0.135	730	665	738	683	149288	129465	3.035	7.250	0	0	0
6	9	7	""	"sp8"	14470	25750	150	2819	2668	1033	38	151	151	198	211	106	100	96	0	1059	1010	509	50	80	80	98	90	91	96	89	0	2.725	2.706	2.896	3.068	1.700	2.685	0.840	162	1230	86	3647	3447	1.446	2668	979	2517	930	432251	163561	11.706	10.133	0	0	0
6	10	7	""	"sp8"	14880	25750	130	2966	2988	740	24	129	129	152	108	71	100	100	0	1129	1129	435	38	75	75	88	67	76	99	98	0	2.692	2.713	2.798	2.957	1.648	2.722	0.832	131	893	95	3891	3913	1.429	2837	1054	2859	1054	391404	147935	26.259	15.537	0	0	0
6	11	7	""	"sp8"	15270	25750	130	2983	2836	904	31	126	126	153	134	87	100	100	0	1250	1181	454	38	71	71	85	63	74	99	97	0	2.423	2.441	2.431	2.583	1.566	2.484	0.862	147	869	82	4036	3820	1.277	2857	1179	2710	1110	416840	173541	20.022	17.397	0	0	0
6	12	7	""	"sp8"	15670	25740	150	2776	2675	934	34	119	119	151	170	112	100	100	0	947	962	548	56	74	74	90	102	113	97	89	0	3.044	2.878	3.182	3.484	1.891	2.734	0.788	167	1225	89	3530	3444	1.606	2657	873	2556	888	446796	160587	14.847	8.549	0	0	0
6	13	7	""	"krt2-6a"	16130	25760	110	362	468	327	69	141	141	163	105	64	83	56	0	140	180	135	75	81	81	99	73	73	40	23	0	3.746	3.303	4.347	3.529	3.863	5.702	0.119	30	696	46	280	426	1.905	221	59	327	99	14025	5391	2.905	1.110	-100	0	1
6	14	7	""	"krt2-6a"	16470	25730	140	323	359	216	60	140	140	196	299	152	22	2	0	185	212	131	61	80	80	105	130	123	37	11	0	1.743	1.659	2.842	2.477	4.650	1.885	0.131	35	1171	70	288	351	0.802	183	105	219	132	12579	7409	0.545	0.823	-100	0	1
6	15	7	""	"krt2-6a"	16820	25740	70	359	346	126	36	148	148	174	114	65	76	38	0	144	220	164	74	86	86	101	55	54	53	38	0	3.638	1.478	3.576	5.317	4.537	1.050	0.018	13	209	8	269	332	1.863	211	58	198	134	4492	2855	1.509	2.164	-100	0	1
6	16	7	""	"krt2-6a"	17230	25740	110	320	346	124	35	136	136	168	132	78	70	20	0	186	181	69	38	80	80	95	82	86	60	10	0	1.736	2.079	1.809	2.018	2.594	7.149	0.032	20	653	0	290	311	0.796	184	106	210	101	6914	3612	1.348	1.049	-100	0	1
6	17	7	""	"spi"	17670	25750	130	368	482	395	81	147	147	183	138	75	68	36	0	182	194	97	50	77	77	97	95	97	54	27	0	2.105	2.863	2.534	2.365	3.762	5.104	0.165	22	965	25	326	452	1.074	221	105	335	117	10609	4267	2.167	1.021	-100	0	1
6	18	7	""	"spi"	18040	25700	110	294	359	362	100	117	117	134	87	64	75	55	0	168	224	240	107	70	70	85	63	74	69	40	0	1.806	1.571	1.583	2.023	4.193	2.373	0.418	49	619	3	275	396	0.853	177	98	242	154	17596	10974	2.586	2.206	-100	0	1
6	19	7	""	"spi"	18470	25730	120	334	388	247	63	124	124	166	151	90	63	26	0	149	206	175	84	74	74	92	84	91	47	24	0	2.800	2.000	1.738	2.039	4.940	2.858	0.201	65	761	22	285	396	1.485	210	75	264	132	25249	13386	1.470	1.357	-100	0	1
6	20	7	""	"spi"	18920	25760	110	272	438	846	193	125	125	150	176	117	41	10	0	191	298	487	163	71	71	85	63	74	71	46	0	1.225	1.379	1.565	1.239	3.245	1.963	0.771	60	605	2	267	540	0.293	147	120	313	227	26253	17900	1.636	3.381	-100	0	1
6	1	8	""	"mmp2"	11270	26150	150	382	407	172	42	135	135	170	177	104	66	24	0	315	338	175	51	78	78	91	61	67	91	82	0	1.042	1.046	0.986	0.999	2.868	2.312	0.155	162	1219	85	484	532	0.059	247	237	272	260	65963	54745	1.339	4.049	-100	0	1
6	2	8	""	"mmp2"	11670	26150	150	342	395	244	61	136	136	177	172	97	63	24	0	287	305	129	42	79	79	98	99	101	84	52	0	0.990	1.146	1.027	1.080	2.712	2.016	0.268	175	1199	90	414	485	-0.014	206	208	259	226	69168	53377	1.267	2.091	-100	0	1
6	3	8	""	"mmp2"	12070	26150	160	356	380	146	38	142	142	176	132	75	75	34	0	296	316	138	43	80	80	94	64	68	92	78	0	0.991	1.008	1.047	1.009	2.862	1.434	0.248	181	1502	82	430	474	-0.013	214	216	238	236	68799	57238	1.545	3.469	-100	0	1
6	4	8	""	"mmp2"	12470	26150	150	365	392	211	53	142	142	171	120	70	76	44	0	297	331	146	44	79	79	96	64	66	95	82	0	1.023	0.992	0.962	0.886	2.659	1.590	0.258	172	1219	91	441	502	0.033	223	218	250	252	67372	56905	1.842	3.672	-100	0	1
6	5	8	""	"trfr"	12870	26150	160	332	379	264	69	155	155	181	126	69	64	32	0	479	524	259	49	82	82	96	68	70	97	90	0	0.446	0.507	0.433	0.417	3.311	0.660	0.253	176	1501	89	574	666	-1.165	177	397	224	442	66689	92150	1.571	6.294	-100	0	1
6	6	8	""	"trfr"	13270	26150	160	303	392	492	125	138	138	174	186	106	45	16	0	459	568	1051	185	76	76	93	218	234	78	39	0	0.431	0.516	0.501	0.472	3.444	0.441	0.651	188	1481	81	548	746	-1.214	165	383	254	492	73609	106735	1.172	2.179	-100	0	1
6	7	8	""	"trfr"	13670	26150	140	300	327	154	47	143	143	169	117	69	64	30	0	465	517	269	52	77	77	90	57	63	98	92	0	0.405	0.418	0.412	0.405	3.473	0.321	0.165	166	1098	93	545	624	-1.304	157	388	184	440	54223	85896	1.350	7.491	-100	0	1
6	8	8	""	"trfr"	14070	26150	160	306	328	153	46	136	136	170	198	116	40	7	0	489	520	267	51	76	76	91	86	94	97	84	0	0.412	0.432	0.408	0.401	3.538	0.403	0.238	164	1516	84	583	636	-1.279	170	413	192	444	53821	85346	0.798	4.988	-100	0	1
6	9	8	""	"nup21"	14460	26140	130	276	327	245	74	133	133	155	99	63	64	29	0	254	282	157	55	79	79	90	55	61	85	70	0	0.817	0.956	0.883	0.872	3.935	2.137	0.144	117	862	33	318	397	-0.292	143	175	194	203	38317	32982	1.737	3.491	-100	0	1
6	10	8	""	"nup21"	14880	26140	150	245	264	143	54	136	136	159	107	67	50	20	0	233	263	135	51	76	76	90	72	80	81	53	0	0.694	0.684	0.823	0.761	5.041	2.182	0.072	122	1223	55	266	315	-0.527	109	157	128	187	32248	32039	0.981	2.403	-100	0	1
6	11	8	""	"nup21"	15270	26150	160	270	282	144	51	127	127	287	2314	806	0	0	0	231	263	142	53	75	75	140	1133	809	0	0	0	0.917	0.824	0.837	0.936	5.226	6.394	0.798	128	1513	42	299	343	-0.125	143	156	155	188	36080	33709	-0.002	0.109	-100	0	1
6	12	8	""	"nup21"	15670	26140	130	207	235	135	57	116	116	141	93	65	49	20	0	194	227	132	58	73	73	82	54	65	75	56	0	0.752	0.773	0.814	0.939	4.633	1.309	0.106	155	833	62	212	273	-0.411	91	121	119	154	36350	35113	1.011	2.685	-100	0	1
6	13	8	""	"igh4"	16060	26140	150	136	149	71	47	128	128	155	120	77	9	1	0	90	97	48	49	74	74	89	145	162	1	0	0	0.500	0.913	1.403	1.482	4.244	0.518	0.386	156	1272	100	24	44	-1.000	8	16	21	23	23169	15101	-0.050	0.055	-100	0	1
6	14	8	""	"igh4"	16430	26110	90	452	569	503	88	133	133	162	121	74	77	54	0	211	339	429	126	79	79	92	60	65	63	54	0	2.417	1.677	2.513	2.241	5.622	1.811	0.208	22	381	7	451	696	1.273	319	132	436	260	12508	7449	3.364	4.117	0	0	0
6	15	8	""	"igh4"	16860	26140	150	147	184	203	110	129	129	169	142	84	10	6	0	92	111	79	71	75	75	93	76	81	14	3	0	1.059	1.528	1.222	1.161	3.877	5.360	0.122	156	1272	100	35	91	0.083	18	17	55	36	28754	17266	0.106	0.237	-100	0	1
6	16	8	""	"igh4"	17240	26120	60	457	412	168	40	163	163	201	149	74	83	33	0	218	274	202	73	95	95	109	69	63	50	50	0	2.390	1.391	2.714	2.762	1.940	2.854	0.099	6	172	73	417	428	1.257	294	123	249	179	2474	1646	1.416	2.391	-100	0	1
6	17	8	""	"rb1"	17670	26140	140	1729	1789	477	26	148	148	192	228	118	100	100	0	1957	1982	525	26	77	77	109	197	180	100	100	0	0.841	0.861	0.861	0.856	1.363	0.848	0.866	168	1100	93	3461	3546	-0.250	1581	1880	1641	1905	300571	333004	7.004	9.508	0	0	0
6	18	8	""	"rb1"	18070	26140	140	1554	1587	449	28	130	130	166	152	91	100	100	0	1755	1783	544	30	75	75	94	102	108	100	100	0	0.848	0.853	0.846	0.861	1.442	0.837	0.843	168	1100	94	3104	3165	-0.238	1424	1680	1457	1708	266640	299546	9.349	16.559	0	0	0
6	19	8	""	"rb1"	18470	26140	150	1716	1757	560	31	123	123	151	116	76	100	100	0	1855	1904	636	33	73	73	86	69	80	100	100	0	0.894	0.892	0.919	0.895	1.430	0.880	0.868	176	1212	92	3375	3465	-0.162	1593	1782	1634	1831	309311	335028	13.845	26.348	0	0	0
6	20	8	""	"rb1"	18870	26140	150	1632	1623	485	29	126	126	158	154	97	100	99	0	1805	1795	549	30	72	72	90	88	97	100	100	0	0.869	0.869	0.877	0.868	1.409	0.861	0.869	178	1214	92	3239	3220	-0.203	1506	1733	1497	1723	288842	319511	9.513	19.375	0	0	0
6	1	9	""	"ly6a"	11270	26550	140	575	603	243	40	135	135	161	112	69	97	80	0	475	523	192	36	79	79	90	56	62	100	99	0	1.111	1.054	1.030	0.999	2.009	1.179	0.509	169	1094	89	836	912	0.152	440	396	468	444	101964	88466	3.946	7.732	0	0	0
6	2	9	""	"ly6a"	11670	26540	160	509	511	203	39	130	130	152	100	65	94	78	0	435	474	214	45	75	75	89	59	66	97	92	0	1.053	0.955	0.974	0.969	2.272	0.986	0.495	188	1496	86	739	780	0.075	379	360	381	399	96101	89183	3.590	6.525	0	0	0
6	3	9	""	"ly6a"	12070	26550	160	527	558	256	45	137	137	172	166	96	90	59	0	449	477	224	46	79	79	94	64	68	97	90	0	1.054	1.058	1.078	1.073	2.103	1.182	0.499	187	1496	91	760	819	0.076	390	370	421	398	104341	89183	2.325	5.984	0	0	0
6	4	9	""	"ly6a"	12470	26550	150	494	531	229	43	145	145	181	162	89	83	55	0	426	446	212	47	81	81	104	106	101	90	75	0	1.012	1.058	0.947	1.062	2.523	1.202	0.371	186	1200	93	694	751	0.017	349	345	386	365	98736	82964	2.160	3.226	0	0	0
6	5	9	""	"styx"	12860	26540	180	298	354	419	118	149	149	173	111	64	60	27	0	226	282	207	73	79	79	95	61	64	81	54	0	1.014	1.010	1.243	0.941	5.838	2.900	0.140	83	1999	40	296	408	0.020	149	147	205	203	29414	23370	1.631	3.066	-100	0	1
6	6	9	""	"styx"	13260	26550	150	315	347	173	49	139	139	164	120	73	66	32	0	233	263	142	53	77	77	89	54	60	84	72	0	1.128	1.118	1.211	0.985	3.956	4.386	0.048	50	1282	34	332	394	0.174	176	156	208	186	17346	13138	1.525	3.222	-100	0	1
6	7	9	""	"styx"	13710	26560	110	290	293	126	43	149	149	187	155	82	46	9	0	214	229	106	46	79	79	96	83	86	73	44	0	1.044	0.960	1.219	1.064	3.962	3.737	0.114	52	578	51	276	294	0.062	141	135	144	150	15218	11885	0.684	1.602	-100	0	1
6	8	9	""	"styx"	14060	26530	120	317	388	379	97	151	151	180	127	70	55	26	0	229	379	988	260	80	80	94	67	71	74	52	0	1.114	0.793	1.311	1.078	4.109	0.315	0.363	95	744	9	315	536	0.156	166	149	237	299	36837	36014	1.638	4.254	-100	0	1
6	9	9	""	"ms4a1"	14470	26540	130	263	282	131	46	136	136	159	119	74	53	20	0	200	214	108	50	77	77	92	85	92	64	35	0	1.033	1.066	1.021	1.168	6.043	1.016	0.257	101	870	23	250	283	0.047	127	123	146	137	28498	21617	1.034	1.435	-100	0	1
6	10	9	""	"ms4a1"	14870	26540	140	257	294	140	47	139	139	177	234	132	17	3	0	192	215	102	47	77	77	91	63	69	78	45	0	1.026	1.123	1.180	1.240	3.795	3.190	0.116	80	1147	37	233	293	0.037	118	115	155	138	23491	17205	0.500	1.968	-100	0	1
6	11	9	""	"ms4a1"	15260	26540	160	278	310	168	54	138	138	166	124	74	53	20	0	200	238	152	63	76	76	90	66	73	80	45	0	1.129	1.062	1.400	1.415	3.756	2.553	0.172	110	1527	26	264	334	0.175	140	124	172	162	34144	26228	1.161	2.242	-100	0	1
6	12	9	""	"ms4a1"	15680	26540	130	349	410	314	76	121	121	140	109	77	71	50	0	225	256	123	48	70	70	81	52	64	94	69	0	1.471	1.554	1.309	1.266	3.565	3.808	0.177	107	905	58	383	475	0.557	228	155	289	186	43818	27355	2.477	3.365	0	0	0
6	13	9	""	"wbscr22"	16070	26540	140	286	308	156	50	124	124	155	118	76	64	27	0	311	338	163	48	73	73	85	71	83	91	76	0	0.681	0.694	0.682	0.654	2.957	0.927	0.253	123	1125	40	400	449	-0.554	162	238	184	265	37894	41552	1.297	3.563	-100	0	1
6	14	9	""	"wbscr22"	16480	26540	140	280	308	162	52	132	132	159	109	68	59	27	0	277	308	171	55	75	75	89	59	66	89	67	0	0.733	0.755	0.663	0.733	3.369	1.021	0.189	145	1110	80	350	409	-0.448	148	202	176	233	44693	44671	1.367	3.712	-100	0	1
6	15	9	""	"wbscr22"	16870	26540	140	249	277	169	61	135	135	161	124	77	45	17	0	272	300	152	50	76	76	91	95	104	76	52	0	0.582	0.634	0.589	0.550	3.792	1.081	0.137	136	1128	83	310	366	-0.781	114	196	142	224	37693	40842	0.935	2.200	-100	0	1
6	16	9	""	"wbscr22"	17280	26540	160	264	293	145	49	141	141	172	125	72	49	21	0	253	286	163	56	78	78	94	71	75	81	58	0	0.703	0.731	0.720	0.701	4.498	1.398	0.133	153	1501	62	298	360	-0.508	123	175	152	208	44759	43830	0.968	2.704	-100	0	1
6	17	9	""	"pdk4"	17670	26540	140	548	578	206	35	151	151	189	213	112	87	46	0	614	641	214	33	78	78	97	79	81	98	98	0	0.741	0.758	0.744	0.721	2.114	0.839	0.511	156	1112	92	933	990	-0.432	397	536	427	563	90173	100001	1.826	6.886	0	0	0
6	18	9	""	"pdk4"	18070	26540	140	587	591	208	35	128	128	158	116	73	95	88	0	648	655	238	36	75	75	91	61	67	98	98	0	0.801	0.798	0.789	0.779	2.192	0.863	0.557	169	1095	90	1032	1043	-0.320	459	573	463	580	99942	110689	3.733	9.246	0	0	0
6	19	9	""	"pdk4"	18470	26540	140	562	595	233	39	130	130	166	141	84	94	75	0	669	697	256	36	75	75	89	68	76	100	99	0	0.727	0.748	0.760	0.686	2.113	0.773	0.608	152	1114	91	1026	1087	-0.460	432	594	465	622	90425	106015	3.043	8.941	0	0	0
6	20	9	""	"pdk4"	18870	26540	140	581	600	231	38	131	131	164	153	93	92	75	0	628	637	234	36	74	74	86	62	72	99	97	0	0.812	0.833	0.793	0.802	2.149	0.924	0.505	170	1091	91	1004	1032	-0.300	450	554	469	563	101969	108226	2.850	8.887	0	0	0
6	1	10	""	"sp6"	11270	26950	140	7206	6896	1620	23	140	140	170	137	80	100	100	0	6009	5850	1326	22	80	80	94	59	62	100	100	0	1.192	1.171	1.147	1.165	1.230	1.176	0.948	174	1090	89	12995	12526	0.253	7066	5929	6756	5770	1199841	1017960	49.095	97.559	0	0	0
6	2	10	""	"sp6"	11670	26940	150	6732	6638	1319	19	136	136	166	127	76	100	100	0	5883	5810	1123	19	78	78	90	70	77	100	100	0	1.136	1.134	1.149	1.127	1.221	1.136	0.953	184	1208	95	12401	12234	0.184	6596	5805	6502	5732	1221395	1069042	50.961	81.714	0	0	0
6	3	10	""	"sp6"	12070	26950	150	7125	6979	1292	18	138	138	162	107	66	100	100	0	5881	5886	1126	19	75	75	88	59	67	100	100	0	1.203	1.177	1.171	1.179	1.206	1.176	0.957	181	1211	93	12793	12652	0.267	6987	5806	6841	5811	1263141	1065286	63.710	98.271	0	0	0
6	4	10	""	"sp6"	12470	26950	140	6674	6588	1454	22	146	146	181	143	79	100	100	0	5511	5559	1404	25	82	82	104	105	100	100	100	0	1.202	1.176	1.204	1.182	1.231	1.163	0.935	181	1079	92	11957	11919	0.265	6528	5429	6442	5477	1192451	1006156	44.804	51.952	0	0	0
6	5	10	""	"il4r"	12870	26950	150	466	501	201	40	130	130	156	114	73	94	76	0	495	515	201	39	76	76	88	60	68	98	96	0	0.802	0.845	0.853	0.821	2.251	0.940	0.407	166	1222	94	755	810	-0.318	336	419	371	439	83144	85489	3.026	7.117	0	0	0
6	6	10	""	"il4r"	13270	26950	140	449	512	241	47	124	124	149	126	84	95	69	0	503	516	211	40	74	74	88	132	150	96	81	0	0.758	0.878	0.805	0.833	2.117	0.839	0.626	172	1083	91	754	830	-0.400	325	429	388	442	88013	88686	2.881	3.242	0	0	0
6	7	10	""	"il4r"	13670	26950	140	495	515	209	40	136	136	168	140	83	90	67	0	472	517	215	41	78	78	96	83	86	98	96	0	0.911	0.863	0.805	0.816	2.336	0.895	0.424	172	1085	87	753	818	-0.134	359	394	379	439	88568	88929	2.479	5.072	0	0	0
6	8	10	""	"il4r"	14070	26950	140	504	539	230	42	146	146	191	203	106	84	38	0	472	514	213	41	83	83	105	117	111	98	82	0	0.920	0.912	0.924	0.912	2.462	1.445	0.348	152	1095	93	747	824	-0.120	358	389	393	431	81925	78129	1.714	3.496	-100	0	1
6	9	10	""	"r-ras"	14470	26950	140	538	575	234	40	131	131	153	109	71	96	83	0	289	322	166	51	74	74	87	64	73	92	74	0	1.893	1.790	1.918	1.955	2.345	2.053	0.453	155	1113	93	622	692	0.921	407	215	444	248	89164	49956	3.872	3.672	0	0	0
6	10	10	""	"r-ras"	14870	26950	130	529	547	227	41	134	134	161	124	77	93	75	0	309	331	138	41	76	76	89	69	77	93	77	0	1.695	1.620	1.594	1.658	2.535	1.988	0.457	145	875	91	628	668	0.761	395	233	413	255	79339	47974	3.113	3.507	0	0	0
6	11	10	""	"r-ras"	15270	26950	130	522	599	255	42	130	130	160	125	78	96	80	0	319	360	167	46	75	75	90	77	85	92	77	0	1.607	1.646	1.706	1.711	2.364	1.886	0.384	145	875	94	636	754	0.684	392	244	469	285	86923	52167	3.512	3.506	0	0	0
6	12	10	""	"r-ras"	15670	26950	140	583	601	229	38	120	120	150	169	112	95	66	0	303	323	155	47	73	73	85	62	72	93	80	0	2.013	1.924	2.126	2.101	2.319	2.130	0.500	143	1122	84	693	731	1.009	463	230	481	250	86014	46137	2.669	3.839	0	0	0
6	13	10	""	"mic1"	16070	26940	150	584	616	256	41	138	138	168	154	91	93	71	0	454	474	197	41	78	78	95	88	92	97	87	0	1.186	1.207	1.206	1.196	2.172	1.468	0.543	181	1207	87	822	874	0.246	446	376	478	396	111466	85852	2.909	4.307	0	0	0
6	14	10	""	"mic1"	16470	26950	160	545	563	212	37	143	143	182	146	80	92	70	0	421	452	213	47	80	80	102	306	300	59	11	0	1.179	1.129	1.119	1.184	2.283	1.288	0.359	186	1477	75	743	792	0.238	402	341	420	372	104681	84059	2.610	1.144	-100	0	1
6	15	10	""	"mic1"	16870	26940	170	572	633	320	50	135	135	164	119	72	97	87	0	465	481	221	45	77	77	91	63	69	95	92	0	1.126	1.233	1.194	1.279	2.308	1.538	0.464	196	1616	57	825	902	0.171	437	388	498	404	124138	94344	3.941	6.190	0	0	0
6	16	10	""	"mic1"	17270	26940	140	601	624	226	36	144	144	178	140	78	94	80	0	473	493	184	37	79	79	95	82	86	98	92	0	1.160	1.159	1.100	1.132	2.297	1.309	0.466	171	1093	88	851	894	0.214	457	394	480	414	106717	84282	3.186	4.854	0	0	0
6	17	10	""	"buffer"	17670	26950	50	399	500	361	72	162	162	202	149	73	72	45	0	220	317	257	81	72	72	86	50	58	90	63	0	1.601	1.380	2.458	1.471	3.736	2.377	0.211	11	73	75	385	583	0.679	237	148	338	245	5499	3485	2.000	4.620	-100	0	1
6	18	10	""	"buffer"	18050	26920	50	726	867	647	74	150	150	176	127	72	92	73	0	291	413	434	105	84	84	109	100	91	61	50	0	2.783	2.179	2.373	3.005	3.722	1.858	0.724	26	57	46	783	1046	1.477	576	207	717	329	22541	10728	5.441	3.040	0	0	0
6	19	10	""	"buffer"	18460	26940	150	129	148	86	58	131	131	176	437	248	0	0	0	75	89	61	68	75	75	96	207	215	1	0	0	100000.000	1.214	1.889	1.909	5.031	2.044	0.152	156	1272	100	-2	31	16.610	-2	0	17	14	23157	13937	-0.064	-0.034	-100	0	1
6	20	10	""	"buffer"	18860	26930	50	128	167	100	59	129	129	161	113	70	16	8	0	72	112	103	91	78	78	88	49	55	16	16	0	0.167	1.118	0.825	0.721	6.498	8.907	0.046	12	104	100	-7	72	-2.582	-1	-6	38	34	2001	1343	0.053	0.490	-100	0	1
6	1	11	""	"sp3"	11270	27350	140	4628	4560	860	18	141	141	170	140	82	100	100	0	1380	1364	350	25	79	79	94	79	84	100	100	0	3.449	3.439	3.424	3.514	1.336	3.494	0.899	186	1074	89	5788	5704	1.786	4487	1301	4419	1285	848204	253714	31.357	16.076	0	0	0
6	2	11	""	"sp3"	11670	27350	160	4489	4397	871	19	131	131	157	105	66	100	100	0	1269	1295	367	28	77	77	92	123	133	100	99	0	3.656	3.502	3.622	3.610	1.361	3.544	0.844	201	1483	92	5550	5484	1.870	4358	1192	4266	1218	883719	260220	40.381	9.780	0	0	0
6	3	11	""	"sp3"	12070	27350	160	4541	4466	936	20	140	140	167	126	75	100	100	0	1346	1340	376	28	79	79	92	67	72	100	100	0	3.474	3.431	3.380	3.518	1.344	3.495	0.894	203	1481	92	5668	5587	1.797	4401	1267	4326	1261	906650	271978	34.119	18.627	0	0	0
6	4	11	""	"sp3"	12470	27350	160	4640	4600	919	19	151	151	205	641	312	100	100	0	1346	1334	344	25	80	80	160	1520	950	18	0	0	3.546	3.548	3.534	3.605	1.348	3.657	0.892	201	1483	91	5755	5703	1.826	4489	1266	4449	1254	924678	268093	6.856	0.772	0	0	0
6	5	11	""	"tgfb1"	12870	27350	140	793	825	376	45	146	146	180	245	136	91	64	0	956	945	463	48	80	80	105	208	198	92	80	0	0.739	0.785	0.753	0.769	1.868	0.860	0.759	173	1087	95	1523	1544	-0.436	647	876	679	865	142769	163532	2.633	4.038	0	0	0
6	6	11	""	"tgfb1"	13270	27350	150	786	808	244	30	127	127	158	159	100	98	93	0	1037	1068	348	32	74	74	90	126	140	99	97	0	0.684	0.685	0.680	0.687	1.548	0.680	0.779	173	1219	92	1622	1675	-0.548	659	963	681	994	139857	184785	4.088	7.762	0	0	0
6	7	11	""	"tgfb1"	13670	27350	140	841	853	256	30	141	141	184	224	121	98	85	0	1098	1116	386	34	78	78	100	150	150	100	98	0	0.686	0.686	0.687	0.686	1.550	0.647	0.729	167	1097	91	1720	1750	-0.544	700	1020	712	1038	142473	186366	2.987	6.773	0	0	0
6	8	11	""	"tgfb1"	14110	27300	260	646	752	356	47	148	148	178	148	83	96	81	0	258	557	491	88	81	81	99	108	109	74	44	0	2.814	1.269	1.809	1.966	2.483	1.024	0.608	435	3651	35	675	1080	1.493	498	177	604	476	326985	242119	3.878	4.241	-100	0	1
6	9	11	""	"pnp"	14470	27350	130	2280	2273	451	19	134	134	154	97	62	100	100	0	1882	1839	407	22	77	77	88	57	64	100	100	0	1.189	1.214	1.200	1.221	1.326	1.219	0.896	153	868	95	3951	3901	0.250	2146	1805	2139	1762	347811	281362	21.845	30.719	0	0	0
6	10	11	""	"pnp"	14870	27350	130	2308	2263	434	19	130	130	152	108	71	100	100	0	1843	1822	411	22	75	75	86	49	56	100	100	0	1.232	1.221	1.213	1.240	1.331	1.212	0.912	150	874	96	3946	3880	0.301	2178	1768	2133	1747	339438	273296	19.546	35.429	0	0	0
6	11	11	""	"pnp"	15270	27350	130	2458	2410	550	22	139	139	166	126	75	100	100	0	1957	1911	443	23	77	77	91	77	84	100	100	0	1.234	1.238	1.256	1.242	1.353	1.251	0.901	141	887	96	4199	4105	0.303	2319	1880	2271	1834	339805	269392	17.810	23.636	0	0	0
6	12	11	""	"pnp"	15670	27350	140	2329	2314	453	19	126	126	147	93	63	100	100	0	1956	1922	419	21	76	76	85	46	54	100	100	0	1.172	1.185	1.174	1.195	1.293	1.181	0.926	155	1113	92	4083	4034	0.229	2203	1880	2188	1846	358737	297971	23.301	39.935	0	0	0
6	13	11	""	"timp2"	16060	27340	150	529	542	237	43	135	135	162	122	75	92	73	0	414	437	213	48	75	75	87	59	67	91	84	0	1.162	1.124	1.110	1.145	2.191	1.477	0.455	116	1250	39	733	769	0.217	394	339	407	362	62877	50639	3.115	5.932	0	0	0
6	14	11	""	"timp2"	16470	27340	120	531	549	243	44	136	136	178	153	85	86	62	0	457	500	271	54	79	79	101	124	122	88	73	0	1.045	0.981	1.052	1.100	3.044	1.096	0.500	126	778	77	773	834	0.064	395	378	413	421	69211	62954	2.425	3.218	0	0	0
6	15	11	""	"timp2"	16870	27340	110	526	568	242	42	143	143	174	130	74	94	75	0	455	510	266	52	79	79	98	85	86	94	84	0	1.019	0.986	1.078	1.037	2.098	0.980	0.521	109	595	84	759	856	0.027	383	376	425	431	61929	55579	3.031	4.847	0	0	0
6	16	11	""	"timp2"	17270	27340	110	504	534	214	40	129	129	154	107	69	96	81	0	517	523	223	42	79	79	93	80	86	96	90	0	0.856	0.912	0.917	0.915	2.262	0.891	0.468	108	596	90	813	849	-0.224	375	438	405	444	57618	56464	3.551	5.375	0	0	0
6	17	11	""	"sp5"	17640	27290	50	208	222	131	59	127	127	138	73	52	50	33	0	73	87	47	54	71	71	93	84	90	8	0	0	40.500	5.938	4.588	3.898	1.986	10.903	0.046	12	104	100	83	111	5.340	81	2	95	16	2669	1038	1.151	-0.071	-100	0	1
6	18	11	""	"sp5"	18010	27400	70	529	757	671	88	144	144	176	153	86	77	63	0	225	364	381	104	75	75	93	84	90	72	36	0	2.567	2.121	2.024	2.109	4.108	2.690	0.388	22	222	54	535	902	1.360	385	150	613	289	16660	8003	3.797	3.226	-100	0	1
6	19	11	""	"sp5"	18420	27390	50	423	607	470	77	128	128	169	147	86	92	53	0	98	227	358	157	74	74	89	59	66	46	30	0	12.292	3.131	5.170	5.266	3.648	1.915	0.632	13	80	61	319	632	3.620	295	24	479	153	7897	2948	2.980	2.339	-100	0	1
6	20	11	""	"sp5"	18850	27340	150	101	113	58	51	117	117	143	154	107	2	0	0	67	71	26	36	70	70	82	58	70	2	0	0	5.333	-4.000	2.000	2.053	3.577	3.898	0.118	156	1272	100	-19	-3	2.415	-16	-3	-4	1	17657	11058	-0.195	-0.190	-100	0	1
7	1	1	""	"sp4"	2300	32330	130	829	886	386	43	204	204	314	680	216	41	4	0	1399	1417	379	26	102	102	208	957	460	84	7	0	0.482	0.519	0.467	0.477	1.822	0.671	0.863	141	887	94	1922	1997	-1.053	625	1297	682	1315	124990	199763	0.841	1.263	-100	0	1
7	2	1	""	"sp4"	2710	32330	130	830	855	265	30	197	197	254	257	101	95	72	0	1468	1483	398	26	103	103	145	159	109	100	100	0	0.464	0.477	0.456	0.455	1.629	0.480	0.611	137	891	93	1998	2038	-1.108	633	1365	658	1380	117084	203147	2.339	8.415	0	0	0
7	3	1	""	"sp4"	3100	32330	130	787	1031	1265	122	157	157	213	219	102	98	81	0	1464	1540	615	39	86	86	122	168	137	100	100	0	0.457	0.601	0.523	0.489	1.698	1.072	0.532	124	904	96	2008	2328	-1.130	630	1378	874	1454	127880	191001	3.735	8.440	0	0	0
7	4	1	""	"sp4"	3500	32330	130	956	1069	733	68	217	217	268	226	84	97	78	0	1602	1638	462	28	99	99	137	166	121	100	100	0	0.492	0.554	0.494	0.484	1.663	0.690	0.517	150	874	89	2242	2391	-1.023	739	1503	852	1539	160417	245656	3.544	9.042	0	0	0
7	5	1	""	"abp1"	3870	32330	80	522	662	488	73	224	224	276	187	67	71	35	0	359	370	169	45	115	115	150	122	81	71	50	0	1.221	1.718	1.659	1.150	5.710	2.824	0.121	14	328	8	542	693	0.288	298	244	438	255	9262	5175	2.064	1.803	-100	0	1
7	6	1	""	"abp1"	4290	32320	150	237	260	145	55	207	207	292	390	133	2	0	0	150	194	136	70	104	104	143	185	129	17	3	0	0.652	0.589	1.317	1.346	4.760	2.141	0.187	156	1272	100	76	143	-0.617	30	46	53	90	40637	30265	-0.082	0.276	-100	0	1
7	7	1	""	"abp1"	4650	32320	90	667	706	227	32	228	228	392	1065	271	0	0	0	317	388	308	79	123	123	185	264	142	28	14	0	2.263	1.804	2.216	2.663	3.433	8.924	0.475	7	429	0	633	743	1.178	439	194	478	265	4944	2717	0.295	0.769	-100	0	1
7	8	1	""	"abp1"	5130	32330	80	468	648	649	100	135	135	166	143	86	77	55	0	217	282	216	76	85	85	101	69	68	66	44	0	2.523	2.604	3.043	2.018	6.386	3.429	0.234	18	340	85	465	710	1.335	333	132	513	197	11670	5072	3.371	2.623	-100	0	1
7	9	1	""	"ctss"	5500	32320	130	825	967	475	49	159	159	195	144	73	97	91	0	681	831	455	54	84	84	101	69	68	100	100	0	1.116	1.082	1.071	1.055	1.831	1.096	0.714	139	889	87	1263	1555	0.158	666	597	808	747	134421	115528	5.361	10.580	0	0	0
7	10	1	""	"ctss"	5900	32320	130	878	992	442	44	161	161	198	184	92	99	91	0	699	826	481	58	85	85	102	70	68	98	98	0	1.168	1.121	1.109	1.219	1.932	1.089	0.712	134	884	92	1331	1572	0.224	717	614	831	741	132984	110737	4.315	10.343	0	0	0
7	11	1	""	"ctss"	6300	32320	130	768	973	619	63	151	151	187	138	73	98	88	0	620	731	412	56	84	84	98	60	61	97	95	0	1.151	1.270	1.211	1.285	2.442	1.429	0.754	140	884	90	1153	1469	0.203	617	536	822	647	136189	102336	5.696	10.550	0	0	0
7	12	1	""	"ctss"	6700	32320	130	781	925	468	50	172	172	217	178	82	99	90	0	684	748	350	46	88	88	107	77	71	99	96	0	1.022	1.141	1.069	1.114	1.726	1.324	0.611	125	903	87	1205	1413	0.031	609	596	753	660	115615	93502	3.978	8.325	0	0	0
7	13	1	""	"actin"	7100	32320	120	24073	22697	5830	25	206	206	260	291	111	100	100	0	37784	35557	9867	27	96	96	131	191	145	100	100	0	0.633	0.634	0.636	0.651	1.241	0.626	0.987	131	781	89	61555	57952	-0.660	23867	37688	22491	35461	2973263	4657936	77.103	185.476	0	0	0
7	14	1	""	"actin"	7500	32320	120	24579	23167	4718	20	143	143	179	171	95	100	100	0	38233	36187	7698	21	78	78	95	70	73	100	100	0	0.640	0.638	0.642	0.639	1.108	0.633	0.988	126	786	96	62591	59133	-0.644	24436	38155	23024	36109	2919045	4559576	134.433	515.600	0	0	0
7	15	1	""	"actin"	7910	32320	120	23965	23112	4284	18	124	124	148	142	95	100	100	0	38562	37231	7392	19	73	73	82	47	57	100	100	0	0.619	0.619	0.622	0.620	1.106	0.613	0.988	133	779	95	62330	60146	-0.692	23841	38489	22988	37158	3073857	4951762	161.718	790.404	0	0	0
7	16	1	""	"actin"	8310	32310	130	23864	23177	4695	20	119	119	143	142	99	100	100	0	37666	36716	7420	20	72	72	90	228	253	100	100	0	0.632	0.629	0.633	0.630	1.112	0.626	0.988	151	873	96	61339	59702	-0.662	23745	37594	23058	36644	3499760	5544059	162.211	160.640	0	0	0
7	17	1	""	"sp7"	8700	32320	120	685	741	263	35	116	116	136	90	66	99	98	0	1180	1192	317	26	70	70	79	47	59	100	100	0	0.513	0.557	0.555	0.527	1.609	0.546	0.735	124	788	90	1679	1747	-0.963	569	1110	625	1122	91932	147807	6.722	23.681	0	0	0
7	18	1	""	"sp7"	9100	32310	130	701	697	222	31	120	120	141	95	67	99	97	0	1139	1146	371	32	72	72	82	56	68	100	100	0	0.545	0.537	0.537	0.538	1.666	0.507	0.743	131	893	84	1648	1651	-0.876	581	1067	577	1074	91326	150142	5.853	19.000	0	0	0
7	19	1	""	"sp7"	9510	32320	140	672	699	247	35	133	133	163	156	95	99	87	0	1160	1130	324	28	75	75	94	147	156	99	98	0	0.497	0.536	0.519	0.522	1.710	0.564	0.586	156	1108	96	1624	1621	-1.009	539	1085	566	1055	109009	176264	3.436	7.048	0	0	0
7	20	1	""	"sp7"	9900	32310	140	708	728	230	31	164	164	208	185	88	97	81	0	1194	1186	354	29	83	83	102	71	69	98	97	0	0.490	0.511	0.485	0.509	1.754	0.522	0.477	149	1119	84	1655	1667	-1.029	544	1111	564	1103	108509	176756	2.811	15.268	0	0	0
7	1	2	""	"ara"	2210	32730	50	559	607	291	47	214	214	277	220	79	80	30	0	283	354	190	53	107	107	143	193	134	40	20	0	1.960	1.591	3.018	2.185	2.812	2.040	0.374	10	84	84	521	640	0.971	345	176	393	247	6074	3537	1.500	1.093	-100	0	1
7	2	2	""	"ara"	2690	32670	90	576	610	197	32	215	215	254	166	65	90	50	0	385	387	171	44	108	108	146	121	82	80	70	0	1.303	1.416	1.118	1.841	5.192	2.626	0.137	10	426	82	638	674	0.382	361	277	395	279	6103	3871	2.145	1.992	0	0	0
7	3	2	""	"ara"	3090	32720	150	167	201	119	59	180	180	235	208	88	7	1	0	110	129	76	58	94	94	127	141	111	10	0	0	-0.812	0.600	2.219	1.841	4.670	2.420	0.104	156	1272	100	3	56	Error	-13	16	21	35	31311	20148	-0.163	0.014	-100	0	1
7	4	2	""	"ara"	3490	32720	150	204	240	160	66	199	199	255	240	94	9	1	0	119	150	109	72	97	97	132	215	162	7	1	0	0.227	0.774	1.949	1.905	4.295	0.927	0.145	156	1272	100	27	94	-2.139	5	22	41	53	37429	23405	-0.062	0.084	-100	0	1
7	5	2	""	"cxcl10"	3900	32730	140	652	674	216	32	188	188	239	236	98	91	48	0	426	440	175	39	93	93	145	464	320	22	0	0	1.393	1.401	1.477	1.411	2.136	1.037	0.292	148	1115	90	797	833	0.478	464	333	486	347	99744	65189	1.843	0.636	-100	0	1
7	6	2	""	"cxcl10"	4300	32730	140	677	742	267	35	210	210	301	763	253	20	0	0	420	454	170	37	101	101	147	240	163	74	23	0	1.464	1.507	1.495	1.487	1.989	2.283	0.776	151	1113	92	786	885	0.550	467	319	532	353	112059	68621	0.578	1.279	-100	0	1
7	7	2	""	"cxcl10"	4700	32730	150	688	715	250	34	190	190	238	290	121	86	31	0	411	443	183	41	98	98	130	176	135	81	40	0	1.591	1.522	1.535	1.576	2.129	3.948	0.240	161	1227	83	811	870	0.670	498	313	525	345	115048	71390	1.645	1.778	-100	0	1
7	8	2	""	"cxcl10"	5100	32720	140	577	595	219	36	129	129	176	438	248	51	3	0	345	374	160	42	75	75	96	159	165	81	41	0	1.659	1.559	1.583	1.621	2.028	1.579	0.434	170	1094	90	718	765	0.730	448	270	466	299	101117	63634	0.957	1.748	-100	0	1
7	9	2	""	"anxa4"	5500	32720	130	740	820	334	40	165	165	209	184	88	95	80	0	296	324	160	49	87	87	105	83	79	83	58	0	2.751	2.764	2.905	3.068	2.511	3.414	0.439	146	874	92	784	892	1.460	575	209	655	237	119733	47278	3.321	2.639	0	0	0
7	10	2	""	"anxa4"	5900	32720	130	893	923	417	45	170	170	218	211	96	97	80	0	307	351	203	57	86	86	117	145	123	71	36	0	3.271	2.842	2.978	3.195	2.245	2.621	0.400	130	894	83	944	1018	1.710	723	221	753	265	120013	45641	3.341	1.614	-100	0	1
7	11	2	""	"anxa4"	6300	32720	120	822	842	298	35	179	179	220	210	95	97	76	0	301	347	203	58	90	90	114	97	85	72	56	0	3.047	2.580	2.827	3.381	2.686	3.109	0.437	113	797	80	854	920	1.607	643	211	663	257	95154	39237	2.962	2.402	0	0	0
7	12	2	""	"anxa4"	6700	32720	110	789	833	337	40	173	173	204	126	61	100	90	0	328	338	166	49	87	87	112	103	91	81	58	0	2.556	2.629	2.544	2.946	2.447	3.262	0.409	111	593	82	857	911	1.354	616	241	660	251	92453	37518	4.992	2.194	0	0	0
7	13	2	""	"cxcl10-bis"	7100	32720	120	462	507	208	41	187	187	221	197	89	67	28	0	273	280	125	44	89	89	119	185	155	48	8	0	1.495	1.675	1.451	1.733	2.917	2.530	0.145	106	810	86	459	511	0.580	275	184	320	191	53704	29724	1.452	0.870	-100	0	1
7	14	2	""	"cxcl10-bis"	7500	32730	110	442	457	190	41	152	152	221	305	138	46	4	0	306	315	130	41	79	79	118	446	377	6	0	0	1.278	1.292	1.277	1.180	3.519	0.541	0.742	101	602	83	517	541	0.354	290	227	305	236	46144	31853	0.774	0.442	-100	0	1
7	15	2	""	"cxcl10-bis"	7900	32720	120	399	448	194	43	128	128	163	195	119	75	30	0	245	274	132	48	74	74	88	127	144	64	26	0	1.585	1.600	1.811	1.653	2.787	2.306	0.336	123	788	85	442	520	0.664	271	171	320	200	55145	33711	1.462	1.465	-100	0	1
7	16	2	""	"cxcl10-bis"	8300	32720	150	365	385	163	42	119	119	134	81	60	91	70	0	229	259	129	49	71	71	77	46	59	88	75	0	1.557	1.415	1.393	1.514	2.821	1.856	0.332	147	1244	88	404	454	0.639	246	158	266	188	56609	38083	3.099	3.957	0	0	0
7	17	2	""	"sp2"	8710	32710	130	3028	3038	851	28	112	112	130	87	66	100	100	0	1511	1604	1275	79	71	71	80	114	142	100	100	0	2.025	1.909	2.095	2.043	1.350	1.536	0.692	135	893	97	4356	4459	1.018	2916	1440	2926	1533	410127	216499	33.425	13.368	0	0	0
7	18	2	""	"sp2"	9110	32720	120	3139	3067	724	23	125	125	154	130	84	100	100	0	1538	1512	435	28	72	72	83	49	59	100	100	0	2.056	2.043	2.014	2.092	1.351	2.053	0.915	128	784	94	4480	4382	1.040	3014	1466	2942	1440	392520	193567	22.408	29.163	0	0	0
7	19	2	""	"sp2"	9500	32720	130	3000	3045	608	19	130	130	154	108	70	100	100	0	1484	1485	420	28	74	74	87	63	72	100	100	0	2.035	2.066	2.098	2.127	1.380	2.069	0.898	138	890	92	4280	4326	1.025	2870	1410	2915	1411	420167	204960	26.769	22.190	0	0	0
7	20	2	""	"sp2"	9900	32710	130	2978	2990	601	20	151	151	197	170	86	100	100	0	1425	1421	381	26	83	83	106	85	80	100	100	0	2.107	2.122	2.163	2.166	1.323	2.148	0.895	146	878	90	4169	4177	1.075	2827	1342	2839	1338	436540	207464	16.429	15.471	0	0	0
7	1	3	""	"apc"	2300	33130	130	696	854	1050	122	213	213	257	190	73	90	66	0	681	720	298	41	110	110	143	116	81	99	95	0	0.846	1.051	0.852	0.834	2.332	3.295	0.243	131	894	89	1054	1251	-0.241	483	571	641	610	111900	94326	3.142	4.974	0	0	0
7	2	3	""	"apc"	2700	33130	120	667	825	1030	124	226	226	294	247	84	80	39	0	675	814	609	74	108	108	153	178	116	97	86	0	0.778	0.848	0.744	0.725	2.161	1.444	0.551	129	783	91	1008	1305	-0.362	441	567	599	706	106361	105015	2.150	3.713	-100	0	1
7	3	3	""	"apc"	3110	33130	130	618	731	585	80	222	222	308	443	143	40	8	0	528	607	357	58	101	101	164	360	219	67	12	0	0.927	1.006	0.944	0.899	2.086	1.484	0.617	139	884	86	823	1015	-0.109	396	427	509	506	101667	84396	0.955	1.231	-100	0	1
7	4	3	""	"apc"	3500	33130	130	698	815	845	103	220	220	279	325	116	78	27	0	586	616	239	38	101	101	144	188	130	94	68	0	0.986	1.155	0.986	1.012	2.309	3.009	0.312	139	883	92	963	1110	-0.020	478	485	595	515	113328	85677	1.649	2.511	-100	0	1
7	5	3	""	"cxcl11"	3890	33120	150	222	241	131	54	195	195	240	208	86	9	1	0	148	171	101	59	103	103	133	126	94	21	6	0	0.600	0.676	1.981	1.438	5.242	2.203	0.386	156	1272	100	72	114	-0.737	27	45	46	68	37629	26699	0.005	0.302	-100	0	1
7	6	3	""	"cxcl11"	4280	33040	110	694	822	547	66	209	209	262	375	143	61	33	0	149	279	297	106	104	104	142	169	119	33	22	0	10.778	3.503	3.328	3.023	4.596	0.744	0.759	18	674	6	530	788	3.430	485	45	613	175	14787	5024	1.493	0.811	-100	0	1
7	7	3	""	"cxcl11"	4670	33160	80	636	1752	3930	224	227	227	309	649	210	29	11	0	218	395	680	172	113	113	159	223	140	23	5	0	3.895	5.408	4.620	3.840	2.288	5.843	0.828	17	364	83	514	1807	1.962	409	105	1525	282	29787	6709	2.223	1.058	-100	0	1
7	8	3	""	"cxcl11"	5090	33120	150	175	192	102	53	144	144	191	323	169	1	0	0	122	140	71	50	81	81	98	83	84	28	5	0	0.756	0.814	1.545	1.261	4.097	21.395	0.037	156	1272	100	72	107	-0.404	31	41	48	59	30009	21766	0.003	0.506	-100	0	1
7	9	3	""	"arg2"	5490	33110	100	491	575	367	63	171	171	227	230	101	70	33	0	201	257	190	73	85	85	103	74	71	60	41	0	2.759	2.349	2.849	2.663	4.301	3.533	0.252	51	515	0	436	576	1.464	320	116	404	172	29319	13119	1.513	2.081	-100	0	1
7	10	3	""	"arg2"	5890	33120	150	180	193	97	50	170	170	207	176	85	7	0	0	120	135	81	60	87	87	109	83	76	21	3	0	0.303	0.479	1.733	1.892	5.688	7.345	0.063	156	1272	100	43	71	-1.723	10	33	23	48	30058	21048	-0.080	0.313	-100	0	1
7	11	3	""	"arg2"	6290	33120	150	177	235	216	91	167	167	204	147	72	17	7	0	114	132	77	58	85	85	102	66	64	27	10	0	0.345	1.447	2.485	2.018	4.484	4.244	0.161	156	1272	100	39	115	-1.535	10	29	68	47	36618	20629	0.211	0.455	-100	0	1
7	12	3	""	"arg2"	6670	33080	80	377	614	665	108	162	162	196	177	90	62	25	0	278	475	491	103	92	92	107	63	58	87	62	0	1.156	1.180	1.429	1.069	3.666	1.651	0.568	8	369	0	401	835	0.209	215	186	452	383	4912	3802	2.362	5.841	-100	0	1
7	13	3	""	"cxcl5"	7100	33120	120	386	405	225	55	180	180	221	170	76	58	14	0	295	302	149	49	89	89	110	90	81	78	56	0	1.000	1.056	1.199	1.117	2.964	1.797	0.309	106	810	90	412	438	0.000	206	206	225	213	42911	31974	1.082	2.133	-100	0	1
7	14	3	""	"cxcl5"	7500	33120	130	399	416	176	42	151	151	173	114	65	79	54	0	305	317	143	45	81	81	96	71	73	86	70	0	1.107	1.123	1.176	1.121	3.267	1.334	0.266	134	871	67	472	501	0.147	248	224	265	236	55748	42453	2.132	3.113	0	0	0
7	15	3	""	"cxcl5"	7900	33120	120	313	334	156	46	117	117	142	118	83	69	38	0	247	268	131	48	71	71	89	198	222	41	6	0	1.114	1.102	1.024	1.019	3.282	0.142	0.038	126	782	90	372	414	0.156	196	176	217	197	42086	33743	1.627	0.904	-100	0	1
7	16	3	""	"cxcl5"	8300	33120	140	322	329	153	46	111	111	131	103	78	75	52	0	232	263	146	55	71	71	80	59	73	80	62	0	1.311	1.135	1.159	1.182	3.062	1.288	0.296	151	1108	88	372	410	0.391	211	161	218	192	49636	39741	1.922	3.102	0	0	0
7	17	3	""	"arhgef1"	8700	33120	130	817	835	302	36	116	116	139	129	92	99	96	0	981	997	356	35	69	69	80	68	85	100	100	0	0.769	0.775	0.751	0.747	1.664	0.780	0.743	141	887	92	1613	1647	-0.379	701	912	719	928	117762	140607	5.395	13.485	0	0	0
7	18	3	""	"arhgef1"	9100	33120	130	812	864	303	35	131	131	156	138	88	100	96	0	948	1014	398	39	73	73	88	62	70	99	98	0	0.778	0.779	0.754	0.786	1.632	0.804	0.641	135	893	92	1556	1674	-0.362	681	875	733	941	116661	136832	5.130	14.935	0	0	0
7	19	3	""	"arhgef1"	9500	33120	130	819	845	290	34	152	152	187	136	72	99	96	0	986	998	290	29	79	79	96	68	70	100	100	0	0.735	0.754	0.746	0.724	1.679	0.770	0.662	139	889	89	1574	1612	-0.444	667	907	693	919	117498	138778	4.838	13.265	0	0	0
7	20	3	""	"arhgef1"	9910	33120	130	778	800	264	33	145	145	174	122	70	100	96	0	981	1002	331	33	75	75	87	50	57	100	100	0	0.699	0.707	0.692	0.694	1.622	0.684	0.679	144	880	91	1539	1582	-0.517	633	906	655	927	115158	144283	5.131	18.300	0	0	0
7	1	4	""	"cxcl9"	2300	33530	120	429	606	1103	182	222	222	308	447	145	15	5	0	390	530	1348	254	102	102	159	269	169	57	5	0	0.719	0.897	0.858	0.788	4.413	0.866	0.711	119	786	69	495	812	-0.476	207	288	384	428	72104	63058	0.667	1.379	-100	0	1
7	2	4	""	"cxcl9"	2710	33530	120	437	483	328	67	204	204	433	2717	627	0	0	0	351	377	199	52	107	107	181	709	391	1	0	0	0.955	1.033	0.951	0.905	3.620	69.936	0.007	120	780	86	477	549	-0.066	233	244	279	270	57949	45199	0.018	0.276	-100	0	1
7	3	4	""	"cxcl9"	3110	33530	130	476	538	256	47	221	221	301	306	101	38	9	0	386	424	206	48	104	104	154	202	131	70	28	0	0.904	0.991	0.984	1.096	2.905	2.083	0.089	84	908	42	537	637	-0.146	255	282	317	320	45193	35631	0.775	1.337	-100	0	1
7	4	4	""	"cxcl9"	3500	33530	120	491	518	228	44	213	213	263	211	80	59	29	0	380	401	202	50	100	100	136	172	126	75	30	0	0.993	1.013	1.109	0.904	2.583	1.889	0.233	82	798	58	558	606	-0.010	278	280	305	301	42484	32851	1.209	1.541	-100	0	1
7	5	4	""	"arhj"	3900	33530	140	466	535	324	60	224	224	290	341	117	32	11	0	427	453	224	49	110	110	148	187	126	80	34	0	0.763	0.907	0.810	0.848	3.137	2.382	0.253	130	1128	72	559	654	-0.390	242	317	311	343	69523	58903	0.718	1.631	-100	0	1
7	6	4	""	"arhj"	4300	33530	130	486	609	691	113	217	217	284	334	117	37	12	0	450	490	276	56	105	105	147	167	113	80	51	0	0.780	1.018	0.895	0.809	2.904	2.778	0.332	127	885	83	614	777	-0.358	269	345	392	385	77364	62268	0.973	2.054	-100	0	1
7	7	4	""	"arhj"	4700	33530	120	407	543	662	121	215	215	269	263	97	38	10	0	391	496	471	94	102	102	133	131	98	89	55	0	0.664	0.832	0.664	0.662	3.105	1.520	0.358	105	779	35	481	722	-0.591	192	289	328	394	57031	52114	1.042	2.771	-100	0	1
7	8	4	""	"arhj"	5100	33530	110	355	394	177	44	155	155	224	459	204	8	0	0	365	383	144	37	84	84	117	282	241	49	3	0	0.712	0.799	0.720	0.708	2.476	1.801	0.235	101	598	87	481	538	-0.490	200	281	239	299	39810	38665	0.370	0.943	-100	0	1
7	9	4	""	"cxcr4"	5510	33530	110	434	440	186	42	168	168	214	240	112	52	9	0	190	210	120	57	86	86	110	102	92	50	17	0	2.558	2.194	2.063	2.352	3.672	3.317	0.171	82	600	59	370	396	1.355	266	104	272	124	36114	17246	0.942	0.980	-100	0	1
7	10	4	""	"cxcr4"	5910	33530	110	404	422	191	45	179	179	214	157	73	62	30	0	191	212	102	48	88	88	106	77	72	62	27	0	2.184	1.960	1.819	1.976	3.505	4.823	0.134	91	609	82	328	367	1.127	225	103	243	124	38408	19260	1.325	1.377	-100	0	1
7	11	4	""	"cxcr4"	6300	33530	120	409	412	186	45	167	167	212	242	114	50	10	0	171	204	126	61	89	89	114	127	111	35	12	0	2.951	2.130	2.132	2.553	3.899	2.377	0.496	102	805	87	324	360	1.561	242	82	245	115	42056	20823	0.826	0.709	-100	0	1
7	12	4	""	"cxcr4"	6710	33530	110	474	520	266	51	168	168	213	172	80	76	37	0	205	219	109	49	88	88	108	78	72	66	30	0	2.615	2.687	3.004	2.439	3.475	5.957	0.110	72	600	54	423	483	1.387	306	117	352	131	37426	15757	1.785	1.423	-100	0	1
7	13	4	""	"atp2a3"	7100	33520	110	521	572	286	50	186	186	225	160	71	85	53	0	409	437	210	48	93	93	109	65	59	95	85	0	1.060	1.122	1.090	1.084	2.713	1.738	0.462	97	605	84	651	730	0.084	335	316	386	344	55468	42372	2.169	5.046	0	0	0
7	14	4	""	"atp2a3"	7510	33520	120	437	490	244	49	173	173	209	149	71	75	45	0	419	449	215	47	90	90	114	105	92	92	75	0	0.802	0.883	0.879	0.849	2.385	1.119	0.430	113	796	88	593	676	-0.318	264	329	317	359	55371	50683	1.886	3.190	-100	0	1
7	15	4	""	"atp2a3"	7900	33510	110	345	392	255	65	128	128	163	218	133	48	19	0	262	293	166	56	76	76	88	64	72	75	60	0	1.167	1.217	1.159	1.229	4.111	1.847	0.277	97	591	77	403	481	0.223	217	186	264	217	38051	28417	1.050	3.203	-100	0	1
7	16	4	""	"atp2a3"	8310	33520	140	374	437	240	54	111	111	125	75	60	94	79	0	362	398	225	56	71	71	79	48	60	98	93	0	0.904	0.997	1.016	0.995	2.555	1.097	0.388	153	1115	96	554	653	-0.146	263	291	326	327	66858	60898	4.160	6.646	0	0	0
7	17	4	""	"cyp1a1"	8700	33520	130	226	261	150	57	117	117	132	76	57	62	31	0	177	201	113	56	72	72	77	35	45	80	65	0	1.038	1.116	0.949	1.033	3.948	2.190	0.129	110	884	75	214	273	0.054	109	105	144	129	28741	22160	1.697	3.543	-100	0	1
7	18	4	""	"cyp1a1"	9110	33520	110	288	307	225	73	133	133	162	106	65	64	26	0	196	241	140	58	75	75	88	55	62	82	53	0	1.281	1.048	0.884	0.978	4.693	4.714	0.031	76	606	45	276	340	0.357	155	121	174	166	23367	18348	1.368	2.782	-100	0	1
7	19	4	""	"cyp1a1"	9520	33530	160	410	444	250	56	159	159	206	174	84	62	28	0	199	235	148	62	83	83	103	120	116	45	21	0	2.164	1.875	2.313	2.071	5.150	4.665	0.080	83	1468	0	367	437	1.114	251	116	285	152	36852	19514	1.368	1.100	-100	0	1
7	20	4	""	"cyp1a1"	9890	33500	100	343	408	230	56	146	146	177	128	72	77	33	0	250	270	83	30	79	79	97	76	78	94	55	0	1.152	1.372	1.124	1.195	2.275	1.780	0.236	18	553	16	368	453	0.204	197	171	262	191	7339	4862	1.805	2.276	-100	0	1
7	1	5	""	"auh"	2300	33930	120	1876	1836	552	30	206	206	259	259	100	100	98	0	1663	1714	505	29	103	103	144	154	106	100	100	0	1.071	1.012	1.014	1.002	1.505	1.036	0.804	120	792	84	3230	3241	0.099	1670	1560	1630	1611	220376	205686	6.089	10.195	0	0	0
7	2	5	""	"auh"	2700	33930	110	1766	1796	571	31	222	222	289	319	110	100	94	0	1725	1762	533	30	103	103	198	717	362	97	62	0	0.952	0.949	0.916	0.930	1.430	0.910	0.826	117	587	93	3166	3233	-0.071	1544	1622	1574	1659	210190	206163	4.724	2.181	0	0	0
7	3	5	""	"auh"	3100	33930	140	1727	1817	887	48	222	222	292	472	161	96	84	0	1617	1632	696	42	107	107	209	1161	555	71	7	0	0.997	1.046	0.970	1.032	1.639	1.144	0.701	130	1134	76	3015	3120	-0.004	1505	1510	1595	1525	236182	212201	3.231	1.226	-100	0	1
7	4	5	""	"auh"	3500	33930	120	1690	1696	486	28	183	183	255	507	198	100	80	0	1591	1591	493	30	97	97	132	152	115	100	100	0	1.009	1.013	1.022	1.024	1.425	1.023	0.823	122	790	88	3001	3007	0.013	1507	1494	1513	1494	206919	194112	2.842	9.599	0	0	0
7	5	5	""	"cyp1b1"	3900	33920	100	590	714	413	57	222	222	282	348	123	53	13	0	239	351	384	109	107	107	153	267	174	20	10	0	2.788	2.016	2.275	2.241	3.392	0.661	0.150	30	553	51	500	736	1.479	368	132	492	244	21411	10536	1.241	0.742	-100	0	1
7	6	5	""	"cyp1b1"	4310	33880	60	819	1505	1796	119	231	231	274	179	65	100	81	0	279	648	1115	172	129	129	160	118	73	54	36	0	3.920	2.455	2.743	3.296	2.485	1.806	0.804	11	178	64	738	1793	1.971	588	150	1274	519	16559	7132	6.877	4.136	-100	0	1
7	7	5	""	"cyp1b1"	4690	33920	150	265	303	157	51	216	216	318	632	198	1	0	0	170	218	220	100	111	111	162	239	147	10	1	0	0.831	0.813	1.446	1.274	5.170	3.685	0.593	156	1272	100	108	194	-0.267	49	59	87	107	47265	34085	-0.024	0.234	-100	0	1
7	8	5	""	"cyp1b1"	5130	33950	60	433	401	139	34	184	184	196	95	48	84	53	0	280	324	183	56	100	100	127	89	70	84	53	0	1.383	0.969	1.405	1.638	2.877	1.593	0.117	13	167	26	429	441	0.468	249	180	217	224	5212	4206	2.158	2.213	0	0	0
7	9	5	""	"sp1"	5510	33930	130	4481	4389	978	22	177	177	212	151	71	100	100	0	4067	4072	1058	25	90	90	110	74	67	100	100	0	1.082	1.058	1.058	1.069	1.223	1.044	0.960	141	883	90	8281	8194	0.114	4304	3977	4212	3982	618867	574204	27.662	53.541	0	0	0
7	10	5	""	"sp1"	5900	33930	130	4348	4321	935	21	174	174	214	187	87	100	100	0	4065	3994	854	21	89	89	103	64	62	100	100	0	1.050	1.062	1.053	1.059	1.220	1.060	0.952	135	889	91	8150	8052	0.070	4174	3976	4147	3905	583268	539195	21.963	60.797	0	0	0
7	11	5	""	"sp1"	6300	33920	130	4211	4139	1143	27	184	184	235	297	126	100	100	0	3881	3838	989	25	89	89	118	160	135	100	100	0	1.062	1.055	1.036	1.047	1.236	1.060	0.951	131	897	81	7819	7704	0.087	4027	3792	3955	3749	542176	502829	13.145	23.250	0	0	0
7	12	5	""	"sp1"	6700	33920	130	4311	4082	1115	27	159	159	205	172	83	100	100	0	4136	3951	1075	27	86	86	106	83	78	100	100	0	1.025	1.015	1.027	1.019	1.253	1.014	0.964	133	895	91	8202	7788	0.036	4152	4050	3923	3865	542904	525535	22.541	46.325	0	0	0
7	13	5	""	"bhlhb2"	7100	33920	110	842	913	349	38	173	173	220	204	92	99	87	0	544	543	202	37	92	92	197	1531	777	0	0	0	1.480	1.641	1.658	1.677	1.939	0.036	0.027	108	592	85	1121	1191	0.566	669	452	740	451	98650	58644	3.397	0.226	-100	0	1
7	14	5	""	"bhlhb2"	7500	33920	120	835	866	297	34	172	172	213	169	79	100	92	0	517	541	206	38	88	88	113	93	82	99	93	0	1.545	1.532	1.597	1.568	1.757	1.701	0.632	117	795	90	1092	1147	0.628	663	429	694	453	101313	63243	3.864	4.602	0	0	0
7	15	5	""	"bhlhb2"	7900	33920	120	756	795	265	33	131	131	170	155	91	100	93	0	444	462	202	43	74	74	88	65	73	98	94	0	1.689	1.711	1.767	1.810	1.927	1.856	0.592	118	798	86	995	1052	0.756	625	370	664	388	93819	54523	4.032	5.754	0	0	0
7	16	5	""	"bhlhb2"	8300	33920	120	786	850	345	40	118	118	146	145	99	100	96	0	426	457	200	43	73	73	82	62	75	97	95	0	1.892	1.906	1.991	2.020	1.866	2.136	0.638	131	781	89	1021	1116	0.920	668	353	732	384	111296	59919	4.855	6.048	0	0	0
7	17	5	""	"dbl"	8700	33920	140	465	504	201	39	115	115	130	80	61	98	90	0	488	508	183	36	73	73	82	70	85	100	96	0	0.843	0.894	0.941	0.859	1.869	0.941	0.557	161	1107	94	765	824	-0.246	350	415	389	435	81086	81709	4.675	6.086	0	0	0
7	18	5	""	"dbl"	9100	33920	140	510	551	229	41	132	132	164	127	77	96	76	0	495	489	197	40	74	74	93	94	101	93	87	0	0.898	1.010	0.963	1.087	2.795	1.141	0.464	163	1101	88	799	834	-0.155	378	421	419	415	89845	79693	3.047	4.213	0	0	0
7	19	5	""	"dbl"	9510	33920	150	503	519	172	33	155	155	186	135	72	90	68	0	484	494	196	39	79	79	95	71	74	96	90	0	0.859	0.877	0.830	0.898	2.457	1.029	0.383	173	1217	94	753	779	-0.219	348	405	364	415	89814	85405	2.467	5.620	0	0	0
7	20	5	""	"dbl"	9900	33920	140	462	490	171	34	147	147	179	147	82	88	56	0	471	479	184	38	77	77	94	86	91	98	95	0	0.799	0.853	0.854	0.840	2.440	0.874	0.443	151	1113	89	709	745	-0.324	315	394	343	402	73942	72371	2.116	4.477	0	0	0
7	1	6	""	"blnk"	2300	34330	130	501	621	511	82	189	189	248	225	90	68	29	0	323	355	204	57	93	93	133	124	93	68	45	0	1.357	1.649	1.564	1.573	3.297	4.512	0.230	104	903	39	542	694	0.440	312	230	432	262	64594	36923	1.658	1.790	-100	0	1
7	2	6	""	"blnk"	2700	34320	100	422	489	254	51	167	167	228	339	148	43	8	0	376	437	322	73	92	92	131	236	180	56	16	0	0.898	0.933	0.940	0.914	3.127	1.503	0.432	37	537	49	539	667	-0.155	255	284	322	345	18103	16169	0.770	1.297	-100	0	1
7	3	6	""	"blnk"	3070	34300	170	604	818	934	114	191	191	251	273	108	65	32	0	304	445	489	109	96	96	143	225	157	45	16	0	1.986	1.797	1.888	1.769	3.349	2.665	0.452	83	1646	0	621	976	0.990	413	208	627	349	67916	36908	2.077	1.342	-100	0	1
7	4	6	""	"blnk"	3500	34330	120	392	475	303	63	179	179	225	180	80	62	28	0	352	391	225	57	93	93	121	96	79	93	68	0	0.822	0.993	0.824	0.933	2.802	1.677	0.341	45	815	61	472	594	-0.283	213	259	296	298	21371	17607	1.389	2.813	-100	0	1
7	5	6	""	"dck"	3910	34330	120	399	470	332	70	189	189	276	544	197	13	3	0	427	445	227	51	102	102	141	150	106	79	55	0	0.646	0.819	0.909	0.768	4.458	1.444	0.221	102	794	43	535	624	-0.630	210	325	281	343	47986	45367	0.357	2.027	-100	0	1
7	6	6	""	"dck"	4300	34330	120	391	455	272	59	204	204	277	536	193	13	2	0	423	443	215	48	104	104	139	126	90	84	58	0	0.586	0.740	0.674	0.680	3.018	9.698	0.087	97	814	77	506	590	-0.771	187	319	251	339	44092	42990	0.332	2.413	-100	0	1
7	7	6	""	"dck"	4700	34330	110	441	645	1157	179	210	210	272	293	107	42	15	0	504	594	689	115	102	102	156	344	220	59	14	0	0.575	0.884	0.738	0.587	4.402	1.265	0.393	89	600	32	633	927	-0.798	231	402	435	492	57408	52890	1.273	1.273	-100	0	1
7	8	6	""	"dck"	5100	34330	100	344	446	336	75	161	161	206	352	170	23	6	0	372	458	310	67	83	83	101	77	76	88	72	0	0.633	0.760	0.811	0.727	3.556	0.979	0.330	90	516	83	472	660	-0.660	183	289	285	375	40153	41247	0.682	4.636	-100	0	1
7	9	6	""	"bnip3l"	5500	34330	120	816	1023	887	86	176	176	230	248	107	95	68	0	327	428	357	83	89	89	117	134	114	74	45	0	2.689	2.499	2.792	2.771	2.214	2.844	0.657	123	785	92	878	1186	1.427	640	238	847	339	125837	52697	3.198	2.321	-100	0	1
7	10	6	""	"bnip3l"	5900	34330	130	737	801	342	42	175	175	214	196	91	94	75	0	377	415	218	52	88	88	116	233	200	58	21	0	1.945	1.914	1.871	2.112	2.308	2.174	0.510	133	890	95	851	953	0.960	562	289	626	327	106521	55129	2.995	1.283	-100	0	1
7	11	6	""	"bnip3l"	6300	34330	150	783	841	365	43	172	172	212	162	76	97	82	0	356	411	229	55	87	87	107	83	77	87	74	0	2.271	2.065	2.075	2.394	2.360	2.239	0.610	148	1237	91	880	993	1.183	611	269	669	324	124535	60893	3.883	3.663	0	0	0
7	12	6	""	"bnip3l"	6700	34320	130	767	828	449	54	167	167	240	706	294	33	4	0	310	362	214	59	87	87	119	322	270	30	9	0	2.691	2.404	2.493	2.846	3.167	2.798	0.567	142	880	95	823	936	1.428	600	223	661	275	117639	51453	0.833	0.755	-100	0	1
7	13	6	""	"ddx21"	7100	34320	130	3426	3419	938	27	182	182	225	179	79	100	100	0	4141	4165	1167	28	94	94	116	94	81	100	100	0	0.802	0.795	0.790	0.794	1.304	0.783	0.915	144	884	87	7291	7308	-0.318	3244	4047	3237	4071	492323	599765	17.844	43.074	0	0	0
7	14	6	""	"ddx21"	7500	34320	130	4092	3934	1001	25	176	176	222	195	87	100	100	0	5106	4971	1305	26	87	87	107	82	76	100	100	0	0.780	0.769	0.776	0.769	1.245	0.760	0.939	136	892	88	8935	8642	-0.358	3916	5019	3758	4884	535081	676107	19.036	59.317	0	0	0
7	15	6	""	"ddx21"	7900	34320	140	4169	4081	1161	28	143	143	220	462	210	100	99	0	5177	5088	1387	27	77	77	198	1236	624	99	97	0	0.789	0.786	0.785	0.785	1.303	0.641	0.816	142	1126	90	9126	8949	-0.342	4026	5100	3938	5011	579519	722480	8.357	3.956	0	0	0
7	16	6	""	"ddx21"	8300	34320	120	4316	4313	1229	28	122	122	164	184	112	100	100	0	5498	5416	1514	27	74	74	91	81	89	100	100	0	0.773	0.785	0.784	0.782	1.289	0.775	0.938	138	774	91	9618	9533	-0.371	4194	5424	4191	5342	595185	747358	22.549	65.741	0	0	0
7	17	6	""	"ifi204"	8700	34320	140	658	675	240	35	116	116	136	99	72	100	97	0	321	340	153	45	71	71	80	78	97	92	72	0	2.168	2.078	2.257	2.280	2.139	2.328	0.549	165	1098	93	792	828	1.116	542	250	559	269	111349	56019	5.444	3.333	0	0	0
7	18	6	""	"ifi204"	9100	34320	140	662	907	1380	152	146	146	183	179	97	96	83	0	307	576	1409	244	75	75	101	165	163	67	32	0	2.224	1.519	2.157	2.245	2.623	1.045	0.562	181	1047	56	748	1262	1.153	516	232	761	501	164185	104256	4.045	2.879	-100	0	1
7	19	6	""	"ifi204"	9500	34320	130	621	672	285	42	142	142	172	120	69	96	90	0	329	365	177	48	75	75	96	194	202	68	24	0	1.886	1.828	1.796	1.876	2.341	2.397	0.371	150	872	91	733	820	0.915	479	254	530	290	100752	54763	4.167	1.387	-100	0	1
7	20	6	""	"ifi204"	9900	34320	140	684	689	230	33	138	138	179	258	144	92	57	0	349	368	169	45	76	76	98	156	159	78	38	0	2.000	1.887	1.881	2.107	2.300	2.120	0.609	152	1116	90	819	843	1.000	546	273	551	292	104791	55985	1.977	1.731	-100	0	1
7	1	7	""	"poh1"	2300	34730	120	1344	1381	391	28	196	196	271	419	154	99	81	0	1502	1470	448	30	98	98	166	438	263	97	85	0	0.818	0.864	0.859	0.876	1.541	0.922	0.744	133	779	87	2552	2557	-0.290	1148	1404	1185	1372	183622	195499	2.649	2.977	0	0	0
7	2	7	""	"poh1"	2700	34730	120	1309	1273	398	31	146	146	195	187	95	100	95	0	1434	1415	429	30	85	85	125	296	236	100	97	0	0.862	0.847	0.833	0.831	1.444	0.755	0.734	132	780	89	2512	2457	-0.214	1163	1349	1127	1330	168098	186812	5.765	4.358	0	0	0
7	3	7	""	"poh1"	3100	34730	130	1285	1311	378	28	151	151	216	433	200	99	75	0	1406	1429	405	28	82	82	140	672	480	95	49	0	0.856	0.861	0.826	0.863	1.521	0.852	0.783	143	883	89	2458	2507	-0.224	1134	1324	1160	1347	187467	204284	2.529	1.918	-100	0	1
7	4	7	""	"poh1"	3500	34730	140	1350	1368	455	33	145	145	192	188	97	100	98	0	1456	1482	430	29	84	84	108	99	91	100	100	0	0.878	0.875	0.853	0.863	1.482	0.892	0.803	153	1115	90	2577	2621	-0.188	1205	1372	1223	1398	209368	226685	6.255	13.879	0	0	0
7	5	7	""	"krt2-4"	3900	34730	120	5660	5721	1693	29	168	168	235	364	154	100	100	0	7005	7049	2308	32	86	86	125	206	164	100	100	0	0.794	0.798	0.790	0.812	1.272	0.779	0.939	129	783	87	12411	12516	-0.333	5492	6919	5553	6963	738065	909348	15.071	33.612	0	0	0
7	6	7	""	"krt2-4"	4300	34730	120	5261	5074	1466	28	186	186	238	188	78	100	100	0	6390	6027	1891	31	97	97	132	113	85	100	100	0	0.806	0.824	0.814	0.837	1.275	0.810	0.941	128	784	96	11368	10818	-0.311	5075	6293	4888	5930	649484	771481	25.723	52.168	0	0	0
7	7	7	""	"krt2-4"	4700	34730	120	4807	4709	1704	36	201	201	246	191	77	100	100	0	5844	5808	2271	39	102	102	135	160	118	100	100	0	0.802	0.790	0.788	0.792	1.303	0.773	0.932	116	800	90	10348	10214	-0.318	4606	5742	4508	5706	546256	673758	23.366	35.456	0	0	0
7	8	7	""	"krt2-4"	5100	34730	120	5125	4974	1687	33	148	148	186	200	107	100	100	0	6586	6174	2364	38	84	84	100	71	71	100	100	0	0.765	0.792	0.797	0.811	1.296	0.831	0.852	119	797	91	11479	10916	-0.386	4977	6502	4826	6090	591904	734686	23.940	85.549	0	0	0
7	9	7	""	"sp8"	5500	34730	120	3192	3241	1185	36	168	168	208	182	87	100	100	0	1155	1241	663	53	91	91	109	80	73	99	99	0	2.842	2.672	2.972	2.863	1.451	2.544	0.880	117	799	91	4088	4223	1.507	3024	1064	3073	1150	379184	145148	16.665	14.150	0	0	0
7	10	7	""	"sp8"	5900	34720	120	3040	3236	1585	48	170	170	219	179	81	100	100	0	1126	1270	655	51	88	88	107	71	66	100	100	0	2.765	2.594	2.705	2.652	1.374	2.734	0.817	122	790	87	3908	4248	1.467	2870	1038	3066	1182	394771	154992	16.855	16.380	0	0	0
7	11	7	""	"sp8"	6310	34730	130	3054	3047	736	24	165	165	208	193	92	100	100	0	1121	1161	410	35	86	86	111	128	115	100	99	0	2.791	2.681	2.798	2.798	1.477	2.766	0.760	145	879	86	3924	3957	1.481	2889	1035	2882	1075	441750	168292	14.710	8.203	0	0	0
7	12	7	""	"sp8"	6710	34730	130	3049	3035	740	24	172	172	217	189	87	100	100	0	1118	1163	402	34	89	89	120	144	120	100	98	0	2.796	2.666	2.741	2.760	1.435	2.710	0.823	147	873	91	3906	3937	1.483	2877	1029	2863	1074	446105	170985	14.910	7.243	0	0	0
7	13	7	""	"snk"	7100	34720	130	629	666	248	37	175	175	343	1591	463	0	0	0	349	365	161	44	90	90	193	908	470	0	0	0	1.753	1.785	1.777	1.923	2.667	1.313	0.926	140	884	89	713	766	0.810	454	259	491	275	93264	51078	0.203	0.189	-100	0	1
7	14	7	""	"snk"	7500	34720	130	647	691	330	47	179	179	218	165	75	95	74	0	350	376	172	45	90	90	119	140	117	77	45	0	1.800	1.790	1.732	1.897	2.351	2.642	0.365	140	884	92	728	798	0.848	468	260	512	286	96732	52612	2.867	1.836	-100	0	1
7	15	7	""	"snk"	7900	34720	140	632	644	219	34	145	145	179	126	70	97	84	0	338	367	164	44	81	81	95	64	67	92	84	0	1.895	1.745	1.807	1.895	2.339	2.112	0.443	146	1118	86	744	785	0.922	487	257	499	286	94019	53549	3.690	4.250	0	0	0
7	16	7	""	"snk"	8300	34720	120	583	605	201	33	120	120	146	136	93	96	84	0	351	381	172	45	75	75	85	71	83	93	81	0	1.678	1.585	1.633	1.702	2.245	1.668	0.489	133	779	91	739	791	0.747	463	276	485	306	80451	50708	3.375	4.169	0	0	0
7	17	7	""	"mmp13"	8700	34710	150	137	143	64	44	114	114	139	122	87	7	0	0	110	112	47	41	71	71	85	102	120	7	1	0	0.590	0.707	1.237	1.192	4.546	0.228	0.048	156	1272	100	62	70	-0.761	23	39	29	41	22324	17472	0.033	0.265	-100	0	1
7	18	7	""	"mmp13"	9100	34710	150	159	172	93	54	126	126	154	151	98	10	1	0	113	120	56	46	73	73	84	58	69	31	8	0	0.825	0.979	1.708	1.560	4.126	4.038	0.108	156	1272	100	73	93	-0.278	33	40	46	47	26890	18756	0.119	0.621	-100	0	1
7	19	7	""	"mmp13"	9530	34710	80	181	198	106	53	159	159	186	119	63	15	5	0	114	114	35	30	91	91	102	61	59	9	1	0	0.957	1.696	3.235	1.975	6.183	5.039	0.057	52	340	100	45	62	-0.063	22	23	39	23	10315	5935	0.101	0.197	-100	0	1
7	20	7	""	"mmp13"	9900	34710	150	170	181	86	47	134	134	159	106	66	20	5	0	103	118	58	49	74	74	83	43	51	37	18	0	1.241	1.068	1.686	1.536	4.420	6.895	0.046	156	1272	100	65	91	0.312	36	29	47	44	28215	18445	0.208	0.814	-100	0	1
7	1	8	""	"tnf rsf19"	2300	35130	130	449	478	182	38	167	167	229	299	130	46	6	0	441	475	237	49	86	86	127	223	175	75	31	0	0.794	0.799	0.864	0.811	2.298	1.995	0.249	132	894	91	637	700	-0.333	282	355	311	389	63086	62634	0.833	1.561	-100	0	1
7	2	8	""	"tnf rsf19"	2700	35130	130	443	487	234	48	161	161	254	626	246	11	0	0	382	425	201	47	84	84	145	487	335	21	1	0	0.946	0.956	0.817	0.880	2.628	13.320	0.218	142	875	85	580	667	-0.080	282	298	326	341	69213	60299	0.372	0.575	-100	0	1
7	3	8	""	"tnf rsf19"	3100	35130	150	406	442	180	40	162	162	223	314	140	35	4	0	399	437	194	44	87	87	132	308	233	50	9	0	0.782	0.800	0.884	0.832	2.662	3.170	0.559	154	1234	84	556	630	-0.355	244	312	280	350	68121	67250	0.697	0.990	-100	0	1
7	4	8	""	"tnf rsf19"	3500	35130	140	519	563	325	57	154	154	203	215	105	73	37	0	397	442	249	56	86	86	106	81	76	95	79	0	1.174	1.149	1.141	1.095	2.630	1.856	0.365	138	1107	67	676	765	0.231	365	311	409	356	77630	61040	1.674	4.148	-100	0	1
7	5	8	""	"nqo1"	3900	35130	120	2595	2671	695	26	162	162	221	249	112	100	100	0	3148	3076	867	28	90	90	120	161	134	100	100	0	0.796	0.840	0.850	0.845	1.316	0.831	0.894	117	799	88	5491	5495	-0.329	2433	3058	2509	2986	312473	359888	9.839	18.360	0	0	0
7	6	8	""	"nqo1"	4300	35130	120	2553	2584	700	27	174	174	239	345	144	99	99	0	2757	2745	752	27	90	90	172	937	544	97	85	0	0.892	0.908	0.925	0.913	1.426	0.547	0.438	117	799	90	5046	5065	-0.165	2379	2667	2410	2655	302303	321183	6.797	2.746	0	0	0
7	7	8	""	"nqo1"	4700	35130	120	2422	2417	647	26	190	190	242	197	81	100	100	0	2787	2816	837	29	96	96	131	132	100	100	100	0	0.829	0.819	0.820	0.830	1.371	0.803	0.873	117	799	88	4923	4947	-0.271	2232	2691	2227	2720	282771	329454	11.041	20.341	0	0	0
7	8	8	""	"nqo1"	5100	35120	110	2558	2597	635	24	146	146	187	218	116	100	100	0	3103	3152	796	25	83	83	100	86	86	100	100	0	0.799	0.799	0.812	0.799	1.279	0.792	0.906	107	601	97	5432	5520	-0.324	2412	3020	2451	3069	277914	337307	11.055	35.488	0	0	0
7	9	8	""	"ifnar2c_2"	5500	35120	110	1164	1186	317	26	183	183	219	166	75	100	100	0	1054	1066	258	24	91	91	116	114	98	100	100	0	1.019	1.029	0.990	1.012	1.467	1.081	0.765	109	599	89	1944	1978	0.027	981	963	1003	975	129231	116248	5.825	8.333	0	0	0
7	10	8	""	"ifnar2c_2"	5910	35130	120	1195	1190	320	26	169	169	219	226	103	99	97	0	1066	1039	293	28	87	87	106	70	66	100	100	0	1.048	1.072	1.089	1.076	1.546	1.117	0.751	116	796	95	2005	1973	0.068	1026	979	1021	952	138023	120502	4.296	13.329	0	0	0
7	11	8	""	"ifnar2c_2"	6300	35120	130	1200	1213	328	27	168	168	213	205	96	100	99	0	990	998	311	31	86	86	109	91	83	99	99	0	1.142	1.146	1.160	1.163	1.543	1.237	0.734	145	879	90	1936	1957	0.192	1032	904	1045	912	175845	144713	4.878	9.769	0	0	0
7	12	8	""	"ifnar2c_2"	6700	35120	140	1096	1151	358	31	159	159	199	194	97	100	97	0	960	993	342	34	88	88	109	99	90	100	100	0	1.075	1.096	1.095	1.102	1.592	1.093	0.739	165	1099	87	1809	1897	0.104	937	872	992	905	189976	163831	4.907	8.929	0	0	0
7	13	8	""	"radixin"	7110	35120	150	628	650	252	38	176	176	219	172	78	91	67	0	769	805	322	40	92	92	111	83	74	99	97	0	0.668	0.665	0.642	0.646	1.965	0.696	0.498	181	1207	87	1129	1187	-0.582	452	677	474	713	117732	145745	2.506	8.361	0	0	0
7	14	8	""	"radixin"	7500	35120	140	656	718	330	45	179	179	227	187	82	89	68	0	807	815	282	34	92	92	112	80	71	100	99	0	0.667	0.746	0.702	0.690	1.969	0.951	0.423	158	1110	90	1192	1262	-0.584	477	715	539	723	113409	128835	2.626	8.788	0	0	0
7	15	8	""	"radixin"	7910	35120	140	675	702	252	35	156	156	184	126	68	96	89	0	811	834	287	34	83	83	97	59	60	100	100	0	0.713	0.727	0.764	0.683	1.986	0.736	0.565	155	1110	95	1247	1297	-0.488	519	728	546	751	108826	129320	4.111	12.492	0	0	0
7	16	8	""	"radixin"	8300	35120	140	643	664	240	36	124	124	144	95	65	98	97	0	772	786	266	33	73	73	83	62	74	100	100	0	0.742	0.757	0.745	0.730	1.958	0.756	0.600	153	1111	87	1218	1253	-0.431	519	699	540	713	101579	120285	5.474	11.339	0	0	0
7	17	8	""	"lrp1"	8700	35110	150	2024	2002	537	26	123	123	149	114	76	100	100	0	2021	2015	616	30	72	72	84	57	67	100	100	0	0.975	0.967	0.974	0.985	1.411	0.950	0.885	195	1193	91	3850	3822	-0.037	1901	1949	1879	1943	390418	392862	16.254	33.877	0	0	0
7	18	8	""	"lrp1"	9100	35120	150	2088	2096	524	25	124	124	145	98	67	100	100	0	2145	2125	585	27	73	73	83	45	54	100	100	0	0.948	0.961	0.978	0.967	1.330	0.948	0.903	180	1212	92	4036	4024	-0.077	1964	2072	1972	2052	377203	382563	19.908	45.378	0	0	0
7	19	8	""	"lrp1"	9500	35120	160	2000	1955	566	28	134	134	163	125	76	100	100	0	1926	1949	574	29	77	77	90	64	71	100	100	0	1.009	0.973	0.974	0.973	1.413	0.970	0.883	191	1493	94	3715	3693	0.013	1866	1849	1821	1872	373410	372228	14.336	29.047	0	0	0
7	20	8	""	"lrp1"	9900	35120	130	2084	2059	600	29	144	144	170	152	89	100	100	0	2041	2044	625	30	78	78	92	66	71	100	100	0	0.988	0.974	1.021	0.973	1.417	0.969	0.863	147	877	89	3903	3881	-0.017	1940	1963	1915	1966	302738	300473	12.428	29.576	0	0	0
7	1	9	""	"star"	2300	35530	140	455	474	210	44	153	153	209	284	135	52	9	0	391	408	194	47	83	83	124	222	179	67	20	0	0.981	0.988	0.952	0.997	2.473	0.966	0.491	158	1105	83	610	646	-0.028	302	308	321	325	74954	64516	0.933	1.279	-100	0	1
7	2	9	""	"star"	2710	35530	160	422	499	549	110	147	147	209	260	124	53	14	0	336	405	685	169	81	81	115	209	181	59	16	0	1.078	1.086	1.165	1.117	2.754	0.955	0.648	169	1501	78	530	676	0.108	275	255	352	324	84301	68394	1.115	1.388	-100	0	1
7	3	9	""	"star"	3100	35530	130	391	420	169	40	148	148	258	1373	532	0	0	0	350	373	168	45	80	80	123	266	216	50	9	0	0.900	0.928	0.942	0.899	2.779	14.036	0.327	140	876	78	513	565	-0.152	243	270	272	293	58745	52196	0.118	0.940	-100	0	1
7	4	9	""	"star"	3500	35530	120	417	446	182	40	149	149	207	302	145	41	5	0	377	398	174	43	84	84	117	151	129	81	47	0	0.915	0.946	1.040	0.954	2.479	1.148	0.360	122	790	95	561	611	-0.128	268	293	297	314	54405	48613	0.791	1.861	-100	0	1
7	5	9	""	"mnt"	3910	35530	140	1300	1323	405	30	168	168	251	413	164	95	81	0	1568	1504	450	29	87	87	137	258	188	98	96	0	0.764	0.815	0.803	0.798	1.528	0.848	0.811	144	1114	77	2613	2572	-0.388	1132	1481	1155	1417	190493	216513	2.596	5.298	0	0	0
7	6	9	""	"mnt"	4300	35530	130	1411	1513	837	55	170	170	257	416	161	98	80	0	1677	1684	577	34	96	96	133	168	126	99	98	0	0.785	0.846	0.789	0.818	1.586	1.102	0.649	129	898	87	2822	2931	-0.349	1241	1581	1343	1588	195154	217263	3.019	9.232	0	0	0
7	7	9	""	"mnt"	4700	35530	120	1401	1419	418	29	195	195	258	252	97	100	97	0	1582	1607	436	27	98	98	143	280	195	100	97	0	0.813	0.811	0.769	0.808	1.457	0.776	0.769	122	790	90	2690	2733	-0.299	1206	1484	1224	1509	173075	196104	4.607	5.229	0	0	0
7	8	9	""	"mnt"	5100	35520	110	1359	1391	375	26	145	145	184	153	83	100	100	0	1560	1597	441	27	82	82	97	72	74	100	100	0	0.821	0.822	0.847	0.826	1.436	0.801	0.831	113	591	89	2692	2761	-0.285	1214	1478	1246	1515	157226	180475	7.889	20.833	0	0	0
7	9	9	""	"vig1"	5500	35530	120	5483	5385	1129	20	170	170	225	237	105	100	100	0	5247	5089	1291	25	90	90	115	108	93	100	100	0	1.030	1.043	1.041	1.063	1.264	1.027	0.947	117	799	89	10470	10214	0.043	5313	5157	5215	4999	630044	595388	21.772	46.056	0	0	0
7	10	9	""	"vig1"	5900	35530	120	5337	5204	1409	27	163	163	217	204	94	100	100	0	5067	4898	1394	28	90	90	114	169	148	100	100	0	1.040	1.048	1.034	1.055	1.270	1.037	0.936	123	789	88	10151	9849	0.057	5174	4977	5041	4808	640100	602436	24.446	28.308	0	0	0
7	11	9	""	"vig1"	6310	35520	130	5347	5335	1204	22	158	158	218	295	135	100	100	0	5084	5055	1222	24	86	86	134	481	358	100	100	0	1.038	1.042	1.037	1.044	1.205	1.033	0.953	144	884	91	10187	10146	0.054	5189	4998	5177	4969	768209	727883	17.346	10.231	0	0	0
7	12	9	""	"vig1"	6700	35520	150	4853	4969	1368	27	158	158	201	192	95	100	100	0	4610	4643	1366	29	83	83	106	107	100	100	100	0	1.037	1.055	1.049	1.062	1.257	1.050	0.950	169	1223	84	9222	9371	0.052	4695	4527	4811	4560	839709	784583	24.833	42.402	0	0	0
7	13	9	""	"pdcd2"	7100	35530	140	1765	1758	363	20	168	168	217	358	164	100	98	0	1065	1045	295	28	89	89	114	154	135	100	98	0	1.636	1.663	1.727	1.702	1.443	1.699	0.806	159	1109	93	2573	2546	0.710	1597	976	1590	956	279508	166135	4.304	6.045	0	0	0
7	14	9	""	"pdcd2"	7510	35520	140	1763	1756	378	21	166	166	202	231	114	100	99	0	1039	1049	289	27	88	88	106	93	87	99	99	0	1.679	1.655	1.652	1.696	1.461	1.685	0.832	156	1100	82	2548	2551	0.748	1597	951	1590	961	273986	163681	6.727	10.140	0	0	0
7	15	9	""	"pdcd2"	7900	35520	120	1896	1887	368	19	163	163	207	175	84	100	100	0	1182	1154	298	25	85	85	106	83	78	100	100	0	1.580	1.613	1.592	1.648	1.395	1.630	0.873	130	782	87	2830	2793	0.660	1733	1097	1724	1069	245309	149961	9.600	12.627	0	0	0
7	16	9	""	"pdcd2"	8310	35520	120	1931	1928	507	26	135	135	174	152	87	100	100	0	1198	1220	336	27	77	77	95	74	77	100	100	0	1.602	1.569	1.536	1.589	1.441	1.612	0.840	136	776	94	2917	2936	0.680	1796	1121	1793	1143	262238	165908	11.539	15.203	0	0	0
7	17	9	""	"il17r"	8700	35520	140	8879	8792	1714	19	123	123	148	121	81	100	100	0	9859	9721	1787	18	73	73	86	66	76	100	100	0	0.895	0.899	0.890	0.897	1.164	0.896	0.969	173	1091	91	18542	18317	-0.160	8756	9786	8669	9648	1521044	1681695	71.438	145.985	0	0	0
7	18	9	""	"il17r"	9100	35520	140	9112	8815	1725	19	140	140	181	151	83	100	100	0	10123	10007	2091	20	78	78	97	96	98	100	100	0	0.893	0.874	0.872	0.876	1.178	0.864	0.970	167	1097	92	19017	18604	-0.163	8972	10045	8675	9929	1472105	1671207	57.179	103.229	0	0	0
7	19	9	""	"il17r"	9500	35520	140	9101	8954	1443	16	127	127	151	110	72	100	100	0	9897	9780	1720	17	74	74	86	52	60	100	100	0	0.914	0.909	0.903	0.912	1.165	0.903	0.971	164	1104	92	18797	18533	-0.130	8974	9823	8827	9706	1468409	1603968	80.027	186.423	0	0	0
7	20	9	""	"il17r"	9900	35520	140	9393	9231	1740	18	146	146	184	224	121	100	100	0	10260	10070	1923	19	79	79	104	212	203	100	100	0	0.908	0.909	0.932	0.908	1.167	0.905	0.972	160	1108	90	19428	19076	-0.139	9247	10181	9085	9991	1476966	1611218	40.388	47.009	0	0	0
7	1	10	""	"sp6"	2310	35930	140	6528	6456	1375	21	160	160	219	234	106	100	100	0	5912	5779	1289	22	86	86	120	245	204	100	100	0	1.093	1.106	1.116	1.110	1.214	1.103	0.952	170	1098	94	12194	11989	0.128	6368	5826	6296	5693	1097604	982511	26.654	23.098	0	0	0
7	2	10	""	"sp6"	2700	35930	150	6429	6448	1607	24	160	160	220	245	111	100	100	0	5814	5803	1278	22	86	86	123	195	158	100	100	0	1.094	1.100	1.098	1.089	1.237	1.110	0.945	183	1209	94	11997	12005	0.130	6269	5728	6288	5717	1179972	1061937	25.420	29.128	0	0	0
7	3	10	""	"sp6"	3100	35930	120	6758	6642	1346	20	146	146	190	170	89	100	100	0	6091	5949	1391	23	83	83	106	91	85	100	100	0	1.101	1.107	1.143	1.117	1.235	1.096	0.945	137	775	91	12620	12362	0.139	6612	6008	6496	5866	909915	815011	37.953	64.209	0	0	0
7	4	10	""	"sp6"	3500	35930	130	6423	6443	1501	23	149	149	205	323	157	100	100	0	5844	5671	1380	24	83	83	124	304	245	100	100	0	1.089	1.126	1.133	1.127	1.208	1.124	0.955	143	885	96	12035	11882	0.123	6274	5761	6294	5588	921338	810925	19.313	18.247	0	0	0
7	5	10	""	"rpl44"	3900	35930	120	55541	53088	12404	23	164	164	231	377	163	100	100	9	38277	36726	10078	27	88	88	124	251	202	100	100	0	1.450	1.445	1.451	1.489	1.219	1.423	0.989	136	776	90	93566	89562	0.536	55377	38189	52924	36638	7219907	4994758	140.204	145.825	0	0	0
7	6	10	""	"rpl44"	4300	35930	130	55984	54201	10883	20	168	168	217	240	110	100	100	10	38357	37729	8848	23	90	90	121	141	116	100	100	0	1.459	1.436	1.436	1.467	1.243	1.422	0.990	137	891	96	94083	91672	0.545	55816	38267	54033	37639	7425556	5168912	224.933	266.723	0	0	0
7	7	10	""	"rpl44"	4700	35930	120	56157	54694	11315	20	207	207	256	252	98	100	100	13	38791	37917	8374	22	105	105	137	138	100	100	100	0	1.446	1.441	1.457	1.445	1.094	1.434	0.990	133	779	89	94636	92299	0.532	55950	38686	54487	37812	7274287	5042993	216.024	273.768	0	0	0
7	8	10	""	"rpl44"	5100	35930	130	59255	55986	11305	20	165	165	206	161	78	100	100	21	39554	38293	9468	24	95	95	119	111	93	100	100	0	1.498	1.461	1.442	1.491	1.208	1.443	0.986	133	895	97	98549	94019	0.583	59090	39459	55821	38198	7446202	5092999	346.460	343.910	0	0	0
7	9	10	""	"mdm2"	5510	35930	140	402	443	204	46	162	162	200	158	79	71	33	0	469	488	184	37	86	86	106	80	75	96	91	0	0.627	0.699	0.601	0.640	2.502	1.230	0.262	134	1134	93	623	683	-0.673	240	383	281	402	59402	65380	1.538	4.775	-100	0	1
7	10	10	""	"mdm2"	5910	35930	130	411	463	270	58	151	151	192	153	79	78	41	0	442	456	165	36	83	83	103	81	78	95	93	0	0.724	0.836	0.706	0.666	2.250	1.403	0.242	145	868	88	619	685	-0.466	260	359	312	373	67079	66131	1.771	4.358	-100	0	1
7	11	10	""	"mdm2"	6310	35920	140	394	439	281	64	149	149	183	125	68	78	48	0	437	458	242	52	80	80	97	73	75	97	94	0	0.686	0.767	0.733	0.676	2.416	0.951	0.474	166	1086	86	602	668	-0.544	245	357	290	378	72951	76104	2.048	4.945	-100	0	1
7	12	10	""	"mdm2"	6700	35930	150	377	421	201	47	165	165	203	160	78	66	28	0	462	486	206	42	85	85	104	91	87	96	88	0	0.562	0.638	0.573	0.578	3.105	1.407	0.202	171	1210	89	589	657	-0.831	212	377	256	401	72003	83059	1.363	4.198	-100	0	1
7	13	10	""	"tdo"	7100	35920	140	826	877	288	32	171	171	218	220	100	98	85	0	750	798	275	34	90	90	110	121	110	100	99	0	0.992	0.997	1.063	0.983	1.679	1.046	0.633	147	1121	86	1315	1414	-0.012	655	660	706	708	128949	117255	2.995	5.686	0	0	0
7	14	10	""	"tdo"	7500	35920	140	873	912	382	41	156	156	197	180	91	98	91	0	720	761	263	34	85	85	103	88	85	100	99	0	1.129	1.118	1.115	1.074	1.667	1.238	0.668	149	1115	86	1352	1432	0.175	717	635	756	676	135824	113422	3.972	7.477	0	0	0
7	15	10	""	"tdo"	7900	35920	150	780	828	340	41	152	152	218	636	291	47	5	0	695	721	247	34	84	84	115	349	303	89	35	0	1.028	1.061	1.016	0.988	1.950	1.390	0.494	156	1232	88	1239	1313	0.040	628	611	676	637	129160	112487	0.959	1.736	-100	0	1
7	16	10	""	"tdo"	8300	35920	150	821	869	382	43	154	154	192	151	78	97	92	0	690	734	271	36	81	81	102	82	80	100	98	0	1.095	1.095	1.045	1.054	1.775	1.232	0.557	180	1208	95	1276	1368	0.131	667	609	715	653	156436	132206	4.483	7.707	0	0	0
7	17	10	""	"buffer"	8650	35850	70	399	550	417	75	151	151	171	108	63	85	71	0	184	340	404	118	79	79	88	44	50	85	57	0	2.362	1.529	1.743	2.165	3.069	1.680	0.517	7	237	37	353	660	1.240	248	105	399	261	3850	2377	3.509	5.727	0	0	0
7	18	10	""	"buffer"	9090	35910	150	141	158	97	61	125	125	154	125	81	11	1	0	80	94	60	63	74	74	88	64	72	12	3	0	2.667	1.650	1.999	1.814	4.391	3.483	0.188	156	1272	100	22	53	1.415	16	6	33	20	24712	14679	0.032	0.094	-100	0	1
7	19	10	""	"buffer"	9460	35890	70	131	178	122	68	141	141	166	116	69	21	6	0	78	110	104	94	76	76	88	48	54	15	12	0	-5.000	1.088	2.171	1.732	2.451	2.445	0.048	32	236	100	-8	71	Error	-10	2	37	34	5698	3516	0.103	0.458	-100	0	1
7	20	10	""	"buffer"	9880	35920	120	375	495	313	63	130	130	153	99	64	100	73	0	108	138	101	73	77	77	87	47	54	40	20	0	7.903	5.984	8.806	8.738	5.676	9.021	0.096	15	854	51	276	426	2.982	245	31	365	61	7422	2074	3.455	1.085	-100	0	1
7	1	11	""	"sp3"	2310	36330	150	4231	4080	1122	27	171	171	238	401	168	100	100	0	1290	1275	428	33	85	85	118	123	104	100	100	0	3.369	3.285	3.305	3.372	1.360	3.426	0.861	175	1217	94	5265	5099	1.752	4060	1205	3909	1190	713962	223038	9.581	9.407	0	0	0
7	2	11	""	"sp3"	2700	36330	140	4350	4322	1020	23	160	160	220	281	127	100	100	0	1304	1344	408	30	84	84	123	171	139	99	98	0	3.434	3.303	3.325	3.399	1.346	3.373	0.887	166	1098	87	5410	5422	1.780	4190	1220	4162	1260	717491	223080	14.598	7.140	0	0	0
7	3	11	""	"sp3"	3100	36330	120	4917	4777	1012	21	170	170	235	521	221	100	100	0	1416	1445	388	26	88	88	114	112	98	100	100	0	3.575	3.395	3.380	3.444	1.272	3.667	0.875	132	780	89	6075	5964	1.838	4747	1328	4607	1357	630553	190749	8.718	11.884	0	0	0
7	4	11	""	"sp3"	3500	36330	130	4900	4913	1150	23	157	157	213	237	111	100	100	0	1542	1538	450	29	87	87	124	160	129	100	99	0	3.260	3.278	3.395	3.357	1.346	3.346	0.895	141	887	96	6198	6207	1.705	4743	1455	4756	1451	692721	216916	19.831	8.838	0	0	0
7	5	11	""	"mxi1"	3900	36330	120	2047	2070	494	23	160	160	216	270	125	100	99	0	1512	1518	394	25	87	87	115	134	116	100	100	0	1.324	1.335	1.378	1.340	1.371	1.378	0.860	121	795	90	3312	3341	0.405	1887	1425	1910	1431	250421	183734	6.867	10.470	0	0	0
7	6	11	""	"mxi1"	4300	36330	120	2082	2080	457	21	178	178	235	245	104	100	100	0	1562	1521	401	26	88	88	125	142	113	99	99	0	1.292	1.327	1.281	1.359	1.398	1.339	0.862	123	793	88	3378	3335	0.370	1904	1474	1902	1433	255867	187027	7.531	9.831	0	0	0
7	7	11	""	"mxi1"	4700	36320	110	2086	2076	470	22	194	194	255	212	83	100	100	0	1591	1590	411	25	100	100	132	165	125	100	100	0	1.269	1.263	1.253	1.281	1.415	1.267	0.828	119	585	88	3383	3372	0.344	1892	1491	1882	1490	247097	189192	8.590	8.836	0	0	0
7	8	11	""	"mxi1"	5110	36330	130	2077	2067	490	23	151	151	196	278	141	100	100	0	1585	1601	395	24	79	79	128	875	683	96	26	0	1.279	1.259	1.236	1.260	1.391	1.277	0.861	135	893	96	3432	3438	0.355	1926	1506	1916	1522	278993	216099	6.730	1.683	0	0	0
7	9	11	""	"itgb1"	5500	36320	150	167	211	183	86	161	161	196	138	70	15	5	0	86	100	74	74	84	84	104	90	86	5	3	0	3.000	3.125	2.150	2.707	4.276	3.291	0.046	156	1272	100	8	66	1.585	6	2	50	16	32863	15572	0.109	-0.044	-100	0	1
7	10	11	""	"itgb1"	5900	36320	150	135	168	110	65	149	149	176	119	67	15	7	0	83	89	52	58	80	80	98	82	83	3	1	0	-4.667	2.111	2.738	2.849	3.948	4.442	0.069	156	1272	100	-11	28	Error	-14	3	19	9	26186	13866	-0.067	-0.110	-100	0	1
7	11	11	""	"itgb1"	6310	36270	90	206	245	174	71	177	177	207	128	61	23	9	0	89	116	103	88	82	82	155	1280	825	0	0	0	4.143	2.000	2.261	2.704	4.074	0.018	0.030	52	420	100	36	102	2.051	29	7	68	34	12717	6036	0.297	-0.030	-100	0	1
7	12	11	""	"itgb1"	6710	36270	100	476	582	375	64	169	169	207	147	71	78	57	0	146	257	229	89	84	84	106	82	77	42	42	0	4.952	2.387	1.621	2.462	6.647	3.306	0.183	14	612	0	369	586	2.308	307	62	413	173	8142	3592	2.551	1.841	-100	0	1
7	13	11	""	"empty"	7100	36310	150	607	625	286	45	153	153	194	192	98	83	59	0	1557	1483	626	42	86	86	108	100	92	92	91	0	0.309	0.338	0.325	0.344	2.304	0.329	0.571	156	1272	100	1925	1869	-1.694	454	1471	472	1397	97490	231419	2.245	13.750	-100	0	0
7	14	11	""	"empty"	7490	36310	150	750	755	374	49	147	147	182	139	76	87	82	0	1834	1690	780	46	85	85	101	69	68	90	89	0	0.345	0.379	0.384	0.410	2.321	0.347	0.633	156	1272	100	2352	2213	-1.535	603	1749	608	1605	117842	263663	4.122	23.029	-100	0	0
7	15	11	""	"empty"	7890	36310	150	741	690	322	46	157	157	196	170	86	82	71	0	1836	1670	812	48	87	87	106	100	94	86	83	0	0.334	0.337	0.354	0.344	2.074	0.320	0.641	156	1272	100	2333	2116	-1.582	584	1749	533	1583	107630	260526	2.906	15.640	-100	0	0
7	16	11	""	"empty"	8290	36310	150	837	809	367	45	204	204	260	232	89	82	66	0	1823	1660	785	47	99	99	133	142	106	87	84	0	0.367	0.388	0.391	0.435	2.064	0.373	0.544	156	1272	100	2357	2166	-1.446	633	1724	605	1561	126186	259002	2.366	10.754	-100	0	0
7	17	11	""	"sp5"	8700	36310	90	5018	4621	1849	40	152	152	190	147	77	100	100	0	3861	3713	1543	41	80	80	97	67	69	100	100	0	1.287	1.230	1.241	1.261	1.370	1.225	0.934	82	366	93	8647	8102	0.364	4866	3781	4469	3633	378935	304483	30.143	53.970	0	0	0
7	18	11	""	"sp5"	9100	36310	90	5724	5372	1435	26	123	123	143	93	65	100	100	0	4602	4516	1462	32	74	74	85	58	68	100	100	0	1.237	1.182	1.162	1.216	1.268	1.156	0.947	85	359	94	10129	9691	0.307	5601	4528	5249	4442	456598	383870	56.226	76.397	0	0	0
7	19	11	""	"sp5"	9500	36310	110	5486	4837	2354	48	124	124	148	105	70	98	98	0	4502	3929	2014	51	74	74	88	75	85	98	94	0	1.211	1.223	1.189	1.328	1.653	1.209	0.960	106	602	80	9790	8568	0.276	5362	4428	4713	3855	512669	416457	44.657	51.213	0	0	0
7	20	11	""	"sp5"	9900	36310	110	5798	5512	1579	28	130	130	154	98	63	100	100	0	4686	4480	1353	30	76	76	88	57	64	100	100	0	1.230	1.222	1.268	1.232	1.279	1.219	0.943	96	612	77	10278	9786	0.299	5668	4610	5382	4404	529109	430092	54.673	77.053	0	0	0
8	1	1	""	"sp4"	11310	32400	150	738	769	340	44	151	151	187	150	80	93	83	0	1236	1224	548	44	82	82	103	94	91	98	97	0	0.509	0.541	0.495	0.540	2.193	0.502	0.609	161	1227	91	1741	1760	-0.974	587	1154	618	1142	123838	197134	3.880	11.926	0	0	0
8	2	1	""	"sp4"	11710	32390	150	802	807	297	36	150	150	183	126	68	98	94	0	1295	1333	380	28	81	81	99	74	74	100	100	0	0.537	0.525	0.511	0.491	1.620	0.518	0.703	163	1221	87	1866	1909	-0.897	652	1214	657	1252	131496	217300	4.952	16.676	0	0	0
8	3	1	""	"sp4"	12120	32400	150	647	686	307	44	144	144	178	146	82	93	77	0	1184	1145	540	47	77	77	91	64	70	98	97	0	0.454	0.507	0.498	0.506	1.979	0.488	0.613	183	1200	84	1610	1610	-1.139	503	1107	542	1068	125621	209456	3.479	16.469	0	0	0
8	4	1	""	"sp4"	12520	32400	160	651	666	312	46	126	126	147	95	64	94	83	0	1136	1144	604	52	73	73	82	43	52	100	100	0	0.494	0.504	0.484	0.490	1.824	0.476	0.767	209	1470	84	1588	1611	-1.017	525	1063	540	1071	139127	239165	5.463	24.698	0	0	0
8	5	1	""	"bsg"	12910	32390	160	3961	3921	930	23	125	125	157	144	91	100	100	0	1512	1511	416	27	75	75	87	60	68	100	100	0	2.669	2.643	2.604	2.691	1.323	2.675	0.923	197	1487	93	5273	5232	1.416	3836	1437	3796	1436	772378	297663	26.139	23.733	0	0	0
8	6	1	""	"bsg"	13310	32390	160	4138	4030	935	23	118	118	137	89	64	100	100	0	1539	1529	465	30	72	72	81	49	60	100	100	0	2.740	2.685	2.751	2.766	1.335	2.694	0.917	197	1484	91	5487	5369	1.454	4020	1467	3912	1457	793915	301175	43.742	29.551	0	0	0
8	7	1	""	"bsg"	13710	32390	160	3920	3870	835	21	116	116	129	65	50	100	100	0	1526	1515	408	26	71	71	79	44	55	100	100	0	2.614	2.600	2.620	2.650	1.285	2.618	0.927	204	1480	91	5259	5198	1.386	3804	1455	3754	1444	789493	309080	57.554	32.636	0	0	0
8	8	1	""	"bsg"	14110	32390	160	4048	4055	862	21	122	122	142	91	64	100	100	0	1593	1548	435	28	72	72	81	48	59	100	100	0	2.581	2.665	2.636	2.725	1.316	2.681	0.919	199	1485	92	5447	5409	1.368	3926	1521	3933	1476	807014	308109	43.000	30.563	0	0	0
8	9	1	""	"dncic"	14510	32380	140	319	350	171	48	127	127	162	144	88	63	28	0	278	308	173	56	74	74	90	65	72	86	64	0	0.941	0.953	1.131	1.080	2.820	1.122	0.219	153	1093	46	396	457	-0.088	192	204	223	234	53504	47173	1.306	3.354	-100	0	1
8	10	1	""	"dncic"	14910	32390	160	383	482	417	86	124	124	152	114	75	78	54	0	265	350	465	132	74	74	86	60	69	87	71	0	1.356	1.297	1.504	1.395	3.476	1.026	0.465	200	1461	47	450	634	0.439	259	191	358	276	96302	69994	2.895	4.400	0	0	0
8	11	1	""	"dncic"	15310	32390	150	328	381	256	67	121	121	148	122	82	71	43	0	261	301	175	58	74	74	86	56	65	87	71	0	1.107	1.145	1.255	1.128	3.823	1.856	0.240	160	1231	94	394	487	0.147	207	187	260	227	61018	48169	1.910	3.839	-100	0	1
8	12	1	""	"dncic"	15710	32390	140	322	336	164	48	132	132	159	109	68	69	44	0	252	291	161	55	75	75	92	66	71	86	62	0	1.073	0.944	1.167	0.936	3.721	1.292	0.162	159	1100	86	367	420	0.102	190	177	204	216	53446	46217	1.624	3.015	-100	0	1
8	13	1	""	"btg1"	16120	32390	150	1451	1481	425	28	133	133	159	113	71	100	99	0	801	831	288	34	75	75	90	60	66	99	98	0	1.815	1.783	1.879	1.833	1.603	1.849	0.784	181	1207	93	2044	2104	0.860	1318	726	1348	756	267984	150456	11.699	12.350	0	0	0
8	14	1	""	"btg1"	16520	32390	150	1460	1549	1094	70	133	133	163	117	71	100	100	0	843	862	313	36	76	76	92	70	76	100	100	0	1.730	1.802	1.774	1.769	1.616	2.676	0.562	182	1206	89	2094	2202	0.791	1327	767	1416	786	281968	156917	11.846	11.000	0	0	0
8	15	1	""	"btg1"	16910	32390	150	1496	1518	390	25	137	137	168	139	82	100	100	0	801	842	287	34	77	77	94	68	72	100	100	0	1.877	1.805	1.773	1.860	1.595	1.872	0.755	181	1207	92	2083	2146	0.908	1359	724	1381	765	274824	152454	9.712	11.000	0	0	0
8	16	1	""	"btg1"	17320	32390	150	1510	1494	368	24	140	140	168	132	78	99	99	0	852	856	282	32	78	78	91	66	72	99	99	0	1.770	1.740	1.777	1.805	1.690	1.782	0.783	175	1217	97	2144	2132	0.824	1370	774	1354	778	261368	149824	10.045	11.591	0	0	0
8	17	1	""	"sp7"	17710	32390	140	623	649	282	43	143	143	189	184	97	91	68	0	1028	1032	422	40	76	76	101	95	94	99	98	0	0.504	0.529	0.513	0.508	1.753	0.534	0.590	167	1097	92	1432	1462	-0.989	480	952	506	956	108427	172285	2.500	9.800	0	0	0
8	18	1	""	"sp7"	18110	32390	140	680	723	297	41	131	131	162	128	79	97	95	0	1158	1150	344	29	72	72	86	59	68	100	100	0	0.506	0.549	0.488	0.507	1.878	0.550	0.580	143	1121	89	1635	1670	-0.983	549	1086	592	1078	103459	164458	4.383	18.034	0	0	0
8	19	1	""	"sp7"	18520	32390	150	584	591	269	45	130	130	164	174	106	85	62	0	964	990	397	40	75	75	96	173	180	99	92	0	0.511	0.504	0.501	0.455	1.923	0.518	0.576	166	1223	88	1343	1376	-0.969	454	889	461	915	98040	164326	2.454	5.168	0	0	0
8	20	1	""	"sp7"	18920	32390	140	517	547	232	42	129	129	148	91	61	92	86	0	930	928	393	42	73	73	86	54	62	100	98	0	0.453	0.489	0.484	0.463	1.879	0.465	0.662	170	1088	96	1245	1273	-1.142	388	857	418	855	92992	157814	4.385	15.593	0	0	0
8	1	2	""	"ara"	11270	32760	70	677	1277	1565	122	178	178	234	283	120	87	50	0	192	356	361	101	81	81	99	86	86	62	37	0	4.495	3.996	4.600	4.207	1.734	4.561	0.627	8	236	0	610	1374	2.168	499	111	1099	275	10214	2846	3.686	2.988	-100	0	1
8	2	2	""	"ara"	11700	32790	150	149	182	132	72	158	158	215	197	91	7	1	0	82	91	43	47	83	83	108	94	87	6	0	0	9.000	3.000	1.933	1.926	4.156	4.241	0.189	156	1272	100	-10	32	3.170	-9	-1	24	8	28408	14231	-0.168	-0.181	-100	0	1
8	3	2	""	"ara"	12080	32810	120	430	525	433	82	142	142	181	154	85	77	33	0	129	193	175	90	80	80	96	62	64	44	22	0	5.878	3.389	3.921	4.042	4.460	5.074	0.212	18	882	84	337	496	2.555	288	49	383	113	9445	3469	2.234	1.565	-100	0	1
8	4	2	""	"ara"	12500	32790	150	133	146	78	53	133	133	162	118	72	10	1	0	78	89	46	51	77	77	90	68	75	12	1	0	0.000	1.083	1.426	1.723	5.778	5.196	0.041	156	1272	100	1	25	Error	0	1	13	12	22744	13922	-0.136	-0.015	-100	0	1
8	5	2	""	"dntt"	12890	32790	60	244	246	88	35	134	134	163	103	63	50	12	0	162	180	69	38	84	84	91	38	41	81	50	0	1.410	1.167	1.729	2.000	6.136	4.005	0.055	16	148	45	188	208	0.496	110	78	112	96	3934	2878	0.806	2.342	-100	0	1
8	6	2	""	"dntt"	13300	32790	150	125	146	90	61	117	117	135	106	78	9	3	0	88	98	48	48	71	71	79	52	65	19	6	0	0.471	1.074	1.764	1.503	4.465	20.963	0.003	156	1272	100	25	56	-1.086	8	17	29	27	22714	15213	0.104	0.365	-100	0	1
8	7	2	""	"dntt"	13700	32790	150	124	141	72	51	114	114	126	67	53	23	7	0	81	88	42	47	70	70	78	47	60	13	3	0	0.909	1.500	1.782	1.681	4.456	7.073	0.010	156	1272	100	21	45	-0.138	10	11	27	18	21941	13723	0.224	0.213	-100	0	1
8	8	2	""	"dntt"	14110	32790	150	113	134	68	50	120	120	139	97	69	12	1	0	84	94	42	44	71	71	82	55	67	15	5	0	-0.538	0.609	2.293	2.066	4.041	3.935	0.065	156	1272	100	6	37	Error	-7	13	14	23	20978	14605	-0.052	0.218	-100	0	1
8	9	2	""	"capn3"	14510	32790	140	8237	8028	2579	32	129	129	156	109	69	100	100	0	10793	10491	3415	32	75	75	86	58	67	100	100	0	0.756	0.758	0.761	0.759	1.183	0.751	0.973	167	1097	88	18826	18315	-0.404	8108	10718	7899	10416	1340664	1752009	72.220	179.397	0	0	0
8	10	2	""	"capn3"	14920	32800	130	8185	8018	2649	33	128	128	158	143	90	100	100	0	10745	10771	3964	36	75	75	88	90	102	100	100	0	0.755	0.738	0.745	0.755	1.266	0.718	0.962	162	858	88	18727	18586	-0.405	8057	10670	7890	10696	1298917	1744822	54.965	118.700	0	0	0
8	11	2	""	"capn3"	15310	32790	140	8075	7840	2759	35	125	125	148	98	66	100	100	0	10266	10319	3841	37	76	76	87	50	57	100	100	0	0.780	0.753	0.764	0.757	1.232	0.741	0.966	173	1091	91	18140	17958	-0.358	7950	10190	7715	10243	1356292	1785123	78.490	204.640	0	0	0
8	12	2	""	"capn3"	15710	32790	150	8310	7900	2663	33	131	131	156	110	70	100	100	0	10625	10561	3906	36	75	75	87	53	60	100	100	0	0.775	0.741	0.755	0.747	1.208	0.727	0.970	166	1226	93	18729	18255	-0.368	8179	10550	7769	10486	1311319	1753131	70.400	197.623	0	0	0
8	13	2	""	"ebf1"	16110	32790	140	576	604	236	39	137	137	169	138	81	94	77	0	645	656	263	40	78	78	94	89	94	97	96	0	0.774	0.808	0.798	0.798	1.995	0.868	0.509	175	1089	89	1006	1045	-0.370	439	567	467	578	105720	114826	3.152	6.315	0	0	0
8	14	2	""	"ebf1"	16510	32790	150	569	616	268	43	134	134	169	118	69	96	85	0	589	596	214	35	77	77	94	74	78	98	95	0	0.850	0.929	0.848	0.900	2.130	1.019	0.489	164	1212	87	947	1001	-0.234	435	512	482	519	100964	97818	3.788	6.784	0	0	0
8	15	2	""	"ebf1"	16910	32790	140	567	587	214	36	138	138	167	118	70	95	87	0	558	587	256	43	77	77	89	57	64	100	100	0	0.892	0.880	0.931	0.886	2.069	0.912	0.498	168	1096	91	910	959	-0.165	429	481	449	510	98653	98695	3.559	8.737	0	0	0
8	16	2	""	"ebf1"	17310	32790	140	531	583	242	41	133	133	158	106	67	97	88	0	577	584	237	40	76	76	91	65	71	99	98	0	0.794	0.886	0.889	0.857	1.892	0.920	0.553	167	1097	91	899	958	-0.333	398	501	450	508	97331	97525	4.009	7.585	0	0	0
8	17	2	""	"sp2"	17720	32790	150	2351	2327	994	42	141	141	203	267	131	100	98	0	1136	1129	596	52	75	75	108	182	168	93	85	0	2.083	2.074	2.130	2.341	1.664	2.025	0.880	182	1206	89	3271	3240	1.059	2210	1061	2186	1054	423441	205471	7.955	5.610	0	0	0
8	18	2	""	"sp2"	18110	32790	150	2504	2431	896	36	136	136	167	150	89	100	100	0	1212	1204	563	46	76	76	98	109	111	99	96	0	2.085	2.035	2.097	2.178	1.509	2.011	0.873	174	1218	91	3504	3423	1.060	2368	1136	2295	1128	422942	209514	15.093	10.147	0	0	0
8	19	2	""	"sp2"	18510	32780	150	2063	2088	1103	52	134	134	158	104	65	99	99	0	987	1042	679	65	74	74	87	55	63	98	95	0	2.113	2.019	2.163	2.329	1.728	1.931	0.892	189	1203	93	2842	2922	1.079	1929	913	1954	968	394632	196943	18.558	17.364	0	0	0
8	20	2	""	"sp2"	18910	32790	150	2107	2187	1183	54	124	124	147	97	65	100	100	0	943	998	610	61	73	73	87	58	66	97	94	0	2.279	2.230	2.266	2.506	1.808	2.216	0.885	183	1209	91	2853	2988	1.188	1983	870	2063	925	400310	182572	21.031	15.707	0	0	0
8	1	3	""	"casp1"	11310	33200	140	739	761	240	31	178	178	221	173	78	98	85	0	660	693	235	33	87	87	109	79	72	100	100	0	0.979	0.962	0.980	0.950	1.729	1.045	0.602	161	1103	88	1134	1189	-0.031	561	573	583	606	122526	111615	3.121	7.392	0	0	0
8	2	3	""	"casp1"	11720	33200	140	736	801	378	47	153	153	204	171	83	99	86	0	667	676	255	37	80	80	98	66	67	98	98	0	0.993	1.087	1.051	1.082	1.834	1.287	0.568	169	1095	89	1170	1244	-0.010	583	587	648	596	135440	114286	3.491	8.758	0	0	0
8	3	3	""	"casp1"	12120	33190	150	677	713	252	35	145	145	175	145	82	97	91	0	654	672	223	33	76	76	91	66	72	100	98	0	0.920	0.953	0.936	0.913	1.952	1.028	0.667	189	1203	91	1110	1164	-0.120	532	578	568	596	134801	127005	3.710	8.803	0	0	0
8	4	3	""	"casp1"	12510	33200	160	669	717	285	39	130	130	148	88	59	98	94	0	627	640	264	41	75	75	86	57	66	98	96	0	0.976	1.039	1.049	1.037	2.077	1.067	0.628	192	1485	89	1091	1152	-0.035	539	552	587	565	137608	122902	6.466	9.719	0	0	0
8	5	3	""	"ecm1"	12910	33200	150	1285	1252	590	47	124	124	146	98	67	98	94	0	543	584	326	55	75	75	86	60	69	93	86	0	2.481	2.216	2.347	2.556	2.040	2.205	0.821	189	1197	89	1629	1637	1.311	1161	468	1128	509	236679	110327	11.286	8.300	0	0	0
8	6	3	""	"ecm1"	13310	33190	160	1421	1468	461	31	113	113	128	76	59	100	100	0	707	728	260	35	71	71	80	64	80	100	100	0	2.057	2.062	2.063	2.098	1.498	2.121	0.826	190	1490	91	1944	2012	1.041	1308	636	1355	657	278965	138359	17.632	10.125	0	0	0
8	7	3	""	"ecm1"	13710	33190	160	1329	1339	415	30	117	117	130	72	55	100	100	0	623	652	258	39	71	71	77	35	45	100	100	0	2.196	2.103	2.220	2.201	1.616	2.195	0.749	206	1478	90	1764	1803	1.135	1212	552	1222	581	275871	134272	16.792	16.429	0	0	0
8	8	3	""	"ecm1"	14110	33190	160	1327	1338	415	31	116	116	133	90	67	100	100	0	615	646	239	36	71	71	79	47	59	99	99	0	2.226	2.125	2.097	2.228	1.662	2.238	0.767	206	1474	95	1755	1797	1.154	1211	544	1222	575	275577	132981	13.389	12.064	0	0	0
8	9	3	""	"casp7"	14510	33190	160	240	271	167	61	119	119	141	96	68	58	28	0	242	264	126	47	71	71	80	43	53	91	84	0	0.708	0.788	0.718	0.726	4.236	1.460	0.139	185	1495	88	292	345	-0.498	121	171	152	193	50102	48906	1.354	4.279	-100	0	1
8	10	3	""	"casp7"	14910	33190	150	249	266	129	48	132	132	164	143	87	42	11	0	228	251	108	43	75	75	92	68	73	85	56	0	0.765	0.761	0.863	0.801	3.295	1.550	0.135	174	1210	89	270	310	-0.386	117	153	134	176	46207	43728	0.713	2.338	-100	0	1
8	11	3	""	"casp7"	15310	33190	150	242	264	128	48	134	134	169	145	85	37	8	0	243	266	129	48	75	75	94	74	78	84	59	0	0.643	0.681	0.684	0.722	3.623	1.008	0.113	174	1206	85	276	321	-0.637	108	168	130	191	45975	46258	0.655	2.324	-100	0	1
8	12	3	""	"casp7"	15710	33190	150	231	257	163	63	145	145	185	158	85	27	6	0	221	258	140	54	78	78	93	73	78	78	48	0	0.601	0.622	0.704	0.701	3.468	2.250	0.154	176	1206	82	229	292	-0.735	86	143	112	180	45159	45360	0.456	2.260	-100	0	1
8	13	3	""	"ela2"	16110	33190	150	420	465	194	41	139	139	172	146	84	83	48	0	362	373	151	40	79	79	98	112	114	88	68	0	0.993	1.109	1.064	1.061	2.527	1.269	0.477	172	1216	80	564	620	-0.010	281	283	326	294	79944	64115	2.007	2.455	-100	0	1
8	14	3	""	"ela2"	16520	33190	150	462	488	181	37	140	140	170	131	77	93	66	0	360	383	172	44	78	78	93	69	74	96	86	0	1.142	1.141	1.171	1.169	2.198	1.640	0.299	162	1218	83	604	653	0.192	322	282	348	305	79027	61967	2.427	4.203	0	0	0
8	15	3	""	"ela2"	16910	33190	150	430	475	284	59	131	131	155	100	64	89	72	0	329	350	143	40	77	77	91	68	74	92	85	0	1.187	1.260	1.096	1.165	2.606	1.797	0.377	171	1213	88	551	617	0.247	299	252	344	273	81300	59774	3.200	3.809	0	0	0
8	16	3	""	"ela2"	17320	33190	140	411	448	189	42	130	130	158	121	76	91	63	0	321	346	136	39	76	76	90	62	68	97	88	0	1.147	1.178	1.152	1.148	2.163	1.732	0.411	166	1098	94	526	588	0.198	281	245	318	270	74291	57489	2.397	4.129	0	0	0
8	17	3	""	"casp9"	17700	33190	130	339	373	307	82	133	133	161	134	83	68	32	0	240	275	208	75	75	75	93	127	136	66	20	0	1.248	1.200	1.113	1.154	3.632	1.397	0.256	126	880	62	371	440	0.320	206	165	240	200	46996	34651	1.582	1.433	-100	0	1
8	18	3	""	"casp9"	18110	33190	140	271	305	188	61	124	124	170	226	132	25	6	0	236	265	145	54	75	75	94	95	101	71	41	0	0.913	0.953	0.843	0.897	3.952	1.345	0.228	158	1084	81	308	371	-0.131	147	161	181	190	48126	41872	0.597	1.800	-100	0	1
8	19	3	""	"casp9"	18510	33190	150	283	319	176	55	124	124	148	104	70	64	36	0	253	312	294	94	72	72	88	97	110	77	47	0	0.878	0.813	0.833	0.863	3.901	0.626	0.223	131	1207	46	340	435	-0.188	159	181	195	240	41728	40886	1.644	2.309	-100	0	1
8	20	3	""	"casp9"	18910	33190	150	225	254	123	48	125	125	149	110	73	47	19	0	196	229	128	55	75	75	90	77	85	70	37	0	0.826	0.838	0.961	0.943	3.398	1.184	0.107	158	1222	83	221	283	-0.276	100	121	129	154	40200	36238	0.955	1.805	-100	0	1
8	1	4	""	"es10"	11310	33600	130	5462	5334	1265	23	169	169	217	180	82	100	100	0	2833	2784	837	30	83	83	103	78	75	100	100	0	1.925	1.912	1.907	1.972	1.324	1.896	0.935	147	877	89	8043	7866	0.945	5293	2750	5165	2701	784125	409214	28.428	34.372	0	0	0
8	2	4	""	"es10"	11720	33600	130	5381	5274	1114	21	148	148	203	656	323	100	100	0	2823	2807	677	24	77	77	119	654	549	99	96	0	1.906	1.878	1.896	1.890	1.217	1.884	0.945	152	872	95	7979	7856	0.931	5233	2746	5126	2730	801630	426650	7.730	4.110	0	0	0
8	3	4	""	"es10"	12120	33600	150	5097	5021	1000	19	133	133	157	112	71	100	100	0	2634	2641	612	23	74	74	87	53	60	100	100	0	1.939	1.904	1.946	1.922	1.238	1.914	0.944	178	1214	96	7524	7455	0.955	4964	2560	4888	2567	893792	470104	43.429	48.189	0	0	0
8	4	4	""	"es10"	12510	33600	140	5208	5163	1118	21	133	133	151	89	58	100	100	0	2735	2696	717	26	74	74	85	57	67	100	100	0	1.907	1.918	1.937	1.949	1.248	1.917	0.938	180	1084	95	7736	7652	0.931	5075	2661	5030	2622	929346	485300	56.315	45.807	0	0	0
8	5	4	""	"cat"	12920	33600	150	491	525	194	36	121	121	140	89	63	97	90	0	395	434	207	47	73	73	83	51	61	97	94	0	1.149	1.119	1.142	1.162	2.446	1.117	0.512	170	1220	97	692	765	0.200	370	322	404	361	89318	73799	4.326	6.882	0	0	0
8	6	4	""	"cat"	13310	33600	160	427	463	244	52	117	117	137	102	74	85	67	0	379	396	236	59	71	71	81	66	81	84	73	0	1.006	1.065	1.085	1.184	2.544	1.104	0.517	184	1498	92	618	671	0.009	310	308	346	325	85248	72859	3.196	4.773	0	0	0
8	7	4	""	"cat"	13710	33590	150	468	514	234	45	119	119	133	78	58	97	86	0	395	442	233	52	72	72	83	70	84	96	87	0	1.080	1.068	1.110	1.074	2.560	1.095	0.410	182	1210	88	672	765	0.111	349	323	395	370	93541	80442	4.885	5.129	0	0	0
8	8	4	""	"cat"	14110	33600	150	518	521	205	39	118	118	138	95	68	94	86	0	390	428	211	49	70	70	81	54	66	97	93	0	1.250	1.126	1.198	1.162	2.232	1.178	0.468	183	1209	90	720	761	0.322	400	320	403	358	95415	78318	4.032	6.426	0	0	0
8	9	4	""	"ezrin"	14510	33600	160	21229	20719	6142	29	118	118	136	88	64	100	100	0	24511	23022	6868	29	72	72	81	55	67	100	100	0	0.864	0.898	0.905	0.898	1.142	0.895	0.983	201	1483	91	45550	43551	-0.211	21111	24439	20601	22950	4164565	4627445	233.898	417.109	0	0	0
8	10	4	""	"ezrin"	14910	33600	150	22371	20987	6031	28	128	128	150	103	68	100	100	0	24677	23246	6988	30	74	74	87	65	74	100	100	0	0.904	0.900	0.901	0.909	1.206	0.893	0.982	183	1209	93	46846	44031	-0.146	22243	24603	20859	23172	3840648	4254025	202.301	356.292	0	0	0
8	11	4	""	"ezrin"	15310	33590	150	21816	20760	6079	29	130	130	156	109	69	100	100	0	24813	22955	7071	30	77	77	89	54	60	100	100	0	0.877	0.902	0.912	0.910	1.210	0.894	0.979	184	1208	94	46422	43508	-0.189	21686	24736	20630	22878	3819845	4223720	189.028	423.444	0	0	0
8	12	4	""	"ezrin"	15710	33590	140	21060	20231	6414	31	139	139	165	116	70	100	100	0	24323	23029	7423	32	77	77	94	80	85	100	100	0	0.863	0.875	0.885	0.876	1.151	0.871	0.979	181	1083	88	45167	43044	-0.213	20921	24246	20092	22952	3661730	4168186	172.983	286.688	0	0	0
8	13	4	""	"catnb"	16110	33590	150	1392	1380	454	32	141	141	172	148	86	100	98	0	1584	1627	500	30	79	79	93	72	77	100	100	0	0.831	0.800	0.805	0.793	1.589	0.795	0.787	191	1197	89	2756	2787	-0.267	1251	1505	1239	1548	263582	310744	8.162	21.306	0	0	0
8	14	4	""	"catnb"	16510	33590	150	1324	1373	504	36	129	129	148	98	66	100	100	0	1543	1596	504	31	73	73	84	111	132	100	99	0	0.813	0.817	0.794	0.812	1.538	0.815	0.794	183	1209	88	2665	2767	-0.299	1195	1470	1244	1523	251322	292012	12.500	13.622	0	0	0
8	15	4	""	"catnb"	16910	33590	150	1191	1196	374	31	126	126	150	106	70	100	100	0	1430	1459	481	32	75	75	88	61	69	100	100	0	0.786	0.773	0.765	0.774	1.525	0.756	0.811	195	1193	90	2420	2454	-0.347	1065	1355	1070	1384	233257	284502	9.868	22.475	0	0	0
8	16	4	""	"catnb"	17310	33590	150	1136	1189	401	33	134	134	160	120	75	100	98	0	1413	1421	477	33	74	74	89	88	98	100	100	0	0.748	0.783	0.784	0.778	1.569	0.773	0.765	192	1196	95	2341	2402	-0.419	1002	1339	1055	1347	228290	272869	8.575	15.136	0	0	0
8	17	4	""	"f2r"	17710	33580	150	151	180	154	85	130	130	157	115	73	17	5	0	90	101	51	50	73	73	88	68	77	14	5	0	1.235	1.786	2.432	2.077	4.333	5.030	0.092	156	1272	100	38	78	0.305	21	17	50	28	28113	15782	0.200	0.191	-100	0	1
8	18	4	""	"f2r"	18110	33580	150	133	144	88	61	130	130	174	194	111	5	0	0	79	92	56	60	74	74	98	103	105	3	1	0	0.600	0.778	2.505	2.035	4.892	2.988	0.217	156	1272	100	8	32	-0.737	3	5	14	18	22498	14283	-0.155	-0.058	-100	0	1
8	19	4	""	"f2r"	18510	33580	150	130	155	123	79	117	117	139	98	70	14	6	0	82	98	59	60	70	70	83	69	83	15	7	0	1.083	1.357	1.732	1.836	3.761	1.808	0.152	156	1272	100	25	66	0.115	13	12	38	28	24247	15334	0.163	0.217	-100	0	1
8	20	4	""	"f2r"	18910	33580	150	112	127	93	73	119	119	141	93	65	7	2	0	74	85	42	49	72	72	82	48	58	14	5	0	-3.500	0.615	2.207	1.804	5.473	4.178	0.127	156	1272	100	-5	21	Error	-7	2	8	13	19788	13301	-0.151	0.063	-100	0	1
8	1	5	""	"ccl12"	11320	34000	160	426	452	206	45	152	152	185	136	73	76	50	0	345	377	184	48	78	78	97	75	77	93	82	0	1.026	1.003	0.942	0.959	2.595	1.552	0.278	185	1480	86	541	599	0.037	274	267	300	299	83532	69692	1.963	3.733	0	0	0
8	2	5	""	"ccl12"	11720	34000	150	400	419	249	59	141	141	163	103	63	80	58	0	351	373	174	46	75	75	89	66	74	93	86	0	0.938	0.933	1.015	0.957	2.676	1.401	0.277	167	1225	96	535	576	-0.092	259	276	278	298	70040	62326	2.485	4.303	0	0	0
8	3	5	""	"ccl12"	12110	33990	160	353	376	169	44	136	136	159	113	71	77	46	0	301	346	188	54	76	76	91	93	102	91	60	0	0.964	0.889	0.962	0.888	3.037	1.131	0.257	193	1485	84	442	510	-0.053	217	225	240	270	72514	66764	1.920	2.742	-100	0	1
8	4	5	""	"ccl12"	12510	34000	160	332	375	268	71	137	137	164	110	67	73	42	0	340	372	210	56	77	77	91	60	65	96	84	0	0.741	0.807	0.770	0.779	2.868	1.176	0.343	186	1497	93	458	533	-0.432	195	263	238	295	69698	69268	1.918	4.683	-100	0	1
8	5	5	""	"f7"	12910	34000	140	339	374	182	48	130	130	152	99	65	76	53	0	287	337	207	61	76	76	87	58	66	85	73	0	0.991	0.935	1.020	0.975	3.269	0.989	0.266	156	1085	79	420	505	-0.013	209	211	244	261	58373	52623	2.242	4.310	0	0	0
8	6	5	""	"f7"	13320	34000	150	342	362	162	44	129	129	158	160	101	64	22	0	302	335	174	51	73	73	89	93	104	88	61	0	0.930	0.889	0.925	0.941	3.019	1.435	0.348	162	1222	90	442	495	-0.105	213	229	233	262	58572	54191	1.275	2.645	-100	0	1
8	7	5	""	"f7"	13720	34000	150	325	362	200	55	121	121	141	115	81	71	42	0	248	293	185	63	74	74	92	264	286	32	8	0	1.172	1.100	1.085	1.121	3.059	0.233	0.137	175	1213	95	378	460	0.229	204	174	241	219	63416	51240	1.922	0.761	-100	0	1
8	8	5	""	"f7"	14120	34000	170	319	367	199	54	122	122	143	96	67	77	51	0	257	282	160	56	74	74	84	54	64	81	69	0	1.077	1.178	1.264	1.231	3.910	1.618	0.273	202	1593	58	380	453	0.107	197	183	245	208	74157	57004	2.333	3.667	0	0	0
8	9	5	""	"sp1"	14520	33990	160	4499	4379	944	21	116	116	137	93	67	100	100	0	4050	3949	871	22	71	71	83	171	206	100	100	0	1.102	1.099	1.107	1.101	1.201	1.091	0.956	184	1498	91	8362	8141	0.140	4383	3979	4263	3878	805651	726620	45.613	22.608	0	0	0
8	10	5	""	"sp1"	14910	33990	150	4360	4237	1004	23	121	121	153	144	94	100	100	0	3782	3757	872	23	73	73	88	85	96	100	100	0	1.143	1.117	1.130	1.119	1.229	1.118	0.959	195	1190	94	7948	7800	0.193	4239	3709	4116	3684	826203	732623	28.361	43.165	0	0	0
8	11	5	""	"sp1"	15310	33990	150	4472	4341	811	18	126	126	149	103	69	100	100	0	3869	3835	728	18	72	72	85	64	75	100	100	0	1.145	1.120	1.125	1.121	1.223	1.118	0.962	191	1197	95	8143	7978	0.195	4346	3797	4215	3763	829190	732559	40.699	58.594	0	0	0
8	12	5	""	"sp1"	15720	33990	150	4272	4332	887	20	127	127	158	123	77	100	100	0	3929	3868	898	23	73	73	88	68	77	100	100	0	1.075	1.108	1.105	1.125	1.227	1.099	0.958	183	1209	97	8001	8000	0.104	4145	3856	4205	3795	792761	707802	33.935	55.588	0	0	0
8	13	5	""	"ccl2"	16120	33990	140	307	329	150	45	129	129	170	149	87	58	18	0	451	463	180	38	77	77	91	60	65	99	96	0	0.476	0.518	0.499	0.468	2.511	0.634	0.261	155	1109	91	552	586	-1.071	178	374	200	386	50991	71817	1.067	6.200	0	0	0
8	14	5	""	"ccl2"	16520	33990	150	299	338	191	56	129	129	154	110	71	66	38	0	466	463	165	35	75	75	88	69	78	96	93	0	0.435	0.539	0.482	0.459	2.825	0.726	0.242	162	1221	90	561	597	-1.201	170	391	209	388	54788	75075	1.673	5.435	-100	0	1
8	15	5	""	"ccl2"	16920	33990	150	304	329	147	44	139	139	176	142	80	57	23	0	429	459	175	38	77	77	94	74	78	98	93	0	0.469	0.497	0.506	0.443	3.269	0.675	0.207	167	1217	93	517	572	-1.092	165	352	190	382	54962	76582	1.077	4.932	-100	0	1
8	16	5	""	"ccl2"	17320	33990	140	289	309	138	44	130	130	153	130	84	58	23	0	407	427	168	39	76	76	89	61	68	98	92	0	0.480	0.510	0.498	0.434	3.412	0.526	0.214	160	1103	94	490	530	-1.059	159	331	179	351	49450	68381	1.200	5.541	-100	0	1
8	17	5	""	"fcgr3"	17710	33990	130	4437	4443	981	22	132	132	154	102	66	100	100	0	3792	3721	966	25	75	75	90	68	75	100	100	0	1.158	1.182	1.171	1.217	1.394	1.171	0.929	143	885	93	8022	7957	0.212	4305	3717	4311	3646	635316	532060	42.049	53.397	0	0	0
8	18	5	""	"fcgr3"	18110	33990	130	4460	4349	1090	25	140	140	190	218	114	100	100	0	3693	3634	1100	30	78	78	107	208	194	99	98	0	1.195	1.184	1.170	1.234	1.467	1.160	0.939	150	874	94	7935	7765	0.257	4320	3615	4209	3556	652341	545036	19.078	16.957	0	0	0
8	19	5	""	"fcgr3"	18510	33990	130	4260	4223	848	20	126	126	151	116	76	100	100	0	3817	3730	893	23	77	77	88	63	71	100	100	0	1.105	1.122	1.130	1.141	1.365	1.110	0.936	149	875	95	7874	7750	0.144	4134	3740	4097	3653	629186	555785	35.103	57.810	0	0	0
8	20	5	""	"fcgr3"	18910	33990	130	4487	4375	1054	24	127	127	148	94	63	100	100	0	3913	3872	1046	27	71	71	81	44	54	100	100	0	1.135	1.118	1.126	1.121	1.271	1.106	0.929	146	882	97	8202	8049	0.183	4360	3842	4248	3801	638816	565370	44.968	86.159	0	0	0
8	1	6	""	"ccl20"	11320	34400	150	910	909	365	40	143	143	171	112	65	97	94	0	886	942	461	48	76	76	104	370	355	85	56	0	0.947	0.885	0.848	0.932	1.947	0.915	0.597	183	1199	87	1577	1632	-0.079	767	810	766	866	166420	172472	6.589	2.265	0	0	0
8	2	6	""	"ccl20"	11710	34400	140	888	922	352	38	129	129	156	112	71	99	99	0	921	1003	450	44	75	75	87	56	64	100	100	0	0.897	0.855	0.872	0.868	1.704	0.824	0.669	170	1094	89	1605	1721	-0.157	759	846	793	928	156802	170518	6.839	16.357	0	0	0
8	3	6	""	"ccl20"	12110	34400	150	786	839	324	38	133	133	154	100	64	100	98	0	937	966	437	45	74	74	87	59	67	100	99	0	0.757	0.791	0.781	0.820	1.807	0.753	0.685	176	1216	91	1516	1598	-0.402	653	863	706	892	147673	169957	6.850	14.898	0	0	0
8	4	6	""	"ccl20"	12520	34400	150	801	866	375	43	135	135	219	658	300	50	5	0	894	953	434	45	77	77	195	1553	796	8	0	0	0.815	0.834	0.832	0.829	1.845	0.798	0.694	177	1215	95	1483	1607	-0.295	666	817	731	876	153356	168748	0.983	0.488	-100	0	1
8	5	6	""	"foxg1"	12910	34390	150	131	166	204	122	133	133	156	116	74	13	3	0	90	107	69	64	75	75	86	50	58	23	7	0	-0.133	1.031	1.844	1.932	3.745	4.340	0.285	156	1272	100	13	65	Error	-2	15	33	32	25907	16665	0.086	0.420	-100	0	1
8	6	6	""	"foxg1"	13310	34390	150	125	136	72	52	126	126	152	113	74	8	1	0	85	96	42	43	73	73	85	61	71	14	3	0	-0.083	0.435	1.758	1.825	4.750	3.122	0.250	156	1272	100	11	33	Error	-1	12	10	23	21245	14927	-0.142	0.180	-100	0	1
8	7	6	""	"foxg1"	13710	34390	150	144	155	78	50	126	126	142	86	60	18	5	0	92	99	44	44	74	74	83	46	55	26	7	0	1.000	1.160	1.625	1.688	4.179	6.108	0.036	156	1272	100	36	54	0.000	18	18	29	25	24175	15496	0.151	0.348	-100	0	1
8	8	6	""	"foxg1"	14110	34390	150	133	139	67	48	120	120	144	101	70	10	1	0	86	93	37	39	74	74	84	50	59	15	5	0	1.083	1.000	2.364	2.071	4.341	4.269	0.200	156	1272	100	25	38	0.115	13	12	19	19	21675	14563	-0.050	0.180	-100	0	1
8	9	6	""	"ccl3"	14510	34390	150	2458	2433	683	28	129	129	152	114	75	100	100	0	2315	2242	715	31	73	73	86	56	65	100	100	0	1.039	1.062	1.083	1.070	1.360	1.050	0.904	174	1218	90	4571	4473	0.055	2329	2242	2304	2169	423398	390119	20.009	38.500	0	0	0
8	10	6	""	"ccl3"	14920	34400	150	2426	2404	608	25	129	129	159	128	80	100	99	0	2230	2170	628	28	76	76	93	90	96	100	100	0	1.066	1.086	1.081	1.106	1.358	1.073	0.913	182	1206	89	4451	4369	0.092	2297	2154	2275	2094	437567	394889	17.539	23.078	0	0	0
8	11	6	""	"ccl3"	15320	34390	160	2580	2549	602	23	121	121	145	114	78	100	100	0	2366	2312	657	28	72	72	84	69	82	100	100	0	1.072	1.084	1.095	1.107	1.381	1.070	0.907	188	1492	96	4753	4668	0.100	2459	2294	2428	2240	479119	434668	21.088	32.290	0	0	0
8	12	6	""	"ccl3"	15710	34390	160	2449	2389	653	27	125	125	152	124	81	100	100	0	2171	2118	623	29	73	73	89	77	86	100	100	0	1.108	1.107	1.103	1.118	1.397	1.111	0.881	208	1472	91	4422	4309	0.148	2324	2098	2264	2045	496916	440565	18.040	26.351	0	0	0
8	13	6	""	"fxyd2"	16110	34390	150	424	450	216	48	148	148	205	254	123	58	15	0	330	341	173	50	80	80	105	129	122	74	49	0	1.104	1.157	1.192	1.225	2.243	1.909	0.413	177	1215	90	526	563	0.143	276	250	302	261	79587	60420	0.965	1.829	-100	0	1
8	14	6	""	"fxyd2"	16510	34400	160	540	748	558	74	136	136	161	113	70	88	72	0	364	464	328	70	75	75	88	65	73	91	78	0	1.398	1.573	1.501	1.495	2.374	1.846	0.643	225	1437	51	693	1001	0.483	404	289	612	389	168261	104405	5.195	5.785	0	0	0
8	15	6	""	"fxyd2"	16910	34390	150	499	535	258	48	134	134	166	124	74	92	72	0	361	379	168	44	77	77	93	64	68	96	84	0	1.285	1.328	1.226	1.322	2.479	1.744	0.402	177	1215	90	649	703	0.362	365	284	401	302	94722	67100	2.976	4.469	0	0	0
8	16	6	""	"fxyd2"	17320	34390	150	412	436	180	41	134	134	173	167	96	77	34	0	339	351	161	45	77	77	90	65	72	94	81	0	1.061	1.102	1.046	1.180	2.763	1.547	0.310	167	1217	92	540	576	0.085	278	262	302	274	72831	58542	1.575	4.015	-100	0	1
8	17	6	""	"krt1-13"	17710	34380	130	377	402	161	40	130	130	151	96	63	90	61	0	287	354	213	60	75	75	86	54	62	95	80	0	1.165	0.975	0.991	1.129	2.877	1.033	0.378	101	899	49	459	551	0.220	247	212	272	279	40585	35772	2.615	4.963	0	0	0
8	18	6	""	"krt1-13"	18120	34390	130	404	429	181	42	128	128	155	110	70	88	61	0	308	324	139	42	75	75	92	76	82	93	72	0	1.185	1.209	1.231	1.185	2.444	1.787	0.312	130	898	93	509	550	0.245	276	233	301	249	55828	42120	2.491	3.053	0	0	0
8	19	6	""	"krt1-13"	18530	34400	120	366	426	235	55	125	125	148	107	72	83	56	0	343	380	196	51	74	74	88	64	72	95	85	0	0.896	0.984	0.922	0.893	2.466	1.237	0.395	80	822	39	510	607	-0.158	241	269	301	306	34067	30390	2.598	4.563	0	0	0
8	20	6	""	"krt1-13"	18920	34390	150	358	445	447	100	135	135	158	112	70	81	49	0	249	291	189	64	78	78	104	140	134	58	28	0	1.304	1.455	1.260	1.535	3.643	2.555	0.327	132	1213	34	394	523	0.383	223	171	310	213	58701	38346	2.563	1.336	-100	0	1
8	1	7	""	"slc2a1"	11280	34840	130	370	468	314	67	141	141	179	146	81	79	35	0	157	203	179	88	78	78	93	72	77	50	32	0	2.899	2.616	2.899	2.793	3.808	2.860	0.290	53	924	2	308	452	1.536	229	79	327	125	24787	10768	1.979	1.528	-100	0	1
8	2	7	""	"slc2a1"	11710	34780	140	296	312	149	47	133	133	154	111	72	61	27	0	132	160	102	63	77	77	90	60	66	47	27	0	2.964	2.157	2.455	2.393	3.713	3.609	0.138	36	1180	50	218	262	1.568	163	55	179	83	11215	5751	1.423	1.167	-100	0	1
8	3	7	""	"slc2a1"	12110	34800	140	291	285	138	48	129	129	149	97	65	64	26	0	175	188	101	53	77	77	88	54	61	64	40	0	1.653	1.405	1.454	1.557	5.078	5.150	0.032	45	1182	16	260	267	0.725	162	98	156	111	12811	8479	1.402	1.852	-100	0	1
8	4	7	""	"slc2a1"	12510	34800	120	257	277	117	42	124	124	141	83	58	70	35	0	145	174	83	47	72	72	81	43	53	70	48	0	1.822	1.500	1.754	1.441	3.553	3.843	0.080	37	849	3	206	255	0.866	133	73	153	102	10252	6424	1.639	2.163	-100	0	1
8	5	7	""	"mmp12"	12920	34800	150	396	449	316	70	122	122	149	247	165	55	9	0	203	245	188	76	72	72	84	105	125	60	23	0	2.092	1.890	2.149	2.174	2.892	2.360	0.733	161	1227	88	405	500	1.065	274	131	327	173	72231	39452	1.215	1.533	-100	0	1
8	6	7	""	"mmp12"	13320	34800	160	334	366	163	44	122	122	140	88	62	85	61	0	202	220	106	48	73	73	82	52	63	84	61	0	1.643	1.660	1.800	1.877	3.801	2.327	0.215	175	1505	92	341	391	0.716	212	129	244	147	64063	38417	2.568	2.654	0	0	0
8	7	7	""	"mmp12"	13710	34800	140	335	367	189	51	122	122	144	116	80	76	46	0	176	198	106	53	73	73	82	48	58	77	53	0	2.068	1.960	2.069	2.025	3.155	2.784	0.333	169	1091	86	316	370	1.048	213	103	245	125	62088	33421	1.922	2.417	-100	0	1
8	8	7	""	"mmp12"	14120	34800	160	346	370	189	51	122	122	144	111	77	75	50	0	165	189	93	49	74	74	84	57	67	68	39	0	2.462	2.157	2.255	2.206	3.209	3.535	0.234	183	1492	87	315	363	1.300	224	91	248	115	67672	34497	2.036	1.842	-100	0	1
8	9	7	""	"sp8"	14510	34800	150	2690	2501	885	35	125	125	149	114	76	100	100	0	1016	964	466	48	77	77	90	65	72	96	92	0	2.732	2.679	2.818	3.062	1.703	2.643	0.838	166	1226	85	3504	3263	1.450	2565	939	2376	887	415242	160005	20.632	13.446	0	0	0
8	10	7	""	"sp8"	14920	34790	150	2479	2364	956	40	135	135	165	147	89	99	99	0	978	936	485	51	80	80	97	78	80	92	88	0	2.610	2.604	2.721	3.020	1.965	2.613	0.808	166	1222	92	3242	3085	1.384	2344	898	2229	856	392381	155432	14.959	10.756	0	0	0
8	11	7	""	"sp8"	15310	34800	150	2642	2632	758	28	122	122	145	99	68	100	100	0	1085	1076	408	37	72	72	83	61	73	99	97	0	2.488	2.500	2.456	2.712	1.682	2.521	0.859	147	1241	76	3533	3514	1.315	2520	1013	2510	1004	386976	158210	25.121	16.279	0	0	0
8	12	7	""	"sp8"	15720	34790	150	2414	2285	999	43	130	130	159	131	82	100	100	0	803	876	511	58	76	76	91	74	81	96	90	0	3.142	2.694	2.909	3.180	1.886	2.630	0.805	185	1203	93	3011	2955	1.652	2284	727	2155	800	422650	162046	16.229	10.608	0	0	0
8	13	7	""	"tnf"	16110	34800	130	1081	1163	626	53	149	149	250	376	150	84	58	0	1079	1041	534	51	80	80	129	210	162	95	82	0	0.933	1.055	1.048	1.012	2.132	1.110	0.743	106	906	66	1931	1975	-0.100	932	999	1014	961	123280	110309	2.428	4.343	0	0	0
8	14	7	""	"tnf"	16520	34800	140	904	1014	541	53	148	148	181	134	74	95	88	0	776	893	585	65	79	79	100	103	103	96	85	0	1.085	1.064	1.156	1.166	2.036	1.035	0.746	125	1135	82	1453	1680	0.118	756	697	866	814	126719	111618	6.216	7.699	0	0	0
8	15	7	""	"tnf"	16910	34800	140	822	915	542	59	141	141	188	185	98	91	69	0	675	778	541	69	77	77	99	111	112	89	79	0	1.139	1.104	1.151	1.142	2.170	1.091	0.742	138	1108	40	1279	1475	0.188	681	598	774	701	126287	107420	3.930	6.117	0	0	0
8	16	7	""	"tnf"	17310	34800	130	834	946	577	60	131	131	170	164	96	90	75	0	677	849	578	68	75	75	92	82	89	96	88	0	1.168	1.053	1.044	1.081	1.860	1.058	0.787	119	897	71	1305	1589	0.224	703	602	815	774	112584	100987	4.732	9.232	0	0	0
8	17	7	""	"nos"	17720	34810	130	274	329	203	61	138	138	172	140	81	48	21	0	203	232	146	62	76	76	94	93	98	67	32	0	1.071	1.224	1.100	1.006	3.799	2.871	0.142	80	881	46	263	347	0.099	136	127	191	156	26325	18568	1.121	1.484	-100	0	1
8	18	7	""	"nos"	18110	34780	130	379	464	309	66	153	153	196	154	78	66	35	0	222	236	129	54	81	81	107	129	120	59	13	0	1.603	2.006	1.438	1.575	3.819	1.698	0.043	59	894	0	367	466	0.681	226	141	311	155	27364	13931	1.740	1.000	-100	0	1
8	19	7	""	"nos"	18500	34790	140	240	270	138	51	133	133	162	139	85	42	15	0	235	246	112	45	76	76	94	83	88	78	48	0	0.673	0.806	0.828	0.786	4.195	1.740	0.272	78	1126	27	266	307	-0.571	107	159	137	170	21079	19176	0.777	1.831	-100	0	1
8	20	7	""	"nos"	18910	34790	160	238	311	365	117	133	133	162	121	74	39	9	0	240	282	265	93	78	78	94	77	81	77	52	0	0.648	0.873	0.649	0.678	4.792	2.637	0.084	71	1536	65	267	382	-0.626	105	162	178	204	22051	20009	1.231	2.442	-100	0	1
8	1	8	""	"ifnar2c_1"	11320	35200	150	1274	1319	373	28	133	133	163	120	73	100	100	0	1179	1181	319	27	78	78	92	62	67	100	100	0	1.036	1.075	1.087	1.073	1.419	1.090	0.829	174	1218	96	2242	2289	0.051	1141	1101	1186	1103	229472	205448	9.633	17.565	0	0	0
8	2	8	""	"ifnar2c_1"	11710	35200	150	1286	1313	340	25	129	129	236	788	333	89	9	0	1186	1170	320	27	74	74	248	1602	645	4	0	0	1.040	1.080	1.066	1.083	1.414	1.082	0.843	183	1209	94	2269	2280	0.057	1157	1112	1184	1096	240337	214053	1.367	0.576	-100	0	1
8	3	8	""	"ifnar2c_1"	12120	35200	150	1334	1315	330	25	126	126	151	127	84	100	100	0	1121	1186	340	28	74	74	94	267	284	100	97	0	1.154	1.069	1.075	1.072	1.358	1.060	0.876	180	1212	95	2255	2301	0.207	1208	1047	1189	1112	236690	213506	9.165	4.090	0	0	0
8	4	8	""	"ifnar2c_1"	12520	35200	150	1220	1281	380	29	122	122	137	83	60	100	100	0	1124	1138	358	31	74	74	82	50	60	100	100	0	1.046	1.089	1.086	1.100	1.454	1.090	0.825	183	1209	93	2148	2223	0.065	1098	1050	1159	1064	234340	208330	13.783	21.120	0	0	0
8	5	8	""	"pxmp3"	12910	35200	150	438	441	158	35	124	124	148	113	76	93	68	0	422	456	187	41	74	74	94	211	224	84	34	0	0.902	0.830	0.831	0.838	2.119	0.885	0.462	163	1229	88	662	699	-0.149	314	348	317	382	71934	74303	2.593	1.716	-100	0	1
8	6	8	""	"pxmp3"	13310	35200	140	397	432	174	40	130	130	147	92	62	90	74	0	418	454	201	44	74	74	84	46	54	100	97	0	0.776	0.795	0.806	0.758	2.410	0.821	0.388	172	1092	95	611	682	-0.366	267	344	302	380	74231	78170	3.098	8.043	0	0	0
[truncated: 226,992 more chars]
